# Supplementary material for: Cultural Artifacts Transform Embodied Practice: How a Sommelier Card Shapes the Behavior of Dyads Engaged in Wine Tasting
Source: Front Psychol. 2019 Dec 6;10:2671. doi: 10.3389/fpsyg.2019.02671 (PMC6915083; doi:10.3389/fpsyg.2019.02671)
Supplement: DATA SHEET S3 — Raw data files (descriptions in README.txt files). [file Data_Sheet_3.zip]

Archive with 48 entries (45 files):
- Supplementary_3_raw_experimental_data/encoded_behaviors/
- Supplementary_3_raw_experimental_data/encoded_behaviors/encoded_behaviors.csv
- Supplementary_3_raw_experimental_data/encoded_behaviors/README.txt
- Supplementary_3_raw_experimental_data/experiment_results/
- Supplementary_3_raw_experimental_data/experiment_results/experiment_results_abrigded.csv
- Supplementary_3_raw_experimental_data/experiment_results/README.txt
- Supplementary_3_raw_experimental_data/frame_difference_movement/
- Supplementary_3_raw_experimental_data/frame_difference_movement/s30-2-20140512190614.csv
- Supplementary_3_raw_experimental_data/frame_difference_movement/s85-2-20140611163933.csv
- Supplementary_3_raw_experimental_data/frame_difference_movement/s40-2-20140517163558.csv
- Supplementary_3_raw_experimental_data/frame_difference_movement/s69-2-20140604145934.csv
- Supplementary_3_raw_experimental_data/frame_difference_movement/s54-2-20140530114923.csv
- Supplementary_3_raw_experimental_data/frame_difference_movement/s56-2-20140530134841.csv
- Supplementary_3_raw_experimental_data/frame_difference_movement/s65-2-20140603161306.csv
- Supplementary_3_raw_experimental_data/frame_difference_movement/s43-2-20140519185444.csv
- Supplementary_3_raw_experimental_data/frame_difference_movement/s33-2-20140513141510.csv
- Supplementary_3_raw_experimental_data/frame_difference_movement/s42-2-20140519171017.csv
- Supplementary_3_raw_experimental_data/frame_difference_movement/s39-2-20140516174826.csv
- Supplementary_3_raw_experimental_data/frame_difference_movement/s81-2-20140610125123.csv
- Supplementary_3_raw_experimental_data/frame_difference_movement/s91-2-20140618130056.csv
- Supplementary_3_raw_experimental_data/frame_difference_movement/s87-2-20140611182921.csv
- Supplementary_3_raw_experimental_data/frame_difference_movement/s76-2-20140609182233.csv
- Supplementary_3_raw_experimental_data/frame_difference_movement/s59-2-20140530180703.csv
- Supplementary_3_raw_experimental_data/frame_difference_movement/s93-2-20140620130000.csv
- Supplementary_3_raw_experimental_data/frame_difference_movement/README.txt
- Supplementary_3_raw_experimental_data/frame_difference_movement/s92-2-20140618185131.csv
- Supplementary_3_raw_experimental_data/frame_difference_movement/s29-2-20140512173023.csv
- Supplementary_3_raw_experimental_data/frame_difference_movement/s94-2-20140620144455.csv
- Supplementary_3_raw_experimental_data/frame_difference_movement/s74-2-20140606204207.csv
- Supplementary_3_raw_experimental_data/frame_difference_movement/s68-2-20140604130449.csv
- Supplementary_3_raw_experimental_data/frame_difference_movement/s19-2-20140425175151.csv
- Supplementary_3_raw_experimental_data/frame_difference_movement/s67-2-20140603201118.csv
- Supplementary_3_raw_experimental_data/frame_difference_movement/s28-2-20140512161614.csv
- Supplementary_3_raw_experimental_data/frame_difference_movement/s38-2-20140516161330.csv
- Supplementary_3_raw_experimental_data/frame_difference_movement/s50-2-20140523140343.csv
- Supplementary_3_raw_experimental_data/frame_difference_movement/s57-2-20140530155436.csv
- Supplementary_3_raw_experimental_data/frame_difference_movement/s31-2-20140513115510.csv
- Supplementary_3_raw_experimental_data/frame_difference_movement/s27-2-20140512142231.csv
- Supplementary_3_raw_experimental_data/frame_difference_movement/s36-2-20140516112801.csv
- Supplementary_3_raw_experimental_data/frame_difference_movement/s82-2-20140610143714.csv
- Supplementary_3_raw_experimental_data/frame_difference_movement/s75-2-20140609164637.csv
- Supplementary_3_raw_experimental_data/frame_difference_movement/s71-2-20140606112508.csv
- Supplementary_3_raw_experimental_data/frame_difference_movement/s73-2-20140606183954.csv
- Supplementary_3_raw_experimental_data/frame_difference_movement/s60-2-20140602144153.csv
- Supplementary_3_raw_experimental_data/frame_difference_movement/s48-2-20140522184121.csv
- Supplementary_3_raw_experimental_data/frame_difference_movement/s64-2-20140603144932.csv
- Supplementary_3_raw_experimental_data/frame_difference_movement/s53-2-20140527140648.csv
- Supplementary_3_raw_experimental_data/frame_difference_movement/s63-2-20140603130826.csv
