# Supplementary material for: Cultural Artifacts Transform Embodied Practice: How a Sommelier Card Shapes the Behavior of Dyads Engaged in Wine Tasting
Source: Front Psychol. 2019 Dec 6;10:2671. doi: 10.3389/fpsyg.2019.02671 (PMC6915083; doi:10.3389/fpsyg.2019.02671)
Supplement: DATA SHEET S3 — Raw data files (descriptions in README.txt files). [file Data_Sheet_3.zip › Supplementary_3_raw_experimental_data/encoded_behaviors/encoded_behaviors.csv]

condition	session	part	side	event_no	start_t	end_t	event
bk	s27	1	left	0	33.418	33.419000000000004	Zmienia kubek
bk	s27	1	left	1	33.785	61.593999999999994	Trzyma kubek w ręce - wino
bk	s27	1	left	2	35.079	36.314	Wącha wino
bk	s27	1	left	3	39.18	39.731	Wącha wino
bk	s27	1	left	4	39.948	42.022	Pije wino
bk	s27	1	left	5	42.053000000000004	42.858000000000004	Wącha wino
bk	s27	1	left	6	42.888999999999996	45.398	Pije wino
bk	s27	1	left	7	58.282	60.132	Pije wino
bk	s27	1	left	8	80.73	84.82	Trzyma kubek w ręce - woda
bk	s27	1	left	9	81.818	83.43799999999999	Pije wodę
bk	s27	1	left	10	91.13	94.43	Trzyma kubek w ręce - woda
bk	s27	1	left	11	91.992	93.025	Pije wodę
bk	s27	1	left	12	102.78399999999999	102.785	Zmienia kubek
bk	s27	1	left	13	103.28	126.555	Trzyma kubek w ręce - wino
bk	s27	1	left	14	104.419	105.01	Wącha wino
bk	s27	1	left	15	105.75200000000001	106.51700000000001	Wącha wino
bk	s27	1	left	16	107.926	108.199	Wącha wino
bk	s27	1	left	17	108.229	110.445	Pije wino
bk	s27	1	left	18	121.19200000000001	125.119	Pije wino
bk	s27	1	left	19	148.001	159.075	Trzyma kubek w ręce - woda
bk	s27	1	left	20	148.952	150.35399999999998	Pije wodę
bk	s27	1	left	21	156.484	157.689	Pije wodę
bk	s27	1	left	22	168.49099999999999	168.49200000000002	Zmienia kubek
bk	s27	1	left	23	168.68599999999998	190.352	Trzyma kubek w ręce - wino
bk	s27	1	left	24	170.53099999999998	172.842	Pije wino
bk	s27	1	left	25	185.859	187.78	Pije wino
bk	s27	1	left	26	195.007	198.83700000000002	Trzyma kubek w ręce - woda
bk	s27	1	left	27	196.35	197.34099999999998	Pije wodę
bk	s27	1	left	28	204.55900000000003	204.56	Zmienia kubek
bk	s27	1	left	29	205.05	212.547	Trzyma kubek w ręce - wino
bk	s27	1	left	30	206.166	208.016	Pije wino
bk	s27	1	left	31	215.002	218.396	Trzyma kubek w ręce - woda
bk	s27	1	left	32	216.192	217.067	Pije wodę
bk	s27	1	left	33	219.09	219.09099999999998	Zmienia kubek
bk	s27	1	left	34	219.18900000000002	230.317	Trzyma kubek w ręce - wino
bk	s27	1	left	35	219.82	221.55900000000003	Pije wino
bk	s27	1	left	36	230.88	243.55	Trzyma kubek w ręce - woda
bk	s27	1	left	37	231.85299999999998	232.658	Pije wodę
bk	s27	1	left	38	244.946	244.947	Zmienia kubek
bk	s27	1	left	39	245.05599999999998	250.804	Trzyma kubek w ręce - wino
bk	s27	1	left	40	245.753	247.19299999999998	Pije wino
bk	s27	1	left	41	251.68900000000002	251.69	Zmienia kubek
bk	s27	1	left	42	251.84400000000002	255.953	Trzyma kubek w ręce - wino
bk	s27	1	left	43	252.44099999999997	253.93	Pije wino
bk	s27	1	left	44	261.241	275.3	Trzyma kubek w ręce - woda
bk	s27	1	left	45	262.447	263.986	Pije wodę
bk	s27	1	left	46	276.151	276.152	Zmienia kubek
bk	s27	1	left	47	276.362	280.675	Trzyma kubek w ręce - wino
bk	s27	1	left	48	277.378	278.959	Pije wino
bk	s27	1	left	49	287.015	290.707	Trzyma kubek w ręce - woda
bk	s27	1	left	50	287.83099999999996	289.279	Pije wodę
bk	s27	1	left	51	305.862	308.91200000000003	Trzyma kubek w ręce - woda
bk	s27	1	left	52	306.742	307.74	Pije wodę
bk	s27	1	right	0	33.815	33.816	Zmienia kubek
bk	s27	1	right	1	34.168	79.157	Trzyma kubek w ręce - wino
bk	s27	1	right	2	35.223	36.966	Wącha wino
bk	s27	1	right	3	43.787	46.26	Wącha wino
bk	s27	1	right	4	46.297	50.427	Pije wino
bk	s27	1	right	5	63.217	65.628	Pije wino
bk	s27	1	right	6	80.551	97.064	Trzyma kubek w ręce - wino
bk	s27	1	right	7	82.492	85.41	Pije wino
bk	s27	1	right	8	98.64	117.305	Trzyma kubek w ręce - woda
bk	s27	1	right	9	100.272	102.447	Pije wodę
bk	s27	1	right	10	107.23200000000001	111.79700000000001	Pije wodę
bk	s27	1	right	11	118.536	119.902	Trzyma kubek w ręce - wino
bk	s27	1	right	12	121.022	121.023	Zmienia kubek
bk	s27	1	right	13	121.485	146.694	Trzyma kubek w ręce - wino
bk	s27	1	right	14	123.02799999999999	128.276	Wącha wino
bk	s27	1	right	15	128.845	131.72799999999998	Pije wino
bk	s27	1	right	16	138.386	140.731	Pije wino
bk	s27	1	right	17	151.21	175.22799999999998	Trzyma kubek w ręce - woda
bk	s27	1	right	18	152.549	154.787	Pije wodę
bk	s27	1	right	19	161.172	164.36900000000003	Pije wodę
bk	s27	1	right	20	168.68	172.33700000000002	Pije wodę
bk	s27	1	right	21	176.702	176.703	Zmienia kubek
bk	s27	1	right	22	177.645	196.058	Trzyma kubek w ręce - wino
bk	s27	1	right	23	179.139	187.391	Wącha wino
bk	s27	1	right	24	187.592	189.73	Pije wino
bk	s27	1	right	25	198.615	212.498	Trzyma kubek w ręce - wino
bk	s27	1	right	26	201.032	203.627	Wącha wino
bk	s27	1	right	27	203.704	205.986	Pije wino
bk	s27	1	right	28	214.09400000000002	218.028	Trzyma kubek w ręce - woda
bk	s27	1	right	29	224.33900000000003	228.37099999999998	Trzyma kubek w ręce - woda
bk	s27	1	right	30	225.479	227.109	Pije wodę
bk	s27	1	right	31	232.773	239.27200000000002	Trzyma kubek w ręce - wino
bk	s27	1	right	32	233.172	233.173	Zmienia kubek
bk	s27	1	right	33	233.68400000000003	236.625	Wącha wino
bk	s27	1	right	34	240.26	245.047	Trzyma kubek w ręce - wino
bk	s27	1	right	35	240.30700000000002	240.308	Zmienia kubek
bk	s27	1	right	36	240.952	243.03400000000002	Pije wino
bk	s27	1	right	37	248.62400000000002	252.954	Trzyma kubek w ręce - woda
bk	s27	1	right	38	250.013	251.31599999999997	Pije wodę
bk	s27	1	right	39	257.29400000000004	257.295	Zmienia kubek
bk	s27	1	right	40	257.558	268.478	Trzyma kubek w ręce - wino
bk	s27	1	right	41	259.58299999999997	262.301	Wącha wino
bk	s27	1	right	42	262.447	264.279	Pije wino
bk	s27	1	right	43	269.535	273.908	Trzyma kubek w ręce - wino
bk	s27	1	right	44	269.558	269.559	Zmienia kubek
bk	s27	1	right	45	274.843	280.507	Trzyma kubek w ręce - wino
bk	s27	1	right	46	275.486	276.328	Wącha wino
bk	s27	1	right	47	275.579	275.58	Zmienia kubek
bk	s27	1	right	48	277.187	280.795	Trzyma kubek w ręce - woda
bk	s27	1	right	49	283.302	287.873	Trzyma kubek w ręce - woda
bk	s27	1	right	50	289.552	291.113	Trzyma kubek w ręce - wino
bk	s27	1	right	51	321.715	325.269	Trzyma kubek w ręce - woda
bk	s27	1	right	52	325.67	336.03	Trzyma kubek w ręce - wino
bk	s27	1	right	53	326.626	330.825	Wącha wino
bk	s27	1	right	54	331.11800000000005	333.42	Pije wino
bk	s27	1	right	55	341.35	349.77099999999996	Trzyma kubek w ręce - woda
bk	s27	1	right	56	343.106	348.316	Pije wodę
bk	s27	2	left	0	79.122	101.62799999999999	Trzyma kubek w ręce - wino
bk	s27	2	left	1	79.34899999999999	79.35	Zmienia kubek
bk	s27	2	left	2	80.533	81.899	Pije wino
bk	s27	2	left	3	97.891	101.97399999999999	Nakłada znacznik na kubek
bk	s27	2	left	4	102.64200000000001	102.64299999999999	Zmienia kubek
bk	s27	2	left	5	102.713	112.836	Trzyma kubek w ręce - wino
bk	s27	2	left	6	105.368	106.45200000000001	Pije wino
bk	s27	2	left	7	113.48700000000001	117.588	Trzyma kubek w ręce - woda
bk	s27	2	left	8	114.536	114.645	Pije wodę
bk	s27	2	left	9	126.713	130.865	Trzyma kubek w ręce - wino
bk	s27	2	left	10	126.772	126.773	Zmienia kubek
bk	s27	2	left	11	128.475	129.718	Pije wino
bk	s27	2	left	12	133.838	142.936	Trzyma kubek w ręce - wino
bk	s27	2	left	13	147.828	147.829	Zmienia kubek
bk	s27	2	left	14	148.19899999999998	149.43200000000002	Trzyma kubek w ręce - wino
bk	s27	2	left	15	149.868	153.123	Trzyma kubek w ręce - woda
bk	s27	2	left	16	150.90200000000002	151.832	Pije wodę
bk	s27	2	left	17	154.261	163.989	Trzyma kubek w ręce - wino
bk	s27	2	left	18	155.165	156.447	Pije wino
bk	s27	2	left	19	164.368	165.292	Nakłada znacznik na kubek
bk	s27	2	left	20	167.34599999999998	168.19400000000002	Trzyma kubek w ręce - wino
bk	s27	2	left	21	167.493	167.49400000000003	Zmienia kubek
bk	s27	2	left	22	168.977	173.528	Trzyma kubek w ręce - woda
bk	s27	2	left	23	170.692	172.25099999999998	Pije wodę
bk	s27	2	left	24	187.58	197.235	Trzyma kubek w ręce - wino
bk	s27	2	left	25	188.468	189.584	Pije wino
bk	s27	2	left	26	197.97299999999998	206.61700000000002	Trzyma kubek w ręce - woda
bk	s27	2	left	27	199.38400000000001	200.67700000000002	Pije wodę
bk	s27	2	left	28	207.40900000000002	218.167	Trzyma kubek w ręce - wino
bk	s27	2	left	29	207.486	207.487	Zmienia kubek
bk	s27	2	left	30	208.62900000000002	209.581	Pije wino
bk	s27	2	left	31	220.112	221.46099999999998	Nakłada znacznik na kubek
bk	s27	2	left	32	222.00799999999998	232.18	Trzyma kubek w ręce - woda
bk	s27	2	left	33	222.804	224.498	Pije wodę
bk	s27	2	left	34	233.476	257.441	Trzyma kubek w ręce - wino
bk	s27	2	left	35	236.66400000000002	237.00599999999997	Wącha wino
bk	s27	2	left	36	246.12599999999998	247.1	Wącha wino
bk	s27	2	left	37	247.19299999999998	248.388	Pije wino
bk	s27	2	left	38	260.7	264.195	Trzyma kubek w ręce - woda
bk	s27	2	left	39	262.14599999999996	263.252	Pije wodę
bk	s27	2	left	40	265.71	265.711	Zmienia kubek
bk	s27	2	left	41	270.074	270.075	Zmienia kubek
bk	s27	2	left	42	270.47900000000004	286.42	Trzyma kubek w ręce - wino
bk	s27	2	left	43	271.725	271.857	Wącha wino
bk	s27	2	left	44	272.798	273.95099999999996	Pije wino
bk	s27	2	left	45	276.936	277.465	Wącha wino
bk	s27	2	left	46	289.063	296.709	Trzyma kubek w ręce - woda
bk	s27	2	left	47	290.112	291.164	Pije wodę
bk	s27	2	left	48	297.401	303.786	Trzyma kubek w ręce - wino
bk	s27	2	left	49	297.47	297.471	Zmienia kubek
bk	s27	2	left	50	298.177	299.274	Pije wino
bk	s27	2	left	51	304.32	309.569	Trzyma kubek w ręce - wino
bk	s27	2	left	52	304.465	304.466	Zmienia kubek
bk	s27	2	left	53	305.002	306.066	Pije wino
bk	s27	2	left	54	317.993	318.87	Trzyma kubek w ręce - wino
bk	s27	2	left	55	318.164	318.165	Zmienia kubek
bk	s27	2	left	56	322.918	338.25199999999995	Trzyma kubek w ręce - woda
bk	s27	2	left	57	324.069	325.665	Pije wodę
bk	s27	2	left	58	345.264	345.582	Trzyma kubek w ręce - wino
bk	s27	2	left	59	345.93300000000005	345.934	Zmienia kubek
bk	s27	2	left	60	346.019	349.912	Trzyma kubek w ręce - wino
bk	s27	2	left	61	347.07099999999997	348.108	Pije wino
bk	s27	2	left	62	349.777	351.171	Przekłada znacznik z kubka na kubek
bk	s27	2	left	63	351.83	356.905	Trzyma kubek w ręce - woda
bk	s27	2	left	64	354.62800000000004	355.676	Pije wodę
bk	s27	2	left	65	358.399	358.931	Trzyma kubek w ręce - wino
bk	s27	2	left	66	361.541	373.851	Trzyma kubek w ręce - wino
bk	s27	2	left	67	361.86199999999997	361.86300000000006	Zmienia kubek
bk	s27	2	left	68	362.409	363.375	Pije wino
bk	s27	2	left	69	374.76099999999997	382.381	Trzyma kubek w ręce - woda
bk	s27	2	left	70	375.736	377.24699999999996	Pije wodę
bk	s27	2	left	71	383.381	383.38199999999995	Zmienia kubek
bk	s27	2	left	72	383.39099999999996	394.64099999999996	Trzyma kubek w ręce - wino
bk	s27	2	left	73	389.676	390.668	Pije wino
bk	s27	2	left	74	396.001	397.27099999999996	Trzyma kubek w ręce - wino
bk	s27	2	left	75	398.421	410.95099999999996	Trzyma kubek w ręce - woda
bk	s27	2	left	76	405.76199999999994	406.88699999999994	Pije wodę
bk	s27	2	left	77	411.782	411.783	Zmienia kubek
bk	s27	2	left	78	411.801	418.791	Trzyma kubek w ręce - wino
bk	s27	2	left	79	413.12800000000004	414.184	Pije wino
bk	s27	2	left	80	422.01099999999997	426.07099999999997	Trzyma kubek w ręce - woda
bk	s27	2	left	81	423.01099999999997	424.006	Pije wodę
bk	s27	2	left	82	441.281	449.08099999999996	Trzyma kubek w ręce - wino
bk	s27	2	left	83	441.51599999999996	441.517	Zmienia kubek
bk	s27	2	left	84	443.05800000000005	444.06199999999995	Pije wino
bk	s27	2	left	85	449.045	449.046	Zmienia kubek
bk	s27	2	left	86	450.664	452.95300000000003	Przekłada znacznik z kubka na kubek
bk	s27	2	left	87	451.18	451.181	Zmienia kubek
bk	s27	2	left	88	451.211	452.11	Trzyma kubek w ręce - wino
bk	s27	2	left	89	453.286	454.639	Trzyma kubek w ręce - wino
bk	s27	2	left	90	453.417	453.418	Zmienia kubek
bk	s27	2	left	91	455.126	455.79699999999997	Trzyma kubek w ręce - wino
bk	s27	2	left	92	456.24	456.787	Trzyma kubek w ręce - wino
bk	s27	2	left	93	476.60900000000004	479.91	Trzyma kubek w ręce - wino
bk	s27	2	left	94	476.842	476.843	Zmienia kubek
bk	s27	2	left	95	477.375	479.05	Pije wino
bk	s27	2	left	96	492.338	498.233	Trzyma kubek w ręce - wino
bk	s27	2	left	97	493.167	494.381	Pije wino
bk	s27	2	left	98	499.329	503.115	Trzyma kubek w ręce - woda
bk	s27	2	left	99	500.37800000000004	501.80400000000003	Pije wodę
bk	s27	2	right	0	74.97	79.077	Trzyma kubek w ręce - woda
bk	s27	2	right	1	76.48899999999999	77.76899999999999	Pije wodę
bk	s27	2	right	2	79.65	89.491	Trzyma kubek w ręce - wino
bk	s27	2	right	3	79.75399999999999	79.755	Zmienia kubek
bk	s27	2	right	4	81.638	83.99799999999999	Pije wino
bk	s27	2	right	5	107.70700000000001	108.25	Nakłada znacznik na kubek
bk	s27	2	right	6	108.65100000000001	108.652	Zmienia kubek
bk	s27	2	right	7	108.91	115.27799999999999	Trzyma kubek w ręce - wino
bk	s27	2	right	8	109.73	109.81	Wącha wino
bk	s27	2	right	9	109.81	111.61	Pije wino
bk	s27	2	right	10	116.208	116.62299999999999	Przekłada znacznik z kubka na kubek
bk	s27	2	right	11	117.08200000000001	120.689	Trzyma kubek w ręce - wino
bk	s27	2	right	12	117.35799999999999	117.359	Zmienia kubek
bk	s27	2	right	13	117.84700000000001	119.316	Pije wino
bk	s27	2	right	14	127.762	132.18200000000002	Trzyma kubek w ręce - wino
bk	s27	2	right	15	128.465	128.466	Zmienia kubek
bk	s27	2	right	16	128.77	130.915	Pije wino
bk	s27	2	right	17	137.709	138.903	Nakłada znacznik na kubek
bk	s27	2	right	18	139.47799999999998	144.65200000000002	Trzyma kubek w ręce - wino
bk	s27	2	right	19	139.752	139.753	Zmienia kubek
bk	s27	2	right	20	140.344	141.778	Pije wino
bk	s27	2	right	21	145.379	149.929	Trzyma kubek w ręce - wino
bk	s27	2	right	22	145.398	145.399	Zmienia kubek
bk	s27	2	right	23	146.417	148.178	Pije wino
bk	s27	2	right	24	153.329	154.16299999999998	Zdejmuje znacznik i odkłada na stół
bk	s27	2	right	25	157.57399999999998	160.266	Trzyma kubek w ręce - wino
bk	s27	2	right	26	165.40900000000002	167.678	Trzyma kubek w ręce - wino
bk	s27	2	right	27	165.65200000000002	165.653	Zmienia kubek
bk	s27	2	right	28	166.253	166.833	Pije wino
bk	s27	2	right	29	167.718	176.43599999999998	Trzyma kubek w ręce - woda
bk	s27	2	right	30	169.799	171.245	Pije wodę
bk	s27	2	right	31	172.632	173.959	Pije wodę
bk	s27	2	right	32	176.87599999999998	180.86900000000003	Trzyma kubek w ręce - wino
bk	s27	2	right	33	177.699	179.16299999999998	Pije wino
bk	s27	2	right	34	182.653	188.048	Trzyma kubek w ręce - wino
bk	s27	2	right	35	182.832	182.833	Zmienia kubek
bk	s27	2	right	36	183.62599999999998	185.708	Pije wino
bk	s27	2	right	37	189.985	194.356	Trzyma kubek w ręce - wino
bk	s27	2	right	38	190.356	190.357	Zmienia kubek
bk	s27	2	right	39	190.851	192.56599999999997	Pije wino
bk	s27	2	right	40	199.359	199.59099999999998	Trzyma kubek w ręce - wino
bk	s27	2	right	41	199.86	199.861	Zmienia kubek
bk	s27	2	right	42	200.528	201.028	Trzyma kubek w ręce - wino
bk	s27	2	right	43	204.96	216.293	Trzyma kubek w ręce - woda
bk	s27	2	right	44	206.761	208.298	Pije wodę
bk	s27	2	right	45	219.502	220.187	Trzyma kubek w ręce - wino
bk	s27	2	right	46	220.77700000000002	221.46900000000002	Trzyma kubek w ręce - wino
bk	s27	2	right	47	222.679	223.489	Trzyma kubek w ręce - wino
bk	s27	2	right	48	237.138	237.139	Zmienia kubek
bk	s27	2	right	49	237.18599999999998	258.034	Trzyma kubek w ręce - wino
bk	s27	2	right	50	247.31	249.584	Pije wino
bk	s27	2	right	51	262.528	265.269	Trzyma kubek w ręce - wino
bk	s27	2	right	52	272.33099999999996	286.889	Trzyma kubek w ręce - wino
bk	s27	2	right	53	272.651	272.652	Zmienia kubek
bk	s27	2	right	54	277.074	278.548	Pije wino
bk	s27	2	right	55	287.691	293.033	Trzyma kubek w ręce - wino
bk	s27	2	right	56	287.823	287.824	Zmienia kubek
bk	s27	2	right	57	290.49	292.08299999999997	Pije wino
bk	s27	2	right	58	299.85900000000004	303.83799999999997	Trzyma kubek w ręce - wino
bk	s27	2	right	59	300.02	300.02099999999996	Zmienia kubek
bk	s27	2	right	60	300.567	302.33099999999996	Pije wino
bk	s27	2	right	61	306.848	313.803	Trzyma kubek w ręce - woda
bk	s27	2	right	62	307.73400000000004	308.905	Pije wodę
bk	s27	2	right	63	315.281	315.855	Trzyma kubek w ręce - wino
bk	s27	2	right	64	342.88699999999994	345.92400000000004	Trzyma kubek w ręce - woda
bk	s27	2	right	65	343.664	344.843	Pije wodę
bk	s27	2	right	66	351.67800000000005	351.67900000000003	Zmienia kubek
bk	s27	2	right	67	351.906	352.80300000000005	Trzyma kubek w ręce - wino
bk	s27	2	right	68	358.23199999999997	358.233	Zmienia kubek
bk	s27	2	right	69	363.86199999999997	367.911	Trzyma kubek w ręce - wino
bk	s27	2	right	70	363.94	363.941	Zmienia kubek
bk	s27	2	right	71	364.48	366.07099999999997	Pije wino
bk	s27	2	right	72	368.561	377.907	Trzyma kubek w ręce - wino
bk	s27	2	right	73	369.265	369.26599999999996	Zmienia kubek
bk	s27	2	right	74	373.606	374.879	Pije wino
bk	s27	2	right	75	387.01800000000003	388.31199999999995	Trzyma kubek w ręce - wino
bk	s27	2	right	76	390.62800000000004	392.32599999999996	Trzyma kubek w ręce - wino
bk	s27	2	right	77	391.29900000000004	391.3	Zmienia kubek
bk	s27	2	right	78	392.94199999999995	395.62699999999995	Trzyma kubek w ręce - woda
bk	s27	2	right	79	393.401	394.733	Pije wodę
bk	s27	2	right	80	397.827	404.50800000000004	Trzyma kubek w ręce - wino
bk	s27	2	right	81	398.034	398.035	Zmienia kubek
bk	s27	2	right	82	398.34	399.791	Pije wino
bk	s27	2	right	83	405.935	407.095	Trzyma kubek w ręce - wino
bk	s27	2	right	84	407.724	407.725	Zmienia kubek
bk	s27	2	right	85	407.834	412.045	Trzyma kubek w ręce - wino
bk	s27	2	right	86	408.44199999999995	410.085	Pije wino
bk	s27	2	right	87	418.57800000000003	423.13800000000003	Trzyma kubek w ręce - wino
bk	s27	2	right	88	419.284	419.285	Zmienia kubek
bk	s27	2	right	89	420.418	422.009	Pije wino
bk	s27	2	right	90	451.217	452.881	Nakłada znacznik na kubek
bk	s27	2	right	91	453.71	454.26800000000003	Trzyma kubek w ręce - wino
bk	s27	2	right	92	453.837	453.838	Zmienia kubek
bk	s27	2	right	93	456.029	456.74699999999996	Trzyma kubek w ręce - wino
bk	s27	2	right	94	456.905	456.906	Zmienia kubek
bk	s27	2	right	95	459.327	461.289	Trzyma kubek w ręce - wino
bk	s27	2	right	96	459.941	459.94199999999995	Zmienia kubek
bk	s27	2	right	97	462.56300000000005	464.55199999999996	Trzyma kubek w ręce - wino
bk	s27	2	right	98	464.06	464.061	Zmienia kubek
bk	s27	2	right	99	472.319	479.8	Trzyma kubek w ręce - woda
bk	s27	2	right	100	476.63	477.38699999999994	Pije wodę
bk	s27	2	right	101	478.091	478.092	Zmienia kubek
bk	s27	2	right	102	478.12	481.19800000000004	Trzyma kubek w ręce - wino
bk	s27	2	right	103	478.815	480.189	Pije wino
bk	s27	2	right	104	485.86	492.659	Trzyma kubek w ręce - wino
bk	s27	2	right	105	486.694	501.125	Trzyma kubek w ręce - woda
bk	s27	2	right	106	486.902	486.903	Zmienia kubek
bk	s27	2	right	107	487.472	488.327	Pije wodę
bk	s27	2	right	108	489.969	491.35900000000004	Pije wino
bk	s27	2	right	109	494.783	496.176	Pije wodę
bk	s29	1	left	0	1.17	1.171	Zmienia kubek
bk	s29	1	left	1	1.203	1.5030000000000001	Wącha wino
bk	s29	1	left	2	8.494	12.855	Trzyma kubek w ręce - woda
bk	s29	1	left	3	9.945	11.145999999999999	Pije wodę
bk	s29	1	left	4	13.866	35.751999999999995	Trzyma kubek w ręce - wino
bk	s29	1	left	5	15.147	16.577	Wącha wino
bk	s29	1	left	6	18.698	22.259	Pije wino
bk	s29	1	left	7	36.592	40.513000000000005	Trzyma kubek w ręce - woda
bk	s29	1	left	8	37.865	39.506	Pije wodę
bk	s29	1	left	9	41.521	41.522	Zmienia kubek
bk	s29	1	left	10	41.873000000000005	50.996	Trzyma kubek w ręce - wino
bk	s29	1	left	11	42.628	43.82899999999999	Wącha wino
bk	s29	1	left	12	44.79	47.761	Pije wino
bk	s29	1	left	13	52.43600000000001	58.558	Trzyma kubek w ręce - woda
bk	s29	1	left	14	53.933	55.773	Pije wodę
bk	s29	1	left	15	59.518	64.68	Trzyma kubek w ręce - wino
bk	s29	1	left	16	59.729	59.73	Zmienia kubek
bk	s29	1	left	17	60.015	60.93600000000001	Wącha wino
bk	s29	1	left	18	67.2	75.763	Trzyma kubek w ręce - wino
bk	s29	1	left	19	67.247	67.248	Zmienia kubek
bk	s29	1	left	20	68.1	71.82	Pije wino
bk	s29	1	left	21	77.044	86.846	Trzyma kubek w ręce - woda
bk	s29	1	left	22	82.552	84.11200000000001	Pije wodę
bk	s29	1	left	23	90.74700000000001	90.74799999999999	Zmienia kubek
bk	s29	1	left	24	90.927	106.211	Trzyma kubek w ręce - wino
bk	s29	1	left	25	92.71600000000001	95.65700000000001	Pije wino
bk	s29	1	left	26	107.73200000000001	114.493	Trzyma kubek w ręce - woda
bk	s29	1	left	27	109.693	112.17299999999999	Pije wodę
bk	s29	1	left	28	115.624	115.625	Zmienia kubek
bk	s29	1	left	29	115.654	139.62	Trzyma kubek w ręce - wino
bk	s29	1	left	30	116.375	119.616	Wącha wino
bk	s29	1	left	31	123.78	125.62	Wącha wino
bk	s29	1	left	32	125.62	128.02100000000002	Pije wino
bk	s29	1	left	33	140.5	154.384	Trzyma kubek w ręce - woda
bk	s29	1	left	34	141.504	144.145	Pije wodę
bk	s29	1	left	35	148.106	150.547	Pije wodę
bk	s29	1	left	36	155.264	202.916	Trzyma kubek w ręce - wino
bk	s29	1	left	37	155.395	155.39600000000002	Zmienia kubek
bk	s29	1	left	38	156.089	156.329	Wącha wino
bk	s29	1	left	39	156.97	158.011	Wącha wino
bk	s29	1	left	40	159.34	159.341	Zmienia kubek
bk	s29	1	left	41	159.491	160.612	Wącha wino
bk	s29	1	left	42	163.325	164.56599999999997	Wącha wino
bk	s29	1	left	43	164.903	164.90400000000002	Zmienia kubek
bk	s29	1	left	44	166.016	168.236	Wącha wino
bk	s29	1	left	45	168.857	169.64700000000002	Wącha wino
bk	s29	1	left	46	173.28799999999998	175.44799999999998	Pije wino
bk	s29	1	left	47	190.44299999999998	193.243	Pije wino
bk	s29	1	left	48	218.92	223.882	Trzyma kubek w ręce - woda
bk	s29	1	left	49	220.571	223.092	Pije wodę
bk	s29	1	left	50	226.282	235.285	Trzyma kubek w ręce - woda
bk	s29	1	left	51	227.21400000000003	228.975	Pije wodę
bk	s29	1	left	52	231.456	233.77599999999998	Pije wodę
bk	s29	1	left	53	236.245	288.818	Trzyma kubek w ręce - wino
bk	s29	1	left	54	236.72099999999998	236.722	Zmienia kubek
bk	s29	1	left	55	236.88	237.12	Wącha wino
bk	s29	1	left	56	238.141	238.142	Zmienia kubek
bk	s29	1	left	57	238.48	239.12	Wącha wino
bk	s29	1	left	58	239.359	239.36	Zmienia kubek
bk	s29	1	left	59	239.69	240.44	Wącha wino
bk	s29	1	left	60	241.635	241.636	Zmienia kubek
bk	s29	1	left	61	241.76	242.4	Wącha wino
bk	s29	1	left	62	245.002	245.003	Zmienia kubek
bk	s29	1	left	63	245.123	246.88299999999998	Wącha wino
bk	s29	1	left	64	247.803	249.293	Wącha wino
bk	s29	1	left	65	255.125	257.805	Pije wino
bk	s29	1	left	66	271.608	271.60900000000004	Zmienia kubek
bk	s29	1	left	67	271.683	272.323	Wącha wino
bk	s29	1	left	68	273.317	273.318	Zmienia kubek
bk	s29	1	left	69	273.405	275.205	Wącha wino
bk	s29	1	left	70	281.548	287.87	Trzyma kubek w ręce - woda
bk	s29	1	left	71	282.368	285.448	Pije wodę
bk	s29	1	left	72	292.231	305.635	Trzyma kubek w ręce - wino
bk	s29	1	left	73	292.894	292.895	Zmienia kubek
bk	s29	1	left	74	296.293	299.055	Pije wino
bk	s29	1	left	75	302.216	304.416	Pije wino
bk	s29	1	left	76	309.556	310.916	Trzyma kubek w ręce - wino
bk	s29	1	left	77	312.267	312.268	Zmienia kubek
bk	s29	1	left	78	312.596	312.997	Trzyma kubek w ręce - wino
bk	s29	1	left	79	315.357	316.518	Trzyma kubek w ręce - wino
bk	s29	1	left	80	315.441	315.442	Zmienia kubek
bk	s29	1	left	81	319.879	322.719	Trzyma kubek w ręce - wino
bk	s29	1	left	82	329.08099999999996	335.20300000000003	Trzyma kubek w ręce - woda
bk	s29	1	left	83	330.559	334.16	Pije wodę
bk	s29	1	left	84	335.963	348.80699999999996	Trzyma kubek w ręce - wino
bk	s29	1	left	85	336.04900000000004	336.05	Zmienia kubek
bk	s29	1	left	86	336.841	337.602	Wącha wino
bk	s29	1	left	87	338.00199999999995	340.76300000000003	Pije wino
bk	s29	1	left	88	374.773	375.774	Trzyma kubek w ręce - woda
bk	s29	1	left	89	375.29400000000004	387.25699999999995	Trzyma kubek w ręce - wino
bk	s29	1	left	90	375.561	375.56199999999995	Zmienia kubek
bk	s29	1	left	91	376.349	376.35	Zmienia kubek
bk	s29	1	left	92	377.94300000000004	377.944	Zmienia kubek
bk	s29	1	left	93	381.858	383.539	Pije wino
bk	s29	1	left	94	384.14	386.52099999999996	Pije wino
bk	s29	1	left	95	386.898	393.82	Trzyma kubek w ręce - woda
bk	s29	1	left	96	394.46	407.504	Trzyma kubek w ręce - woda
bk	s29	1	left	97	395.965	399.005	Pije wodę
bk	s29	1	left	98	402.327	404.528	Pije wodę
bk	s29	1	left	99	408.264	420.10699999999997	Trzyma kubek w ręce - wino
bk	s29	1	left	100	408.407	408.408	Zmienia kubek
bk	s29	1	left	101	408.85	411.08099999999996	Wącha wino
bk	s29	1	left	102	412.121	413.042	Wącha wino
bk	s29	1	left	103	416.283	419.11400000000003	Wącha wino
bk	s29	1	left	104	420.86699999999996	448.67400000000004	Trzyma kubek w ręce - wino
bk	s29	1	left	105	421.043	421.04400000000004	Zmienia kubek
bk	s29	1	left	106	421.796	425.517	Wącha wino
bk	s29	1	left	107	427.719	431.84	Pije wino
bk	s29	1	left	108	439.524	442.125	Pije wino
bk	s29	1	left	109	449.434	454.19599999999997	Trzyma kubek w ręce - woda
bk	s29	1	left	110	450.42699999999996	452.788	Pije wodę
bk	s29	1	left	111	454.967	454.968	Zmienia kubek
bk	s29	1	left	112	455.276	464.278	Trzyma kubek w ręce - wino
bk	s29	1	left	113	455.93	458.77	Pije wino
bk	s29	1	left	114	465.559	470.84	Trzyma kubek w ręce - woda
bk	s29	1	left	115	466.80300000000005	469.324	Pije wodę
bk	s29	1	left	116	472.76099999999997	516.6519999999999	Trzyma kubek w ręce - wino
bk	s29	1	left	117	473.161	473.162	Zmienia kubek
bk	s29	1	left	118	474.68199999999996	474.68300000000005	Zmienia kubek
bk	s29	1	left	119	475.125	475.605	Wącha wino
bk	s29	1	left	120	475.476	475.477	Zmienia kubek
bk	s29	1	left	121	475.806	476.806	Wącha wino
bk	s29	1	left	122	475.841	475.842	Zmienia kubek
bk	s29	1	left	123	479.915	479.916	Zmienia kubek
bk	s29	1	left	124	494.278	494.279	Zmienia kubek
bk	s29	1	left	125	494.651	499.332	Wącha wino
bk	s29	1	left	126	500.814	502.1	Wącha wino
bk	s29	1	left	127	502.42	504.51	Wącha wino
bk	s29	1	left	128	504.99	508.231	Wącha wino
bk	s29	1	left	129	512.5930000000001	514.754	Wącha wino
bk	s29	1	left	130	517.5319999999999	528.495	Trzyma kubek w ręce - wino
bk	s29	1	left	131	517.82	517.821	Zmienia kubek
bk	s29	1	left	132	518.217	520.817	Pije wino
bk	s29	1	left	133	525.4259999999999	538.11	Trzyma kubek w ręce - woda
bk	s29	1	left	134	526.58	528.26	Pije wodę
bk	s29	1	left	135	530.941	533.061	Pije wodę
bk	s29	1	left	136	539.311	565.518	Trzyma kubek w ręce - wino
bk	s29	1	left	137	539.4580000000001	539.4590000000001	Zmienia kubek
bk	s29	1	left	138	541.026	543.146	Pije wino
bk	s29	1	left	139	545.0269999999999	547.1080000000001	Pije wino
bk	s29	1	left	140	561.953	563.914	Pije wino
bk	s29	1	left	141	566.8380000000001	570.8	Trzyma kubek w ręce - woda
bk	s29	1	left	142	567.716	569.716	Pije wodę
bk	s29	1	right	0	8.509	8.51	Zmienia kubek
bk	s29	1	right	1	9.695	11.616	Trzyma kubek w ręce - wino
bk	s29	1	right	2	10.226	10.745999999999999	Wącha wino
bk	s29	1	right	3	11.869000000000002	13.589	Trzyma kubek w ręce - wino
bk	s29	1	right	4	12.265999999999998	12.267000000000001	Zmienia kubek
bk	s29	1	right	5	12.387	12.847000000000001	Wącha wino
bk	s29	1	right	6	14.149000000000001	16.55	Trzyma kubek w ręce - wino
bk	s29	1	right	7	14.17	14.171	Zmienia kubek
bk	s29	1	right	8	14.887	15.517000000000001	Wącha wino
bk	s29	1	right	9	17.23	35.315	Trzyma kubek w ręce - wino
bk	s29	1	right	10	17.778	17.779	Zmienia kubek
bk	s29	1	right	11	19.699	21.859	Pije wino
bk	s29	1	right	12	28.021	30.261999999999997	Pije wino
bk	s29	1	right	13	35.715	37.036	Trzyma kubek w ręce - wino
bk	s29	1	right	14	37.955999999999996	47.478	Trzyma kubek w ręce - wino
bk	s29	1	right	15	38.041	38.042	Zmienia kubek
bk	s29	1	right	16	38.866	39.507	Wącha wino
bk	s29	1	right	17	40.306999999999995	43.908	Pije wino
bk	s29	1	right	18	48.519	53.04	Trzyma kubek w ręce - woda
bk	s29	1	right	19	49.613	52.053000000000004	Pije wodę
bk	s29	1	right	20	54.52	55.521	Trzyma kubek w ręce - wino
bk	s29	1	right	21	54.628	54.629	Zmienia kubek
bk	s29	1	right	22	55.601000000000006	62.803000000000004	Trzyma kubek w ręce - wino
bk	s29	1	right	23	55.91	55.911	Zmienia kubek
bk	s29	1	right	24	56.333999999999996	56.934	Wącha wino
bk	s29	1	right	25	58.253	58.254	Zmienia kubek
bk	s29	1	right	26	58.735	59.815	Wącha wino
bk	s29	1	right	27	64.32300000000001	73.766	Trzyma kubek w ręce - wino
bk	s29	1	right	28	66.017	68.098	Pije wino
bk	s29	1	right	29	77.727	80.288	Trzyma kubek w ręce - wino
bk	s29	1	right	30	77.947	77.94800000000001	Zmienia kubek
bk	s29	1	right	31	80.608	87.41	Trzyma kubek w ręce - wino
bk	s29	1	right	32	82.43299999999999	84.594	Pije wino
bk	s29	1	right	33	89.25	90.09	Trzyma kubek w ręce - wino
bk	s29	1	right	34	89.415	89.416	Zmienia kubek
bk	s29	1	right	35	91.088	91.089	Zmienia kubek
bk	s29	1	right	36	92.891	105.734	Trzyma kubek w ręce - wino
bk	s29	1	right	37	96.21700000000001	98.05799999999999	Pije wino
bk	s29	1	right	38	106.935	110.016	Trzyma kubek w ręce - wino
bk	s29	1	right	39	107.461	109.051	Wącha wino
bk	s29	1	right	40	111.65700000000001	128.501	Trzyma kubek w ręce - wino
bk	s29	1	right	41	119.257	120.85799999999999	Wącha wino
bk	s29	1	right	42	125.09899999999999	127.1	Pije wino
bk	s29	1	right	43	129.181	138.584	Trzyma kubek w ręce - wino
bk	s29	1	right	44	139.424	145.065	Trzyma kubek w ręce - wino
bk	s29	1	right	45	139.843	139.844	Zmienia kubek
bk	s29	1	right	46	142.066	146.947	Trzyma kubek w ręce - woda
bk	s29	1	right	47	142.905	145.106	Pije wodę
bk	s29	1	right	48	148.227	154.189	Trzyma kubek w ręce - wino
bk	s29	1	right	49	148.251	148.252	Zmienia kubek
bk	s29	1	right	50	149.08700000000002	150.607	Wącha wino
bk	s29	1	right	51	152.127	153.128	Wącha wino
bk	s29	1	right	52	154.861	154.862	Zmienia kubek
bk	s29	1	right	53	154.888	155.689	Wącha wino
bk	s29	1	right	54	156.493	156.494	Zmienia kubek
bk	s29	1	right	55	156.529	158.17	Wącha wino
bk	s29	1	right	56	160.814	162.374	Wącha wino
bk	s29	1	right	57	162.352	166.07299999999998	Trzyma kubek w ręce - wino
bk	s29	1	right	58	163.615	164.885	Wącha wino
bk	s29	1	right	59	166.014	166.015	Zmienia kubek
bk	s29	1	right	60	166.553	209.88400000000001	Trzyma kubek w ręce - wino
bk	s29	1	right	61	167.437	169.33700000000002	Wącha wino
bk	s29	1	right	62	172.204	172.205	Zmienia kubek
bk	s29	1	right	63	173.649	175.419	Wącha wino
bk	s29	1	right	64	176.46400000000003	176.465	Zmienia kubek
bk	s29	1	right	65	183.481	184.482	Wącha wino
bk	s29	1	right	66	185.042	186.292	Wącha wino
bk	s29	1	right	67	186.692	189.012	Pije wino
bk	s29	1	right	68	210.28400000000002	238.614	Trzyma kubek w ręce - wino
bk	s29	1	right	69	223.898	223.899	Zmienia kubek
bk	s29	1	right	70	224.653	227.21400000000003	Wącha wino
bk	s29	1	right	71	229.09799999999998	229.09900000000002	Zmienia kubek
bk	s29	1	right	72	229.375	231.175	Wącha wino
bk	s29	1	right	73	232.937	232.938	Zmienia kubek
bk	s29	1	right	74	233.237	234.27700000000002	Wącha wino
bk	s29	1	right	75	236.479	237.81900000000002	Wącha wino
bk	s29	1	right	76	241.987	241.988	Zmienia kubek
bk	s29	1	right	77	242.00099999999998	242.96099999999998	Wącha wino
bk	s29	1	right	78	243.882	243.88299999999998	Zmienia kubek
bk	s29	1	right	79	244.442	246.122	Wącha wino
bk	s29	1	right	80	247.296	262.38	Trzyma kubek w ręce - wino
bk	s29	1	right	81	251.77599999999998	252.976	Wącha wino
bk	s29	1	right	82	256.137	258.41700000000003	Wącha wino
bk	s29	1	right	83	256.173	256.17400000000004	Zmienia kubek
bk	s29	1	right	84	260.617	261.938	Wącha wino
bk	s29	1	right	85	262.981	279.785	Trzyma kubek w ręce - wino
bk	s29	1	right	86	263.325	263.32599999999996	Zmienia kubek
bk	s29	1	right	87	265.22	267.05	Wącha wino
bk	s29	1	right	88	268.46299999999997	268.464	Zmienia kubek
bk	s29	1	right	89	268.97	271.401	Wącha wino
bk	s29	1	right	90	272.925	272.926	Zmienia kubek
bk	s29	1	right	91	274.045	276.245	Pije wino
bk	s29	1	right	92	280.426	284.907	Trzyma kubek w ręce - woda
bk	s29	1	right	93	281.207	283.247	Pije wodę
bk	s29	1	right	94	281.434	281.435	Zmienia kubek
bk	s29	1	right	95	283.547	309.675	Trzyma kubek w ręce - wino
bk	s29	1	right	96	286.41	288.89099999999996	Pije wino
bk	s29	1	right	97	297.905	297.906	Zmienia kubek
bk	s29	1	right	98	302.259	305.06	Pije wino
bk	s29	1	right	99	316.551	316.552	Zmienia kubek
bk	s29	1	right	100	323.79900000000004	331.601	Trzyma kubek w ręce - wino
bk	s29	1	right	101	324.707	326.95799999999997	Pije wino
bk	s29	1	right	102	330.134	330.135	Zmienia kubek
bk	s29	1	right	103	334.10699999999997	334.108	Zmienia kubek
bk	s29	1	right	104	334.12199999999996	337.083	Trzyma kubek w ręce - wino
bk	s29	1	right	105	335.001	336.32099999999997	Wącha wino
bk	s29	1	right	106	337.102	337.103	Zmienia kubek
bk	s29	1	right	107	338.404	345.88599999999997	Trzyma kubek w ręce - wino
bk	s29	1	right	108	339.644	340.645	Wącha wino
bk	s29	1	right	109	341.126	341.12699999999995	Zmienia kubek
bk	s29	1	right	110	341.885	344.44599999999997	Wącha wino
bk	s29	1	right	111	346.121	346.12199999999996	Zmienia kubek
bk	s29	1	right	112	346.35	346.351	Zmienia kubek
bk	s29	1	right	113	346.767	348.88800000000003	Wącha wino
bk	s29	1	right	114	350.528	352.089	Wącha wino
bk	s29	1	right	115	350.60699999999997	359.04900000000004	Trzyma kubek w ręce - wino
bk	s29	1	right	116	355.77	357.42	Wącha wino
bk	s29	1	right	117	359.819	359.82	Zmienia kubek
bk	s29	1	right	118	360.17	367.37199999999996	Trzyma kubek w ręce - wino
bk	s29	1	right	119	360.3	362.58099999999996	Wącha wino
bk	s29	1	right	120	368.61199999999997	375.094	Trzyma kubek w ręce - woda
bk	s29	1	right	121	373.504	373.505	Zmienia kubek
bk	s29	1	right	122	375.85400000000004	418.345	Trzyma kubek w ręce - wino
bk	s29	1	right	123	376.775	376.776	Zmienia kubek
bk	s29	1	right	124	378.27	378.27099999999996	Zmienia kubek
bk	s29	1	right	125	378.346	380.306	Wącha wino
bk	s29	1	right	126	387.24199999999996	390.01300000000003	Wącha wino
bk	s29	1	right	127	391.358	391.35900000000004	Zmienia kubek
bk	s29	1	right	128	394.87800000000004	394.879	Zmienia kubek
bk	s29	1	right	129	396.73400000000004	398.405	Wącha wino
bk	s29	1	right	130	399.401	399.402	Zmienia kubek
bk	s29	1	right	131	400.805	402.88599999999997	Wącha wino
bk	s29	1	right	132	407.969	410.69	Wącha wino
bk	s29	1	right	133	415.602	416.80300000000005	Wącha wino
bk	s29	1	right	134	420.084	420.085	Zmienia kubek
bk	s29	1	right	135	420.305	427.588	Trzyma kubek w ręce - wino
bk	s29	1	right	136	421.635	423.95599999999996	Pije wino
bk	s29	1	right	137	428.548	447.63300000000004	Trzyma kubek w ręce - wino
bk	s29	1	right	138	428.94699999999995	428.94800000000004	Zmienia kubek
bk	s29	1	right	139	429.281	431.402	Pije wino
bk	s29	1	right	140	445.596	446.856	Wącha wino
bk	s29	1	right	141	448.04400000000004	448.045	Zmienia kubek
bk	s29	1	right	142	448.99300000000005	451.714	Trzyma kubek w ręce - wino
bk	s29	1	right	143	448.994	450.875	Trzyma kubek w ręce - woda
bk	s29	1	right	144	449.69599999999997	451.10699999999997	Wącha wino
bk	s29	1	right	145	451.983	451.98400000000004	Zmienia kubek
bk	s29	1	right	146	452.235	454.316	Trzyma kubek w ręce - wino
bk	s29	1	right	147	454.876	461.07800000000003	Trzyma kubek w ręce - wino
bk	s29	1	right	148	454.934	454.935	Zmienia kubek
bk	s29	1	right	149	455.469	458.45	Wącha wino
bk	s29	1	right	150	462.278	471.24	Trzyma kubek w ręce - woda
bk	s29	1	right	151	470.009	470.01	Zmienia kubek
bk	s29	1	right	152	472.961	482.80300000000005	Trzyma kubek w ręce - wino
bk	s29	1	right	153	473.022	473.023	Zmienia kubek
bk	s29	1	right	154	473.525	475.205	Wącha wino
bk	s29	1	right	155	485.725	516.493	Trzyma kubek w ręce - wino
bk	s29	1	right	156	490.54699999999997	490.548	Zmienia kubek
bk	s29	1	right	157	491.85	492.65	Wącha wino
bk	s29	1	right	158	493.77	494.33099999999996	Wącha wino
bk	s29	1	right	159	494.839	494.84	Zmienia kubek
bk	s29	1	right	160	495.57199999999995	497.452	Wącha wino
bk	s29	1	right	161	502.934	503.895	Wącha wino
bk	s29	1	right	162	503.22900000000004	503.23	Zmienia kubek
bk	s29	1	right	163	505.423	505.42400000000004	Zmienia kubek
bk	s29	1	right	164	505.51099999999997	510.353	Wącha wino
bk	s29	1	right	165	514.294	515.3340000000001	Wącha wino
bk	s29	1	right	166	516.773	521.014	Trzyma kubek w ręce - woda
bk	s29	1	right	167	517.535	520.056	Pije wodę
bk	s29	1	right	168	521.563	530.605	Trzyma kubek w ręce - wino
bk	s29	1	right	169	521.711	521.712	Zmienia kubek
bk	s29	1	right	170	524.779	526.939	Pije wino
bk	s29	1	right	171	532.465	532.466	Zmienia kubek
bk	s29	1	right	172	534.607	548.65	Trzyma kubek w ręce - wino
bk	s29	1	right	173	537.514	537.515	Zmienia kubek
bk	s29	1	right	174	538.823	540.023	Wącha wino
bk	s29	1	right	175	541.328	541.3290000000001	Zmienia kubek
bk	s29	1	right	176	541.346	543.2669999999999	Pije wino
bk	s29	1	right	177	549.41	558.8530000000001	Trzyma kubek w ręce - wino
bk	s29	1	right	178	549.428	549.429	Zmienia kubek
bk	s29	1	right	179	552.19	554.6709999999999	Pije wino
bk	s29	1	right	180	559.693	564.5740000000001	Trzyma kubek w ręce - woda
bk	s29	1	right	181	560.674	563.915	Pije wodę
bk	s29	1	right	182	565.136	565.697	Trzyma kubek w ręce - wino
bk	s29	1	right	183	566.257	566.817	Trzyma kubek w ręce - wino
bk	s29	1	right	184	566.569	566.57	Zmienia kubek
bk	s29	1	right	185	567.497	568.297	Trzyma kubek w ręce - wino
bk	s29	1	right	186	567.531	567.5319999999999	Zmienia kubek
bk	s29	1	right	187	568.937	569.898	Trzyma kubek w ręce - woda
bk	s29	2	left	0	14.64	14.640999999999998	Zmienia kubek
bk	s29	2	left	1	14.949000000000002	17.389	Trzyma kubek w ręce - wino
bk	s29	2	left	2	15.588	16.618	Wącha wino
bk	s29	2	left	3	18.045	18.046	Zmienia kubek
bk	s29	2	left	4	18.151	21.230999999999998	Trzyma kubek w ręce - wino
bk	s29	2	left	5	19.018	20.448	Wącha wino
bk	s29	2	left	6	22.233	25.914	Trzyma kubek w ręce - wino
bk	s29	2	left	7	22.412	22.413	Zmienia kubek
bk	s29	2	left	8	23.089000000000002	24.649	Wącha wino
bk	s29	2	left	9	26.694000000000003	26.695	Zmienia kubek
bk	s29	2	left	10	27.195	28.635	Trzyma kubek w ręce - wino
bk	s29	2	left	11	29.398000000000003	32.039	Trzyma kubek w ręce - wino
bk	s29	2	left	12	29.441999999999997	29.443	Zmienia kubek
bk	s29	2	left	13	30.342	31.743000000000002	Nakłada znacznik na kubek
bk	s29	2	left	14	32.839	36.48	Trzyma kubek w ręce - wino
bk	s29	2	left	15	32.891999999999996	32.893	Zmienia kubek
bk	s29	2	left	16	33.853	35.523	Wącha wino
bk	s29	2	left	17	40.163000000000004	45.004	Trzyma kubek w ręce - wino
bk	s29	2	left	18	40.373000000000005	40.374	Zmienia kubek
bk	s29	2	left	19	40.764	43.085	Wącha wino
bk	s29	2	left	20	45.909	51.791000000000004	Trzyma kubek w ręce - wino
bk	s29	2	left	21	46.067	46.068000000000005	Zmienia kubek
bk	s29	2	left	22	46.646	48.656000000000006	Wącha wino
bk	s29	2	left	23	49.696000000000005	51.016000000000005	Wącha wino
bk	s29	2	left	24	52.994	52.995	Zmienia kubek
bk	s29	2	left	25	55.458	55.458999999999996	Zmienia kubek
bk	s29	2	left	26	55.496	62.858000000000004	Trzyma kubek w ręce - wino
bk	s29	2	left	27	57.809	58.888999999999996	Wącha wino
bk	s29	2	left	28	59.77	62.211000000000006	Wącha wino
bk	s29	2	left	29	63.738	66.418	Trzyma kubek w ręce - wino
bk	s29	2	left	30	63.778	63.778999999999996	Zmienia kubek
bk	s29	2	left	31	64.255	65.535	Wącha wino
bk	s29	2	left	32	67.446	67.447	Zmienia kubek
bk	s29	2	left	33	71.25	76.532	Trzyma kubek w ręce - wino
bk	s29	2	left	34	72.778	74.69800000000001	Wącha wino
bk	s29	2	left	35	76.172	76.173	Zmienia kubek
bk	s29	2	left	36	79.234	80.795	Trzyma kubek w ręce - wino
bk	s29	2	left	37	79.735	79.736	Zmienia kubek
bk	s29	2	left	38	81.197	88.15799999999999	Trzyma kubek w ręce - wino
bk	s29	2	left	39	81.78699999999999	81.788	Zmienia kubek
bk	s29	2	left	40	81.809	83.699	Wącha wino
bk	s29	2	left	41	84.77	86.291	Wącha wino
bk	s29	2	left	42	89.26	93.381	Trzyma kubek w ręce - wino
bk	s29	2	left	43	89.546	89.54700000000001	Zmienia kubek
bk	s29	2	left	44	90.175	92.415	Wącha wino
bk	s29	2	left	45	95.94200000000001	106.105	Trzyma kubek w ręce - wino
bk	s29	2	left	46	96.818	99.539	Wącha wino
bk	s29	2	left	47	96.87700000000001	96.87799999999999	Zmienia kubek
bk	s29	2	left	48	102.741	104.98200000000001	Wącha wino
bk	s29	2	left	49	107.35	120.11399999999999	Trzyma kubek w ręce - wino
bk	s29	2	left	50	110.475	110.476	Zmienia kubek
bk	s29	2	left	51	111.1	113.221	Wącha wino
bk	s29	2	left	52	115.196	115.197	Zmienia kubek
bk	s29	2	left	53	115.262	117.223	Wącha wino
bk	s29	2	left	54	125.197	127.838	Trzyma kubek w ręce - wino
bk	s29	2	left	55	125.865	127.266	Wącha wino
bk	s29	2	left	56	128.227	130.868	Nakłada znacznik na kubek
bk	s29	2	left	57	131.371	132.491	Trzyma kubek w ręce - wino
bk	s29	2	left	58	133.092	141.214	Trzyma kubek w ręce - wino
bk	s29	2	left	59	133.13299999999998	133.134	Zmienia kubek
bk	s29	2	left	60	134.389	135.66899999999998	Wącha wino
bk	s29	2	left	61	136.112	136.113	Zmienia kubek
bk	s29	2	left	62	136.43	137.75	Wącha wino
bk	s29	2	left	63	138.791	139.711	Nakłada znacznik na kubek
bk	s29	2	left	64	139.111	139.112	Zmienia kubek
bk	s29	2	left	65	142.491	142.49200000000002	Zmienia kubek
bk	s29	2	left	66	144.149	145.43	Trzyma kubek w ręce - wino
bk	s29	2	left	67	144.264	144.265	Zmienia kubek
bk	s29	2	left	68	146.55	159.833	Trzyma kubek w ręce - wino
bk	s29	2	left	69	146.632	146.63299999999998	Zmienia kubek
bk	s29	2	left	70	148.45600000000002	148.457	Zmienia kubek
bk	s29	2	left	71	150.422	152.763	Wącha wino
bk	s29	2	left	72	157.665	158.785	Wącha wino
bk	s29	2	left	73	160.773	160.774	Zmienia kubek
bk	s29	2	left	74	161.447	161.44799999999998	Zmienia kubek
bk	s29	2	left	75	161.488	165.65	Trzyma kubek w ręce - wino
bk	s29	2	left	76	163.747	165.02700000000002	Wącha wino
bk	s29	2	left	77	166.57	174.532	Trzyma kubek w ręce - wino
bk	s29	2	left	78	166.767	166.768	Zmienia kubek
bk	s29	2	left	79	167.78900000000002	170.179	Wącha wino
bk	s29	2	left	80	177.395	187.75799999999998	Trzyma kubek w ręce - wino
bk	s29	2	left	81	177.623	177.62400000000002	Zmienia kubek
bk	s29	2	left	82	178.862	182.143	Wącha wino
bk	s29	2	left	83	187.47799999999998	192.56	Trzyma kubek w ręce - woda
bk	s29	2	left	84	188.537	190.977	Pije wodę
bk	s29	2	left	85	194.447	194.44799999999998	Zmienia kubek
bk	s29	2	left	86	194.96400000000003	200.485	Trzyma kubek w ręce - wino
bk	s29	2	left	87	201.00599999999997	201.56599999999997	Trzyma kubek w ręce - wino
bk	s29	2	left	88	201.583	201.584	Zmienia kubek
bk	s29	2	left	89	205.168	208.729	Trzyma kubek w ręce - wino
bk	s29	2	left	90	206.362	206.363	Zmienia kubek
bk	s29	2	left	91	206.74099999999999	207.892	Wącha wino
bk	s29	2	left	92	209.329	218.132	Trzyma kubek w ręce - woda
bk	s29	2	left	93	210.453	212.894	Pije wodę
bk	s29	2	left	94	219.887	219.888	Zmienia kubek
bk	s29	2	left	95	220.253	221.454	Trzyma kubek w ręce - wino
bk	s29	2	left	96	221.49400000000003	230.93599999999998	Trzyma kubek w ręce - wino
bk	s29	2	left	97	221.99400000000003	221.995	Zmienia kubek
bk	s29	2	left	98	222.266	224.067	Pije wino
bk	s29	2	left	99	231.937	264.305	Trzyma kubek w ręce - wino
bk	s29	2	left	100	232.12	232.12099999999998	Zmienia kubek
bk	s29	2	left	101	233.175	237.176	Trzyma kubek w ręce - woda
bk	s29	2	left	102	234.06900000000002	235.99	Pije wodę
bk	s29	2	left	103	239.137	243.81799999999998	Trzyma kubek w ręce - woda
bk	s29	2	left	104	240.352	242.753	Pije wodę
bk	s29	2	left	105	245.955	249.255	Pije wino
bk	s29	2	left	106	255.90099999999998	264.30400000000003	Trzyma kubek w ręce - woda
bk	s29	2	left	107	259.137	262.178	Pije wodę
bk	s29	2	left	108	265.567	265.568	Zmienia kubek
bk	s29	2	left	109	266.203	340.501	Trzyma kubek w ręce - wino
bk	s29	2	left	110	267.86	268.9	Zdejmuje znacznik i odkłada na stół
bk	s29	2	left	111	271.96299999999997	283.205	Trzyma kubek w ręce - woda
bk	s29	2	left	112	277.024	279.264	Pije wodę
bk	s29	2	left	113	287.587	289.888	Pije wino
bk	s29	2	left	114	295.248	303.411	Trzyma kubek w ręce - woda
bk	s29	2	left	115	299.452	302.173	Pije wodę
bk	s29	2	left	116	307.58799999999997	307.589	Zmienia kubek
bk	s29	2	left	117	307.97700000000003	308.817	Wącha wino
bk	s29	2	left	118	309.336	309.337	Zmienia kubek
bk	s29	2	left	119	309.53700000000003	310.818	Wącha wino
bk	s29	2	left	120	316.74	316.9	Wącha wino
bk	s29	2	left	121	317.285	317.286	Zmienia kubek
bk	s29	2	left	122	317.58099999999996	318.101	Wącha wino
bk	s29	2	left	123	318.156	318.157	Zmienia kubek
bk	s29	2	left	124	318.26099999999997	318.501	Wącha wino
bk	s29	2	left	125	318.691	318.971	Wącha wino
bk	s29	2	left	126	318.78	318.781	Zmienia kubek
bk	s29	2	left	127	319.051	319.33099999999996	Wącha wino
bk	s29	2	left	128	319.156	319.157	Zmienia kubek
bk	s29	2	left	129	321.545	321.546	Zmienia kubek
bk	s29	2	left	130	321.681	321.911	Wącha wino
bk	s29	2	left	131	321.878	321.879	Zmienia kubek
bk	s29	2	left	132	322.513	325.113	Pije wino
bk	s29	2	left	133	322.535	322.536	Zmienia kubek
bk	s29	2	left	134	326.594	326.994	Wącha wino
bk	s29	2	left	135	329.858	336.82	Trzyma kubek w ręce - woda
bk	s29	2	left	136	330.995	333.276	Pije wodę
bk	s29	2	left	137	333.588	333.589	Zmienia kubek
bk	s29	2	left	138	334.501	336.462	Pije wino
bk	s29	2	left	139	341.214	342.73400000000004	Nakłada znacznik na kubek
bk	s29	2	left	140	362.236	362.23699999999997	Zmienia kubek
bk	s29	2	left	141	362.35	374.31300000000005	Trzyma kubek w ręce - wino
bk	s29	2	left	142	374.593	377.594	Trzyma kubek w ręce - wino
bk	s29	2	left	143	378.874	382.275	Trzyma kubek w ręce - woda
bk	s29	2	left	144	379.707	381.347	Pije wodę
bk	s29	2	left	145	383.39599999999996	401.6	Trzyma kubek w ręce - wino
bk	s29	2	left	146	383.48800000000006	383.48900000000003	Zmienia kubek
bk	s29	2	left	147	393.23900000000003	395.039	Pije wino
bk	s29	2	left	148	402.26199999999994	402.26300000000003	Zmienia kubek
bk	s29	2	left	149	402.841	411.163	Trzyma kubek w ręce - wino
bk	s29	2	left	150	404.56199999999995	407.20300000000003	Pije wino
bk	s29	2	left	151	411.963	421.925	Trzyma kubek w ręce - woda
bk	s29	2	left	152	414.086	416.526	Pije wodę
bk	s29	2	left	153	439.659	439.66	Zmienia kubek
bk	s29	2	left	154	439.91900000000004	499.98	Trzyma kubek w ręce - wino
bk	s29	2	left	155	450.949	454.22900000000004	Pije wino
bk	s29	2	left	156	457.751	458.592	Wącha wino
bk	s29	2	left	157	491.711	502.274	Trzyma kubek w ręce - woda
bk	s29	2	left	158	499.24300000000005	501.24300000000005	Pije wodę
bk	s29	2	left	159	504.95599999999996	675.7189999999999	Trzyma kubek w ręce - wino
bk	s29	2	left	160	505.149	505.15	Zmienia kubek
bk	s29	2	left	161	506.765	508.926	Wącha wino
bk	s29	2	left	162	518.601	520.201	Wącha wino
bk	s29	2	left	163	518.674	518.675	Zmienia kubek
bk	s29	2	left	164	521.6419999999999	523.722	Wącha wino
bk	s29	2	left	165	521.793	521.794	Zmienia kubek
bk	s29	2	left	166	527.763	530.3240000000001	Wącha wino
bk	s29	2	left	167	533.914	533.915	Zmienia kubek
bk	s29	2	left	168	537.6469999999999	538.607	Wącha wino
bk	s29	2	left	169	545.09	547.57	Wącha wino
bk	s29	2	left	170	554.761	554.762	Zmienia kubek
bk	s29	2	left	171	557.284	557.285	Zmienia kubek
bk	s29	2	left	172	557.854	560.774	Wącha wino
bk	s29	2	left	173	562.9540000000001	562.955	Zmienia kubek
bk	s29	2	left	174	564.016	569.0169999999999	Wącha wino
bk	s29	2	left	175	570.836	570.837	Zmienia kubek
bk	s29	2	left	176	571.138	573.099	Wącha wino
bk	s29	2	left	177	574.716	574.717	Zmienia kubek
bk	s29	2	left	178	578.381	580.581	Wącha wino
bk	s29	2	left	179	582.467	582.4680000000001	Zmienia kubek
bk	s29	2	left	180	582.582	583.943	Wącha wino
bk	s29	2	left	181	587.307	587.308	Zmienia kubek
bk	s29	2	left	182	589.226	591.5459999999999	Wącha wino
bk	s29	2	left	183	593.227	595.628	Pije wino
bk	s29	2	left	184	604.803	604.804	Zmienia kubek
bk	s29	2	left	185	614.98	622.262	Trzyma kubek w ręce - woda
bk	s29	2	left	186	616.0740000000001	618.355	Pije wodę
bk	s29	2	left	187	624.19	624.191	Zmienia kubek
bk	s29	2	left	188	625.038	626.5980000000001	Wącha wino
bk	s29	2	left	189	628.374	628.375	Zmienia kubek
bk	s29	2	left	190	629.16	633.081	Wącha wino
bk	s29	2	left	191	634.4830000000001	635.563	Wącha wino
bk	s29	2	left	192	640.525	642.126	Wącha wino
bk	s29	2	left	193	644.668	644.669	Zmienia kubek
bk	s29	2	left	194	646.0880000000001	646.9680000000001	Wącha wino
bk	s29	2	left	195	647.7280000000001	649.2080000000001	Wącha wino
bk	s29	2	left	196	648.05	648.0509999999999	Zmienia kubek
bk	s29	2	left	197	658.971	661.052	Wącha wino
bk	s29	2	left	198	662.052	664.413	Pije wino
bk	s29	2	left	199	669.375	672.096	Pije wino
bk	s29	2	left	200	676.823	680.584	Trzyma kubek w ręce - woda
bk	s29	2	left	201	677.69	679.691	Pije wodę
bk	s29	2	left	202	681.664	689.1060000000001	Trzyma kubek w ręce - wino
bk	s29	2	left	203	681.665	681.666	Zmienia kubek
bk	s29	2	left	204	682.693	684.373	Wącha wino
bk	s29	2	left	205	685.534	687.535	Pije wino
bk	s29	2	left	206	690.347	695.508	Trzyma kubek w ręce - woda
bk	s29	2	left	207	691.617	693.857	Pije wodę
bk	s29	2	left	208	696.678	735.329	Trzyma kubek w ręce - wino
bk	s29	2	left	209	697.0310000000001	697.0319999999999	Zmienia kubek
bk	s29	2	left	210	697.8589999999999	699.66	Pije wino
bk	s29	2	left	211	703.863	708.704	Wącha wino
bk	s29	2	left	212	710.985	712.265	Wącha wino
bk	s29	2	left	213	714.666	718.949	Wącha wino
bk	s29	2	left	214	718.9889999999999	721.429	Pije wino
bk	s29	2	left	215	728.7819999999999	731.423	Pije wino
bk	s29	2	left	216	736.961	736.962	Zmienia kubek
bk	s29	2	left	217	737.0089999999999	738.17	Trzyma kubek w ręce - wino
bk	s29	2	left	218	739.41	745.293	Trzyma kubek w ręce - woda
bk	s29	2	left	219	740.466	742.586	Pije wodę
bk	s29	2	left	220	749.654	753.215	Trzyma kubek w ręce - wino
bk	s29	2	left	221	750.232	752.632	Wącha wino
bk	s29	2	left	222	754.055	757.336	Trzyma kubek w ręce - wino
bk	s29	2	left	223	754.465	754.466	Zmienia kubek
bk	s29	2	left	224	754.794	756.675	Wącha wino
bk	s29	2	left	225	757.96	757.961	Zmienia kubek
bk	s29	2	left	226	758.177	762.2589999999999	Trzyma kubek w ręce - wino
bk	s29	2	left	227	758.9169999999999	761.318	Pije wino
bk	s29	2	left	228	764.62	769.461	Trzyma kubek w ręce - wino
bk	s29	2	left	229	765.423	765.424	Zmienia kubek
bk	s29	2	left	230	765.919	768.12	Pije wino
bk	s29	2	left	231	770.2610000000001	770.862	Trzyma kubek w ręce - wino
bk	s29	2	left	232	772.002	774.8430000000001	Nakłada znacznik na kubek
bk	s29	2	left	233	776.834	776.835	Zmienia kubek
bk	s29	2	left	234	782.1110000000001	782.112	Zmienia kubek
bk	s29	2	left	235	783.545	783.546	Zmienia kubek
bk	s29	2	left	236	783.625	794.988	Trzyma kubek w ręce - wino
bk	s29	2	left	237	784.446	787.086	Wącha wino
bk	s29	2	left	238	789.4069999999999	790.568	Wącha wino
bk	s29	2	left	239	792.97	793.57	Wącha wino
bk	s29	2	left	240	801.91	804.3910000000001	Trzyma kubek w ręce - wino
bk	s29	2	left	241	805.191	806.0160000000001	Trzyma kubek w ręce - wino
bk	s29	2	right	0	14.159	14.16	Zmienia kubek
bk	s29	2	right	1	14.907	15.467	Wącha wino
bk	s29	2	right	2	16.869	17.469	Trzyma kubek w ręce - wino
bk	s29	2	right	3	18.11	20.63	Trzyma kubek w ręce - wino
bk	s29	2	right	4	18.631	18.632	Zmienia kubek
bk	s29	2	right	5	18.848	19.688	Wącha wino
bk	s29	2	right	6	21.215999999999998	21.217	Zmienia kubek
bk	s29	2	right	7	21.351	24.713	Trzyma kubek w ręce - wino
bk	s29	2	right	8	22.168000000000003	23.889	Wącha wino
bk	s29	2	right	9	24.983	24.984	Zmienia kubek
bk	s29	2	right	10	25.034000000000002	26.435	Trzyma kubek w ręce - wino
bk	s29	2	right	11	26.97	28.730999999999998	Nakłada znacznik na kubek
bk	s29	2	right	12	27.459	27.46	Zmienia kubek
bk	s29	2	right	13	27.956	29.397	Trzyma kubek w ręce - wino
bk	s29	2	right	14	29.397	33.158	Trzyma kubek w ręce - wino
bk	s29	2	right	15	29.741	29.741999999999997	Zmienia kubek
bk	s29	2	right	16	30.212	31.531999999999996	Wącha wino
bk	s29	2	right	17	32.664	36.065	Nakłada znacznik na kubek
bk	s29	2	right	18	34.424	40.225	Trzyma kubek w ręce - wino
bk	s29	2	right	19	34.614000000000004	34.615	Zmienia kubek
bk	s29	2	right	20	35.483000000000004	37.243	Wącha wino
bk	s29	2	right	21	38.044000000000004	38.724000000000004	Wącha wino
bk	s29	2	right	22	41.324	41.325	Zmienia kubek
bk	s29	2	right	23	41.347	46.788000000000004	Trzyma kubek w ręce - woda
bk	s29	2	right	24	41.588	47.909	Trzyma kubek w ręce - wino
bk	s29	2	right	25	44.966	46.566	Wącha wino
bk	s29	2	right	26	48.81100000000001	51.972	Trzyma kubek w ręce - wino
bk	s29	2	right	27	49.06	49.06100000000001	Zmienia kubek
bk	s29	2	right	28	50.016000000000005	51.207	Wącha wino
bk	s29	2	right	29	52.513000000000005	52.513999999999996	Zmienia kubek
bk	s29	2	right	30	53.973	53.974	Zmienia kubek
bk	s29	2	right	31	54.211999999999996	55.533	Trzyma kubek w ręce - wino
bk	s29	2	right	32	56.655	57.336000000000006	Trzyma kubek w ręce - wino
bk	s29	2	right	33	57.172	57.173	Zmienia kubek
bk	s29	2	right	34	57.815	58.295	Trzyma kubek w ręce - wino
bk	s29	2	right	35	58.419	58.42	Zmienia kubek
bk	s29	2	right	36	59.215	60.416000000000004	Trzyma kubek w ręce - woda
bk	s29	2	right	37	59.323	59.324	Zmienia kubek
bk	s29	2	right	38	61.233000000000004	61.233999999999995	Zmienia kubek
bk	s29	2	right	39	61.333999999999996	62.494	Wącha wino
bk	s29	2	right	40	64.935	65.895	Nakłada znacznik na kubek
bk	s29	2	right	41	65.097	66.418	Trzyma kubek w ręce - wino
bk	s29	2	right	42	67.07	67.071	Zmienia kubek
bk	s29	2	right	43	67.49600000000001	68.696	Wącha wino
bk	s29	2	right	44	69.009	71.97	Trzyma kubek w ręce - wino
bk	s29	2	right	45	69.217	70.457	Wącha wino
bk	s29	2	right	46	72.63	72.631	Zmienia kubek
bk	s29	2	right	47	72.862	75.46300000000001	Trzyma kubek w ręce - wino
bk	s29	2	right	48	73.459	74.73899999999999	Wącha wino
bk	s29	2	right	49	75.783	79.86399999999999	Trzyma kubek w ręce - wino
bk	s29	2	right	50	76.74	77.54	Wącha wino
bk	s29	2	right	51	77.733	77.734	Zmienia kubek
bk	s29	2	right	52	77.94	79.1	Wącha wino
bk	s29	2	right	53	80.595	83.596	Trzyma kubek w ręce - wino
bk	s29	2	right	54	81.238	83.119	Wącha wino
bk	s29	2	right	55	81.257	81.258	Zmienia kubek
bk	s29	2	right	56	84.238	86.919	Trzyma kubek w ręce - wino
bk	s29	2	right	57	84.6	84.601	Zmienia kubek
bk	s29	2	right	58	84.811	86.411	Wącha wino
bk	s29	2	right	59	88.839	92.36	Trzyma kubek w ręce - woda
bk	s29	2	right	60	90.336	91.49600000000001	Pije wodę
bk	s29	2	right	61	96.205	98.086	Trzyma kubek w ręce - wino
bk	s29	2	right	62	96.367	96.368	Zmienia kubek
bk	s29	2	right	63	96.85799999999999	97.37799999999999	Wącha wino
bk	s29	2	right	64	102.141	103.741	Wącha wino
bk	s29	2	right	65	102.15899999999999	102.16	Zmienia kubek
bk	s29	2	right	66	104.84700000000001	105.448	Trzyma kubek w ręce - wino
bk	s29	2	right	67	106.182	107.22200000000001	Wącha wino
bk	s29	2	right	68	106.272	106.273	Zmienia kubek
bk	s29	2	right	69	108.449	114.89	Trzyma kubek w ręce - wino
bk	s29	2	right	70	110.62	150.4	Zdejmuje znacznik i odkłada na stół
bk	s29	2	right	71	111.381	113.462	Wącha wino
bk	s29	2	right	72	116.074	116.075	Zmienia kubek
bk	s29	2	right	73	119.875	120.836	Trzyma kubek w ręce - wino
bk	s29	2	right	74	120.28399999999999	120.285	Zmienia kubek
bk	s29	2	right	75	121.50399999999999	123.42399999999999	Wącha wino
bk	s29	2	right	76	123.68299999999999	123.684	Zmienia kubek
bk	s29	2	right	77	124.265	125.185	Wącha wino
bk	s29	2	right	78	125.552	125.553	Zmienia kubek
bk	s29	2	right	79	125.625	126.385	Wącha wino
bk	s29	2	right	80	127.51799999999999	130.399	Trzyma kubek w ręce - wino
bk	s29	2	right	81	127.765	127.766	Zmienia kubek
bk	s29	2	right	82	127.866	129.42600000000002	Wącha wino
bk	s29	2	right	83	130.93	131.45	Trzyma kubek w ręce - wino
bk	s29	2	right	84	130.97	130.971	Zmienia kubek
bk	s29	2	right	85	131.908	132.588	Wącha wino
bk	s29	2	right	86	132.571	135.412	Trzyma kubek w ręce - wino
bk	s29	2	right	87	132.595	132.596	Zmienia kubek
bk	s29	2	right	88	132.868	134.909	Wącha wino
bk	s29	2	right	89	133.001	133.002	Zmienia kubek
bk	s29	2	right	90	136.434	141.035	Trzyma kubek w ręce - wino
bk	s29	2	right	91	137.35	139.871	Wącha wino
bk	s29	2	right	92	141.716	143.636	Trzyma kubek w ręce - wino
bk	s29	2	right	93	142.138	142.139	Zmienia kubek
bk	s29	2	right	94	144.637	149.47899999999998	Trzyma kubek w ręce - wino
bk	s29	2	right	95	144.845	144.846	Zmienia kubek
bk	s29	2	right	96	150.13299999999998	150.813	Trzyma kubek w ręce - wino
bk	s29	2	right	97	150.591	150.592	Zmienia kubek
bk	s29	2	right	98	151.053	151.333	Trzyma kubek w ręce - wino
bk	s29	2	right	99	152.334	152.814	Trzyma kubek w ręce - wino
bk	s29	2	right	100	154.335	168.09799999999998	Trzyma kubek w ręce - wino
bk	s29	2	right	101	164.707	165.868	Wącha wino
bk	s29	2	right	102	166.105	166.106	Zmienia kubek
bk	s29	2	right	103	166.108	167.108	Wącha wino
bk	s29	2	right	104	168.49900000000002	169.25900000000001	Nakłada znacznik na kubek
bk	s29	2	right	105	170.612	171.13299999999998	Trzyma kubek w ręce - wino
bk	s29	2	right	106	171.733	173.093	Trzyma kubek w ręce - wino
bk	s29	2	right	107	171.989	171.99	Zmienia kubek
bk	s29	2	right	108	174.734	181.736	Trzyma kubek w ręce - wino
bk	s29	2	right	109	174.93900000000002	174.94	Zmienia kubek
bk	s29	2	right	110	176.06099999999998	177.46099999999998	Wącha wino
bk	s29	2	right	111	183.919	183.92	Zmienia kubek
bk	s29	2	right	112	183.99	192.672	Trzyma kubek w ręce - wino
bk	s29	2	right	113	185.365	186.33599999999998	Wącha wino
bk	s29	2	right	114	187.377	187.378	Zmienia kubek
bk	s29	2	right	115	189.097	191.018	Pije wino
bk	s29	2	right	116	194.233	199.87400000000002	Trzyma kubek w ręce - woda
bk	s29	2	right	117	195.002	231.283	Trzyma kubek w ręce - wino
bk	s29	2	right	118	196.52900000000002	198.179	Pije wodę
bk	s29	2	right	119	200.988	200.989	Zmienia kubek
bk	s29	2	right	120	203.584	203.585	Zmienia kubek
bk	s29	2	right	121	209.933	212.253	Pije wino
bk	s29	2	right	122	210.166	210.167	Zmienia kubek
bk	s29	2	right	123	221.02599999999998	223.666	Pije wino
bk	s29	2	right	124	232.084	232.604	Trzyma kubek w ręce - wino
bk	s29	2	right	125	233.46099999999998	233.46200000000002	Zmienia kubek
bk	s29	2	right	126	235.206	241.847	Trzyma kubek w ręce - wino
bk	s29	2	right	127	235.31799999999998	235.31900000000002	Zmienia kubek
bk	s29	2	right	128	235.95	238.15099999999998	Pije wino
bk	s29	2	right	129	243.033	247.074	Trzyma kubek w ręce - woda
bk	s29	2	right	130	243.873	246.03400000000002	Pije wodę
bk	s29	2	right	131	247.43599999999998	274.203	Trzyma kubek w ręce - wino
bk	s29	2	right	132	247.579	247.58	Zmienia kubek
bk	s29	2	right	133	247.856	248.737	Zdejmuje znacznik i odkłada na stół
bk	s29	2	right	134	250.575	252.455	Pije wino
bk	s29	2	right	135	267.501	270.381	Pije wino
bk	s29	2	right	136	274.558	274.559	Zmienia kubek
bk	s29	2	right	137	274.841	281.322	Trzyma kubek w ręce - wino
bk	s29	2	right	138	276.02299999999997	279.184	Pije wino
bk	s29	2	right	139	282.803	290.125	Trzyma kubek w ręce - wino
bk	s29	2	right	140	289.41700000000003	289.418	Zmienia kubek
bk	s29	2	right	141	290.925	299.608	Trzyma kubek w ręce - woda
bk	s29	2	right	142	291.808	294.60900000000004	Pije wodę
bk	s29	2	right	143	300.448	307.05	Trzyma kubek w ręce - wino
bk	s29	2	right	144	300.837	300.83799999999997	Zmienia kubek
bk	s29	2	right	145	301.05400000000003	301.694	Wącha wino
bk	s29	2	right	146	302.335	302.336	Zmienia kubek
bk	s29	2	right	147	302.375	303.295	Wącha wino
bk	s29	2	right	148	304.455	306.01599999999996	Nakłada znacznik na kubek
bk	s29	2	right	149	307.57099999999997	308.57099999999997	Trzyma kubek w ręce - wino
bk	s29	2	right	150	307.997	307.998	Zmienia kubek
bk	s29	2	right	151	309.812	310.41200000000003	Trzyma kubek w ręce - woda
bk	s29	2	right	152	311.012	338.26199999999994	Trzyma kubek w ręce - wino
bk	s29	2	right	153	311.11400000000003	311.115	Zmienia kubek
bk	s29	2	right	154	311.738	313.379	Wącha wino
bk	s29	2	right	155	314.164	314.165	Zmienia kubek
bk	s29	2	right	156	314.85900000000004	315.73900000000003	Wącha wino
bk	s29	2	right	157	317.36	317.361	Zmienia kubek
bk	s29	2	right	158	328.539	328.54	Zmienia kubek
bk	s29	2	right	159	328.61699999999996	329.81699999999995	Wącha wino
bk	s29	2	right	160	331.87	331.871	Zmienia kubek
bk	s29	2	right	161	331.93800000000005	332.13800000000003	Wącha wino
bk	s29	2	right	162	333.098	334.499	Wącha wino
bk	s29	2	right	163	335.153	335.154	Zmienia kubek
bk	s29	2	right	164	335.259	336.17900000000003	Wącha wino
bk	s29	2	right	165	336.289	336.29	Zmienia kubek
bk	s29	2	right	166	336.539	337.78	Wącha wino
bk	s29	2	right	167	338.55800000000005	338.559	Zmienia kubek
bk	s29	2	right	168	338.86199999999997	341.82300000000004	Trzyma kubek w ręce - wino
bk	s29	2	right	169	339.58	341.341	Wącha wino
bk	s29	2	right	170	342.463	344.14300000000003	Trzyma kubek w ręce - wino
bk	s29	2	right	171	342.57199999999995	342.57300000000004	Zmienia kubek
bk	s29	2	right	172	342.941	343.681	Wącha wino
bk	s29	2	right	173	346.184	347.184	Trzyma kubek w ręce - wino
bk	s29	2	right	174	347.584	348.065	Trzyma kubek w ręce - wino
bk	s29	2	right	175	347.69699999999995	347.69800000000004	Zmienia kubek
bk	s29	2	right	176	348.185	351.586	Trzyma kubek w ręce - wino
bk	s29	2	right	177	348.389	348.39	Zmienia kubek
bk	s29	2	right	178	348.88199999999995	350.56199999999995	Wącha wino
bk	s29	2	right	179	353.546	361.22900000000004	Trzyma kubek w ręce - woda
bk	s29	2	right	180	363.324	363.325	Zmienia kubek
bk	s29	2	right	181	363.94699999999995	370.30800000000005	Trzyma kubek w ręce - wino
bk	s29	2	right	182	370.909	372.189	Trzyma kubek w ręce - wino
bk	s29	2	right	183	372.909	373.67	Trzyma kubek w ręce - wino
bk	s29	2	right	184	374.59	381.75199999999995	Trzyma kubek w ręce - wino
bk	s29	2	right	185	375.48800000000006	375.48900000000003	Zmienia kubek
bk	s29	2	right	186	376.026	376.346	Wącha wino
bk	s29	2	right	187	377.329	377.33	Zmienia kubek
bk	s29	2	right	188	378.426	379.267	Wącha wino
bk	s29	2	right	189	382.392	385.51300000000003	Trzyma kubek w ręce - wino
bk	s29	2	right	190	383.309	384.589	Wącha wino
bk	s29	2	right	191	385.977	385.978	Zmienia kubek
bk	s29	2	right	192	386.233	388.834	Trzyma kubek w ręce - wino
bk	s29	2	right	193	386.95099999999996	388.152	Wącha wino
bk	s29	2	right	194	389.915	404.79900000000004	Trzyma kubek w ręce - woda
bk	s29	2	right	195	390.952	393.793	Pije wodę
bk	s29	2	right	196	405.439	406.119	Trzyma kubek w ręce - wino
bk	s29	2	right	197	405.676	405.67699999999996	Zmienia kubek
bk	s29	2	right	198	407.209	407.21	Zmienia kubek
bk	s29	2	right	199	407.24	407.68	Trzyma kubek w ręce - woda
bk	s29	2	right	200	408.36	414.642	Trzyma kubek w ręce - wino
bk	s29	2	right	201	411.36699999999996	412.407	Wącha wino
bk	s29	2	right	202	412.80199999999996	412.80300000000005	Zmienia kubek
bk	s29	2	right	203	413.087	414.088	Wącha wino
bk	s29	2	right	204	421.45	422.41	Wącha wino
bk	s29	2	right	205	421.48400000000004	423.726	Trzyma kubek w ręce - wino
bk	s29	2	right	206	424.746	424.74699999999996	Zmienia kubek
bk	s29	2	right	207	424.981	425.94199999999995	Wącha wino
bk	s29	2	right	208	426.806	433.769	Trzyma kubek w ręce - wino
bk	s29	2	right	209	428.72	428.721	Zmienia kubek
bk	s29	2	right	210	430.023	431.54400000000004	Wącha wino
bk	s29	2	right	211	432.81	438.212	Trzyma kubek w ręce - woda
bk	s29	2	right	212	439.213	477.504	Trzyma kubek w ręce - woda
bk	s29	2	right	213	439.838	439.839	Zmienia kubek
bk	s29	2	right	214	441.097	441.098	Zmienia kubek
bk	s29	2	right	215	442.19300000000004	490.833	Zdejmuje znacznik i odkłada na stół
bk	s29	2	right	216	452.945	453.425	Trzyma kubek w ręce - wino
bk	s29	2	right	217	453.621	453.62199999999996	Zmienia kubek
bk	s29	2	right	218	490.309	491.389	Trzyma kubek w ręce - woda
bk	s29	2	right	219	503.832	505.31300000000005	Trzyma kubek w ręce - woda
bk	s29	2	right	220	504.353	509.23400000000004	Trzyma kubek w ręce - wino
bk	s29	2	right	221	504.63800000000003	504.639	Zmienia kubek
bk	s29	2	right	222	505.084	505.885	Wącha wino
bk	s29	2	right	223	506.855	506.856	Zmienia kubek
bk	s29	2	right	224	507.716	508.477	Wącha wino
bk	s29	2	right	225	509.57300000000004	509.574	Zmienia kubek
bk	s29	2	right	226	510.115	512.555	Trzyma kubek w ręce - wino
bk	s29	2	right	227	510.356	513.196	Trzyma kubek w ręce - woda
bk	s29	2	right	228	510.87800000000004	511.91900000000004	Wącha wino
bk	s29	2	right	229	518.026	518.0269999999999	Zmienia kubek
bk	s29	2	right	230	518.198	520.5980000000001	Trzyma kubek w ręce - wino
bk	s29	2	right	231	518.96	519.681	Wącha wino
bk	s29	2	right	232	529.564	529.565	Zmienia kubek
bk	s29	2	right	233	530.121	533.5219999999999	Trzyma kubek w ręce - wino
bk	s29	2	right	234	531.045	532.485	Wącha wino
bk	s29	2	right	235	539.7230000000001	545.965	Trzyma kubek w ręce - wino
bk	s29	2	right	236	540.057	540.058	Zmienia kubek
bk	s29	2	right	237	540.6080000000001	541.248	Wącha wino
bk	s29	2	right	238	543.649	545.089	Wącha wino
bk	s29	2	right	239	550.646	553.127	Trzyma kubek w ręce - wino
bk	s29	2	right	240	551.001	551.002	Zmienia kubek
bk	s29	2	right	241	552.092	552.732	Wącha wino
bk	s29	2	right	242	553.951	553.952	Zmienia kubek
bk	s29	2	right	243	554.247	578.655	Trzyma kubek w ręce - wino
bk	s29	2	right	244	555.613	556.613	Wącha wino
bk	s29	2	right	245	558.099	558.1	Zmienia kubek
bk	s29	2	right	246	558.495	559.655	Wącha wino
bk	s29	2	right	247	569.058	570.778	Wącha wino
bk	s29	2	right	248	580.342	580.3430000000001	Zmienia kubek
bk	s29	2	right	249	580.776	582.336	Trzyma kubek w ręce - wino
bk	s29	2	right	250	581.302	581.5419999999999	Wącha wino
bk	s29	2	right	251	583.257	584.257	Trzyma kubek w ręce - wino
bk	s29	2	right	252	586.138	621.067	Trzyma kubek w ręce - wino
bk	s29	2	right	253	586.623	587.264	Wącha wino
bk	s29	2	right	254	587.355	587.356	Zmienia kubek
bk	s29	2	right	255	587.424	588.224	Wącha wino
bk	s29	2	right	256	588.7040000000001	589.264	Wącha wino
bk	s29	2	right	257	588.859	588.86	Zmienia kubek
bk	s29	2	right	258	590.259	590.26	Zmienia kubek
bk	s29	2	right	259	594.188	595.188	Wącha wino
bk	s29	2	right	260	603.71	604.5509999999999	Wącha wino
bk	s29	2	right	261	614.5930000000001	615.8340000000001	Wącha wino
bk	s29	2	right	262	616.464	616.465	Zmienia kubek
bk	s29	2	right	263	616.555	618.075	Wącha wino
bk	s29	2	right	264	619.156	620.436	Wącha wino
bk	s29	2	right	265	619.316	619.317	Zmienia kubek
bk	s29	2	right	266	621.747	624.868	Trzyma kubek w ręce - wino
bk	s29	2	right	267	622.2769999999999	623.077	Wącha wino
bk	s29	2	right	268	625.5880000000001	626.589	Trzyma kubek w ręce - wino
bk	s29	2	right	269	625.69	625.691	Zmienia kubek
bk	s29	2	right	270	626.685	626.686	Zmienia kubek
bk	s29	2	right	271	626.7090000000001	627.509	Trzyma kubek w ręce - wino
bk	s29	2	right	272	627.589	641.273	Trzyma kubek w ręce - woda
bk	s29	2	right	273	638.7040000000001	638.705	Zmienia kubek
bk	s29	2	right	274	639.073	641.554	Trzyma kubek w ręce - wino
bk	s29	2	right	275	639.764	640.564	Wącha wino
bk	s29	2	right	276	642.394	644.955	Trzyma kubek w ręce - wino
bk	s29	2	right	277	642.4730000000001	642.474	Zmienia kubek
bk	s29	2	right	278	643.367	643.887	Wącha wino
bk	s29	2	right	279	655.318	676.0830000000001	Trzyma kubek w ręce - woda
bk	s29	2	right	280	655.9730000000001	658.814	Trzyma kubek w ręce - wino
bk	s29	2	right	281	656.09	656.091	Zmienia kubek
bk	s29	2	right	282	656.61	657.6110000000001	Wącha wino
bk	s29	2	right	283	672.5360000000001	675.257	Pije wodę
bk	s29	2	right	284	685.8389999999999	685.84	Zmienia kubek
bk	s29	2	right	285	686.096	710.222	Trzyma kubek w ręce - wino
bk	s29	2	right	286	689.816	692.0169999999999	Pije wino
bk	s29	2	right	287	698.3969999999999	698.398	Zmienia kubek
bk	s29	2	right	288	702.421	704.342	Pije wino
bk	s29	2	right	289	710.4630000000001	719.065	Trzyma kubek w ręce - woda
bk	s29	2	right	290	712.826	714.6260000000001	Pije wodę
bk	s29	2	right	291	715.195	718.716	Trzyma kubek w ręce - wino
bk	s29	2	right	292	715.752	715.753	Zmienia kubek
bk	s29	2	right	293	716.0980000000001	716.738	Wącha wino
bk	s29	2	right	294	719.296	719.297	Zmienia kubek
bk	s29	2	right	295	719.3560000000001	721.237	Trzyma kubek w ręce - wino
bk	s29	2	right	296	719.779	720.74	Wącha wino
bk	s29	2	right	297	722.62	723.38	Wącha wino
bk	s29	2	right	298	722.745	722.7460000000001	Zmienia kubek
bk	s29	2	right	299	723.705	723.706	Zmienia kubek
bk	s29	2	right	300	724.02	724.6610000000001	Wącha wino
bk	s29	2	right	301	725.9580000000001	727.959	Trzyma kubek w ręce - wino
bk	s29	2	right	302	737.115	737.1160000000001	Zmienia kubek
bk	s29	2	right	303	737.201	739.962	Trzyma kubek w ręce - wino
bk	s29	2	right	304	737.905	739.265	Wącha wino
bk	s29	2	right	305	740.722	744.163	Trzyma kubek w ręce - wino
bk	s29	2	right	306	741.003	741.0039999999999	Zmienia kubek
bk	s29	2	right	307	741.546	742.987	Wącha wino
bk	s29	2	right	308	745.044	748.645	Trzyma kubek w ręce - wino
bk	s29	2	right	309	747.8689999999999	748.3889999999999	Wącha wino
bk	s29	2	right	310	749.44	749.441	Zmienia kubek
bk	s29	2	right	311	749.445	753.966	Trzyma kubek w ręce - wino
bk	s29	2	right	312	751.273	752.3530000000001	Wącha wino
bk	s29	2	right	313	755.727	792.137	Trzyma kubek w ręce - woda
bk	s29	2	right	314	755.887	756.927	Trzyma kubek w ręce - wino
bk	s29	2	right	315	756.3480000000001	756.3489999999999	Zmienia kubek
bk	s29	2	right	316	785.5010000000001	785.502	Zmienia kubek
bk	s29	2	right	317	789.062	789.063	Zmienia kubek
bk	s29	2	right	318	789.308	791.868	Trzyma kubek w ręce - wino
bk	s29	2	right	319	790.008	790.809	Wącha wino
bk	s29	2	right	320	794.5089999999999	803.112	Trzyma kubek w ręce - woda
bk	s29	2	right	321	799.932	802.252	Pije wodę
bk	s30	1	left	0	10.854000000000001	10.855	Zmienia kubek
bk	s30	1	left	1	11.06	32.44	Trzyma kubek w ręce - wino
bk	s30	1	left	2	14.366	17.647000000000002	Pije wino
bk	s30	1	left	3	28.13	30.851	Pije wino
bk	s30	1	left	4	33.49	37.851	Trzyma kubek w ręce - woda
bk	s30	1	left	5	34.853	36.614000000000004	Pije wodę
bk	s30	1	left	6	38.554	38.555	Zmienia kubek
bk	s30	1	left	7	38.971	58.137	Trzyma kubek w ręce - wino
bk	s30	1	left	8	40.375	44.016000000000005	Pije wino
bk	s30	1	left	9	50.419	54.54	Pije wino
bk	s30	1	left	10	59.91	67.91199999999999	Trzyma kubek w ręce - woda
bk	s30	1	left	11	61.505	65.82	Pije wodę
bk	s30	1	left	12	69.953	92.639	Trzyma kubek w ręce - wino
bk	s30	1	left	13	70.01	70.01100000000001	Zmienia kubek
bk	s30	1	left	14	72.249	76.05	Pije wino
bk	s30	1	left	15	84.292	87.37299999999999	Pije wino
bk	s30	1	left	16	94.037	94.038	Zmienia kubek
bk	s30	1	left	17	94.87299999999999	94.874	Zmienia kubek
bk	s30	1	left	18	96.04	101.48100000000001	Trzyma kubek w ręce - woda
bk	s30	1	left	19	97.428	99.46799999999999	Pije wodę
bk	s30	1	left	20	104.15299999999999	104.154	Zmienia kubek
bk	s30	1	left	21	104.322	119.48700000000001	Trzyma kubek w ręce - wino
bk	s30	1	left	22	120.167	126.76899999999999	Trzyma kubek w ręce - wino
bk	s30	1	left	23	121.235	124.27600000000001	Pije wino
bk	s30	1	left	24	128.80700000000002	128.808	Zmienia kubek
bk	s30	1	left	25	130.322	136.092	Trzyma kubek w ręce - woda
bk	s30	1	left	26	131.847	134.208	Pije wodę
bk	s30	1	left	27	137.16299999999998	143.845	Trzyma kubek w ręce - wino
bk	s30	1	left	28	137.929	141.05	Pije wino
bk	s30	1	left	29	150.85	160.292	Trzyma kubek w ręce - woda
bk	s30	1	left	30	152.57299999999998	154.454	Pije wodę
bk	s30	1	left	31	156.57399999999998	158.775	Pije wodę
bk	s30	1	left	32	162.929	162.93	Zmienia kubek
bk	s30	1	left	33	163.254	168.81599999999997	Trzyma kubek w ręce - wino
bk	s30	1	left	34	165.297	168.018	Pije wino
bk	s30	1	left	35	169.31900000000002	169.32	Zmienia kubek
bk	s30	1	left	36	169.6	172.4	Trzyma kubek w ręce - wino
bk	s30	1	left	37	170.37900000000002	171.419	Wącha wino
bk	s30	1	left	38	173.12099999999998	175.96200000000002	Trzyma kubek w ręce - wino
bk	s30	1	left	39	173.165	173.166	Zmienia kubek
bk	s30	1	left	40	173.7	174.42	Wącha wino
bk	s30	1	left	41	176.99900000000002	177.0	Zmienia kubek
bk	s30	1	left	42	177.362	181.16299999999998	Trzyma kubek w ręce - wino
bk	s30	1	left	43	178.82299999999998	179.743	Wącha wino
bk	s30	1	left	44	182.078	182.079	Zmienia kubek
bk	s30	1	left	45	184.395	184.396	Zmienia kubek
bk	s30	1	left	46	184.72400000000002	189.205	Trzyma kubek w ręce - wino
bk	s30	1	left	47	187.185	188.185	Wącha wino
bk	s30	1	left	48	190.157	190.158	Zmienia kubek
bk	s30	1	left	49	190.24599999999998	193.64700000000002	Trzyma kubek w ręce - wino
bk	s30	1	left	50	190.826	192.58599999999998	Wącha wino
bk	s30	1	left	51	194.545	194.546	Zmienia kubek
bk	s30	1	left	52	194.64700000000002	197.928	Trzyma kubek w ręce - wino
bk	s30	1	left	53	195.547	196.628	Wącha wino
bk	s30	1	left	54	201.37099999999998	203.892	Trzyma kubek w ręce - wino
bk	s30	1	left	55	207.13299999999998	209.014	Trzyma kubek w ręce - wino
bk	s30	1	left	56	207.49099999999999	207.49200000000002	Zmienia kubek
bk	s30	1	left	57	209.774	211.175	Trzyma kubek w ręce - wino
bk	s30	1	left	58	210.011	210.012	Zmienia kubek
bk	s30	1	left	59	211.93599999999998	220.338	Trzyma kubek w ręce - wino
bk	s30	1	left	60	212.14	212.141	Zmienia kubek
bk	s30	1	left	61	212.953	216.153	Pije wino
bk	s30	1	left	62	221.092	221.093	Zmienia kubek
bk	s30	1	left	63	221.33900000000003	221.86	Trzyma kubek w ręce - wino
bk	s30	1	left	64	222.9	227.581	Trzyma kubek w ręce - woda
bk	s30	1	left	65	224.236	226.39700000000002	Pije wodę
bk	s30	1	left	66	228.702	234.903	Trzyma kubek w ręce - wino
bk	s30	1	left	67	229.39700000000002	232.798	Pije wino
bk	s30	1	left	68	241.518	241.519	Zmienia kubek
bk	s30	1	left	69	242.22099999999998	243.38099999999997	Trzyma kubek w ręce - wino
bk	s30	1	left	70	244.301	244.30200000000002	Zmienia kubek
bk	s30	1	left	71	244.30200000000002	244.942	Trzyma kubek w ręce - wino
bk	s30	1	left	72	250.703	252.34400000000002	Trzyma kubek w ręce - wino
bk	s30	1	left	73	250.922	250.923	Zmienia kubek
bk	s30	1	left	74	253.981	253.982	Zmienia kubek
bk	s30	1	left	75	254.144	259.94599999999997	Trzyma kubek w ręce - wino
bk	s30	1	left	76	255.045	258.726	Pije wino
bk	s30	1	left	77	261.35	261.351	Zmienia kubek
bk	s30	1	left	78	262.627	267.028	Trzyma kubek w ręce - woda
bk	s30	1	left	79	263.887	265.808	Pije wodę
bk	s30	1	left	80	267.93	273.932	Trzyma kubek w ręce - wino
bk	s30	1	left	81	268.73	271.77099999999996	Pije wino
bk	s30	1	left	82	280.253	288.216	Trzyma kubek w ręce - woda
bk	s30	1	left	83	281.613	283.814	Pije wodę
bk	s30	1	left	84	289.715	289.716	Zmienia kubek
bk	s30	1	left	85	290.01599999999996	293.617	Trzyma kubek w ręce - wino
bk	s30	1	left	86	291.776	292.53700000000003	Wącha wino
bk	s30	1	left	87	294.175	294.176	Zmienia kubek
bk	s30	1	left	88	294.618	298.379	Trzyma kubek w ręce - wino
bk	s30	1	left	89	295.45799999999997	295.89799999999997	Wącha wino
bk	s30	1	left	90	299.137	299.138	Zmienia kubek
bk	s30	1	left	91	299.302	303.543	Trzyma kubek w ręce - wino
bk	s30	1	left	92	300.58099999999996	301.541	Wącha wino
bk	s30	1	left	93	304.125	304.126	Zmienia kubek
bk	s30	1	left	94	309.548	309.54900000000004	Zmienia kubek
bk	s30	1	left	95	309.70099999999996	316.183	Trzyma kubek w ręce - wino
bk	s30	1	left	96	316.798	316.79900000000004	Zmienia kubek
bk	s30	1	left	97	316.823	323.345	Trzyma kubek w ręce - wino
bk	s30	1	left	98	317.467	320.348	Pije wino
bk	s30	1	left	99	324.426	328.907	Trzyma kubek w ręce - woda
bk	s30	1	left	100	325.47	327.59	Pije wodę
bk	s30	1	left	101	330.50800000000004	330.509	Zmienia kubek
bk	s30	1	left	102	330.94800000000004	339.55	Trzyma kubek w ręce - wino
bk	s30	1	left	103	332.55199999999996	335.43199999999996	Pije wino
bk	s30	1	left	104	340.82199999999995	341.98199999999997	Trzyma kubek w ręce - wino
bk	s30	1	left	105	340.86	340.861	Zmienia kubek
bk	s30	1	left	106	342.661	342.662	Zmienia kubek
bk	s30	1	left	107	342.94199999999995	343.38300000000004	Trzyma kubek w ręce - wino
bk	s30	1	left	108	343.94300000000004	344.663	Trzyma kubek w ręce - wino
bk	s30	1	left	109	343.958	343.959	Zmienia kubek
bk	s30	1	left	110	350.985	357.347	Trzyma kubek w ręce - woda
bk	s30	1	left	111	353.11699999999996	355.19800000000004	Pije wodę
bk	s30	1	left	112	358.907	369.47	Trzyma kubek w ręce - wino
bk	s30	1	left	113	359.467	359.468	Zmienia kubek
bk	s30	1	left	114	360.881	363.32199999999995	Pije wino
bk	s30	1	left	115	370.35	374.351	Trzyma kubek w ręce - woda
bk	s30	1	left	116	371.124	373.325	Pije wodę
bk	s30	1	left	117	375.224	375.225	Zmienia kubek
bk	s30	1	left	118	375.272	382.514	Trzyma kubek w ręce - wino
bk	s30	1	left	119	376.006	379.00699999999995	Pije wino
bk	s30	1	left	120	386.675	393.31699999999995	Trzyma kubek w ręce - woda
bk	s30	1	left	121	390.48900000000003	392.45	Pije wodę
bk	s30	1	left	122	394.277	402.319	Trzyma kubek w ręce - wino
bk	s30	1	left	123	395.45099999999996	398.332	Pije wino
bk	s30	1	left	124	403.84	407.921	Trzyma kubek w ręce - woda
bk	s30	1	left	125	405.17400000000004	407.094	Pije wodę
bk	s30	1	left	126	408.681	425.20599999999996	Trzyma kubek w ręce - wino
bk	s30	1	left	127	408.69199999999995	408.69300000000004	Zmienia kubek
bk	s30	1	left	128	409.575	412.69599999999997	Pije wino
bk	s30	1	left	129	426.086	435.529	Trzyma kubek w ręce - wino
bk	s30	1	left	130	426.18	426.181	Zmienia kubek
bk	s30	1	left	131	426.82	429.341	Pije wino
bk	s30	1	left	132	436.406	436.407	Zmienia kubek
bk	s30	1	left	133	436.69	437.97	Trzyma kubek w ręce - wino
bk	s30	1	left	134	453.334	455.615	Trzyma kubek w ręce - wino
bk	s30	1	left	135	463.773	463.774	Zmienia kubek
bk	s30	1	right	0	8.44	8.441	Zmienia kubek
bk	s30	1	right	1	8.651	29.096	Trzyma kubek w ręce - wino
bk	s30	1	right	2	12.595	13.485	Wącha wino
bk	s30	1	right	3	13.885	17.206	Pije wino
bk	s30	1	right	4	22.809	23.329	Wącha wino
bk	s30	1	right	5	30.28	45.20399999999999	Trzyma kubek w ręce - wino
bk	s30	1	right	6	30.345	30.346	Zmienia kubek
bk	s30	1	right	7	31.930999999999997	33.532	Wącha wino
bk	s30	1	right	8	33.571999999999996	38.093	Pije wino
bk	s30	1	right	9	46.226000000000006	110.485	Trzyma kubek w ręce - woda
bk	s30	1	right	10	47.178000000000004	49.098	Pije wodę
bk	s30	1	right	11	50.294	50.295	Zmienia kubek
bk	s30	1	right	12	50.39	77.436	Trzyma kubek w ręce - wino
bk	s30	1	right	13	51.5	52.82	Wącha wino
bk	s30	1	right	14	55.42100000000001	58.181999999999995	Pije wino
bk	s30	1	right	15	70.528	72.888	Pije wino
bk	s30	1	right	16	79.074	79.075	Zmienia kubek
bk	s30	1	right	17	80.971	82.932	Pije wodę
bk	s30	1	right	18	84.79799999999999	98.682	Trzyma kubek w ręce - wino
bk	s30	1	right	19	86.213	87.454	Wącha wino
bk	s30	1	right	20	87.454	90.975	Pije wino
bk	s30	1	right	21	100.54899999999999	103.069	Pije wodę
bk	s30	1	right	22	104.404	133.811	Trzyma kubek w ręce - wino
bk	s30	1	right	23	104.95200000000001	104.95299999999999	Zmienia kubek
bk	s30	1	right	24	106.91	107.87100000000001	Wącha wino
bk	s30	1	right	25	111.604	111.605	Zmienia kubek
bk	s30	1	right	26	118.652	118.65299999999999	Zmienia kubek
bk	s30	1	right	27	120.834	124.435	Pije wino
bk	s30	1	right	28	134.942	139.503	Trzyma kubek w ręce - woda
bk	s30	1	right	29	136.092	137.969	Pije wodę
bk	s30	1	right	30	140.905	159.31	Trzyma kubek w ręce - wino
bk	s30	1	right	31	141.02	141.02100000000002	Zmienia kubek
bk	s30	1	right	32	142.131	143.33100000000002	Wącha wino
bk	s30	1	right	33	145.171	147.132	Wącha wino
bk	s30	1	right	34	148.372	150.253	Pije wino
bk	s30	1	right	35	160.812	166.37400000000002	Trzyma kubek w ręce - woda
bk	s30	1	right	36	162.096	164.537	Pije wodę
bk	s30	1	right	37	167.47400000000002	167.475	Zmienia kubek
bk	s30	1	right	38	167.49599999999998	196.063	Trzyma kubek w ręce - wino
bk	s30	1	right	39	169.018	170.77900000000002	Wącha wino
bk	s30	1	right	40	172.297	172.298	Zmienia kubek
bk	s30	1	right	41	172.94	173.74	Wącha wino
bk	s30	1	right	42	178.142	178.942	Wącha wino
bk	s30	1	right	43	179.02200000000002	181.66299999999998	Pije wino
bk	s30	1	right	44	190.265	192.34599999999998	Pije wino
bk	s30	1	right	45	197.16099999999997	197.162	Zmienia kubek
bk	s30	1	right	46	197.44799999999998	238.899	Trzyma kubek w ręce - wino
bk	s30	1	right	47	199.41	204.93099999999998	Trzyma kubek w ręce - woda
bk	s30	1	right	48	200.268	202.50900000000001	Pije wodę
bk	s30	1	right	49	207.511	208.63099999999997	Wącha wino
bk	s30	1	right	50	208.671	210.672	Pije wino
bk	s30	1	right	51	220.915	224.196	Pije wino
bk	s30	1	right	52	233.158	237.5	Pije wino
bk	s30	1	right	53	240.705	258.91	Trzyma kubek w ręce - woda
bk	s30	1	right	54	242.84099999999998	245.00099999999998	Pije wodę
bk	s30	1	right	55	253.12400000000002	256.965	Pije wodę
bk	s30	1	right	56	262.628	294.317	Trzyma kubek w ręce - wino
bk	s30	1	right	57	263.281	263.282	Zmienia kubek
bk	s30	1	right	58	263.848	267.409	Wącha wino
bk	s30	1	right	59	267.48900000000003	270.65	Pije wino
bk	s30	1	right	60	276.492	281.77299999999997	Pije wino
bk	s30	1	right	61	287.855	291.976	Pije wino
bk	s30	1	right	62	295.379	298.82	Trzyma kubek w ręce - woda
bk	s30	1	right	63	295.939	297.97900000000004	Pije wodę
bk	s30	1	right	64	299.342	299.622	Trzyma kubek w ręce - woda
bk	s30	1	right	65	301.303	331.191	Trzyma kubek w ręce - wino
bk	s30	1	right	66	301.744	301.745	Zmienia kubek
bk	s30	1	right	67	303.822	308.344	Pije wino
bk	s30	1	right	68	315.866	319.22700000000003	Pije wino
bk	s30	1	right	69	332.70099999999996	376.352	Trzyma kubek w ręce - wino
bk	s30	1	right	70	333.67199999999997	336.55300000000005	Pije wino
bk	s30	1	right	71	358.68	361.041	Wącha wino
bk	s30	1	right	72	365.56300000000005	368.283	Pije wino
bk	s30	1	right	73	372.525	374.765	Pije wino
bk	s30	1	right	74	379.473	382.714	Trzyma kubek w ręce - wino
bk	s30	1	right	75	380.207	381.68699999999995	Pije wodę
bk	s30	1	right	76	405.601	474.24	Trzyma kubek w ręce - woda
bk	s30	1	right	77	406.694	409.335	Pije wodę
bk	s30	1	right	78	413.49699999999996	415.61699999999996	Pije wodę
bk	s30	1	right	79	422.099	425.74	Pije wodę
bk	s30	1	right	80	446.065	448.70599999999996	Pije wodę
bk	s30	1	right	81	462.54900000000004	466.11	Pije wodę
bk	s30	2	left	0	18.962	18.963	Zmienia kubek
bk	s30	2	left	1	19.72	27.682	Trzyma kubek w ręce - wino
bk	s30	2	left	2	21.006999999999998	24.048000000000002	Pije wino
bk	s30	2	left	3	29.037	29.038	Zmienia kubek
bk	s30	2	left	4	30.843000000000004	46.967	Trzyma kubek w ręce - wino
bk	s30	2	left	5	35.372	39.053000000000004	Pije wino
bk	s30	2	left	6	47.966	47.967	Zmienia kubek
bk	s30	2	left	7	48.20399999999999	48.843999999999994	Trzyma kubek w ręce - wino
bk	s30	2	left	8	51.445	58.647	Trzyma kubek w ręce - woda
bk	s30	2	left	9	54.858999999999995	56.42	Pije wodę
bk	s30	2	left	10	60.128	69.65	Trzyma kubek w ręce - wino
bk	s30	2	left	11	60.901	63.582	Pije wino
bk	s30	2	left	12	72.84899999999999	72.85	Zmienia kubek
bk	s30	2	left	13	72.931	74.893	Trzyma kubek w ręce - wino
bk	s30	2	left	14	76.814	83.655	Trzyma kubek w ręce - woda
bk	s30	2	left	15	79.628	81.189	Pije wodę
bk	s30	2	left	16	84.536	84.816	Trzyma kubek w ręce - wino
bk	s30	2	left	17	85.616	87.777	Trzyma kubek w ręce - wino
bk	s30	2	left	18	85.79899999999999	85.8	Zmienia kubek
bk	s30	2	left	19	86.271	86.831	Wącha wino
bk	s30	2	left	20	92.759	92.76	Zmienia kubek
bk	s30	2	left	21	92.85799999999999	102.62100000000001	Trzyma kubek w ręce - wino
bk	s30	2	left	22	94.553	97.194	Pije wino
bk	s30	2	left	23	104.542	113.545	Trzyma kubek w ręce - woda
bk	s30	2	left	24	106.075	108.115	Trzyma kubek w ręce - wino
bk	s30	2	left	25	109.15799999999999	110.959	Pije wodę
bk	s30	2	left	26	116.63799999999999	129.201	Trzyma kubek w ręce - wino
bk	s30	2	left	27	116.693	116.694	Zmienia kubek
bk	s30	2	left	28	117.84100000000001	120.242	Pije wino
bk	s30	2	left	29	130.281	135.88299999999998	Trzyma kubek w ręce - woda
bk	s30	2	left	30	131.605	133.886	Pije wodę
bk	s30	2	left	31	138.543	138.54399999999998	Zmienia kubek
bk	s30	2	left	32	138.644	157.969	Trzyma kubek w ręce - wino
bk	s30	2	left	33	143.209	145.61	Pije wino
bk	s30	2	left	34	150.132	150.812	Wącha wino
bk	s30	2	left	35	152.372	153.493	Wącha wino
bk	s30	2	left	36	155.014	155.735	Wącha wino
bk	s30	2	left	37	162.537	162.53799999999998	Zmienia kubek
bk	s30	2	left	38	162.57	165.451	Trzyma kubek w ręce - wino
bk	s30	2	left	39	163.257	164.417	Wącha wino
bk	s30	2	left	40	166.257	169.627	Trzyma kubek w ręce - wino
bk	s30	2	left	41	166.312	166.313	Zmienia kubek
bk	s30	2	left	42	166.898	168.498	Wącha wino
bk	s30	2	left	43	170.42	172.74099999999999	Nakłada znacznik na kubek
bk	s30	2	left	44	173.34799999999998	177.149	Trzyma kubek w ręce - wino
bk	s30	2	left	45	173.639	173.64	Zmienia kubek
bk	s30	2	left	46	174.66299999999998	175.90400000000002	Wącha wino
bk	s30	2	left	47	177.34900000000002	179.91	Trzyma kubek w ręce - wino
bk	s30	2	left	48	181.554	181.555	Zmienia kubek
bk	s30	2	left	49	181.951	184.99200000000002	Trzyma kubek w ręce - wino
bk	s30	2	left	50	182.707	184.107	Wącha wino
bk	s30	2	left	51	185.832	186.392	Trzyma kubek w ręce - woda
bk	s30	2	left	52	187.56400000000002	187.565	Zmienia kubek
bk	s30	2	left	53	187.63299999999998	193.234	Trzyma kubek w ręce - wino
bk	s30	2	left	54	189.90900000000002	191.75	Wącha wino
bk	s30	2	left	55	195.481	195.482	Zmienia kubek
bk	s30	2	left	56	195.515	198.59599999999998	Trzyma kubek w ręce - wino
bk	s30	2	left	57	196.43099999999998	197.392	Wącha wino
bk	s30	2	left	58	204.002	204.003	Zmienia kubek
bk	s30	2	left	59	204.175	209.5	Trzyma kubek w ręce - wino
bk	s30	2	left	60	212.15099999999998	212.15200000000002	Zmienia kubek
bk	s30	2	left	61	212.541	217.74200000000002	Trzyma kubek w ręce - wino
bk	s30	2	left	62	214.997	215.958	Wącha wino
bk	s30	2	left	63	220.863	225.824	Trzyma kubek w ręce - wino
bk	s30	2	left	64	220.87099999999998	220.872	Zmienia kubek
bk	s30	2	left	65	223.0	224.72099999999998	Wącha wino
bk	s30	2	left	66	231.298	245.22099999999998	Trzyma kubek w ręce - wino
bk	s30	2	left	67	232.043	235.084	Pije wino
bk	s30	2	left	68	246.46200000000002	251.423	Trzyma kubek w ręce - woda
bk	s30	2	left	69	247.65	250.21	Pije wodę
bk	s30	2	left	70	253.42700000000002	264.427	Trzyma kubek w ręce - wino
bk	s30	2	left	71	253.64	253.641	Zmienia kubek
bk	s30	2	left	72	254.452	256.452	Pije wino
bk	s30	2	left	73	276.37	281.492	Trzyma kubek w ręce - woda
bk	s30	2	left	74	277.379	279.78	Pije wodę
bk	s30	2	left	75	283.211	283.212	Zmienia kubek
bk	s30	2	left	76	283.453	290.775	Trzyma kubek w ręce - wino
bk	s30	2	left	77	284.751	286.91200000000003	Pije wino
bk	s30	2	left	78	292.535	293.536	Trzyma kubek w ręce - wino
bk	s30	2	left	79	292.565	292.566	Zmienia kubek
bk	s30	2	left	80	294.45599999999996	299.177	Trzyma kubek w ręce - woda
bk	s30	2	left	81	295.634	297.955	Pije wodę
bk	s30	2	left	82	299.938	305.17900000000003	Trzyma kubek w ręce - wino
bk	s30	2	left	83	300.51599999999996	301.797	Wącha wino
bk	s30	2	left	84	301.877	304.03700000000003	Pije wino
bk	s30	2	left	85	308.191	310.992	Trzyma kubek w ręce - wino
bk	s30	2	left	86	317.98400000000004	318.784	Trzyma kubek w ręce - wino
bk	s30	2	left	87	318.103	318.10400000000004	Zmienia kubek
bk	s30	2	left	88	319.785	326.22700000000003	Trzyma kubek w ręce - woda
bk	s30	2	left	89	321.882	323.843	Pije wodę
bk	s30	2	left	90	327.387	342.51099999999997	Trzyma kubek w ręce - wino
bk	s30	2	left	91	328.285	330.686	Pije wino
bk	s30	2	left	92	360.19800000000004	369.52099999999996	Trzyma kubek w ręce - woda
bk	s30	2	left	93	361.254	368.176	Pije wodę
bk	s30	2	left	94	374.035	403.24199999999996	Trzyma kubek w ręce - wino
bk	s30	2	left	95	375.21	377.57099999999997	Pije wino
bk	s30	2	left	96	406.759	414.406	Trzyma kubek w ręce - woda
bk	s30	2	left	97	407.85900000000004	410.14	Pije wodę
bk	s30	2	left	98	418.29900000000004	418.3	Zmienia kubek
bk	s30	2	left	99	418.897	444.267	Trzyma kubek w ręce - wino
bk	s30	2	left	100	422.904	425.904	Pije wino
bk	s30	2	left	101	451.355	452.635	Trzyma kubek w ręce - wino
bk	s30	2	left	102	453.436	457.717	Trzyma kubek w ręce - woda
bk	s30	2	left	103	454.35699999999997	456.397	Pije wodę
bk	s30	2	left	104	458.694	458.695	Zmienia kubek
bk	s30	2	left	105	459.279	474.923	Trzyma kubek w ręce - wino
bk	s30	2	left	106	462.18800000000005	462.189	Zmienia kubek
bk	s30	2	left	107	462.56	464.6	Pije wino
bk	s30	2	left	108	475.625	477.625	Trzyma kubek w ręce - wino
bk	s30	2	left	109	478.82599999999996	498.39099999999996	Trzyma kubek w ręce - woda
bk	s30	2	left	110	484.445	487.20599999999996	Pije wodę
bk	s30	2	left	111	500.135	531.743	Trzyma kubek w ręce - wino
bk	s30	2	left	112	501.211	503.292	Wącha wino
bk	s30	2	left	113	506.292	508.093	Wącha wino
bk	s30	2	left	114	512.215	513.735	Wącha wino
bk	s30	2	left	115	528.781	530.221	Wącha wino
bk	s30	2	left	116	533.544	534.304	Trzyma kubek w ręce - wino
bk	s30	2	left	117	534.945	535.185	Trzyma kubek w ręce - woda
bk	s30	2	left	118	536.865	540.826	Trzyma kubek w ręce - wino
bk	s30	2	left	119	536.947	536.948	Zmienia kubek
bk	s30	2	left	120	537.623	539.023	Wącha wino
bk	s30	2	left	121	541.2080000000001	541.2090000000001	Zmienia kubek
bk	s30	2	left	122	541.6669999999999	549.749	Trzyma kubek w ręce - wino
bk	s30	2	left	123	542.224	543.585	Wącha wino
bk	s30	2	left	124	546.586	548.5459999999999	Wącha wino
bk	s30	2	left	125	553.734	553.735	Zmienia kubek
bk	s30	2	left	126	553.99	569.314	Trzyma kubek w ręce - wino
bk	s30	2	left	127	564.591	567.2719999999999	Wącha wino
bk	s30	2	left	128	587.385	608.071	Trzyma kubek w ręce - wino
bk	s30	2	left	129	587.762	587.763	Zmienia kubek
bk	s30	2	left	130	587.899	590.18	Wącha wino
bk	s30	2	left	131	591.781	593.101	Wącha wino
bk	s30	2	left	132	593.221	595.342	Pije wino
bk	s30	2	left	133	605.024	606.785	Wącha wino
bk	s30	2	left	134	611.895	622.457	Trzyma kubek w ręce - wino
bk	s30	2	left	135	612.466	613.948	Wącha wino
bk	s30	2	left	136	614.148	616.148	Pije wino
bk	s30	2	left	137	634.77	634.771	Zmienia kubek
bk	s30	2	left	138	636.357	636.3580000000001	Zmienia kubek
bk	s30	2	left	139	646.864	664.1080000000001	Trzyma kubek w ręce - wino
bk	s30	2	left	140	647.144	647.145	Zmienia kubek
bk	s30	2	left	141	648.117	649.477	Wącha wino
bk	s30	2	left	142	651.638	653.638	Wącha wino
bk	s30	2	left	143	662.1210000000001	663.1210000000001	Wącha wino
bk	s30	2	left	144	664.3889999999999	664.39	Zmienia kubek
bk	s30	2	left	145	664.91	683.875	Trzyma kubek w ręce - wino
bk	s30	2	left	146	670.923	672.7639999999999	Pije wino
bk	s30	2	left	147	686.0260000000001	686.0269999999999	Zmienia kubek
bk	s30	2	left	148	686.033	709.4789999999999	Trzyma kubek w ręce - wino
bk	s30	2	left	149	686.61	688.69	Wącha wino
bk	s30	2	left	150	690.051	691.171	Wącha wino
bk	s30	2	left	151	692.291	693.692	Wącha wino
bk	s30	2	left	152	696.372	698.053	Wącha wino
bk	s30	2	left	153	704.056	706.097	Wącha wino
bk	s30	2	left	154	710.2	713.242	Trzyma kubek w ręce - wino
bk	s30	2	left	155	711.0980000000001	711.0989999999999	Zmienia kubek
bk	s30	2	left	156	737.571	742.092	Trzyma kubek w ręce - woda
bk	s30	2	left	157	738.308	740.5889999999999	Pije wodę
bk	s30	2	left	158	743.3330000000001	759.977	Trzyma kubek w ręce - wino
bk	s30	2	left	159	744.1519999999999	746.193	Wącha wino
bk	s30	2	left	160	747.033	748.033	Wącha wino
bk	s30	2	left	161	757.1	758.54	Wącha wino
bk	s30	2	left	162	770.222	770.2230000000001	Zmienia kubek
bk	s30	2	left	163	771.164	771.165	Zmienia kubek
bk	s30	2	left	164	771.341	778.703	Trzyma kubek w ręce - wino
bk	s30	2	left	165	772.1439999999999	774.184	Pije wino
bk	s30	2	left	166	778.7460000000001	780.2260000000001	Nakłada znacznik na kubek
bk	s30	2	left	167	792.387	805.47	Trzyma kubek w ręce - wino
bk	s30	2	left	168	799.0310000000001	801.3510000000001	Pije wino
bk	s30	2	left	169	808.154	808.674	Zdejmuje znacznik i odkłada na stół
bk	s30	2	left	170	812.909	814.029	Zdejmuje znacznik i odkłada na stół
bk	s30	2	left	171	814.91	823.2719999999999	Nakłada znacznik na kubek
bk	s30	2	left	172	822.7389999999999	826.3	Trzyma kubek w ręce - wino
bk	s30	2	left	173	830.44	830.92	Nakłada znacznik na kubek
bk	s30	2	left	174	831.954	840.118	Trzyma kubek w ręce - wino
bk	s30	2	left	175	832.312	832.313	Zmienia kubek
bk	s30	2	left	176	835.181	835.182	Zmienia kubek
bk	s30	2	left	177	836.87	836.8710000000001	Zmienia kubek
bk	s30	2	left	178	840.318	847.762	Trzyma kubek w ręce - woda
bk	s30	2	left	179	841.163	843.3639999999999	Pije wodę
bk	s30	2	left	180	850.133	850.1339999999999	Zmienia kubek
bk	s30	2	left	181	852.049	852.05	Zmienia kubek
bk	s30	2	left	182	852.556	852.557	Zmienia kubek
bk	s30	2	left	183	853.3330000000001	853.334	Zmienia kubek
bk	s30	2	left	184	853.5110000000001	866.434	Trzyma kubek w ręce - wino
bk	s30	2	left	185	854.1489999999999	856.23	Wącha wino
bk	s30	2	left	186	860.831	863.552	Wącha wino
bk	s30	2	left	187	870.635	873.716	Trzyma kubek w ręce - wino
bk	s30	2	left	188	870.703	870.704	Zmienia kubek
bk	s30	2	left	189	871.315	872.795	Wącha wino
bk	s30	2	left	190	877.357	902.005	Trzyma kubek w ręce - wino
bk	s30	2	left	191	878.797	880.077	Wącha wino
bk	s30	2	left	192	909.163	924.447	Trzyma kubek w ręce - wino
bk	s30	2	left	193	914.367	916.567	Pije wino
bk	s30	2	left	194	927.928	930.529	Trzyma kubek w ręce - wino
bk	s30	2	left	195	931.61	932.29	Trzyma kubek w ręce - wino
bk	s30	2	left	196	931.921	931.922	Zmienia kubek
bk	s30	2	left	197	933.435	933.436	Zmienia kubek
bk	s30	2	left	198	942.414	948.055	Trzyma kubek w ręce - wino
bk	s30	2	left	199	942.466	942.467	Zmienia kubek
bk	s30	2	left	200	948.654	948.655	Zmienia kubek
bk	s30	2	left	201	948.887	956.2489999999999	Trzyma kubek w ręce - wino
bk	s30	2	left	202	953.096	955.177	Pije wino
bk	s30	2	left	203	965.2510000000001	970.173	Trzyma kubek w ręce - woda
bk	s30	2	left	204	966.06	969.301	Pije wodę
bk	s30	2	left	205	988.06	991.7810000000001	Trzyma kubek w ręce - wino
bk	s30	2	left	206	988.5880000000001	990.748	Wącha wino
bk	s30	2	left	207	992.395	992.3960000000001	Zmienia kubek
bk	s30	2	left	208	992.5419999999999	998.4630000000001	Trzyma kubek w ręce - wino
bk	s30	2	left	209	993.1089999999999	995.069	Wącha wino
bk	s30	2	left	210	996.03	997.63	Wącha wino
bk	s30	2	left	211	1006.904	1006.905	Zmienia kubek
bk	s30	2	left	212	1006.9860000000001	1014.587	Trzyma kubek w ręce - wino
bk	s30	2	left	213	1008.113	1009.3939999999999	Wącha wino
bk	s30	2	left	214	1011.2739999999999	1012.355	Wącha wino
bk	s30	2	left	215	1019.2439999999999	1019.245	Zmienia kubek
bk	s30	2	left	216	1019.584	1031.267	Trzyma kubek w ręce - wino
bk	s30	2	left	217	1020.7180000000001	1022.118	Wącha wino
bk	s30	2	left	218	1024.079	1026.28	Wącha wino
bk	s30	2	left	219	1036.806	1036.807	Zmienia kubek
bk	s30	2	left	220	1038.5639999999999	1038.565	Zmienia kubek
bk	s30	2	left	221	1052.2	1052.201	Zmienia kubek
bk	s30	2	left	222	1052.47	1055.67	Trzyma kubek w ręce - wino
bk	s30	2	left	223	1054.73	1054.731	Zmienia kubek
bk	s30	2	left	224	1055.45	1055.451	Zmienia kubek
bk	s30	2	left	225	1062.607	1062.608	Zmienia kubek
bk	s30	2	left	226	1063.4180000000001	1077.382	Trzyma kubek w ręce - wino
bk	s30	2	left	227	1068.052	1070.653	Pije wino
bk	s30	2	left	228	1079.942	1084.705	Trzyma kubek w ręce - woda
bk	s30	2	left	229	1081.177	1083.097	Pije wodę
bk	s30	2	left	230	1135.992	1135.993	Zmienia kubek
bk	s30	2	left	231	1138.462	1143.703	Trzyma kubek w ręce - wino
bk	s30	2	left	232	1139.313	1141.233	Pije wino
bk	s30	2	left	233	1150.385	1158.028	Trzyma kubek w ręce - woda
bk	s30	2	left	234	1153.076	1156.397	Pije wodę
bk	s30	2	left	235	1158.888	1192.297	Trzyma kubek w ręce - wino
bk	s30	2	left	236	1159.621	1159.622	Zmienia kubek
bk	s30	2	left	237	1159.8110000000001	1159.812	Zmienia kubek
bk	s30	2	left	238	1172.323	1173.963	Wącha wino
bk	s30	2	left	239	1177.965	1179.806	Wącha wino
bk	s30	2	left	240	1183.887	1185.327	Wącha wino
bk	s30	2	left	241	1186.208	1188.488	Wącha wino
bk	s30	2	left	242	1186.302	1186.303	Zmienia kubek
bk	s30	2	left	243	1193.5430000000001	1198.785	Trzyma kubek w ręce - wino
bk	s30	2	left	244	1194.13	1196.61	Wącha wino
bk	s30	2	left	245	1199.505	1204.346	Trzyma kubek w ręce - wino
bk	s30	2	left	246	1199.694	1199.695	Zmienia kubek
bk	s30	2	left	247	1200.252	1202.732	Pije wino
bk	s30	2	left	248	1206.5	1206.501	Zmienia kubek
bk	s30	2	left	249	1209.548	1219.751	Trzyma kubek w ręce - wino
bk	s30	2	left	250	1209.972	1209.973	Zmienia kubek
bk	s30	2	left	251	1216.496	1217.296	Wącha wino
bk	s30	2	left	252	1217.896	1218.937	Wącha wino
bk	s30	2	left	253	1238.947	1238.948	Zmienia kubek
bk	s30	2	left	254	1243.698	1245.6589999999999	Trzyma kubek w ręce - wino
bk	s30	2	left	255	1243.726	1243.7269999999999	Zmienia kubek
bk	s30	2	left	256	1248.46	1249.5	Trzyma kubek w ręce - wino
bk	s30	2	left	257	1251.5230000000001	1264.087	Trzyma kubek w ręce - woda
bk	s30	2	left	258	1257.868	1260.029	Pije wodę
bk	s30	2	left	259	1266.299	1266.3	Zmienia kubek
bk	s30	2	left	260	1266.953	1267.394	Nakłada znacznik na kubek
bk	s30	2	left	261	1269.768	1271.809	Trzyma kubek w ręce - wino
bk	s30	2	left	262	1270.3110000000001	1271.152	Wącha wino
bk	s30	2	left	263	1270.371	1270.372	Zmienia kubek
bk	s30	2	left	264	1272.4489999999998	1275.45	Trzyma kubek w ręce - wino
bk	s30	2	left	265	1272.55	1272.5510000000002	Zmienia kubek
bk	s30	2	left	266	1273.072	1274.593	Wącha wino
bk	s30	2	left	267	1276.0910000000001	1276.651	Trzyma kubek w ręce - wino
bk	s30	2	left	268	1276.323	1276.3239999999998	Zmienia kubek
bk	s30	2	left	269	1281.3319999999999	1282.253	Trzyma kubek w ręce - wino
bk	s30	2	left	270	1282.575	1282.576	Zmienia kubek
bk	s30	2	left	271	1309.82	1311.62	Trzyma kubek w ręce - wino
bk	s30	2	right	0	17.239	17.24	Zmienia kubek
bk	s30	2	right	1	17.566	37.652	Trzyma kubek w ręce - wino
bk	s30	2	right	2	20.285	23.246	Wącha wino
bk	s30	2	right	3	23.366	26.087	Pije wino
bk	s30	2	right	4	38.917	134.286	Trzyma kubek w ręce - woda
bk	s30	2	right	5	40.254	41.373999999999995	Pije wodę
bk	s30	2	right	6	42.516999999999996	69.003	Trzyma kubek w ręce - wino
bk	s30	2	right	7	42.528	42.528999999999996	Zmienia kubek
bk	s30	2	right	8	44.496	50.338	Wącha wino
bk	s30	2	right	9	50.378	53.059	Pije wino
bk	s30	2	right	10	62.022	63.821999999999996	Pije wino
bk	s30	2	right	11	69.86399999999999	70.985	Nakłada znacznik na kubek
bk	s30	2	right	12	74.74600000000001	75.946	Pije wodę
bk	s30	2	right	13	75.658	75.65899999999999	Zmienia kubek
bk	s30	2	right	14	76.166	92.05	Trzyma kubek w ręce - wino
bk	s30	2	right	15	77.42699999999999	80.94800000000001	Wącha wino
bk	s30	2	right	16	81.589	82.149	Wącha wino
bk	s30	2	right	17	84.07	86.51	Pije wino
bk	s30	2	right	18	95.194	96.75399999999999	Pije wodę
bk	s30	2	right	19	98.492	98.493	Zmienia kubek
bk	s30	2	right	20	98.811	125.338	Trzyma kubek w ręce - wino
bk	s30	2	right	21	104.196	107.118	Wącha wino
bk	s30	2	right	22	107.198	109.398	Pije wino
bk	s30	2	right	23	116.44	118.48100000000001	Pije wino
bk	s30	2	right	24	120.92200000000001	122.802	Wącha wino
bk	s30	2	right	25	123.12299999999999	124.40299999999999	Wącha wino
bk	s30	2	right	26	125.85799999999999	126.819	Trzyma kubek w ręce - wino
bk	s30	2	right	27	129.004	130.445	Pije wodę
bk	s30	2	right	28	133.503	133.504	Zmienia kubek
bk	s30	2	right	29	133.741	162.188	Trzyma kubek w ręce - wino
bk	s30	2	right	30	135.286	137.727	Wącha wino
bk	s30	2	right	31	143.61	144.93	Wącha wino
bk	s30	2	right	32	145.01	147.011	Pije wino
bk	s30	2	right	33	154.57299999999998	156.814	Pije wino
bk	s30	2	right	34	163.686	163.687	Zmienia kubek
bk	s30	2	right	35	163.828	185.234	Trzyma kubek w ręce - wino
bk	s30	2	right	36	164.25099999999998	187.378	Trzyma kubek w ręce - woda
bk	s30	2	right	37	165.497	167.25799999999998	Pije wodę
bk	s30	2	right	38	174.18200000000002	176.062	Wącha wino
bk	s30	2	right	39	176.142	179.023	Pije wino
bk	s30	2	right	40	197.13099999999997	197.132	Zmienia kubek
bk	s30	2	right	41	197.199	217.40400000000002	Trzyma kubek w ręce - wino
bk	s30	2	right	42	199.993	202.394	Pije wino
bk	s30	2	right	43	215.678	216.118	Wącha wino
bk	s30	2	right	44	221.145	226.827	Trzyma kubek w ręce - wino
bk	s30	2	right	45	221.172	221.173	Zmienia kubek
bk	s30	2	right	46	222.199	224.84	Wącha wino
bk	s30	2	right	47	227.954	227.955	Zmienia kubek
bk	s30	2	right	48	228.227	268.877	Trzyma kubek w ręce - wino
bk	s30	2	right	49	229.287	234.449	Trzyma kubek w ręce - woda
bk	s30	2	right	50	230.482	232.403	Pije wodę
bk	s30	2	right	51	236.08	237.44	Wącha wino
bk	s30	2	right	52	240.64	244.0	Wącha wino
bk	s30	2	right	53	245.12	249.4	Wącha wino
bk	s30	2	right	54	249.52900000000002	252.17	Pije wino
bk	s30	2	right	55	258.293	260.373	Pije wino
bk	s30	2	right	56	269.788	286.392	Trzyma kubek w ręce - wino
bk	s30	2	right	57	269.996	269.997	Zmienia kubek
bk	s30	2	right	58	270.112	286.996	Trzyma kubek w ręce - woda
bk	s30	2	right	59	271.498	273.218	Pije wodę
bk	s30	2	right	60	275.219	277.539	Pije wino
bk	s30	2	right	61	282.991	284.941	Pije wino
bk	s30	2	right	62	287.009	312.04400000000004	Zdejmuje znacznik i odkłada na stół
bk	s30	2	right	63	303.379	311.302	Trzyma kubek w ręce - wino
bk	s30	2	right	64	307.198	309.879	Pije wino
bk	s30	2	right	65	312.04400000000004	312.524	Nakłada znacznik na kubek
bk	s30	2	right	66	312.541	313.501	Zdejmuje znacznik i odkłada na stół
bk	s30	2	right	67	314.23400000000004	336.12	Trzyma kubek w ręce - wino
bk	s30	2	right	68	314.28	322.16200000000003	Trzyma kubek w ręce - woda
bk	s30	2	right	69	314.33	314.33099999999996	Zmienia kubek
bk	s30	2	right	70	318.281	320.442	Pije wodę
bk	s30	2	right	71	326.844	329.245	Pije wino
bk	s30	2	right	72	337.68800000000005	338.56800000000004	Nakłada znacznik na kubek
bk	s30	2	right	73	354.398	364.87800000000004	Trzyma kubek w ręce - woda
bk	s30	2	right	74	361.64599999999996	363.44599999999997	Pije wodę
bk	s30	2	right	75	373.44199999999995	385.285	Trzyma kubek w ręce - wino
bk	s30	2	right	76	374.969	377.69	Pije wino
bk	s30	2	right	77	386.412	391.13300000000004	Trzyma kubek w ręce - woda
bk	s30	2	right	78	387.89300000000003	390.134	Pije wodę
bk	s30	2	right	79	392.173	442.346	Trzyma kubek w ręce - wino
bk	s30	2	right	80	392.184	392.185	Zmienia kubek
bk	s30	2	right	81	392.975	394.256	Wącha wino
bk	s30	2	right	82	394.376	396.216	Pije wino
bk	s30	2	right	83	401.338	404.17800000000005	Pije wino
bk	s30	2	right	84	418.89	427.57199999999995	Trzyma kubek w ręce - woda
bk	s30	2	right	85	423.504	425.625	Pije wodę
bk	s30	2	right	86	436.30800000000005	438.54900000000004	Pije wino
bk	s30	2	right	87	443.191	444.95099999999996	Przekłada znacznik z kubka na kubek
bk	s30	2	right	88	445.55300000000005	446.353	Zdejmuje znacznik i odkłada na stół
bk	s30	2	right	89	449.949	471.274	Trzyma kubek w ręce - wino
bk	s30	2	right	90	451.356	452.556	Wącha wino
bk	s30	2	right	91	452.556	455.157	Pije wino
bk	s30	2	right	92	461.47900000000004	464.35900000000004	Pije wino
bk	s30	2	right	93	472.70300000000003	478.184	Trzyma kubek w ręce - woda
bk	s30	2	right	94	474.403	476.963	Pije wodę
bk	s30	2	right	95	480.00800000000004	480.009	Zmienia kubek
bk	s30	2	right	96	480.221	563.64	Trzyma kubek w ręce - wino
bk	s30	2	right	97	484.35	503.755	Trzyma kubek w ręce - woda
bk	s30	2	right	98	485.366	487.486	Pije wodę
bk	s30	2	right	99	490.967	495.04900000000004	Wącha wino
bk	s30	2	right	100	495.969	499.57	Wącha wino
bk	s30	2	right	101	500.85	502.971	Wącha wino
bk	s30	2	right	102	507.81300000000005	510.374	Wącha wino
bk	s30	2	right	103	511.814	512.975	Wącha wino
bk	s30	2	right	104	514.4159999999999	518.497	Wącha wino
bk	s30	2	right	105	521.658	523.899	Wącha wino
bk	s30	2	right	106	527.06	529.06	Pije wino
bk	s30	2	right	107	539.783	541.5840000000001	Pije wino
bk	s30	2	right	108	554.068	556.309	Pije wino
bk	s30	2	right	109	564.8340000000001	568.275	Trzyma kubek w ręce - woda
bk	s30	2	right	110	565.592	567.472	Pije wodę
bk	s30	2	right	111	573.877	574.237	Trzyma kubek w ręce - wino
bk	s30	2	right	112	574.757	575.078	Trzyma kubek w ręce - wino
bk	s30	2	right	113	575.7180000000001	576.278	Trzyma kubek w ręce - wino
bk	s30	2	right	114	583.48	601.005	Trzyma kubek w ręce - wino
bk	s30	2	right	115	583.5790000000001	583.58	Zmienia kubek
bk	s30	2	right	116	585.198	589.96	Wącha wino
bk	s30	2	right	117	591.2	594.121	Wącha wino
bk	s30	2	right	118	595.842	597.002	Wącha wino
bk	s30	2	right	119	597.082	599.0419999999999	Pije wino
bk	s30	2	right	120	606.803	657.095	Trzyma kubek w ręce - wino
bk	s30	2	right	121	610.285	612.406	Pije wino
bk	s30	2	right	122	626.69	629.45	Pije wino
bk	s30	2	right	123	637.4119999999999	639.773	Pije wino
bk	s30	2	right	124	647.975	650.256	Pije wino
bk	s30	2	right	125	659.1089999999999	664.11	Trzyma kubek w ręce - woda
bk	s30	2	right	126	660.938	663.2589999999999	Pije wodę
bk	s30	2	right	127	678.1310000000001	678.132	Zmienia kubek
bk	s30	2	right	128	678.195	710.204	Trzyma kubek w ręce - wino
bk	s30	2	right	129	681.326	683.4069999999999	Wącha wino
bk	s30	2	right	130	684.727	689.449	Wącha wino
bk	s30	2	right	131	689.529	692.1289999999999	Pije wino
bk	s30	2	right	132	697.2130000000001	699.3739999999999	Wącha wino
bk	s30	2	right	133	702.935	704.576	Wącha wino
bk	s30	2	right	134	704.857	706.378	Pije wino
bk	s30	2	right	135	710.78	713.9010000000001	Nakłada znacznik na kubek
bk	s30	2	right	136	718.363	729.91	Trzyma kubek w ręce - woda
bk	s30	2	right	137	719.222	721.9830000000001	Pije wodę
bk	s30	2	right	138	735.63	735.6310000000001	Zmienia kubek
bk	s30	2	right	139	736.1110000000001	771.801	Trzyma kubek w ręce - wino
bk	s30	2	right	140	737.067	741.3480000000001	Wącha wino
bk	s30	2	right	141	742.949	752.0319999999999	Wącha wino
bk	s30	2	right	142	752.194	754.155	Wącha wino
bk	s30	2	right	143	755.8760000000001	759.837	Wącha wino
bk	s30	2	right	144	760.0369999999999	762.878	Pije wino
bk	s30	2	right	145	766.502	769.703	Pije wino
bk	s30	2	right	146	791.405	791.4060000000001	Zmienia kubek
bk	s30	2	right	147	791.89	803.0930000000001	Trzyma kubek w ręce - wino
bk	s30	2	right	148	799.3510000000001	801.3919999999999	Pije wino
bk	s30	2	right	149	811.096	812.216	Trzyma kubek w ręce - wino
bk	s30	2	right	150	825.22	830.102	Trzyma kubek w ręce - woda
bk	s30	2	right	151	826.079	828.6389999999999	Pije wodę
bk	s30	2	right	152	837.0319999999999	839.192	Trzyma kubek w ręce - wino
bk	s30	2	right	153	837.049	837.05	Zmienia kubek
bk	s30	2	right	154	852.023	852.0239999999999	Zmienia kubek
bk	s30	2	right	155	852.0360000000001	874.122	Trzyma kubek w ręce - wino
bk	s30	2	right	156	852.9889999999999	855.3489999999999	Pije wino
bk	s30	2	right	157	855.29	862.0089999999999	Wącha wino
bk	s30	2	right	158	862.432	863.632	Wącha wino
bk	s30	2	right	159	865.113	867.273	Wącha wino
bk	s30	2	right	160	868.074	870.154	Pije wino
bk	s30	2	right	161	879.3739999999999	879.375	Zmienia kubek
bk	s30	2	right	162	879.4639999999999	901.949	Trzyma kubek w ręce - wino
bk	s30	2	right	163	880.437	883.238	Wącha wino
bk	s30	2	right	164	885.199	888.92	Wącha wino
bk	s30	2	right	165	889.04	891.0010000000001	Pije wino
bk	s30	2	right	166	907.9110000000001	914.273	Trzyma kubek w ręce - woda
bk	s30	2	right	167	910.046	912.446	Pije wodę
bk	s30	2	right	168	936.1210000000001	936.122	Zmienia kubek
bk	s30	2	right	169	936.211	940.253	Trzyma kubek w ręce - wino
bk	s30	2	right	170	936.692	938.252	Pije wino
bk	s30	2	right	171	945.355	953.797	Trzyma kubek w ręce - wino
bk	s30	2	right	172	945.8939999999999	947.855	Pije wino
bk	s30	2	right	173	965.173	969.2539999999999	Trzyma kubek w ręce - woda
bk	s30	2	right	174	965.86	968.58	Pije wodę
bk	s30	2	right	175	971.7669999999999	971.768	Zmienia kubek
bk	s30	2	right	176	972.015	991.54	Trzyma kubek w ręce - wino
bk	s30	2	right	177	972.6619999999999	978.2639999999999	Wącha wino
bk	s30	2	right	178	978.424	980.1039999999999	Pije wino
bk	s30	2	right	179	1010.539	1010.54	Zmienia kubek
bk	s30	2	right	180	1010.5880000000001	1016.669	Trzyma kubek w ręce - wino
bk	s30	2	right	181	1011.875	1015.436	Wącha wino
bk	s30	2	right	182	1017.178	1017.179	Zmienia kubek
bk	s30	2	right	183	1017.51	1033.3139999999999	Trzyma kubek w ręce - wino
bk	s30	2	right	184	1018.477	1021.198	Wącha wino
bk	s30	2	right	185	1022.8789999999999	1023.799	Wącha wino
bk	s30	2	right	186	1025.28	1029.281	Wącha wino
bk	s30	2	right	187	1030.562	1032.282	Wącha wino
bk	s30	2	right	188	1038.175	1038.1760000000002	Zmienia kubek
bk	s30	2	right	189	1038.27	1040.19	Trzyma kubek w ręce - wino
bk	s30	2	right	190	1041.231	1041.751	Trzyma kubek w ręce - wino
bk	s30	2	right	191	1041.337	1041.338	Zmienia kubek
bk	s30	2	right	192	1042.471	1043.152	Trzyma kubek w ręce - wino
bk	s30	2	right	193	1042.882	1042.883	Zmienia kubek
bk	s30	2	right	194	1050.994	1055.395	Trzyma kubek w ręce - woda
bk	s30	2	right	195	1051.887	1054.568	Pije wodę
bk	s30	2	right	196	1061.803	1061.8039999999999	Zmienia kubek
bk	s30	2	right	197	1062.241	1086.969	Trzyma kubek w ręce - wino
bk	s30	2	right	198	1063.411	1065.771	Pije wino
bk	s30	2	right	199	1078.895	1082.336	Pije wino
bk	s30	2	right	200	1089.226	1093.427	Trzyma kubek w ręce - woda
bk	s30	2	right	201	1090.059	1092.46	Pije wodę
bk	s30	2	right	202	1094.2169999999999	1094.218	Zmienia kubek
bk	s30	2	right	203	1094.388	1109.072	Trzyma kubek w ręce - wino
bk	s30	2	right	204	1099.982	1102.183	Pije wino
bk	s30	2	right	205	1138.603	1138.604	Zmienia kubek
bk	s30	2	right	206	1138.6789999999999	1150.5230000000001	Trzyma kubek w ręce - wino
bk	s30	2	right	207	1139.752	1141.473	Pije wino
bk	s30	2	right	208	1169.508	1169.509	Zmienia kubek
bk	s30	2	right	209	1169.6760000000002	1186.5610000000001	Trzyma kubek w ręce - wino
bk	s30	2	right	210	1170.201	1176.603	Wącha wino
bk	s30	2	right	211	1178.165	1179.805	Pije wino
bk	s30	2	right	212	1224.818	1230.138	Nakłada znacznik na kubek
bk	s30	2	right	213	1239.349	1239.35	Zmienia kubek
bk	s30	2	right	214	1243.357	1245.3980000000001	Trzyma kubek w ręce - wino
bk	s30	2	right	215	1249.5	1261.3039999999999	Trzyma kubek w ręce - wino
bk	s30	2	right	216	1250.465	1251.6660000000002	Wącha wino
bk	s30	2	right	217	1255.547	1258.9080000000001	Wącha wino
bk	s31	2	left	0	3.875	3.8760000000000003	Zmienia kubek
bk	s31	2	left	1	3.895	38.1	Trzyma kubek w ręce - wino
bk	s31	2	left	2	27.753	31.184	Pije wino
bk	s31	2	left	3	39.971	45.038999999999994	Trzyma kubek w ręce - woda
bk	s31	2	left	4	41.074	43.443000000000005	Pije wodę
bk	s31	2	left	5	45.912	45.913000000000004	Zmienia kubek
bk	s31	2	left	6	46.298	58.54600000000001	Trzyma kubek w ręce - wino
bk	s31	2	left	7	49.407	52.398999999999994	Pije wino
bk	s31	2	left	8	59.646	65.038	Trzyma kubek w ręce - woda
bk	s31	2	left	9	61.348	63.445	Pije wodę
bk	s31	2	left	10	66.502	66.503	Zmienia kubek
bk	s31	2	left	11	66.669	85.46	Trzyma kubek w ręce - wino
bk	s31	2	left	12	68.544	69.84100000000001	Wącha wino
bk	s31	2	left	13	69.84100000000001	72.518	Pije wino
bk	s31	2	left	14	78.473	81.628	Pije wino
bk	s31	2	left	15	86.427	92.383	Trzyma kubek w ręce - woda
bk	s31	2	left	16	89.42399999999999	90.78	Pije wodę
bk	s31	2	left	17	94.431	113.36399999999999	Trzyma kubek w ręce - wino
bk	s31	2	left	18	95.419	95.42	Zmienia kubek
bk	s31	2	left	19	96.95700000000001	98.66799999999999	Wącha wino
bk	s31	2	left	20	98.95	101.37200000000001	Pije wino
bk	s31	2	left	21	105.697	108.71600000000001	Pije wino
bk	s31	2	left	22	114.735	116.04	Trzyma kubek w ręce - wino
bk	s31	2	left	23	114.93299999999999	114.934	Zmienia kubek
bk	s31	2	left	24	117.11200000000001	121.181	Trzyma kubek w ręce - woda
bk	s31	2	left	26	122.39200000000001	141.855	Trzyma kubek w ręce - wino
bk	s31	2	left	27	124.198	124.705	Wącha wino
bk	s31	2	left	28	125.352	127.727	Pije wino
bk	s31	2	left	29	134.319	134.32	Zmienia kubek
bk	s31	2	left	30	136.08	136.08100000000002	Zmienia kubek
bk	s31	2	left	31	137.528	137.529	Zmienia kubek
bk	s31	2	left	32	138.017	140.981	Pije wino
bk	s31	2	left	33	143.7	148.267	Trzyma kubek w ręce - woda
bk	s31	2	left	34	145.186	147.14	Pije wodę
bk	s31	2	left	35	148.97	148.971	Zmienia kubek
bk	s31	2	left	36	149.003	170.75	Trzyma kubek w ręce - wino
bk	s31	2	left	37	153.268	155.748	Pije wino
bk	s31	2	left	38	162.22799999999998	164.63	Pije wino
bk	s31	2	left	39	171.31	173.03	Trzyma kubek w ręce - woda
bk	s31	2	left	40	173.92	176.18	Trzyma kubek w ręce - wino
bk	s31	2	left	41	173.94400000000002	173.945	Zmienia kubek
bk	s31	2	left	42	174.308	174.30900000000003	Zmienia kubek
bk	s31	2	left	43	177.74200000000002	194.81	Trzyma kubek w ręce - wino
bk	s31	2	left	44	182.33	182.331	Zmienia kubek
bk	s31	2	left	45	186.421	187.078	Wącha wino
bk	s31	2	left	46	187.13299999999998	189.528	Pije wino
bk	s31	2	left	47	194.757	201.609	Nakłada znacznik na kubek
bk	s31	2	left	48	200.667	204.47400000000002	Trzyma kubek w ręce - wino
bk	s31	2	left	49	205.535	230.34	Trzyma kubek w ręce - wino
bk	s31	2	left	50	205.915	205.916	Zmienia kubek
bk	s31	2	left	51	208.822	212.64700000000002	Trzyma kubek w ręce - woda
bk	s31	2	left	52	209.264	211.12099999999998	Pije wodę
bk	s31	2	left	53	219.13299999999998	222.149	Pije wino
bk	s31	2	left	54	231.571	237.39	Trzyma kubek w ręce - woda
bk	s31	2	left	55	233.495	234.898	Pije wodę
bk	s31	2	left	56	236.817	253.862	Trzyma kubek w ręce - wino
bk	s31	2	left	57	236.894	236.895	Zmienia kubek
bk	s31	2	left	58	243.208	246.43	Pije wino
bk	s31	2	left	59	255.385	260.573	Trzyma kubek w ręce - woda
bk	s31	2	left	60	256.60200000000003	259.18	Pije wodę
bk	s31	2	left	61	260.681	260.682	Zmienia kubek
bk	s31	2	left	62	260.76099999999997	295.04	Trzyma kubek w ręce - wino
bk	s31	2	left	63	262.793	262.79400000000004	Zmienia kubek
bk	s31	2	left	64	265.035	265.392	Wącha wino
bk	s31	2	left	65	266.624	269.744	Pije wino
bk	s31	2	left	66	280.084	282.75	Pije wino
bk	s31	2	left	67	296.032	303.14	Trzyma kubek w ręce - woda
bk	s31	2	left	68	297.074	299.192	Pije wodę
bk	s31	2	left	69	304.596	304.597	Zmienia kubek
bk	s31	2	left	70	304.759	325.49	Trzyma kubek w ręce - wino
bk	s31	2	left	71	306.409	308.64599999999996	Pije wino
bk	s31	2	left	72	318.654	321.18	Pije wino
bk	s31	2	left	73	326.899	345.48	Trzyma kubek w ręce - woda
bk	s31	2	left	74	328.09	330.789	Pije wodę
bk	s31	2	left	75	345.208	345.209	Zmienia kubek
bk	s31	2	left	76	345.374	363.01	Trzyma kubek w ręce - wino
[truncated: 11,917 more rows]
