# Supplementary material for: Cultural Artifacts Transform Embodied Practice: How a Sommelier Card Shapes the Behavior of Dyads Engaged in Wine Tasting
Source: Front Psychol. 2019 Dec 6;10:2671. doi: 10.3389/fpsyg.2019.02671 (PMC6915083; doi:10.3389/fpsyg.2019.02671)
Supplement: DATA SHEET S3 — Raw data files (descriptions in README.txt files). [file Data_Sheet_3.zip › Supplementary_3_raw_experimental_data/encoded_behaviors/README.txt]

File contains encoded behaviors of experiment participants. It contains the following columns:

- condition: bk -- pair without sommelier card, zk -- pair with sommelier card
- session: code of experimental session (unique id for each pair)
- part: 1 -- learning phase, 2 -- recognition phase
- side: left -- participant on the left, right -- participant on the right
- event_no: encoded event number in the video file
- start_t: timestamp of the begining of an event 
- end_t: timestamp of the ending of an event 
- event: event category

Event categories are as follows:
- "Zmienia kubek" - changes cup
- "Trzyma kubek w ręce - wino" - holds cup with wine
- "Trzyma kubek w ręce - woda" - holds cup with water
- "Wącha wino" - smells wine
- "Pije wino" - drinks wine
- "Pije wodę" - drinks water
- "Nakłada znacznik na kubek" - marks one of the recognized wines
