# Supplementary material for: Cultural Artifacts Transform Embodied Practice: How a Sommelier Card Shapes the Behavior of Dyads Engaged in Wine Tasting
Source: Front Psychol. 2019 Dec 6;10:2671. doi: 10.3389/fpsyg.2019.02671 (PMC6915083; doi:10.3389/fpsyg.2019.02671)
Supplement: DATA SHEET S3 — Raw data files (descriptions in README.txt files). [file Data_Sheet_3.zip › Supplementary_3_raw_experimental_data/experiment_results/experiment_results_abrigded.csv]

Session	Description	Correct_wines	Correct_places	Pair_structure	Cooperation_R	Cooperation_L	Age_R	Age_L	Education_R	Education_L
19	karta	2	1	km	6.0	6.0	21.0	21.0	średnie	średnie
27	brak	2	2	kk	6.0	7.0	21.0	21.0	średnie	średnie
28	karta	1	1	kk	6.0	6.0	23.0	22.0	wyższe (licencjat) magisterskie (w tarkcie)	średnie
29	brak	1	0	kk	7.0	7.0	21.0	21.0	średnie	średnie
30	brak	3	0	kk	7.0	7.0	25.0	25.0	wyższe	wyższe
31	brak	2	1	kk	6.0	6.0	21.0	19.0	średnie	średnie
33	brak	1	0	km	5.0	5.0	21.0	22.0	średnie	wyższe niepełne
36	brak	2	2	km	7.0	7.0	20.0	21.0	średnie	średnie
38	karta	3	1	kk	5.0	7.0	23.0	21.0	średnie	wyższe
39	karta	2	2	km	4.0	5.0	25.0	19.0	wyższe (licencjat)	średnie
40	karta	2	2	mm	6.0	7.0	36.0	40.0	średnie	wyższe
42	karta	2	1	kk	7.0	6.0	22.0	27.0	średnie (3rok studiów lic.)	wyższe
43	karta	2	1	mm	7.0	7.0	23.0	22.0	wyższe	wyższe niepełne (licencjat)
48	brak	3	0	mm	6.0	6.0	23.0	25.0	wyższe	średnie
50	karta	1	1	kk	3.0	7.0	21.0	26.0	średnie (w trakcie studiów)	wyższe magisterskie
53	karta	1	1	kk	6.0	6.0	22.0	19.0	średnie	średnie
54	karta	1	1	km	7.0	6.0	22.0	27.0	niepełne wyższe	wyższe
56	brak	1	1	kk	7.0	7.0	20.0	19.0	średnie (w trakcie studiów)	średnie (studiuje)
57	karta	2	2	kk	6.0	6.0	20.0	22.0	średnie (studiuje)	średnie (studiuje)
59	brak	3	3	kk	7.0	7.0	21.0	20.0	wyższe niepełne	wyższe niepełne
60	karta	2	2	km	5.0	7.0	19.0	23.0	wyższe niepełne	wyższe
63	karta	3	3	kk	7.0	7.0	24.0	20.0	średnie (studiuje)	średnie (studiuje)
64	brak	2	0	km	4.0	1.0	23.0	21.0	wyższe	średnie (studiuje)
65	brak	2	2	kk	6.0	6.0	26.0	23.0	wyższe	wyższe niepełne
67	karta	3	1	kk	7.0	6.0	23.0	19.0	średnie (studiuje)	srednie
68	brak	2	2	km	5.0	6.0	18.0	22.0	liceum	wyższe niepełne
69	karta	2	1	kk	6.0	6.0	20.0	18.0	średnie	srednie
71	brak	1	0	km	7.0	7.0	24.0	24.0	srednie	średnie (studiuje)
73	brak	1	1	kk	7.0	4.0	19.0	29.0	srednie	wyższe
74	brak	1	1	km	7.0	7.0	21.0	32.0	srednie	wyższe
75	karta	2	2	km	7.0	5.0	21.0	19.0	zawodowe	srednie
76	karta	1	1	kk	6.0	5.0	20.0	27.0	srednie	wyższe
81	karta	1	0	km	5.0	5.0	31.0	24.0	policealne medyczne	średnie (studiuje)
82	brak	1	0	mm	5.0	6.0	21.0	27.0	srednie	srednie
85	brak	2	0	mm	7.0	6.0	20.0	21.0	średnie (studiuje)	średnie (studiuje)
87	brak	1	0	km	7.0	6.0	22.0	35.0	średnie (studiuje)	wyższe
90	karta	1	0	kk	5.0	5.0	23.0	65.0	średnie (studiuje)	wyższe
91	karta	2	1	kk	6.0	7.0	20.0	21.0	średnie	średnie (studiuje)
92	brak	2	0	mm	6.0	6.0	18.0	22.0	srednie	średnie (studiuje)
93	brak	2	2	kk	6.0	7.0	19.0	20.0	student	student
94	brak	3	3	kk	7.0	7.0	20.0	20.0	średnie	średnie
