# Supplementary material for: Cultural Artifacts Transform Embodied Practice: How a Sommelier Card Shapes the Behavior of Dyads Engaged in Wine Tasting
Source: Front Psychol. 2019 Dec 6;10:2671. doi: 10.3389/fpsyg.2019.02671 (PMC6915083; doi:10.3389/fpsyg.2019.02671)
Supplement: DATA SHEET S3 — Raw data files (descriptions in README.txt files). [file Data_Sheet_3.zip › Supplementary_3_raw_experimental_data/experiment_results/README.txt]

File contains the following columns:
Session -- experimental session ID
Description -- with sommelier card ("karta") or without ("brak")
Correct_wines -- number of identified wines
Correct_places -- number of correctly placed wines
Pair_structure -- "mm": male/male, "kk": female/female, "km": female/male
Cooperation_R -- assessment of cooperation by right participant
Cooperation_L -- assessment of cooperation by left participant
Age_R -- age of right participant
Age_L -- age of left participant
Education_R -- education level of right participant
Education_L -- education level of left participant

Education levels:
średnie -- finished high school
średnie (studiuje)/student/wyższe niepełne -- enrolled in a university
wyższe -- bachelor or master degree
