# Supplementary material for: Cultural Artifacts Transform Embodied Practice: How a Sommelier Card Shapes the Behavior of Dyads Engaged in Wine Tasting
Source: Front Psychol. 2019 Dec 6;10:2671. doi: 10.3389/fpsyg.2019.02671 (PMC6915083; doi:10.3389/fpsyg.2019.02671)
Supplement: DATA SHEET S3 — Raw data files (descriptions in README.txt files). [file Data_Sheet_3.zip › Supplementary_3_raw_experimental_data/frame_difference_movement/s30-2-20140512190614.csv]

Range	Time	Overall	ROI0	ROI1
-1	-1.0	1.0	0.17734053497942387	0.20882201646090534
2	22.240000000000002	0.0025797325102880657	0.00039609053497942386	0.0002880658436213992
2	22.32	0.005599279835390947	0.0006558641975308642	0.0010622427983539094
2	22.36	0.00408179012345679	0.0003986625514403292	0.001712962962962963
2	22.400000000000002	0.0034567901234567903	0.0004218106995884774	0.0013631687242798354
2	22.44	0.0041563786008230455	0.00031378600823045265	0.001838991769547325
2	22.48	0.003703703703703704	0.00033950617283950616	0.0014789094650205761
2	22.52	0.002852366255144033	0.0001440329218106996	0.0014223251028806585
2	22.56	0.018261316872427984	0.00261059670781893	0.007062757201646091
2	22.6	0.0028420781893004113	0.00015174897119341564	0.0009979423868312757
2	22.64	0.002728909465020576	0.00019804526748971193	0.00102880658436214
2	22.68	0.0024922839506172838	0.0001388888888888889	0.0008847736625514403
2	22.72	0.0038657407407407408	0.0003189300411522634	0.002109053497942387
2	22.76	0.0018698559670781894	7.20164609053498e-05	0.0011651234567901234
2	22.8	0.0038271604938271606	0.0001440329218106996	0.0023148148148148147
2	22.84	0.0017515432098765432	5.401234567901235e-05	0.0010545267489711935
2	22.88	0.002854938271604938	0.00032407407407407406	0.0014454732510288065
2	22.92	0.0022633744855967077	2.8292181069958848e-05	0.00147119341563786
2	22.96	0.0017309670781893004	0.00024176954732510288	0.0005324074074074074
2	23.0	0.0016075102880658437	4.11522633744856e-05	0.000985082304526749
2	23.04	0.01582818930041152	0.0023996913580246913	0.006805555555555555
2	23.080000000000002	0.003330761316872428	9.259259259259259e-05	0.0027469135802469136
2	23.12	0.004771090534979424	3.8580246913580246e-05	0.00434156378600823
2	23.16	0.006622942386831276	4.6296296296296294e-05	0.005951646090534979
2	23.2	0.004665637860082304	2.3148148148148147e-05	0.004516460905349794
2	23.240000000000002	0.005792181069958848	4.886831275720165e-05	0.0055709876543209875
2	23.28	0.004848251028806584	4.6296296296296294e-05	0.004647633744855967
2	23.32	0.005738168724279835	1.02880658436214e-05	0.005542695473251029
2	23.36	0.005928497942386831	5.1440329218107e-06	0.005833333333333334
2	23.400000000000002	0.007646604938271605	8.487654320987654e-05	0.007430555555555556
2	23.44	0.008047839506172839	6.17283950617284e-05	0.007803497942386831
2	23.48	0.0090869341563786	0.00010030864197530864	0.008539094650205761
2	23.52	0.023343621399176954	0.0027211934156378603	0.01371656378600823
2	23.56	0.00936985596707819	0.00011316872427983539	0.008474794238683128
2	23.6	0.010416666666666666	0.0002494855967078189	0.008989197530864197
2	23.64	0.009261831275720165	0.00021862139917695473	0.007842078189300411
2	23.68	0.009922839506172839	0.00036522633744855967	0.007716049382716049
2	23.72	0.00820216049382716	0.00033179012345679014	0.006095679012345679
2	23.76	0.008191872427983539	0.00033950617283950616	0.005825617283950617
2	23.8	0.0070756172839506176	0.0003832304526748971	0.004758230452674897
2	23.84	0.00819701646090535	0.0003832304526748971	0.005447530864197531
2	23.88	0.007507716049382716	0.00036265432098765433	0.005015432098765432
2	23.92	0.008701131687242798	0.0004886831275720165	0.00603395061728395
2	23.96	0.010362654320987654	0.00047325102880658434	0.007746913580246913
2	24.0	0.029266975308641974	0.0035108024691358026	0.014804526748971194
2	24.04	0.013474794238683127	0.0004140946502057613	0.00967335390946502
2	24.080000000000002	0.011967592592592592	0.0006198559670781893	0.008369341563786008
2	24.12	0.011219135802469136	0.000992798353909465	0.007165637860082305
2	24.16	0.009521604938271606	0.0011059670781893003	0.005473251028806584
2	24.2	0.010167181069958849	0.0014866255144032922	0.005573559670781893
2	24.240000000000002	0.009279835390946503	0.0016769547325102881	0.004393004115226338
2	24.28	0.01025977366255144	0.002132201646090535	0.004758230452674897
2	24.32	0.008775720164609053	0.002132201646090535	0.003171296296296296
2	24.36	0.009578189300411523	0.0023996913580246913	0.0036702674897119343
2	24.400000000000002	0.008081275720164609	0.002484567901234568	0.0025565843621399176
2	24.44	0.007438271604938272	0.0026337448559670784	0.0020190329218106994
2	24.48	0.019151234567901236	0.00448559670781893	0.006977880658436214
2	24.52	0.006342592592592592	0.002595164609053498	0.0013811728395061729
2	24.560000000000002	0.006448045267489712	0.0026954732510288066	0.0018338477366255145
2	24.6	0.005002572016460905	0.002597736625514403	0.001242283950617284
2	24.64	0.005640432098765432	0.002487139917695473	0.0019135802469135803
2	24.68	0.004760802469135803	0.0025308641975308644	0.0016975308641975309
2	24.72	0.004493312757201646	0.0025257201646090533	0.0013940329218106995
2	24.76	0.00400462962962963	0.002368827160493827	0.0010236625514403292
2	24.8	0.0041229423868312754	0.002191358024691358	0.0013323045267489711
2	24.84	0.004032921810699588	0.0020730452674897117	0.001206275720164609
2	24.88	0.004979423868312757	0.0024819958847736626	0.0008564814814814815
2	24.92	0.004359567901234568	0.0016718106995884773	0.001787551440329218
2	24.96	0.026010802469135803	0.0067772633744855966	0.0068364197530864194
2	25.0	0.012602880658436214	0.003227880658436214	0.0031815843621399178
2	25.04	0.009956275720164609	0.0032818930041152265	0.0019521604938271605
2	25.080000000000002	0.004331275720164609	0.0009670781893004115	0.0014068930041152264
2	25.12	0.0017849794238683128	0.0003446502057613169	0.0005092592592592592
2	25.16	0.0021219135802469135	0.0005401234567901234	0.0009902263374485596
2	25.2	0.0010622427983539094	0.00011059670781893004	0.0007716049382716049
2	25.240000000000002	0.001206275720164609	0.00022119341563786008	0.0008024691358024691
2	25.28	0.0002880658436213992	2.5720164609053497e-05	0.0002314814814814815
2	25.32	0.0010802469135802468	0.0002777777777777778	0.0006661522633744856
2	25.36	0.00028292181069958846	4.886831275720165e-05	0.0001646090534979424
2	25.400000000000002	0.001352880658436214	0.00011059670781893004	0.0010648148148148149
2	25.44	0.01371656378600823	0.002736625514403292	0.00529835390946502
2	25.48	0.004917695473251029	0.0008153292181069958	0.002409979423868313
2	25.52	0.009876543209876543	0.0025925925925925925	0.003212448559670782
2	25.560000000000002	0.019948559670781893	0.004735082304526749	0.00679783950617284
2	25.6	0.019634773662551442	0.005378086419753086	0.005751028806584362
2	25.64	0.018096707818930042	0.005252057613168724	0.005447530864197531
2	25.68	0.010982510288065843	0.002800925925925926	0.003374485596707819
2	25.72	0.007188786008230453	0.001859567901234568	0.0027957818930041153
2	25.76	0.004899691358024692	0.0008127572016460906	0.0032664609053497944
2	25.8	0.005516975308641975	0.0012834362139917696	0.0034567901234567903
2	25.84	0.007001028806584362	0.0015689300411522633	0.004377572016460905
2	25.88	0.005300925925925926	0.0012808641975308641	0.0036882716049382717
2	25.92	0.02274434156378601	0.004825102880658436	0.009326131687242799
2	25.96	0.006496913580246914	0.0019470164609053499	0.003868312757201646
2	26.0	0.007854938271604939	0.0022402263374485597	0.004488168724279836
2	26.04	0.007592592592592593	0.002330246913580247	0.004470164609053498
2	26.080000000000002	0.008243312757201646	0.002685185185185185	0.00466820987654321
2	26.12	0.00944701646090535	0.003109567901234568	0.00532664609053498
2	26.16	0.010244341563786008	0.0035108024691358026	0.006162551440329218
2	26.2	0.012548868312757202	0.004495884773662551	0.007425411522633745
2	26.240000000000002	0.01184156378600823	0.0047299382716049386	0.006779835390946502
2	26.28	0.014925411522633745	0.005748456790123457	0.008487654320987654
2	26.32	0.013351337448559672	0.005668724279835391	0.006944444444444444
2	26.36	0.015565843621399176	0.005756172839506172	0.009099794238683128
2	26.400000000000002	0.02676440329218107	0.007345679012345679	0.01261059670781893
2	26.44	0.015190329218106997	0.004796810699588478	0.009840534979423868
2	26.48	0.015288065843621398	0.004331275720164609	0.010159465020576132
2	26.52	0.017253086419753087	0.00433641975308642	0.012031893004115226
2	26.560000000000002	0.014933127572016461	0.003930041152263374	0.010087448559670783
2	26.6	0.014853395061728395	0.003742283950617284	0.010084876543209876
2	26.64	0.013744855967078189	0.0037242798353909466	0.008852880658436214
2	26.68	0.011625514403292181	0.003425925925925926	0.0071913580246913585
2	26.72	0.01198559670781893	0.003515946502057613	0.007271090534979424
2	26.76	0.008914609053497943	0.0030478395061728394	0.005090020576131687
2	26.8	0.008814300411522634	0.0034053497942386833	0.004477880658436214
2	26.84	0.006304012345679013	0.003073559670781893	0.0024974279835390948
2	26.88	0.020493827160493826	0.005437242798353909	0.007901234567901235
2	26.92	0.005336934156378601	0.0030504115226337447	0.0013271604938271606
2	26.96	0.006574074074074074	0.003279320987654321	0.0023045267489711935
2	27.0	0.0049382716049382715	0.0024948559670781895	0.0015715020576131688
2	27.04	0.004827674897119341	0.002227366255144033	0.0020036008230452677
2	27.080000000000002	0.004979423868312757	0.0021373456790123456	0.001970164609053498
2	27.12	0.004431584362139918	0.002227366255144033	0.0017746913580246914
2	27.16	0.004395576131687243	0.0021013374485596707	0.0019007201646090534
2	27.2	0.004822530864197531	0.002204218106995885	0.0016306584362139917
2	27.240000000000002	0.00363940329218107	0.0015612139917695472	0.0013143004115226337
2	27.28	0.0035545267489711934	0.0017386831275720165	0.0008924897119341564
2	27.32	0.002955246913580247	0.0013605967078189301	0.0011805555555555556
2	27.36	0.016679526748971194	0.004022633744855967	0.005946502057613169
2	27.400000000000002	0.003029835390946502	0.0018209876543209876	0.0007896090534979424
2	27.44	0.002829218106995885	0.0016435185185185185	0.0007767489711934157
2	27.48	0.003942901234567901	0.0017078189300411522	0.0013811728395061729
2	27.52	0.0027083333333333334	0.001522633744855967	0.0008101851851851852
2	27.560000000000002	0.0035956790123456792	0.0016975308641975309	0.0011599794238683128
2	27.6	0.0022993827160493825	0.0010776748971193415	0.0007998971193415638
2	27.64	0.002373971193415638	0.0004912551440329218	0.0008333333333333334
2	27.68	0.0023251028806584363	0.0011728395061728395	0.0008179012345679012
2	27.72	0.002600308641975309	0.0010339506172839506	0.000558127572016461
2	27.76	0.0028420781893004113	0.0011522633744855968	0.0005066872427983539
2	27.8	0.002476851851851852	0.0013091563786008231	0.00016975308641975308
2	27.84	0.016856995884773664	0.004292695473251029	0.005712448559670782
2	27.88	0.003927469135802469	0.002147633744855967	0.00018775720164609054
2	27.92	0.004837962962962963	0.002595164609053498	0.00042695473251028805
2	27.96	0.0038194444444444443	0.0024794238683127573	0.00012088477366255144
2	28.0	0.004393004115226338	0.002602880658436214	0.00026748971193415636
2	28.04	0.004212962962962963	0.0028626543209876545	3.60082304526749e-05
2	28.080000000000002	0.004899691358024692	0.00323559670781893	0.0003292181069958848
2	28.12	0.005195473251028806	0.0030118312757201646	0.00029835390946502055
2	28.16	0.004215534979423868	0.0021862139917695473	0.000470679012345679
2	28.2	0.003425925925925926	0.0012885802469135802	0.0004989711934156379
2	28.240000000000002	0.003104423868312757	0.001376028806584362	0.0008359053497942387
2	28.28	0.0035468106995884775	0.0018801440329218107	0.0005041152263374485
2	28.32	0.015486111111111112	0.004205246913580247	0.004979423868312757
2	28.36	0.0024176954732510287	0.0016126543209876542	0.0003292181069958848
2	28.400000000000002	0.0019084362139917695	0.00102880658436214	0.000360082304526749
2	28.44	0.0026208847736625515	0.0011136831275720164	0.0007844650205761317
2	28.48	0.002142489711934156	0.0009722222222222222	0.00035493827160493826
2	28.52	0.0032098765432098763	0.0019393004115226338	0.0005555555555555556
2	28.560000000000002	0.0019212962962962964	0.001051954732510288	0.0001594650205761317
2	28.6	0.0023636831275720164	0.0011574074074074073	0.0003292181069958848
2	28.64	0.0018981481481481482	0.001021090534979424	0.00014146090534979423
2	28.68	0.001838991769547325	0.0009465020576131687	0.00015432098765432098
2	28.72	0.0019830246913580245	0.0011574074074074073	0.0001594650205761317
2	28.76	0.0014326131687242799	0.0007716049382716049	9.002057613168725e-05
2	28.8	0.014750514403292182	0.003927469135802469	0.004416152263374486
2	28.84	0.0012242798353909465	0.0007227366255144033	0.00010030864197530864
2	28.88	0.0019110082304526748	0.001021090534979424	0.0002314814814814815
2	28.92	0.0010673868312757202	0.0008230452674897119	4.372427983539095e-05
2	28.96	0.0016846707818930042	0.0010673868312757202	0.0002469135802469136
2	29.0	0.001051954732510288	0.0006301440329218107	6.944444444444444e-05
2	29.04	0.0017824074074074075	0.0008564814814814815	0.0003189300411522634
2	29.080000000000002	0.0011188271604938272	0.0008153292181069958	0.0001440329218106996
2	29.12	0.0016075102880658437	0.0007458847736625515	0.0004783950617283951
2	29.16	0.0012782921810699588	0.0007047325102880658	0.00020061728395061727
2	29.2	0.0011831275720164609	0.0006815843621399177	0.0002623456790123457
2	29.240000000000002	0.0011059670781893003	0.00038837448559670784	0.00040123456790123454
2	29.28	0.012705761316872429	0.0025617283950617282	0.0047890946502057614
2	29.32	0.0009439300411522634	0.0002160493827160494	0.00022633744855967078
2	29.36	0.0005272633744855968	0.00017232510288065845	7.973251028806585e-05
2	29.400000000000002	0.0010262345679012345	0.00029835390946502055	0.00023662551440329217
2	29.44	0.0004989711934156379	0.00016718106995884774	0.00011059670781893004
2	29.48	0.0014068930041152264	0.00041923868312757203	0.000727880658436214
2	29.52	0.0008590534979423868	0.00029063786008230453	0.0004218106995884774
2	29.560000000000002	0.0013914609053497942	0.0004938271604938272	0.0005375514403292181
2	29.6	0.0005812757201646091	0.00011574074074074075	0.0001800411522633745
2	29.64	0.00102880658436214	0.00017746913580246913	0.0005375514403292181
2	29.68	0.0013143004115226337	0.00022376543209876544	0.00036265432098765433
2	29.72	0.0015097736625514404	0.00041152263374485596	0.0005118312757201646
2	29.76	0.015627572016460905	0.0036188271604938272	0.005280349794238683
2	29.8	0.0010159465020576131	0.0004603909465020576	0.00020576131687242798
2	29.84	0.0012217078189300412	0.00038580246913580245	0.00030092592592592595
2	29.88	0.0010751028806584362	0.00037037037037037035	0.0002314814814814815
2	29.92	0.0019830246913580245	0.00041923868312757203	0.0006095679012345679
2	29.96	0.0018569958847736625	0.00030864197530864197	0.00015174897119341564
2	30.0	0.003487654320987654	0.00041152263374485596	0.0007381687242798354
2	30.04	0.0036574074074074074	0.0003446502057613169	0.0005864197530864197
2	30.080000000000002	0.005218621399176955	0.0005761316872427984	0.00165380658436214
2	30.12	0.003881172839506173	0.00034722222222222224	0.0012371399176954732
2	30.16	0.005102880658436214	0.00030864197530864197	0.002242798353909465
2	30.2	0.004647633744855967	0.0004501028806584362	0.002258230452674897
2	30.240000000000002	0.023248456790123457	0.0041795267489711935	0.008863168724279835
2	30.28	0.004061213991769548	0.0003909465020576132	0.0023662551440329217
2	30.32	0.004284979423868312	0.0007021604938271605	0.002700617283950617
2	30.36	0.004776234567901235	0.0009387860082304527	0.0031018518518518517
2	30.400000000000002	0.004611625514403292	0.0007947530864197531	0.0029063786008230452
2	30.44	0.006898148148148148	0.001147119341563786	0.0035185185185185185
2	30.48	0.007440843621399177	0.0009439300411522634	0.0030118312757201646
2	30.52	0.009732510288065844	0.0011316872427983538	0.0035056584362139916
2	30.560000000000002	0.010609567901234568	0.0012165637860082304	0.003757716049382716
2	30.6	0.012463991769547326	0.0014763374485596708	0.004639917695473251
2	30.64	0.010108024691358025	0.0007304526748971193	0.0040406378600823046
2	30.68	0.010936213991769547	0.001412037037037037	0.004511316872427984
2	30.72	0.021944444444444444	0.0035931069958847735	0.0090380658436214
2	30.76	0.011234567901234569	0.001859567901234568	0.0050874485596707816
2	30.8	0.012687757201646091	0.001404320987654321	0.007608024691358024
2	30.84	0.013420781893004115	0.00147119341563786	0.008608539094650206
2	30.88	0.01436985596707819	0.0019881687242798356	0.009498456790123457
2	30.92	0.013852880658436213	0.00238940329218107	0.008768004115226338
2	30.96	0.01587962962962963	0.002808641975308642	0.010308641975308641
2	31.0	0.01438014403292181	0.0029140946502057615	0.009351851851851853
2	31.04	0.01444701646090535	0.0033693415637860084	0.00915895061728395
2	31.080000000000002	0.011988168724279836	0.0031069958847736627	0.007723765432098765
2	31.12	0.012487139917695473	0.0034825102880658436	0.007337962962962963
2	31.16	0.010884773662551441	0.0033024691358024692	0.0062834362139917695
2	31.2	0.0301929012345679	0.006805555555555555	0.013950617283950617
2	31.240000000000002	0.009542181069958848	0.0037345679012345677	0.004359567901234568
2	31.28	0.008191872427983539	0.0036445473251028805	0.0038374485596707818
2	31.32	0.009393004115226337	0.0038503086419753086	0.004459876543209876
2	31.36	0.007435699588477366	0.0034465020576131687	0.003539094650205761
2	31.400000000000002	0.009498456790123457	0.0038245884773662553	0.005046296296296296
2	31.44	0.0067078189300411525	0.0032767489711934155	0.0031069958847736627
2	31.48	0.007309670781893004	0.0034567901234567903	0.0034825102880658436
2	31.52	0.0051568930041152265	0.003016975308641975	0.0017746913580246914
2	31.560000000000002	0.006177983539094651	0.003410493827160494	0.002235082304526749
2	31.6	0.004575617283950617	0.002939814814814815	0.0011445473251028807
2	31.64	0.005606995884773662	0.003109567901234568	0.0017952674897119341
2	31.68	0.01459104938271605	0.004323559670781893	0.005727880658436214
2	31.720000000000002	0.004398148148148148	0.00283179012345679	0.0011213991769547325
2	31.76	0.005141460905349794	0.0027314814814814814	0.0012217078189300412
2	31.8	0.004724794238683128	0.0028215020576131686	0.0014609053497942387
2	31.84	0.0055709876543209875	0.002654320987654321	0.002219650205761317
2	31.88	0.005619855967078189	0.002685185185185185	0.0023791152263374486
2	31.92	0.006520061728395062	0.0025848765432098767	0.0030375514403292183
2	31.96	0.006733539094650205	0.002142489711934156	0.0041332304526748975
2	32.0	0.007497427983539095	0.0016229423868312758	0.004542181069958848
2	32.04	0.008109567901234568	0.0016229423868312758	0.005632716049382716
2	32.08	0.009948559670781893	0.0019573045267489713	0.006422325102880658
2	32.12	0.009014917695473251	0.0019444444444444444	0.0062268518518518515
2	32.160000000000004	0.024488168724279835	0.0042592592592592595	0.012651748971193416
2	32.2	0.011093106995884774	0.00125	0.008955761316872427
2	32.24	0.01180812757201646	0.0010339506172839506	0.009112654320987654
2	32.28	0.012854938271604938	0.0007973251028806584	0.010887345679012346
2	32.32	0.01459104938271605	0.0006121399176954733	0.01209619341563786
2	32.36	0.016381172839506172	0.0007304526748971193	0.01366769547325103
2	32.4	0.018150720164609054	0.0010030864197530865	0.014066358024691358
2	32.44	0.021622942386831275	0.0016872427983539095	0.016162551440329218
2	32.480000000000004	0.021478909465020575	0.0016075102880658437	0.01625
2	32.52	0.025069444444444443	0.001756687242798354	0.018590534979423867
2	32.56	0.02582304526748971	0.0016229423868312758	0.01913065843621399
2	32.6	0.03012088477366255	0.002420267489711934	0.02125514403292181
2	32.64	0.043536522633744856	0.005390946502057613	0.025100308641975308
2	32.68	0.03665380658436214	0.0035905349794238682	0.024323559670781893
2	32.72	0.03651234567901235	0.003966049382716049	0.024179526748971194
2	32.76	0.03653292181069959	0.004174382716049383	0.02371141975308642
2	32.8	0.035627572016460905	0.004369855967078189	0.022888374485596708
2	32.84	0.03589763374485597	0.004390432098765432	0.02194187242798354
2	32.88	0.03454475308641975	0.004086934156378601	0.020020576131687243
2	32.92	0.031116255144032923	0.0036728395061728395	0.01736625514403292
2	32.96	0.028690843621399176	0.003963477366255144	0.013809156378600824
2	33.0	0.026152263374485597	0.003623971193415638	0.010751028806584363
2	33.04	0.026352880658436214	0.004228395061728395	0.009832818930041152
2	33.08	0.023629115226337448	0.004326131687242799	0.008356481481481482
2	33.12	0.039138374485596705	0.006895576131687243	0.01612397119341564
2	33.160000000000004	0.026319444444444444	0.0038117283950617285	0.013847736625514404
2	33.2	0.03319958847736625	0.004135802469135802	0.019704218106995883
2	33.24	0.03232253086419753	0.004166666666666667	0.020661008230452676
2	33.28	0.0349048353909465	0.004161522633744856	0.0232690329218107
2	33.32	0.034647633744855966	0.00440843621399177	0.022957818930041153
2	33.36	0.03270318930041152	0.004143518518518519	0.02272119341563786
2	33.4	0.030208333333333334	0.003212448559670782	0.023127572016460905
2	33.44	0.028837448559670784	0.0025540123456790124	0.02137088477366255
2	33.480000000000004	0.02809670781893004	0.0029346707818930042	0.020722736625514403
2	33.52	0.02642746913580247	0.002829218106995885	0.019310699588477365
2	33.56	0.028533950617283952	0.0028652263374485598	0.019367283950617285
2	33.6	0.04031121399176955	0.005216049382716049	0.022458847736625515
2	33.64	0.027934670781893003	0.0033950617283950617	0.018747427983539094
2	33.68	0.026116255144032922	0.0030889917695473253	0.01955761316872428
2	33.72	0.025820473251028805	0.003096707818930041	0.01963991769547325
2	33.76	0.027901234567901233	0.0027983539094650206	0.020712448559670783
2	33.8	0.02907664609053498	0.0036188271604938272	0.020516975308641976
2	33.84	0.030012860082304527	0.003953189300411522	0.021252572016460906
2	33.88	0.02739969135802469	0.0038940329218106998	0.01972479423868313
2	33.92	0.027463991769547325	0.0025308641975308644	0.021126543209876544
2	33.96	0.0248070987654321	0.0015560699588477367	0.019434156378600822
2	34.0	0.02555298353909465	0.0019367283950617283	0.01940843621399177
2	34.04	0.022232510288065842	0.0016898148148148148	0.017209362139917694
2	34.08	0.03586934156378601	0.005074588477366256	0.021093106995884774
2	34.12	0.020036008230452675	0.0022505144032921812	0.014387860082304527
2	34.160000000000004	0.01976337448559671	0.003171296296296296	0.012391975308641976
2	34.2	0.01797067901234568	0.0030092592592592593	0.01087962962962963
2	34.24	0.017003600823045268	0.003623971193415638	0.010002572016460905
2	34.28	0.013179012345679012	0.0026337448559670784	0.007816358024691357
2	34.32	0.012330246913580247	0.002235082304526749	0.007602880658436214
2	34.36	0.010689300411522634	0.0019804526748971193	0.006337448559670782
2	34.4	0.010385802469135803	0.0021733539094650205	0.006010802469135802
2	34.44	0.010252057613168724	0.00264917695473251	0.005581275720164609
2	34.480000000000004	0.00988940329218107	0.0026877572016460907	0.00580761316872428
2	34.52	0.011116255144032921	0.0025925925925925925	0.0069393004115226335
2	34.56	0.025239197530864198	0.005257201646090535	0.01238940329218107
2	34.6	0.012420267489711935	0.0030349794238683126	0.008209876543209876
2	34.64	0.011213991769547325	0.0027957818930041153	0.007597736625514403
2	34.68	0.012404835390946502	0.002757201646090535	0.009261831275720165
2	34.72	0.009423868312757202	0.002536008230452675	0.006406893004115227
2	34.76	0.010159465020576132	0.0024434156378600825	0.006599794238683128
2	34.800000000000004	0.007885802469135802	0.0026311728395061727	0.003690843621399177
2	34.84	0.008618827160493827	0.0026440329218106995	0.004449588477366255
2	34.88	0.007124485596707819	0.0023868312757201644	0.0036702674897119343
2	34.92	0.009627057613168724	0.002962962962962963	0.004943415637860082
2	34.96	0.011525205761316873	0.004243827160493827	0.004197530864197531
2	35.0	0.012361111111111111	0.004318415637860082	0.004215534979423868
2	35.04	0.02736882716049383	0.006882716049382716	0.009930555555555555
2	35.08	0.011252572016460906	0.003765432098765432	0.0030118312757201646
2	35.12	0.00962962962962963	0.003220164609053498	0.003222736625514403
2	35.160000000000004	0.007664609053497942	0.0029578189300411522	0.0029886831275720165
2	35.2	0.007196502057613169	0.00319701646090535	0.002227366255144033
2	35.24	0.007343106995884773	0.0034696502057613167	0.0017772633744855967
2	35.28	0.007860082304526748	0.0038194444444444443	0.0013863168724279834
2	35.32	0.007764917695473251	0.0036805555555555554	0.0012371399176954732
2	35.36	0.0071913580246913585	0.0034902263374485595	0.001154835390946502
2	35.4	0.007762345679012346	0.003330761316872428	0.0016255144032921811
2	35.44	0.006540637860082304	0.00294238683127572	0.0008101851851851852
2	35.480000000000004	0.007034465020576132	0.0026337448559670784	0.0018364197530864198
2	35.52	0.020267489711934157	0.0046167695473251025	0.007417695473251029
2	35.56	0.005115740740740741	0.0019958847736625514	0.0009722222222222222
2	35.6	0.003968621399176955	0.0018672839506172839	0.0005889917695473251
2	35.64	0.0055015432098765435	0.0021270576131687245	0.0019110082304526748
2	35.68	0.0037114197530864197	0.0019598765432098765	0.0006944444444444445
2	35.72	0.004477880658436214	0.0017232510288065844	0.0012988683127572015
2	35.76	0.003171296296296296	0.0014686213991769548	0.000573559670781893
2	35.800000000000004	0.004094650205761317	0.0017026748971193416	0.001095679012345679
2	35.84	0.002880658436213992	0.0012088477366255144	0.0007253086419753087
2	35.88	0.004269547325102881	0.0012397119341563787	0.0018415637860082303
2	35.92	0.0030015432098765434	0.0009722222222222222	0.0011651234567901234
2	35.96	0.004038065843621399	0.0010416666666666667	0.0019084362139917695
2	36.0	0.019405864197530865	0.0034953703703703705	0.008569958847736625
2	36.04	0.004580761316872428	0.0004809670781893004	0.0032381687242798354
2	36.08	0.007579732510288066	0.0006815843621399177	0.006396604938271605
2	36.12	0.011900720164609054	0.0010853909465020576	0.010149176954732511
2	36.160000000000004	0.015457818930041152	0.0016486625514403291	0.013096707818930041
2	36.2	0.01525462962962963	0.0017309670781893004	0.01305298353909465
2	36.24	0.017824074074074076	0.001808127572016461	0.01488940329218107
2	36.28	0.02040380658436214	0.001705246913580247	0.017199074074074075
2	36.32	0.023901748971193414	0.002006172839506173	0.019858539094650206
2	36.36	0.023953189300411522	0.0018647119341563786	0.02018261316872428
2	36.4	0.026118827160493827	0.002145061728395062	0.02176440329218107
2	36.44	0.025907921810699588	0.0021244855967078187	0.02059670781893004
2	36.480000000000004	0.04167695473251029	0.005372942386831276	0.024333847736625513
2	36.52	0.024814814814814814	0.002433127572016461	0.01829732510288066
2	36.56	0.02382201646090535	0.002332818930041152	0.017623456790123455
2	36.6	0.02679269547325103	0.0025308641975308644	0.019655349794238684
2	36.64	0.026656378600823045	0.00216820987654321	0.019943415637860083
2	36.68	0.02739969135802469	0.002119341563786008	0.020028292181069957
2	36.72	0.02617283950617284	0.0018930041152263374	0.01917181069958848
2	36.76	0.028261316872427982	0.001831275720164609	0.020560699588477366
2	36.800000000000004	0.02738940329218107	0.001851851851851852	0.020411522633744857
2	36.84	0.029341563786008232	0.001990740740740741	0.02196244855967078
2	36.88	0.027260802469135804	0.0016743827160493826	0.021015946502057615
2	36.92	0.026859567901234567	0.0017489711934156379	0.02055812757201646
2	36.96	0.03774434156378601	0.0036445473251028805	0.024146090534979424
2	37.0	0.024333847736625513	0.0016049382716049382	0.018310185185185186
2	37.04	0.023881172839506172	0.0015432098765432098	0.018016975308641974
2	37.08	0.01979423868312757	0.0012242798353909465	0.014794238683127571
2	37.12	0.020146604938271605	0.0013400205761316872	0.014552469135802468
2	37.160000000000004	0.017085905349794237	0.0010622427983539094	0.011846707818930042
2	37.2	0.019483024691358024	0.0010313786008230453	0.014166666666666666
2	37.24	0.0174048353909465	0.0008410493827160494	0.01199588477366255
2	37.28	0.01678755144032922	0.0007767489711934157	0.011561213991769547
2	37.32	0.012587448559670781	0.0006172839506172839	0.008266460905349795
2	37.36	0.012821502057613168	0.0005478395061728395	0.007896090534979423
2	37.4	0.01099537037037037	0.0003755144032921811	0.005712448559670782
2	37.44	0.02705246913580247	0.002916666666666667	0.012438271604938272
2	37.480000000000004	0.013510802469135802	0.00040380658436213994	0.00753343621399177
2	37.52	0.014809670781893004	0.0004089506172839506	0.009472736625514403
2	37.56	0.015087448559670782	0.0004989711934156379	0.0101929012345679
2	37.6	0.013220164609053498	0.0004912551440329218	0.008994341563786009
2	37.64	0.014210390946502057	0.0004809670781893004	0.010203189300411523
2	37.68	0.012651748971193416	0.00038837448559670784	0.008760288065843622
2	37.72	0.014313271604938272	0.00046810699588477366	0.010244341563786008
2	37.76	0.01411522633744856	0.000264917695473251	0.01087962962962963
2	37.800000000000004	0.01902006172839506	0.0003832304526748971	0.0159619341563786
2	37.84	0.018549382716049383	0.00030092592592592595	0.016972736625514403
2	37.88	0.021473765432098765	0.0003446502057613169	0.01989969135802469
2	37.92	0.03223508230452675	0.0020833333333333333	0.023858024691358025
2	37.96	0.02368312757201646	0.0002777777777777778	0.022268518518518517
2	38.0	0.0251440329218107	0.00022890946502057612	0.02286522633744856
2	38.04	0.026386316872427984	7.716049382716049e-05	0.025167181069958848
2	38.08	0.028675411522633743	9.002057613168725e-05	0.0275
2	38.12	0.028114711934156378	3.3436213991769545e-05	0.027492283950617286
2	38.160000000000004	0.03231481481481482	4.886831275720165e-05	0.03167438271604938
2	38.2	0.03217078189300412	3.60082304526749e-05	0.0318261316872428
2	38.24	0.033510802469135806	5.6584362139917696e-05	0.03299382716049383
2	38.28	0.030704732510288067	3.08641975308642e-05	0.03016718106995885
2	38.32	0.030524691358024693	6.430041152263375e-05	0.029771090534979425
2	38.36	0.0292309670781893	1.800411522633745e-05	0.02844650205761317
2	38.4	0.04153549382716049	0.002283950617283951	0.03131430041152263
2	38.44	0.027651748971193414	0.00011316872427983539	0.025545267489711934
2	38.480000000000004	0.027916666666666666	0.0003446502057613169	0.024699074074074075
2	38.52	0.027011316872427985	0.0004166666666666667	0.022939814814814816
2	38.56	0.02738425925925926	0.0006867283950617284	0.023227880658436215
2	38.6	0.026977880658436214	0.0007844650205761317	0.021875
2	38.64	0.02456275720164609	0.0009027777777777777	0.02010545267489712
2	38.68	0.02438014403292181	0.001206275720164609	0.019161522633744855
2	38.72	0.020637860082304525	0.0012268518518518518	0.01661522633744856
2	38.76	0.018878600823045266	0.0015252057613168724	0.013873456790123457
2	38.800000000000004	0.014750514403292182	0.0014248971193415638	0.009915123456790123
2	38.84	0.012296810699588477	0.0016255144032921811	0.007458847736625514
2	38.88	0.02311985596707819	0.0037731481481481483	0.010277777777777778
2	38.92	0.00915895061728395	0.002044753086419753	0.0034233539094650207
2	38.96	0.011957304526748971	0.0025051440329218106	0.005432098765432099
2	39.0	0.015684156378600822	0.0029372427983539095	0.008366769547325103
2	39.04	0.019084362139917696	0.003233024691358025	0.010563271604938272
2	39.08	0.021527777777777778	0.0034465020576131687	0.012037037037037037
2	39.12	0.02653292181069959	0.003806584362139918	0.0160570987654321
2	39.160000000000004	0.0276440329218107	0.004416152263374486	0.016954732510288065
2	39.2	0.03132201646090535	0.005192901234567901	0.020100308641975307
2	39.24	0.029881687242798355	0.004855967078189301	0.01970164609053498
2	39.28	0.030208333333333334	0.005342078189300411	0.020311213991769547
2	39.32	0.02794753086419753	0.0048816872427983535	0.01978909465020576
2	39.36	0.04209362139917695	0.00787037037037037	0.025280349794238682
2	39.4	0.026867283950617285	0.005113168724279835	0.01906121399176955
2	39.44	0.02647119341563786	0.005447530864197531	0.018629115226337447
2	39.480000000000004	0.02414351851851852	0.005267489711934157	0.016921296296296295
2	39.52	0.023840020576131687	0.005200617283950618	0.016363168724279835
2	39.56	0.022695473251028806	0.004830246913580247	0.015720164609053497
2	39.6	0.02269804526748971	0.0044444444444444444	0.015787037037037037
2	39.64	0.021417181069958848	0.003973765432098765	0.015056584362139918
2	39.68	0.02111625514403292	0.003544238683127572	0.015018004115226337
2	39.72	0.020853909465020574	0.003804012345679012	0.014287551440329218
2	39.76	0.01911522633744856	0.0034284979423868313	0.01390432098765432
2	39.800000000000004	0.01887088477366255	0.002911522633744856	0.01408179012345679
2	39.84	0.02931841563786008	0.0045473251028806585	0.01752314814814815
2	39.88	0.017330246913580247	0.0022505144032921812	0.013101851851851852
2	39.92	0.01624485596707819	0.0023868312757201644	0.011820987654320988
2	39.96	0.016512345679012344	0.0023559670781893006	0.011741255144032922
2	40.0	0.013989197530864198	0.002183641975308642	0.009693930041152264
2	40.04	0.012852366255144033	0.0018492798353909464	0.008521090534979424
2	40.08	0.009678497942386831	0.0011805555555555556	0.0063400205761316875
2	40.12	0.009367283950617283	0.0009902263374485596	0.005727880658436214
2	40.160000000000004	0.006808127572016461	0.001147119341563786	0.0033667695473251027
2	40.2	0.005434670781893004	0.0007433127572016461	0.002623456790123457
2	40.24	0.00735082304526749	0.0014737654320987653	0.0031018518518518517
2	40.28	0.007039609053497943	0.0012680041152263375	0.003742283950617284
2	40.32	0.022530864197530864	0.004292695473251029	0.009681069958847736
2	40.36	0.007132201646090535	0.00113940329218107	0.0038477366255144033
2	40.4	0.00712962962962963	0.0009516460905349795	0.0038477366255144033
2	40.44	0.004843106995884774	0.00038580246913580245	0.002772633744855967
2	40.480000000000004	0.006093106995884774	0.0006018518518518519	0.0033333333333333335
2	40.52	0.005033436213991769	0.00028549382716049385	0.0034439300411522634
2	40.56	0.006013374485596708	0.0005787037037037037	0.003999485596707819
2	40.6	0.006666666666666667	0.0004938271604938272	0.005141460905349794
2	40.64	0.009619341563786007	0.0012602880658436214	0.005781893004115226
2	40.68	0.00841820987654321	0.000720164609053498	0.005709876543209876
2	40.72	0.006676954732510288	0.00032407407407407406	0.0052263374485596705
2	40.76	0.007245370370370371	0.0003832304526748971	0.0058693415637860085
2	40.800000000000004	0.022728909465020576	0.0037680041152263373	0.010347222222222223
2	40.84	0.006756687242798354	0.00019804526748971193	0.005313786008230453
2	40.88	0.003981481481481482	0.00014660493827160494	0.0033127572016460904
2	40.92	0.004701646090534979	0.00020833333333333335	0.003757716049382716
2	40.96	0.0025180041152263375	0.00016203703703703703	0.0016898148148148148
2	41.0	0.004171810699588477	0.00013374485596707818	0.0033950617283950617
2	41.04	0.006337448559670782	0.00013117283950617284	0.005715020576131687
2	41.08	0.007224794238683128	0.000367798353909465	0.006550925925925926
2	41.12	0.010066872427983539	0.00039609053497942386	0.008948045267489713
2	41.160000000000004	0.010115740740740741	0.0004140946502057613	0.00905349794238683
2	41.2	0.011918724279835391	0.0007047325102880658	0.010164609053497942
2	41.24	0.010874485596707818	0.0004989711934156379	0.009691358024691357
2	41.28	0.04164351851851852	0.006823559670781893	0.01974537037037037
2	41.32	0.02651491769547325	0.0020344650205761316	0.012309670781893003
2	41.36	0.06177469135802469	0.014879115226337449	0.02112397119341564
2	41.4	0.06334619341563787	0.014562757201646091	0.02325617283950617
2	41.44	0.026893004115226337	0.003477366255144033	0.01807355967078189
2	41.480000000000004	0.015005144032921811	0.00019032921810699588	0.013914609053497942
2	41.52	0.01969650205761317	0.0007047325102880658	0.0174048353909465
2	41.56	0.01976851851851852	0.0010390946502057614	0.017031893004115225
2	41.6	0.024588477366255145	0.0017181069958847736	0.02007201646090535
2	41.64	0.02193158436213992	0.000889917695473251	0.018613683127572018
2	41.68	0.018978909465020576	0.0002932098765432099	0.01691358024691358
2	41.72	0.0252880658436214	0.0023636831275720164	0.01927469135802469
2	41.76	0.04146347736625514	0.006265432098765432	0.02351337448559671
2	41.800000000000004	0.04168981481481481	0.006355452674897119	0.02356738683127572
2	41.84	0.039413580246913583	0.006221707818930041	0.02224022633744856
2	41.88	0.036538065843621396	0.004925411522633745	0.022332818930041153
2	41.92	0.03251028806584362	0.0043852880658436216	0.019256687242798352
2	41.96	0.03463477366255144	0.004902263374485597	0.02059670781893004
2	42.0	0.028914609053497943	0.0042026748971193415	0.016944444444444446
2	42.04	0.0272119341563786	0.0032150205761316874	0.01786008230452675
2	42.08	0.02434670781893004	0.0029732510288065844	0.015054012345679012
2	42.12	0.020450102880658436	0.0017849794238683128	0.014861111111111111
2	42.160000000000004	0.016373456790123458	0.000977366255144033	0.012739197530864197
2	42.2	0.016646090534979424	0.0012731481481481483	0.012590020576131688
2	42.24	0.03230195473251029	0.004529320987654321	0.01735082304526749
2	42.28	0.013253600823045268	0.0011882716049382716	0.009735082304526748
2	42.32	0.011602366255144034	0.0009207818930041152	0.008917181069958847
2	42.36	0.010689300411522634	0.0006918724279835391	0.00911522633744856
2	42.4	0.008863168724279835	0.0005889917695473251	0.007407407407407408
2	42.44	0.008353909465020576	0.0004912551440329218	0.007083333333333333
2	42.480000000000004	0.007530864197530864	0.000360082304526749	0.006175411522633745
2	42.52	0.007029320987654321	0.00019290123456790122	0.006000514403292181
2	42.56	0.008312757201646091	0.00025977366255144034	0.006864711934156379
2	42.6	0.00878858024691358	0.0005632716049382716	0.006643518518518518
2	42.64	0.008876028806584363	0.0005246913580246914	0.006810699588477367
2	42.68	0.008510802469135803	0.0004063786008230453	0.006589506172839506
2	42.72	0.027862654320987654	0.003955761316872428	0.013608539094650205
2	42.76	0.010205761316872428	0.000367798353909465	0.00819701646090535
2	42.800000000000004	0.009611625514403293	0.0003446502057613169	0.007926954732510288
2	42.84	0.013117283950617283	0.0005041152263374485	0.011337448559670782
2	42.88	0.01470164609053498	0.0002777777777777778	0.013433641975308643
2	42.92	0.018441358024691358	0.00041152263374485596	0.017042181069958848
2	42.96	0.018024691358024692	0.00024434156378600825	0.01712448559670782
2	43.0	0.01976337448559671	0.00022633744855967078	0.01866769547325103
2	43.04	0.018505658436213993	0.00017232510288065845	0.017710905349794238
2	43.08	0.020056584362139918	7.973251028806585e-05	0.019035493827160493
2	43.12	0.017749485596707817	4.886831275720165e-05	0.017078189300411523
2	43.160000000000004	0.017844650205761318	0.0001440329218106996	0.016844135802469136
2	43.2	0.028765432098765434	0.0021373456790123456	0.020684156378600823
2	43.24	0.0148559670781893	0.00011316872427983539	0.013721707818930041
2	43.28	0.014282407407407407	6.430041152263375e-05	0.012849794238683128
2	43.32	0.012415123456790123	9.516460905349794e-05	0.01047582304526749
2	43.36	0.01467849794238683	0.00028292181069958846	0.011885288065843621
2	43.4	0.014200102880658436	0.00040380658436213994	0.010316358024691358
2	43.44	0.018040123456790125	0.0006661522633744856	0.012391975308641976
2	43.480000000000004	0.015810185185185184	0.0006044238683127572	0.010190329218106996
2	43.52	0.02085133744855967	0.001059670781893004	0.013793724279835391
2	43.56	0.01720679012345679	0.0007381687242798354	0.011394032921810699
2	43.6	0.01880401234567901	0.0008744855967078189	0.01301440329218107
2	43.64	0.015195473251028806	0.0008564814814814815	0.009945987654320988
2	43.68	0.031633230452674896	0.0037319958847736624	0.01614454732510288
2	43.72	0.014318415637860082	0.0005632716049382716	0.009647633744855968
2	43.76	0.013122427983539095	0.0004963991769547325	0.008909465020576131
2	43.800000000000004	0.011239711934156378	0.0004243827160493827	0.007680041152263374
2	43.84	0.010205761316872428	0.0002803497942386831	0.007481995884773662
2	43.88	0.011044238683127571	0.00037037037037037035	0.008271604938271605
2	43.92	0.009310699588477366	0.00020576131687242798	0.00672582304526749
2	43.96	0.009899691358024692	0.00033179012345679014	0.007366255144032921
2	44.0	0.008737139917695473	0.0003343621399176955	0.006733539094650205
2	44.04	0.009981995884773663	0.0009310699588477366	0.007399691358024691
2	44.08	0.009840534979423868	0.0009825102880658436	0.006414609053497942
2	44.12	0.009573045267489711	0.0008487654320987654	0.006885288065843621
2	44.160000000000004	0.020797325102880657	0.0030632716049382716	0.010635288065843622
2	44.2	0.005866769547325103	0.00017746913580246913	0.0048688271604938275
2	44.24	0.006872427983539094	0.0005092592592592592	0.004855967078189301
2	44.28	0.03922839506172839	0.00881687242798354	0.013294753086419753
2	44.32	0.05344650205761317	0.01313528806584362	0.014423868312757201
2	44.36	0.05357253086419753	0.012824074074074075	0.015439814814814814
2	44.4	0.0498070987654321	0.012047325102880658	0.013294753086419753
2	44.44	0.04530349794238683	0.011298868312757202	0.011566358024691359
2	44.480000000000004	0.03860853909465021	0.009876543209876543	0.00963477366255144
2	44.52	0.03011574074074074	0.00797582304526749	0.006491769547325103
2	44.56	0.01618827160493827	0.0030504115226337447	0.004475308641975309
2	44.6	0.010748456790123456	0.0015252057613168724	0.0033924897119341564
2	44.64	0.02946244855967078	0.005321502057613169	0.011435185185185185
2	44.68	0.0056044238683127575	0.0002726337448559671	0.0029449588477366254
2	44.72	0.006666666666666667	0.00038065843621399177	0.003816872427983539
2	44.76	0.004344135802469136	0.00040123456790123454	0.002281378600823045
2	44.800000000000004	0.00466820987654321	0.00043467078189300413	0.002345679012345679
2	44.84	0.0032741769547325102	0.0004501028806584362	0.0013786008230452676
2	44.88	0.0027597736625514404	0.0002160493827160494	0.001566358024691358
2	44.92	0.003487654320987654	0.00047582304526748974	0.0021887860082304526
2	44.96	0.0030889917695473253	0.0005478395061728395	0.001522633744855967
2	45.0	0.0035082304526748973	0.000787037037037037	0.0014583333333333334
2	45.04	0.0018801440329218107	0.0003034979423868313	0.0011651234567901234
2	45.08	0.0033333333333333335	0.00023405349794238683	0.002139917695473251
2	45.12	0.016728395061728397	0.002780349794238683	0.0070524691358024695
2	45.160000000000004	0.0028112139917695475	0.0006172839506172839	0.0008076131687242799
2	45.2	0.0019521604938271605	0.0003446502057613169	0.0005041152263374485
2	45.24	0.0027983539094650206	0.0008281893004115226	0.0007227366255144033
2	45.28	0.004243827160493827	0.0014609053497942387	0.0008410493827160494
2	45.32	0.005969650205761317	0.0018698559670781894	0.0010853909465020576
2	45.36	0.008786008230452676	0.0026363168724279837	0.001965020576131687
2	45.4	0.009477880658436215	0.00279320987654321	0.0024434156378600825
2	45.44	0.011286008230452674	0.0034747942386831277	0.0031944444444444446
2	45.480000000000004	0.010614711934156378	0.003359053497942387	0.0034953703703703705
2	45.52	0.011676954732510288	0.0034953703703703705	0.004632201646090535
2	45.56	0.009022633744855967	0.0026183127572016462	0.004140946502057613
2	45.6	0.023623971193415638	0.005079732510288066	0.010635288065843622
2	45.64	0.007824074074074074	0.0017258230452674897	0.004315843621399177
2	45.68	0.0069393004115226335	0.001293724279835391	0.004002057613168724
2	45.72	0.0037885802469135805	0.0005787037037037037	0.002448559670781893
2	45.76	0.0037319958847736624	0.00041923868312757203	0.002147633744855967
2	45.800000000000004	0.0020318930041152263	0.0002160493827160494	0.0010982510288065845
2	45.84	0.0028600823045267488	0.0007510288065843622	0.001337448559670782
2	45.88	0.0030632716049382716	0.000684156378600823	0.001787551440329218
2	45.92	0.002476851851851852	0.0003034979423868313	0.0016203703703703703
2	45.96	0.0033256172839506173	0.0012448559670781892	0.0017746913580246914
2	46.0	0.003626543209876543	0.0014660493827160495	0.00165380658436214
2	46.04	0.0034027777777777776	0.001535493827160494	0.0015483539094650206
2	46.08	0.016872427983539096	0.003978909465020576	0.006072530864197531
2	46.12	0.0036599794238683127	0.002132201646090535	0.0007150205761316872
2	46.160000000000004	0.0038503086419753086	0.0025797325102880657	0.0005169753086419753
2	46.2	0.004089506172839506	0.002867798353909465	0.0006867283950617284
2	46.24	0.002829218106995885	0.002420267489711934	0.0002623456790123457
2	46.28	0.0030246913580246914	0.002330246913580247	0.0005324074074074074
2	46.32	0.0021527777777777778	0.0017001028806584361	0.00036265432098765433
2	46.36	0.0018261316872427984	0.001206275720164609	0.0004449588477366255
2	46.4	0.0015329218106995884	0.0009310699588477366	0.0004861111111111111
2	46.44	0.0010339506172839506	0.0007818930041152264	0.00019032921810699588
2	46.480000000000004	0.0017155349794238683	0.0006893004115226338	0.0006815843621399177
2	46.52	0.0008230452674897119	0.0003986625514403292	0.00037294238683127575
2	46.56	0.01448559670781893	0.00301440329218107	0.0055941358024691355
2	46.6	0.0006635802469135803	0.0001594650205761317	9.002057613168725e-05
2	46.64	0.0017463991769547326	0.0003755144032921811	0.0004320987654320988
2	46.68	0.0013040123456790123	0.0005529835390946502	0.0005658436213991769
2	46.72	0.0019727366255144034	0.0008616255144032922	0.0008950617283950618
2	46.76	0.0018338477366255145	0.0008487654320987654	0.0008359053497942387
2	46.800000000000004	0.003243312757201646	0.00125	0.00165380658436214
2	46.84	0.003896604938271605	0.0014094650205761317	0.0021810699588477368
2	46.88	0.003955761316872428	0.0010185185185185184	0.002638888888888889
2	46.92	0.005462962962962963	0.0006661522633744856	0.004431584362139918
2	46.96	0.005066872427983539	0.0006378600823045268	0.004290123456790124
2	47.0	0.007654320987654321	0.0006481481481481481	0.006589506172839506
2	47.04	0.018446502057613168	0.002788065843621399	0.010234053497942387
2	47.08	0.0051234567901234564	0.0003343621399176955	0.003955761316872428
2	47.12	0.0029578189300411522	0.0005864197530864197	0.0015200617283950618
2	47.160000000000004	0.0047067901234567906	0.001301440329218107	0.0021244855967078187
2	47.2	0.006545781893004116	0.0013220164609053498	0.004717078189300412
2	47.24	0.009987139917695472	0.00176440329218107	0.006965020576131687
2	47.28	0.007116769547325103	0.0016023662551440329	0.005005144032921811
2	47.32	0.006931584362139918	0.0016229423868312758	0.004097222222222223
2	47.36	0.005406378600823045	0.0017001028806584361	0.0031147119341563786
2	47.4	0.0051440329218107	0.0017772633744855967	0.0022968106995884773
2	47.44	0.004197530864197531	0.0018724279835390946	0.0018261316872427984
2	47.480000000000004	0.003713991769547325	0.0016280864197530864	0.0010313786008230453
2	47.52	0.01960648148148148	0.004495884773662551	0.007584876543209876
2	47.56	0.0041563786008230455	0.001705246913580247	0.0008564814814814815
2	47.6	0.0051568930041152265	0.0015972222222222223	0.0016358024691358025
2	47.64	0.003675411522633745	0.0009902263374485596	0.0008513374485596708
2	47.68	0.005084876543209877	0.0011136831275720164	0.001376028806584362
2	47.72	0.004732510288065843	0.0012448559670781892	0.0002777777777777778
2	47.76	0.0067309670781893005	0.001787551440329218	0.0010545267489711935
2	47.800000000000004	0.0066743827160493825	0.002001028806584362	0.0003292181069958848
2	47.84	0.007448559670781893	0.001990740740740741	0.00048353909465020576
2	47.88	0.007474279835390947	0.0020318930041152263	0.00016975308641975308
2	47.92	0.007289094650205761	0.0018621399176954733	0.0002314814814814815
2	47.96	0.007584876543209876	0.0018981481481481482	0.0003034979423868313
2	48.0	0.020218621399176955	0.004117798353909465	0.0052366255144032925
2	48.04	0.006682098765432099	0.0014248971193415638	0.00025977366255144034
2	48.08	0.005002572016460905	0.000882201646090535	0.0001440329218106996
2	48.120000000000005	0.0066280864197530865	0.001463477366255144	0.0011496913580246913
2	48.160000000000004	0.004794238683127572	0.0016846707818930042	0.00013631687242798355
2	48.2	0.005725308641975309	0.002145061728395062	0.00043724279835390947
2	48.24	0.004084362139917696	0.0013117283950617284	0.00020318930041152264
2	48.28	0.005046296296296296	0.0016383744855967078	0.00048353909465020576
2	48.32	0.0038143004115226337	0.001000514403292181	0.0001440329218106996
2	48.36	0.004135802469135802	0.0011291152263374485	0.0006378600823045268
2	48.4	0.0032021604938271605	0.0011445473251028807	0.0004886831275720165
2	48.44	0.002824074074074074	0.0016229423868312758	0.0004063786008230453
2	48.480000000000004	0.017507716049382716	0.004462448559670782	0.005437242798353909
2	48.52	0.0036085390946502057	0.0013837448559670782	0.0001286008230452675
2	48.56	0.005303497942386832	0.0017669753086419753	0.00014660493827160494
2	48.6	0.005308641975308642	0.0011856995884773664	0.00010030864197530864
2	48.64	0.0067309670781893005	0.0013837448559670782	0.00020318930041152264
2	48.68	0.006602366255144033	0.0006610082304526749	6.944444444444444e-05
2	48.72	0.008487654320987654	0.0011342592592592593	0.000529835390946502
2	48.76	0.008680555555555556	0.0008719135802469135	0.0002314814814814815
2	48.800000000000004	0.011296296296296296	0.0013786008230452676	0.0010853909465020576
2	48.84	0.011231995884773662	0.0014223251028806585	0.0006867283950617284
2	48.88	0.010853909465020576	0.001301440329218107	0.0005452674897119342
2	48.92	0.010743312757201647	0.0012191358024691357	0.0005015432098765432
2	48.96	0.027690329218106997	0.00455761316872428	0.00695216049382716
2	49.0	0.00981224279835391	0.0009567901234567902	0.00026748971193415636
2	49.04	0.007844650205761318	0.0008950617283950618	0.00022633744855967078
2	49.08	0.00698559670781893	0.0012319958847736626	0.00032407407407407406
2	49.120000000000005	0.006206275720164609	0.0015946502057613168	0.0001800411522633745
2	49.160000000000004	0.008299897119341563	0.002242798353909465	0.00011059670781893004
2	49.2	0.00805812757201646	0.0019393004115226338	6.944444444444444e-05
2	49.24	0.009174382716049383	0.0018955761316872429	0.00033179012345679014
2	49.28	0.008726851851851852	0.002332818930041152	0.00010288065843621399
2	49.32	0.00981224279835391	0.0030272633744855967	0.00022890946502057612
2	49.36	0.009796810699588477	0.0030606995884773663	3.8580246913580246e-05
2	49.4	0.012340534979423869	0.003626543209876543	0.0005529835390946502
2	49.44	0.025882201646090536	0.006051954732510288	0.005519547325102881
2	49.480000000000004	0.015833333333333335	0.004169238683127572	0.0006893004115226338
2	49.52	0.017147633744855968	0.004652777777777777	0.000889917695473251
2	49.56	0.01930812757201646	0.006342592592592592	0.0009130658436213992
2	49.6	0.023348765432098767	0.008996913580246913	0.001286008230452675
2	49.64	0.024284979423868314	0.010522119341563786	0.000529835390946502
2	49.68	0.02654320987654321	0.011998456790123457	0.0005066872427983539
2	49.72	0.025761316872427983	0.011856995884773663	0.0004320987654320988
2	49.76	0.025632716049382716	0.010825617283950617	0.0006275720164609053
2	49.800000000000004	0.021275720164609054	0.007713477366255144	0.00015689300411522632
2	49.84	0.019699074074074074	0.007219650205761317	0.0004861111111111111
2	49.88	0.01513888888888889	0.0054783950617283955	0.00023919753086419754
2	49.92	0.029228395061728394	0.008145576131687243	0.006345164609053498
2	49.96	0.011790123456790123	0.0038143004115226337	0.000830761316872428
2	50.0	0.01126028806584362	0.0032510288065843622	0.0011008230452674897
2	50.04	0.011823559670781893	0.0031430041152263376	0.0009645061728395061
2	50.08	0.010704732510288065	0.0027211934156378603	0.0003266460905349794
2	50.120000000000005	0.012224794238683128	0.0030915637860082306	0.0004809670781893004
2	50.160000000000004	0.012250514403292181	0.003227880658436214	0.001440329218106996
2	50.2	0.016247427983539096	0.004714506172839506	0.003996913580246913
2	50.24	0.018243312757201646	0.005162037037037037	0.004375
2	50.28	0.021718106995884775	0.005946502057613169	0.0053523662551440325
2	50.32	0.020681584362139918	0.005982510288065844	0.004130658436213992
2	50.36	0.023729423868312758	0.007294238683127572	0.005439814814814815
2	50.4	0.03546553497942387	0.009974279835390946	0.010236625514403292
2	50.44	0.028497942386831277	0.010884773662551441	0.0053858024691358026
2	50.480000000000004	0.03138117283950617	0.01363940329218107	0.005781893004115226
2	50.52	0.03335905349794239	0.016082818930041154	0.005635288065843622
2	50.56	0.035979938271604936	0.018760288065843622	0.0059619341563786005
2	50.6	0.034012345679012346	0.01820730452674897	0.005383230452674897
2	50.64	0.03349537037037037	0.017049897119341562	0.005756172839506172
2	50.68	0.030421810699588478	0.015146604938271606	0.005128600823045268
2	50.72	0.029611625514403293	0.013842592592592592	0.005815329218106996
2	50.76	0.025277777777777777	0.011036522633744855	0.004853395061728395
2	50.800000000000004	0.023088991769547325	0.009151234567901234	0.00547582304526749
2	50.84	0.01936985596707819	0.007322530864197531	0.004393004115226338
2	50.88	0.03201388888888889	0.0092309670781893	0.010421810699588478
2	50.92	0.016180555555555556	0.005900205761316873	0.003968621399176955
2	50.96	0.015534979423868313	0.005313786008230453	0.004089506172839506
2	51.0	0.013377057613168724	0.004318415637860082	0.0034233539094650207
2	51.04	0.013328189300411523	0.0038888888888888888	0.002548868312757202
2	51.08	0.013060699588477366	0.003852880658436214	0.0030272633744855967
2	51.120000000000005	0.010820473251028806	0.002991255144032922	0.002337962962962963
2	51.160000000000004	0.011718106995884773	0.0033281893004115225	0.0022247942386831275
2	51.2	0.009362139917695474	0.0026826131687242797	0.0011754115226337448
2	51.24	0.010506687242798353	0.0027752057613168726	0.0015483539094650206
2	51.28	0.008814300411522634	0.0024974279835390948	0.0010828189300411523
2	51.32	0.00919238683127572	0.0031815843621399178	0.001206275720164609
2	51.36	0.020408950617283952	0.005277777777777778	0.006262860082304526
2	51.4	0.00896604938271605	0.0038940329218106998	0.0013065843621399176
2	51.44	0.009603909465020577	0.004169238683127572	0.0012217078189300412
2	51.480000000000004	0.015048868312757202	0.0058693415637860085	0.0018338477366255145
2	51.52	0.017142489711934158	0.006887860082304527	0.0017592592592592592
2	51.56	0.01953960905349794	0.0074331275720164606	0.0019315843621399177
2	51.6	0.01965020576131687	0.007481995884773662	0.002065329218106996
2	51.64	0.015781893004115227	0.006332304526748971	0.0013348765432098766
2	51.68	0.018459362139917695	0.006877572016460906	0.002358539094650206
2	51.72	0.015028292181069958	0.005550411522633745	0.0013837448559670782
2	51.76	0.014238683127572016	0.005426954732510288	0.0021656378600823046
2	51.800000000000004	0.011813271604938272	0.004861111111111111	0.0015817901234567902
2	51.84	0.0254809670781893	0.006959876543209877	0.008022119341563785
2	51.88	0.007885802469135802	0.00386059670781893	0.0008847736625514403
2	51.92	0.01007201646090535	0.004135802469135802	0.002001028806584362
2	51.96	0.008618827160493827	0.00411522633744856	0.0008924897119341564
2	52.0	0.012229938271604937	0.0053395061728395065	0.002052469135802469
2	52.04	0.01242283950617284	0.006638374485596708	0.0008256172839506173
2	52.08	0.015439814814814814	0.009809670781893005	0.0002109053497942387
2	52.120000000000005	0.02155349794238683	0.013868312757201646	0.0007407407407407407
2	52.160000000000004	0.021617798353909465	0.01390432098765432	0.00027520576131687244
2	52.2	0.0242309670781893	0.013737139917695474	0.0008204732510288066
2	52.24	0.021550925925925925	0.010797325102880659	0.00011059670781893004
2	52.28	0.01958590534979424	0.007795781893004115	0.0004783950617283951
2	52.32	0.02796039094650206	0.008073559670781893	0.004837962962962963
2	52.36	0.015367798353909464	0.005943930041152263	0.00042695473251028805
2	52.4	0.014071502057613169	0.005537551440329218	0.0008924897119341564
2	52.44	0.01513888888888889	0.0054809670781893	0.0016358024691358025
2	52.480000000000004	0.01324074074074074	0.004750514403292181	0.0014814814814814814
2	52.52	0.013551954732510288	0.004465020576131688	0.0017669753086419753
2	52.56	0.013130144032921811	0.003742283950617284	0.0017618312757201645
2	52.6	0.014300411522633744	0.0037371399176954734	0.002523148148148148
2	52.64	0.01529320987654321	0.0034953703703703705	0.0035853909465020577
2	52.68	0.014657921810699588	0.0031069958847736627	0.0034284979423868313
2	52.72	0.015640432098765433	0.0030504115226337447	0.004691358024691358
2	52.76	0.014503600823045268	0.0033127572016460904	0.004429012345679013
2	52.800000000000004	0.029079218106995885	0.0055478395061728395	0.010640432098765432
2	52.84	0.015877057613168724	0.0037371399176954734	0.00533179012345679
2	52.88	0.01731738683127572	0.003829732510288066	0.006224279835390947
2	52.92	0.01768261316872428	0.004184670781893004	0.005717592592592593
2	52.96	0.02162551440329218	0.004400720164609053	0.007546296296296297
2	53.0	0.021013374485596707	0.004809670781893004	0.006144547325102881
2	53.04	0.02301440329218107	0.006275720164609053	0.0070987654320987656
2	53.08	0.023204732510288067	0.007127057613168724	0.007055041152263374
2	53.120000000000005	0.023917181069958847	0.009102366255144033	0.00716820987654321
2	53.160000000000004	0.024825102880658437	0.010704732510288065	0.007440843621399177
2	53.2	0.02344135802469136	0.01025462962962963	0.006926440329218107
2	53.24	0.023382201646090534	0.007957818930041152	0.007916666666666667
2	53.28	0.03288837448559671	0.007772633744855967	0.012147633744855967
2	53.32	0.019174382716049383	0.004699074074074074	0.00695216049382716
2	53.36	0.01965277777777778	0.0051234567901234564	0.00727880658436214
2	53.4	0.019588477366255144	0.005234053497942387	0.008006687242798355
2	53.44	0.01676440329218107	0.004979423868312757	0.006669238683127572
2	53.480000000000004	0.015560699588477367	0.004904835390946502	0.007034465020576132
2	53.52	0.012780349794238683	0.0045190329218107	0.005619855967078189
2	53.56	0.013708847736625514	0.004310699588477366	0.006257716049382716
2	53.6	0.013269032921810699	0.004079218106995885	0.004843106995884774
2	53.64	0.015272633744855968	0.0042592592592592595	0.004480452674897119
2	53.68	0.015920781893004114	0.004323559670781893	0.0038143004115226337
2	53.72	0.014398148148148148	0.003904320987654321	0.0030041152263374487
2	53.76	0.028022119341563786	0.005951646090534979	0.00863425925925926
2	53.800000000000004	0.011422325102880658	0.003132716049382716	0.0016949588477366256
2	53.84	0.01114454732510288	0.0031815843621399178	0.001815843621399177
2	53.88	0.00868312757201646	0.002780349794238683	0.0013734567901234568
2	53.92	0.008963477366255143	0.002536008230452675	0.0019367283950617283
2	53.96	0.00694701646090535	0.0022145061728395064	0.001190843621399177
2	54.0	0.007258230452674897	0.002088477366255144	0.0013425925925925925
2	54.04	0.005272633744855967	0.0017746913580246914	0.00024176954732510288
2	54.08	0.005534979423868313	0.0017515432098765432	0.000558127572016461
2	54.120000000000005	0.004637345679012346	0.0013554526748971194	0.0003780864197530864
2	54.160000000000004	0.0046733539094650205	0.0013040123456790123	0.0004166666666666667
2	54.2	0.0046965020576131685	0.001206275720164609	0.0005606995884773662
2	54.24	0.018040123456790125	0.003233024691358025	0.005252057613168724
2	54.28	0.004539609053497942	0.0008796296296296296	0.000367798353909465
2	54.32	0.004045781893004115	0.000727880658436214	0.00022376543209876544
2	54.36	0.0039017489711934156	0.0007330246913580247	0.00033179012345679014
2	54.4	0.0027237654320987656	0.0003446502057613169	8.74485596707819e-05
2	54.44	0.002330246913580247	0.00029835390946502055	0.0003266460905349794
2	54.480000000000004	0.001838991769547325	0.00016203703703703703	0.00046810699588477366
2	54.52	0.0024176954732510287	0.00025977366255144034	0.0007896090534979424
2	54.56	0.0011136831275720164	0.00010288065843621399	0.00010288065843621399
2	54.6	0.0017181069958847736	0.00010288065843621399	0.00038580246913580245
2	54.64	0.0014994855967078188	0.0001286008230452675	0.00023405349794238683
2	54.68	0.0016435185185185185	0.00010545267489711934	0.00023919753086419754
2	54.72	0.015856481481481482	0.002433127572016461	0.004809670781893004
2	54.76	0.0022505144032921812	0.00025977366255144034	0.00011574074074074075
2	54.800000000000004	0.0019161522633744856	0.00017232510288065845	0.0001080246913580247
2	54.84	0.0010751028806584362	0.00013374485596707818	7.716049382716049e-05
2	54.88	0.0024537037037037036	0.000264917695473251	0.00014660493827160494
2	54.92	0.001838991769547325	0.00023405349794238683	2.8292181069958848e-05
2	54.96	0.0026954732510288066	0.000257201646090535	0.0001388888888888889
2	55.0	0.0022376543209876544	0.0002469135802469136	3.08641975308642e-05
2	55.04	0.003397633744855967	0.00035493827160493826	0.0004861111111111111
2	55.08	0.003616255144032922	0.0002469135802469136	0.001154835390946502
2	55.120000000000005	0.005493827160493827	0.00023662551440329217	0.003433641975308642
2	55.160000000000004	0.009683641975308643	0.0001800411522633745	0.007247942386831276
2	55.2	0.03172325102880658	0.002962962962962963	0.01866769547325103
2	55.24	0.01904320987654321	0.00020061728395061727	0.017008744855967078
2	55.28	0.01666409465020576	0.00015174897119341564	0.014472736625514404
2	55.32	0.011594650205761317	0.00022633744855967078	0.009588477366255144
2	55.36	0.005985082304526749	0.00017232510288065845	0.004647633744855967
2	55.4	0.00779320987654321	0.000257201646090535	0.006370884773662552
2	55.44	0.008338477366255145	0.00016718106995884774	0.006880144032921811
2	55.480000000000004	0.007728909465020576	0.00018775720164609054	0.005923353909465021
2	55.52	0.005210905349794239	0.00015432098765432098	0.003631687242798354
2	55.56	0.008222736625514404	0.0001286008230452675	0.006265432098765432
2	55.6	0.007319958847736625	3.3436213991769545e-05	0.006419753086419753
2	55.64	0.005558127572016461	3.60082304526749e-05	0.0040637860082304526
2	55.68	0.01790380658436214	0.001882716049382716	0.00907664609053498
2	55.72	0.00507716049382716	9.259259259259259e-05	0.00367798353909465
2	55.76	0.005318930041152263	0.00013374485596707818	0.0036728395061728395
2	55.800000000000004	0.003022119341563786	5.1440329218106995e-05	0.0022762345679012345
2	55.84	0.0037319958847736624	0.00012088477366255144	0.0025848765432098767
2	55.88	0.0026954732510288066	3.3436213991769545e-05	0.001990740740740741
2	55.92	0.002844650205761317	3.3436213991769545e-05	0.0022170781893004116
2	55.96	0.001990740740740741	4.6296296296296294e-05	0.0014017489711934156
2	56.0	0.003330761316872428	7.20164609053498e-05	0.002286522633744856
2	56.04	0.0029732510288065844	7.20164609053498e-05	0.0012165637860082304
2	56.08	0.0037242798353909466	0.0001594650205761317	0.0014763374485596708
2	56.120000000000005	0.003299897119341564	0.00010030864197530864	0.0012011316872427983
2	56.160000000000004	0.018150720164609054	0.0024819958847736626	0.007664609053497942
2	56.2	0.004338991769547325	0.00035493827160493826	0.0012705761316872427
2	56.24	0.004449588477366255	0.0004603909465020576	0.0014377572016460905
2	56.28	0.003978909465020576	0.0005272633744855968	0.0008179012345679012
2	56.32	0.002939814814814815	0.0004861111111111111	0.00041152263374485596
2	56.36	0.003816872427983539	0.000573559670781893	0.0009002057613168725
2	56.4	0.0037860082304526747	0.0006558641975308642	0.0004089506172839506
2	56.44	0.0053523662551440325	0.0008076131687242799	0.001514917695473251
2	56.480000000000004	0.004390432098765432	0.0008281893004115226	0.0005787037037037037
2	56.52	0.0051800411522633745	0.0011059670781893003	0.0012345679012345679
2	56.56	0.004405864197530864	0.0013940329218106995	0.0005555555555555556
2	56.6	0.006123971193415637	0.0016718106995884773	0.0016769547325102881
2	56.64	0.01662037037037037	0.0033667695473251027	0.005920781893004115
2	56.68	0.007037037037037037	0.002235082304526749	0.0011136831275720164
2	56.72	0.007973251028806584	0.002646604938271605	0.0013503086419753086
2	56.76	0.008914609053497943	0.0031378600823045266	0.0016152263374485598
2	56.800000000000004	0.00914866255144033	0.0036805555555555554	0.001324588477366255
2	56.84	0.008575102880658436	0.003575102880658436	0.0012834362139917696
2	56.88	0.00962962962962963	0.004076646090534979	0.0017232510288065844
2	56.92	0.008510802469135803	0.0042258230452674895	0.0016512345679012346
2	56.96	0.008698559670781893	0.004606481481481481	0.0016126543209876542
2	57.0	0.006900720164609054	0.004449588477366255	0.0012628600823045267
2	57.04	0.007497427983539095	0.004801954732510288	0.0013348765432098766
2	57.08	0.0065817901234567905	0.004732510288065843	0.000985082304526749
2	57.120000000000005	0.020637860082304525	0.006908436213991769	0.006298868312757201
2	57.160000000000004	0.006710390946502057	0.004531893004115227	0.000625
2	57.2	0.007968106995884773	0.0046965020576131685	0.0008847736625514403
2	57.24	0.00709619341563786	0.004310699588477366	0.0005709876543209877
2	57.28	0.007055041152263374	0.004027777777777778	0.0006095679012345679
2	57.32	0.006476337448559671	0.004076646090534979	0.0006558641975308642
2	57.36	0.005511831275720165	0.003945473251028807	0.00031378600823045265
2	57.4	0.006435185185185185	0.004027777777777778	0.0006301440329218107
2	57.44	0.004801954732510288	0.0037319958847736624	0.00030606995884773663
2	57.480000000000004	0.006059670781893004	0.004048353909465021	0.000625
2	57.52	0.00459619341563786	0.003438786008230453	0.0004552469135802469
2	57.56	0.005360082304526749	0.003631687242798354	0.000830761316872428
2	57.6	0.016219135802469135	0.005167181069958848	0.004495884773662551
2	57.64	0.0046733539094650205	0.0033796296296296296	0.000360082304526749
2	57.68	0.004686213991769547	0.002939814814814815	0.00011059670781893004
2	57.72	0.004287551440329218	0.002844650205761317	0.00013374485596707818
2	57.76	0.0038271604938271606	0.002476851851851852	7.716049382716049e-05
2	57.800000000000004	0.0032973251028806582	0.002322530864197531	0.00023919753086419754
2	57.84	0.0027854938271604937	0.0020601851851851853	5.1440329218106995e-05
2	57.88	0.0024151234567901234	0.0018672839506172839	4.6296296296296294e-05
2	57.92	0.003065843621399177	0.0018801440329218107	0.0002623456790123457
2	57.96	0.00227880658436214	0.0015560699588477367	0.00020061728395061727
2	58.0	0.0023868312757201644	0.001514917695473251	0.00019032921810699588
2	58.04	0.00209619341563786	0.0013348765432098766	0.00034722222222222224
2	58.08	0.015030864197530865	0.0037448559670781893	0.004871399176954732
2	58.120000000000005	0.0017772633744855967	0.0012525720164609053	7.20164609053498e-05
2	58.160000000000004	0.003713991769547325	0.0013940329218106995	0.0005529835390946502
2	58.2	0.003729423868312757	0.0007124485596707819	7.973251028806585e-05
2	58.24	0.005866769547325103	0.001008230452674897	0.0005195473251028807
2	58.28	0.007088477366255144	0.0012114197530864197	0.00045781893004115225
2	58.32	0.008132716049382717	0.0014660493827160495	0.0004963991769547325
2	58.36	0.008287037037037037	0.001558641975308642	0.0004501028806584362
2	58.4	0.007229938271604938	0.0016075102880658437	0.00018518518518518518
2	58.44	0.007644032921810699	0.00165380658436214	0.0004783950617283951
2	58.480000000000004	0.004549897119341564	0.0006121399176954733	0.00016718106995884774
2	58.52	0.004832818930041153	0.0009490740740740741	0.00029835390946502055
2	58.56	0.016121399176954734	0.003382201646090535	0.004843106995884774
2	58.6	0.004477880658436214	0.0011085390946502058	0.00019290123456790122
2	58.64	0.005023148148148148	0.0016332304526748972	0.0001800411522633745
2	58.68	0.00636574074074074	0.0021296296296296298	0.000264917695473251
2	58.72	0.005383230452674897	0.002199074074074074	6.430041152263375e-05
2	58.76	0.00702417695473251	0.0033667695473251027	0.00015689300411522632
2	58.800000000000004	0.007139917695473251	0.0038786008230452676	0.00018261316872427984
2	58.84	0.0075720164609053495	0.0045010288065843625	0.00023662551440329217
2	58.88	0.00804269547325103	0.004711934156378601	0.00023662551440329217
2	58.92	0.007358539094650206	0.004333847736625514	0.00012602880658436213
2	58.96	0.008106995884773663	0.004488168724279836	0.00027520576131687244
2	59.0	0.007672325102880659	0.0045704732510288065	2.5720164609053497e-05
2	59.04	0.021820987654320986	0.007011316872427983	0.005321502057613169
2	59.08	0.008117283950617284	0.004074074074074074	7.716049382716049e-05
2	59.120000000000005	0.010048868312757201	0.004061213991769548	0.0002469135802469136
2	59.160000000000004	0.008978909465020576	0.003945473251028807	8.74485596707819e-05
2	59.2	0.010388374485596708	0.004102366255144033	0.00047325102880658434
2	59.24	0.0090869341563786	0.003755144032921811	0.00016718106995884774
2	59.28	0.010239197530864198	0.003989197530864197	0.0009516460905349795
2	59.32	0.00798611111111111	0.0031944444444444446	0.0004218106995884774
2	59.36	0.006666666666666667	0.0026183127572016462	0.00045781893004115225
2	59.4	0.005820473251028807	0.002337962962962963	0.00045781893004115225
2	59.44	0.003580246913580247	0.001954732510288066	0.00015174897119341564
2	59.480000000000004	0.0036188271604938272	0.0020473251028806584	0.00023919753086419754
2	59.52	0.015679012345679012	0.0040997942386831274	0.0048585390946502055
2	59.56	0.002829218106995885	0.0016718106995884773	0.0002314814814814815
2	59.6	0.002358539094650206	0.0013194444444444445	0.0001440329218106996
2	59.64	0.0023662551440329217	0.0013605967078189301	0.0001234567901234568
2	59.68	0.0014351851851851852	0.0006301440329218107	0.00010288065843621399
2	59.72	0.0014789094650205761	0.0006635802469135803	0.0002109053497942387
2	59.76	0.0010982510288065845	0.00030092592592592595	0.00014660493827160494
2	59.800000000000004	0.0016306584362139917	0.000470679012345679	0.000264917695473251
2	59.84	0.0018852880658436213	0.0005169753086419753	0.0004655349794238683
2	59.88	0.002281378600823045	0.0008976337448559671	0.00033950617283950616
2	59.92	0.0033256172839506173	0.0015123456790123457	0.0001800411522633745
2	59.96	0.0029243827160493827	0.001705246913580247	6.944444444444444e-05
2	60.0	0.018526234567901236	0.004120370370370371	0.00603395061728395
2	60.04	0.0028703703703703703	0.001368312757201646	0.00011316872427983539
2	60.08	0.0036136831275720167	0.001617798353909465	0.0002932098765432099
2	60.120000000000005	0.0024588477366255146	0.0011934156378600822	0.00016203703703703703
2	60.160000000000004	0.004143518518518519	0.0020627572016460906	0.00040380658436213994
2	60.2	0.0040406378600823046	0.0027186213991769546	0.00013374485596707818
2	60.24	0.005231481481481481	0.003359053497942387	0.0002932098765432099
2	60.28	0.00606224279835391	0.0039609053497942385	0.00011831275720164609
2	60.32	0.007834362139917695	0.005007716049382716	0.0005195473251028807
2	60.36	0.008701131687242798	0.00565843621399177	0.00025977366255144034
2	60.4	0.010064300411522634	0.006252572016460905	0.0003497942386831276
2	60.44	0.010627572016460906	0.0067078189300411525	0.0002546296296296296
2	60.480000000000004	0.024390432098765433	0.008976337448559671	0.00507716049382716
2	60.52	0.011111111111111112	0.0065252057613168725	0.0002469135802469136
2	60.56	0.010398662551440329	0.005895061728395061	0.00019290123456790122
2	60.6	0.010385802469135803	0.006013374485596708	0.0002469135802469136
2	60.64	0.009732510288065844	0.005383230452674897	0.0003909465020576132
2	60.68	0.009583333333333333	0.00507201646090535	0.0004912551440329218
2	60.72	0.008402777777777778	0.004598765432098765	0.00019804526748971193
2	60.76	0.008870884773662551	0.004233539094650206	0.0009490740740740741
2	60.800000000000004	0.007296810699588477	0.00360082304526749	0.00022633744855967078
2	60.84	0.007829218106995885	0.0033770576131687243	0.0008539094650205761
2	60.88	0.006808127572016461	0.003212448559670782	0.00045781893004115225
2	60.92	0.005833333333333334	0.002757201646090535	0.00023662551440329217
2	60.96	0.0209130658436214	0.005424382716049383	0.006286008230452675
2	61.0	0.005378086419753086	0.0023868312757201644	9.516460905349794e-05
2	61.04	0.005347222222222222	0.0024022633744855966	0.00029063786008230453
2	61.08	0.004014917695473251	0.0018261316872427984	0.00011574074074074075
2	61.120000000000005	0.005470679012345679	0.0018930041152263374	0.001072530864197531
2	61.160000000000004	0.004007201646090535	0.0011625514403292181	0.0007175925925925926
2	61.2	0.005902777777777778	0.0012139917695473252	0.00227880658436214
2	61.24	0.004799382716049383	0.00084619341563786	0.00198559670781893
2	61.28	0.007088477366255144	0.0010390946502057614	0.004056069958847736
2	61.32	0.007245370370370371	0.0008641975308641976	0.004292695473251029
2	61.36	0.009459876543209877	0.0010056584362139918	0.006293724279835391
2	61.4	0.009506172839506173	0.0009104938271604938	0.00636574074074074
2	61.44	0.027469135802469135	0.003883744855967078	0.013042695473251029
2	61.480000000000004	0.010617283950617284	0.0006970164609053498	0.006856995884773663
2	61.52	0.009575617283950618	0.0007124485596707819	0.005985082304526749
2	61.56	0.010941358024691358	0.0007921810699588477	0.007085905349794239
2	61.6	0.009032921810699588	0.0006044238683127572	0.005805041152263374
2	61.64	0.0098559670781893	0.0007536008230452675	0.0059387860082304525
2	61.68	0.007595164609053498	0.0005426954732510288	0.004477880658436214
2	61.72	0.008335905349794238	0.0007021604938271605	0.004624485596707819
2	61.76	0.006738683127572017	0.00046810699588477366	0.0035468106995884775
2	61.800000000000004	0.00702417695473251	0.0005478395061728395	0.0033256172839506173
2	61.84	0.0056970164609053495	0.00047325102880658434	0.0022633744855967077
2	61.88	0.006309156378600823	0.00051440329218107	0.0026440329218106995
2	61.92	0.01961162551440329	0.002595164609053498	0.00805298353909465
2	61.96	0.006175411522633745	0.0005915637860082304	0.0021141975308641976
2	62.0	0.006810699588477367	0.0004989711934156379	0.002448559670781893
2	62.04	0.0055709876543209875	0.0003215020576131687	0.0020756172839506174
2	62.08	0.006833847736625515	0.0003523662551440329	0.003119855967078189
2	62.120000000000005	0.006401748971193415	0.00018518518518518518	0.0035210905349794238
2	62.160000000000004	0.008153292181069959	0.0004449588477366255	0.004313271604938272
2	62.2	0.008029835390946502	0.0003034979423868313	0.00507716049382716
2	62.24	0.009403292181069958	0.0003780864197530864	0.006175411522633745
2	62.28	0.008289609053497942	0.00028292181069958846	0.00533179012345679
2	62.32	0.008109567901234568	0.00021862139917695473	0.005979938271604938
2	62.36	0.007106481481481482	0.0001234567901234568	0.005097736625514404
2	62.4	0.026676954732510288	0.003227880658436214	0.012695473251028806
2	62.440000000000005	0.007929526748971193	0.00020833333333333335	0.005295781893004115
2	62.480000000000004	0.00613940329218107	8.487654320987654e-05	0.005174897119341564
2	62.52	0.0082690329218107	0.00025977366255144034	0.005599279835390947
2	62.56	0.006723251028806584	0.00016975308641975308	0.0058693415637860085
2	62.6	0.009002057613168725	0.00023405349794238683	0.006954732510288066
2	62.64	0.006875	2.8292181069958848e-05	0.005738168724279835
2	62.68	0.007857510288065844	9.77366255144033e-05	0.006491769547325103
2	62.72	0.005897633744855967	3.3436213991769545e-05	0.0051337448559670784
2	62.76	0.006838991769547325	4.886831275720165e-05	0.0053626543209876545
2	62.800000000000004	0.004853395061728395	7.71604938271605e-06	0.00440843621399177
2	62.84	0.005108024691358025	9.259259259259259e-05	0.0045010288065843625
2	62.88	0.015020576131687243	0.001507201646090535	0.008397633744855967
2	62.92	0.004655349794238683	7.20164609053498e-05	0.003726851851851852
2	62.96	0.005563271604938271	0.000264917695473251	0.0038734567901234566
2	63.0	0.005522119341563786	0.000257201646090535	0.0034567901234567903
2	63.04	0.005769032921810699	0.00032407407407407406	0.00334619341563786
2	63.08	0.004619341563786008	0.0003034979423868313	0.0023662551440329217
2	63.120000000000005	0.0055709876543209875	0.00036265432098765433	0.002626028806584362
2	63.160000000000004	0.0034207818930041154	0.00030606995884773663	0.0009593621399176954
2	63.2	0.003996913580246913	0.0004912551440329218	0.0011316872427983538
2	63.24	0.0030349794238683126	0.00045267489711934157	0.00020576131687242798
2	63.28	0.00440843621399177	0.0006661522633744856	0.0008513374485596708
2	63.32	0.004827674897119341	0.0004398148148148148	0.0009670781893004115
2	63.36	0.020434670781893004	0.0027237654320987656	0.007646604938271605
2	63.4	0.006792695473251029	0.000367798353909465	0.0019573045267489713
2	63.440000000000005	0.008919753086419752	0.0006275720164609053	0.0033256172839506173
2	63.480000000000004	0.009102366255144033	0.0008436213991769547	0.0036599794238683127
2	63.52	0.010439814814814815	0.0010545267489711935	0.004112654320987654
2	63.56	0.010470679012345678	0.0015200617283950618	0.004323559670781893
2	63.6	0.01099537037037037	0.002037037037037037	0.0038503086419753086
2	63.64	0.0126440329218107	0.002646604938271605	0.004609053497942387
2	63.68	0.012391975308641976	0.0029295267489711932	0.004434156378600823
2	63.72	0.013297325102880658	0.003387345679012346	0.004755658436213991
2	63.76	0.01286008230452675	0.0037319958847736624	0.004804526748971193
2	63.800000000000004	0.013852880658436213	0.004228395061728395	0.006046810699588477
2	63.84	0.025473251028806584	0.006638374485596708	0.010090020576131687
2	63.88	0.015167181069958848	0.004753086419753087	0.007047325102880658
2	63.92	0.014848251028806584	0.00481738683127572	0.006838991769547325
2	63.96	0.015817901234567902	0.0050874485596707816	0.008094135802469135
2	64.0	0.014951131687242799	0.00492798353909465	0.008271604938271605
2	64.04	0.015030864197530865	0.004583333333333333	0.009007201646090535
2	64.08	0.01378858024691358	0.00397119341563786	0.00849537037037037
2	64.12	0.01184156378600823	0.003536522633744856	0.007296810699588477
2	64.16	0.012818930041152263	0.0035108024691358026	0.008377057613168724
2	64.2	0.011201131687242799	0.0030555555555555557	0.007466563786008231
2	64.24	0.013665123456790123	0.003294753086419753	0.009287551440329217
2	64.28	0.010838477366255143	0.002654320987654321	0.006610082304526749
2	64.32000000000001	0.025347222222222222	0.0048122427983539095	0.012816358024691358
2	64.36	0.00896604938271605	0.0020267489711934157	0.004783950617283951
2	64.4	0.009164094650205762	0.002155349794238683	0.0045704732510288065
2	64.44	0.009737654320987655	0.0020498971193415637	0.00558641975308642
2	64.48	0.010501543209876544	0.0021656378600823046	0.005861625514403292
2	64.52	0.010599279835390947	0.001990740740740741	0.005784465020576132
2	64.56	0.009709362139917695	0.0016872427983539095	0.005079732510288066
2	64.6	0.00896604938271605	0.0012628600823045267	0.005105452674897119
2	64.64	0.007574588477366255	0.0008333333333333334	0.0047299382716049386
2	64.68	0.007662037037037037	0.0009053497942386831	0.004825102880658436
2	64.72	0.006450617283950617	0.0005452674897119342	0.004326131687242799
2	64.76	0.009320987654320987	0.0007073045267489712	0.006990740740740741
2	64.8	0.022415123456790125	0.0032407407407407406	0.011512345679012345
2	64.84	0.008546810699588478	0.0004963991769547325	0.007093621399176955
2	64.88	0.008369341563786008	0.0003343621399176955	0.007193930041152263
2	64.92	0.00936985596707819	0.0007664609053497942	0.008122427983539095
2	64.96000000000001	0.00875	0.00051440329218107	0.0073173868312757205
2	65.0	0.00871141975308642	0.000787037037037037	0.006838991769547325
2	65.04	0.008842592592592593	0.0005555555555555556	0.006934156378600823
2	65.08	0.007569444444444445	0.0006944444444444445	0.0058127572016460904
2	65.12	0.007325102880658436	0.0006558641975308642	0.005378086419753086
2	65.16	0.005609567901234568	0.000360082304526749	0.00434156378600823
2	65.2	0.005534979423868313	0.0004063786008230453	0.004171810699588477
2	65.24	0.0037731481481481483	0.00020833333333333335	0.0026826131687242797
2	65.28	0.019395576131687242	0.0029140946502057615	0.009200102880658437
2	65.32000000000001	0.003058127572016461	0.00022376543209876544	0.0016023662551440329
2	65.36	0.005820473251028807	0.0006584362139917696	0.003801440329218107
2	65.4	0.0032613168724279834	0.0006172839506172839	0.001412037037037037
2	65.44	0.004102366255144033	0.0007407407407407407	0.0020396090534979426
2	65.48	0.003575102880658436	0.0008359053497942387	0.0015174897119341563
2	65.52	0.005452674897119342	0.001535493827160494	0.002322530864197531
2	65.56	0.0051568930041152265	0.0015766460905349794	0.00205761316872428
2	65.6	0.004807098765432099	0.0015817901234567902	0.0015329218106995884
2	65.64	0.00507716049382716	0.001800411522633745	0.0016563786008230452
2	65.68	0.004611625514403292	0.0018467078189300411	0.0009516460905349795
2	65.72	0.008225308641975309	0.0030787037037037037	0.0019290123456790122
2	65.76	0.020905349794238682	0.0052263374485596705	0.006378600823045267
2	65.8	0.00919238683127572	0.0025617283950617282	0.0007690329218106996
2	65.84	0.0072042181069958845	0.001345164609053498	0.0004655349794238683
2	65.88	0.00790380658436214	0.0017026748971193416	0.0011445473251028807
2	65.92	0.004866255144032922	0.0014300411522633744	0.00024176954732510288
2	65.96000000000001	0.0049382716049382715	0.0011008230452674897	0.0014171810699588477
2	66.0	0.002777777777777778	0.000668724279835391	0.0007433127572016461
2	66.04	0.003652263374485597	0.0012114197530864197	0.0009747942386831276
2	66.08	0.003976337448559671	0.0014866255144032922	0.00048353909465020576
2	66.12	0.004573045267489712	0.0011213991769547325	0.0008873456790123457
2	66.16	0.005082304526748971	0.0009953703703703704	0.0009027777777777777
2	66.2	0.0065483539094650205	0.000727880658436214	0.0013168724279835392
2	66.24	0.02375514403292181	0.0036728395061728395	0.007762345679012346
2	66.28	0.010002572016460905	0.0010185185185185184	0.0017026748971193416
2	66.32000000000001	0.012685185185185185	0.0009825102880658436	0.0023405349794238684
2	66.36	0.011905864197530864	0.0008770576131687243	0.001941872427983539
2	66.4	0.012844650205761317	0.0011291152263374485	0.002595164609053498
2	66.44	0.010805041152263375	0.001934156378600823	0.0016049382716049382
2	66.48	0.010244341563786008	0.0021810699588477368	0.0016795267489711934
2	66.52	0.008469650205761316	0.0016820987654320987	0.001000514403292181
2	66.56	0.008251028806584362	0.0013914609053497942	0.0011599794238683128
2	66.6	0.00558641975308642	0.0007304526748971193	0.000977366255144033
2	66.64	0.0033410493827160494	0.0008770576131687243	0.0009953703703703704
2	66.68	0.003924897119341564	0.001455761316872428	0.0006018518518518519
2	66.72	0.016728395061728397	0.003539094650205761	0.006195987654320988
2	66.76	0.004092078189300411	0.0010853909465020576	0.000558127572016461
2	66.8	0.004007201646090535	0.0007484567901234568	0.0003420781893004115
2	66.84	0.005555555555555556	0.0015612139917695472	0.00044238683127572015
2	66.88	0.007407407407407408	0.001882716049382716	0.0002700617283950617
2	66.92	0.009912551440329218	0.0025925925925925925	0.0005118312757201646
2	66.96000000000001	0.009989711934156379	0.002322530864197531	0.0003112139917695473
2	67.0	0.010447530864197531	0.002330246913580247	0.0005169753086419753
2	67.04	0.009176954732510288	0.0015766460905349794	0.0005324074074074074
2	67.08	0.009066358024691358	0.0013837448559670782	0.0007458847736625515
2	67.12	0.007343106995884773	0.0009104938271604938	0.00041152263374485596
2	67.16	0.006718106995884774	0.000720164609053498	0.0005118312757201646
2	67.2	0.021098251028806584	0.0033719135802469137	0.0062037037037037035
2	67.24	0.005028292181069959	0.00040123456790123454	0.0004063786008230453
2	67.28	0.00434156378600823	0.0007510288065843622	0.0004140946502057613
2	67.32000000000001	0.00400462962962963	0.0009670781893004115	0.0002700617283950617
2	67.36	0.004220679012345679	0.0011599794238683128	0.00041152263374485596
2	67.4	0.0032921810699588477	0.0010185185185185184	0.00031378600823045265
2	67.44	0.00411522633744856	0.0011419753086419754	0.0004989711934156379
2	67.48	0.0033256172839506173	0.0008564814814814815	0.00045267489711934157
2	67.52	0.005527263374485596	0.0011599794238683128	0.0022170781893004116
2	67.56	0.00603395061728395	0.000720164609053498	0.003477366255144033
2	67.6	0.008382201646090536	0.0007613168724279835	0.005591563786008231
2	67.64	0.011450617283950618	0.0009027777777777777	0.008557098765432099
2	67.68	0.03315586419753087	0.004210390946502058	0.01825874485596708
2	67.72	0.01824074074074074	0.0015329218106995884	0.013873456790123457
2	67.76	0.02021604938271605	0.0019238683127572017	0.01586934156378601
2	67.8	0.02136574074074074	0.00209619341563786	0.01628858024691358
2	67.84	0.02210133744855967	0.0019084362139917695	0.016784979423868314
2	67.88	0.023243312757201647	0.0023868312757201644	0.017512860082304526
2	67.92	0.022291666666666668	0.002425411522633745	0.016872427983539096
2	67.96000000000001	0.024292695473251028	0.00323559670781893	0.01756172839506173
2	68.0	0.02311985596707819	0.0029732510288065844	0.01586934156378601
2	68.04	0.02265946502057613	0.0028703703703703703	0.015416666666666667
2	68.08	0.01967335390946502	0.0023996913580246913	0.013410493827160494
2	68.12	0.01892746913580247	0.0026568930041152264	0.012332818930041152
2	68.16	0.03189814814814815	0.004930555555555555	0.016435185185185185
2	68.2	0.01741255144032922	0.002991255144032922	0.009956275720164609
2	68.24	0.01845164609053498	0.0027160493827160493	0.010095164609053497
2	68.28	0.015282921810699589	0.0024228395061728393	0.007710905349794238
2	68.32000000000001	0.017232510288065845	0.0024511316872427983	0.008883744855967077
2	68.36	0.01403292181069959	0.0020498971193415637	0.006815843621399177
2	68.4	0.014688786008230453	0.0019573045267489713	0.007515432098765432
2	68.44	0.012209362139917695	0.001484053497942387	0.006430041152263375
2	68.48	0.013569958847736626	0.0015174897119341563	0.008099279835390947
2	68.52	0.01110082304526749	0.0010776748971193415	0.006844135802469136
2	68.56	0.012978395061728395	0.0011882716049382716	0.008441358024691358
2	68.60000000000001	0.010339506172839507	0.000676440329218107	0.0067309670781893005
2	68.64	0.028212448559670783	0.0035776748971193414	0.01476851851851852
2	68.68	0.008166152263374485	0.000470679012345679	0.005686728395061728
2	68.72	0.008621399176954732	0.0005401234567901234	0.0062139917695473255
2	68.76	0.007337962962962963	0.0008744855967078189	0.004727366255144033
2	68.8	0.007067901234567901	0.0008693415637860083	0.004953703703703704
2	68.84	0.007402263374485597	0.0011085390946502058	0.004724794238683128
2	68.88	0.00632201646090535	0.0015046296296296296	0.0037757201646090536
2	68.92	0.00566358024691358	0.0023276748971193416	0.002397119341563786
2	68.96000000000001	0.005797325102880659	0.002646604938271605	0.002307098765432099
2	69.0	0.006586934156378601	0.00375	0.0017592592592592592
2	69.04	0.008927469135802469	0.00415895061728395	0.001882716049382716
2	69.08	0.01326388888888889	0.004573045267489712	0.003978909465020576
2	69.12	0.023312757201646092	0.005527263374485596	0.008186728395061729
2	69.16	0.011216563786008231	0.004002057613168724	0.0025797325102880657
2	69.2	0.01268261316872428	0.003981481481481482	0.004714506172839506
2	69.24	0.014670781893004116	0.003919753086419753	0.007186213991769547
2	69.28	0.016126543209876543	0.0034079218106995886	0.009035493827160493
2	69.32000000000001	0.014840534979423869	0.002597736625514403	0.01054783950617284
2	69.36	0.018366769547325103	0.0026363168724279837	0.014138374485596707
2	69.4	0.01569701646090535	0.0023713991769547327	0.012348251028806585
2	69.44	0.017512860082304526	0.002536008230452675	0.013222736625514403
2	69.48	0.016334876543209878	0.0025	0.011823559670781893
2	69.52	0.017258230452674897	0.0025	0.011998456790123457
2	69.56	0.014719650205761317	0.0015509259259259259	0.010969650205761317
2	69.60000000000001	0.028299897119341565	0.004135802469135802	0.01540380658436214
2	69.64	0.010686728395061728	0.0011754115226337448	0.007291666666666667
2	69.68	0.010015432098765433	0.0011496913580246913	0.006913580246913581
2	69.72	0.008636831275720165	0.0008719135802469135	0.006265432098765432
2	69.76	0.007590020576131687	0.000882201646090535	0.005200617283950618
2	69.8	0.007417695473251029	0.00165380658436214	0.003852880658436214
2	69.84	0.006206275720164609	0.0022247942386831275	0.002196502057613169
2	69.88	0.007178497942386832	0.0030246913580246914	0.0016280864197530864
2	69.92	0.009166666666666667	0.003140432098765432	0.003906893004115226
2	69.96000000000001	0.01202932098765432	0.003662551440329218	0.005159465020576131
2	70.0	0.0103369341563786	0.0039377572016460905	0.0024588477366255146
2	70.04	0.012512860082304527	0.0045936213991769545	0.0035956790123456792
2	70.08	0.025697016460905348	0.006751543209876543	0.008572530864197531
2	70.12	0.01103395061728395	0.003572530864197531	0.002926954732510288
2	70.16	0.011574074074074073	0.002875514403292181	0.0034799382716049383
2	70.2	0.01087962962962963	0.001566358024691358	0.004565329218106996
2	70.24	0.010725308641975309	0.0011522633744855968	0.005388374485596707
2	70.28	0.013729423868312758	0.00165380658436214	0.006597222222222222
2	70.32000000000001	0.01308641975308642	0.0013914609053497942	0.0054809670781893
2	70.36	0.01150462962962963	0.001448045267489712	0.003515946502057613
2	70.4	0.012518004115226338	0.0016743827160493826	0.003410493827160494
2	70.44	0.012690329218106996	0.0020756172839506174	0.0034696502057613167
2	70.48	0.012746913580246913	0.002397119341563786	0.0035905349794238682
2	70.52	0.011579218106995885	0.002741769547325103	0.0018055555555555555
2	70.56	0.02724537037037037	0.00533179012345679	0.008112139917695473
2	70.60000000000001	0.011949588477366255	0.003016975308641975	0.00045781893004115225
2	70.64	0.013680555555555555	0.0033719135802469137	0.0013400205761316872
2	70.68	0.01247170781893004	0.0031661522633744856	0.0005838477366255144
2	70.72	0.012608024691358025	0.0030324074074074073	0.000684156378600823
2	70.76	0.012150205761316873	0.0032021604938271605	0.0006944444444444445
2	70.8	0.0129809670781893	0.003752572016460905	0.0008436213991769547
2	70.84	0.013104423868312757	0.004349279835390947	0.0009465020576131687
2	70.88	0.01250514403292181	0.004380144032921811	0.0005272633744855968
2	70.92	0.013348765432098765	0.004529320987654321	0.0013863168724279834
2	70.96000000000001	0.011934156378600824	0.0040637860082304526	0.00018261316872427984
2	71.0	0.013361625514403293	0.0038631687242798355	0.001463477366255144
2	71.04	0.02694701646090535	0.006422325102880658	0.006967592592592593
2	71.08	0.014997427983539095	0.004390432098765432	0.002345679012345679
2	71.12	0.013407921810699589	0.004035493827160494	0.0024691358024691358
2	71.16	0.014030349794238683	0.00418724279835391	0.0043055555555555555
2	71.2	0.012039609053497942	0.0038631687242798355	0.00330761316872428
2	71.24	0.014434156378600823	0.003778292181069959	0.005244341563786008
2	71.28	0.013122427983539095	0.0036059670781893004	0.00375
2	71.32000000000001	0.012083333333333333	0.003212448559670782	0.0034156378600823044
2	71.36	0.010560699588477366	0.0022968106995884773	0.003881172839506173
2	71.4	0.010588991769547326	0.0015895061728395062	0.006234567901234568
2	71.44	0.010681584362139918	0.002021604938271605	0.006136831275720164
2	71.48	0.010383230452674898	0.002911522633744856	0.0036882716049382717
2	71.52	0.027420267489711936	0.0068132716049382714	0.010205761316872428
2	71.56	0.014146090534979424	0.00563014403292181	0.003338477366255144
2	71.60000000000001	0.018515946502057613	0.006082818930041152	0.006728395061728395
2	71.64	0.019411008230452675	0.006319444444444444	0.0063297325102880655
2	71.68	0.022327674897119343	0.00694701646090535	0.006514917695473251
2	71.72	0.02140432098765432	0.00738425925925926	0.004423868312757201
2	71.76	0.023109567901234567	0.00837962962962963	0.0038888888888888888
2	71.8	0.026087962962962962	0.009025205761316872	0.0051800411522633745
2	71.84	0.026255144032921812	0.009338991769547325	0.0042258230452674895
2	71.88	0.028212448559670783	0.0102880658436214	0.004480452674897119
2	71.92	0.027996399176954734	0.01037037037037037	0.0039377572016460905
2	71.96000000000001	0.0315895061728395	0.010542695473251028	0.006123971193415637
2	72.0	0.042713477366255144	0.011813271604938272	0.010416666666666666
2	72.04	0.02985082304526749	0.008804012345679013	0.005954218106995885
2	72.08	0.02614454732510288	0.007152777777777778	0.0037397119341563787
2	72.12	0.028395061728395062	0.006435185185185185	0.006532921810699589
2	72.16	0.023665123456790123	0.005367798353909465	0.004215534979423868
2	72.2	0.024140946502057614	0.005100308641975308	0.005522119341563786
2	72.24	0.020954218106995885	0.004171810699588477	0.004390432098765432
2	72.28	0.02200102880658436	0.0037345679012345677	0.00613940329218107
2	72.32000000000001	0.021075102880658437	0.0031352880658436213	0.005979938271604938
2	72.36	0.02195730452674897	0.0033487654320987653	0.006957304526748971
2	72.4	0.021000514403292182	0.0031018518518518517	0.007348251028806584
2	72.44	0.019791666666666666	0.0027906378600823043	0.0077880658436213996
2	72.48	0.03677211934156378	0.005758744855967078	0.015992798353909467
2	72.52	0.01988940329218107	0.0022530864197530865	0.009333847736625515
2	72.56	0.021800411522633744	0.0022993827160493825	0.012250514403292181
2	72.60000000000001	0.019290123456790122	0.0015920781893004115	0.011093106995884774
2	72.64	0.02147633744855967	0.0019212962962962964	0.013688271604938271
2	72.68	0.01980195473251029	0.0012808641975308641	0.01352366255144033
2	72.72	0.02106224279835391	0.00165380658436214	0.014539609053497942
2	72.76	0.016167695473251028	0.0009233539094650206	0.012340534979423869
2	72.8	0.0176440329218107	0.001368312757201646	0.014086934156378602
2	72.84	0.015357510288065843	0.0008950617283950618	0.012404835390946502
2	72.88	0.0148559670781893	0.0007587448559670781	0.01161522633744856
2	72.92	0.016098251028806583	0.0009593621399176954	0.013096707818930041
2	72.96000000000001	0.030113168724279837	0.00415895061728395	0.017373971193415636
2	73.0	0.016671810699588476	0.0016563786008230452	0.013004115226337449
2	73.04	0.016265432098765433	0.001859567901234568	0.011998456790123457
2	73.08	0.019688786008230454	0.0025	0.013598251028806584
2	73.12	0.020784465020576133	0.0028420781893004113	0.012844650205761317
2	73.16	0.02633230452674897	0.0037628600823045267	0.01473508230452675
2	73.2	0.0258641975308642	0.003845164609053498	0.012782921810699588
2	73.24	0.029066358024691357	0.004256687242798354	0.014542181069958847
2	73.28	0.02847222222222222	0.004038065843621399	0.014948559670781894
2	73.32000000000001	0.030648148148148147	0.004012345679012346	0.017170781893004115
2	73.36	0.028320473251028808	0.0037165637860082303	0.016628086419753087
2	73.4	0.02714506172839506	0.003544238683127572	0.017664609053497943
2	73.44	0.040174897119341565	0.006298868312757201	0.022229938271604938
2	73.48	0.023248456790123457	0.0031635802469135803	0.016062242798353908
2	73.52	0.02295267489711934	0.003477366255144033	0.01590792181069959
2	73.56	0.01983539094650206	0.003073559670781893	0.01311985596707819
2	73.60000000000001	0.019948559670781893	0.0033256172839506173	0.01282664609053498
2	73.64	0.01975051440329218	0.0031430041152263376	0.012865226337448559
2	73.68	0.01985082304526749	0.0032973251028806582	0.012698045267489712
2	73.72	0.020205761316872427	0.0029963991769547324	0.012150205761316873
2	73.76	0.021628086419753088	0.0030478395061728394	0.012247942386831275
2	73.8	0.01989454732510288	0.002705761316872428	0.010717592592592593
2	73.84	0.020336934156378602	0.002690329218106996	0.011563786008230452
2	73.88	0.018881172839506175	0.0021810699588477368	0.010763888888888889
2	73.92	0.035488683127572015	0.005424382716049383	0.016296296296296295
2	73.96000000000001	0.01747685185185185	0.0019290123456790122	0.00955761316872428
2	74.0	0.014858539094650207	0.0018287037037037037	0.007890946502057614
2	74.04	0.015177469135802469	0.0021887860082304526	0.007543724279835391
2	74.08	0.014251543209876543	0.0021630658436213993	0.0059156378600823045
2	74.12	0.014917695473251029	0.0022608024691358024	0.006167695473251029
2	74.16	0.011826131687242798	0.0020833333333333333	0.0037911522633744857
2	74.2	0.013233024691358024	0.002409979423868313	0.0036085390946502057
2	74.24	0.010614711934156378	0.0020473251028806584	0.0006918724279835391
2	74.28	0.012518004115226338	0.002939814814814815	0.002016460905349794
2	74.32000000000001	0.011306584362139918	0.002829218106995885	0.0015483539094650206
2	74.36	0.01231224279835391	0.002471707818930041	0.0024537037037037036
2	74.4	0.024686213991769547	0.004822530864197531	0.0077083333333333335
2	74.44	0.010874485596707818	0.0019727366255144034	0.0008179012345679012
2	74.48	0.012199074074074074	0.0015972222222222223	0.0019290123456790122
2	74.52	0.01158179012345679	0.0014969135802469136	0.0011008230452674897
2	74.56	0.014691358024691358	0.0017103909465020577	0.0030041152263374487
2	74.60000000000001	0.014156378600823045	0.0023353909465020574	0.0018955761316872429
2	74.64	0.016661522633744857	0.002559156378600823	0.003757716049382716
2	74.68	0.014714506172839505	0.002510288065843621	0.002883230452674897
2	74.72	0.017325102880658437	0.00294238683127572	0.005429526748971194
2	74.76	0.012921810699588478	0.0022736625514403292	0.0036213991769547325
2	74.8	0.014477880658436214	0.00220679012345679	0.0060751028806584366
2	74.84	0.0128369341563786	0.0019393004115226338	0.006021090534979424
2	74.88	0.0300951646090535	0.005470679012345679	0.013410493827160494
2	74.92	0.015252057613168724	0.0023868312757201644	0.0076054526748971195
2	74.96000000000001	0.01638888888888889	0.0024948559670781895	0.008099279835390947
2	75.0	0.01635545267489712	0.002651748971193416	0.008881172839506173
2	75.04	0.01356224279835391	0.001838991769547325	0.009169238683127572
2	75.08	0.015457818930041152	0.002067901234567901	0.009796810699588477
2	75.12	0.013891460905349795	0.0015432098765432098	0.009472736625514403
2	75.16	0.014930555555555556	0.0019187242798353909	0.010036008230452675
2	75.2	0.013991769547325103	0.0013811728395061729	0.009459876543209877
2	75.24	0.018513374485596708	0.00253858024691358	0.010522119341563786
2	75.28	0.016363168724279835	0.002412551440329218	0.008127572016460905
2	75.32000000000001	0.017425411522633744	0.002911522633744856	0.008094135802469135
2	75.36	0.02781635802469136	0.004804526748971193	0.0128369341563786
2	75.4	0.01841820987654321	0.003752572016460905	0.00868312757201646
2	75.44	0.019056069958847736	0.004027777777777778	0.009747942386831276
2	75.48	0.01801440329218107	0.004277263374485597	0.009326131687242799
2	75.52	0.020882201646090535	0.004768518518518518	0.011512345679012345
2	75.56	0.019189814814814816	0.004529320987654321	0.011219135802469136
2	75.60000000000001	0.022309670781893005	0.00477880658436214	0.01393261316872428
2	75.64	0.02053755144032922	0.004094650205761317	0.013305041152263374
2	75.68	0.02403292181069959	0.004717078189300412	0.015501543209876543
2	75.72	0.023094135802469135	0.004439300411522634	0.015210905349794239
2	75.76	0.025385802469135802	0.004575617283950617	0.016512345679012344
2	75.8	0.024266975308641976	0.0030889917695473253	0.01615740740740741
2	75.84	0.038783436213991766	0.006473765432098765	0.02053240740740741
2	75.88	0.025429526748971195	0.00338477366255144	0.014549897119341564
2	75.92	0.026512345679012346	0.003793724279835391	0.014521604938271605
2	75.96000000000001	0.02662037037037037	0.004097222222222223	0.013765432098765433
2	76.0	0.026844135802469134	0.00426440329218107	0.013896604938271604
2	76.04	0.026221707818930042	0.004025205761316873	0.012934670781893004
2	76.08	0.0253369341563786	0.0035416666666666665	0.012440843621399177
2	76.12	0.026049382716049382	0.0029989711934156377	0.013276748971193415
2	76.16	0.022631172839506174	0.0017258230452674897	0.012183641975308641
2	76.2	0.023912037037037037	0.0021527777777777778	0.0138940329218107
2	76.24	0.020547839506172838	0.0011831275720164609	0.01290380658436214
2	76.28	0.021934156378600824	0.0019675925925925924	0.014717078189300412
2	76.32000000000001	0.033045267489711934	0.005146604938271605	0.017962962962962962
2	76.36	0.020231481481481482	0.002741769547325103	0.013173868312757202
2	76.4	0.019351851851851853	0.002193930041152263	0.011774691358024692
2	76.44	0.023996913580246915	0.003778292181069959	0.013423353909465021
2	76.48	0.025810185185185186	0.00599022633744856	0.013454218106995885
2	76.52	0.030367798353909466	0.010447530864197531	0.013845164609053499
2	76.56	0.035684156378600826	0.014560185185185185	0.014161522633744856
2	76.60000000000001	0.03467335390946502	0.015136316872427984	0.013194444444444444
2	76.64	0.036617798353909464	0.013811728395061729	0.01448559670781893
2	76.68	0.032044753086419756	0.008796296296296297	0.014161522633744856
2	76.72	0.031085390946502058	0.006262860082304526	0.015738168724279834
2	76.76	0.027772633744855967	0.0038117283950617285	0.015897633744855966
2	76.8	0.04114711934156379	0.004992283950617284	0.02284207818930041
2	76.84	0.025771604938271606	0.0011059670781893003	0.018973765432098767
2	76.88	0.02595679012345679	0.0009053497942386831	0.019945987654320988
2	76.92	0.023801440329218108	0.0005092592592592592	0.0190380658436214
2	76.96000000000001	0.024642489711934158	0.0007664609053497942	0.01958590534979424
2	77.0	0.022662037037037036	0.0005375514403292181	0.01866769547325103
2	77.04	0.019992283950617282	0.0005555555555555556	0.017121913580246912
2	77.08	0.018608539094650205	0.0005504115226337449	0.01672582304526749
2	77.12	0.017209362139917694	0.00047325102880658434	0.01533179012345679
2	77.16	0.019699074074074074	0.0012885802469135802	0.01603909465020576
2	77.2	0.018973765432098767	0.001455761316872428	0.013886316872427983
2	77.24	0.021774691358024692	0.0022968106995884773	0.014218106995884773
2	77.28	0.03215277777777778	0.0048688271604938275	0.016872427983539096
2	77.32000000000001	0.02257201646090535	0.0040174897119341565	0.012613168724279835
2	77.36	0.022479423868312757	0.005059156378600823	0.011815843621399176
2	77.4	0.025036008230452676	0.00710133744855967	0.010933641975308642
2	77.44	0.0250488683127572	0.009735082304526748	0.00863940329218107
2	77.48	0.02767232510288066	0.01289866255144033	0.008482510288065844
2	77.52	0.02448559670781893	0.013199588477366256	0.006118827160493827
2	77.56	0.02428755144032922	0.013521090534979423	0.005717592592592593
2	77.60000000000001	0.020493827160493826	0.011463477366255144	0.00489454732510288
2	77.64	0.01501028806584362	0.007626028806584362	0.004465020576131688
2	77.68	0.013199588477366256	0.005105452674897119	0.004333847736625514
2	77.72	0.011319444444444444	0.004555041152263375	0.0031121399176954733
2	77.76	0.0274022633744856	0.007361111111111111	0.009753086419753086
2	77.8	0.012199074074074074	0.0048688271604938275	0.0024279835390946503
2	77.84	0.015025720164609053	0.005205761316872428	0.0036213991769547325
2	77.88	0.01459619341563786	0.005005144032921811	0.003425925925925926
2	77.92	0.014328703703703703	0.0053292181069958845	0.0023019547325102883
2	77.96000000000001	0.012232510288065844	0.0048353909465020575	0.0018878600823045268
2	78.0	0.011934156378600824	0.004909979423868313	0.0020267489711934157
2	78.04	0.010874485596707818	0.004470164609053498	0.002242798353909465
2	78.08	0.009848251028806584	0.004441872427983539	0.001000514403292181
2	78.12	0.010779320987654321	0.0043287037037037035	0.001574074074074074
2	78.16	0.009066358024691358	0.0039840534979423865	0.0006970164609053498
2	78.2	0.009876543209876543	0.0043055555555555555	0.0014686213991769548
2	78.24	0.022453703703703705	0.006576646090534979	0.006424897119341564
2	78.28	0.006859567901234568	0.004079218106995885	0.0001748971193415638
2	78.32000000000001	0.0063065843621399175	0.004066358024691358	0.0001080246913580247
2	78.36	0.007463991769547325	0.00400462962962963	0.0004243827160493827
2	78.4	0.007379115226337448	0.003729423868312757	0.00020318930041152264
2	78.44	0.00864969135802469	0.0038580246913580245	0.0007664609053497942
2	78.48	0.008958333333333334	0.003924897119341564	0.0001286008230452675
2	78.52	0.010195473251028807	0.004197530864197531	0.0004501028806584362
2	78.56	0.010421810699588478	0.0042258230452674895	0.00029835390946502055
2	78.60000000000001	0.011190843621399178	0.004277263374485597	0.0005889917695473251
2	78.64	0.011782407407407408	0.004104938271604938	0.0006738683127572016
2	78.68	0.009974279835390946	0.0033770576131687243	0.00024176954732510288
2	78.72	0.02409207818930041	0.005527263374485596	0.006463477366255144
2	78.76	0.006589506172839506	0.002286522633744856	7.20164609053498e-05
2	78.8	0.0058590534979423865	0.0022170781893004116	0.00028292181069958846
2	78.84	0.004369855967078189	0.001859567901234568	0.0002494855967078189
2	78.88	0.005159465020576131	0.0021219135802469135	0.0005606995884773662
2	78.92	0.0030478395061728394	0.0011008230452674897	0.00017746913580246913
2	78.96000000000001	0.003806584362139918	0.00102880658436214	0.0010802469135802468
2	79.0	0.0023405349794238684	0.0006995884773662552	0.0002880658436213992
2	79.04	0.003778292181069959	0.0009696502057613169	0.0013580246913580246
2	79.08	0.004102366255144033	0.0005658436213991769	0.0026311728395061727
2	79.12	0.005897633744855967	0.00051440329218107	0.004326131687242799
2	79.16	0.0052263374485596705	0.00025205761316872427	0.004308127572016461
2	79.2	0.018978909465020576	0.003191872427983539	0.008541666666666666
2	79.24	0.0038786008230452676	0.0010570987654320988	0.0015200617283950618
2	79.28	0.004220679012345679	0.0012885802469135802	0.0018467078189300411
2	79.32000000000001	0.0047067901234567906	0.0010802469135802468	0.0025565843621399176
2	79.36	0.0037602880658436214	0.0010802469135802468	0.002103909465020576
2	79.4	0.004197530864197531	0.001044238683127572	0.0025308641975308644
2	79.44	0.0030349794238683126	0.0011368312757201646	0.0015612139917695472
2	79.48	0.004369855967078189	0.0013554526748971194	0.0021784979423868315
2	79.52	0.0030272633744855967	0.0011522633744855968	0.001440329218106996
2	79.56	0.003896604938271605	0.001147119341563786	0.0022530864197530865
2	79.60000000000001	0.004405864197530864	0.0013271604938271606	0.0023276748971193416
2	79.64	0.004699074074074074	0.0016203703703703703	0.0024537037037037036
2	79.68	0.019814814814814816	0.004207818930041152	0.008299897119341563
2	79.72	0.003906893004115226	0.001965020576131687	0.0010648148148148149
2	79.76	0.004935699588477367	0.002037037037037037	0.0015097736625514404
2	79.8	0.004416152263374486	0.002001028806584362	0.001875
2	79.84	0.004861111111111111	0.0020036008230452677	0.0018467078189300411
2	79.88	0.0037319958847736624	0.0020267489711934157	0.0011419753086419754
2	79.92	0.005648148148148148	0.002142489711934156	0.0024305555555555556
2	79.96000000000001	0.0036291152263374484	0.0019444444444444444	0.0010751028806584362
2	80.0	0.004300411522633745	0.001954732510288066	0.0016743827160493826
2	80.04	0.0029501028806584364	0.002013888888888889	0.0005787037037037037
2	80.08	0.003996913580246913	0.0020396090534979426	0.0013657407407407407
2	80.12	0.0038425925925925928	0.001772119341563786	0.0014583333333333334
2	80.16	0.02248971193415638	0.004472736625514403	0.008973765432098765
2	80.2	0.002646604938271605	0.0010159465020576131	0.0007098765432098765
2	80.24	0.0009130658436213992	0.0001388888888888889	0.00037037037037037035
2	80.28	0.0027160493827160493	0.0005967078189300411	0.0011008230452674897
2	80.32000000000001	0.001514917695473251	0.0009593621399176954	0.00023919753086419754
2	80.36	0.002651748971193416	0.0012345679012345679	0.0007998971193415638
2	80.4	0.0013580246913580246	0.0008976337448559671	0.00025205761316872427
2	80.44	0.001882716049382716	0.00044238683127572015	0.0011059670781893003
2	80.48	0.00043467078189300413	6.430041152263375e-05	0.00023919753086419754
2	80.52	0.0013323045267489711	0.0004655349794238683	0.00047325102880658434
2	80.56	0.0009979423868312757	0.0005169753086419753	0.00014146090534979423
2	80.60000000000001	0.0020756172839506174	0.0007921810699588477	0.0005324074074074074
2	80.64	0.015074588477366256	0.0027906378600823043	0.005967078189300412
2	80.68	0.001903292181069959	0.0004963991769547325	0.0004912551440329218
2	80.72	0.004053497942386831	0.0009542181069958848	0.0019444444444444444
2	80.76	0.004897119341563786	0.0011291152263374485	0.002463991769547325
2	80.8	0.007242798353909465	0.00147119341563786	0.004573045267489712
2	80.84	0.007515432098765432	0.001535493827160494	0.004549897119341564
2	80.88	0.009899691358024692	0.0019212962962962964	0.005913065843621399
2	80.92	0.010126028806584362	0.0020267489711934157	0.0062139917695473255
2	80.96000000000001	0.012602880658436214	0.0023431069958847737	0.008127572016460905
2	81.0	0.011630658436213992	0.002229938271604938	0.007803497942386831
2	81.04	0.01246141975308642	0.0023791152263374486	0.00871141975308642
2	81.08	0.011301440329218107	0.0024305555555555556	0.007047325102880658
2	81.12	0.02575360082304527	0.0047890946502057614	0.013029835390946503
2	81.16	0.010030864197530864	0.002888374485596708	0.005108024691358025
2	81.2	0.008464506172839507	0.003184156378600823	0.0043852880658436216
2	81.24	0.007821502057613169	0.003559670781893004	0.002705761316872428
2	81.28	0.00849022633744856	0.0034027777777777776	0.0012525720164609053
2	81.32000000000001	0.013161008230452674	0.004030349794238683	0.0032690329218106997
2	81.36	0.01614969135802469	0.004161522633744856	0.0054912551440329214
2	81.4	0.020830761316872427	0.004879115226337449	0.008238168724279835
2	81.44	0.02060442386831276	0.004753086419753087	0.008559670781893004
2	81.48	0.021316872427983538	0.004675925925925926	0.008917181069958847
2	81.52	0.017608024691358026	0.004333847736625514	0.006702674897119342
2	81.56	0.017888374485596707	0.004742798353909465	0.006671810699588478
2	81.60000000000001	0.025550411522633744	0.006262860082304526	0.009783950617283951
2	81.64	0.013626543209876543	0.00463477366255144	0.004251543209876543
2	81.68	0.013364197530864198	0.004621913580246914	0.004665637860082304
2	81.72	0.011170267489711934	0.004454732510288066	0.003978909465020576
2	81.76	0.009174382716049383	0.004246399176954733	0.0030375514403292183
2	81.8	0.0072839506172839505	0.0037962962962962963	0.002788065843621399
2	81.84	0.006831275720164609	0.003816872427983539	0.0021270576131687245
2	81.88	0.00603395061728395	0.0034542181069958846	0.0016872427983539095
2	81.92	0.005565843621399177	0.0034825102880658436	0.001419753086419753
2	81.96000000000001	0.003958333333333334	0.002888374485596708	0.00038580246913580245
2	82.0	0.0058693415637860085	0.0030375514403292183	0.0015895061728395062
2	82.04	0.006743827160493827	0.002705761316872428	0.0033179012345679014
2	82.08	0.023068415637860083	0.0050180041152263375	0.011630658436213992
2	82.12	0.011409465020576132	0.002626028806584362	0.008289609053497942
2	82.16	0.014909979423868312	0.0029963991769547324	0.011301440329218107
2	82.2	0.016175411522633746	0.00253858024691358	0.012569444444444444
2	82.24	0.016869855967078188	0.0028112139917695475	0.013091563786008231
2	82.28	0.017199074074074075	0.0026054526748971194	0.013698559670781893
2	82.32000000000001	0.01419238683127572	0.00205761316872428	0.011602366255144034
2	82.36	0.016219135802469135	0.0021656378600823046	0.013395061728395061
2	82.4	0.015177469135802469	0.0016383744855967078	0.012926954732510288
2	82.44	0.016705246913580246	0.0012525720164609053	0.014645061728395062
2	82.48	0.013341049382716049	0.00031378600823045265	0.012579732510288065
2	82.52	0.014843106995884774	0.00073559670781893	0.013551954732510288
2	82.56	0.0253369341563786	0.0030606995884773663	0.01626028806584362
2	82.60000000000001	0.010679012345679013	0.00073559670781893	0.00934156378600823
2	82.64	0.009179526748971193	0.0005941358024691358	0.008047839506172839
2	82.68	0.008083847736625514	0.001000514403292181	0.006448045267489712
2	82.72	0.008688271604938272	0.0009079218106995885	0.006828703703703704
2	82.76	0.007186213991769547	0.0008384773662551441	0.005877057613168724
2	82.8	0.007314814814814815	0.000367798353909465	0.006314300411522634
2	82.84	0.006417181069958848	0.00010030864197530864	0.006165123456790124
2	82.88	0.0082690329218107	0.0003215020576131687	0.007587448559670782
2	82.92	0.005637860082304527	9.002057613168725e-05	0.0054809670781893
2	82.96000000000001	0.008256172839506172	0.0006610082304526749	0.007055041152263374
2	83.0	0.005442386831275721	0.00024434156378600825	0.005082304526748971
2	83.04	0.020270061728395062	0.002888374485596708	0.010959362139917696
2	83.08	0.0029012345679012346	0.00026748971193415636	0.002170781893004115
2	83.12	0.00448559670781893	0.0003420781893004115	0.0035982510288065845
2	83.16	0.002139917695473251	0.00022376543209876544	0.0016589506172839507
2	83.2	0.004470164609053498	0.0006275720164609053	0.00319701646090535
2	83.24	0.0025180041152263375	9.77366255144033e-05	0.002235082304526749
2	83.28	0.004089506172839506	0.00010030864197530864	0.0038708847736625513
2	83.32000000000001	0.007255658436213992	0.00022890946502057612	0.006694958847736626
2	83.36	0.007368827160493827	0.0001388888888888889	0.00698559670781893
2	83.4	0.009704218106995885	0.00020318930041152264	0.009099794238683128
2	83.44	0.00893261316872428	0.0003986625514403292	0.008153292181069959
2	83.48	0.010090020576131687	0.0009825102880658436	0.00881687242798354
2	83.52	0.022788065843621398	0.0029578189300411522	0.013603395061728396
2	83.56	0.009765946502057614	0.0008179012345679012	0.0082690329218107
2	83.60000000000001	0.009843106995884773	0.0008256172839506173	0.008505658436213991
2	83.64	0.010133744855967079	0.0009053497942386831	0.008395061728395062
2	83.68	0.009328703703703704	0.0007253086419753087	0.007726337448559671
2	83.72	0.009863683127572017	0.0006738683127572016	0.008024691358024692
2	83.76	0.010210905349794238	0.0007664609053497942	0.007569444444444445
2	83.8	0.011926440329218108	0.0014377572016460905	0.007551440329218107
2	83.84	0.015216049382716049	0.002626028806584362	0.008613683127572016
2	83.88	0.01660236625514403	0.0034465020576131687	0.008299897119341563
2	83.92	0.02098508230452675	0.00433641975308642	0.01003343621399177
2	83.96000000000001	0.02042695473251029	0.004483024691358025	0.009035493827160493
2	84.0	0.03645061728395062	0.007577160493827161	0.016010802469135804
2	84.04	0.022335390946502057	0.005277777777777778	0.010066872427983539
2	84.08	0.02340277777777778	0.004958847736625515	0.01202932098765432
2	84.12	0.020012860082304528	0.0038631687242798355	0.011363168724279836
2	84.16	0.020421810699588476	0.003438786008230453	0.012518004115226338
2	84.2	0.019372427983539095	0.0033924897119341564	0.012260802469135803
2	84.24	0.02157664609053498	0.003896604938271605	0.01385545267489712
2	84.28	0.019897119341563786	0.0039017489711934156	0.012055041152263374
2	84.32000000000001	0.020753600823045268	0.003978909465020576	0.01308641975308642
2	84.36	0.01945216049382716	0.00356738683127572	0.01190843621399177
2	84.4	0.01808127572016461	0.0030401234567901236	0.011473765432098765
2	84.44	0.018924897119341564	0.0029526748971193417	0.011123971193415638
2	84.48	0.030498971193415637	0.005198045267489712	0.015419238683127572
2	84.52	0.0175488683127572	0.003073559670781893	0.009711934156378601
2	84.56	0.016738683127572016	0.0037911522633744857	0.009375
2	84.60000000000001	0.018189300411522634	0.004174382716049383	0.00989454732510288
2	84.64	0.014601337448559671	0.003804012345679012	0.008377057613168724
2	84.68	0.014881687242798354	0.004086934156378601	0.00815843621399177
2	84.72	0.012361111111111111	0.003742283950617284	0.006887860082304527
2	84.76	0.01282664609053498	0.0036419753086419752	0.006702674897119342
2	84.8	0.01054783950617284	0.0029989711934156377	0.006059670781893004
2	84.84	0.011532921810699589	0.0028420781893004113	0.006327160493827161
2	84.88	0.010887345679012346	0.003477366255144033	0.00565843621399177
2	84.92	0.009951131687242798	0.003940329218106996	0.004647633744855967
2	84.96000000000001	0.02544238683127572	0.0069393004115226335	0.010231481481481482
2	85.0	0.009210390946502058	0.003953189300411522	0.003963477366255144
2	85.04	0.009804526748971193	0.004164094650205761	0.004228395061728395
2	85.08	0.009411008230452675	0.004269547325102881	0.0032253086419753085
2	85.12	0.011602366255144034	0.004475308641975309	0.003917181069958847
2	85.16	0.012026748971193416	0.004742798353909465	0.0031738683127572015
2	85.2	0.01430812757201646	0.0051234567901234564	0.003513374485596708
2	85.24	0.012893518518518518	0.004506172839506173	0.0034439300411522634
2	85.28	0.01422582304526749	0.004421296296296296	0.003757716049382716
2	85.32000000000001	0.012821502057613168	0.004377572016460905	0.003176440329218107
2	85.36	0.012150205761316873	0.003958333333333334	0.0030324074074074073
2	85.4	0.010666152263374485	0.003263888888888889	0.003284465020576132
2	85.44	0.021854423868312756	0.005200617283950618	0.00790380658436214
2	85.48	0.007908950617283951	0.0025617283950617282	0.0030478395061728394
2	85.52	0.0067309670781893005	0.0024974279835390948	0.0027314814814814814
2	85.56	0.007641460905349794	0.0027983539094650206	0.002968106995884774
2	85.60000000000001	0.0059156378600823045	0.0025694444444444445	0.001368312757201646
2	85.64	0.008271604938271605	0.0033281893004115225	0.00169238683127572
2	85.68	0.008387345679012346	0.003976337448559671	0.0002957818930041152
2	85.72	0.011162551440329217	0.005275205761316872	0.00024176954732510288
2	85.76	0.013065843621399178	0.006352880658436214	0.00011574074074074075
2	85.8	0.01639917695473251	0.0075488683127572015	0.000573559670781893
2	85.84	0.01676440329218107	0.00782664609053498	0.00027520576131687244
2	85.88	0.01856224279835391	0.00816358024691358	0.0008539094650205761
2	85.92	0.033184156378600824	0.010635288065843622	0.006998456790123456
2	85.96000000000001	0.01950617283950617	0.00713477366255144	0.0023482510288065843
2	86.0	0.02077417695473251	0.006427469135802469	0.004819958847736626
2	86.04	0.019117798353909466	0.005776748971193416	0.005357510288065844
2	86.08	0.01965792181069959	0.005442386831275721	0.006669238683127572
2	86.12	0.018441358024691358	0.004709362139917695	0.007227366255144033
2	86.16	0.019215534979423868	0.004272119341563786	0.008840020576131688
2	86.2	0.017425411522633744	0.0039377572016460905	0.00838477366255144
2	86.24	0.017736625514403293	0.0035545267489711934	0.009663065843621399
2	86.28	0.016448045267489712	0.003125	0.00978909465020576
2	86.32000000000001	0.016280864197530866	0.0028060699588477365	0.010707304526748972
2	86.36	0.014074074074074074	0.0019830246913580245	0.010936213991769547
2	86.4	0.031131687242798353	0.0052031893004115225	0.016502057613168725
2	86.44	0.014429012345679013	0.0021373456790123456	0.01066872427983539
2	86.48	0.013811728395061729	0.0019315843621399177	0.010830761316872427
2	86.52	0.015532407407407408	0.001934156378600823	0.012386831275720165
2	86.56	0.013531378600823046	0.0017901234567901235	0.01102366255144033
2	86.60000000000001	0.016638374485596706	0.0017309670781893004	0.013608539094650205
2	86.64	0.013852880658436213	0.0009207818930041152	0.012152777777777778
2	86.68	0.01838991769547325	0.0014429012345679012	0.015151748971193415
2	86.72	0.018217592592592594	0.0023559670781893006	0.013685699588477367
2	86.76	0.02206275720164609	0.002878086419753086	0.015715020576131687
2	86.8	0.021105967078189302	0.002965534979423868	0.014233539094650206
2	86.84	0.023909465020576132	0.0028652263374485598	0.01611882716049383
2	86.88	0.03536008230452675	0.004825102880658436	0.02053240740740741
2	86.92	0.025478395061728394	0.0037011316872427986	0.015347222222222222
2	86.96000000000001	0.027551440329218108	0.004421296296296296	0.01602880658436214
2	87.0	0.025967078189300413	0.004516460905349794	0.014189814814814815
2	87.04	0.026877572016460904	0.0052597736625514405	0.013374485596707819
2	87.08	0.025007716049382716	0.00537037037037037	0.010681584362139918
2	87.12	0.024925411522633743	0.006221707818930041	0.009248971193415638
2	87.16	0.022888374485596708	0.006221707818930041	0.007291666666666667
2	87.2	0.022296810699588478	0.006679526748971193	0.006090534979423868
2	87.24	0.019575617283950617	0.006586934156378601	0.004045781893004115
2	87.28	0.018366769547325103	0.006599794238683128	0.0033050411522633745
2	87.32000000000001	0.016026234567901233	0.005887345679012346	0.002052469135802469
2	87.36	0.030378086419753085	0.009171810699588478	0.008191872427983539
2	87.4	0.01434670781893004	0.005550411522633745	0.0014609053497942387
2	87.44	0.013446502057613169	0.00532664609053498	0.0012705761316872427
2	87.48	0.012811213991769547	0.004917695473251029	0.0013040123456790123
2	87.52	0.010753600823045268	0.00440843621399177	0.0010262345679012345
2	87.56	0.010185185185185186	0.00400977366255144	0.001404320987654321
2	87.60000000000001	0.008186728395061729	0.0034542181069958846	0.0011599794238683128
2	87.64	0.008333333333333333	0.00334619341563786	0.0015560699588477367
2	87.68	0.006152263374485597	0.002476851851851852	0.0011136831275720164
2	87.72	0.005349794238683128	0.00198559670781893	0.0013117283950617284
2	87.76	0.003335905349794239	0.0011239711934156378	0.0006610082304526749
2	87.8	0.0037602880658436214	0.0016718106995884773	0.0009825102880658436
2	87.84	0.013626543209876543	0.0032381687242798354	0.005162037037037037
2	87.88	0.003207304526748971	0.0017026748971193416	0.0008076131687242799
2	87.92	0.0038760288065843623	0.0020396090534979426	0.0009439300411522634
2	87.96000000000001	0.005545267489711934	0.0031944444444444446	0.0008924897119341564
2	88.0	0.006957304526748971	0.0034439300411522634	0.0009053497942386831
2	88.04	0.008292181069958847	0.0033024691358024692	0.000470679012345679
2	88.08	0.010715020576131688	0.0034747942386831277	0.0007664609053497942
2	88.12	0.010393518518518519	0.002772633744855967	0.0005246913580246914
2	88.16	0.011257716049382716	0.0024742798353909463	0.0009902263374485596
2	88.2	0.010066872427983539	0.002001028806584362	0.0006867283950617284
2	88.24	0.010817901234567901	0.0024691358024691358	0.001324588477366255
2	88.28	0.008276748971193416	0.0019135802469135803	0.0010879629629629629
2	88.32000000000001	0.023101851851851853	0.005689300411522634	0.006682098765432099
2	88.36	0.00960133744855967	0.0034465020576131687	0.002191358024691358
2	88.4	0.011797839506172839	0.004182098765432099	0.00400462962962963
2	88.44	0.012916666666666667	0.004511316872427984	0.004665637860082304
2	88.48	0.012556584362139918	0.004642489711934156	0.003845164609053498
2	88.52	0.013348765432098765	0.00503858024691358	0.004086934156378601
2	88.56	0.013438786008230452	0.005113168724279835	0.003616255144032922
2	88.60000000000001	0.013106995884773662	0.00474537037037037	0.0035468106995884775
2	88.64	0.011766975308641976	0.0053523662551440325	0.001970164609053498
2	88.68	0.012235082304526749	0.00537037037037037	0.0020601851851851853
2	88.72	0.00974022633744856	0.004120370370370371	0.001154835390946502
2	88.76	0.008078703703703704	0.0025565843621399176	0.001190843621399177
2	88.8	0.021190843621399176	0.004477880658436214	0.00661522633744856
2	88.84	0.00841820987654321	0.0020473251028806584	0.000992798353909465
2	88.88	0.009956275720164609	0.0020987654320987655	0.001808127572016461
2	88.92	0.011412037037037037	0.0022505144032921812	0.003145576131687243
2	88.96000000000001	0.013022119341563786	0.002741769547325103	0.0035570987654320986
2	89.0	0.013521090534979423	0.002764917695473251	0.0035493827160493828
2	89.04	0.015	0.003022119341563786	0.005007716049382716
2	89.08	0.012548868312757202	0.0025411522633744855	0.0050411522633744855
2	89.12	0.013078703703703703	0.0025797325102880657	0.006162551440329218
2	89.16	0.011221707818930041	0.0017258230452674897	0.0055246913580246915
2	89.2	0.013415637860082305	0.0017181069958847736	0.008096707818930042
2	89.24	0.012448559670781893	0.001566358024691358	0.00815843621399177
2	89.28	0.02879372427983539	0.004166666666666667	0.015532407407407408
2	89.32000000000001	0.015491255144032922	0.0010853909465020576	0.011262860082304527
2	89.36	0.017608024691358026	0.0016049382716049382	0.012641460905349794
2	89.4	0.01586934156378601	0.001154835390946502	0.012181069958847737
2	89.44	0.01720679012345679	0.0009336419753086419	0.013955761316872428
2	89.48	0.015897633744855966	0.00073559670781893	0.01378343621399177
2	89.52	0.017049897119341562	0.0009104938271604938	0.014338991769547326
2	89.56	0.017258230452674897	0.0010570987654320988	0.015020576131687243
2	89.60000000000001	0.01752314814814815	0.000992798353909465	0.015534979423868313
2	89.64	0.01917181069958848	0.0010648148148148149	0.016445473251028807
2	89.68	0.01755658436213992	0.0010339506172839506	0.014951131687242799
2	89.72	0.018104423868312756	0.0010159465020576131	0.014508744855967079
2	89.76	0.02921553497942387	0.0030992798353909464	0.018294753086419754
2	89.8	0.017286522633744857	0.0007330246913580247	0.013688271604938271
2	89.84	0.014462448559670781	0.0006918724279835391	0.011646090534979423
2	89.88	0.01507716049382716	0.000941358024691358	0.012075617283950617
2	89.92	0.013243312757201645	0.000992798353909465	0.010717592592592593
2	89.96000000000001	0.012726337448559671	0.001103395061728395	0.010203189300411523
2	90.0	0.01245627572016461	0.001116255144032922	0.009866255144032922
2	90.04	0.013045267489711933	0.0011805555555555556	0.010311213991769548
2	90.08	0.014025205761316873	0.0011574074074074073	0.011201131687242799
2	90.12	0.011705246913580247	0.0009696502057613169	0.009483024691358024
2	90.16	0.013243312757201645	0.0010339506172839506	0.01052469135802469
2	90.2	0.011612654320987655	0.001044238683127572	0.00978909465020576
2	90.24	0.02654320987654321	0.003207304526748971	0.016141975308641976
2	90.28	0.013261316872427983	0.0010365226337448559	0.010545267489711935
2	90.32000000000001	0.015012860082304527	0.0012011316872427983	0.011239711934156378
2	90.36	0.014246399176954732	0.000925925925925926	0.010733024691358025
2	90.4	0.015712448559670782	0.0010905349794238684	0.011815843621399176
2	90.44	0.01396604938271605	0.000985082304526749	0.010722736625514403
2	90.48	0.015434670781893004	0.0014609053497942387	0.011512345679012345
2	90.52	0.016962448559670783	0.0013554526748971194	0.010519547325102881
2	90.56	0.01762860082304527	0.0012808641975308641	0.010859053497942387
2	90.60000000000001	0.015751028806584362	0.001293724279835391	0.01103395061728395
2	90.64	0.01612397119341564	0.0013631687242798354	0.011231995884773662
2	90.68	0.020583847736625513	0.0016743827160493826	0.012762345679012346
2	90.72	0.03425411522633745	0.003896604938271605	0.01827932098765432
2	90.76	0.022502572016460904	0.0015792181069958849	0.015529835390946501
2	90.8	0.019166666666666665	0.001324588477366255	0.01570216049382716
2	90.84	0.024655349794238682	0.0012217078189300412	0.018040123456790125
2	90.88	0.023634259259259258	0.0005787037037037037	0.017996399176954732
2	90.92	0.025545267489711934	0.0005272633744855968	0.021041666666666667
2	90.96000000000001	0.027962962962962964	0.0007433127572016461	0.02202932098765432
2	91.0	0.028963477366255146	0.0009207818930041152	0.02402520576131687
2	91.04	0.02842335390946502	0.0006018518518518519	0.024858539094650207
2	91.08	0.03132458847736626	0.0004140946502057613	0.026046810699588478
2	91.12	0.031512345679012344	0.0005015432098765432	0.026684670781893006
2	91.16	0.028569958847736627	0.0002932098765432099	0.02420267489711934
2	91.2	0.04407407407407407	0.003220164609053498	0.029670781893004115
2	91.24	0.03159465020576132	0.0011008230452674897	0.024722222222222222
2	91.28	0.03342078189300412	0.0016743827160493826	0.024837962962962964
2	91.32000000000001	0.028906893004115225	0.0011445473251028807	0.021872427983539094
2	91.36	0.030360082304526748	0.0016306584362139917	0.022196502057613168
2	91.4	0.026846707818930043	0.0019187242798353909	0.0184619341563786
2	91.44	0.02686471193415638	0.0031584362139917698	0.017229938271604937
2	91.48	0.02162037037037037	0.0032098765432098763	0.012780349794238683
2	91.52	0.023063271604938273	0.004148662551440329	0.011872427983539095
2	91.56	0.01976851851851852	0.0043621399176954736	0.00800925925925926
2	91.60000000000001	0.017944958847736624	0.00426440329218107	0.0060648148148148145
2	91.64	0.017047325102880657	0.004380144032921811	0.003976337448559671
2	91.68	0.03040895061728395	0.006553497942386831	0.009256687242798354
2	91.72	0.021108539094650207	0.0039840534979423865	0.0088940329218107
2	91.76	0.020234053497942387	0.003161008230452675	0.009591049382716049
2	91.8	0.024920267489711934	0.0035776748971193414	0.013917181069958848
2	91.84	0.02232253086419753	0.002993827160493827	0.013341049382716049
2	91.88	0.025246913580246912	0.004601337448559671	0.01550411522633745
2	91.92	0.025869341563786008	0.005498971193415638	0.015416666666666667
2	91.96000000000001	0.02928497942386831	0.006538065843621399	0.017160493827160495
2	92.0	0.027901234567901233	0.006358024691358025	0.01676954732510288
2	92.04	0.029976851851851852	0.005681584362139918	0.019411008230452675
2	92.08	0.02850565843621399	0.005493827160493827	0.018930041152263374
2	92.12	0.03088991769547325	0.005748456790123457	0.020606995884773664
2	92.16	0.044470164609053495	0.00830246913580247	0.025272633744855968
2	92.2	0.031499485596707816	0.004866255144032922	0.0226440329218107
2	92.24	0.033449074074074076	0.005210905349794239	0.022898662551440328
2	92.28	0.033819444444444444	0.004876543209876543	0.02311985596707819
2	92.32000000000001	0.03574588477366255	0.005146604938271605	0.02379372427983539
2	92.36	0.03411008230452675	0.0042361111111111115	0.024573045267489713
2	92.4	0.03405092592592593	0.0036805555555555554	0.02607253086419753
2	92.44	0.02998199588477366	0.0021219135802469135	0.025661008230452673
2	92.48	0.032906378600823044	0.0020344650205761316	0.028762860082304526
2	92.52	0.032348251028806584	0.001324588477366255	0.02897633744855967
2	92.56	0.03449331275720165	0.0013040123456790123	0.03002829218106996
2	92.60000000000001	0.03299897119341564	0.0011959876543209877	0.02851851851851852
2	92.64	0.048438786008230456	0.00547582304526749	0.03137088477366255
2	92.68	0.027253086419753086	0.0010673868312757202	0.023778292181069957
2	92.72	0.02174639917695473	0.0006738683127572016	0.018773148148148146
2	92.76	0.022191358024691358	0.0010931069958847737	0.017039609053497943
2	92.8	0.01583590534979424	0.0009722222222222222	0.011939300411522634
2	92.84	0.015090020576131687	0.0011754115226337448	0.01087962962962963
2	92.88	0.012013888888888888	0.0016409465020576133	0.008397633744855967
2	92.92	0.011700102880658435	0.0017926954732510288	0.00841820987654321
2	92.96000000000001	0.009200102880658437	0.0020396090534979426	0.005810185185185186
2	93.0	0.01320730452674897	0.002970679012345679	0.006689814814814815
2	93.04	0.013284465020576132	0.0030504115226337447	0.007193930041152263
2	93.08	0.013852880658436213	0.0030864197530864196	0.006689814814814815
2	93.12	0.02847736625514403	0.005113168724279835	0.013204732510288066
2	93.16	0.01853909465020576	0.002875514403292181	0.009835390946502058
2	93.2	0.0209130658436214	0.0029963991769547324	0.01217335390946502
2	93.24	0.019704218106995883	0.0030375514403292183	0.012834362139917696
2	93.28	0.021815843621399177	0.002919238683127572	0.014933127572016461
2	93.32000000000001	0.02066872427983539	0.0023276748971193416	0.01434156378600823
2	93.36	0.020781893004115225	0.0025565843621399176	0.013626543209876543
2	93.4	0.01806841563786008	0.0023636831275720164	0.011898148148148149
2	93.44	0.017348251028806584	0.0025282921810699586	0.011183127572016461
2	93.48	0.015450102880658437	0.0022222222222222222	0.010637860082304527
2	93.52	0.016810699588477366	0.002361111111111111	0.012260802469135803
2	93.56	0.012911522633744855	0.0016975308641975309	0.00988425925925926
2	93.60000000000001	0.03250771604938272	0.005455246913580247	0.016656378600823044
2	93.64	0.00962962962962963	0.0017181069958847736	0.007044753086419753
2	93.68	0.009616769547325103	0.0017155349794238683	0.00646604938271605
2	93.72	0.011198559670781894	0.0020396090534979426	0.007497427983539095
2	93.76	0.012844650205761317	0.002065329218106996	0.009117798353909466
2	93.8	0.01647633744855967	0.0023662551440329217	0.01175925925925926
2	93.84	0.015	0.0023996913580246913	0.011170267489711934
2	93.88	0.014737654320987654	0.0030118312757201646	0.009272119341563786
2	93.92	0.014657921810699588	0.003022119341563786	0.009647633744855968
2	93.96000000000001	0.016900720164609053	0.003441358024691358	0.011195987654320987
2	94.0	0.016638374485596706	0.0030761316872427984	0.011594650205761317
2	94.04	0.019079218106995886	0.0030838477366255143	0.013474794238683127
2	94.08	0.029236111111111112	0.00455761316872428	0.017834362139917695
2	94.12	0.02171553497942387	0.00334619341563786	0.015241769547325102
2	94.16	0.02338991769547325	0.0031378600823045266	0.01667438271604938
2	94.2	0.02270576131687243	0.0032767489711934155	0.016152263374485595
2	94.24	0.02432098765432099	0.0034979423868312758	0.017114197530864197
2	94.28	0.022700617283950616	0.003413065843621399	0.016345164609053497
2	94.32000000000001	0.0247608024691358	0.0035468106995884775	0.018305041152263373
2	94.36	0.022898662551440328	0.003374485596707819	0.017170781893004115
2	94.4	0.023801440329218108	0.0034207818930041154	0.0173070987654321
2	94.44	0.02266718106995885	0.0032690329218106997	0.01608539094650206
2	94.48	0.023266460905349794	0.0031661522633744856	0.016401748971193415
2	94.52	0.020925925925925924	0.003070987654320988	0.013989197530864198
2	94.56	0.034714506172839506	0.004997427983539094	0.020298353909465022
2	94.60000000000001	0.020992798353909464	0.0028600823045267488	0.013680555555555555
2	94.64	0.01950617283950617	0.0027469135802469136	0.012451131687242798
2	94.68	0.018680555555555554	0.0024948559670781895	0.011702674897119342
2	94.72	0.016671810699588476	0.00220679012345679	0.010838477366255143
2	94.76	0.015486111111111112	0.0017232510288065844	0.010473251028806585
2	94.8	0.013564814814814814	0.0016795267489711934	0.009156378600823046
2	94.84	0.013762860082304526	0.0013991769547325103	0.00933641975308642
2	94.88	0.010835905349794239	0.0011291152263374485	0.007703189300411523
2	94.92	0.011877572016460905	0.0010622427983539094	0.008801440329218107
2	94.96000000000001	0.00982253086419753	0.0011934156378600822	0.007345679012345679
2	95.0	0.010205761316872428	0.0014248971193415638	0.0073070987654320985
2	95.04	0.02097993827160494	0.003703703703703704	0.0109619341563786
2	95.08	0.00926954732510288	0.0020730452674897117	0.0062602880658436215
2	95.12	0.009218106995884774	0.0020498971193415637	0.005830761316872428
2	95.16	0.009380144032921811	0.0021116255144032923	0.005738168724279835
2	95.2	0.008906893004115226	0.0020601851851851853	0.00529835390946502
2	95.24	0.00879372427983539	0.0015817901234567902	0.005069444444444444
2	95.28	0.007481995884773662	0.001743827160493827	0.003626543209876543
2	95.32000000000001	0.006039094650205762	0.0014994855967078188	0.0025
2	95.36	0.006895576131687243	0.0016640946502057613	0.002646604938271605
2	95.4	0.005455246913580247	0.001507201646090535	0.0018981481481481482
2	95.44	0.006417181069958848	0.001669238683127572	0.0027623456790123457
2	95.48	0.006442901234567902	0.0014789094650205761	0.003109567901234568
2	95.52	0.021736111111111112	0.00375	0.009863683127572017
2	95.56	0.008271604938271605	0.0016898148148148148	0.0036882716049382717
2	95.60000000000001	0.009663065843621399	0.001669238683127572	0.0044675925925925924
2	95.64	0.009398148148148149	0.0015329218106995884	0.00434156378600823
2	95.68	0.009102366255144033	0.0014351851851851852	0.004097222222222223
2	95.72	0.009449588477366256	0.0013065843621399176	0.004665637860082304
2	95.76	0.008397633744855967	0.0011342592592592593	0.0036856995884773664
2	95.8	0.00922582304526749	0.0010108024691358026	0.004459876543209876
2	95.84	0.007932098765432098	0.0009104938271604938	0.0032536008230452675
2	95.88	0.009724794238683127	0.0007150205761316872	0.004588477366255144
2	95.92	0.006980452674897119	0.0007536008230452675	0.0026183127572016462
2	95.96000000000001	0.006828703703703704	0.0006481481481481481	0.002145061728395062
2	96.0	0.018474794238683128	0.0027674897119341563	0.006347736625514403
2	96.04	0.0048688271604938275	0.00029063786008230453	0.001404320987654321
2	96.08	0.004655349794238683	0.0002803497942386831	0.0022016460905349795
2	96.12	0.007551440329218107	0.0004603909465020576	0.0044675925925925924
2	96.16	0.005249485596707819	0.00024176954732510288	0.0030118312757201646
2	96.2	0.007319958847736625	0.00024176954732510288	0.004853395061728395
2	96.24000000000001	0.006540637860082304	0.00019804526748971193	0.0044907407407407405
2	96.28	0.008135288065843621	0.00020061728395061727	0.005576131687242798
2	96.32000000000001	0.007361111111111111	0.00025977366255144034	0.004933127572016461
2	96.36	0.007289094650205761	8.23045267489712e-05	0.005756172839506172
2	96.4	0.006669238683127572	9.516460905349794e-05	0.005190329218106996
2	96.44	0.006509773662551441	4.886831275720165e-05	0.005979938271604938
2	96.48	0.020303497942386832	0.002487139917695473	0.010792181069958847
2	96.52	0.007304526748971194	8.487654320987654e-05	0.006419753086419753
2	96.56	0.006957304526748971	0.0001286008230452675	0.005679012345679012
2	96.60000000000001	0.008101851851851851	0.00024176954732510288	0.007124485596707819
2	96.64	0.008022119341563785	0.00023662551440329217	0.0065020576131687245
2	96.68	0.009570473251028807	0.00023919753086419754	0.008148148148148147
2	96.72	0.010447530864197531	0.000257201646090535	0.008449074074074074
2	96.76	0.012674897119341564	0.0003523662551440329	0.010349794238683128
2	96.8	0.013827160493827161	0.00042695473251028805	0.011481481481481481
2	96.84	0.01532664609053498	0.0007433127572016461	0.012458847736625514
2	96.88	0.01532664609053498	0.0005889917695473251	0.012728909465020576
2	96.92	0.017862654320987655	0.0007921810699588477	0.014868827160493828
2	96.96000000000001	0.030378086419753085	0.0029295267489711932	0.019094650205761315
2	97.0	0.02039351851851852	0.0007741769547325103	0.01629372427983539
2	97.04	0.0205761316872428	0.000941358024691358	0.015864197530864196
2	97.08	0.021751543209876545	0.001154835390946502	0.016561213991769547
2	97.12	0.020954218106995885	0.0016049382716049382	0.014915123456790124
2	97.16	0.021635802469135802	0.002052469135802469	0.014755658436213992
2	97.2	0.020267489711934157	0.0024434156378600825	0.013287037037037036
2	97.24000000000001	0.020565843621399175	0.0029809670781893003	0.01287037037037037
2	97.28	0.019760802469135804	0.003410493827160494	0.011625514403292181
2	97.32000000000001	0.01866769547325103	0.003397633744855967	0.011268004115226337
2	97.36	0.017824074074074076	0.003536522633744856	0.010141460905349795
2	97.4	0.01518261316872428	0.00393261316872428	0.008508230452674898
2	97.44	0.0296630658436214	0.006831275720164609	0.01426954732510288
2	97.48	0.014747942386831275	0.004681069958847737	0.007728909465020576
2	97.52	0.01611625514403292	0.0047659465020576134	0.008654835390946502
2	97.56	0.01433127572016461	0.0043621399176954736	0.008006687242798355
2	97.60000000000001	0.01492283950617284	0.004166666666666667	0.007955246913580247
2	97.64	0.012767489711934156	0.0036728395061728395	0.007011316872427983
2	97.68	0.013587962962962963	0.003323045267489712	0.007939814814814814
2	97.72	0.011643518518518518	0.0027031893004115224	0.007211934156378601
2	97.76	0.012672325102880659	0.0024408436213991767	0.008564814814814815
2	97.8	0.01252829218106996	0.0021527777777777778	0.00874485596707819
2	97.84	0.011561213991769547	0.001965020576131687	0.007834362139917695
2	97.88	0.013454218106995885	0.0017669753086419753	0.009897119341563785
2	97.92	0.02849022633744856	0.004086934156378601	0.015776748971193414
2	97.96000000000001	0.018233024691358023	0.0012165637860082304	0.013227880658436214
2	98.0	0.018832304526748972	0.0013580246913580246	0.013657407407407408
2	98.04	0.02143261316872428	0.0019804526748971193	0.015733024691358025
2	98.08	0.019367283950617285	0.0022608024691358024	0.01426954732510288
2	98.12	0.018919753086419754	0.002685185185185185	0.013410493827160494
2	98.16	0.016247427983539096	0.0024897119341563785	0.011329732510288066
2	98.2	0.01691358024691358	0.0038348765432098765	0.011064814814814816
2	98.24000000000001	0.014621913580246913	0.0038786008230452676	0.00914866255144033
2	98.28	0.016098251028806583	0.004297839506172839	0.010102880658436213
2	98.32000000000001	0.013551954732510288	0.0036599794238683127	0.00791409465020576
2	98.36	0.012523148148148148	0.0034747942386831277	0.00717335390946502
2	98.4	0.027314814814814816	0.00613940329218107	0.012579732510288065
2	98.44	0.008917181069958847	0.0023996913580246913	0.00492283950617284
2	98.48	0.00933641975308642	0.002749485596707819	0.004691358024691358
2	98.52	0.006597222222222222	0.0020781893004115227	0.0036651234567901233
2	98.56	0.008323045267489712	0.0017489711934156379	0.005426954732510288
2	98.60000000000001	0.005637860082304527	0.0016306584362139917	0.003410493827160494
2	98.64	0.007142489711934157	0.001808127572016461	0.004411008230452675
2	98.68	0.004989711934156379	0.0016255144032921811	0.0027186213991769546
2	98.72	0.007885802469135802	0.0018930041152263374	0.004747942386831276
2	98.76	0.006219135802469136	0.001514917695473251	0.003945473251028807
2	98.8	0.006911008230452675	0.0010159465020576131	0.004809670781893004
2	98.84	0.004969135802469136	0.0006275720164609053	0.0038348765432098765
2	98.88	0.028204732510288065	0.005856481481481482	0.012376543209876543
2	98.92	0.011304012345679012	0.003119855967078189	0.0073868312757201645
2	98.96000000000001	0.011568930041152264	0.0036368312757201647	0.006766975308641975
2	99.0	0.013513374485596709	0.004032921810699588	0.00852880658436214
2	99.04	0.013130144032921811	0.004377572016460905	0.007770061728395062
2	99.08	0.014573045267489712	0.005249485596707819	0.00801440329218107
2	99.12	0.013510802469135802	0.005342078189300411	0.006975308641975308
2	99.16	0.014086934156378602	0.00555298353909465	0.007376543209876543
2	99.2	0.013647119341563785	0.005012860082304527	0.007469135802469135
2	99.24000000000001	0.01541409465020576	0.004483024691358025	0.009580761316872428
2	99.28	0.013461934156378601	0.0037011316872427986	0.008595679012345678
2	99.32000000000001	0.014765946502057613	0.0031893004115226336	0.010213477366255145
2	99.36	0.026676954732510288	0.00456275720164609	0.015604423868312758
2	99.4	0.015298353909465021	0.0019753086419753087	0.01205761316872428
2	99.44	0.01503343621399177	0.0012371399176954732	0.012839506172839505
2	99.48	0.014161522633744856	0.0012011316872427983	0.0122119341563786
2	99.52	0.01544238683127572	0.0010879629629629629	0.013410493827160494
2	99.56	0.013487654320987655	0.0012551440329218106	0.011468621399176955
2	99.60000000000001	0.015401234567901234	0.0014583333333333334	0.01271604938271605
2	99.64	0.01261059670781893	0.0015560699588477367	0.010313786008230453
2	99.68	0.01304783950617284	0.0016718106995884773	0.010457818930041152
2	99.72	0.010246913580246913	0.0014737654320987653	0.008070987654320988
2	99.76	0.010228909465020575	0.0015509259259259259	0.007775205761316873
2	99.8	0.00753858024691358	0.0013348765432098766	0.005676440329218107
2	99.84	0.021772119341563787	0.0033256172839506173	0.011756687242798354
2	99.88	0.007211934156378601	0.0011008230452674897	0.005375514403292181
2	99.92	0.00841820987654321	0.0010056584362139918	0.0066280864197530865
2	99.96000000000001	0.007412551440329218	0.000992798353909465	0.005799897119341564
2	100.0	0.006491769547325103	0.0008564814814814815	0.005066872427983539
2	100.04	0.007291666666666667	0.0010622427983539094	0.00466820987654321
2	100.08	0.005671296296296297	0.0010802469135802468	0.003094135802469136
2	100.12	0.008240740740740741	0.0017026748971193416	0.0040997942386831274
2	100.16	0.007896090534979423	0.001808127572016461	0.0033256172839506173
2	100.2	0.00988940329218107	0.0024511316872427983	0.0039943415637860085
2	100.24000000000001	0.010208333333333333	0.002433127572016461	0.003996913580246913
2	100.28	0.012119341563786008	0.00334619341563786	0.00444701646090535
2	100.32000000000001	0.023294753086419755	0.00492283950617284	0.009688786008230452
2	100.36	0.01338477366255144	0.0032896090534979424	0.004981995884773663
2	100.4	0.013060699588477366	0.0032510288065843622	0.005262345679012345
2	100.44	0.014012345679012345	0.003703703703703704	0.006118827160493827
2	100.48	0.013721707818930041	0.003449074074074074	0.0066512345679012345
2	100.52	0.012474279835390947	0.0030118312757201646	0.006085390946502058
2	100.56	0.013055555555555556	0.0027546296296296294	0.007404835390946502
2	100.60000000000001	0.009907407407407408	0.0020036008230452677	0.005722736625514403
2	100.64	0.010864197530864197	0.00198559670781893	0.007530864197530864
2	100.68	0.0088940329218107	0.0015020576131687243	0.006291152263374486
2	100.72	0.009578189300411523	0.0014377572016460905	0.007451131687242798
2	100.76	0.007271090534979424	0.0009002057613168725	0.005679012345679012
2	100.8	0.02235082304526749	0.0038708847736625513	0.01202932098765432
2	100.84	0.005864197530864198	0.001008230452674897	0.004140946502057613
2	100.88	0.005925925925925926	0.0010416666666666667	0.00375
2	100.92	0.004344135802469136	0.00027520576131687244	0.0028112139917695475
2	100.96000000000001	0.004241255144032922	0.0007844650205761317	0.0023919753086419754
2	101.0	0.003780864197530864	0.0009207818930041152	0.001977880658436214
2	101.04	0.003155864197530864	0.000668724279835391	0.0014969135802469136
2	101.08	0.003726851851851852	0.0009156378600823045	0.0014583333333333334
2	101.12	0.002065329218106996	0.00043724279835390947	0.0006661522633744856
2	101.16	0.0032150205761316874	0.000684156378600823	0.0012757201646090535
2	101.2	0.0024511316872427983	0.0007561728395061729	0.0005504115226337449
2	101.24000000000001	0.003713991769547325	0.0013091563786008231	0.0012088477366255144
2	101.28	0.01622942386831276	0.0029449588477366254	0.006172839506172839
2	101.32000000000001	0.002808641975308642	0.0007484567901234568	0.0007073045267489712
2	101.36	0.0025205761316872428	0.0007227366255144033	0.000529835390946502
2	101.4	0.0032690329218106997	0.0008179012345679012	0.0014171810699588477
2	101.44	0.003140432098765432	0.0008179012345679012	0.001021090534979424
2	101.48	0.0036651234567901233	0.0008693415637860083	0.0013297325102880658
2	101.52	0.0032381687242798354	0.000558127572016461	0.0010365226337448559
2	101.56	0.002507716049382716	8.487654320987654e-05	0.0012680041152263375
2	101.60000000000001	0.0041795267489711935	0.0004218106995884774	0.001808127572016461
2	101.64	0.0029578189300411522	0.00012088477366255144	0.0014866255144032922
2	101.68	0.0031507201646090535	0.0006044238683127572	0.0011213991769547325
2	101.72	0.0017258230452674897	0.0002803497942386831	0.0004886831275720165
2	101.76	0.01705761316872428	0.003125	0.006900720164609054
2	101.8	0.0018621399176954733	0.0006893004115226338	0.0001800411522633745
2	101.84	0.0026208847736625515	0.0009233539094650206	0.0004243827160493827
2	101.88	0.0012757201646090535	0.0003523662551440329	0.0004886831275720165
2	101.92	0.0023533950617283953	0.0005632716049382716	0.0008950617283950618
2	101.96000000000001	0.0017283950617283952	0.0005426954732510288	0.0008204732510288066
2	102.0	0.001412037037037037	0.00030864197530864197	0.0005812757201646091
2	102.04	0.0014248971193415638	0.0003266460905349794	0.0005375514403292181
2	102.08	0.0007638888888888889	3.8580246913580246e-05	0.00028549382716049385
2	102.12	0.0016898148148148148	0.0005529835390946502	0.0007073045267489712
2	102.16	0.0011291152263374485	0.00010545267489711934	0.0006867283950617284
[truncated: 29,265 more rows]
