# Supplementary material for: Cultural Artifacts Transform Embodied Practice: How a Sommelier Card Shapes the Behavior of Dyads Engaged in Wine Tasting
Source: Front Psychol. 2019 Dec 6;10:2671. doi: 10.3389/fpsyg.2019.02671 (PMC6915083; doi:10.3389/fpsyg.2019.02671)
Supplement: DATA SHEET S3 — Raw data files (descriptions in README.txt files). [file Data_Sheet_3.zip › Supplementary_3_raw_experimental_data/frame_difference_movement/s85-2-20140611163933.csv]

Range	Time	Overall	ROI0	ROI1
-1	-1.0	1.0	0.11688014403292181	0.14868055555555557
2	28.8	0.02695216049382716	0.005290637860082305	0.009714506172839506
2	28.84	0.010146604938271605	0.0004243827160493827	0.005799897119341564
2	28.88	0.013721707818930041	0.0012037037037037038	0.007121913580246914
2	28.92	0.010460390946502057	0.00030606995884773663	0.005925925925925926
2	28.96	0.014099794238683128	0.0012808641975308641	0.007471707818930041
2	29.0	0.010375514403292182	0.00023405349794238683	0.006412037037037037
2	29.04	0.017330246913580247	0.001463477366255144	0.009637345679012345
2	29.080000000000002	0.014534465020576131	0.000522119341563786	0.010131172839506174
2	29.12	0.018305041152263373	0.0011188271604938272	0.012569444444444444
2	29.16	0.01830761316872428	0.0013065843621399176	0.012752057613168725
2	29.2	0.01650462962962963	0.0005606995884773662	0.012469135802469136
2	29.240000000000002	0.016810699588477366	0.0013040123456790123	0.011288580246913581
2	29.28	0.02647633744855967	0.0037319958847736624	0.014133230452674898
2	29.32	0.017934670781893005	0.0003369341563786008	0.014128086419753086
2	29.36	0.019218106995884773	0.00027520576131687244	0.015643004115226337
2	29.400000000000002	0.02430298353909465	0.0011651234567901234	0.01751800411522634
2	29.44	0.022425411522633745	0.0004218106995884774	0.017566872427983538
2	29.48	0.028050411522633746	0.0015303497942386831	0.019655349794238684
2	29.52	0.024953703703703704	0.0006815843621399177	0.018590534979423867
2	29.560000000000002	0.028809156378600823	0.0015637860082304527	0.01974022633744856
2	29.6	0.023796296296296298	0.0005066872427983539	0.018145576131687245
2	29.64	0.024338991769547326	0.0008873456790123457	0.01804783950617284
2	29.68	0.02495627572016461	0.0013554526748971194	0.01693158436213992
2	29.72	0.02112139917695473	0.0006378600823045268	0.01611625514403292
2	29.76	0.03330761316872428	0.005054012345679012	0.017034465020576133
2	29.8	0.016430041152263375	0.000558127572016461	0.012628600823045268
2	29.84	0.01867798353909465	0.0015303497942386831	0.011929012345679012
2	29.88	0.017361111111111112	0.0020987654320987655	0.009675925925925926
2	29.92	0.01671039094650206	0.0022608024691358024	0.008922325102880659
2	29.96	0.017680041152263376	0.0027314814814814814	0.006705246913580247
2	30.0	0.017824074074074076	0.003117283950617284	0.0061342592592592594
2	30.04	0.016638374485596706	0.0033050411522633745	0.004007201646090535
2	30.080000000000002	0.021820987654320986	0.004104938271604938	0.005992798353909465
2	30.12	0.022998971193415638	0.004652777777777777	0.006530349794238683
2	30.16	0.028852880658436213	0.005020576131687242	0.009477880658436215
2	30.2	0.03138888888888889	0.005372942386831276	0.010357510288065844
2	30.240000000000002	0.041797839506172836	0.009061213991769547	0.013011831275720165
2	30.28	0.035426954732510285	0.006694958847736626	0.011491769547325103
2	30.32	0.03656635802469136	0.007332818930041152	0.01194701646090535
2	30.36	0.03844393004115226	0.008420781893004116	0.0122119341563786
2	30.400000000000002	0.03817129629629629	0.008276748971193416	0.011427469135802469
2	30.44	0.04075874485596708	0.009305555555555555	0.012440843621399177
2	30.48	0.04112139917695473	0.008917181069958847	0.012551440329218106
2	30.52	0.04574074074074074	0.010681584362139918	0.014660493827160493
2	30.560000000000002	0.04377829218106996	0.009794238683127572	0.014323559670781893
2	30.6	0.044313271604938274	0.010164609053497942	0.014819958847736625
2	30.64	0.040478395061728394	0.0092309670781893	0.013034979423868312
2	30.68	0.03868827160493827	0.009220679012345679	0.012260802469135803
2	30.72	0.04444701646090535	0.011656378600823046	0.013225308641975308
2	30.76	0.03521604938271605	0.008117283950617284	0.011345164609053498
2	30.8	0.03560185185185185	0.009637345679012345	0.011090534979423868
2	30.84	0.03300668724279835	0.009063786008230454	0.01070216049382716
2	30.88	0.03323559670781893	0.010028292181069959	0.011252572016460906
2	30.92	0.030056584362139916	0.008073559670781893	0.011188271604938271
2	30.96	0.03013374485596708	0.008045267489711934	0.011784979423868313
2	31.0	0.026031378600823045	0.006165123456790124	0.011059670781893004
2	31.04	0.024200102880658436	0.006373456790123457	0.011671810699588477
2	31.080000000000002	0.01940843621399177	0.004601337448559671	0.010835905349794239
2	31.12	0.023801440329218108	0.006592078189300412	0.011877572016460905
2	31.16	0.023220164609053497	0.006509773662551441	0.011481481481481481
2	31.2	0.04404320987654321	0.014598765432098766	0.015298353909465021
2	31.240000000000002	0.030900205761316874	0.00940843621399177	0.012060185185185186
2	31.28	0.03252057613168724	0.009904835390946502	0.012001028806584362
2	31.32	0.03558899176954732	0.010853909465020576	0.01247170781893004
2	31.36	0.03555298353909465	0.010877057613168725	0.011676954732510288
2	31.400000000000002	0.038088991769547324	0.011844135802469135	0.013022119341563786
2	31.44	0.0376929012345679	0.01102880658436214	0.012806069958847737
2	31.48	0.04021604938271605	0.011494341563786007	0.014462448559670781
2	31.52	0.03846965020576132	0.010280349794238683	0.013420781893004115
2	31.560000000000002	0.040470679012345676	0.010601851851851852	0.014614197530864197
2	31.6	0.03777006172839506	0.009169238683127572	0.013513374485596709
2	31.64	0.03806069958847737	0.009426440329218107	0.01319701646090535
2	31.68	0.043469650205761316	0.010969650205761317	0.014454732510288067
2	31.720000000000002	0.036188271604938274	0.007867798353909465	0.012728909465020576
2	31.76	0.034570473251028806	0.007422839506172839	0.011844135802469135
2	31.8	0.03350051440329218	0.007021604938271605	0.011561213991769547
2	31.84	0.03358539094650206	0.007229938271604938	0.011682098765432098
2	31.88	0.031021090534979423	0.005882201646090535	0.011036522633744855
2	31.92	0.0325951646090535	0.0063863168724279835	0.011800411522633746
2	31.96	0.030838477366255144	0.005756172839506172	0.011041666666666667
2	32.0	0.03243312757201646	0.0065483539094650205	0.011502057613168724
2	32.04	0.029416152263374486	0.006111111111111111	0.009768518518518518
2	32.08	0.02957561728395062	0.006890432098765432	0.008557098765432099
2	32.12	0.025661008230452673	0.006121399176954733	0.006517489711934156
2	32.160000000000004	0.03641460905349794	0.009940843621399176	0.010270061728395062
2	32.2	0.021751543209876545	0.004763374485596708	0.00477880658436214
2	32.24	0.02041923868312757	0.005195473251028806	0.004112654320987654
2	32.28	0.015154320987654322	0.003472222222222222	0.002587448559670782
2	32.32	0.01438014403292181	0.003330761316872428	0.0018647119341563786
2	32.36	0.014717078189300412	0.0031275720164609055	0.003161008230452675
2	32.4	0.010897633744855967	0.0012705761316872427	0.002926954732510288
2	32.44	0.016162551440329218	0.0036728395061728395	0.004542181069958848
2	32.480000000000004	0.012752057613168725	0.0023199588477366257	0.004508744855967078
2	32.52	0.012178497942386832	0.0025205761316872428	0.003845164609053498
2	32.56	0.008739711934156378	0.0013143004115226337	0.004395576131687243
2	32.6	0.010385802469135803	0.0026337448559670784	0.004359567901234568
2	32.64	0.01887602880658436	0.0049151234567901235	0.006710390946502057
2	32.68	0.007955246913580247	0.0010879629629629629	0.004326131687242799
2	32.72	0.008287037037037037	0.0005658436213991769	0.005437242798353909
2	32.76	0.012111625514403292	0.0017952674897119341	0.0071810699588477364
2	32.8	0.014400720164609054	0.0012551440329218106	0.0091820987654321
2	32.84	0.011875	0.0010416666666666667	0.007965534979423868
2	32.88	0.01587962962962963	0.0017772633744855967	0.00988940329218107
2	32.92	0.011810699588477367	0.0002546296296296296	0.009421296296296296
2	32.96	0.01723508230452675	0.0016460905349794238	0.011239711934156378
2	33.0	0.011314300411522633	0.00011059670781893004	0.009138374485596708
2	33.04	0.016010802469135804	0.0013425925925925925	0.010725308641975309
2	33.08	0.011391460905349794	0.00021862139917695473	0.008981481481481481
2	33.12	0.026126543209876542	0.004663065843621399	0.013258744855967078
2	33.160000000000004	0.010938786008230453	4.11522633744856e-05	0.009071502057613168
2	33.2	0.011815843621399176	0.00022376543209876544	0.009711934156378601
2	33.24	0.009758230452674897	7.458847736625514e-05	0.00849022633744856
2	33.28	0.01114454732510288	0.00047582304526748974	0.00886574074074074
2	33.32	0.010658436213991769	0.0001800411522633745	0.008575102880658436
2	33.36	0.01047582304526749	0.0003575102880658436	0.008153292181069959
2	33.4	0.011586934156378601	0.0007818930041152264	0.008348765432098766
2	33.44	0.008377057613168724	6.687242798353909e-05	0.007145061728395062
2	33.480000000000004	0.01219650205761317	0.001772119341563786	0.0073868312757201645
2	33.52	0.007680041152263374	0.00043724279835390947	0.006296296296296296
2	33.56	0.011666666666666667	0.002145061728395062	0.006496913580246914
2	33.6	0.018431069958847735	0.0038760288065843623	0.008338477366255145
2	33.64	0.00823559670781893	0.0007716049382716049	0.005596707818930041
2	33.68	0.006152263374485597	0.00017232510288065845	0.004940843621399177
2	33.72	0.009948559670781893	0.0009567901234567902	0.00573559670781893
2	33.76	0.0066975308641975305	8.74485596707819e-05	0.005249485596707819
2	33.8	0.009359567901234567	0.000977366255144033	0.006015946502057613
2	33.84	0.008587962962962962	0.00023919753086419754	0.006244855967078189
2	33.88	0.007358539094650206	0.0003575102880658436	0.005210905349794239
2	33.92	0.007644032921810699	0.00042695473251028805	0.005414094650205761
2	33.96	0.005691872427983539	0.00016203703703703703	0.0045936213991769545
2	34.0	0.009092078189300412	0.0014943415637860083	0.005162037037037037
2	34.04	0.006872427983539094	0.0005015432098765432	0.004454732510288066
2	34.08	0.022867798353909466	0.005223765432098766	0.008719135802469136
2	34.12	0.00938528806584362	0.0008101851851851852	0.005069444444444444
2	34.160000000000004	0.01510030864197531	0.0023636831275720164	0.00647119341563786
2	34.2	0.01532664609053498	0.0023868312757201644	0.006532921810699589
2	34.24	0.01940329218106996	0.0035776748971193414	0.007456275720164609
2	34.28	0.017026748971193415	0.001977880658436214	0.007361111111111111
2	34.32	0.018060699588477367	0.0015252057613168724	0.008207304526748971
2	34.36	0.019367283950617285	0.00246141975308642	0.007901234567901235
2	34.4	0.018341049382716048	0.0012217078189300412	0.00809156378600823
2	34.44	0.02547582304526749	0.0049948559670781895	0.009246399176954733
2	34.480000000000004	0.026651234567901236	0.006718106995884774	0.00842335390946502
2	34.52	0.029765946502057612	0.008559670781893004	0.009570473251028807
2	34.56	0.03595421810699589	0.01054783950617284	0.010949074074074075
2	34.6	0.02764917695473251	0.008577674897119341	0.008593106995884774
2	34.64	0.025383230452674897	0.008055555555555555	0.0076748971193415635
2	34.68	0.028266460905349795	0.008999485596707818	0.009279835390946503
2	34.72	0.023868312757201648	0.007633744855967078	0.007919238683127572
2	34.76	0.024693930041152265	0.007453703703703704	0.009179526748971193
2	34.800000000000004	0.018371913580246913	0.005529835390946502	0.0073173868312757205
2	34.84	0.019434156378600822	0.005537551440329218	0.008348765432098766
2	34.88	0.018852880658436214	0.005522119341563786	0.007579732510288066
2	34.92	0.01691358024691358	0.005897633744855967	0.006314300411522634
2	34.96	0.020285493827160495	0.006720679012345679	0.007121913580246914
2	35.0	0.016929012345679013	0.006031378600823045	0.006275720164609053
2	35.04	0.032332818930041154	0.009657921810699589	0.010910493827160493
2	35.08	0.013858024691358025	0.00426440329218107	0.005882201646090535
2	35.12	0.016031378600823046	0.0045473251028806585	0.006880144032921811
2	35.160000000000004	0.013719135802469137	0.002978395061728395	0.007487139917695473
2	35.2	0.018793724279835392	0.004338991769547325	0.00837448559670782
2	35.24	0.012299382716049382	0.002574588477366255	0.006530349794238683
2	35.28	0.016993312757201645	0.0036831275720164607	0.007644032921810699
2	35.32	0.011694958847736626	0.0010879629629629629	0.006021090534979424
2	35.36	0.015174897119341564	0.00294238683127572	0.007299382716049383
2	35.4	0.015079732510288065	0.00294238683127572	0.006568930041152264
2	35.44	0.014981995884773662	0.003068415637860082	0.007515432098765432
2	35.480000000000004	0.01607767489711934	0.0034542181069958846	0.007265946502057613
2	35.52	0.028209876543209878	0.006887860082304527	0.010061728395061729
2	35.56	0.016208847736625516	0.004097222222222223	0.006458333333333333
2	35.6	0.013091563786008231	0.0029963991769547324	0.00533179012345679
2	35.64	0.014920267489711933	0.004138374485596708	0.005092592592592593
2	35.68	0.011396604938271606	0.003299897119341564	0.0030324074074074073
2	35.72	0.015416666666666667	0.0049382716049382715	0.0043518518518518515
2	35.76	0.00867798353909465	0.0028112139917695475	0.0019212962962962964
2	35.800000000000004	0.01080761316872428	0.004284979423868312	0.002286522633744856
2	35.84	0.0066280864197530865	0.0023353909465020574	0.0006790123456790123
2	35.88	0.00941872427983539	0.0034567901234567903	0.0017926954732510288
2	35.92	0.01254372427983539	0.0038657407407407408	0.0028652263374485598
2	35.96	0.007680041152263374	0.0023533950617283953	0.0018261316872427984
2	36.0	0.023914609053497942	0.006872427983539094	0.006008230452674897
2	36.04	0.003973765432098765	0.001198559670781893	0.0012680041152263375
2	36.08	0.012204218106995885	0.002978395061728395	0.00496656378600823
2	36.12	0.009837962962962963	0.00231738683127572	0.003757716049382716
2	36.160000000000004	0.015748456790123457	0.003564814814814815	0.0058359053497942385
2	36.2	0.013464506172839506	0.0027906378600823043	0.005360082304526749
2	36.24	0.02275977366255144	0.0053523662551440325	0.008238168724279835
2	36.28	0.02263888888888889	0.005941358024691358	0.006882716049382716
2	36.32	0.025771604938271606	0.006854423868312757	0.008433641975308642
2	36.36	0.0203858024691358	0.005146604938271605	0.007422839506172839
2	36.4	0.022916666666666665	0.0063400205761316875	0.008989197530864197
2	36.44	0.023536522633744856	0.006838991769547325	0.009014917695473251
2	36.480000000000004	0.03762088477366255	0.010637860082304527	0.0127880658436214
2	36.52	0.026496913580246913	0.007587448559670782	0.009801954732510288
2	36.56	0.022813786008230454	0.00702417695473251	0.008688271604938272
2	36.6	0.026579218106995886	0.007952674897119342	0.01012088477366255
2	36.64	0.020357510288065844	0.006334876543209877	0.0077314814814814815
2	36.68	0.025105452674897118	0.006183127572016461	0.010164609053497942
2	36.72	0.022934670781893002	0.005848765432098765	0.00886059670781893
2	36.76	0.02322530864197531	0.005588991769547325	0.010084876543209876
2	36.800000000000004	0.016165123456790123	0.003161008230452675	0.008395061728395062
2	36.84	0.017037037037037038	0.0032458847736625517	0.00875
2	36.88	0.015578703703703704	0.002651748971193416	0.008186728395061729
2	36.92	0.018657407407407407	0.0033179012345679014	0.009549897119341564
2	36.96	0.029645061728395063	0.005951646090534979	0.012319958847736626
2	37.0	0.016903292181069958	0.002013888888888889	0.010444958847736625
2	37.04	0.020925925925925924	0.002777777777777778	0.011520061728395061
2	37.08	0.01665380658436214	0.0011419753086419754	0.010650720164609053
2	37.12	0.02125514403292181	0.0028215020576131686	0.011772119341563785
2	37.160000000000004	0.01574074074074074	0.0009207818930041152	0.010625
2	37.2	0.018166152263374487	0.0016512345679012346	0.010396090534979424
2	37.24	0.012376543209876543	0.0016409465020576133	0.007703189300411523
2	37.28	0.017363683127572017	0.004056069958847736	0.007638888888888889
2	37.32	0.015216049382716049	0.003919753086419753	0.005866769547325103
2	37.36	0.018343621399176956	0.005946502057613169	0.0057536008230452676
2	37.4	0.014812242798353909	0.00456275720164609	0.004176954732510288
2	37.44	0.03033179012345679	0.01029835390946502	0.007795781893004115
2	37.480000000000004	0.014472736625514404	0.0052366255144032925	0.0035622427983539096
2	37.52	0.017065329218106995	0.005810185185185186	0.0034670781893004115
2	37.56	0.016988168724279835	0.005725308641975309	0.0030915637860082306
2	37.6	0.016041666666666666	0.004783950617283951	0.0028112139917695475
2	37.64	0.017358539094650207	0.005138888888888889	0.003539094650205761
2	37.68	0.015599279835390946	0.004308127572016461	0.002420267489711934
2	37.72	0.01762860082304527	0.004521604938271605	0.002597736625514403
2	37.76	0.016275720164609053	0.003845164609053498	0.0026080246913580247
2	37.800000000000004	0.01696502057613169	0.0035545267489711934	0.0035545267489711934
2	37.84	0.013503086419753086	0.0026363168724279837	0.002685185185185185
2	37.88	0.01573559670781893	0.002829218106995885	0.003233024691358025
2	37.92	0.019886831275720166	0.004066358024691358	0.005167181069958848
2	37.96	0.007757201646090535	0.0007844650205761317	0.0012705761316872427
2	38.0	0.008294753086419753	0.0011419753086419754	0.001736111111111111
2	38.04	0.006885288065843621	0.0004809670781893004	0.0014686213991769548
2	38.08	0.006988168724279835	0.0006147119341563787	0.0017232510288065844
2	38.12	0.005187757201646091	7.458847736625514e-05	0.0014171810699588477
2	38.160000000000004	0.0058924897119341565	0.0004475308641975309	0.0016898148148148148
2	38.2	0.00367798353909465	3.08641975308642e-05	0.0011651234567901234
2	38.24	0.004747942386831276	0.00018518518518518518	0.001705246913580247
2	38.28	0.002911522633744856	1.800411522633745e-05	0.0010802469135802468
2	38.32	0.00662037037037037	0.0007741769547325103	0.0022376543209876544
2	38.36	0.004169238683127572	0.00011574074074074075	0.001743827160493827
2	38.4	0.01877829218106996	0.0038863168724279835	0.0059953703703703705
2	38.44	0.005246913580246914	3.8580246913580246e-05	0.0031944444444444446
2	38.480000000000004	0.009439300411522633	0.0006044238683127572	0.004678497942386831
2	38.52	0.013858024691358025	0.0009670781893004115	0.0058359053497942385
2	38.56	0.010383230452674898	0.00047325102880658434	0.005447530864197531
2	38.6	0.01080761316872428	0.00033950617283950616	0.005895061728395061
2	38.64	0.009873971193415638	4.372427983539095e-05	0.005820473251028807
2	38.68	0.012957818930041153	0.0011008230452674897	0.00621141975308642
2	38.72	0.00940843621399177	0.0003935185185185185	0.005781893004115226
2	38.76	0.013464506172839506	0.0018132716049382715	0.006671810699588478
2	38.800000000000004	0.00944187242798354	0.0003343621399176955	0.005758744855967078
2	38.84	0.009483024691358024	0.0003575102880658436	0.006617798353909465
2	38.88	0.019439300411522635	0.0030555555555555557	0.009403292181069958
2	38.92	0.010246913580246913	0.0003832304526748971	0.0075720164609053495
2	38.96	0.010102880658436213	9.259259259259259e-05	0.008127572016460905
2	39.0	0.013266460905349794	0.0006738683127572016	0.00960133744855967
2	39.04	0.0147119341563786	0.000992798353909465	0.009431584362139919
2	39.08	0.014773662551440329	0.0009130658436213992	0.009326131687242799
2	39.12	0.015877057613168724	0.0012474279835390947	0.009338991769547325
2	39.160000000000004	0.01393261316872428	0.0006867283950617284	0.008137860082304526
2	39.2	0.01507716049382716	0.0006584362139917696	0.007677469135802469
2	39.24	0.011610082304526748	0.00014917695473251028	0.005367798353909465
2	39.28	0.014182098765432099	0.0010339506172839506	0.0057304526748971196
2	39.32	0.011514917695473251	0.0002726337448559671	0.0037371399176954734
2	39.36	0.02639917695473251	0.00466820987654321	0.007728909465020576
2	39.4	0.014254115226337448	0.001566358024691358	0.003022119341563786
2	39.44	0.0177880658436214	0.002726337448559671	0.003652263374485597
2	39.480000000000004	0.016381172839506172	0.0029295267489711932	0.002890946502057613
2	39.52	0.018863168724279837	0.0041795267489711935	0.0036445473251028805
2	39.56	0.016658950617283952	0.004295267489711934	0.0025
2	39.6	0.01761574074074074	0.004804526748971193	0.0030915637860082306
2	39.64	0.01870627572016461	0.005280349794238683	0.00352880658436214
2	39.68	0.019477880658436215	0.005715020576131687	0.0030606995884773663
2	39.72	0.019616769547325105	0.006527777777777778	0.0041229423868312754
2	39.76	0.017335390946502056	0.00613940329218107	0.002551440329218107
2	39.800000000000004	0.0195190329218107	0.006898148148148148	0.0035030864197530863
2	39.84	0.02811985596707819	0.00919238683127572	0.00573559670781893
2	39.88	0.016633230452674896	0.006013374485596708	0.0017901234567901235
2	39.92	0.014827674897119341	0.0055246913580246915	0.0021502057613168725
2	39.96	0.014925411522633745	0.00525462962962963	0.0023713991769547327
2	40.0	0.01216820987654321	0.004284979423868312	0.000985082304526749
2	40.04	0.014295267489711935	0.004840534979423868	0.001800411522633745
2	40.08	0.012376543209876543	0.004292695473251029	0.0014248971193415638
2	40.12	0.009346707818930041	0.0033333333333333335	0.0011522633744855968
2	40.160000000000004	0.00849022633744856	0.0033153292181069957	0.0008564814814814815
2	40.2	0.004184670781893004	0.001558641975308642	0.0003780864197530864
2	40.24	0.008878600823045268	0.0026414609053497943	0.0013914609053497942
2	40.28	0.0032664609053497944	0.0009593621399176954	0.0001954732510288066
2	40.32	0.019184670781893003	0.005462962962962963	0.00448559670781893
2	40.36	0.0013811728395061729	0.0005401234567901234	7.973251028806585e-05
2	40.4	0.005388374485596707	0.001831275720164609	0.00038837448559670784
2	40.44	0.0027700617283950616	0.001535493827160494	5.6584362139917696e-05
2	40.480000000000004	0.003551954732510288	0.0016512345679012346	0.00040123456790123454
2	40.52	0.0014506172839506173	0.0011754115226337448	7.71604938271605e-06
2	40.56	0.0022119341563786006	0.0012705761316872427	0.00012602880658436213
2	40.6	0.00231738683127572	0.0009439300411522634	9.259259259259259e-05
2	40.64	0.0033436213991769547	0.0019290123456790122	0.00010030864197530864
2	40.68	0.002065329218106996	0.0013297325102880658	9.516460905349794e-05
2	40.72	0.0011676954732510287	0.0007227366255144033	6.17283950617284e-05
2	40.76	0.0033127572016460904	0.0017592592592592592	7.973251028806585e-05
2	40.800000000000004	0.012026748971193416	0.0042361111111111115	0.002103909465020576
2	40.84	0.002337962962962963	0.0014068930041152264	0.00018775720164609054
2	40.88	0.0023765432098765433	0.0007998971193415638	0.0004089506172839506
2	40.92	0.0026826131687242797	0.0014994855967078188	0.00020318930041152264
2	40.96	0.0008744855967078189	0.0006404320987654321	2.05761316872428e-05
2	41.0	0.002962962962962963	0.0014609053497942387	0.00025205761316872427
2	41.04	0.0016975308641975309	0.0013477366255144033	6.17283950617284e-05
2	41.08	0.00261059670781893	0.0013348765432098766	0.0003575102880658436
2	41.12	0.0035828189300411524	0.0014891975308641975	0.0005452674897119342
2	41.160000000000004	0.002916666666666667	0.0016409465020576133	0.0001748971193415638
2	41.2	0.0032973251028806582	0.002013888888888889	0.00023662551440329217
2	41.24	0.0022479423868312755	0.001736111111111111	4.11522633744856e-05
2	41.28	0.017181069958847738	0.006031378600823045	0.0033410493827160494
2	41.32	0.0026877572016460907	0.001903292181069959	0.00015432098765432098
2	41.36	0.006039094650205762	0.0034953703703703705	0.0003780864197530864
2	41.4	0.004516460905349794	0.002752057613168724	0.00010545267489711934
2	41.44	0.007644032921810699	0.004020061728395061	0.0004861111111111111
2	41.480000000000004	0.005619855967078189	0.003125	8.23045267489712e-05
2	41.52	0.009488168724279836	0.004356995884773663	0.0005324074074074074
2	41.56	0.005709876543209876	0.0030555555555555557	6.687242798353909e-05
2	41.6	0.009755658436213992	0.004416152263374486	0.0009104938271604938
2	41.64	0.008212448559670783	0.004071502057613169	0.00022376543209876544
2	41.68	0.006954732510288066	0.003199588477366255	5.915637860082304e-05
2	41.72	0.008410493827160494	0.0036291152263374484	0.00028292181069958846
2	41.76	0.016628086419753087	0.005506687242798354	0.0027674897119341563
2	41.800000000000004	0.0073070987654320985	0.0027674897119341563	0.0004320987654320988
2	41.84	0.00783179012345679	0.002970679012345679	0.00014917695473251028
2	41.88	0.01073559670781893	0.003580246913580247	0.0012268518518518518
2	41.92	0.008402777777777778	0.0026311728395061727	0.0006198559670781893
2	41.96	0.011900720164609054	0.003515946502057613	0.0015483539094650206
2	42.0	0.009359567901234567	0.002602880658436214	0.001388888888888889
2	42.04	0.011448045267489711	0.0025025720164609053	0.002824074074074074
2	42.08	0.009495884773662552	0.0015997942386831276	0.002955246913580247
2	42.12	0.01010545267489712	0.0015303497942386831	0.0028137860082304528
2	42.160000000000004	0.007896090534979423	0.0012242798353909465	0.0022093621399176954
2	42.2	0.009022633744855967	0.0019804526748971193	0.002839506172839506
2	42.24	0.024112654320987654	0.005565843621399177	0.008294753086419753
2	42.28	0.013099279835390946	0.002551440329218107	0.005324074074074074
2	42.32	0.017530864197530863	0.003279320987654321	0.007677469135802469
2	42.36	0.016502057613168725	0.003081275720164609	0.006918724279835391
2	42.4	0.020679012345679013	0.004272119341563786	0.008582818930041152
2	42.44	0.02059670781893004	0.0037860082304526747	0.007518004115226337
2	42.480000000000004	0.027319958847736626	0.005267489711934157	0.009074074074074075
2	42.52	0.02418724279835391	0.0037860082304526747	0.007962962962962963
2	42.56	0.02724537037037037	0.005367798353909465	0.008479938271604938
2	42.6	0.02073045267489712	0.0047659465020576134	0.005450102880658436
2	42.64	0.021242283950617284	0.005825617283950617	0.005118312757201646
2	42.68	0.017271090534979425	0.005007716049382716	0.00477880658436214
2	42.72	0.029236111111111112	0.007716049382716049	0.00966820987654321
2	42.76	0.01647633744855967	0.003413065843621399	0.0060185185185185185
2	42.800000000000004	0.013004115226337449	0.0028060699588477365	0.005007716049382716
2	42.84	0.016306584362139918	0.0037705761316872426	0.006422325102880658
2	42.88	0.014128086419753086	0.0031378600823045266	0.005308641975308642
2	42.92	0.013731995884773663	0.0028497942386831276	0.005810185185185186
2	42.96	0.012579732510288065	0.00283179012345679	0.006069958847736625
2	43.0	0.014956275720164608	0.004138374485596708	0.006111111111111111
2	43.04	0.012816358024691358	0.003433641975308642	0.005563271604938271
2	43.08	0.015144032921810699	0.0038580246913580245	0.006602366255144033
2	43.12	0.013670267489711934	0.003148148148148148	0.006427469135802469
2	43.160000000000004	0.02038837448559671	0.005354938271604938	0.007530864197530864
2	43.2	0.03190843621399177	0.008112139917695473	0.010987654320987654
2	43.24	0.01628858024691358	0.0032767489711934155	0.006278292181069959
2	43.28	0.018865740740740742	0.0034182098765432097	0.007597736625514403
2	43.32	0.014387860082304527	0.0018981481481481482	0.005396090534979424
2	43.36	0.01654320987654321	0.0018467078189300411	0.0062268518518518515
2	43.4	0.013796296296296296	0.0014686213991769548	0.004958847736625515
2	43.44	0.0202417695473251	0.002638888888888889	0.006805555555555555
2	43.480000000000004	0.02216820987654321	0.0027674897119341563	0.006486625514403292
2	43.52	0.025954218106995885	0.003073559670781893	0.008554526748971194
2	43.56	0.024266975308641976	0.0027957818930041153	0.007780349794238683
2	43.6	0.022564300411522634	0.0019444444444444444	0.00849022633744856
2	43.64	0.017952674897119342	0.001491769547325103	0.006710390946502057
2	43.68	0.030560699588477368	0.005396090534979424	0.010982510288065843
2	43.72	0.017896090534979425	0.001903292181069959	0.007394547325102881
2	43.76	0.019323559670781892	0.002258230452674897	0.008487654320987654
2	43.800000000000004	0.021373456790123455	0.0024279835390946503	0.009588477366255144
2	43.84	0.014714506172839505	0.0013991769547325103	0.007430555555555556
2	43.88	0.020329218106995884	0.0028266460905349796	0.009776234567901235
2	43.92	0.015910493827160494	0.0013168724279835392	0.00911008230452675
2	43.96	0.020370370370370372	0.00205761316872428	0.010506687242798353
2	44.0	0.012800925925925926	0.0007330246913580247	0.007592592592592593
2	44.04	0.016494341563786007	0.0015174897119341563	0.008564814814814815
2	44.08	0.01188014403292181	0.0008101851851851852	0.006967592592592593
2	44.12	0.014742798353909466	0.0015689300411522633	0.007579732510288066
2	44.160000000000004	0.022055041152263373	0.003631687242798354	0.009827674897119342
2	44.2	0.01345164609053498	0.0005272633744855968	0.008096707818930042
2	44.24	0.013356481481481481	0.00022890946502057612	0.008731995884773663
2	44.28	0.014068930041152264	0.0004886831275720165	0.00856738683127572
2	44.32	0.015048868312757202	0.0008719135802469135	0.00871656378600823
2	44.36	0.014362139917695473	0.00042695473251028805	0.008369341563786008
2	44.4	0.01590792181069959	0.001301440329218107	0.008996913580246913
2	44.44	0.012906378600823045	0.0003292181069958848	0.007515432098765432
2	44.480000000000004	0.01467335390946502	0.0008487654320987654	0.008233024691358025
2	44.52	0.009879115226337448	0.0001234567901234568	0.006406893004115227
2	44.56	0.013176440329218107	0.001000514403292181	0.0076851851851851855
2	44.6	0.009220679012345679	0.00025205761316872427	0.006116255144032922
2	44.64	0.02344650205761317	0.004372427983539095	0.009212962962962963
2	44.68	0.008068415637860083	0.0003446502057613169	0.005051440329218107
2	44.72	0.007353395061728395	0.0005426954732510288	0.004686213991769547
2	44.76	0.008207304526748971	0.0006995884773662552	0.005010288065843621
2	44.800000000000004	0.0068132716049382714	0.00034722222222222224	0.004395576131687243
2	44.84	0.006911008230452675	0.0005478395061728395	0.004200102880658437
2	44.88	0.005792181069958848	0.00012602880658436213	0.003883744855967078
2	44.92	0.0060648148148148145	0.00023919753086419754	0.0039017489711934156
2	44.96	0.004701646090534979	1.2860082304526749e-05	0.0032407407407407406
2	45.0	0.004452160493827161	0.00030864197530864197	0.00246141975308642
2	45.04	0.0012602880658436214	2.5720164609053497e-05	0.0006404320987654321
2	45.08	0.003662551440329218	0.0005812757201646091	0.001242283950617284
2	45.12	0.014076646090534979	0.0029140946502057615	0.0048816872427983535
2	45.160000000000004	0.008287037037037037	0.00047325102880658434	0.00456275720164609
2	45.2	0.009189814814814816	0.00022119341563786008	0.005048868312757202
2	45.24	0.013310185185185185	0.001324588477366255	0.006268004115226338
2	45.28	0.013981481481481482	0.001368312757201646	0.006193415637860082
2	45.32	0.015576131687242799	0.002037037037037037	0.006376028806584362
2	45.36	0.017816358024691357	0.002536008230452675	0.006342592592592592
2	45.4	0.017409979423868314	0.0024459876543209877	0.0058461934156378605
2	45.44	0.0217798353909465	0.0037757201646090536	0.006496913580246914
2	45.480000000000004	0.020622427983539096	0.003927469135802469	0.006152263374485597
2	45.52	0.026077674897119343	0.005267489711934157	0.00775977366255144
2	45.56	0.023194444444444445	0.005372942386831276	0.006929012345679012
2	45.6	0.03631172839506173	0.00867798353909465	0.010599279835390947
2	45.64	0.02452417695473251	0.00533179012345679	0.008022119341563785
2	45.68	0.027265946502057613	0.006658950617283951	0.00919238683127572
2	45.72	0.027417695473251028	0.007299382716049383	0.009164094650205762
2	45.76	0.030362654320987656	0.009174382716049383	0.009675925925925926
2	45.800000000000004	0.031108539094650205	0.01021604938271605	0.010079732510288066
2	45.84	0.03272633744855967	0.010316358024691358	0.010825617283950617
2	45.88	0.03252057613168724	0.010329218106995885	0.010612139917695473
2	45.92	0.03152006172839506	0.009681069958847736	0.010123456790123457
2	45.96	0.03201388888888889	0.009768518518518518	0.010537551440329218
2	46.0	0.027602880658436215	0.008330761316872428	0.008667695473251028
2	46.04	0.029526748971193416	0.00837448559670782	0.00936985596707819
2	46.08	0.034513888888888886	0.009886831275720164	0.010213477366255145
2	46.12	0.027062757201646092	0.00662037037037037	0.008001543209876543
2	46.160000000000004	0.02406378600823045	0.005643004115226337	0.006309156378600823
2	46.2	0.025591563786008232	0.005774176954732511	0.006643518518518518
2	46.24	0.02098508230452675	0.0037834362139917694	0.005234053497942387
2	46.28	0.022070473251028806	0.004338991769547325	0.005223765432098766
2	46.32	0.02015432098765432	0.003948045267489712	0.004639917695473251
2	46.36	0.01955761316872428	0.0035982510288065845	0.003698559670781893
2	46.4	0.019516460905349794	0.0039146090534979425	0.0038657407407407408
2	46.44	0.018143004115226336	0.003351337448559671	0.0033770576131687243
2	46.480000000000004	0.01751800411522634	0.004002057613168724	0.0034182098765432097
2	46.52	0.015722736625514402	0.002968106995884774	0.0027083333333333334
2	46.56	0.02717849794238683	0.008132716049382717	0.006352880658436214
2	46.6	0.013389917695473251	0.0038503086419753086	0.0021219135802469135
2	46.64	0.01628343621399177	0.004933127572016461	0.0034002057613168723
2	46.68	0.013994341563786008	0.00529320987654321	0.0018184156378600823
2	46.72	0.016833847736625513	0.006875	0.0027957818930041153
2	46.76	0.015195473251028806	0.007690329218106996	0.0022608024691358024
2	46.800000000000004	0.016941872427983538	0.00885030864197531	0.003207304526748971
2	46.84	0.017502572016460907	0.008832304526748972	0.0032304526748971195
2	46.88	0.01982253086419753	0.008832304526748972	0.0038245884773662553
2	46.92	0.022806069958847736	0.008809156378600823	0.004429012345679013
2	46.96	0.023338477366255144	0.007926954732510288	0.00375
2	47.0	0.02405864197530864	0.00746141975308642	0.005169753086419753
2	47.04	0.03175154320987654	0.009272119341563786	0.0065020576131687245
2	47.08	0.021075102880658437	0.0053858024691358026	0.003953189300411522
2	47.12	0.021823559670781895	0.005048868312757202	0.003845164609053498
2	47.160000000000004	0.02345679012345679	0.006118827160493827	0.004796810699588478
2	47.2	0.021450617283950618	0.005388374485596707	0.0031867283950617283
2	47.24	0.023963477366255145	0.00636059670781893	0.0048688271604938275
2	47.28	0.021177983539094652	0.006234567901234568	0.0031069958847736627
2	47.32	0.023284465020576132	0.007523148148148148	0.0039840534979423865
2	47.36	0.02388888888888889	0.007600308641975309	0.0038348765432098765
2	47.4	0.021810699588477367	0.00702417695473251	0.003449074074074074
2	47.44	0.024012345679012347	0.008083847736625514	0.003544238683127572
2	47.480000000000004	0.02058641975308642	0.006574074074074074	0.0026363168724279837
2	47.52	0.033798868312757205	0.011496913580246914	0.006682098765432099
2	47.56	0.019030349794238684	0.006993312757201646	0.0021604938271604936
2	47.6	0.022253086419753085	0.008217592592592592	0.0024305555555555556
2	47.64	0.01892232510288066	0.007597736625514403	0.0019290123456790122
2	47.68	0.020344650205761317	0.008608539094650206	0.0022968106995884773
2	47.72	0.01692644032921811	0.006913580246913581	0.0021270576131687245
2	47.76	0.021489197530864198	0.008729423868312757	0.0031224279835390945
2	47.800000000000004	0.019135802469135803	0.007615740740740741	0.002512860082304527
2	47.84	0.020897633744855967	0.008070987654320988	0.003351337448559671
2	47.88	0.018865740740740742	0.006332304526748971	0.0030787037037037037
2	47.92	0.016522633744855967	0.006527777777777778	0.0026054526748971194
2	47.96	0.017512860082304526	0.0070190329218106995	0.002919238683127572
2	48.0	0.02698045267489712	0.009377572016460905	0.005676440329218107
2	48.04	0.015133744855967078	0.006417181069958848	0.0024022633744855966
2	48.08	0.011008230452674897	0.004472736625514403	0.0020550411522633743
2	48.120000000000005	0.015648148148148147	0.006247427983539095	0.001965020576131687
2	48.160000000000004	0.008845164609053498	0.003323045267489712	0.0011754115226337448
2	48.2	0.009377572016460905	0.003981481481481482	0.002361111111111111
2	48.24	0.008912037037037038	0.0035210905349794238	0.0028600823045267488
2	48.28	0.014760802469135803	0.004140946502057613	0.005100308641975308
2	48.32	0.01415380658436214	0.003690843621399177	0.0063065843621399175
2	48.36	0.016941872427983538	0.004395576131687243	0.008981481481481481
2	48.4	0.015324074074074073	0.0038657407407407408	0.008515946502057612
2	48.44	0.017160493827160495	0.004431584362139918	0.009398148148148149
2	48.480000000000004	0.031342592592592596	0.007790637860082304	0.014241255144032922
2	48.52	0.014940843621399177	0.003654835390946502	0.009151234567901234
2	48.56	0.017551440329218106	0.0037371399176954734	0.010828189300411522
2	48.6	0.014547325102880659	0.0030555555555555557	0.009794238683127572
2	48.64	0.01705246913580247	0.003539094650205761	0.010915637860082305
2	48.68	0.014547325102880659	0.002654320987654321	0.010352366255144033
2	48.72	0.01603395061728395	0.002227366255144033	0.012013888888888888
2	48.76	0.01434156378600823	0.0013168724279835392	0.01161522633744856
2	48.800000000000004	0.017147633744855968	0.00264917695473251	0.012469135802469136
2	48.84	0.014863683127572016	0.0024665637860082305	0.011301440329218107
2	48.88	0.01676954732510288	0.003631687242798354	0.011304012345679012
2	48.92	0.01709104938271605	0.00367798353909465	0.011334876543209877
2	48.96	0.031118827160493828	0.007885802469135802	0.013906893004115226
2	49.0	0.017993827160493827	0.004537037037037037	0.010645576131687243
2	49.04	0.019290123456790122	0.00485082304526749	0.010424382716049382
2	49.08	0.02334104938271605	0.005864197530864198	0.01135545267489712
2	49.120000000000005	0.02325617283950617	0.005450102880658436	0.011288580246913581
2	49.160000000000004	0.02669753086419753	0.006280864197530864	0.011993312757201646
2	49.2	0.023780864197530865	0.005246913580246914	0.01050925925925926
2	49.24	0.026412037037037036	0.005841049382716049	0.011275720164609053
2	49.28	0.024588477366255145	0.005295781893004115	0.009719650205761318
2	49.32	0.02500514403292181	0.005105452674897119	0.009647633744855968
2	49.36	0.024326131687242798	0.004495884773662551	0.009681069958847736
2	49.4	0.023325617283950616	0.004629629629629629	0.009012345679012346
2	49.44	0.032476851851851854	0.006468621399176954	0.011666666666666667
2	49.480000000000004	0.017703189300411523	0.0025823045267489714	0.007399691358024691
2	49.52	0.016692386831275722	0.0020627572016460906	0.006849279835390946
2	49.56	0.015295781893004115	0.001324588477366255	0.007150205761316872
2	49.6	0.015748456790123457	0.001522633744855967	0.007530864197530864
2	49.64	0.011679526748971193	0.0005992798353909465	0.006304012345679013
2	49.68	0.012129629629629629	0.0009336419753086419	0.0059619341563786005
2	49.72	0.008739711934156378	0.00019804526748971193	0.004925411522633745
2	49.76	0.010455246913580248	0.0005478395061728395	0.005411522633744856
2	49.800000000000004	0.008289609053497942	7.716049382716049e-05	0.00532664609053498
2	49.84	0.010218621399176954	0.0005066872427983539	0.0063631687242798355
2	49.88	0.008212448559670783	8.74485596707819e-05	0.006293724279835391
2	49.92	0.023125	0.004207818930041152	0.010828189300411522
2	49.96	0.00695216049382716	0.0001080246913580247	0.005303497942386832
2	50.0	0.00787037037037037	0.00015174897119341564	0.006427469135802469
2	50.04	0.0082690329218107	0.0006558641975308642	0.00580761316872428
2	50.08	0.0058590534979423865	3.60082304526749e-05	0.005429526748971194
2	50.120000000000005	0.00864969135802469	0.0011882716049382716	0.0050180041152263375
2	50.160000000000004	0.00514917695473251	0.0005967078189300411	0.0034027777777777776
2	50.2	0.00944187242798354	0.00169238683127572	0.004588477366255144
2	50.24	0.004470164609053498	0.00043724279835390947	0.0031275720164609055
2	50.28	0.005511831275720165	0.000727880658436214	0.003184156378600823
2	50.32	0.001993312757201646	6.687242798353909e-05	0.0017772633744855967
2	50.36	0.004215534979423868	0.0010570987654320988	0.001301440329218107
2	50.4	0.013436213991769547	0.0031147119341563786	0.004691358024691358
2	50.44	0.0008590534979423868	0.0001594650205761317	0.0003832304526748971
2	50.480000000000004	0.0014660493827160495	0.00023405349794238683	0.0007896090534979424
2	50.52	0.0017103909465020577	0.0003189300411522634	0.0008076131687242799
2	50.56	0.0024176954732510287	0.0004861111111111111	0.0012345679012345679
2	50.6	0.0006172839506172839	3.3436213991769545e-05	0.00040123456790123454
2	50.64	0.002155349794238683	0.0006275720164609053	0.0006661522633744856
2	50.68	0.0005452674897119342	2.3148148148148147e-05	0.00038837448559670784
2	50.72	0.004223251028806585	0.0006867283950617284	0.0014248971193415638
2	50.76	0.001941872427983539	0.0001080246913580247	0.001116255144032922
2	50.800000000000004	0.004976851851851852	0.0009362139917695473	0.0014866255144032922
2	50.84	0.00231738683127572	0.00023405349794238683	0.0008076131687242799
2	50.88	0.01724537037037037	0.003729423868312757	0.005740740740740741
2	50.92	0.004125514403292181	1.02880658436214e-05	0.0023636831275720164
2	50.96	0.006610082304526749	7.716049382716049e-05	0.0034979423868312758
2	51.0	0.010555555555555556	0.0011882716049382716	0.004624485596707819
2	51.04	0.01434670781893004	0.0018055555555555555	0.006085390946502058
2	51.08	0.017641460905349793	0.0022916666666666667	0.007332818930041152
2	51.120000000000005	0.01751800411522634	0.002204218106995885	0.007281378600823046
2	51.160000000000004	0.021867283950617284	0.003233024691358025	0.009290123456790124
2	51.2	0.01903292181069959	0.002878086419753086	0.007268518518518519
2	51.24	0.024619341563786007	0.0047067901234567906	0.009354423868312757
2	51.28	0.020239197530864197	0.003726851851851852	0.007883230452674897
2	51.32	0.022402263374485597	0.004598765432098765	0.008726851851851852
2	51.36	0.028459362139917694	0.00628858024691358	0.009992283950617284
2	51.4	0.018865740740740742	0.0040174897119341565	0.007623456790123457
2	51.44	0.019212962962962963	0.004107510288065844	0.0073559670781893
2	51.480000000000004	0.023040123456790122	0.006427469135802469	0.008299897119341563
2	51.52	0.02420781893004115	0.007186213991769547	0.007996399176954733
2	51.56	0.022484567901234567	0.006929012345679012	0.007073045267489712
2	51.6	0.02516203703703704	0.007911522633744856	0.0083179012345679
2	51.64	0.018027263374485597	0.006504629629629629	0.005871913580246913
2	51.68	0.02295267489711934	0.00870627572016461	0.006823559670781893
2	51.72	0.015851337448559672	0.005012860082304527	0.00636059670781893
2	51.76	0.021676954732510287	0.007209362139917696	0.008531378600823045
2	51.800000000000004	0.01676440329218107	0.004323559670781893	0.008487654320987654
2	51.84	0.03236111111111111	0.008703703703703703	0.012427983539094651
2	51.88	0.013806584362139917	0.0025180041152263375	0.008960905349794239
2	51.92	0.020074588477366255	0.004855967078189301	0.01066358024691358
2	51.96	0.016003086419753086	0.002911522633744856	0.010051440329218108
2	52.0	0.02375	0.004691358024691358	0.01213991769547325
2	52.04	0.019632201646090534	0.002690329218106996	0.012065329218106996
2	52.08	0.016386316872427982	0.0012962962962962963	0.01164866255144033
2	52.120000000000005	0.019753086419753086	0.0013554526748971194	0.012605452674897119
2	52.160000000000004	0.017394547325102882	0.0009670781893004115	0.010923353909465021
2	52.2	0.021736111111111112	0.002116769547325103	0.012633744855967079
2	52.24	0.01773405349794239	0.0012474279835390947	0.010074588477366255
2	52.28	0.019897119341563786	0.0016512345679012346	0.010853909465020576
2	52.32	0.030367798353909466	0.006370884773662552	0.012415123456790123
2	52.36	0.020565843621399175	0.005213477366255144	0.009380144032921811
2	52.4	0.020550411522633746	0.006314300411522634	0.008191872427983539
2	52.44	0.021177983539094652	0.006345164609053498	0.009223251028806584
2	52.480000000000004	0.016069958847736626	0.005787037037037037	0.00621141975308642
2	52.52	0.021702674897119342	0.00819701646090535	0.006988168724279835
2	52.56	0.019920267489711933	0.006875	0.005666152263374485
2	52.6	0.019313271604938273	0.005877057613168724	0.005218621399176955
2	52.64	0.022376543209876542	0.006638374485596708	0.005372942386831276
2	52.68	0.02045267489711934	0.006589506172839506	0.004241255144032922
2	52.72	0.023801440329218108	0.007901234567901235	0.004807098765432099
2	52.76	0.01900977366255144	0.005643004115226337	0.004238683127572016
2	52.800000000000004	0.0317309670781893	0.009411008230452675	0.008127572016460905
2	52.84	0.011329732510288066	0.0030992798353909464	0.0024459876543209877
2	52.88	0.013590534979423868	0.0033924897119341564	0.0034053497942386833
2	52.92	0.010609567901234568	0.002926954732510288	0.0024588477366255146
2	52.96	0.014112654320987654	0.00408179012345679	0.0029963991769547324
2	53.0	0.007258230452674897	0.002001028806584362	0.001815843621399177
2	53.04	0.00801954732510288	0.0020241769547325104	0.0021810699588477368
2	53.08	0.00934156378600823	0.002600308641975309	0.0027623456790123457
2	53.120000000000005	0.006718106995884774	0.001934156378600823	0.0020190329218106994
2	53.160000000000004	0.00643775720164609	0.001926440329218107	0.002255658436213992
2	53.2	0.0021064814814814813	0.000977366255144033	0.0006944444444444445
2	53.24	0.004038065843621399	0.0012319958847736626	0.0017669753086419753
2	53.28	0.016082818930041154	0.004614197530864198	0.004886831275720165
2	53.32	0.0036702674897119343	0.000925925925925926	0.001859567901234568
2	53.36	0.0023559670781893006	0.001095679012345679	0.0009182098765432099
2	53.4	0.0034953703703703705	0.0008076131687242799	0.001779835390946502
2	53.44	0.0009696502057613169	0.0003755144032921811	0.00042695473251028805
2	53.480000000000004	0.006527777777777778	0.0018621399176954733	0.002404835390946502
2	53.52	0.002741769547325103	0.0013323045267489711	0.0010365226337448559
2	53.56	0.0071579218106995884	0.0025437242798353908	0.0021244855967078187
2	53.6	0.011239711934156378	0.003413065843621399	0.0030041152263374487
2	53.64	0.010643004115226338	0.003438786008230453	0.0037962962962962963
2	53.68	0.015475823045267489	0.004855967078189301	0.004614197530864198
2	53.72	0.010432098765432099	0.0036342592592592594	0.004573045267489712
2	53.76	0.028863168724279836	0.008027263374485597	0.01033179012345679
2	53.800000000000004	0.010941358024691358	0.002476851851851852	0.0067078189300411525
2	53.84	0.016095679012345678	0.0037860082304526747	0.008752572016460906
2	53.88	0.01315843621399177	0.0026337448559670784	0.007839506172839506
2	53.92	0.018438786008230453	0.00400977366255144	0.00900977366255144
2	53.96	0.013186728395061728	0.002229938271604938	0.007142489711934157
2	54.0	0.01909207818930041	0.0035905349794238682	0.008917181069958847
2	54.04	0.01462962962962963	0.0021270576131687245	0.008132716049382717
2	54.08	0.020174897119341565	0.003963477366255144	0.008726851851851852
2	54.120000000000005	0.021059670781893004	0.003793724279835391	0.009241255144032921
2	54.160000000000004	0.021782407407407407	0.004032921810699588	0.010810185185185185
2	54.2	0.02344135802469136	0.005023148148148148	0.010429526748971194
2	54.24	0.0339891975308642	0.008400205761316873	0.012546296296296297
2	54.28	0.02518261316872428	0.006460905349794239	0.010506687242798353
2	54.32	0.026180555555555554	0.006782407407407407	0.011003086419753087
2	54.36	0.03215277777777778	0.008613683127572016	0.011918724279835391
2	54.4	0.026962448559670782	0.00816358024691358	0.00878858024691358
2	54.44	0.030429526748971193	0.008858024691358025	0.009421296296296296
2	54.480000000000004	0.026820987654320987	0.007782921810699588	0.008076131687242798
2	54.52	0.02872685185185185	0.007983539094650206	0.009547325102880658
2	54.56	0.02732767489711934	0.006790123456790123	0.009732510288065844
2	54.6	0.027872942386831277	0.006929012345679012	0.011136831275720165
2	54.64	0.029614197530864198	0.006638374485596708	0.012785493827160493
2	54.68	0.026872427983539095	0.006468621399176954	0.012001028806584362
2	54.72	0.039063786008230454	0.00978909465020576	0.01440329218106996
2	54.76	0.020727880658436212	0.005733024691358024	0.008397633744855967
2	54.800000000000004	0.020982510288065845	0.005709876543209876	0.00801954732510288
2	54.84	0.01540380658436214	0.004611625514403292	0.005444958847736625
2	54.88	0.02140432098765432	0.005151748971193416	0.008132716049382717
2	54.92	0.022363683127572018	0.005028292181069959	0.009776234567901235
2	54.96	0.024814814814814814	0.00532664609053498	0.011594650205761317
2	55.0	0.021900720164609054	0.003906893004115226	0.01132716049382716
2	55.04	0.022160493827160493	0.003816872427983539	0.010565843621399177
2	55.08	0.01917181069958848	0.0028369341563786008	0.009675925925925926
2	55.120000000000005	0.017103909465020575	0.0029732510288065844	0.008976337448559671
2	55.160000000000004	0.014825102880658437	0.0031738683127572015	0.006682098765432099
2	55.2	0.02850565843621399	0.007584876543209876	0.009699074074074074
2	55.24	0.012165637860082304	0.0040997942386831274	0.0038760288065843623
2	55.28	0.014025205761316873	0.004143518518518519	0.0038425925925925928
2	55.32	0.01670781893004115	0.0052829218106995885	0.00408179012345679
2	55.36	0.01510030864197531	0.004439300411522634	0.006298868312757201
2	55.4	0.021622942386831275	0.0047890946502057614	0.010416666666666666
2	55.44	0.014801954732510288	0.0021244855967078187	0.009084362139917696
2	55.480000000000004	0.020180041152263375	0.004261831275720164	0.009655349794238682
2	55.52	0.013212448559670782	0.0027957818930041153	0.007695473251028807
2	55.56	0.02095679012345679	0.00375	0.01110082304526749
2	55.6	0.017800925925925925	0.0020781893004115227	0.012188786008230453
2	55.64	0.024284979423868314	0.002888374485596708	0.015090020576131687
2	55.68	0.035079732510288064	0.006383744855967078	0.01720679012345679
2	55.72	0.02102366255144033	0.003433641975308642	0.013505658436213992
2	55.76	0.02130658436213992	0.004135802469135802	0.01254372427983539
2	55.800000000000004	0.019830246913580245	0.0034027777777777776	0.012186213991769548
2	55.84	0.02315329218106996	0.0039146090534979425	0.013551954732510288
2	55.88	0.02165895061728395	0.003855452674897119	0.012723765432098766
2	55.92	0.02459619341563786	0.004958847736625515	0.013863168724279836
2	55.96	0.020830761316872427	0.003140432098765432	0.01290380658436214
2	56.0	0.02157664609053498	0.0025282921810699586	0.013065843621399178
2	56.04	0.01603395061728395	0.0026440329218106995	0.00991769547325103
2	56.08	0.020838477366255145	0.0029218106995884774	0.013040123456790124
2	56.120000000000005	0.02084619341563786	0.003094135802469136	0.01327417695473251
2	56.160000000000004	0.036530349794238685	0.005974794238683127	0.0198559670781893
2	56.2	0.025452674897119342	0.0027674897119341563	0.018366769547325103
2	56.24	0.028744855967078188	0.0016332304526748972	0.022708333333333334
2	56.28	0.0315869341563786	0.0015792181069958849	0.025838477366255143
2	56.32	0.030565843621399177	0.0010802469135802468	0.026849279835390948
2	56.36	0.03237397119341564	0.0019315843621399177	0.028271604938271605
2	56.4	0.03016460905349794	0.0013631687242798354	0.026911008230452674
2	56.44	0.030421810699588478	0.0009130658436213992	0.02688014403292181
2	56.480000000000004	0.027065329218106997	0.000992798353909465	0.023940329218106998
2	56.52	0.027109053497942386	0.0009002057613168725	0.022237654320987656
2	56.56	0.026141975308641974	0.0020730452674897117	0.02063528806584362
2	56.6	0.0287988683127572	0.002307098765432099	0.020653292181069958
2	56.64	0.0361059670781893	0.0037911522633744857	0.021934156378600824
2	56.68	0.025354938271604937	0.0012191358024691357	0.020146604938271605
2	56.72	0.02415895061728395	0.002088477366255144	0.018261316872427984
2	56.76	0.022775205761316874	0.0025437242798353908	0.015977366255144034
2	56.800000000000004	0.020547839506172838	0.0028626543209876545	0.01415380658436214
2	56.84	0.017592592592592594	0.003109567901234568	0.01107253086419753
2	56.88	0.018099279835390947	0.004102366255144033	0.009920267489711934
2	56.92	0.012867798353909466	0.004038065843621399	0.00588477366255144
2	56.96	0.013310185185185185	0.0047890946502057614	0.0041563786008230455
2	57.0	0.009128086419753087	0.003912037037037037	0.002824074074074074
2	57.04	0.01209619341563786	0.004549897119341564	0.0032921810699588477
2	57.08	0.00986111111111111	0.0037371399176954734	0.002368827160493827
2	57.120000000000005	0.025450102880658437	0.007484567901234568	0.0062834362139917695
2	57.160000000000004	0.01084104938271605	0.0035828189300411524	0.0018467078189300411
2	57.2	0.012219650205761316	0.0037834362139917694	0.0022736625514403292
2	57.24	0.012150205761316873	0.0033487654320987653	0.0022530864197530865
2	57.28	0.010748456790123456	0.0029861111111111113	0.0016332304526748972
2	57.32	0.01139917695473251	0.0032150205761316874	0.001875
2	57.36	0.008161008230452675	0.0027983539094650206	0.0007021604938271605
2	57.4	0.00985082304526749	0.0026286008230452674	0.0016229423868312758
2	57.44	0.0076980452674897115	0.002067901234567901	0.0010030864197530865
2	57.480000000000004	0.008731995884773663	0.002420267489711934	0.0013503086419753086
2	57.52	0.0066280864197530865	0.0016872427983539095	0.001154835390946502
2	57.56	0.007268518518518519	0.0015972222222222223	0.0008641975308641976
2	57.6	0.01646604938271605	0.004002057613168724	0.0034156378600823044
2	57.64	0.007726337448559671	0.0010545267489711935	0.001934156378600823
2	57.68	0.009210390946502058	0.0007716049382716049	0.003973765432098765
2	57.72	0.012772633744855967	0.0009645061728395061	0.006738683127572017
2	57.76	0.014122942386831277	0.001206275720164609	0.007867798353909465
2	57.800000000000004	0.014508744855967079	0.0010879629629629629	0.008243312757201646
2	57.84	0.015	0.0007510288065843622	0.009413580246913581
2	57.88	0.012970679012345679	0.0006224279835390946	0.008549382716049382
2	57.92	0.014868827160493828	0.0011651234567901234	0.009372427983539095
2	57.96	0.012301954732510289	0.0004938271604938272	0.008981481481481481
2	58.0	0.014017489711934157	0.0008564814814814815	0.009660493827160494
2	58.04	0.013083847736625515	0.00038065843621399177	0.00926440329218107
2	58.08	0.024122942386831277	0.003652263374485597	0.011851851851851851
2	58.120000000000005	0.012412551440329218	0.0001234567901234568	0.009650205761316873
2	58.160000000000004	0.012147633744855967	0.0001440329218106996	0.009588477366255144
2	58.2	0.011087962962962963	6.17283950617284e-05	0.00871656378600823
2	58.24	0.01190843621399177	0.00041923868312757203	0.009310699588477366
2	58.28	0.012489711934156378	0.0004501028806584362	0.009176954732510288
2	58.32	0.014086934156378602	0.0004320987654320988	0.010576131687242798
2	58.36	0.015133744855967078	0.0006172839506172839	0.010959362139917696
2	58.4	0.014176954732510289	0.00018518518518518518	0.010681584362139918
2	58.44	0.016592078189300412	0.0014583333333333334	0.01050925925925926
2	58.480000000000004	0.013269032921810699	0.0003780864197530864	0.009871399176954733
2	58.52	0.017237654320987655	0.0012551440329218106	0.012127057613168724
2	58.56	0.026103395061728395	0.0034593621399176956	0.015462962962962963
2	58.6	0.016409465020576133	0.0003446502057613169	0.013878600823045267
2	58.64	0.015120884773662552	0.00036265432098765433	0.013024691358024691
2	58.68	0.018623971193415637	0.0015637860082304527	0.012510288065843622
2	58.72	0.010540123456790123	0.00033179012345679014	0.008909465020576131
2	58.76	0.01110082304526749	0.0005478395061728395	0.008063271604938272
2	58.800000000000004	0.010686728395061728	0.0006430041152263374	0.007245370370370371
2	58.84	0.008068415637860083	0.0004243827160493827	0.006165123456790124
2	58.88	0.010691872427983539	0.0010802469135802468	0.006162551440329218
2	58.92	0.005941358024691358	0.000522119341563786	0.003804012345679012
2	58.96	0.011337448559670782	0.0016460905349794238	0.00580761316872428
2	59.0	0.0077314814814814815	0.0005632716049382716	0.005141460905349794
2	59.04	0.024737654320987654	0.0047196502057613166	0.010208333333333333
2	59.08	0.009827674897119342	0.0006558641975308642	0.006702674897119342
2	59.120000000000005	0.01903292181069959	0.0018981481481481482	0.010565843621399177
2	59.160000000000004	0.016340020576131688	0.0019135802469135803	0.008487654320987654
2	59.2	0.01972479423868313	0.002368827160493827	0.0101440329218107
2	59.24	0.01678755144032922	0.0021604938271604936	0.0076851851851851855
2	59.28	0.01907150205761317	0.0031507201646090535	0.007371399176954733
2	59.32	0.018150720164609054	0.0035493827160493828	0.005712448559670782
2	59.36	0.020421810699588476	0.004871399176954732	0.005496399176954733
2	59.4	0.02256172839506173	0.006355452674897119	0.005447530864197531
2	59.44	0.02463477366255144	0.007844650205761318	0.004585905349794239
2	59.480000000000004	0.028819444444444446	0.009025205761316872	0.005861625514403292
2	59.52	0.03654320987654321	0.011329732510288066	0.007448559670781893
2	59.56	0.03160236625514403	0.009426440329218107	0.006144547325102881
2	59.6	0.03145576131687243	0.0098559670781893	0.004403292181069959
2	59.64	0.031491769547325105	0.00940843621399177	0.005005144032921811
2	59.68	0.030079732510288067	0.009097222222222222	0.003652263374485597
2	59.72	0.032628600823045265	0.009735082304526748	0.004503600823045267
2	59.76	0.03012602880658436	0.008629115226337448	0.0035082304526748973
2	59.800000000000004	0.03114454732510288	0.00868312757201646	0.0037962962962962963
2	59.84	0.029308127572016462	0.008256172839506172	0.0032767489711934155
2	59.88	0.028647119341563786	0.007991255144032922	0.0030478395061728394
2	59.92	0.028333333333333332	0.007968106995884773	0.002993827160493827
2	59.96	0.025223765432098765	0.00669238683127572	0.001566358024691358
2	60.0	0.03341049382716049	0.009395576131687242	0.005
2	60.04	0.022898662551440328	0.005465534979423869	0.0015637860082304527
2	60.08	0.022098765432098766	0.005756172839506172	0.0015380658436213992
2	60.120000000000005	0.01892746913580247	0.0050180041152263375	0.0008976337448559671
2	60.160000000000004	0.019429012345679012	0.005357510288065844	0.001324588477366255
2	60.2	0.015372942386831276	0.0038863168724279835	0.000720164609053498
2	60.24	0.013472222222222222	0.003539094650205761	0.000925925925925926
2	60.28	0.01113940329218107	0.0031352880658436213	0.0004912551440329218
2	60.32	0.009655349794238682	0.0036291152263374484	0.0004243827160493827
2	60.36	0.008204732510288066	0.003227880658436214	0.0006558641975308642
2	60.4	0.005781893004115226	0.0025	0.0003369341563786008
2	60.44	0.004632201646090535	0.0028137860082304528	0.0002546296296296296
2	60.480000000000004	0.014025205761316873	0.005349794238683128	0.0026800411522633744
2	60.52	0.0038940329218106998	0.0017335390946502057	0.0005452674897119342
2	60.56	0.007456275720164609	0.0014943415637860083	0.0007021604938271605
2	60.6	0.01136574074074074	0.003896604938271605	0.0007304526748971193
2	60.64	0.010707304526748972	0.0033256172839506173	0.00037294238683127575
2	60.68	0.01541409465020576	0.005606995884773662	0.0010905349794238684
2	60.72	0.015717592592592592	0.0052366255144032925	0.0008513374485596708
2	60.76	0.018163580246913582	0.0063631687242798355	0.00169238683127572
2	60.800000000000004	0.018657407407407407	0.006273148148148148	0.0018029835390946502
2	60.84	0.02132201646090535	0.007011316872427983	0.0030889917695473253
2	60.88	0.022556584362139916	0.006905864197530864	0.003976337448559671
2	60.92	0.023459362139917696	0.006787551440329218	0.005378086419753086
2	60.96	0.03376800411522634	0.009387860082304527	0.00912551440329218
2	61.0	0.023737139917695473	0.0060185185185185185	0.006355452674897119
2	61.04	0.027890946502057614	0.006540637860082304	0.007620884773662551
2	61.08	0.024650205761316872	0.00522119341563786	0.006195987654320988
2	61.120000000000005	0.02688014403292181	0.005792181069958848	0.007055041152263374
2	61.160000000000004	0.02399434156378601	0.005131172839506173	0.005527263374485596
2	61.2	0.026149691358024692	0.005625	0.006311728395061728
2	61.24	0.02424125514403292	0.005100308641975308	0.005378086419753086
2	61.28	0.025936213991769548	0.005679012345679012	0.006319444444444444
2	61.32	0.02381687242798354	0.005115740740740741	0.005424382716049383
2	61.36	0.02592849794238683	0.005733024691358024	0.006574074074074074
2	61.4	0.02640432098765432	0.0057073045267489715	0.007039609053497943
2	61.44	0.035488683127572015	0.008713991769547326	0.00940843621399177
2	61.480000000000004	0.02532150205761317	0.005712448559670782	0.005545267489711934
2	61.52	0.025625	0.006193415637860082	0.00540380658436214
2	61.56	0.02654835390946502	0.006126543209876543	0.006491769547325103
2	61.6	0.02518261316872428	0.005185185185185185	0.006599794238683128
2	61.64	0.027862654320987654	0.00532664609053498	0.008780864197530864
2	61.68	0.026998456790123457	0.004434156378600823	0.009362139917695474
2	61.72	0.028876028806584363	0.004495884773662551	0.011594650205761317
2	61.76	0.02635545267489712	0.003487654320987654	0.011219135802469136
2	61.800000000000004	0.02558641975308642	0.003575102880658436	0.010763888888888889
2	61.84	0.022546296296296297	0.003145576131687243	0.008443930041152263
2	61.88	0.024133230452674896	0.0030349794238683126	0.009871399176954733
2	61.92	0.033104423868312756	0.0059387860082304525	0.013070987654320987
2	61.96	0.021450617283950618	0.001507201646090535	0.010594135802469136
2	62.0	0.022507716049382717	0.0021759259259259258	0.010810185185185185
2	62.04	0.01867283950617284	0.002368827160493827	0.008392489711934157
2	62.08	0.020859053497942388	0.0036599794238683127	0.008927469135802469
2	62.120000000000005	0.01720164609053498	0.003410493827160494	0.0074099794238683125
2	62.160000000000004	0.018405349794238683	0.004539609053497942	0.00595679012345679
2	62.2	0.014212962962962964	0.0032613168724279834	0.0050411522633744855
2	62.24	0.016970164609053498	0.004012345679012346	0.004549897119341564
2	62.28	0.013690843621399176	0.0033770576131687243	0.00330761316872428
2	62.32	0.017790637860082305	0.004171810699588477	0.0044444444444444444
2	62.36	0.01150977366255144	0.002361111111111111	0.0032175925925925926
2	62.4	0.02859567901234568	0.006882716049382716	0.008137860082304526
2	62.440000000000005	0.013984053497942387	0.0018775720164609054	0.005020576131687242
2	62.480000000000004	0.014603909465020576	0.0017078189300411522	0.005833333333333334
2	62.52	0.017906378600823045	0.0017541152263374487	0.007268518518518519
2	62.56	0.018618827160493828	0.0017824074074074075	0.00775977366255144
2	62.6	0.023325617283950616	0.0033204732510288067	0.009020061728395062
2	62.64	0.019819958847736626	0.0019495884773662552	0.008559670781893004
2	62.68	0.022615740740740742	0.002170781893004115	0.010267489711934157
2	62.72	0.020501543209876544	0.0015200617283950618	0.009755658436213992
2	62.76	0.02286522633744856	0.0027829218106995885	0.010244341563786008
2	62.800000000000004	0.014881687242798354	0.0006995884773662552	0.006882716049382716
2	62.84	0.017083333333333332	0.0015792181069958849	0.00786522633744856
2	62.88	0.021599794238683127	0.003809156378600823	0.008050411522633746
2	62.92	0.009387860082304527	0.00024176954732510288	0.004709362139917695
2	62.96	0.008369341563786008	0.0003420781893004115	0.0035982510288065845
2	63.0	0.00742798353909465	0.00038580246913580245	0.0035776748971193414
2	63.04	0.00606224279835391	0.0002726337448559671	0.003461934156378601
2	63.08	0.004421296296296296	7.458847736625514e-05	0.0028266460905349796
2	63.120000000000005	0.0074794238683127574	0.001103395061728395	0.0044675925925925924
2	63.160000000000004	0.0046270576131687245	0.00019804526748971193	0.0035699588477366255
2	63.2	0.0077083333333333335	0.001368312757201646	0.003958333333333334
2	63.24	0.004164094650205761	0.00015174897119341564	0.0032536008230452675
2	63.28	0.007178497942386832	0.0008281893004115226	0.004212962962962963
2	63.32	0.004323559670781893	8.487654320987654e-05	0.003438786008230453
2	63.36	0.01806841563786008	0.0041332304526748975	0.007127057613168724
2	63.4	0.0027186213991769546	5.6584362139917696e-05	0.0020344650205761316
2	63.440000000000005	0.004050925925925926	0.000360082304526749	0.002330246913580247
2	63.480000000000004	0.0031893004115226336	0.0003215020576131687	0.001736111111111111
2	63.52	0.002674897119341564	0.00040380658436213994	0.0013271604938271606
2	63.56	0.003330761316872428	0.00041923868312757203	0.0014969135802469136
2	63.6	0.0014300411522633744	6.17283950617284e-05	0.0010570987654320988
2	63.64	0.004639917695473251	0.0008796296296296296	0.0015457818930041153
2	63.68	0.0008976337448559671	0.0001748971193415638	0.00023662551440329217
2	63.72	0.0042026748971193415	0.0013040123456790123	0.0006352880658436214
2	63.76	0.0010853909465020576	0.00036522633744855967	0.00014146090534979423
2	63.800000000000004	0.004138374485596708	0.001008230452674897	0.0007536008230452675
2	63.84	0.012363683127572016	0.0031224279835390945	0.003220164609053498
2	63.88	0.004819958847736626	0.0003446502057613169	0.0015817901234567902
2	63.92	0.005578703703703704	0.00020576131687242798	0.0015406378600823045
2	63.96	0.01283179012345679	0.0029218106995884774	0.0020910493827160496
2	64.0	0.01492798353909465	0.0031944444444444446	0.002397119341563786
2	64.04	0.018256172839506174	0.003883744855967078	0.0034696502057613167
2	64.08	0.018299897119341563	0.0033950617283950617	0.0031121399176954733
2	64.12	0.015578703703703704	0.0026337448559670784	0.0027829218106995885
2	64.16	0.017497427983539093	0.003330761316872428	0.0026208847736625515
2	64.2	0.017286522633744857	0.0032047325102880658	0.0026800411522633744
2	64.24	0.020223765432098764	0.004220679012345679	0.0030864197530864196
2	64.28	0.020113168724279835	0.004583333333333333	0.0027957818930041153
2	64.32000000000001	0.02930298353909465	0.007749485596707819	0.005522119341563786
2	64.36	0.02022633744855967	0.005136316872427983	0.002939814814814815
2	64.4	0.020090020576131688	0.006327160493827161	0.002337962962962963
2	64.44	0.01653034979423868	0.005090020576131687	0.0020113168724279836
2	64.48	0.01674897119341564	0.005979938271604938	0.0018338477366255145
2	64.52	0.016445473251028807	0.005606995884773662	0.002229938271604938
2	64.56	0.01602366255144033	0.005493827160493827	0.0010622427983539094
2	64.6	0.015578703703703704	0.005509259259259259	0.0020396090534979426
2	64.64	0.015581275720164609	0.005025720164609054	0.0021810699588477368
2	64.68	0.015992798353909467	0.004866255144032922	0.0039017489711934156
2	64.72	0.015074588477366256	0.003793724279835391	0.003793724279835391
2	64.76	0.017605452674897118	0.004755658436213991	0.004678497942386831
2	64.8	0.02413065843621399	0.006550925925925926	0.006507201646090535
2	64.84	0.01320730452674897	0.002587448559670782	0.004290123456790124
2	64.88	0.015501543209876543	0.0038117283950617285	0.004580761316872428
2	64.92	0.01591820987654321	0.002788065843621399	0.005810185185185186
2	64.96000000000001	0.016929012345679013	0.003094135802469136	0.0049717078189300415
2	65.0	0.01474537037037037	0.002512860082304527	0.005606995884773662
2	65.04	0.013989197530864198	0.0030324074074074073	0.003999485596707819
2	65.08	0.00966820987654321	0.0023353909465020574	0.0023559670781893006
2	65.12	0.011394032921810699	0.002623456790123457	0.002978395061728395
2	65.16	0.00753343621399177	0.001808127572016461	0.0015997942386831276
2	65.2	0.010195473251028807	0.0026208847736625515	0.003271604938271605
2	65.24	0.00570216049382716	0.0010030864197530865	0.002232510288065844
2	65.28	0.022867798353909466	0.005239197530864197	0.007626028806584362
2	65.32000000000001	0.0083179012345679	0.00032407407407407406	0.005051440329218107
2	65.36	0.012741769547325104	0.0011522633744855968	0.00753858024691358
2	65.4	0.013526234567901235	0.0009953703703703704	0.008487654320987654
2	65.44	0.016368312757201645	0.00209619341563786	0.00900462962962963
2	65.48	0.013629115226337448	0.0011522633744855968	0.008832304526748972
2	65.52	0.015334362139917696	0.001808127572016461	0.008999485596707818
2	65.56	0.014845679012345679	0.0017283950617283952	0.009138374485596708
2	65.6	0.011957304526748971	0.00147119341563786	0.00797582304526749
2	65.64	0.011828703703703704	0.0016486625514403291	0.007836934156378601
2	65.68	0.007862654320987655	0.0007973251028806584	0.0061342592592592594
2	65.72	0.00753343621399177	0.0012525720164609053	0.0051337448559670784
2	65.76	0.01647633744855967	0.0035339506172839506	0.007073045267489712
2	65.8	0.006612654320987654	0.0005401234567901234	0.0043852880658436216
2	65.84	0.005619855967078189	0.0005529835390946502	0.0038734567901234566
2	65.88	0.006746399176954732	0.0007896090534979424	0.0037371399176954734
2	65.92	0.00455761316872428	0.00024434156378600825	0.0030272633744855967
2	65.96000000000001	0.0058127572016460904	0.00037037037037037035	0.0030838477366255143
2	66.0	0.0036934156378600823	0.0003189300411522634	0.0020910493827160496
2	66.04	0.005357510288065844	0.0009387860082304527	0.0018955761316872429
2	66.08	0.005925925925925926	0.0008693415637860083	0.0029140946502057615
2	66.12	0.008217592592592592	0.000882201646090535	0.004511316872427984
2	66.16	0.011579218106995885	0.0009310699588477366	0.006988168724279835
2	66.2	0.011934156378600824	0.0002726337448559671	0.008400205761316873
2	66.24	0.02794238683127572	0.00415895061728395	0.014079218106995885
2	66.28	0.01593878600823045	0.00043467078189300413	0.01135545267489712
2	66.32000000000001	0.021646090534979425	0.001977880658436214	0.014246399176954732
2	66.36	0.021651234567901235	0.0019598765432098765	0.014909979423868312
2	66.4	0.026813271604938273	0.0026697530864197533	0.017651748971193416
2	66.44	0.026340020576131686	0.0014017489711934156	0.01888374485596708
2	66.48	0.033659979423868315	0.0023122427983539094	0.02279835390946502
2	66.52	0.03398405349794239	0.0015457818930041153	0.025270061728395063
2	66.56	0.035643004115226334	0.0019753086419753087	0.025560699588477367
2	66.6	0.03221965020576132	0.0018415637860082303	0.021965020576131686
2	66.64	0.031270576131687246	0.0026311728395061727	0.020501543209876544
2	66.68	0.03397633744855967	0.003976337448559671	0.020174897119341565
2	66.72	0.04128600823045268	0.006234567901234568	0.021368312757201646
2	66.76	0.03358024691358025	0.004274691358024691	0.019068930041152263
2	66.8	0.03529578189300411	0.005036008230452675	0.018978909465020576
2	66.84	0.03672582304526749	0.006419753086419753	0.018361625514403294
2	66.88	0.03206275720164609	0.005617283950617284	0.016494341563786007
2	66.92	0.03567644032921811	0.006003086419753087	0.017237654320987655
2	66.96000000000001	0.03314043209876543	0.005756172839506172	0.01638888888888889
2	67.0	0.03334362139917695	0.0069393004115226335	0.015666152263374485
2	67.04	0.030787037037037036	0.00570216049382716	0.014660493827160493
2	67.08	0.02820730452674897	0.005316358024691358	0.012739197530864197
2	67.12	0.02868827160493827	0.005285493827160494	0.012656893004115226
2	67.16	0.030776748971193417	0.005228909465020576	0.015534979423868313
2	67.2	0.04342849794238683	0.007998971193415638	0.021550925925925925
2	67.24	0.029840534979423867	0.003438786008230453	0.017767489711934155
2	67.28	0.0319238683127572	0.004925411522633745	0.016633230452674896
2	67.32000000000001	0.024920267489711934	0.003917181069958847	0.014375
2	67.36	0.030036008230452674	0.0045936213991769545	0.017291666666666667
2	67.4	0.024974279835390946	0.0031018518518518517	0.01624485596707819
2	67.44	0.028497942386831277	0.004182098765432099	0.018930041152263374
2	67.48	0.024205246913580246	0.003220164609053498	0.017669753086419753
2	67.52	0.023076131687242797	0.004061213991769548	0.015640432098765433
2	67.56	0.017363683127572017	0.002875514403292181	0.012762345679012346
2	67.6	0.01908179012345679	0.0037860082304526747	0.012001028806584362
2	67.64	0.017664609053497943	0.004526748971193415	0.01017746913580247
2	67.68	0.02922067901234568	0.007145061728395062	0.013245884773662552
2	67.72	0.015311213991769547	0.003094135802469136	0.009439300411522633
2	67.76	0.016409465020576133	0.0035622427983539096	0.009593621399176955
2	67.8	0.01835133744855967	0.003449074074074074	0.010637860082304527
2	67.84	0.016592078189300412	0.003410493827160494	0.009935699588477367
2	67.88	0.016712962962962964	0.002536008230452675	0.010715020576131688
2	67.92	0.01853395061728395	0.002065329218106996	0.012811213991769547
2	67.96000000000001	0.020823045267489713	0.00261059670781893	0.01511059670781893
2	68.0	0.017834362139917695	0.0013503086419753086	0.01396604938271605
2	68.04	0.0182201646090535	0.0023276748971193416	0.012376543209876543
2	68.08	0.013503086419753086	0.002109053497942387	0.009660493827160494
2	68.12	0.010715020576131688	0.0016872427983539095	0.0077314814814814815
2	68.16	0.020622427983539096	0.005046296296296296	0.008729423868312757
2	68.2	0.006738683127572017	0.0012834362139917696	0.00393261316872428
2	68.24	0.011129115226337449	0.001903292181069959	0.005383230452674897
2	68.28	0.010383230452674898	0.0018364197530864198	0.004254115226337449
2	68.32000000000001	0.01892746913580247	0.0033719135802469137	0.007391975308641975
2	68.36	0.017690329218106995	0.003299897119341564	0.007857510288065844
2	68.4	0.02780864197530864	0.004930555555555555	0.012078189300411523
2	68.44	0.0259619341563786	0.004200102880658437	0.013415637860082305
2	68.48	0.031499485596707816	0.005398662551440329	0.015882201646090534
2	68.52	0.026700102880658435	0.004855967078189301	0.014627057613168725
2	68.56	0.03238940329218107	0.006255144032921811	0.016743827160493826
2	68.60000000000001	0.025516975308641974	0.005	0.013353909465020576
2	68.64	0.03396090534979424	0.008204732510288066	0.013497942386831276
2	68.68	0.024022633744855967	0.004609053497942387	0.011520061728395061
2	68.72	0.02628858024691358	0.005012860082304527	0.011705246913580247
2	68.76	0.02607253086419753	0.0058461934156378605	0.010565843621399177
2	68.8	0.026574074074074073	0.00595679012345679	0.009876543209876543
2	68.84	0.023063271604938273	0.0049151234567901235	0.010920781893004116
2	68.88	0.02024948559670782	0.004470164609053498	0.010090020576131687
2	68.92	0.022199074074074072	0.003978909465020576	0.013078703703703703
2	68.96000000000001	0.020776748971193415	0.003068415637860082	0.013176440329218107
2	69.0	0.025123456790123455	0.004552469135802469	0.014529320987654321
2	69.04	0.02589506172839506	0.003616255144032922	0.015475823045267489
2	69.08	0.03088477366255144	0.004580761316872428	0.01815329218106996
2	69.12	0.03929783950617284	0.007150205761316872	0.019742798353909467
2	69.16	0.04015174897119342	0.006177983539094651	0.02060442386831276
2	69.2	0.04184156378600823	0.00547582304526749	0.022343106995884772
2	69.24	0.04271604938271605	0.004832818930041153	0.02286522633744856
2	69.28	0.04397119341563786	0.005118312757201646	0.024434156378600823
2	69.32000000000001	0.04275977366255144	0.00566358024691358	0.022854938271604938
2	69.36	0.03887345679012345	0.0055478395061728395	0.020632716049382716
2	69.4	0.036108539094650206	0.004452160493827161	0.019385288065843623
2	69.44	0.03603909465020576	0.005861625514403292	0.018261316872427984
2	69.48	0.03354423868312757	0.006255144032921811	0.01558641975308642
2	69.52	0.031710390946502055	0.006936728395061729	0.014156378600823045
2	69.56	0.028127572016460906	0.006039094650205762	0.012926954732510288
2	69.60000000000001	0.03579475308641975	0.009194958847736625	0.013768004115226338
2	69.64	0.021455761316872428	0.005437242798353909	0.00915895061728395
2	69.68	0.021571502057613167	0.005745884773662551	0.008935185185185185
2	69.72	0.020565843621399175	0.005694444444444445	0.007484567901234568
2	69.76	0.020450102880658436	0.005555555555555556	0.007265946502057613
2	69.8	0.02529835390946502	0.006854423868312757	0.009287551440329217
2	69.84	0.022772633744855966	0.006854423868312757	0.0069161522633744855
2	69.88	0.023217592592592592	0.006669238683127572	0.006682098765432099
2	69.92	0.019642489711934157	0.005540123456790123	0.006123971193415637
2	69.96000000000001	0.020270061728395062	0.005169753086419753	0.006388888888888889
2	70.0	0.018623971193415637	0.00514917695473251	0.0048585390946502055
2	70.04	0.01877057613168724	0.005318930041152263	0.004989711934156379
2	70.08	0.023863168724279835	0.006643518518518518	0.006244855967078189
2	70.12	0.012626028806584363	0.0026954732510288066	0.003816872427983539
2	70.16	0.011198559670781894	0.0026800411522633744	0.0027906378600823043
2	70.2	0.010555555555555556	0.0022247942386831275	0.0034002057613168723
2	70.24	0.010056584362139917	0.002358539094650206	0.0026131687242798352
2	70.28	0.008076131687242798	0.001368312757201646	0.0028652263374485598
2	70.32000000000001	0.009675925925925926	0.0020601851851851853	0.0025308641975308644
2	70.36	0.005383230452674897	0.0010056584362139918	0.0012319958847736626
2	70.4	0.007592592592592593	0.0021141975308641976	0.00169238683127572
2	70.44	0.003500514403292181	0.0005967078189300411	0.0009516460905349795
2	70.48	0.005280349794238683	0.0018184156378600823	0.0008410493827160494
2	70.52	0.001962448559670782	0.0006584362139917696	0.00023662551440329217
2	70.56	0.01478395061728395	0.00489454732510288	0.0031584362139917698
2	70.60000000000001	0.0012654320987654322	0.0005889917695473251	0.00023919753086419754
2	70.64	0.003919753086419753	0.001154835390946502	0.0009619341563786008
2	70.68	0.0017001028806584361	0.0004243827160493827	0.0008204732510288066
2	70.72	0.004701646090534979	0.0014583333333333334	0.0012011316872427983
2	70.76	0.004086934156378601	0.0005709876543209877	0.0022505144032921812
2	70.8	0.00713477366255144	0.0015612139917695472	0.0030272633744855967
2	70.84	0.0084130658436214	0.000985082304526749	0.00474022633744856
2	70.88	0.007294238683127572	0.00073559670781893	0.004575617283950617
2	70.92	0.009912551440329218	0.0009645061728395061	0.0062371399176954735
2	70.96000000000001	0.009969135802469135	0.0003189300411522634	0.006941872427983539
2	71.0	0.014809670781893004	0.001301440329218107	0.009655349794238682
2	71.04	0.022757201646090536	0.003840020576131687	0.01117283950617284
2	71.08	0.015018004115226337	0.0010751028806584362	0.009786522633744856
2	71.12	0.013757716049382716	0.0011239711934156378	0.0086059670781893
2	71.16	0.01485082304526749	0.0019675925925925924	0.008564814814814815
2	71.2	0.014508744855967079	0.0017849794238683128	0.008603395061728395
2	71.24	0.01579475308641975	0.0020859053497942386	0.008603395061728395
2	71.28	0.017250514403292182	0.0023945473251028807	0.008227880658436213
2	71.32000000000001	0.017739197530864198	0.003016975308641975	0.007415123456790123
2	71.36	0.020372942386831277	0.004194958847736625	0.007862654320987655
2	71.4	0.019809670781893003	0.004411008230452675	0.006514917695473251
2	71.44	0.021545781893004115	0.00440843621399177	0.007901234567901235
2	71.48	0.019251543209876543	0.003145576131687243	0.0069495884773662555
2	71.52	0.030635288065843622	0.00712962962962963	0.009915123456790123
2	71.56	0.01967849794238683	0.003199588477366255	0.007332818930041152
2	71.60000000000001	0.025205761316872428	0.005609567901234568	0.008950617283950617
2	71.64	0.02532150205761317	0.005997942386831275	0.0086059670781893
2	71.68	0.029465020576131686	0.007309670781893004	0.010396090534979424
2	71.72	0.030848765432098767	0.00720164609053498	0.011921296296296296
2	71.76	0.03447530864197531	0.009218106995884774	0.012489711934156378
2	71.8	0.035498971193415635	0.008662551440329219	0.01371141975308642
2	71.84	0.0367309670781893	0.00786522633744856	0.01511059670781893
2	71.88	0.036309156378600826	0.007186213991769547	0.015416666666666667
2	71.92	0.03517746913580247	0.006473765432098765	0.015396090534979423
2	71.96000000000001	0.03790380658436214	0.0067309670781893005	0.017677469135802468
2	72.0	0.045437242798353907	0.008629115226337448	0.02063014403292181
2	72.04	0.040594135802469136	0.006003086419753087	0.020967078189300412
2	72.08	0.03574588477366255	0.005079732510288066	0.017883230452674898
2	72.12	0.033317901234567904	0.004387860082304526	0.016795267489711933
2	72.16	0.028670267489711933	0.004058641975308642	0.013791152263374486
2	72.2	0.02637088477366255	0.004537037037037037	0.01172067901234568
2	72.24	0.018055555555555554	0.0037088477366255144	0.007564300411522634
2	72.28	0.01574074074074074	0.003492798353909465	0.005308641975308642
2	72.32000000000001	0.013037551440329219	0.0035982510288065845	0.002600308641975309
2	72.36	0.013464506172839506	0.003132716049382716	0.0032921810699588477
2	72.4	0.015303497942386831	0.0029501028806584364	0.00551440329218107
2	72.44	0.013636831275720164	0.0013297325102880658	0.006833847736625515
2	72.48	0.028564814814814814	0.004822530864197531	0.012355967078189301
2	72.52	0.015568415637860083	0.0009156378600823045	0.010002572016460905
2	72.56	0.019246399176954733	0.0017515432098765432	0.011777263374485597
2	72.60000000000001	0.016723251028806584	0.001337448559670782	0.011700102880658435
2	72.64	0.018747427983539094	0.0018055555555555555	0.012415123456790123
2	72.68	0.014089506172839507	0.0008179012345679012	0.011062242798353909
2	72.72	0.016856995884773664	0.001875	0.011183127572016461
2	72.76	0.01158179012345679	0.0010622427983539094	0.009295267489711934
2	72.8	0.016491769547325102	0.0027443415637860083	0.010084876543209876
2	72.84	0.011175411522633745	0.0012242798353909465	0.008284465020576132
2	72.88	0.008757716049382715	0.0010493827160493827	0.006872427983539094
2	72.92	0.010311213991769548	0.0016332304526748972	0.0062371399176954735
2	72.96000000000001	0.01801440329218107	0.003845164609053498	0.008037551440329218
2	73.0	0.008981481481481481	0.0009619341563786008	0.005766460905349794
2	73.04	0.007867798353909465	0.0007098765432098765	0.0055246913580246915
2	73.08	0.010223765432098766	0.0019110082304526748	0.005545267489711934
2	73.12	0.0065483539094650205	0.0010493827160493827	0.004038065843621399
2	73.16	0.008135288065843621	0.0014660493827160495	0.003742283950617284
2	73.2	0.004012345679012346	0.0010390946502057614	0.0018364197530864198
2	73.24	0.00710133744855967	0.0018647119341563786	0.0019367283950617283
2	73.28	0.004045781893004115	0.0010751028806584362	0.0011882716049382716
2	73.32000000000001	0.005277777777777778	0.0015612139917695472	0.0012885802469135802
2	73.36	0.006658950617283951	0.0018132716049382715	0.0012397119341563787
2	73.4	0.005565843621399177	0.0019110082304526748	0.0009439300411522634
2	73.44	0.017829218106995885	0.0047299382716049386	0.004544753086419753
2	73.48	0.0022479423868312755	0.0010622427983539094	0.0003755144032921811
2	73.52	0.004832818930041153	0.0014686213991769548	0.0016975308641975309
2	73.56	0.002880658436213992	0.0006327160493827161	0.0015972222222222223
2	73.60000000000001	0.005398662551440329	0.0011805555555555556	0.001787551440329218
2	73.64	0.002409979423868313	0.00011831275720164609	0.001404320987654321
2	73.68	0.00400977366255144	0.0011496913580246913	0.0016049382716049382
2	73.72	0.0018261316872427984	0.0002160493827160494	0.0010751028806584362
2	73.76	0.0032664609053497944	0.0007330246913580247	0.0009979423868312757
2	73.8	0.0008976337448559671	6.17283950617284e-05	0.000360082304526749
2	73.84	0.0026440329218106995	0.0005529835390946502	0.0004295267489711934
2	73.88	0.0023431069958847737	0.0007484567901234568	0.00021862139917695473
2	73.92	0.0158667695473251	0.004367283950617284	0.00386059670781893
2	73.96000000000001	0.003042695473251029	0.0009876543209876543	0.000257201646090535
2	74.0	0.003335905349794239	0.0011779835390946503	0.00022376543209876544
2	74.04	0.006082818930041152	0.001756687242798354	0.0010570987654320988
2	74.08	0.005231481481481481	0.0016975308641975309	0.00023662551440329217
2	74.12	0.009879115226337448	0.0028935185185185184	0.0009979423868312757
2	74.16	0.007824074074074074	0.002487139917695473	0.00016203703703703703
2	74.2	0.012142489711934157	0.004032921810699588	0.0015817901234567902
2	74.24	0.011378600823045268	0.004313271604938272	0.0007638888888888889
2	74.28	0.015390946502057613	0.005550411522633745	0.0019495884773662552
2	74.32000000000001	0.01590020576131687	0.005419238683127572	0.002559156378600823
2	74.36	0.017651748971193416	0.00496656378600823	0.0034027777777777776
2	74.4	0.027062757201646092	0.006831275720164609	0.006314300411522634
2	74.44	0.02007716049382716	0.004292695473251029	0.005486111111111111
2	74.48	0.022232510288065842	0.00474537037037037	0.006617798353909465
2	74.52	0.020987654320987655	0.0038143004115226337	0.007767489711934156
2	74.56	0.02140432098765432	0.0035468106995884775	0.009014917695473251
2	74.60000000000001	0.020108024691358025	0.0023919753086419754	0.009025205761316872
2	74.64	0.022363683127572018	0.002888374485596708	0.00988940329218107
2	74.68	0.020303497942386832	0.00169238683127572	0.009827674897119342
2	74.72	0.022685185185185187	0.002170781893004115	0.010915637860082305
2	74.76	0.02059156378600823	0.0014583333333333334	0.0103369341563786
2	74.8	0.022569444444444444	0.0018106995884773663	0.011684670781893005
2	74.84	0.018492798353909465	0.00037294238683127575	0.010640432098765432
2	74.88	0.028238168724279835	0.004197530864197531	0.012417695473251028
2	74.92	0.01595164609053498	0.0012757201646090535	0.0077546296296296295
2	74.96000000000001	0.014974279835390946	0.0012088477366255144	0.007417695473251029
2	75.0	0.01420267489711934	0.001566358024691358	0.0063863168724279835
2	75.04	0.011838991769547325	0.0011676954732510287	0.005450102880658436
2	75.08	0.014645061728395062	0.0024537037037037036	0.005784465020576132
2	75.12	0.009786522633744856	0.001051954732510288	0.004287551440329218
2	75.16	0.011051954732510288	0.0017181069958847736	0.004367283950617284
2	75.2	0.009426440329218107	0.0012345679012345679	0.004068930041152263
2	75.24	0.012726337448559671	0.0030504115226337447	0.0038503086419753086
2	75.28	0.013153292181069958	0.00253858024691358	0.0031635802469135803
2	75.32000000000001	0.017253086419753087	0.0043287037037037035	0.003626543209876543
2	75.36	0.028719135802469136	0.007780349794238683	0.005643004115226337
2	75.4	0.026772119341563785	0.006761831275720165	0.004981995884773663
2	75.44	0.031705246913580246	0.007741769547325103	0.0066512345679012345
2	75.48	0.03257201646090535	0.008150720164609054	0.006828703703703704
2	75.52	0.03371656378600823	0.008798868312757202	0.0066049382716049385
2	75.56	0.03065329218106996	0.008382201646090536	0.005105452674897119
2	75.60000000000001	0.033940329218106996	0.009030349794238684	0.007109053497942387
2	75.64	0.03311985596707819	0.00849022633744856	0.007448559670781893
2	75.68	0.03692644032921811	0.009809670781893005	0.008217592592592592
2	75.72	0.03256430041152263	0.00804269547325103	0.006435185185185185
2	75.76	0.03474022633744856	0.008626543209876544	0.007512860082304527
2	75.8	0.028608539094650207	0.006895576131687243	0.006489197530864198
2	75.84	0.04085905349794239	0.01132201646090535	0.009678497942386831
2	75.88	0.025198045267489713	0.007512860082304527	0.006100823045267489
2	75.92	0.02992798353909465	0.009544753086419753	0.006718106995884774
2	75.96000000000001	0.02875514403292181	0.010118312757201646	0.005573559670781893
2	76.0	0.030977366255144034	0.010972222222222222	0.005195473251028806
2	76.04	0.02941358024691358	0.010792181069958847	0.004313271604938272
2	76.08	0.027623456790123457	0.010146604938271605	0.0027546296296296294
2	76.12	0.029354423868312756	0.011309156378600823	0.0031430041152263376
2	76.16	0.029547325102880658	0.011252572016460906	0.0032818930041152265
2	76.2	0.03316358024691358	0.011733539094650206	0.0044907407407407405
2	76.24	0.03288837448559671	0.010570987654320988	0.005905349794238683
2	76.28	0.03379115226337449	0.009583333333333333	0.008770576131687243
2	76.32000000000001	0.03712705761316872	0.010316358024691358	0.010162037037037037
2	76.36	0.029722222222222223	0.007476851851851852	0.010367798353909465
2	76.4	0.023076131687242797	0.004624485596707819	0.009462448559670782
2	76.44	0.022381687242798355	0.003330761316872428	0.010555555555555556
2	76.48	0.0172119341563786	0.0023919753086419754	0.00960133744855967
2	76.52	0.015038580246913581	0.0029578189300411522	0.008521090534979424
2	76.56	0.013773148148148149	0.0026568930041152264	0.008212448559670783
2	76.60000000000001	0.01054783950617284	0.0011291152263374485	0.0070987654320987656
2	76.64	0.012497427983539094	0.0020498971193415637	0.007281378600823046
2	76.68	0.011049382716049383	0.0017335390946502057	0.006152263374485597
2	76.72	0.020329218106995884	0.005375514403292181	0.007088477366255144
2	76.76	0.027777777777777776	0.009351851851851853	0.006875
2	76.8	0.04237139917695473	0.015604423868312758	0.01017746913580247
2	76.84	0.0350951646090535	0.01287551440329218	0.006823559670781893
2	76.88	0.038505658436213994	0.013338477366255144	0.007322530864197531
2	76.92	0.03511316872427984	0.011306584362139918	0.006296296296296296
2	76.96000000000001	0.0332201646090535	0.009565329218106995	0.005923353909465021
2	77.0	0.03208590534979424	0.009112654320987654	0.005010288065843621
2	77.04	0.0288940329218107	0.007713477366255144	0.0046502057613168725
2	77.08	0.03132716049382716	0.00904320987654321	0.004724794238683128
2	77.12	0.03091820987654321	0.008996913580246913	0.004297839506172839
2	77.16	0.0357227366255144	0.011545781893004115	0.0045010288065843625
2	77.2	0.03354938271604938	0.010666152263374485	0.003942901234567901
2	77.24	0.035771604938271605	0.012060185185185186	0.004045781893004115
2	77.28	0.04197788065843622	0.014575617283950617	0.005776748971193416
2	77.32000000000001	0.03412551440329218	0.01147119341563786	0.0027031893004115224
2	77.36	0.031579218106995884	0.010128600823045267	0.0022247942386831275
2	77.4	0.03168724279835391	0.010244341563786008	0.0023996913580246913
2	77.44	0.028737139917695474	0.008930041152263375	0.0012371399176954732
2	77.48	0.028513374485596706	0.008940329218106996	0.001412037037037037
2	77.52	0.02868312757201646	0.009308127572016461	0.0015174897119341563
2	77.56	0.0278369341563786	0.008595679012345678	0.0018647119341563786
2	77.60000000000001	0.02477366255144033	0.007494855967078189	0.0010468106995884774
2	77.64	0.02189814814814815	0.0065020576131687245	0.0005787037037037037
2	77.68	0.02273148148148148	0.007281378600823046	0.0010622427983539094
2	77.72	0.020069444444444445	0.006728395061728395	0.0007741769547325103
2	77.76	0.02875	0.01044238683127572	0.0033281893004115225
2	77.8	0.016247427983539096	0.006054526748971193	0.0004655349794238683
2	77.84	0.0128369341563786	0.0051234567901234564	0.001352880658436214
2	77.88	0.005861625514403292	0.0024305555555555556	0.001419753086419753
2	77.92	0.005509259259259259	0.0022016460905349795	0.0016332304526748972
2	77.96000000000001	0.0034079218106995886	0.0014583333333333334	0.0005504115226337449
2	78.0	0.01287037037037037	0.0034902263374485595	0.001293724279835391
2	78.04	0.01444701646090535	0.004416152263374486	0.0011625514403292181
2	78.08	0.018935185185185187	0.006113683127572016	0.001345164609053498
2	78.12	0.01960648148148148	0.00679783950617284	0.0008616255144032922
2	78.16	0.0215380658436214	0.007852366255144032	0.0006121399176954733
2	78.2	0.024665637860082305	0.009722222222222222	0.0009233539094650206
2	78.24	0.03377057613168724	0.013271604938271606	0.00301440329218107
2	78.28	0.0280298353909465	0.011712962962962963	0.0010262345679012345
2	78.32000000000001	0.027906378600823047	0.011545781893004115	0.0013323045267489711
2	78.36	0.029501028806584364	0.012109053497942387	0.0018209876543209876
2	78.4	0.02915380658436214	0.011337448559670782	0.0022222222222222222
2	78.44	0.03236625514403292	0.012839506172839505	0.0036342592592592594
2	78.48	0.031347736625514405	0.011342592592592593	0.003950617283950617
2	78.52	0.03308899176954733	0.012170781893004115	0.004269547325102881
2	78.56	0.03234567901234568	0.011159979423868312	0.0047067901234567906
2	78.60000000000001	0.031301440329218104	0.010020576131687242	0.005056584362139917
2	78.64	0.03207304526748971	0.01029320987654321	0.006327160493827161
2	78.68	0.03227880658436214	0.00896604938271605	0.007659465020576132
2	78.72	0.042265946502057616	0.011787551440329218	0.011424897119341564
2	78.76	0.03334876543209876	0.007229938271604938	0.009755658436213992
2	78.8	0.034650205761316874	0.0073302469135802465	0.01140432098765432
2	78.84	0.031646090534979424	0.0062371399176954735	0.010810185185185185
2	78.88	0.030992798353909466	0.0060416666666666665	0.011520061728395061
2	78.92	0.024259259259259258	0.003942901234567901	0.01052469135802469
2	78.96000000000001	0.024619341563786007	0.003891460905349794	0.01065329218106996
2	79.0	0.023276748971193417	0.003132716049382716	0.01070216049382716
2	79.04	0.026069958847736625	0.0035185185185185185	0.011424897119341564
2	79.08	0.022453703703703705	0.0031224279835390945	0.0109130658436214
2	79.12	0.021453189300411523	0.0025617283950617282	0.01025977366255144
2	79.16	0.021671810699588477	0.0031069958847736627	0.009897119341563785
2	79.2	0.02838477366255144	0.005442386831275721	0.010614711934156378
2	79.24	0.01819187242798354	0.0020113168724279836	0.008258744855967079
2	79.28	0.01540895061728395	0.0019984567901234567	0.006728395061728395
2	79.32000000000001	0.014387860082304527	0.002242798353909465	0.006826131687242798
2	79.36	0.010612139917695473	0.0014377572016460905	0.0052263374485596705
2	79.4	0.008940329218106996	0.0015509259259259259	0.004025205761316873
2	79.44	0.007590020576131687	0.0015200617283950618	0.003140432098765432
2	79.48	0.00875	0.0022762345679012345	0.0023996913580246913
2	79.52	0.00599022633744856	0.0021347736625514403	0.001072530864197531
2	79.56	0.006859567901234568	0.0030015432098765434	0.0007536008230452675
2	79.60000000000001	0.007160493827160494	0.0020627572016460906	0.001491769547325103
2	79.64	0.004974279835390946	0.001491769547325103	0.0016795267489711934
2	79.68	0.019266975308641975	0.00558641975308642	0.005671296296296297
2	79.72	0.005102880658436214	0.0013040123456790123	0.0026286008230452674
2	79.76	0.009830246913580247	0.0022633744855967077	0.0042309670781893
2	79.8	0.008333333333333333	0.0012474279835390947	0.004441872427983539
2	79.84	0.013374485596707819	0.002103909465020576	0.006417181069958848
2	79.88	0.013233024691358024	0.0019958847736625514	0.006532921810699589
2	79.92	0.017407407407407406	0.0022762345679012345	0.00871656378600823
2	79.96000000000001	0.014143518518518519	0.0007613168724279835	0.008104423868312758
2	80.0	0.020974794238683127	0.002993827160493827	0.009606481481481481
2	80.04	0.0198070987654321	0.0023276748971193416	0.008834876543209877
2	80.08	0.026234567901234566	0.005061728395061729	0.010190329218106996
2	80.12	0.028883744855967078	0.006833847736625515	0.010601851851851852
2	80.16	0.04185185185185185	0.01143775720164609	0.01363940329218107
2	80.2	0.03363683127572017	0.00981224279835391	0.011532921810699589
2	80.24	0.03353909465020576	0.009915123456790123	0.011844135802469135
2	80.28	0.03350308641975309	0.00952417695473251	0.01190843621399177
2	80.32000000000001	0.031931584362139914	0.008652263374485597	0.01139917695473251
2	80.36	0.032049897119341565	0.00900977366255144	0.011288580246913581
2	80.4	0.0294238683127572	0.0079809670781893	0.01058127572016461
2	80.44	0.028310185185185185	0.008261316872427983	0.010149176954732511
2	80.48	0.027132201646090533	0.0074331275720164606	0.009472736625514403
2	80.52	0.027595164609053497	0.0077546296296296295	0.009511316872427983
2	80.56	0.026103395061728395	0.007397119341563786	0.009187242798353909
2	80.60000000000001	0.0265869341563786	0.006358024691358025	0.009956275720164609
2	80.64	0.03601337448559671	0.008981481481481481	0.012795781893004116
2	80.68	0.024511316872427982	0.004256687242798354	0.009935699588477367
2	80.72	0.024781378600823044	0.004503600823045267	0.009405864197530865
2	80.76	0.021638374485596707	0.0033179012345679014	0.008405349794238683
2	80.8	0.02267232510288066	0.0030632716049382716	0.008611111111111111
2	80.84	0.01738940329218107	0.0011265432098765433	0.008243312757201646
2	80.88	0.01772119341563786	0.0015843621399176955	0.008148148148148147
2	80.92	0.012322530864197531	0.000558127572016461	0.006427469135802469
2	80.96000000000001	0.013536522633744856	0.001301440329218107	0.006715534979423868
2	81.0	0.008263888888888888	0.0003909465020576132	0.0046502057613168725
2	81.04	0.008901748971193415	0.001000514403292181	0.0048122427983539095
2	81.08	0.008034979423868313	0.0015637860082304527	0.004020061728395061
2	81.12	0.020450102880658436	0.0051234567901234564	0.007425411522633745
2	81.16	0.008233024691358025	0.0012808641975308641	0.004171810699588477
2	81.2	0.007445987654320987	0.001072530864197531	0.004753086419753087
2	81.24	0.010367798353909465	0.0017335390946502057	0.005632716049382716
2	81.28	0.007911522633744856	0.0006430041152263374	0.005519547325102881
2	81.32000000000001	0.010383230452674898	0.0015200617283950618	0.005985082304526749
2	81.36	0.006159979423868313	0.0003266460905349794	0.00408179012345679
2	81.4	0.00949074074074074	0.0017926954732510288	0.0031893004115226336
2	81.44	0.007481995884773662	0.00084619341563786	0.002037037037037037
2	81.48	0.013148148148148148	0.00305298353909465	0.002337962962962963
2	81.52	0.012723765432098766	0.002551440329218107	0.002103909465020576
2	81.56	0.015992798353909467	0.004012345679012346	0.0021759259259259258
2	81.60000000000001	0.02544238683127572	0.006049382716049383	0.004992283950617284
2	81.64	0.020306069958847737	0.004295267489711934	0.002852366255144033
2	81.68	0.023233024691358024	0.005815329218106996	0.003425925925925926
2	81.72	0.02414351851851852	0.006633230452674897	0.003464506172839506
2	81.76	0.02497685185185185	0.006905864197530864	0.003492798353909465
2	81.8	0.02337962962962963	0.006720679012345679	0.0024819958847736626
2	81.84	0.023734567901234568	0.007546296296296297	0.002471707818930041
2	81.88	0.022950102880658435	0.007836934156378601	0.0016743827160493826
2	81.92	0.02360082304526749	0.008029835390946502	0.0018441358024691358
2	81.96000000000001	0.02162551440329218	0.007186213991769547	0.0012165637860082304
2	82.0	0.02323045267489712	0.007893518518518518	0.0013425925925925925
2	82.04	0.021031378600823044	0.006875	0.0010776748971193415
2	82.08	0.03006687242798354	0.01099537037037037	0.0036059670781893004
2	82.12	0.020799897119341562	0.007656893004115226	0.000830761316872428
2	82.16	0.021633230452674897	0.00849022633744856	0.001116255144032922
2	82.2	0.019215534979423868	0.007484567901234568	0.0007227366255144033
2	82.24	0.017165637860082305	0.006051954732510288	0.0010570987654320988
2	82.28	0.014945987654320987	0.005522119341563786	0.0008744855967078189
2	82.32000000000001	0.011466049382716049	0.0046167695473251025	0.0004501028806584362
2	82.36	0.013104423868312757	0.0062037037037037035	0.0008564814814814815
2	82.4	0.009027777777777777	0.0038786008230452676	0.00038065843621399177
2	82.44	0.006324588477366255	0.003906893004115226	0.0008719135802469135
2	82.48	0.0073559670781893	0.0035056584362139916	0.0008924897119341564
2	82.52	0.010717592592592593	0.004521604938271605	0.0011342592592592593
2	82.56	0.02051440329218107	0.007335390946502058	0.0027829218106995885
2	82.60000000000001	0.012070473251028807	0.004277263374485597	0.0008667695473251029
2	82.64	0.014758230452674896	0.004663065843621399	0.0011625514403292181
2	82.68	0.017157921810699587	0.006103395061728395	0.0014969135802469136
2	82.72	0.01980195473251029	0.007183641975308642	0.0014017489711934156
2	82.76	0.019218106995884773	0.007227366255144033	0.001154835390946502
2	82.8	0.021473765432098765	0.007926954732510288	0.0010931069958847737
2	82.84	0.021054526748971195	0.008050411522633746	0.0010133744855967079
2	82.88	0.024642489711934158	0.008837448559670781	0.0020601851851851853
2	82.92	0.02232253086419753	0.007294238683127572	0.0016872427983539095
2	82.96000000000001	0.024251543209876544	0.008132716049382717	0.0017824074074074075
2	83.0	0.024909979423868314	0.007988683127572017	0.0019238683127572017
2	83.04	0.03491255144032922	0.011828703703703704	0.0044675925925925924
2	83.08	0.02780349794238683	0.009429012345679012	0.0021141975308641976
2	83.12	0.029732510288065842	0.01098508230452675	0.002155349794238683
2	83.16	0.028284465020576133	0.010221193415637861	0.0021064814814814813
2	83.2	0.03043724279835391	0.011486625514403293	0.002651748971193416
2	83.24	0.029117798353909465	0.010311213991769548	0.0030349794238683126
2	83.28	0.02725051440329218	0.009287551440329217	0.002242798353909465
2	83.32000000000001	0.02866255144032922	0.009359567901234567	0.00334619341563786
2	83.36	0.02693672839506173	0.007736625514403292	0.0040637860082304526
2	83.4	0.02774948559670782	0.008482510288065844	0.004699074074074074
2	83.44	0.026118827160493827	0.006671810699588478	0.005519547325102881
2	83.48	0.027489711934156377	0.007124485596707819	0.00643775720164609
2	83.52	0.031622942386831276	0.008063271604938272	0.00800925925925926
2	83.56	0.024400720164609053	0.004038065843621399	0.007353395061728395
2	83.60000000000001	0.02099022633744856	0.0035030864197530863	0.00713477366255144
2	83.64	0.022574588477366254	0.003881172839506173	0.007811213991769548
2	83.68	0.017260802469135802	0.0025334362139917696	0.005905349794238683
2	83.72	0.02034207818930041	0.0037474279835390946	0.006494341563786008
2	83.76	0.020169753086419752	0.005231481481481481	0.004837962962962963
2	83.8	0.019223251028806586	0.0062371399176954735	0.002852366255144033
2	83.84	0.021805555555555557	0.007996399176954733	0.003891460905349794
2	83.88	0.017319958847736624	0.007067901234567901	0.0024742798353909463
2	83.92	0.017530864197530863	0.008209876543209876	0.003564814814814815
2	83.96000000000001	0.015612139917695474	0.006890432098765432	0.002890946502057613
2	84.0	0.030005144032921812	0.012327674897119341	0.0061342592592592594
2	84.04	0.01092849794238683	0.005900205761316873	0.001427469135802469
2	84.08	0.013521090534979423	0.006993312757201646	0.0019161522633744856
2	84.12	0.0120190329218107	0.006810699588477367	0.001116255144032922
2	84.16	0.015424382716049383	0.00789866255144033	0.0020267489711934157
2	84.2	0.01205246913580247	0.00603395061728395	0.0011213991769547325
2	84.24	0.013690843621399176	0.006635802469135803	0.0017103909465020577
2	84.28	0.011525205761316873	0.0059387860082304525	0.0019675925925925924
2	84.32000000000001	0.008888888888888889	0.0048353909465020575	0.0012268518518518518
2	84.36	0.011859567901234568	0.005820473251028807	0.0016049382716049382
2	84.4	0.01628858024691358	0.007111625514403292	0.002307098765432099
2	84.44	0.024776234567901234	0.008508230452674898	0.005146604938271605
2	84.48	0.034861111111111114	0.010568415637860082	0.008989197530864197
2	84.52	0.02567901234567901	0.00522119341563786	0.008104423868312758
2	84.56	0.026108539094650204	0.004747942386831276	0.009079218106995884
2	84.60000000000001	0.024238683127572016	0.0035082304526748973	0.010082304526748971
2	84.64	0.024431584362139918	0.003019547325102881	0.011064814814814816
2	84.68	0.03213477366255144	0.004897119341563786	0.015751028806584362
2	84.72	0.025262345679012345	0.0029089506172839505	0.013693415637860083
2	84.76	0.026329732510288067	0.0035853909465020577	0.01412037037037037
2	84.8	0.025625	0.003119855967078189	0.013690843621399176
2	84.84	0.025375514403292183	0.0037011316872427986	0.013266460905349794
2	84.88	0.023770576131687243	0.0037885802469135805	0.01257716049382716
2	84.92	0.01633230452674897	0.0008127572016460906	0.010416666666666666
2	84.96000000000001	0.030887345679012346	0.006430041152263375	0.013724279835390946
2	85.0	0.015321502057613168	0.0015380658436213992	0.011036522633744855
2	85.04	0.022847222222222224	0.004760802469135803	0.011828703703703704
2	85.08	0.017888374485596707	0.003580246913580247	0.011087962962962963
2	85.12	0.026386316872427984	0.007029320987654321	0.012736625514403292
2	85.16	0.021532921810699587	0.00503858024691358	0.011936728395061729
2	85.2	0.026833847736625515	0.005943930041152263	0.013742283950617284
2	85.24	0.017818930041152262	0.003029835390946502	0.011658950617283951
2	85.28	0.01899948559670782	0.003068415637860082	0.01150462962962963
2	85.32000000000001	0.01912551440329218	0.00231738683127572	0.011268004115226337
2	85.36	0.01719650205761317	0.0011445473251028807	0.011121399176954733
2	85.4	0.018675411522633745	0.001535493827160494	0.011134259259259259
2	85.44	0.027708333333333335	0.005231481481481481	0.011337448559670782
2	85.48	0.012469135802469136	0.0010545267489711935	0.007343106995884773
2	85.52	0.01158179012345679	0.0008359053497942387	0.005787037037037037
2	85.56	0.01345164609053498	0.0019367283950617283	0.006844135802469136
2	85.60000000000001	0.010686728395061728	0.0012551440329218106	0.005450102880658436
2	85.64	0.013338477366255144	0.0026646090534979423	0.005419238683127572
2	85.68	0.01066872427983539	0.0021579218106995883	0.004053497942386831
2	85.72	0.01257716049382716	0.0027109053497942387	0.0039943415637860085
2	85.76	0.009475308641975308	0.0016049382716049382	0.0036059670781893004
2	85.8	0.009956275720164609	0.0018544238683127572	0.0033256172839506173
2	85.84	0.01021604938271605	0.0023251028806584363	0.0031790123456790125
2	85.88	0.010661008230452676	0.003909465020576132	0.002839506172839506
2	85.92	0.025020576131687244	0.008155864197530864	0.0063168724279835395
2	85.96000000000001	0.011561213991769547	0.005252057613168724	0.0018955761316872429
2	86.0	0.016718106995884774	0.006170267489711934	0.0034979423868312758
2	86.04	0.011977880658436213	0.005519547325102881	0.001903292181069959
2	86.08	0.01650462962962963	0.006568930041152264	0.002741769547325103
2	86.12	0.01594650205761317	0.006422325102880658	0.0023045267489711935
2	86.16	0.018503086419753085	0.007211934156378601	0.0025308641975308644
2	86.2	0.016121399176954734	0.00665380658436214	0.001147119341563786
2	86.24	0.017698045267489713	0.006792695473251029	0.00147119341563786
2	86.28	0.014030349794238683	0.005920781893004115	6.17283950617284e-05
2	86.32000000000001	0.01590020576131687	0.005987654320987654	0.0010365226337448559
2	86.36	0.014876543209876544	0.0057896090534979424	0.000558127572016461
2	86.4	0.025506687242798354	0.00768261316872428	0.003958333333333334
2	86.44	0.012253086419753086	0.003359053497942387	0.0009182098765432099
2	86.48	0.009727366255144032	0.0023919753086419754	0.0004552469135802469
2	86.52	0.011702674897119342	0.002839506172839506	0.001324588477366255
2	86.56	0.005457818930041152	0.0006995884773662552	0.00026748971193415636
2	86.60000000000001	0.008924897119341564	0.001993312757201646	0.0013605967078189301
2	86.64	0.004238683127572016	0.0004603909465020576	0.0004552469135802469
2	86.68	0.005313786008230453	0.0010802469135802468	0.0006224279835390946
2	86.72	0.0030889917695473253	0.00012602880658436213	0.0004475308641975309
2	86.76	0.005411522633744856	0.0006121399176954733	0.0018569958847736625
2	86.8	0.002780349794238683	6.687242798353909e-05	0.001242283950617284
2	86.84	0.003675411522633745	0.0005015432098765432	0.0017901234567901235
2	86.88	0.014220679012345678	0.0036188271604938272	0.004511316872427984
2	86.92	0.0035622427983539096	0.0002803497942386831	0.0016872427983539095
2	86.96000000000001	0.007381687242798354	0.0015534979423868314	0.0029372427983539095
2	87.0	0.005529835390946502	3.60082304526749e-05	0.004441872427983539
2	87.04	0.011787551440329218	0.0010931069958847737	0.006975308641975308
2	87.08	0.009616769547325103	7.716049382716049e-05	0.008125
2	87.12	0.01566872427983539	0.0009027777777777777	0.01098508230452675
2	87.16	0.012857510288065843	1.02880658436214e-05	0.010892489711934156
2	87.2	0.016247427983539096	0.0007304526748971193	0.011036522633744855
2	87.24	0.01276491769547325	0.00010030864197530864	0.01011059670781893
2	87.28	0.01941358024691358	0.001072530864197531	0.013690843621399176
2	87.32000000000001	0.015820473251028807	3.08641975308642e-05	0.01235082304526749
2	87.36	0.029835390946502057	0.00386059670781893	0.0159130658436214
2	87.4	0.016224279835390945	0.00011574074074074075	0.01276491769547325
2	87.44	0.01786522633744856	0.0002623456790123457	0.014140946502057614
2	87.48	0.021342592592592594	0.0006893004115226338	0.016831275720164608
2	87.52	0.02186985596707819	0.0005324074074074074	0.017286522633744857
2	87.56	0.028901748971193415	0.0016280864197530864	0.021003086419753087
2	87.60000000000001	0.031075102880658435	0.0015380658436213992	0.023063271604938273
2	87.64	0.03868055555555556	0.003155864197530864	0.0264891975308642
2	87.68	0.040455246913580246	0.0029346707818930042	0.028220164609053498
2	87.72	0.0453858024691358	0.0049614197530864195	0.02981738683127572
2	87.76	0.04455761316872428	0.005648148148148148	0.02940843621399177
2	87.8	0.04868312757201646	0.007700617283950617	0.030118312757201646
2	87.84	0.05358281893004115	0.009580761316872428	0.029925411522633744
2	87.88	0.04285751028806584	0.007806069958847737	0.024930555555555556
2	87.92	0.03996656378600823	0.008644547325102881	0.021460905349794238
2	87.96000000000001	0.03763374485596708	0.008464506172839507	0.019771090534979423
2	88.0	0.03454218106995885	0.007996399176954733	0.017906378600823045
2	88.04	0.031700102880658436	0.007795781893004115	0.015578703703703704
2	88.08	0.03355452674897119	0.008479938271604938	0.015257201646090535
2	88.12	0.02556841563786008	0.006790123456790123	0.010833333333333334
2	88.16	0.030853909465020576	0.007893518518518518	0.012445987654320988
2	88.2	0.026741255144032923	0.005668724279835391	0.012710905349794238
2	88.24	0.03264146090534979	0.006885288065843621	0.01599537037037037
2	88.28	0.030141460905349794	0.004310699588477366	0.017121913580246912
2	88.32000000000001	0.0451440329218107	0.00872170781893004	0.02186471193415638
2	88.36	0.030959362139917696	0.0020498971193415637	0.020344650205761317
2	88.4	0.03322530864197531	0.003042695473251029	0.020108024691358025
2	88.44	0.03320987654320988	0.0031147119341563786	0.020120884773662553
2	88.48	0.03497170781893004	0.0026183127572016462	0.021916152263374487
2	88.52	0.03393261316872428	0.0021656378600823046	0.02283179012345679
2	88.56	0.031846707818930044	0.0007921810699588477	0.02341820987654321
2	88.60000000000001	0.03540123456790124	0.003271604938271605	0.023786008230452675
2	88.64	0.031054526748971193	0.0024794238683127573	0.021993312757201646
2	88.68	0.032402263374485596	0.00363940329218107	0.020938786008230452
2	88.72	0.024331275720164608	0.002283950617283951	0.017250514403292182
2	88.76	0.023173868312757202	0.001890432098765432	0.016054526748971194
2	88.8	0.026162551440329217	0.004220679012345679	0.014459876543209876
2	88.84	0.015681584362139917	0.0005555555555555556	0.012142489711934157
2	88.88	0.012592592592592593	0.0004475308641975309	0.009603909465020577
2	88.92	0.014997427983539095	0.0012037037037037038	0.01047582304526749
2	88.96000000000001	0.01235082304526749	0.0008487654320987654	0.008652263374485597
2	89.0	0.010907921810699588	0.0008513374485596708	0.006872427983539094
2	89.04	0.008325617283950617	0.0008667695473251029	0.004647633744855967
2	89.08	0.007031893004115226	0.0005838477366255144	0.003991769547325103
2	89.12	0.011820987654320988	0.001934156378600823	0.006671810699588478
2	89.16	0.01117283950617284	0.0007741769547325103	0.008395061728395062
2	89.2	0.01474537037037037	0.0015329218106995884	0.01022633744855967
2	89.24	0.012739197530864197	0.00047325102880658434	0.010771604938271605
2	89.28	0.027950102880658436	0.005645576131687243	0.013796296296296296
2	89.32000000000001	0.010964506172839505	5.401234567901235e-05	0.00978909465020576
2	89.36	0.013546810699588477	0.0005504115226337449	0.010185185185185186
2	89.4	0.009616769547325103	9.77366255144033e-05	0.0084619341563786
2	89.44	0.014565329218106996	0.0016075102880658437	0.00955761316872428
2	89.48	0.01786522633744856	0.0027597736625514404	0.010573559670781893
2	89.52	0.01675411522633745	0.0017952674897119341	0.009974279835390946
2	89.56	0.02003343621399177	0.004089506172839506	0.008117283950617284
2	89.60000000000001	0.019246399176954733	0.0035416666666666665	0.007633744855967078
2	89.64	0.024570473251028808	0.005308641975308642	0.008258744855967079
2	89.68	0.022597736625514404	0.004423868312757201	0.007381687242798354
2	89.72	0.02566358024691358	0.00591820987654321	0.007584876543209876
2	89.76	0.03158179012345679	0.007137345679012345	0.009711934156378601
2	89.8	0.026085390946502057	0.006172839506172839	0.007713477366255144
2	89.84	0.027417695473251028	0.00547582304526749	0.008801440329218107
2	89.88	0.030681584362139917	0.006710390946502057	0.009930555555555555
2	89.92	0.02925411522633745	0.007196502057613169	0.007728909465020576
2	89.96000000000001	0.030411522633744855	0.00837448559670782	0.007564300411522634
2	90.0	0.029938271604938272	0.00893775720164609	0.006810699588477367
2	90.04	0.029194958847736624	0.008896604938271605	0.006046810699588477
2	90.08	0.028940329218106995	0.009171810699588478	0.0059387860082304525
2	90.12	0.02588991769547325	0.008585390946502057	0.004313271604938272
2	90.16	0.026478909465020576	0.00912551440329218	0.004375
2	90.2	0.024681069958847737	0.008845164609053498	0.003765432098765432
2	90.24	0.03523148148148148	0.011460905349794239	0.008222736625514404
2	90.28	0.020720164609053498	0.008006687242798355	0.0036342592592592594
2	90.32000000000001	0.02239454732510288	0.008104423868312758	0.00459619341563786
2	90.36	0.01661008230452675	0.0059490740740740745	0.003449074074074074
2	90.4	0.017546296296296296	0.0055246913580246915	0.003942901234567901
2	90.44	0.01150977366255144	0.004346707818930041	0.0020267489711934157
2	90.48	0.00944187242798354	0.0030632716049382716	0.002119341563786008
2	90.52	0.005095164609053498	0.001720679012345679	0.0014814814814814814
2	90.56	0.00440843621399177	0.0020344650205761316	0.0012654320987654322
2	90.60000000000001	0.005936213991769548	0.0020704732510288064	0.0023199588477366257
2	90.64	0.0029372427983539095	0.0013194444444444445	0.0010236625514403292
2	90.68	0.006887860082304527	0.001990740740740741	0.002978395061728395
2	90.72	0.015336934156378601	0.0037911522633744857	0.005195473251028806
2	90.76	0.007152777777777778	0.001756687242798354	0.002880658436213992
2	90.8	0.0069624485596707815	0.0008230452674897119	0.003207304526748971
2	90.84	0.011494341563786007	0.002803497942386831	0.003564814814814815
2	90.88	0.005684156378600823	0.000522119341563786	0.0029063786008230452
2	90.92	0.009516460905349794	0.001242283950617284	0.003726851851851852
2	90.96000000000001	0.008029835390946502	0.001147119341563786	0.002890946502057613
2	91.0	0.009984567901234568	0.002736625514403292	0.00283179012345679
2	91.04	0.013665123456790123	0.004112654320987654	0.0030041152263374487
2	91.08	0.014508744855967079	0.005529835390946502	0.0026054526748971194
2	91.12	0.016491769547325102	0.006298868312757201	0.002749485596707819
2	91.16	0.01601337448559671	0.006378600823045267	0.0021013374485596707
2	91.2	0.027484567901234568	0.00988940329218107	0.005691872427983539
2	91.24	0.017854938271604937	0.006900720164609054	0.002728909465020576
2	91.28	0.016342592592592593	0.006705246913580247	0.002662037037037037
2	91.32000000000001	0.012013888888888888	0.006015946502057613	0.001198559670781893
2	91.36	0.018719135802469134	0.0076851851851851855	0.0030092592592592593
2	91.4	0.020352366255144035	0.007890946502057614	0.0030246913580246914
2	91.44	0.02357767489711934	0.008976337448559671	0.0034542181069958846
2	91.48	0.02162037037037037	0.007281378600823046	0.003287037037037037
2	91.52	0.020766460905349796	0.006522633744855967	0.003073559670781893
2	91.56	0.018657407407407407	0.005241769547325103	0.0031147119341563786
2	91.60000000000001	0.020190329218106994	0.005509259259259259	0.0035056584362139916
2	91.64	0.02054269547325103	0.005151748971193416	0.004261831275720164
2	91.68	0.02886059670781893	0.007011316872427983	0.00720679012345679
2	91.72	0.02084104938271605	0.0038220164609053496	0.006345164609053498
2	91.76	0.020352366255144035	0.0030632716049382716	0.007649176954732511
2	91.8	0.023945473251028807	0.004169238683127572	0.009843106995884773
2	91.84	0.021828703703703704	0.002978395061728395	0.009356995884773662
2	91.88	0.022615740740740742	0.0038374485596707818	0.00988425925925926
2	91.92	0.019356995884773662	0.002896090534979424	0.00871141975308642
2	91.96000000000001	0.021875	0.003950617283950617	0.009655349794238682
2	92.0	0.018636831275720165	0.002368827160493827	0.008847736625514403
2	92.04	0.02018775720164609	0.0037602880658436214	0.00886059670781893
2	92.08	0.01930298353909465	0.0029475308641975307	0.009372427983539095
2	92.12	0.01754372427983539	0.002736625514403292	0.008847736625514403
2	92.16	0.030123456790123456	0.006787551440329218	0.011445473251028807
2	92.2	0.013693415637860083	0.0015637860082304527	0.008076131687242798
2	92.24	0.015527263374485597	0.0016075102880658437	0.008076131687242798
2	92.28	0.012872942386831275	0.00040380658436213994	0.007109053497942387
2	92.32000000000001	0.01597222222222222	0.0012654320987654322	0.007481995884773662
2	92.36	0.01666409465020576	0.0033950617283950617	0.007391975308641975
2	92.4	0.022911522633744855	0.006342592592592592	0.008137860082304526
2	92.44	0.0247608024691358	0.006720679012345679	0.007646604938271605
2	92.48	0.02690329218106996	0.008199588477366255	0.007299382716049383
2	92.52	0.02901491769547325	0.009758230452674897	0.007394547325102881
2	92.56	0.02949588477366255	0.010334362139917695	0.007016460905349795
2	92.60000000000001	0.029161522633744857	0.010522119341563786	0.006592078189300412
2	92.64	0.03736882716049383	0.01357253086419753	0.00819701646090535
2	92.68	0.024421296296296295	0.009202674897119342	0.004210390946502058
2	92.72	0.020838477366255145	0.0076748971193415635	0.002728909465020576
2	92.76	0.022860082304526748	0.008276748971193416	0.0031815843621399178
2	92.8	0.02045267489711934	0.0073636831275720165	0.0022376543209876544
2	92.84	0.023667695473251028	0.00875514403292181	0.0027083333333333334
2	92.88	0.022304526748971192	0.00753858024691358	0.002829218106995885
2	92.92	0.024501028806584363	0.007474279835390947	0.004647633744855967
2	92.96000000000001	0.024683641975308642	0.006936728395061729	0.0058693415637860085
2	93.0	0.029236111111111112	0.00837962962962963	0.007458847736625514
2	93.04	0.029912551440329217	0.008443930041152263	0.007726337448559671
2	93.08	0.03391460905349794	0.009313271604938271	0.008623971193415637
2	93.12	0.04345679012345679	0.012060185185185186	0.011602366255144034
2	93.16	0.03784465020576132	0.009876543209876543	0.00991769547325103
2	93.2	0.03979681069958848	0.010316358024691358	0.01103395061728395
2	93.24	0.037690329218107	0.009737654320987655	0.009747942386831276
2	93.28	0.040324074074074075	0.00930298353909465	0.011026234567901234
2	93.32000000000001	0.039627057613168724	0.008786008230452676	0.010434670781893004
2	93.36	0.04191872427983539	0.009400720164609053	0.011895576131687242
2	93.4	0.03944958847736626	0.008667695473251028	0.010817901234567901
2	93.44	0.039056069958847736	0.009138374485596708	0.010866769547325104
2	93.48	0.0322119341563786	0.006476337448559671	0.009963991769547325
2	93.52	0.032325102880658436	0.006278292181069959	0.011918724279835391
2	93.56	0.028173868312757203	0.004169238683127572	0.011669238683127572
2	93.60000000000001	0.040267489711934154	0.009429012345679012	0.015059156378600823
2	93.64	0.024683641975308642	0.0026414609053497943	0.011856995884773663
2	93.68	0.0190869341563786	0.002307098765432099	0.009922839506172839
2	93.72	0.022276234567901235	0.0050874485596707816	0.008734567901234568
2	93.76	0.015617283950617284	0.00360082304526749	0.006476337448559671
2	93.8	0.019945987654320988	0.004974279835390946	0.006563786008230453
2	93.84	0.015655864197530865	0.0027391975308641977	0.007150205761316872
2	93.88	0.020594135802469136	0.004215534979423868	0.008708847736625515
2	93.92	0.019459876543209877	0.0035210905349794238	0.009935699588477367
2	93.96000000000001	0.024621913580246915	0.004619341563786008	0.011754115226337448
2	94.0	0.025861625514403293	0.004732510288065843	0.012849794238683128
2	94.04	0.035066872427983536	0.007741769547325103	0.01476851851851852
2	94.08	0.04371399176954732	0.010092592592592592	0.017481995884773664
2	94.12	0.04031121399176955	0.007690329218106996	0.017034465020576133
2	94.16	0.03943672839506173	0.007109053497942387	0.016797839506172838
2	94.2	0.039282407407407405	0.007227366255144033	0.016828703703703703
2	94.24	0.042348251028806586	0.009326131687242799	0.017829218106995885
2	94.28	0.042080761316872425	0.009058641975308642	0.01763374485596708
2	94.32000000000001	0.046972736625514405	0.011131687242798354	0.019737654320987653
2	94.36	0.043541666666666666	0.00915380658436214	0.019912551440329218
2	94.4	0.04869598765432099	0.010041152263374485	0.02224022633744856
2	94.44	0.04863940329218107	0.008377057613168724	0.023791152263374485
2	94.48	0.05031378600823045	0.009989711934156379	0.023953189300411522
2	94.52	0.04566872427983539	0.008616255144032922	0.022294238683127573
2	94.56	0.05319187242798354	0.012337962962962964	0.022826646090534978
2	94.60000000000001	0.040401234567901234	0.006550925925925926	0.019241255144032923
2	94.64	0.03959362139917696	0.007669753086419753	0.01761574074074074
2	94.68	0.03782921810699588	0.0063297325102880655	0.01685442386831276
2	94.72	0.035156893004115224	0.005599279835390947	0.015689300411522635
2	94.76	0.0335082304526749	0.0056275720164609055	0.014490740740740742
2	94.8	0.03094650205761317	0.005632716049382716	0.012489711934156378
2	94.84	0.032551440329218105	0.007139917695473251	0.012119341563786008
2	94.88	0.029218106995884775	0.006234567901234568	0.009835390946502058
2	94.92	0.03121141975308642	0.006944444444444444	0.010997942386831275
2	94.96000000000001	0.028994341563786007	0.00676954732510288	0.009657921810699589
2	95.0	0.031239711934156377	0.006990740740740741	0.010779320987654321
2	95.04	0.035434670781893	0.00842335390946502	0.010318930041152263
2	95.08	0.02718364197530864	0.005118312757201646	0.007700617283950617
2	95.12	0.025771604938271606	0.004773662551440329	0.0063863168724279835
2	95.16	0.02652777777777778	0.005643004115226337	0.007119341563786008
2	95.2	0.025709876543209876	0.005625	0.006268004115226338
2	95.24	0.02470164609053498	0.0051105967078189304	0.0056738683127572015
2	95.28	0.02799125514403292	0.006311728395061728	0.006633230452674897
2	95.32000000000001	0.02880144032921811	0.006602366255144033	0.006741255144032922
2	95.36	0.03139660493827161	0.007782921810699588	0.007193930041152263
2	95.4	0.031646090534979424	0.007723765432098765	0.007561728395061728
2	95.44	0.03230195473251029	0.008238168724279835	0.007813786008230452
2	95.48	0.03008744855967078	0.007343106995884773	0.006823559670781893
2	95.52	0.03782664609053498	0.010267489711934157	0.008557098765432099
2	95.56	0.027680041152263374	0.00679783950617284	0.005069444444444444
2	95.60000000000001	0.027474279835390948	0.007615740740740741	0.004976851851851852
2	95.64	0.023492798353909466	0.006576646090534979	0.0035905349794238682
2	95.68	0.023135288065843623	0.006082818930041152	0.004277263374485597
2	95.72	0.0207690329218107	0.005923353909465021	0.0032896090534979424
2	95.76	0.020270061728395062	0.006818415637860082	0.0022093621399176954
2	95.8	0.020336934156378602	0.007602880658436214	0.0016872427983539095
2	95.84	0.01867798353909465	0.007469135802469135	0.0016949588477366256
2	95.88	0.019063786008230454	0.007469135802469135	0.0024922839506172838
2	95.92	0.018636831275720165	0.008148148148148147	0.002523148148148148
2	95.96000000000001	0.021478909465020575	0.010421810699588478	0.002685185185185185
2	96.0	0.025697016460905348	0.010632716049382715	0.004686213991769547
2	96.04	0.017772633744855968	0.00782664609053498	0.0026646090534979423
2	96.08	0.0129809670781893	0.005645576131687243	0.0017309670781893004
2	96.12	0.01649948559670782	0.005877057613168724	0.0022993827160493825
2	96.16	0.01066872427983539	0.0038477366255144033	0.0011522633744855968
2	96.2	0.013143004115226337	0.004423868312757201	0.0016332304526748972
2	96.24000000000001	0.01580761316872428	0.005715020576131687	0.0015817901234567902
2	96.28	0.013287037037037036	0.00477880658436214	0.0010056584362139918
2	96.32000000000001	0.013755144032921812	0.004292695473251029	0.001823559670781893
2	96.36	0.010617283950617284	0.0038863168724279835	0.0006095679012345679
2	96.4	0.012744341563786009	0.004506172839506173	0.0017669753086419753
2	96.44	0.011193415637860082	0.004241255144032922	0.00043724279835390947
2	96.48	0.022934670781893002	0.008117283950617284	0.003801440329218107
2	96.52	0.00849022633744856	0.0028626543209876545	0.0002314814814814815
2	96.56	0.010126028806584362	0.0033153292181069957	0.001008230452674897
2	96.60000000000001	0.006445473251028806	0.0016898148148148148	0.0007896090534979424
2	96.64	0.006239711934156378	0.0019727366255144034	0.0009490740740740741
2	96.68	0.004030349794238683	0.002409979423868313	0.0004809670781893004
2	96.72	0.005776748971193416	0.003382201646090535	0.0003986625514403292
2	96.76	0.006121399176954733	0.003094135802469136	0.0005889917695473251
2	96.8	0.006545781893004116	0.0029963991769547324	0.0007587448559670781
2	96.84	0.009807098765432098	0.005262345679012345	0.0014969135802469136
2	96.88	0.013636831275720164	0.007186213991769547	0.0017695473251028806
2	96.92	0.01506687242798354	0.007957818930041152	0.0022659465020576134
2	96.96000000000001	0.02154835390946502	0.009315843621399178	0.0031275720164609055
2	97.0	0.011255144032921811	0.005444958847736625	0.0011574074074074073
2	97.04	0.010861625514403292	0.004665637860082304	0.0008204732510288066
2	97.08	0.012631172839506172	0.0049382716049382715	0.0011574074074074073
2	97.12	0.013626543209876543	0.005555555555555556	0.0017695473251028806
2	97.16	0.016180555555555556	0.005779320987654321	0.0028060699588477365
2	97.2	0.0128369341563786	0.005316358024691358	0.0018055555555555555
2	97.24000000000001	0.011805555555555555	0.004945987654320988	0.0014969135802469136
2	97.28	0.010275205761316873	0.004452160493827161	0.0014094650205761317
2	97.32000000000001	0.010776748971193415	0.004675925925925926	0.0014943415637860083
2	97.36	0.011610082304526748	0.004783950617283951	0.001558641975308642
2	97.4	0.008299897119341563	0.004526748971193415	0.0009104938271604938
2	97.44	0.02238425925925926	0.008132716049382717	0.00440843621399177
2	97.48	0.00790380658436214	0.004436728395061728	0.0007998971193415638
2	97.52	0.010200617283950617	0.0049717078189300415	0.0015457818930041153
2	97.56	0.009099794238683128	0.004845679012345679	0.0019804526748971193
2	97.60000000000001	0.018099279835390947	0.006656378600823045	0.004140946502057613
2	97.64	0.016640946502057614	0.005925925925925926	0.004886831275720165
2	97.68	0.022119341563786008	0.006712962962962963	0.006538065843621399
2	97.72	0.01947530864197531	0.006401748971193415	0.0056275720164609055
2	97.76	0.019969135802469135	0.005020576131687242	0.006844135802469136
2	97.8	0.020357510288065844	0.005069444444444444	0.0066512345679012345
2	97.84	0.021198559670781894	0.0037988683127572016	0.008263888888888888
2	97.88	0.024089506172839507	0.003652263374485597	0.010239197530864198
2	97.92	0.03415380658436214	0.006908436213991769	0.013359053497942386
2	97.96000000000001	0.027016460905349794	0.0038734567901234566	0.012458847736625514
2	98.0	0.026054526748971192	0.0038631687242798355	0.013032407407407407
2	98.04	0.034089506172839505	0.007608024691358024	0.015432098765432098
2	98.08	0.02960133744855967	0.006152263374485597	0.01642746913580247
2	98.12	0.033873456790123456	0.007003600823045268	0.01908179012345679
2	98.16	0.033878600823045266	0.006198559670781893	0.020715020576131688
2	98.2	0.036175411522633746	0.004992283950617284	0.022800925925925926
2	98.24000000000001	0.03698045267489712	0.004308127572016461	0.023503086419753086
2	98.28	0.03895833333333333	0.005036008230452675	0.023858024691358025
2	98.32000000000001	0.03768261316872428	0.004375	0.02340020576131687
2	98.36	0.03608281893004115	0.0038786008230452676	0.022425411522633745
2	98.4	0.04605195473251029	0.008559670781893004	0.02325874485596708
2	98.44	0.02711934156378601	0.0019315843621399177	0.01948559670781893
2	98.48	0.028395061728395062	0.0033436213991769547	0.01899434156378601
2	98.52	0.023137860082304527	0.0024305555555555556	0.01737139917695473
2	98.56	0.026183127572016462	0.004372427983539095	0.01724537037037037
2	98.60000000000001	0.021229423868312756	0.0026183127572016462	0.01565329218106996
2	98.64	0.025285493827160496	0.004274691358024691	0.014827674897119341
2	98.68	0.022265946502057612	0.00448559670781893	0.013415637860082305
2	98.72	0.029997427983539094	0.00595679012345679	0.014290123456790123
2	98.76	0.02049897119341564	0.003029835390946502	0.012075617283950617
2	98.8	0.022564300411522634	0.003125	0.011579218106995885
2	98.84	0.02113940329218107	0.002875514403292181	0.01125
2	98.88	0.03728909465020576	0.008194444444444445	0.014861111111111111
2	98.92	0.022026748971193416	0.0025925925925925925	0.01210133744855967
2	98.96000000000001	0.025246913580246912	0.003572530864197531	0.012322530864197531
2	99.0	0.022983539094650205	0.002962962962962963	0.012667181069958847
2	99.04	0.02294238683127572	0.002139917695473251	0.012631172839506172
2	99.08	0.023366769547325104	0.0029449588477366254	0.013171296296296296
2	99.12	0.02318672839506173	0.003487654320987654	0.011460905349794239
2	99.16	0.022800925925925926	0.004902263374485597	0.009092078189300412
2	99.2	0.01970164609053498	0.004848251028806584	0.00647119341563786
2	99.24000000000001	0.02414351851851852	0.006661522633744856	0.007250514403292181
2	99.28	0.025524691358024692	0.007726337448559671	0.006568930041152264
2	99.32000000000001	0.025303497942386833	0.007744341563786008	0.006445473251028806
2	99.36	0.035473251028806586	0.010275205761316873	0.009652777777777777
2	99.4	0.027371399176954733	0.007836934156378601	0.007644032921810699
2	99.44	0.03027006172839506	0.008536522633744856	0.008770576131687243
2	99.48	0.027469135802469135	0.007944958847736626	0.007908950617283951
2	99.52	0.02935185185185185	0.00808641975308642	0.008801440329218107
2	99.56	0.025151748971193415	0.006059670781893004	0.008595679012345678
2	99.60000000000001	0.025766460905349793	0.005637860082304527	0.010136316872427983
2	99.64	0.017183641975308642	0.0021502057613168725	0.008541666666666666
2	99.68	0.018762860082304527	0.0034516460905349793	0.00789866255144033
2	99.72	0.01268261316872428	0.001743827160493827	0.006473765432098765
2	99.76	0.02154320987654321	0.0035828189300411524	0.01114454732510288
2	99.8	0.019974279835390945	0.0012628600823045267	0.0139429012345679
2	99.84	0.032960390946502056	0.005774176954732511	0.016468621399176955
2	99.88	0.019879115226337448	0.001147119341563786	0.014246399176954732
2	99.92	0.020686728395061728	0.002139917695473251	0.01331275720164609
2	99.96000000000001	0.024786522633744857	0.004393004115226338	0.013019547325102881
2	100.0	0.01801440329218107	0.0042361111111111115	0.009380144032921811
2	100.04	0.01754372427983539	0.004897119341563786	0.009045781893004114
2	100.08	0.01660493827160494	0.003891460905349794	0.010570987654320988
2	100.12	0.026054526748971192	0.006694958847736626	0.013503086419753086
2	100.16	0.023122427983539095	0.004614197530864198	0.014377572016460905
2	100.2	0.03130658436213992	0.007222222222222222	0.017651748971193416
2	100.24000000000001	0.028608539094650207	0.0048688271604938275	0.01790895061728395
2	100.28	0.03454732510288066	0.006941872427983539	0.01843621399176955
2	100.32000000000001	0.04182355967078189	0.008572530864197531	0.020059156378600822
2	100.36	0.03278549382716049	0.004933127572016461	0.01919238683127572
2	100.4	0.03774691358024691	0.005928497942386831	0.02033179012345679
2	100.44	0.03567644032921811	0.005684156378600823	0.019871399176954734
2	100.48	0.03769804526748971	0.005187757201646091	0.020712448559670783
2	100.52	0.032330246913580246	0.004246399176954733	0.019320987654320988
2	100.56	0.03780864197530864	0.004709362139917695	0.021275720164609054
2	100.60000000000001	0.03159465020576132	0.002875514403292181	0.01930298353909465
2	100.64	0.03339506172839506	0.0037885802469135805	0.01936985596707819
2	100.68	0.02956275720164609	0.0025823045267489714	0.018724279835390947
2	100.72	0.03101337448559671	0.0037397119341563787	0.017574588477366256
2	100.76	0.027536008230452675	0.002919238683127572	0.01660493827160494
2	100.8	0.04118312757201646	0.007294238683127572	0.019279835390946503
2	100.84	0.024660493827160495	0.0022968106995884773	0.015113168724279836
2	100.88	0.02378858024691358	0.0033179012345679014	0.01337962962962963
2	100.92	0.02088477366255144	0.0034207818930041154	0.010545267489711935
2	100.96000000000001	0.018338477366255143	0.0031430041152263376	0.009380144032921811
2	101.0	0.015527263374485597	0.0026337448559670784	0.0088940329218107
2	101.04	0.011882716049382716	0.001720679012345679	0.006561213991769547
2	101.08	0.013335905349794239	0.0020190329218106994	0.004886831275720165
2	101.12	0.010583847736625514	0.00169238683127572	0.0026208847736625515
2	101.16	0.014848251028806584	0.003410493827160494	0.003652263374485597
2	101.2	0.013989197530864198	0.0033281893004115225	0.004256687242798354
2	101.24000000000001	0.02056327160493827	0.004426440329218107	0.007546296296296297
2	101.28	0.029624485596707818	0.007008744855967078	0.01061985596707819
2	101.32000000000001	0.020079732510288065	0.0034953703703703705	0.009819958847736626
2	101.36	0.019174382716049383	0.0027340534979423867	0.010614711934156378
2	101.4	0.022993827160493828	0.0037242798353909466	0.01261059670781893
2	101.44	0.022762345679012346	0.0031121399176954733	0.013683127572016462
2	101.48	0.022754629629629628	0.003006687242798354	0.014835390946502058
2	101.52	0.0266332304526749	0.0036136831275720167	0.0167309670781893
2	101.56	0.02338991769547325	0.0017541152263374487	0.017415123456790124
2	101.60000000000001	0.0302391975308642	0.0034310699588477366	0.019488168724279834
2	101.64	0.023912037037037037	0.0013323045267489711	0.019079218106995886
2	101.68	0.027448559670781893	0.0012911522633744857	0.02080246913580247
2	101.72	0.02361625514403292	0.0002700617283950617	0.01829732510288066
2	101.76	0.03931327160493827	0.004542181069958848	0.02212962962962963
2	101.8	0.02343364197530864	0.0001954732510288066	0.017816358024691357
2	101.84	0.025167181069958848	0.001491769547325103	0.018050411522633744
2	101.88	0.02322530864197531	0.0009722222222222222	0.017132201646090535
2	101.92	0.02546553497942387	0.002109053497942387	0.017394547325102882
2	101.96000000000001	0.02651491769547325	0.002803497942386831	0.017132201646090535
2	102.0	0.02568672839506173	0.003330761316872428	0.015601851851851851
2	102.04	0.025781893004115226	0.0041332304526748975	0.01400977366255144
2	102.08	0.022260802469135803	0.004092078189300411	0.011620370370370371
2	102.12	0.022934670781893002	0.004421296296296296	0.010720164609053498
2	102.16	0.01898662551440329	0.004140946502057613	0.00841820987654321
2	102.2	0.020370370370370372	0.004647633744855967	0.007764917695473251
2	102.24000000000001	0.028757716049382716	0.00621141975308642	0.011003086419753087
2	102.28	0.020987654320987655	0.003963477366255144	0.010185185185185186
2	102.32000000000001	0.021967592592592594	0.003184156378600823	0.012474279835390947
2	102.36	0.02613940329218107	0.0031352880658436213	0.016553497942386832
2	102.4	0.022785493827160493	0.001368312757201646	0.01593878600823045
2	102.44	0.020789609053497943	0.0012165637860082304	0.014796810699588478
2	102.48	0.01979423868312757	0.0009902263374485596	0.013425925925925926
2	102.52	0.014699074074074074	0.0005349794238683127	0.010992798353909466
2	102.56	0.012145061728395062	0.0006815843621399177	0.008034979423868313
2	102.60000000000001	0.00977880658436214	0.00018775720164609054	0.008063271604938272
2	102.64	0.01357253086419753	0.0007973251028806584	0.009501028806584362
2	102.68	0.008585390946502057	0.00030864197530864197	0.006332304526748971
2	102.72	0.026820987654320987	0.004827674897119341	0.011548353909465021
2	102.76	0.011427469135802469	0.0008101851851851852	0.006741255144032922
2	102.8	0.016970164609053498	0.0026363168724279837	0.00870627572016461
2	102.84	0.01566358024691358	0.0017001028806584361	0.00889917695473251
2	102.88	0.021424897119341563	0.0034310699588477366	0.010141460905349795
2	102.92	0.019174382716049383	0.0019110082304526748	0.0101929012345679
2	102.96000000000001	0.022404835390946502	0.002955246913580247	0.010979938271604938
2	103.0	0.02368312757201646	0.002970679012345679	0.011895576131687242
2	103.04	0.025231481481481483	0.003207304526748971	0.012299382716049382
2	103.08	0.024053497942386832	0.003207304526748971	0.011692386831275721
2	103.12	0.023912037037037037	0.0033179012345679014	0.011069958847736625
2	103.16	0.023659979423868313	0.0036882716049382717	0.011111111111111112
2	103.2	0.03202674897119342	0.005959362139917696	0.012736625514403292
2	103.24000000000001	0.018693415637860082	0.002654320987654321	0.008863168724279835
2	103.28	0.019508744855967076	0.002829218106995885	0.008953189300411522
2	103.32000000000001	0.020102880658436215	0.0023868312757201644	0.011082818930041153
2	103.36	0.017998971193415637	0.0017952674897119341	0.009650205761316873
2	103.4	0.018814300411522634	0.001875	0.010545267489711935
2	103.44	0.014531893004115226	0.001257716049382716	0.00844650205761317
2	103.48	0.013407921810699589	0.001147119341563786	0.008364197530864198
2	103.52	0.015560699588477367	0.0015252057613168724	0.009583333333333333
2	103.56	0.013179012345679012	0.0008590534979423868	0.010084876543209876
2	103.60000000000001	0.01712448559670782	0.0015869341563786007	0.011658950617283951
2	103.64	0.011916152263374486	0.00010288065843621399	0.010326646090534979
2	103.68	0.027409979423868313	0.004601337448559671	0.013922325102880658
2	103.72	0.008747427983539094	4.11522633744856e-05	0.007836934156378601
2	103.76	0.00945730452674897	0.00011059670781893004	0.0083179012345679
2	103.8	0.00606738683127572	2.8292181069958848e-05	0.005
2	103.84	0.006826131687242798	9.516460905349794e-05	0.005290637860082305
2	103.88	0.003233024691358025	1.2860082304526749e-05	0.0028420781893004113
2	103.92	0.005568415637860083	0.0001594650205761317	0.003587962962962963
2	103.96000000000001	0.0023148148148148147	4.11522633744856e-05	0.0016743827160493826
2	104.0	0.008050411522633746	0.0007690329218106996	0.0036934156378600823
2	104.04	0.004097222222222223	3.3436213991769545e-05	0.0033153292181069957
2	104.08	0.003652263374485597	1.800411522633745e-05	0.0032896090534979424
2	104.12	0.004848251028806584	5.915637860082304e-05	0.0034979423868312758
2	104.16	0.015612139917695474	0.0028703703703703703	0.006301440329218107
2	104.2	0.0037860082304526747	7.71604938271605e-06	0.002600308641975309
2	104.24000000000001	0.0021784979423868315	2.05761316872428e-05	0.0016229423868312758
2	104.28	0.004452160493827161	0.0004449588477366255	0.0019958847736625514
2	104.32000000000001	0.0025051440329218106	5.915637860082304e-05	0.0017181069958847736
2	104.36	0.005313786008230453	0.0004320987654320988	0.0021296296296296298
2	104.4	0.002512860082304527	5.401234567901235e-05	0.0015046296296296296
2	104.44	0.006862139917695473	0.0008024691358024691	0.0019058641975308642
2	104.48	0.002638888888888889	8.74485596707819e-05	0.0008641975308641976
2	104.52	0.0065715020576131685	0.0011265432098765433	0.001882716049382716
2	104.56	0.007955246913580247	0.0014583333333333334	0.0017669753086419753
2	104.60000000000001	0.006864711934156379	0.0015303497942386831	0.000925925925925926
2	104.64	0.02011059670781893	0.0046965020576131685	0.004783950617283951
2	104.68	0.007031893004115226	0.0014969135802469136	0.0005555555555555556
2	104.72	0.009930555555555555	0.002065329218106996	0.0014660493827160495
2	104.76	0.011597222222222222	0.0025051440329218106	0.001206275720164609
2	104.8	0.012402263374485597	0.0028472222222222223	0.0016949588477366256
2	104.84	0.014362139917695473	0.003096707818930041	0.0020859053497942386
2	104.88	0.01438014403292181	0.0029449588477366254	0.003330761316872428
2	104.92	0.01569187242798354	0.0031301440329218107	0.0035185185185185185
2	104.96000000000001	0.016689814814814814	0.003132716049382716	0.004323559670781893
2	105.0	0.01787037037037037	0.003611111111111111	0.004274691358024691
2	105.04	0.0173559670781893	0.003389917695473251	0.004220679012345679
2	105.08	0.019871399176954734	0.003942901234567901	0.004853395061728395
2	105.12	0.02938528806584362	0.0063065843621399175	0.007991255144032922
2	105.16	0.020699588477366256	0.00356738683127572	0.0061574074074074074
2	105.2	0.023701131687242798	0.0034079218106995886	0.008505658436213991
2	105.24000000000001	0.028814300411522633	0.005033436213991769	0.011141975308641975
2	105.28	0.02602880658436214	0.004138374485596708	0.009843106995884773
2	105.32000000000001	0.03012602880658436	0.0053858024691358026	0.011998456790123457
2	105.36	0.025020576131687244	0.004521604938271605	0.009344135802469136
2	105.4	0.028243312757201645	0.006417181069958848	0.009411008230452675
2	105.44	0.024588477366255145	0.005555555555555556	0.008153292181069959
2	105.48	0.029022633744855968	0.007217078189300411	0.009449588477366256
2	105.52	0.024567901234567903	0.0066846707818930045	0.00794753086419753
2	105.56	0.02830246913580247	0.008654835390946502	0.008896604938271605
2	105.60000000000001	0.03782921810699588	0.01179269547325103	0.011602366255144034
2	105.64	0.027088477366255144	0.007276234567901234	0.009284979423868312
2	105.68	0.03185699588477366	0.00882716049382716	0.010658436213991769
2	105.72	0.03017746913580247	0.007878086419753086	0.00982253086419753
2	105.76	0.029935699588477367	0.008690843621399177	0.010306069958847737
2	105.8	0.028389917695473253	0.006486625514403292	0.010830761316872427
2	105.84	0.028526234567901234	0.007037037037037037	0.011790123456790123
2	105.88	0.025727880658436213	0.005432098765432099	0.010223765432098766
2	105.92	0.026031378600823045	0.005558127572016461	0.009976851851851851
2	105.96000000000001	0.022741769547325104	0.004855967078189301	0.008050411522633746
2	106.0	0.021916152263374487	0.004714506172839506	0.008973765432098765
2	106.04	0.017808641975308643	0.0034593621399176956	0.007062757201646091
2	106.08	0.0275	0.007091049382716049	0.009282407407407408
2	106.12	0.009292695473251029	0.0019315843621399177	0.0038348765432098765
2	106.16	0.009241255144032921	0.0022685185185185187	0.0030761316872427984
2	106.2	0.010897633744855967	0.002854938271604938	0.0033204732510288067
2	106.24000000000001	0.005462962962962963	0.0016280864197530864	0.002183641975308642
2	106.28	0.007811213991769548	0.0017335390946502057	0.0032098765432098763
2	106.32000000000001	0.003973765432098765	0.001021090534979424	0.0017412551440329218
2	106.36	0.007878086419753086	0.002322530864197531	0.001522633744855967
2	106.4	0.004845679012345679	0.0018981481481481482	0.0017258230452674897
2	106.44	0.005321502057613169	0.001412037037037037	0.0019495884773662552
2	106.48	0.0012397119341563787	0.0003420781893004115	0.000529835390946502
2	106.52	0.002888374485596708	0.0006327160493827161	0.0009876543209876543
2	106.56	0.013377057613168724	0.004071502057613169	0.003927469135802469
2	106.60000000000001	0.0012525720164609053	0.0002880658436213992	0.00034722222222222224
2	106.64	0.0018261316872427984	0.00031378600823045265	0.0010108024691358026
2	106.68	0.0029140946502057615	0.000779320987654321	0.0012911522633744857
2	106.72	0.002638888888888889	0.0008024691358024691	0.0008333333333333334
2	106.76	0.0016872427983539095	0.0004655349794238683	0.0008976337448559671
2	106.8	0.0026697530864197533	0.0007150205761316872	0.0010699588477366254
2	106.84	0.0008564814814814815	0.00019804526748971193	0.0002700617283950617
2	106.88	0.00393261316872428	0.0014943415637860083	0.0007536008230452675
2	106.92	0.0016949588477366256	0.0010545267489711935	7.20164609053498e-05
2	106.96000000000001	0.006512345679012346	0.002955246913580247	0.0006121399176954733
2	107.0	0.0005941358024691358	0.00023662551440329217	6.944444444444444e-05
2	107.04	0.017626028806584364	0.005365226337448559	0.003742283950617284
2	107.08	0.0011625514403292181	0.00012088477366255144	0.0007433127572016461
2	107.12	0.0023996913580246913	0.0003446502057613169	0.0011625514403292181
2	107.16	0.002788065843621399	0.00043467078189300413	0.0012139917695473252
2	107.2	0.0022376543209876544	0.000684156378600823	0.0005864197530864197
2	107.24000000000001	0.004338991769547325	0.0016383744855967078	0.0004938271604938272
2	107.28	0.0009902263374485596	0.00038580246913580245	0.00011059670781893004
2	107.32000000000001	0.003955761316872428	0.0008924897119341564	0.0011651234567901234
2	107.36	0.0011008230452674897	2.3148148148148147e-05	0.0007407407407407407
2	107.4	0.0029475308641975307	0.0005375514403292181	0.0008024691358024691
2	107.44	0.0009696502057613169	0.00023662551440329217	0.0004063786008230453
2	107.48	0.0018724279835390946	0.00038837448559670784	0.000668724279835391
2	107.52	0.012368827160493827	0.003523662551440329	0.0029012345679012346
2	107.56	0.000779320987654321	4.886831275720165e-05	0.0002957818930041152
2	107.60000000000001	0.0018209876543209876	1.02880658436214e-05	0.0009722222222222222
2	107.64	0.001993312757201646	0.00018518518518518518	0.0010468106995884774
2	107.68	0.002587448559670782	0.0002803497942386831	0.0017978395061728396
2	107.72	0.0017901234567901235	7.458847736625514e-05	0.0011934156378600822
2	107.76	0.0022762345679012345	0.00014917695473251028	0.0013580246913580246
2	107.8	0.0008076131687242799	0.00021862139917695473	0.00028549382716049385
2	107.84	0.00198559670781893	0.0001800411522633745	0.0009645061728395061
2	107.88	0.0006944444444444445	5.401234567901235e-05	0.000360082304526749
2	107.92	0.0029809670781893003	0.0002700617283950617	0.0018955761316872429
2	107.96000000000001	0.002965534979423868	7.71604938271605e-06	0.002559156378600823
2	108.0	0.01772119341563786	0.0036856995884773664	0.006959876543209877
2	108.04	0.005905349794238683	9.77366255144033e-05	0.00459619341563786
2	108.08	0.008497942386831275	0.00022119341563786008	0.0061805555555555555
2	108.12	0.007993827160493827	0.00016718106995884774	0.0057536008230452676
2	108.16	0.010167181069958849	0.000470679012345679	0.007103909465020576
2	108.2	0.010275205761316873	0.0008204732510288066	0.006838991769547325
2	108.24000000000001	0.008806584362139918	0.0003034979423868313	0.005756172839506172
2	108.28	0.008482510288065844	0.0001646090534979424	0.005234053497942387
2	108.32000000000001	0.006612654320987654	0.00018518518518518518	0.0035828189300411524
2	108.36	0.007608024691358024	0.0005529835390946502	0.00426440329218107
2	108.4	0.004665637860082304	0.0005246913580246914	0.001823559670781893
2	108.44	0.005614711934156379	0.0006661522633744856	0.0025411522633744855
2	108.48	0.015084876543209877	0.0035185185185185185	0.004699074074074074
2	108.52	0.004161522633744856	0.0008744855967078189	0.0015123456790123457
2	108.56	0.0038786008230452676	0.000720164609053498	0.0014660493827160495
2	108.60000000000001	0.005344650205761317	0.0009002057613168725	0.0025668724279835392
2	108.64	0.005429526748971194	0.0013863168724279834	0.0026337448559670784
2	108.68	0.008292181069958847	0.002962962962962963	0.0031944444444444446
[truncated: 13,105 more rows]
