# Supplementary material for: Cultural Artifacts Transform Embodied Practice: How a Sommelier Card Shapes the Behavior of Dyads Engaged in Wine Tasting
Source: Front Psychol. 2019 Dec 6;10:2671. doi: 10.3389/fpsyg.2019.02671 (PMC6915083; doi:10.3389/fpsyg.2019.02671)
Supplement: DATA SHEET S3 — Raw data files (descriptions in README.txt files). [file Data_Sheet_3.zip › Supplementary_3_raw_experimental_data/frame_difference_movement/s40-2-20140517163558.csv]

Range	Time	Overall	ROI0	ROI1
-1	-1.0	1.0	0.22295010288065845	0.292363683127572
2	15.92	0.04224022633744856	0.0006790123456790123	0.00558641975308642
2	15.96	0.05597993827160494	0.0063631687242798355	0.007566872427983539
2	16.0	0.05694187242798354	0.015483539094650205	0.002337962962962963
2	16.04	0.05787037037037037	0.022932098765432098	0.0018209876543209876
2	16.080000000000002	0.054809670781893007	0.025650720164609054	0.00013631687242798355
2	16.12	0.05295267489711934	0.022479423868312757	0.0006610082304526749
2	16.16	0.04883230452674897	0.017075617283950618	0.001301440329218107
2	16.2	0.040871913580246916	0.011844135802469135	0.0012088477366255144
2	16.240000000000002	0.03181327160493827	0.008917181069958847	0.0009799382716049383
2	16.28	0.02650977366255144	0.005874485596707819	0.0003343621399176955
2	16.32	0.046926440329218104	0.008636831275720165	0.011460905349794239
2	16.36	0.015856481481481482	0.0019084362139917695	0.0001800411522633745
2	16.4	0.02018261316872428	0.004251543209876543	0.0017103909465020577
2	16.44	0.08157407407407408	0.00602880658436214	0.0007741769547325103
2	16.48	0.1258256172839506	0.009837962962962963	0.0008513374485596708
2	16.52	0.13397890946502058	0.013587962962962963	0.0005478395061728395
2	16.56	0.09529578189300411	0.01850051440329218	0.0004398148148148148
2	16.6	0.0912011316872428	0.023804012345679013	0.0001594650205761317
2	16.64	0.09283436213991769	0.02772119341563786	0.0005401234567901234
2	16.68	0.08722222222222223	0.026136831275720165	0.0007124485596707819
2	16.72	0.08441615226337448	0.02489969135802469	0.0007073045267489712
2	16.76	0.07691100823045267	0.021646090534979425	0.0002803497942386831
2	16.8	0.0866383744855967	0.022559156378600825	0.008135288065843621
2	16.84	0.0719187242798354	0.013204732510288066	0.000264917695473251
2	16.88	0.06711676954732511	0.005313786008230453	0.0001800411522633745
2	16.92	0.05754372427983539	0.0023945473251028807	0.00010030864197530864
2	16.96	0.05036522633744856	0.0005632716049382716	8.23045267489712e-05
2	17.0	0.05318930041152263	0.0016846707818930042	0.0003523662551440329
2	17.04	0.046412037037037036	0.001558641975308642	0.00015689300411522632
2	17.080000000000002	0.04875771604938271	0.0023199588477366257	0.0004603909465020576
2	17.12	0.06357767489711934	0.0019007201646090534	0.00020833333333333335
2	17.16	0.0884156378600823	0.0029963991769547324	0.0018467078189300411
2	17.2	0.11940072016460905	0.003191872427983539	0.00012088477366255144
2	17.240000000000002	0.1570190329218107	0.006296296296296296	0.0008693415637860083
2	17.28	0.21429526748971192	0.02000514403292181	0.010275205761316873
2	17.32	0.2468724279835391	0.029814814814814815	0.00015689300411522632
2	17.36	0.2816949588477366	0.0549511316872428	0.00013374485596707818
2	17.400000000000002	0.30598508230452676	0.07887345679012346	9.77366255144033e-05
2	17.44	0.3389223251028807	0.11695473251028807	0.0003112139917695473
2	17.48	0.329701646090535	0.15030864197530863	0.0020601851851851853
2	17.52	0.3368415637860082	0.18237139917695475	0.009994855967078189
2	17.56	0.3310133744855967	0.18155606995884774	0.02165380658436214
2	17.6	0.3296116255144033	0.1584130658436214	0.05467078189300412
2	17.64	0.3334156378600823	0.13786265432098765	0.09183384773662552
2	17.68	0.3283179012345679	0.1053858024691358	0.13126286008230453
2	17.72	0.3179758230452675	0.07335905349794239	0.1619161522633745
2	17.76	0.34120370370370373	0.0513477366255144	0.19880915637860083
2	17.8	0.3303858024691358	0.016959876543209875	0.23039609053497942
2	17.84	0.2843106995884774	0.0012885802469135802	0.21592335390946502
2	17.88	0.22797582304526748	0.0013348765432098766	0.17637088477366256
2	17.92	0.1808641975308642	0.0010493827160493827	0.13720421810699587
2	17.96	0.12411779835390946	0.0012191358024691357	0.09072530864197531
2	18.0	0.07076131687242798	0.0009567901234567902	0.049645061728395064
2	18.04	0.028428497942386832	0.0012268518518518518	0.013585390946502058
2	18.080000000000002	0.00257201646090535	0.0008281893004115226	0.00022890946502057612
2	18.12	0.001507201646090535	0.0011651234567901234	0.00025977366255144034
2	18.16	0.0009696502057613169	0.0007741769547325103	0.00010545267489711934
2	18.2	0.0027829218106995885	0.0016075102880658437	0.0007458847736625515
2	18.240000000000002	0.017829218106995885	0.004678497942386831	0.00794753086419753
2	18.28	0.0021244855967078187	0.0008050411522633745	0.0002700617283950617
2	18.32	0.003042695473251029	0.0017978395061728396	0.0002469135802469136
2	18.36	0.0038708847736625513	0.002476851851851852	0.0004295267489711934
2	18.400000000000002	0.00463477366255144	0.003070987654320988	0.0004886831275720165
2	18.44	0.0049382716049382715	0.003868312757201646	0.0001646090534979424
2	18.48	0.007016460905349795	0.005426954732510288	0.0003497942386831276
2	18.52	0.007196502057613169	0.0059722222222222225	0.00011316872427983539
2	18.56	0.009022633744855967	0.007026748971193416	0.00020061728395061727
2	18.6	0.008333333333333333	0.006257716049382716	0.0001286008230452675
2	18.64	0.010041152263374485	0.006936728395061729	0.0001800411522633745
2	18.68	0.009827674897119342	0.006332304526748971	3.3436213991769545e-05
2	18.72	0.0298559670781893	0.010969650205761317	0.009747942386831276
2	18.76	0.01040380658436214	0.005568415637860083	0.00015432098765432098
2	18.8	0.01092849794238683	0.005666152263374485	0.00011574074074074075
2	18.84	0.011450617283950618	0.006103395061728395	0.00016203703703703703
2	18.88	0.011494341563786007	0.006188271604938272	0.0001080246913580247
2	18.92	0.011201131687242799	0.0065252057613168725	0.0001286008230452675
2	18.96	0.010372942386831275	0.006239711934156378	0.00013631687242798355
2	19.0	0.009714506172839506	0.006141975308641976	8.74485596707819e-05
2	19.04	0.008441358024691358	0.005318930041152263	8.487654320987654e-05
2	19.080000000000002	0.007939814814814814	0.005061728395061729	7.973251028806585e-05
2	19.12	0.00625	0.004068930041152263	5.1440329218106995e-05
2	19.16	0.0052597736625514405	0.0034027777777777776	4.6296296296296294e-05
2	19.2	0.017073045267489713	0.005733024691358024	0.006152263374485597
2	19.240000000000002	0.003006687242798354	0.0018132716049382715	0.00021862139917695473
2	19.28	0.0029089506172839505	0.001882716049382716	0.0001594650205761317
2	19.32	0.0026646090534979423	0.0014531893004115226	0.0004912551440329218
2	19.36	0.0016358024691358025	0.0010262345679012345	0.0002777777777777778
2	19.400000000000002	0.0011291152263374485	0.000889917695473251	0.0001440329218106996
2	19.44	0.0008256172839506173	0.0004218106995884774	0.0002880658436213992
2	19.48	0.0004140946502057613	0.0002957818930041152	4.11522633744856e-05
2	19.52	0.0010056584362139918	0.0007664609053497942	0.0001080246913580247
2	19.56	0.00036265432098765433	0.0002160493827160494	3.08641975308642e-05
2	19.6	0.000779320987654321	0.0005195473251028807	9.002057613168725e-05
2	19.64	0.0007510288065843622	0.0005658436213991769	1.800411522633745e-05
2	19.68	0.016772119341563786	0.004549897119341564	0.007962962962962963
2	19.72	0.0009465020576131687	0.0006532921810699588	9.516460905349794e-05
2	19.76	0.0008616255144032922	0.000462962962962963	0.00015174897119341564
2	19.8	0.0010905349794238684	0.0007021604938271605	0.0001440329218106996
2	19.84	0.0012731481481481483	0.00051440329218107	0.0004603909465020576
2	19.88	0.0006558641975308642	0.00030606995884773663	0.0001234567901234568
2	19.92	0.0002494855967078189	5.401234567901235e-05	4.886831275720165e-05
2	19.96	0.0004603909465020576	0.0002803497942386831	7.20164609053498e-05
2	20.0	0.000360082304526749	0.00019804526748971193	5.401234567901235e-05
2	20.04	0.0010108024691358026	0.0008693415637860083	5.1440329218106995e-05
2	20.080000000000002	0.0010828189300411523	0.000925925925925926	5.1440329218106995e-05
2	20.12	0.0015457818930041153	0.0012037037037037038	0.00012088477366255144
2	20.16	0.016306584362139918	0.0048353909465020575	0.007103909465020576
2	20.2	0.0010853909465020576	0.0005992798353909465	0.00011831275720164609
2	20.240000000000002	0.000925925925925926	0.0006224279835390946	6.944444444444444e-05
2	20.28	0.0010468106995884774	0.0005452674897119342	0.00025977366255144034
2	20.32	0.0008719135802469135	0.0005967078189300411	0.00014660493827160494
2	20.36	0.0018184156378600823	0.0008410493827160494	0.0007818930041152264
2	20.400000000000002	0.0003780864197530864	0.0001388888888888889	6.430041152263375e-05
2	20.44	0.00022890946502057612	6.430041152263375e-05	6.17283950617284e-05
2	20.48	0.0006095679012345679	0.00026748971193415636	6.17283950617284e-05
2	20.52	0.0005555555555555556	0.0003832304526748971	3.8580246913580246e-05
2	20.56	0.001147119341563786	0.0008539094650205761	0.0001286008230452675
2	20.6	0.001008230452674897	0.0008873456790123457	1.02880658436214e-05
2	20.64	0.017170781893004115	0.0048122427983539095	0.008402777777777778
2	20.68	0.000992798353909465	0.0003935185185185185	9.002057613168725e-05
2	20.72	0.002425411522633745	0.0015560699588477367	0.00011316872427983539
2	20.76	0.001851851851851852	0.0013040123456790123	0.0001286008230452675
2	20.8	0.004161522633744856	0.0016332304526748972	0.0014994855967078188
2	20.84	0.00257201646090535	0.0009362139917695473	0.00020576131687242798
2	20.88	0.005074588477366256	0.0025848765432098767	6.17283950617284e-05
2	20.92	0.008181584362139917	0.004935699588477367	9.516460905349794e-05
2	20.96	0.008762860082304527	0.005164609053497943	3.8580246913580246e-05
2	21.0	0.010352366255144033	0.006049382716049383	7.20164609053498e-05
2	21.04	0.010506687242798353	0.006015946502057613	4.372427983539095e-05
2	21.080000000000002	0.011813271604938272	0.006720679012345679	0.00018775720164609054
2	21.12	0.024830246913580246	0.009184670781893004	0.007165637860082305
2	21.16	0.01165380658436214	0.006622942386831276	0.0001954732510288066
2	21.2	0.009796810699588477	0.005432098765432099	8.23045267489712e-05
2	21.240000000000002	0.009871399176954733	0.005421810699588477	0.00022890946502057612
2	21.28	0.007412551440329218	0.00386059670781893	0.00010030864197530864
2	21.32	0.0077546296296296295	0.003492798353909465	0.0009722222222222222
2	21.36	0.005959362139917696	0.002932098765432099	0.00018261316872427984
2	21.400000000000002	0.005617283950617284	0.0022762345679012345	0.0008924897119341564
2	21.44	0.004338991769547325	0.001977880658436214	0.0003215020576131687
2	21.48	0.0022119341563786006	0.0007664609053497942	9.516460905349794e-05
2	21.52	0.002736625514403292	0.000992798353909465	0.00020061728395061727
2	21.56	0.001463477366255144	0.0005169753086419753	1.02880658436214e-05
2	21.6	0.0198559670781893	0.004907407407407407	0.009742798353909465
2	21.64	0.001787551440329218	0.0010982510288065845	0.00014146090534979423
2	21.68	0.002919238683127572	0.0018544238683127572	0.00010030864197530864
2	21.72	0.0025025720164609053	0.0016589506172839507	5.6584362139917696e-05
2	21.76	0.00360082304526749	0.0023636831275720164	0.0001748971193415638
2	21.8	0.004197530864197531	0.0028986625514403294	0.00014146090534979423
2	21.84	0.006252572016460905	0.004050925925925926	0.0003292181069958848
2	21.88	0.0070190329218106995	0.004886831275720165	9.516460905349794e-05
2	21.92	0.009025205761316872	0.006039094650205762	0.00046810699588477366
2	21.96	0.009992283950617284	0.007240226337448559	0.0001234567901234568
2	22.0	0.009619341563786007	0.007049897119341564	8.487654320987654e-05
2	22.04	0.01017746913580247	0.007245370370370371	0.00011316872427983539
2	22.080000000000002	0.023032407407407408	0.009549897119341564	0.007165637860082305
2	22.12	0.008904320987654321	0.005426954732510288	0.0005246913580246914
2	22.16	0.007659465020576132	0.004135802469135802	0.0012782921810699588
2	22.2	0.0186059670781893	0.0034439300411522634	0.012988683127572016
2	22.240000000000002	0.02210133744855967	0.0024537037037037036	0.017960390946502057
2	22.28	0.02847222222222222	0.0025180041152263375	0.024372427983539096
2	22.32	0.027463991769547325	0.0022170781893004116	0.024362139917695473
2	22.36	0.029310699588477367	0.0024922839506172838	0.025943930041152263
2	22.400000000000002	0.03128343621399177	0.0027469135802469136	0.028227880658436216
2	22.44	0.027271090534979423	0.002911522633744856	0.023757716049382715
2	22.48	0.020887345679012344	0.003310185185185185	0.01643261316872428
2	22.52	0.022487139917695475	0.0029989711934156377	0.017906378600823045
2	22.56	0.04814814814814815	0.007402263374485597	0.03425668724279835
2	22.6	0.029552469135802468	0.0036188271604938272	0.02348508230452675
2	22.64	0.03975051440329218	0.005033436213991769	0.03169238683127572
2	22.68	0.03489711934156379	0.004465020576131688	0.027901234567901233
2	22.72	0.033397633744855965	0.005210905349794239	0.02536008230452675
2	22.76	0.02981738683127572	0.004886831275720165	0.022636316872427984
2	22.8	0.026671810699588478	0.005511831275720165	0.01887088477366255
2	22.84	0.015820473251028807	0.004794238683127572	0.008801440329218107
2	22.88	0.014958847736625515	0.0043621399176954736	0.008161008230452675
2	22.92	0.012381687242798353	0.0038657407407407408	0.006291152263374486
2	22.96	0.012080761316872428	0.0037397119341563787	0.005951646090534979
2	23.0	0.01180812757201646	0.003675411522633745	0.005925925925925926
2	23.04	0.03179269547325103	0.006970164609053498	0.018690843621399177
2	23.080000000000002	0.007440843621399177	0.002322530864197531	0.003212448559670782
2	23.12	0.005563271604938271	0.0018338477366255145	0.0025668724279835392
2	23.16	0.005285493827160494	0.0019315843621399177	0.0015406378600823045
2	23.2	0.004395576131687243	0.0018981481481481482	0.0001748971193415638
2	23.240000000000002	0.005928497942386831	0.0012139917695473252	0.0005272633744855968
2	23.28	0.005455246913580247	0.0010236625514403292	0.0002700617283950617
2	23.32	0.007021604938271605	0.001484053497942387	0.0010030864197530865
2	23.36	0.004655349794238683	0.000462962962962963	0.0003986625514403292
2	23.400000000000002	0.005097736625514404	0.000668724279835391	0.0012165637860082304
2	23.44	0.003950617283950617	0.00032407407407407406	0.0013708847736625515
2	23.48	0.0039840534979423865	0.0006095679012345679	0.0017772633744855967
2	23.52	0.023392489711934156	0.004755658436213991	0.01261059670781893
2	23.56	0.0017412551440329218	0.0003780864197530864	0.0002623456790123457
2	23.6	0.0020833333333333333	0.0003369341563786008	0.0009567901234567902
2	23.64	0.0011676954732510287	0.00043467078189300413	0.0004089506172839506
2	23.68	0.0009002057613168725	0.00036265432098765433	0.0001594650205761317
2	23.72	0.0006918724279835391	0.00048353909465020576	3.3436213991769545e-05
2	23.76	0.0009902263374485596	0.0004886831275720165	0.0002546296296296296
2	23.8	0.0005375514403292181	0.0002880658436213992	0.00013374485596707818
2	23.84	0.0027443415637860083	0.001190843621399177	0.0013580246913580246
2	23.88	0.0012680041152263375	0.0011522633744855968	5.6584362139917696e-05
2	23.92	0.0023405349794238684	0.001448045267489712	0.0007458847736625515
2	23.96	0.0015766460905349794	0.0009670781893004115	0.0005452674897119342
2	24.0	0.02626543209876543	0.0058924897119341565	0.01448559670781893
2	24.04	0.0010262345679012345	0.0003832304526748971	0.0003446502057613169
2	24.080000000000002	0.0015895061728395062	0.0007638888888888889	0.0005195473251028807
2	24.12	0.0033693415637860084	0.00147119341563786	0.0013323045267489711
2	24.16	0.0033333333333333335	0.001388888888888889	0.0011008230452674897
2	24.2	0.005617283950617284	0.001838991769547325	0.00169238683127572
2	24.240000000000002	0.004349279835390947	0.0015046296296296296	0.00029835390946502055
2	24.28	0.005681584362139918	0.0013065843621399176	0.0012037037037037038
2	24.32	0.003351337448559671	0.00046810699588477366	0.0001594650205761317
2	24.36	0.004619341563786008	0.0008127572016460906	0.0012834362139917696
2	24.400000000000002	0.0023713991769547327	0.0005452674897119342	0.00040123456790123454
2	24.44	0.006779835390946502	0.0010108024691358026	0.0050643004115226336
2	24.48	0.02690843621399177	0.005372942386831276	0.017242798353909464
2	24.52	0.012608024691358025	0.0019212962962962964	0.010318930041152263
2	24.560000000000002	0.017713477366255143	0.0022222222222222222	0.015056584362139918
2	24.6	0.01733796296296296	0.002193930041152263	0.014871399176954733
2	24.64	0.022307098765432097	0.002968106995884774	0.01895576131687243
2	24.68	0.012728909465020576	0.003662551440329218	0.008891460905349794
2	24.72	0.014809670781893004	0.004539609053497942	0.010136316872427983
2	24.76	0.011887860082304526	0.00496656378600823	0.0067541152263374486
2	24.8	0.01247170781893004	0.005311213991769547	0.006507201646090535
2	24.84	0.008122427983539095	0.004429012345679013	0.0031069958847736627
2	24.88	0.009189814814814816	0.00440843621399177	0.003935185185185185
2	24.92	0.006630658436213991	0.0036059670781893004	0.002309670781893004
2	24.96	0.027590020576131687	0.007939814814814814	0.014061213991769548
2	25.0	0.0059619341563786005	0.003073559670781893	0.0020190329218106994
2	25.04	0.006900720164609054	0.002911522633744856	0.002955246913580247
2	25.080000000000002	0.006252572016460905	0.0027340534979423867	0.0030349794238683126
2	25.12	0.0029526748971193417	0.001838991769547325	0.0008641975308641976
2	25.16	0.008263888888888888	0.0022685185185185187	0.005781893004115226
2	25.2	0.003361625514403292	0.0014866255144032922	0.001808127572016461
2	25.240000000000002	0.00900977366255144	0.0017669753086419753	0.00710133744855967
2	25.28	0.007736625514403292	0.001301440329218107	0.006234567901234568
2	25.32	0.0072839506172839505	0.0016203703703703703	0.005241769547325103
2	25.36	0.002651748971193416	0.0013220164609053498	0.0010493827160493827
2	25.400000000000002	0.003986625514403292	0.0016049382716049382	0.0017001028806584361
2	25.44	0.022402263374485597	0.004567901234567902	0.013793724279835391
2	25.48	0.0074331275720164606	0.0007484567901234568	0.005625
2	25.52	0.006820987654320988	0.0008024691358024691	0.005162037037037037
2	25.560000000000002	0.003487654320987654	0.000925925925925926	0.0021013374485596707
2	25.6	0.0034465020576131687	0.001103395061728395	0.0020318930041152263
2	25.64	0.003006687242798354	0.0006044238683127572	0.0022247942386831275
2	25.68	0.0032536008230452675	0.0007047325102880658	0.0021502057613168725
2	25.72	0.0022736625514403292	0.00022376543209876544	0.0012268518518518518
2	25.76	0.0033719135802469137	0.0006095679012345679	0.0011316872427983538
2	25.8	0.0031661522633744856	0.0006018518518518519	0.0012268518518518518
2	25.84	0.003883744855967078	0.0012268518518518518	0.0011574074074074073
2	25.88	0.0022530864197530865	0.0008256172839506173	0.0004963991769547325
2	25.92	0.022826646090534978	0.005295781893004115	0.01210133744855967
2	25.96	0.0019084362139917695	0.0007150205761316872	0.0004243827160493827
2	26.0	0.002536008230452675	0.0007587448559670781	0.0007433127572016461
2	26.04	0.002155349794238683	0.00073559670781893	0.0006738683127572016
2	26.080000000000002	0.0023199588477366257	0.0007073045267489712	0.0008976337448559671
2	26.12	0.002037037037037037	0.0007690329218106996	0.0005555555555555556
2	26.16	0.0006918724279835391	0.00018518518518518518	0.00029063786008230453
2	26.2	0.001448045267489712	0.0003292181069958848	0.000684156378600823
2	26.240000000000002	0.0005401234567901234	0.00025205761316872427	0.00016718106995884774
2	26.28	0.0010905349794238684	0.00043467078189300413	0.0004603909465020576
2	26.32	0.00041152263374485596	0.0002469135802469136	0.00013631687242798355
2	26.36	0.0012448559670781892	0.0007896090534979424	0.0003832304526748971
2	26.400000000000002	0.01621656378600823	0.00415380658436214	0.008011831275720164
2	26.44	0.0012731481481481483	0.0008719135802469135	0.00012602880658436213
2	26.48	0.0011291152263374485	0.0008256172839506173	0.0001388888888888889
2	26.52	0.0010751028806584362	0.0006970164609053498	0.00020833333333333335
2	26.560000000000002	0.0010108024691358026	0.0007098765432098765	0.00013117283950617284
2	26.6	0.0011831275720164609	0.0005195473251028807	0.0004603909465020576
2	26.64	0.0007150205761316872	0.00030092592592592595	0.00012602880658436213
2	26.68	0.0005349794238683127	0.00017746913580246913	0.00018518518518518518
2	26.72	0.0008539094650205761	0.00028549382716049385	0.00020318930041152264
2	26.76	0.0007304526748971193	0.00028292181069958846	0.00020833333333333335
2	26.8	0.0011831275720164609	0.00031635802469135804	0.00043724279835390947
2	26.84	0.00036265432098765433	7.20164609053498e-05	0.00011059670781893004
2	26.88	0.018088991769547324	0.0040637860082304526	0.009171810699588478
2	26.92	0.0006738683127572016	0.0001594650205761317	0.00010030864197530864
2	26.96	0.000830761316872428	0.00034722222222222224	0.00020833333333333335
2	27.0	0.0008384773662551441	0.00025977366255144034	0.00017746913580246913
2	27.04	0.0014789094650205761	0.0007253086419753087	0.0005041152263374485
2	27.080000000000002	0.0013425925925925925	0.0008359053497942387	0.00028292181069958846
2	27.12	0.0020910493827160496	0.00125	0.0006610082304526749
2	27.16	0.00216820987654321	0.0015406378600823045	0.00023662551440329217
2	27.2	0.0024434156378600825	0.0017232510288065844	0.00021862139917695473
2	27.240000000000002	0.003248456790123457	0.002358539094650206	0.0002494855967078189
2	27.28	0.0031790123456790125	0.0025257201646090533	0.0001646090534979424
2	27.32	0.0034799382716049383	0.002896090534979424	0.00020576131687242798
2	27.36	0.01923611111111111	0.006630658436213991	0.00761059670781893
2	27.400000000000002	0.004722222222222222	0.003155864197530864	0.0003266460905349794
2	27.44	0.005054012345679012	0.0027546296296296294	0.0004963991769547325
2	27.48	0.005805041152263374	0.0026800411522633744	0.001147119341563786
2	27.52	0.00330761316872428	0.0014146090534979425	0.0004475308641975309
2	27.560000000000002	0.004621913580246914	0.0012448559670781892	0.00176440329218107
2	27.6	0.006013374485596708	0.0013811728395061729	0.0031815843621399178
2	27.64	0.009732510288065844	0.001514917695473251	0.007183641975308642
2	27.68	0.013433641975308643	0.0011728395061728395	0.011463477366255144
2	27.72	0.015416666666666667	0.0009490740740740741	0.014138374485596707
2	27.76	0.018078703703703704	0.0016255144032921811	0.016180555555555556
2	27.8	0.01319701646090535	0.0008513374485596708	0.0122119341563786
2	27.84	0.028896604938271606	0.004639917695473251	0.01961934156378601
2	27.88	0.01653292181069959	0.000830761316872428	0.015246913580246914
2	27.92	0.024398148148148148	0.0008076131687242799	0.022695473251028806
2	27.96	0.02445216049382716	0.0005632716049382716	0.023166152263374484
2	28.0	0.026782407407407408	0.0009645061728395061	0.02469650205761317
2	28.04	0.020012860082304528	0.0003112139917695473	0.01863425925925926
2	28.080000000000002	0.01695216049382716	0.0006327160493827161	0.015051440329218107
2	28.12	0.013238168724279836	0.0006147119341563787	0.011340020576131687
2	28.16	0.01898148148148148	0.0006018518518518519	0.017111625514403293
2	28.2	0.019012345679012346	0.0004320987654320988	0.017258230452674897
2	28.240000000000002	0.01827932098765432	0.0004475308641975309	0.01622170781893004
2	28.28	0.015684156378600822	0.00042695473251028805	0.013397633744855968
2	28.32	0.03924125514403292	0.00408179012345679	0.029511316872427983
2	28.36	0.02850565843621399	0.0005941358024691358	0.026679526748971193
2	28.400000000000002	0.01841820987654321	0.0007818930041152264	0.016975308641975308
2	28.44	0.012219650205761316	0.0006532921810699588	0.01110082304526749
2	28.48	0.012790637860082305	0.0003832304526748971	0.011916152263374486
2	28.52	0.032690329218106995	0.0006121399176954733	0.031905864197530866
2	28.560000000000002	0.029670781893004115	0.0004166666666666667	0.029050925925925924
2	28.6	0.025532407407407406	0.0005684156378600823	0.024825102880658437
2	28.64	0.016453189300411522	0.0001440329218106996	0.01603395061728395
2	28.68	0.016347736625514402	0.0009233539094650206	0.014969135802469136
2	28.72	0.03504115226337449	0.0011085390946502058	0.0334619341563786
2	28.76	0.03130915637860082	0.0015817901234567902	0.028508230452674897
2	28.8	0.06108281893004115	0.006625514403292181	0.047813786008230455
2	28.84	0.048804012345679014	0.0028626543209876545	0.042993827160493825
2	28.88	0.03708590534979424	0.004899691358024692	0.028631687242798354
2	28.92	0.029122942386831274	0.005136316872427983	0.0204809670781893
2	28.96	0.036669238683127575	0.006350308641975309	0.026576646090534978
2	29.0	0.04808384773662552	0.005614711934156379	0.03862911522633745
2	29.04	0.054899691358024694	0.0062834362139917695	0.044470164609053495
2	29.080000000000002	0.03936471193415638	0.005738168724279835	0.02977880658436214
2	29.12	0.03319958847736625	0.0066049382716049385	0.022343106995884772
2	29.16	0.04196759259259259	0.006121399176954733	0.03162551440329218
2	29.2	0.048930041152263376	0.006126543209876543	0.038366769547325104
2	29.240000000000002	0.04532407407407407	0.005648148148148148	0.035563271604938274
2	29.28	0.05568930041152263	0.00905349794238683	0.038369341563786005
2	29.32	0.037528292181069955	0.004786522633744856	0.029320987654320986
2	29.36	0.028909465020576133	0.003461934156378601	0.02290895061728395
2	29.400000000000002	0.03070216049382716	0.0027031893004115224	0.026136831275720165
2	29.44	0.028166152263374485	0.0022402263374485597	0.025041152263374486
2	29.48	0.028310185185185185	0.0021013374485596707	0.02539351851851852
2	29.52	0.023989197530864197	0.0021862139917695473	0.021229423868312756
2	29.560000000000002	0.02123971193415638	0.002564300411522634	0.017867798353909465
2	29.6	0.014387860082304527	0.002404835390946502	0.011558641975308643
2	29.64	0.015529835390946501	0.002286522633744856	0.01287037037037037
2	29.68	0.012554012345679013	0.0016409465020576133	0.010712448559670781
2	29.72	0.009459876543209877	0.0005195473251028807	0.008809156378600823
2	29.76	0.029938271604938272	0.0049614197530864195	0.02056327160493827
2	29.8	0.0045704732510288065	0.00033950617283950616	0.003904320987654321
2	29.84	0.010138888888888888	0.00023662551440329217	0.009714506172839506
2	29.88	0.007973251028806584	7.716049382716049e-05	0.00782664609053498
2	29.92	0.01311985596707819	0.00018775720164609054	0.012728909465020576
2	29.96	0.009171810699588478	0.00012088477366255144	0.008909465020576131
2	30.0	0.010722736625514403	0.0002726337448559671	0.010318930041152263
2	30.04	0.009423868312757202	0.00020576131687242798	0.009020061728395062
2	30.080000000000002	0.013996913580246913	0.0004063786008230453	0.01341820987654321
2	30.12	0.014933127572016461	7.458847736625514e-05	0.01466820987654321
2	30.16	0.020239197530864197	0.00018261316872427984	0.019897119341563786
2	30.2	0.022373971193415637	8.487654320987654e-05	0.02210648148148148
2	30.240000000000002	0.04633230452674897	0.005792181069958848	0.03439814814814815
2	30.28	0.02448559670781893	0.0002546296296296296	0.023930041152263375
2	30.32	0.02855195473251029	0.0003292181069958848	0.028006687242798353
2	30.36	0.03021090534979424	0.0002469135802469136	0.0298070987654321
2	30.400000000000002	0.030637860082304527	0.0003369341563786008	0.030185185185185186
2	30.44	0.031633230452674896	0.00020576131687242798	0.03114969135802469
2	30.48	0.031494341563786006	0.00018518518518518518	0.031180555555555555
2	30.52	0.0329809670781893	0.000360082304526749	0.03251028806584362
2	30.560000000000002	0.03137860082304527	0.00017746913580246913	0.031103395061728396
2	30.6	0.03349279835390947	0.00032407407407407406	0.03298611111111111
2	30.64	0.030722736625514405	0.0003034979423868313	0.030180041152263373
2	30.68	0.035285493827160494	0.0004089506172839506	0.0346630658436214
2	30.72	0.047906378600823044	0.00375	0.03980195473251029
2	30.76	0.03656635802469136	0.000264917695473251	0.035987654320987654
2	30.8	0.036893004115226335	0.0008410493827160494	0.03577417695473251
2	30.84	0.032669753086419756	0.000264917695473251	0.032258230452674896
2	30.88	0.030460390946502058	0.0004938271604938272	0.029799382716049382
2	30.92	0.024609053497942388	0.0003575102880658436	0.024146090534979424
2	30.96	0.025715020576131686	0.0008101851851851852	0.02472993827160494
2	31.0	0.02445730452674897	0.0006635802469135803	0.02368827160493827
2	31.04	0.026604938271604938	0.0005787037037037037	0.025805041152263373
2	31.080000000000002	0.025236625514403293	0.0005169753086419753	0.024627057613168725
2	31.12	0.02663065843621399	0.0010673868312757202	0.025280349794238682
2	31.16	0.021566358024691357	0.00045781893004115225	0.020974794238683127
2	31.2	0.045936213991769545	0.00646604938271605	0.033184156378600824
2	31.240000000000002	0.019516460905349794	0.00021862139917695473	0.0188940329218107
2	31.28	0.0174048353909465	0.00018261316872427984	0.017037037037037038
2	31.32	0.01706275720164609	0.001242283950617284	0.015426954732510288
2	31.36	0.015264917695473251	0.003191872427983539	0.011162551440329217
2	31.400000000000002	0.01996656378600823	0.00566358024691358	0.012451131687242798
2	31.44	0.02112139917695473	0.006568930041152264	0.012013888888888888
2	31.48	0.02503858024691358	0.007901234567901235	0.01393775720164609
2	31.52	0.02619855967078189	0.0077083333333333335	0.014863683127572016
2	31.560000000000002	0.034441872427983536	0.008119855967078189	0.02252314814814815
2	31.6	0.035612139917695476	0.007265946502057613	0.024449588477366255
2	31.64	0.03993569958847737	0.00720164609053498	0.02870627572016461
2	31.68	0.04811213991769547	0.008829732510288065	0.03301440329218107
2	31.720000000000002	0.03550411522633745	0.006412037037037037	0.02546296296296296
2	31.76	0.03266718106995885	0.006147119341563786	0.023299897119341564
2	31.8	0.0328832304526749	0.005861625514403292	0.023731995884773663
2	31.84	0.030588991769547325	0.005311213991769547	0.02245627572016461
2	31.88	0.026005658436213993	0.0037860082304526747	0.0196630658436214
2	31.92	0.02588477366255144	0.003654835390946502	0.019526748971193414
2	31.96	0.02265946502057613	0.0028266460905349796	0.017852366255144032
2	32.0	0.023207304526748972	0.002916666666666667	0.018063271604938272
2	32.04	0.019477880658436215	0.0017335390946502057	0.01600051440329218
2	32.08	0.018886316872427984	0.00231738683127572	0.015257201646090535
2	32.12	0.013559670781893005	0.0017258230452674897	0.01102366255144033
2	32.160000000000004	0.03406635802469136	0.0065715020576131685	0.022623456790123456
2	32.2	0.006625514403292181	0.002170781893004115	0.003927469135802469
2	32.24	0.008945473251028806	0.002867798353909465	0.004534465020576132
2	32.28	0.010406378600823045	0.0029063786008230452	0.005982510288065844
2	32.32	0.008521090534979424	0.0031430041152263376	0.0032407407407407406
2	32.36	0.007782921810699588	0.0032175925925925926	0.0023945473251028807
2	32.4	0.00639917695473251	0.0024922839506172838	0.001293724279835391
2	32.44	0.009310699588477366	0.0026646090534979423	0.003809156378600823
2	32.480000000000004	0.008680555555555556	0.0019238683127572017	0.003981481481481482
2	32.52	0.01069701646090535	0.0014994855967078188	0.0063863168724279835
2	32.56	0.00863425925925926	0.0013631687242798354	0.004909979423868313
2	32.6	0.010869341563786009	0.0016152263374485598	0.0069495884773662555
2	32.64	0.025473251028806584	0.004606481481481481	0.015216049382716049
2	32.68	0.00613940329218107	0.0006044238683127572	0.003891460905349794
2	32.72	0.008402777777777778	0.0004886831275720165	0.006841563786008231
2	32.76	0.009151234567901234	0.0008539094650205761	0.007813786008230452
2	32.8	0.011988168724279836	0.0005967078189300411	0.010897633744855967
2	32.84	0.0148559670781893	0.0006738683127572016	0.013335905349794239
2	32.88	0.01947530864197531	0.0004603909465020576	0.017752057613168726
2	32.92	0.02106224279835391	0.00044238683127572015	0.019495884773662552
2	32.96	0.027031893004115227	0.0007253086419753087	0.024940843621399176
2	33.0	0.025488683127572017	0.0004398148148148148	0.024040637860082304
2	33.04	0.02869598765432099	0.0008153292181069958	0.026743827160493828
2	33.08	0.029657921810699588	0.0005606995884773662	0.028497942386831277
2	33.12	0.048559670781893	0.004861111111111111	0.03845936213991769
2	33.160000000000004	0.024284979423868314	0.0002314814814814815	0.023670267489711933
2	33.2	0.02504372427983539	0.0003523662551440329	0.024122942386831277
2	33.24	0.015213477366255144	0.0002546296296296296	0.014675925925925926
2	33.28	0.017597736625514403	0.00037294238683127575	0.016875
2	33.32	0.018852880658436214	0.000727880658436214	0.017926954732510287
2	33.36	0.0166358024691358	0.0008693415637860083	0.015378086419753086
2	33.4	0.016175411522633746	0.000985082304526749	0.014472736625514404
2	33.44	0.011442901234567902	0.0007664609053497942	0.01022633744855967
2	33.480000000000004	0.012584876543209876	0.0009439300411522634	0.01081275720164609
2	33.52	0.010015432098765433	0.0006815843621399177	0.008647119341563786
2	33.56	0.012690329218106996	0.0015946502057613168	0.010241769547325103
2	33.6	0.029930555555555554	0.004699074074074074	0.020298353909465022
2	33.64	0.007109053497942387	0.0012731481481481483	0.004549897119341564
2	33.68	0.00900462962962963	0.0010648148148148149	0.0067772633744855966
2	33.72	0.007813786008230452	0.0014814814814814814	0.004951131687242798
2	33.76	0.007088477366255144	0.001190843621399177	0.004521604938271605
2	33.8	0.00712962962962963	0.0014737654320987653	0.004130658436213992
2	33.84	0.011859567901234568	0.001772119341563786	0.008312757201646091
2	33.88	0.008451646090534979	0.0019444444444444444	0.004503600823045267
2	33.92	0.01129372427983539	0.0022453703703703702	0.006761831275720165
2	33.96	0.011087962962962963	0.001661522633744856	0.00808641975308642
2	34.0	0.01735082304526749	0.002199074074074074	0.014873971193415637
2	34.04	0.009819958847736626	0.0013837448559670782	0.008125
2	34.08	0.03353909465020576	0.005416666666666667	0.02263374485596708
2	34.12	0.006123971193415637	0.0011728395061728395	0.0036702674897119343
2	34.160000000000004	0.0084619341563786	0.0017412551440329218	0.005046296296296296
2	34.2	0.002368827160493827	0.000668724279835391	0.0008179012345679012
2	34.24	0.00433641975308642	0.0012345679012345679	0.0024176954732510287
2	34.28	0.0024176954732510287	0.0007998971193415638	0.001419753086419753
2	34.32	0.007523148148148148	0.0012397119341563787	0.006098251028806585
2	34.36	0.00914866255144033	0.001154835390946502	0.007656893004115226
2	34.4	0.007276234567901234	0.0012628600823045267	0.005699588477366255
2	34.44	0.0075	0.001116255144032922	0.006136831275720164
2	34.480000000000004	0.0033924897119341564	0.0008616255144032922	0.0024434156378600825
2	34.52	0.004909979423868313	0.0008487654320987654	0.0038348765432098765
2	34.56	0.02112911522633745	0.004480452674897119	0.012160493827160494
2	34.6	0.0024691358024691358	0.0011213991769547325	0.0008487654320987654
2	34.64	0.0016435185185185185	0.0008333333333333334	0.000462962962962963
2	34.68	0.003544238683127572	0.0013991769547325103	0.001851851851851852
2	34.72	0.0011625514403292181	0.0006121399176954733	0.00020318930041152264
2	34.76	0.003096707818930041	0.0006738683127572016	0.0021347736625514403
2	34.800000000000004	0.0008153292181069958	0.00023405349794238683	0.00014917695473251028
2	34.84	0.0018467078189300411	0.0003189300411522634	0.001000514403292181
2	34.88	0.001427469135802469	0.0004809670781893004	0.00030606995884773663
2	34.92	0.0046167695473251025	0.0005478395061728395	0.003256172839506173
2	34.96	0.005378086419753086	0.00048353909465020576	0.004164094650205761
2	35.0	0.005303497942386832	0.00040123456790123454	0.0043518518518518515
2	35.04	0.025787037037037035	0.005082304526748971	0.015902777777777776
2	35.08	0.002808641975308642	0.0013657407407407407	0.001021090534979424
2	35.12	0.0042592592592592595	0.002232510288065844	0.0011368312757201646
2	35.160000000000004	0.003616255144032922	0.002109053497942387	0.0007844650205761317
2	35.2	0.007430555555555556	0.0028858024691358025	0.0031224279835390945
2	35.24	0.00797582304526749	0.002093621399176955	0.004315843621399177
2	35.28	0.010604423868312757	0.0029963991769547324	0.005249485596707819
2	35.32	0.008016975308641976	0.0030349794238683126	0.002404835390946502
2	35.36	0.009189814814814816	0.0045241769547325105	0.001286008230452675
2	35.4	0.00955761316872428	0.005378086419753086	0.00037294238683127575
2	35.44	0.011185699588477366	0.0057536008230452676	0.0012911522633744857
2	35.480000000000004	0.012404835390946502	0.00639917695473251	0.002132201646090535
2	35.52	0.029891975308641974	0.01032150205761317	0.011525205761316873
2	35.56	0.013189300411522633	0.006445473251028806	0.002698045267489712
2	35.6	0.01117798353909465	0.0054681069958847734	0.0016460905349794238
2	35.64	0.014948559670781894	0.005830761316872428	0.005398662551440329
2	35.68	0.01	0.0048585390946502055	0.0016743827160493826
2	35.72	0.013143004115226337	0.005223765432098766	0.004843106995884774
2	35.76	0.0073302469135802465	0.004418724279835391	0.0006558641975308642
2	35.800000000000004	0.009050925925925926	0.0042309670781893	0.002638888888888889
2	35.84	0.0061805555555555555	0.004035493827160494	0.00030092592592592595
2	35.88	0.007950102880658436	0.0041229423868312754	0.0019753086419753087
2	35.92	0.005787037037037037	0.0035416666666666665	0.0005787037037037037
2	35.96	0.005856481481481482	0.0030041152263374487	0.0013734567901234568
2	36.0	0.026635802469135803	0.007150205761316872	0.013400205761316872
2	36.04	0.0037165637860082303	0.002600308641975309	0.00025205761316872427
2	36.08	0.003955761316872428	0.0027160493827160493	0.00040380658436213994
2	36.12	0.00525462962962963	0.0019727366255144034	0.003006687242798354
2	36.160000000000004	0.011221707818930041	0.0005864197530864197	0.010447530864197531
2	36.2	0.010303497942386832	0.00034722222222222224	0.00982253086419753
2	36.24	0.010349794238683128	0.00043467078189300413	0.009719650205761318
2	36.28	0.0026646090534979423	0.00030864197530864197	0.002242798353909465
2	36.32	0.002551440329218107	0.0007741769547325103	0.001669238683127572
2	36.36	0.0027237654320987656	0.00015432098765432098	0.0024742798353909463
2	36.4	0.007229938271604938	0.0005272633744855968	0.006527777777777778
2	36.44	0.005519547325102881	0.00022633744855967078	0.0052031893004115225
2	36.480000000000004	0.028901748971193415	0.006517489711934156	0.01611111111111111
2	36.52	0.001720679012345679	0.0009902263374485596	0.00043724279835390947
2	36.56	0.0006275720164609053	0.00021347736625514403	0.00013374485596707818
2	36.6	0.0019161522633744856	0.0009310699588477366	0.0007896090534979424
2	36.64	0.0009079218106995885	0.0002700617283950617	0.0004089506172839506
2	36.68	0.004925411522633745	0.00040123456790123454	0.004292695473251029
2	36.72	0.0013091563786008231	0.0003935185185185185	0.0007587448559670781
2	36.76	0.004035493827160494	0.0006095679012345679	0.0032021604938271605
2	36.800000000000004	0.001154835390946502	0.0004603909465020576	0.000573559670781893
2	36.84	0.00672582304526749	0.0006044238683127572	0.005987654320987654
2	36.88	0.0011213991769547325	0.00038580246913580245	0.0006815843621399177
2	36.92	0.004819958847736626	0.00029063786008230453	0.0043055555555555555
2	36.96	0.021628086419753088	0.0039840534979423865	0.013431069958847736
2	37.0	0.0015123456790123457	0.00020318930041152264	0.000941358024691358
2	37.04	0.0015457818930041153	0.00016718106995884774	0.001095679012345679
2	37.08	0.0011085390946502058	0.0002546296296296296	0.0007150205761316872
2	37.12	0.003184156378600823	0.0001440329218106996	0.0029063786008230452
2	37.160000000000004	0.00113940329218107	7.20164609053498e-05	0.0009696502057613169
2	37.2	0.002551440329218107	0.00013117283950617284	0.0022376543209876544
2	37.24	0.0002777777777777778	6.687242798353909e-05	0.00013631687242798355
2	37.28	0.001337448559670782	0.00021347736625514403	0.0010468106995884774
2	37.32	0.002065329218106996	6.430041152263375e-05	0.0019290123456790122
2	37.36	0.007906378600823044	0.0004295267489711934	0.0072145061728395065
2	37.4	0.005784465020576132	5.1440329218106995e-05	0.005612139917695473
2	37.44	0.025282921810699587	0.004344135802469136	0.016401748971193415
2	37.480000000000004	0.001147119341563786	0.00011831275720164609	0.0008410493827160494
2	37.52	0.0010365226337448559	0.0002469135802469136	0.0005478395061728395
2	37.56	0.002147633744855967	0.0001954732510288066	0.0016486625514403291
2	37.6	0.0033153292181069957	0.00021862139917695473	0.002970679012345679
2	37.64	0.005907921810699588	0.0007381687242798354	0.00481738683127572
2	37.68	0.0018801440329218107	0.0002494855967078189	0.0014660493827160495
2	37.72	0.0027597736625514404	9.259259259259259e-05	0.00257201646090535
2	37.76	0.000787037037037037	0.000257201646090535	0.00037037037037037035
2	37.800000000000004	0.008392489711934157	0.0026080246913580247	0.004943415637860082
2	37.84	0.006849279835390946	0.004611625514403292	0.0005118312757201646
2	37.88	0.015550411522633745	0.005838477366255144	0.006833847736625515
2	37.92	0.026450617283950616	0.008883744855967077	0.010959362139917696
2	37.96	0.01301440329218107	0.007240226337448559	0.001610082304526749
2	38.0	0.01504372427983539	0.007615740740740741	0.0031867283950617283
2	38.04	0.014727366255144033	0.007926954732510288	0.002204218106995885
2	38.08	0.013006687242798354	0.007199074074074074	0.0012602880658436214
2	38.12	0.011229423868312757	0.006450617283950617	0.00036522633744855967
2	38.160000000000004	0.01434670781893004	0.006779835390946502	0.002926954732510288
2	38.2	0.011442901234567902	0.00717335390946502	0.0003986625514403292
2	38.24	0.013068415637860082	0.009066358024691358	0.0007073045267489712
2	38.28	0.011903292181069959	0.008719135802469136	0.0006018518518518519
2	38.32	0.01709104938271605	0.009645061728395061	0.005498971193415638
2	38.36	0.01352366255144033	0.008654835390946502	0.003706275720164609
2	38.4	0.036329732510288065	0.014421296296296297	0.01684670781893004
2	38.44	0.009598765432098765	0.008227880658436213	0.00016975308641975308
2	38.480000000000004	0.013042695473251029	0.011005658436213992	0.0005992798353909465
2	38.52	0.01349022633744856	0.010061728395061729	0.0018415637860082303
2	38.56	0.014405864197530864	0.009727366255144032	0.0028497942386831276
2	38.6	0.01387088477366255	0.010066872427983539	0.0019830246913580245
2	38.64	0.01131687242798354	0.009277263374485596	0.0004501028806584362
2	38.68	0.012713477366255143	0.009899691358024692	0.001147119341563786
2	38.72	0.011911008230452675	0.009454732510288066	0.00025977366255144034
2	38.76	0.014344135802469135	0.009837962962962963	0.002142489711934156
2	38.800000000000004	0.011314300411522633	0.008330761316872428	0.00033950617283950616
2	38.84	0.011242283950617283	0.007939814814814814	0.0004938271604938272
2	38.88	0.025316358024691357	0.009799382716049384	0.009099794238683128
2	38.92	0.009652777777777777	0.006702674897119342	0.0001748971193415638
2	38.96	0.0079809670781893	0.0058127572016460904	0.00013117283950617284
2	39.0	0.00823559670781893	0.00529835390946502	0.0015612139917695472
2	39.04	0.008783436213991769	0.005529835390946502	0.0016075102880658437
2	39.08	0.009097222222222222	0.005390946502057613	0.0014248971193415638
2	39.12	0.005997942386831275	0.003068415637860082	0.0008256172839506173
2	39.160000000000004	0.003065843621399177	0.001286008230452675	0.0002494855967078189
2	39.2	0.007574588477366255	0.002080761316872428	0.003176440329218107
2	39.24	0.013829732510288066	0.002193930041152263	0.008554526748971194
2	39.28	0.022559156378600825	0.0021527777777777778	0.01684156378600823
2	39.32	0.032116769547325105	0.002752057613168724	0.02524948559670782
2	39.36	0.06150977366255144	0.009678497942386831	0.04358024691358025
2	39.4	0.04696244855967078	0.00676954732510288	0.03621141975308642
2	39.44	0.05635545267489712	0.008734567901234568	0.043487654320987654
2	39.480000000000004	0.054542181069958846	0.008690843621399177	0.04265689300411522
2	39.52	0.05480195473251029	0.009338991769547325	0.04279835390946502
2	39.56	0.054699074074074074	0.008729423868312757	0.0442309670781893
2	39.6	0.04876028806584362	0.008551954732510287	0.03864454732510288
2	39.64	0.04406378600823045	0.007872942386831276	0.034575617283950616
2	39.68	0.03895061728395062	0.006867283950617284	0.031018518518518518
2	39.72	0.035781893004115224	0.007178497942386832	0.027307098765432098
2	39.76	0.02484567901234568	0.006414609053497942	0.01764917695473251
2	39.800000000000004	0.02325874485596708	0.007031893004115226	0.014989711934156378
2	39.84	0.031828703703703706	0.010257201646090536	0.016718106995884774
2	39.88	0.02035493827160494	0.006275720164609053	0.012883230452674897
2	39.92	0.027556584362139917	0.005151748971193416	0.021064814814814814
2	39.96	0.03364969135802469	0.005108024691358025	0.02704732510288066
2	40.0	0.034315843621399174	0.004308127572016461	0.028675411522633743
2	40.04	0.03609825102880659	0.0041795267489711935	0.030005144032921812
2	40.08	0.03213991769547325	0.0026440329218106995	0.02787551440329218
2	40.12	0.03325617283950617	0.0020756172839506174	0.029498456790123456
2	40.160000000000004	0.033870884773662555	0.0016769547325102881	0.03093621399176955
2	40.2	0.03113425925925926	0.0018184156378600823	0.028515946502057615
2	40.24	0.03378600823045268	0.0022608024691358024	0.030622427983539095
2	40.28	0.028436213991769547	0.0018029835390946502	0.026208847736625514
2	40.32	0.05101851851851852	0.006622942386831276	0.03970679012345679
2	40.36	0.024670781893004114	0.0019367283950617283	0.022402263374485597
2	40.4	0.02882716049382716	0.0023996913580246913	0.026154835390946502
2	40.44	0.024261831275720163	0.001345164609053498	0.0227391975308642
2	40.480000000000004	0.026396604938271603	0.0010313786008230453	0.025146604938271606
2	40.52	0.023045267489711935	0.0005529835390946502	0.022055041152263373
2	40.56	0.027214506172839506	0.0009670781893004115	0.025594135802469137
2	40.6	0.024472736625514403	0.0010030864197530865	0.022512860082304527
2	40.64	0.02242283950617284	0.0013734567901234568	0.01990740740740741
2	40.68	0.022237654320987656	0.001890432098765432	0.018935185185185187
2	40.72	0.015223765432098765	0.0010648148148148149	0.012507716049382715
2	40.76	0.014243827160493827	0.002001028806584362	0.010465534979423869
2	40.800000000000004	0.028896604938271606	0.006172839506172839	0.01678240740740741
2	40.84	0.011779835390946502	0.0034079218106995886	0.006656378600823045
2	40.88	0.009346707818930041	0.0033436213991769547	0.004742798353909465
2	40.92	0.010689300411522634	0.00426440329218107	0.005195473251028806
2	40.96	0.010262345679012345	0.003667695473251029	0.005545267489711934
2	41.0	0.01190843621399177	0.0043055555555555555	0.006450617283950617
2	41.04	0.009308127572016461	0.0030992798353909464	0.00507716049382716
2	41.08	0.008981481481481481	0.003413065843621399	0.00448559670781893
2	41.12	0.007263374485596708	0.0024742798353909463	0.0036085390946502057
2	41.160000000000004	0.004948559670781893	0.0025617283950617282	0.001376028806584362
2	41.2	0.004902263374485597	0.0032896090534979424	0.0003986625514403292
2	41.24	0.0037962962962962963	0.0025797325102880657	2.05761316872428e-05
2	41.28	0.024891975308641977	0.00791409465020576	0.011219135802469136
2	41.32	0.004969135802469136	0.0030349794238683126	0.0001440329218106996
2	41.36	0.008536522633744856	0.00419238683127572	0.002698045267489712
2	41.4	0.009459876543209877	0.003616255144032922	0.004647633744855967
2	41.44	0.010164609053497942	0.004079218106995885	0.004629629629629629
2	41.480000000000004	0.004629629629629629	0.0030375514403292183	0.0004140946502057613
2	41.52	0.005766460905349794	0.0037088477366255144	0.00038065843621399177
2	41.56	0.008063271604938272	0.0036136831275720167	0.0026594650205761317
2	41.6	0.014843106995884774	0.00489454732510288	0.007626028806584362
2	41.64	0.012376543209876543	0.004387860082304526	0.005354938271604938
2	41.68	0.007932098765432098	0.004436728395061728	0.0007047325102880658
2	41.72	0.011013374485596708	0.004853395061728395	0.0026954732510288066
2	41.76	0.027664609053497942	0.009045781893004114	0.011054526748971193
2	41.800000000000004	0.011566358024691359	0.005280349794238683	0.002258230452674897
2	41.84	0.01126028806584362	0.005444958847736625	0.0014660493827160495
2	41.88	0.01583590534979424	0.005941358024691358	0.005679012345679012
2	41.92	0.0107690329218107	0.005632716049382716	0.0013040123456790123
2	41.96	0.01441358024691358	0.005841049382716049	0.0051337448559670784
2	42.0	0.009315843621399178	0.005208333333333333	0.0016306584362139917
2	42.04	0.014483024691358025	0.005128600823045268	0.007530864197530864
2	42.08	0.0062602880658436215	0.003330761316872428	0.001882716049382716
2	42.12	0.008248456790123457	0.0028189300411522633	0.004683641975308642
2	42.160000000000004	0.00709619341563786	0.0018981481481481482	0.00492798353909465
2	42.2	0.006231995884773663	0.001396604938271605	0.0045936213991769545
2	42.24	0.027445987654320988	0.005511831275720165	0.01713991769547325
2	42.28	0.00216820987654321	0.001059670781893004	0.0007690329218106996
2	42.32	0.0020601851851851853	0.001116255144032922	0.000779320987654321
2	42.36	0.0008179012345679012	0.0003343621399176955	0.00031378600823045265
2	42.4	0.005722736625514403	0.0006378600823045268	0.004907407407407407
2	42.44	0.0049948559670781895	0.00028292181069958846	0.004660493827160494
2	42.480000000000004	0.005267489711934157	0.0003986625514403292	0.004701646090534979
2	42.52	0.0009104938271604938	0.00020318930041152264	0.0006352880658436214
2	42.56	0.0018441358024691358	0.00039609053497942386	0.0013914609053497942
2	42.6	0.0004063786008230453	9.259259259259259e-05	0.0002494855967078189
2	42.64	0.0016718106995884773	0.0003189300411522634	0.0012885802469135802
2	42.68	0.0008590534979423868	0.0003780864197530864	0.0003523662551440329
2	42.72	0.023914609053497942	0.005550411522633745	0.012993827160493828
2	42.76	0.001419753086419753	0.0001748971193415638	0.0009722222222222222
2	42.800000000000004	0.0008667695473251029	0.0004295267489711934	0.00025977366255144034
2	42.84	0.0019135802469135803	0.00073559670781893	0.0009876543209876543
2	42.88	0.001970164609053498	0.00021862139917695473	0.0015869341563786007
2	42.92	0.006774691358024692	0.00020061728395061727	0.006417181069958848
2	42.96	0.014747942386831275	0.0006481481481481481	0.01400977366255144
2	43.0	0.03273405349794239	0.0006121399176954733	0.0319701646090535
2	43.04	0.0422608024691358	0.000558127572016461	0.041520061728395063
2	43.08	0.04918981481481482	0.0004295267489711934	0.048585390946502056
2	43.12	0.04997427983539095	0.0006147119341563787	0.049184670781893
2	43.160000000000004	0.0527880658436214	0.0008024691358024691	0.05164609053497942
2	43.2	0.059794238683127575	0.004495884773662551	0.051669238683127575
2	43.24	0.0416332304526749	0.00014146090534979423	0.04106738683127572
2	43.28	0.03630658436213992	0.00024434156378600825	0.03564043209876543
2	43.32	0.02606738683127572	8.74485596707819e-05	0.02575360082304527
2	43.36	0.02504372427983539	0.00022376543209876544	0.024588477366255145
2	43.4	0.024295267489711933	0.0001800411522633745	0.02386574074074074
2	43.44	0.029555041152263376	0.00032407407407407406	0.029053497942386833
2	43.480000000000004	0.02854938271604938	0.0001748971193415638	0.02819701646090535
2	43.52	0.03132716049382716	0.00028292181069958846	0.030812757201646092
2	43.56	0.026496913580246913	3.60082304526749e-05	0.026373456790123456
2	43.6	0.025439814814814814	0.00010545267489711934	0.0250488683127572
2	43.64	0.020370370370370372	0.0010648148148148149	0.019233539094650205
2	43.68	0.03853909465020576	0.005668724279835391	0.028613683127572016
2	43.72	0.021666666666666667	0.0029346707818930042	0.018125
2	43.76	0.02036008230452675	0.003816872427983539	0.015280349794238684
2	43.800000000000004	0.024233539094650206	0.004958847736625515	0.01720164609053498
2	43.84	0.022525720164609055	0.005758744855967078	0.014164094650205761
2	43.88	0.026185699588477367	0.006838991769547325	0.016273148148148148
2	43.92	0.02085133744855967	0.006929012345679012	0.010887345679012346
2	43.96	0.022890946502057613	0.007481995884773662	0.011640946502057613
2	44.0	0.015038580246913581	0.006602366255144033	0.004822530864197531
2	44.04	0.015164609053497943	0.006563786008230453	0.005010288065843621
2	44.08	0.010272633744855967	0.005902777777777778	0.0012165637860082304
2	44.12	0.019295267489711936	0.006113683127572016	0.010174897119341563
2	44.160000000000004	0.044814814814814814	0.0077777777777777776	0.03099022633744856
2	44.2	0.029483024691358026	0.004884259259259259	0.02189043209876543
2	44.24	0.033184156378600824	0.004483024691358025	0.026458333333333334
2	44.28	0.04693672839506173	0.003919753086419753	0.04119855967078189
2	44.32	0.052093621399176955	0.002803497942386831	0.047479423868312755
2	44.36	0.048729423868312756	0.001815843621399177	0.04551954732510288
2	44.4	0.047757201646090534	0.0012191358024691357	0.04524948559670782
2	44.44	0.043477366255144034	0.0006198559670781893	0.04189557613168724
2	44.480000000000004	0.04829732510288066	0.0007664609053497942	0.04673611111111111
2	44.52	0.047044753086419755	0.0004501028806584362	0.046213991769547325
2	44.56	0.047114197530864196	0.0009079218106995885	0.04546810699588477
2	44.6	0.03656635802469136	0.0017026748971193416	0.03438528806584362
2	44.64	0.042559156378600825	0.006808127572016461	0.03040380658436214
2	44.68	0.02077417695473251	0.002970679012345679	0.016103395061728396
2	44.72	0.04208847736625514	0.004506172839506173	0.03551697530864197
2	44.76	0.048662551440329216	0.004295267489711934	0.04198045267489712
2	44.800000000000004	0.05603909465020576	0.005704732510288066	0.046275720164609055
2	44.84	0.058328189300411525	0.006278292181069959	0.0473585390946502
2	44.88	0.05332818930041152	0.004269547325102881	0.04477880658436214
2	44.92	0.05438271604938272	0.004130658436213992	0.04625257201646091
2	44.96	0.0489891975308642	0.002965534979423868	0.04280864197530864
2	45.0	0.05072530864197531	0.0038786008230452676	0.04357767489711934
2	45.04	0.04537037037037037	0.003780864197530864	0.03847993827160494
2	45.08	0.048804012345679014	0.004405864197530864	0.04096707818930041
2	45.12	0.05968364197530864	0.008148148148148147	0.044665637860082305
2	45.160000000000004	0.04583847736625515	0.004853395061728395	0.038580246913580245
2	45.2	0.04178240740740741	0.003986625514403292	0.03616255144032922
2	45.24	0.04337448559670782	0.004246399176954733	0.03771604938271605
2	45.28	0.03863940329218107	0.0032973251028806582	0.03420524691358025
2	45.32	0.03659979423868313	0.003425925925925926	0.032121913580246915
2	45.36	0.031502057613168724	0.002705761316872428	0.02792695473251029
2	45.4	0.026983024691358024	0.0017772633744855967	0.024277263374485596
2	45.44	0.026674382716049383	0.001000514403292181	0.02432098765432099
2	45.480000000000004	0.018564814814814815	0.000558127572016461	0.01659722222222222
2	45.52	0.018721707818930042	0.0010262345679012345	0.016478909465020578
2	45.56	0.01289866255144033	0.0013503086419753086	0.010421810699588478
2	45.6	0.03279578189300412	0.006345164609053498	0.020838477366255145
2	45.64	0.00815843621399177	0.0022505144032921812	0.004148662551440329
2	45.68	0.01514917695473251	0.0034542181069958846	0.009164094650205762
2	45.72	0.008904320987654321	0.002803497942386831	0.00352880658436214
2	45.76	0.013016975308641975	0.0034053497942386833	0.006640946502057613
2	45.800000000000004	0.011854423868312758	0.00440843621399177	0.004269547325102881
2	45.84	0.012536008230452676	0.005198045267489712	0.004477880658436214
2	45.88	0.011391460905349794	0.005419238683127572	0.003243312757201646
2	45.92	0.009223251028806584	0.005534979423868313	0.0013425925925925925
2	45.96	0.01246141975308642	0.006234567901234568	0.0042592592592592595
2	46.0	0.008220164609053497	0.005270061728395062	0.0015972222222222223
2	46.04	0.01183641975308642	0.005308641975308642	0.004575617283950617
2	46.08	0.02551440329218107	0.007705761316872428	0.012379115226337448
2	46.12	0.008852880658436214	0.003832304526748971	0.0029578189300411522
2	46.160000000000004	0.00912551440329218	0.003073559670781893	0.0040997942386831274
2	46.2	0.009873971193415638	0.003765432098765432	0.004338991769547325
2	46.24	0.008166152263374485	0.0030555555555555557	0.0037088477366255144
2	46.28	0.007039609053497943	0.0032921810699588477	0.002463991769547325
2	46.32	0.006635802469135803	0.0035030864197530863	0.0022633744855967077
2	46.36	0.005210905349794239	0.0026646090534979423	0.0015920781893004115
2	46.4	0.005416666666666667	0.003284465020576132	0.001059670781893004
2	46.44	0.003829732510288066	0.0026157407407407405	9.516460905349794e-05
2	46.480000000000004	0.007067901234567901	0.0035699588477366255	0.0020473251028806584
2	46.52	0.005275205761316872	0.0035185185185185185	0.000264917695473251
2	46.56	0.02816358024691358	0.009068930041152263	0.013094135802469136
2	46.6	0.009138374485596708	0.006345164609053498	0.0003935185185185185
2	46.64	0.012137345679012345	0.008037551440329218	0.0005478395061728395
2	46.68	0.011165123456790124	0.007103909465020576	0.0001954732510288066
2	46.72	0.01688528806584362	0.00790380658436214	0.0041332304526748975
2	46.76	0.020547839506172838	0.006851851851851852	0.008762860082304527
2	46.800000000000004	0.022530864197530864	0.007636316872427984	0.009477880658436215
2	46.84	0.02060185185185185	0.007638888888888889	0.007422839506172839
2	46.88	0.01412037037037037	0.007749485596707819	0.00125
2	46.92	0.013335905349794239	0.007163065843621399	0.0013811728395061729
2	46.96	0.014449588477366255	0.006491769547325103	0.00367798353909465
2	47.0	0.016517489711934157	0.006772119341563786	0.005985082304526749
2	47.04	0.0295190329218107	0.009729938271604939	0.012865226337448559
2	47.08	0.014539609053497942	0.00558641975308642	0.005931069958847736
2	47.12	0.013328189300411523	0.005308641975308642	0.0056507201646090535
2	47.160000000000004	0.014493312757201646	0.004686213991769547	0.007623456790123457
2	47.2	0.008153292181069959	0.0031738683127572015	0.003335905349794239
2	47.24	0.007926954732510288	0.0026594650205761317	0.004025205761316873
2	47.28	0.003587962962962963	0.0021013374485596707	0.0005015432098765432
2	47.32	0.004645061728395062	0.002235082304526749	0.0016743827160493826
2	47.36	0.004945987654320988	0.0020036008230452677	0.0025668724279835392
2	47.4	0.003310185185185185	0.0015637860082304527	0.0014737654320987653
2	47.44	0.0020190329218106994	0.0006558641975308642	0.0011934156378600822
2	47.480000000000004	0.0006918724279835391	0.0002726337448559671	0.00034722222222222224
2	47.52	0.02338991769547325	0.004197530864197531	0.015380658436213992
2	47.56	0.0013117283950617284	0.0006481481481481481	0.0003292181069958848
2	47.6	0.002330246913580247	0.0002726337448559671	0.0016820987654320987
2	47.64	0.0013220164609053498	0.00019290123456790122	0.0008950617283950618
2	47.68	0.005709876543209876	0.00027520576131687244	0.00529835390946502
2	47.72	0.00220679012345679	0.00020833333333333335	0.0019393004115226338
2	47.76	0.004269547325102881	0.00042695473251028805	0.003616255144032922
2	47.800000000000004	0.0009104938271604938	0.00011316872427983539	0.0006301440329218107
2	47.84	0.0019830246913580245	0.00022119341563786008	0.0015252057613168724
2	47.88	0.001116255144032922	0.0004089506172839506	0.0005761316872427984
2	47.92	0.0012474279835390947	0.00040123456790123454	0.000720164609053498
2	47.96	0.00165380658436214	0.0007433127572016461	0.0007407407407407407
2	48.0	0.018510802469135803	0.004945987654320988	0.009647633744855968
2	48.04	0.003410493827160494	0.002713477366255144	0.00044238683127572015
2	48.08	0.00532664609053498	0.004405864197530864	0.00018261316872427984
2	48.120000000000005	0.008333333333333333	0.0058461934156378605	0.000558127572016461
2	48.160000000000004	0.008695987654320987	0.005943930041152263	6.944444444444444e-05
2	48.2	0.010606995884773663	0.006998456790123456	0.0004475308641975309
2	48.24	0.010349794238683128	0.006761831275720165	0.00016203703703703703
2	48.28	0.013127572016460906	0.007983539094650206	0.0010982510288065845
2	48.32	0.012934670781893004	0.007332818930041152	0.0015534979423868314
2	48.36	0.018204732510288067	0.008631687242798353	0.005036008230452675
2	48.4	0.019904835390946504	0.008176440329218108	0.007132201646090535
2	48.44	0.022232510288065842	0.006296296296296296	0.011121399176954733
2	48.480000000000004	0.04689043209876543	0.010282921810699588	0.028233024691358025
2	48.52	0.0310082304526749	0.005012860082304527	0.02175411522633745
2	48.56	0.045437242798353907	0.005527263374485596	0.035617283950617286
2	48.6	0.043814300411522636	0.004585905349794239	0.035555555555555556
2	48.64	0.04989454732510288	0.004346707818930041	0.04190843621399177
2	48.68	0.039467592592592596	0.003729423868312757	0.03250771604938272
2	48.72	0.0421656378600823	0.0039609053497942385	0.03525205761316873
2	48.76	0.03503343621399177	0.0028266460905349796	0.02977366255144033
2	48.800000000000004	0.03417695473251029	0.0018878600823045268	0.03017232510288066
2	48.84	0.02774948559670782	0.0010236625514403292	0.024837962962962964
2	48.88	0.03065329218106996	0.001051954732510288	0.027700617283950617
2	48.92	0.034940843621399174	0.0017772633744855967	0.031242283950617285
2	48.96	0.053706275720164606	0.008243312757201646	0.03807098765432099
2	49.0	0.03907664609053498	0.004086934156378601	0.03242026748971193
2	49.04	0.03607253086419753	0.0036702674897119343	0.030074588477366253
2	49.08	0.04132458847736625	0.004580761316872428	0.03572530864197531
2	49.120000000000005	0.03651748971193416	0.00488940329218107	0.03131172839506173
2	49.160000000000004	0.04329989711934156	0.005138888888888889	0.03721965020576132
2	49.2	0.038698559670781896	0.004848251028806584	0.03295010288065844
2	49.24	0.04083333333333333	0.005187757201646091	0.034305555555555554
2	49.28	0.030668724279835392	0.005	0.02487139917695473
2	49.32	0.03298868312757201	0.006401748971193415	0.02536522633744856
2	49.36	0.02462448559670782	0.005360082304526749	0.018487654320987656
2	49.4	0.023305041152263374	0.005218621399176955	0.017463991769547327
2	49.44	0.03692901234567901	0.008171296296296296	0.024724794238683127
2	49.480000000000004	0.013171296296296296	0.0037628600823045267	0.009022633744855967
2	49.52	0.014763374485596708	0.003117283950617284	0.011311728395061728
2	49.56	0.008508230452674898	0.0014866255144032922	0.006805555555555555
2	49.6	0.00948559670781893	0.002916666666666667	0.006031378600823045
2	49.64	0.008909465020576131	0.0036805555555555554	0.004925411522633745
2	49.68	0.016934156378600823	0.0058590534979423865	0.010627572016460906
2	49.72	0.017939814814814815	0.0056970164609053495	0.012098765432098766
2	49.76	0.026530349794238683	0.0073868312757201645	0.018791152263374484
2	49.800000000000004	0.03295524691358025	0.006291152263374486	0.026347736625514404
2	49.84	0.04174639917695473	0.00665380658436214	0.0343261316872428
2	49.88	0.03784207818930041	0.004621913580246914	0.03265946502057613
2	49.92	0.05647119341563786	0.007011316872427983	0.044318415637860084
2	49.96	0.039261831275720166	0.0031867283950617283	0.0350462962962963
2	50.0	0.0462988683127572	0.006486625514403292	0.03854423868312757
2	50.04	0.04891975308641975	0.009382716049382716	0.03817901234567901
2	50.08	0.04219650205761317	0.009138374485596708	0.031502057613168724
2	50.120000000000005	0.03577417695473251	0.010059156378600822	0.023796296296296298
2	50.160000000000004	0.02110082304526749	0.007741769547325103	0.011612654320987655
2	50.2	0.03630658436213992	0.007633744855967078	0.026962448559670782
2	50.24	0.04058384773662552	0.004300411522633745	0.0347582304526749
2	50.28	0.050434670781893	0.004161522633744856	0.04471707818930041
2	50.32	0.049495884773662555	0.0029475308641975307	0.04486882716049383
2	50.36	0.05445216049382716	0.0041563786008230455	0.04820987654320988
2	50.4	0.06358796296296296	0.007309670781893004	0.05036008230452675
2	50.44	0.05325360082304527	0.0036728395061728395	0.04620627572016461
2	50.480000000000004	0.05171810699588477	0.003310185185185185	0.04538065843621399
2	50.52	0.048811728395061725	0.0027957818930041153	0.04316100823045267
2	50.56	0.04588220164609053	0.0022890946502057614	0.04085390946502058
2	50.6	0.03896347736625514	0.0014171810699588477	0.035002572016460905
2	50.64	0.04086162551440329	0.0017335390946502057	0.03644547325102881
2	50.68	0.03629372427983539	0.0007818930041152264	0.03328189300411523
2	50.72	0.03979423868312757	0.0015766460905349794	0.03623971193415638
2	50.76	0.03220679012345679	0.0007407407407407407	0.029691358024691358
2	50.800000000000004	0.03566100823045267	0.0013554526748971194	0.032916666666666664
2	50.84	0.031414609053497945	0.0007150205761316872	0.02992798353909465
2	50.88	0.049063786008230456	0.005825617283950617	0.03838477366255144
2	50.92	0.023878600823045267	0.0010056584362139918	0.022548868312757202
2	50.96	0.025036008230452676	0.001743827160493827	0.0228369341563786
2	51.0	0.021638374485596707	0.0021296296296296298	0.019246399176954733
2	51.04	0.020411522633744857	0.0035570987654320986	0.016368312757201645
2	51.08	0.019351851851851853	0.004393004115226338	0.01408179012345679
2	51.120000000000005	0.014459876543209876	0.004205246913580247	0.008994341563786009
2	51.160000000000004	0.016352880658436215	0.0056044238683127575	0.009210390946502058
2	51.2	0.012273662551440329	0.004760802469135803	0.00570216049382716
2	51.24	0.014004629629629629	0.0058590534979423865	0.005959362139917696
2	51.28	0.009470164609053498	0.005390946502057613	0.0016769547325102881
2	51.32	0.011622942386831276	0.006826131687242798	0.002147633744855967
2	51.36	0.02642746913580247	0.009781378600823046	0.010635288065843622
2	51.4	0.011213991769547325	0.007047325102880658	0.0011676954732510287
2	51.44	0.010074588477366255	0.006327160493827161	0.0007561728395061729
2	51.480000000000004	0.011903292181069959	0.007021604938271605	0.0014146090534979425
2	51.52	0.012636316872427984	0.006314300411522634	0.0027391975308641977
2	51.56	0.013096707818930041	0.006664094650205761	0.002536008230452675
2	51.6	0.013276748971193415	0.006751543209876543	0.0025668724279835392
2	51.64	0.010306069958847737	0.006172839506172839	0.0002880658436213992
2	51.68	0.012518004115226338	0.007163065843621399	0.001412037037037037
2	51.72	0.010578703703703703	0.006268004115226338	0.0007073045267489712
2	51.76	0.011427469135802469	0.006661522633744856	0.0013348765432098766
2	51.800000000000004	0.009128086419753087	0.005874485596707819	0.00030606995884773663
2	51.84	0.029122942386831274	0.009313271604938271	0.013585390946502058
2	51.88	0.007600308641975309	0.005136316872427983	0.0002803497942386831
2	51.92	0.009614197530864198	0.004799382716049383	0.002875514403292181
2	51.96	0.006538065843621399	0.003726851851851852	0.0015380658436213992
2	52.0	0.012615740740740742	0.0035853909465020577	0.007988683127572017
2	52.04	0.004223251028806585	0.003029835390946502	0.0007253086419753087
2	52.08	0.0029603909465020575	0.0026208847736625515	0.0001954732510288066
2	52.120000000000005	0.004801954732510288	0.0028369341563786008	0.0017901234567901235
2	52.160000000000004	0.002476851851851852	0.002196502057613169	0.00023405349794238683
2	52.2	0.003935185185185185	0.0018955761316872429	0.0019881687242798356
2	52.24	0.0026568930041152264	0.0009182098765432099	0.0016563786008230452
2	52.28	0.005833333333333334	0.00045781893004115225	0.0053395061728395065
2	52.32	0.02025462962962963	0.0038734567901234566	0.013238168724279836
2	52.36	0.0014068930041152264	0.0005195473251028807	0.0006532921810699588
2	52.4	0.0010056584362139918	0.0003755144032921811	0.00042695473251028805
2	52.44	0.005187757201646091	0.0004861111111111111	0.004431584362139918
2	52.480000000000004	0.002065329218106996	0.00011831275720164609	0.0017824074074074075
2	52.52	0.0043518518518518515	0.0003420781893004115	0.003922325102880659
2	52.56	0.004614197530864198	0.00039609053497942386	0.004092078189300411
2	52.6	0.0033487654320987653	0.000360082304526749	0.0028189300411522633
2	52.64	0.0025900205761316872	0.0005246913580246914	0.0019470164609053499
2	52.68	0.0008770576131687243	0.0002494855967078189	0.00045267489711934157
2	52.72	0.003912037037037037	0.0006661522633744856	0.003145576131687243
2	52.76	0.0005195473251028807	0.00011059670781893004	0.00030092592592592595
2	52.800000000000004	0.02344650205761317	0.004053497942386831	0.015344650205761317
2	52.84	0.0007767489711934157	9.77366255144033e-05	0.000470679012345679
2	52.88	0.003996913580246913	0.00024434156378600825	0.003551954732510288
2	52.92	0.003713991769547325	0.00016975308641975308	0.0034027777777777776
2	52.96	0.00787037037037037	0.00042695473251028805	0.0072145061728395065
2	53.0	0.011010802469135803	0.00018518518518518518	0.010686728395061728
2	53.04	0.015905349794238684	0.0003523662551440329	0.015300925925925926
2	53.08	0.022690329218106996	0.0002957818930041152	0.022160493827160493
2	53.120000000000005	0.02455761316872428	0.000558127572016461	0.023631687242798353
2	53.160000000000004	0.029344135802469137	0.00044238683127572015	0.02862397119341564
2	53.2	0.02649948559670782	0.00022633744855967078	0.025946502057613167
2	53.24	0.030529835390946503	9.002057613168725e-05	0.030084876543209876
2	53.28	0.04166923868312757	0.00360082304526749	0.034022633744855965
2	53.32	0.028271604938271605	0.0001954732510288066	0.02761574074074074
2	53.36	0.027680041152263374	9.77366255144033e-05	0.02725051440329218
2	53.4	0.035915637860082304	0.0002109053497942387	0.03526234567901235
2	53.44	0.033258744855967075	0.0001646090534979424	0.03267746913580247
2	53.480000000000004	0.04041666666666666	0.000257201646090535	0.03979166666666667
2	53.52	0.03658950617283951	0.00014660493827160494	0.03608024691358025
2	53.56	0.04153549382716049	0.00022890946502057612	0.04084104938271605
2	53.6	0.04224022633744856	0.0002777777777777778	0.041496913580246916
2	53.64	0.044660493827160495	0.0005092592592592592	0.04383744855967078
2	53.68	0.042566872427983536	0.0005401234567901234	0.04161522633744856
2	53.72	0.04204989711934157	0.00028549382716049385	0.04159722222222222
2	53.76	0.05768518518518519	0.004189814814814815	0.049503600823045266
2	53.800000000000004	0.03818672839506173	6.17283950617284e-05	0.03783950617283951
2	53.84	0.03810699588477366	0.00024176954732510288	0.037458847736625514
2	53.88	0.03280606995884774	0.00022633744855967078	0.03235082304526749
2	53.92	0.03073045267489712	0.00039609053497942386	0.03012602880658436
2	53.96	0.023675411522633746	0.0001440329218106996	0.02330246913580247
2	54.0	0.02051440329218107	0.0001286008230452675	0.020172325102880657
2	54.04	0.010859053497942387	0.0003369341563786008	0.010416666666666666
2	54.08	0.014943415637860082	0.000787037037037037	0.013798868312757201
2	54.120000000000005	0.019176954732510288	0.0007896090534979424	0.018058127572016462
2	54.160000000000004	0.020357510288065844	0.0009053497942386831	0.019146090534979423
2	54.2	0.02580761316872428	0.00040123456790123454	0.02481224279835391
2	54.24	0.0454783950617284	0.005637860082304527	0.03493312757201646
2	54.28	0.03473508230452675	0.003564814814814815	0.029873971193415637
2	54.32	0.0398559670781893	0.004670781893004115	0.03265432098765432
2	54.36	0.04857510288065844	0.006358024691358025	0.03802469135802469
2	54.4	0.048806584362139915	0.006851851851851852	0.03640946502057613
2	54.44	0.051887860082304525	0.007988683127572017	0.03750514403292181
2	54.480000000000004	0.04643261316872428	0.00811471193415638	0.032348251028806584
2	54.52	0.042008744855967076	0.00911008230452675	0.026849279835390948
2	54.56	0.029732510288065842	0.008858024691358025	0.015102880658436214
2	54.6	0.026252572016460904	0.010576131687242798	0.00955246913580247
2	54.64	0.024765946502057615	0.010511831275720165	0.008323045267489712
2	54.68	0.036468621399176955	0.011412037037037037	0.018405349794238683
2	54.72	0.06306069958847736	0.016208847736625516	0.036401748971193415
2	54.76	0.04697530864197531	0.010987654320987654	0.02960133744855967
2	54.800000000000004	0.052227366255144035	0.00949074074074074	0.03655864197530864
2	54.84	0.0501440329218107	0.006805555555555555	0.03838734567901234
2	54.88	0.05467849794238683	0.0066846707818930045	0.04352623456790124
2	54.92	0.0505298353909465	0.00602880658436214	0.040969650205761314
2	54.96	0.05030606995884774	0.00710133744855967	0.03967849794238683
2	55.0	0.04379372427983539	0.0060416666666666665	0.035012860082304524
2	55.04	0.046710390946502055	0.006859567901234568	0.037307098765432097
2	55.08	0.04457304526748971	0.005288065843621399	0.03747942386831276
2	55.120000000000005	0.04767232510288066	0.005601851851851852	0.03989454732510288
2	55.160000000000004	0.048582818930041155	0.0051800411522633745	0.04097993827160494
2	55.2	0.0705272633744856	0.011489197530864198	0.050825617283950617
2	55.24	0.05467335390946502	0.004452160493827161	0.04702932098765432
2	55.28	0.05267489711934156	0.0045241769547325105	0.044871399176954735
2	55.32	0.055938786008230455	0.007772633744855967	0.04505658436213992
2	55.36	0.048598251028806584	0.0034542181069958846	0.04230195473251029
2	55.4	0.048811728395061725	0.004431584362139918	0.04147890946502058
2	55.44	0.0447582304526749	0.002677469135802469	0.039709362139917694
2	55.480000000000004	0.0468261316872428	0.003940329218106996	0.04042695473251029
2	55.52	0.03979681069958848	0.001743827160493827	0.03625
2	55.56	0.0391795267489712	0.001712962962962963	0.035835905349794236
2	55.6	0.03390689300411523	0.0012911522633744857	0.03141718106995885
2	55.64	0.033942901234567904	0.0016358024691358025	0.03160236625514403
2	55.68	0.0505761316872428	0.007739197530864198	0.03838991769547325
2	55.72	0.027409979423868313	0.004552469135802469	0.02125514403292181
2	55.76	0.030838477366255144	0.006247427983539095	0.022564300411522634
2	55.800000000000004	0.024387860082304525	0.005969650205761317	0.016311728395061727
2	55.84	0.02438014403292181	0.005977366255144033	0.016345164609053497
2	55.88	0.01676954732510288	0.004295267489711934	0.010787037037037038
2	55.92	0.017103909465020575	0.005365226337448559	0.010406378600823045
2	55.96	0.009678497942386831	0.004120370370370371	0.004573045267489712
2	56.0	0.012276234567901235	0.00595679012345679	0.0049717078189300415
2	56.04	0.007608024691358024	0.004930555555555555	0.0013657407407407407
2	56.08	0.010172325102880658	0.005684156378600823	0.0030324074074074073
2	56.120000000000005	0.006535493827160494	0.004441872427983539	0.0009439300411522634
2	56.160000000000004	0.03141203703703704	0.009727366255144032	0.016152263374485595
2	56.2	0.007613168724279836	0.00419238683127572	0.002800925925925926
2	56.24	0.006944444444444444	0.003917181069958847	0.002196502057613169
2	56.28	0.008623971193415637	0.0034696502057613167	0.004688786008230452
2	56.32	0.007554012345679012	0.0032536008230452675	0.003662551440329218
2	56.36	0.011965020576131687	0.0030787037037037037	0.008204732510288066
2	56.4	0.005414094650205761	0.0014686213991769548	0.003258744855967078
2	56.44	0.010390946502057612	0.002736625514403292	0.006700102880658436
2	56.480000000000004	0.006103395061728395	0.003551954732510288	0.0017463991769547326
2	56.52	0.010504115226337448	0.005913065843621399	0.003575102880658436
2	56.56	0.009246399176954733	0.006929012345679012	0.0010390946502057614
2	56.6	0.01253858024691358	0.008719135802469136	0.0021579218106995883
2	56.64	0.02921553497942387	0.012481995884773663	0.011877572016460905
2	56.68	0.013996913580246913	0.010234053497942387	0.0012962962962962963
2	56.72	0.01699588477366255	0.010452674897119341	0.003927469135802469
2	56.76	0.01768261316872428	0.010900205761316872	0.004148662551440329
2	56.800000000000004	0.017680041152263376	0.010931069958847737	0.003492798353909465
2	56.84	0.013883744855967078	0.009431584362139919	0.001000514403292181
2	56.88	0.01559156378600823	0.00974537037037037	0.002193930041152263
2	56.92	0.013042695473251029	0.008978909465020576	0.00037294238683127575
2	56.96	0.013101851851851852	0.009241255144032921	0.000257201646090535
2	57.0	0.010540123456790123	0.007163065843621399	0.000264917695473251
2	57.04	0.013325617283950618	0.007127057613168724	0.0032381687242798354
2	57.08	0.011046810699588478	0.005126028806584362	0.003675411522633745
2	57.120000000000005	0.029107510288065845	0.009349279835390946	0.014112654320987654
2	57.160000000000004	0.005763888888888889	0.003912037037037037	0.0008230452674897119
2	57.2	0.0066846707818930045	0.004503600823045267	0.0012191358024691357
2	57.24	0.0054809670781893	0.004331275720164609	0.0004398148148148148
2	57.28	0.00713477366255144	0.004879115226337449	0.0014686213991769548
2	57.32	0.009207818930041153	0.0049717078189300415	0.003616255144032922
2	57.36	0.011226851851851852	0.005648148148148148	0.004583333333333333
2	57.4	0.011815843621399176	0.006473765432098765	0.0034799382716049383
2	57.44	0.009282407407407408	0.006491769547325103	0.000470679012345679
2	57.480000000000004	0.012427983539094651	0.006867283950617284	0.0029346707818930042
2	57.52	0.009310699588477366	0.006195987654320988	0.00051440329218107
2	57.56	0.009791666666666667	0.006051954732510288	0.0012191358024691357
2	57.6	0.02440843621399177	0.008503086419753086	0.010036008230452675
2	57.64	0.007435699588477366	0.005192901234567901	0.0005529835390946502
2	57.68	0.005635288065843622	0.0041460905349794235	0.00014917695473251028
2	57.72	0.005318930041152263	0.003441358024691358	0.0009465020576131687
2	57.76	0.004555041152263375	0.0024382716049382715	0.001352880658436214
2	57.800000000000004	0.0032690329218106997	0.0011291152263374485	0.0017926954732510288
2	57.84	0.006481481481481481	0.0008744855967078189	0.005216049382716049
2	57.88	0.008811728395061728	0.0002494855967078189	0.00838991769547325
2	57.92	0.01814814814814815	0.00043467078189300413	0.017554012345679014
2	57.96	0.02102366255144033	0.00023919753086419754	0.020612139917695473
2	58.0	0.02761059670781893	0.00046810699588477366	0.02683641975308642
2	58.04	0.0224511316872428	7.716049382716049e-05	0.022209362139917695
2	58.08	0.043199588477366255	0.003904320987654321	0.03529835390946502
2	58.120000000000005	0.02268775720164609	0.00018518518518518518	0.022124485596707818
2	58.160000000000004	0.028016975308641976	0.0003575102880658436	0.027209362139917696
2	58.2	0.03135030864197531	0.00018518518518518518	0.030815329218106997
2	58.24	0.03818158436213992	0.0004501028806584362	0.03740997942386831
2	58.28	0.04351337448559671	0.00025205761316872427	0.04281893004115226
2	58.32	0.04433384773662551	0.00038837448559670784	0.043546810699588476
2	58.36	0.04561985596707819	0.00025205761316872427	0.04489711934156378
2	58.4	0.0449974279835391	0.00022890946502057612	0.04443672839506173
2	58.44	0.049151234567901235	0.00040123456790123454	0.0480761316872428
2	58.480000000000004	0.04688271604938272	8.74485596707819e-05	0.0465354938271605
2	58.52	0.05066615226337449	0.0004861111111111111	0.04958333333333333
2	58.56	0.061075102880658434	0.003580246913580247	0.053343621399176956
2	58.6	0.051059670781893	0.00010545267489711934	0.049565329218106996
2	58.64	0.0497582304526749	0.00020061728395061727	0.04767746913580247
2	58.68	0.04934156378600823	0.00024434156378600825	0.04686471193415638
2	58.72	0.04695473251028807	0.00036522633744855967	0.04441872427983539
2	58.76	0.045925925925925926	0.0007536008230452675	0.04295524691358025
2	58.800000000000004	0.042363683127572015	0.00046810699588477366	0.03979423868312757
2	58.84	0.038783436213991766	0.0007330246913580247	0.035902777777777777
2	58.88	0.035156893004115224	0.0005555555555555556	0.03279320987654321
2	58.92	0.030424382716049383	0.00030606995884773663	0.028459362139917694
2	58.96	0.026646090534979423	0.000264917695473251	0.024843106995884774
2	59.0	0.019781378600823046	0.00016718106995884774	0.01817901234567901
2	59.04	0.03502829218106996	0.003991769547325103	0.026185699588477367
2	59.08	0.005005144032921811	0.0003523662551440329	0.004030349794238683
2	59.120000000000005	0.007746913580246913	0.00029063786008230453	0.007021604938271605
2	59.160000000000004	0.011103395061728395	0.0002160493827160494	0.009688786008230452
2	59.2	0.014079218106995885	0.0005195473251028807	0.012145061728395062
2	59.24	0.020192901234567903	0.0005246913580246914	0.018117283950617284
2	59.28	0.028580246913580246	0.0010905349794238684	0.025684156378600824
2	59.32	0.031571502057613166	0.0014300411522633744	0.02833590534979424
2	59.36	0.03356738683127572	0.0021784979423868315	0.029647633744855968
2	59.4	0.03672582304526749	0.0028420781893004113	0.03218106995884774
2	59.44	0.03332818930041152	0.0026671810699588475	0.029202674897119342
2	59.480000000000004	0.03362911522633745	0.0026594650205761317	0.02956275720164609
2	59.52	0.0409156378600823	0.005632716049382716	0.030897633744855966
2	59.56	0.02452932098765432	0.003667695473251029	0.019902263374485595
2	59.6	0.016257716049382715	0.004855967078189301	0.010164609053497942
2	59.64	0.01789866255144033	0.006828703703703704	0.009066358024691358
2	59.68	0.02544238683127572	0.009501028806584362	0.01338477366255144
2	59.72	0.03881687242798354	0.011514917695473251	0.023420781893004117
2	59.76	0.051440329218107	0.012584876543209876	0.03448559670781893
2	59.800000000000004	0.0588477366255144	0.013459362139917696	0.04035236625514403
2	59.84	0.056998456790123456	0.012592592592592593	0.03897119341563786
2	59.88	0.05941100823045267	0.011630658436213992	0.042343106995884776
2	59.92	0.06025462962962963	0.009588477366255144	0.04470679012345679
2	59.96	0.059174382716049384	0.00735082304526749	0.04662037037037037
2	60.0	0.07483024691358024	0.010087448559670783	0.055511831275720167
2	60.04	0.05967335390946502	0.004976851851851852	0.051805555555555556
2	60.08	0.06131944444444445	0.0051440329218107	0.053778292181069956
2	60.120000000000005	0.05651491769547325	0.003713991769547325	0.05129115226337449
2	60.160000000000004	0.0554809670781893	0.0025	0.051406893004115224
2	60.2	0.05191100823045267	0.0007227366255144033	0.05007201646090535
2	60.24	0.052304526748971195	0.0009696502057613169	0.050354938271604935
2	60.28	0.046854423868312754	0.0012217078189300412	0.04503858024691358
2	60.32	0.048523662551440326	0.0010108024691358026	0.046967592592592596
2	60.36	0.0447119341563786	0.0012037037037037038	0.04306841563786008
2	60.4	0.04332047325102881	0.0006661522633744856	0.042265946502057616
2	60.44	0.041712962962962966	0.00021862139917695473	0.04098765432098765
2	60.480000000000004	0.05308641975308642	0.004207818930041152	0.044310699588477366
2	60.52	0.03693415637860082	0.00030092592592592595	0.03607767489711934
2	60.56	0.03439043209876543	0.0009002057613168725	0.03315843621399177
2	60.6	0.0359619341563786	0.0015329218106995884	0.03396604938271605
2	60.64	0.032255658436213995	0.001712962962962963	0.030316358024691358
2	60.68	0.0330787037037037	0.0027083333333333334	0.029945987654320987
2	60.72	0.029411008230452673	0.0028060699588477365	0.026491769547325104
2	60.76	0.02719135802469136	0.003852880658436214	0.02308641975308642
2	60.800000000000004	0.02055812757201646	0.003330761316872428	0.017016460905349796
2	60.84	0.019256687242798352	0.004359567901234568	0.014431584362139918
2	60.88	0.020213477366255145	0.004030349794238683	0.015825617283950617
2	60.92	0.014503600823045268	0.0034079218106995886	0.010205761316872428
2	60.96	0.031445473251028803	0.006733539094650205	0.01979423868312757
2	61.0	0.00492283950617284	0.0020087448559670783	0.001954732510288066
2	61.04	0.009359567901234567	0.0023122427983539094	0.006021090534979424
2	61.08	0.01065329218106996	0.0021733539094650205	0.007782921810699588
2	61.120000000000005	0.013546810699588477	0.002286522633744856	0.010421810699588478
2	61.160000000000004	0.01172582304526749	0.001743827160493827	0.009295267489711934
2	61.2	0.01434156378600823	0.002044753086419753	0.011422325102880658
2	61.24	0.017463991769547327	0.0021219135802469135	0.014693930041152263
2	61.28	0.014886831275720165	0.002677469135802469	0.01133230452674897
2	61.32	0.013194444444444444	0.003425925925925926	0.008994341563786009
2	61.36	0.01886059670781893	0.005002572016460905	0.013143004115226337
2	61.4	0.017453703703703704	0.005030864197530864	0.011430041152263374
2	61.44	0.040529835390946505	0.010805041152263375	0.02257201646090535
2	61.480000000000004	0.012011316872427983	0.00532664609053498	0.005208333333333333
2	61.52	0.014207818930041152	0.004768518518518518	0.007569444444444445
2	61.56	0.0205761316872428	0.005051440329218107	0.013289609053497943
2	61.6	0.010241769547325103	0.003523662551440329	0.005493827160493827
2	61.64	0.015550411522633745	0.003487654320987654	0.011329732510288066
2	61.68	0.010082304526748971	0.0034207818930041154	0.004642489711934156
2	61.72	0.015226337448559672	0.0035931069958847735	0.008469650205761316
2	61.76	0.008348765432098766	0.0023431069958847737	0.0025025720164609053
2	61.800000000000004	0.013472222222222222	0.0030504115226337447	0.006772119341563786
2	61.84	0.006838991769547325	0.0024408436213991767	0.0018029835390946502
2	61.88	0.008492798353909465	0.0027211934156378603	0.004050925925925926
2	61.92	0.030707304526748972	0.006648662551440329	0.018832304526748972
2	61.96	0.00434156378600823	0.0026414609053497943	0.0007124485596707819
2	62.0	0.007391975308641975	0.00257201646090535	0.003912037037037037
2	62.04	0.009686213991769548	0.0014017489711934156	0.0075
2	62.08	0.00871141975308642	0.0017001028806584361	0.005676440329218107
2	62.120000000000005	0.007932098765432098	0.0019444444444444444	0.004277263374485597
2	62.160000000000004	0.01319701646090535	0.0030787037037037037	0.007242798353909465
2	62.2	0.01672582304526749	0.003171296296296296	0.0102880658436214
2	62.24	0.016903292181069958	0.0036368312757201647	0.009387860082304527
2	62.28	0.01684156378600823	0.002962962962962963	0.010635288065843622
2	62.32	0.014598765432098766	0.003551954732510288	0.008881172839506173
2	62.36	0.015604423868312758	0.004274691358024691	0.010972222222222222
2	62.4	0.04553755144032922	0.013125	0.0249511316872428
2	62.440000000000005	0.015784465020576132	0.00695216049382716	0.006574074074074074
2	62.480000000000004	0.01367798353909465	0.007880658436213992	0.0030889917695473253
2	62.52	0.02154320987654321	0.009380144032921811	0.009274691358024691
2	62.56	0.017919238683127572	0.009032921810699588	0.006358024691358025
2	62.6	0.018819444444444444	0.01015432098765432	0.005715020576131687
2	62.64	0.01646604938271605	0.008500514403292182	0.00565843621399177
2	62.68	0.02275977366255144	0.0088940329218107	0.011718106995884773
2	62.72	0.016975308641975308	0.006993312757201646	0.008536522633744856
2	62.76	0.02065843621399177	0.0074794238683127574	0.011869855967078189
2	62.800000000000004	0.010195473251028807	0.005987654320987654	0.0033770576131687243
2	62.84	0.008433641975308642	0.005267489711934157	0.002425411522633745
2	62.88	0.02213477366255144	0.00712962962962963	0.010745884773662551
2	62.92	0.009256687242798354	0.003220164609053498	0.005401234567901234
2	62.96	0.016478909465020578	0.00565843621399177	0.010344650205761316
2	63.0	0.01818158436213992	0.008127572016460905	0.008845164609053498
2	63.04	0.023279320987654322	0.010198045267489712	0.011190843621399178
2	63.08	0.017821502057613167	0.010684156378600823	0.004699074074074074
2	63.120000000000005	0.024907407407407406	0.012939814814814815	0.008713991769547326
2	63.160000000000004	0.021376028806584364	0.012551440329218106	0.0048585390946502055
2	63.2	0.02595164609053498	0.014200102880658436	0.00753858024691358
2	63.24	0.02172067901234568	0.012276234567901235	0.0053060699588477365
2	63.28	0.026895576131687242	0.013269032921810699	0.00952417695473251
2	63.32	0.020581275720164608	0.011424897119341564	0.005365226337448559
2	63.36	0.047453703703703706	0.016869855967078188	0.022551440329218107
2	63.4	0.015815329218106997	0.010390946502057612	0.0013400205761316872
2	63.440000000000005	0.019300411522633745	0.011491769547325103	0.003299897119341564
2	63.480000000000004	0.019017489711934156	0.010761316872427984	0.0036574074074074074
2	63.52	0.016890432098765434	0.009840534979423868	0.0023122427983539094
2	63.56	0.016949588477366256	0.010030864197530864	0.002381687242798354
2	63.6	0.014724794238683128	0.008582818930041152	0.002080761316872428
2	63.64	0.017813786008230453	0.009035493827160493	0.004840534979423868
2	63.68	0.011206275720164608	0.007224794238683128	0.0004886831275720165
2	63.72	0.010679012345679013	0.0073636831275720165	0.0004655349794238683
2	63.76	0.008652263374485597	0.006123971193415637	0.0002623456790123457
2	63.800000000000004	0.007880658436213992	0.005378086419753086	0.0004552469135802469
2	63.84	0.023842592592592592	0.008636831275720165	0.009645061728395061
2	63.88	0.0063631687242798355	0.003927469135802469	0.001293724279835391
2	63.92	0.004292695473251029	0.0030632716049382716	0.00040123456790123454
2	63.96	0.005668724279835391	0.0028575102880658435	0.002145061728395062
2	64.0	0.006358024691358025	0.0021579218106995883	0.0037217078189300413
2	64.04	0.00882716049382716	0.0026208847736625515	0.005640432098765432
2	64.08	0.008670267489711935	0.0017412551440329218	0.006576646090534979
2	64.12	0.010691872427983539	0.0006044238683127572	0.00991769547325103
2	64.16	0.015028292181069958	0.00021347736625514403	0.014675925925925926
2	64.2	0.022497427983539094	2.05761316872428e-05	0.022281378600823045
2	64.24	0.02778292181069959	0.00016975308641975308	0.027363683127572015
2	64.28	0.0294238683127572	0.00021862139917695473	0.02893261316872428
2	64.32000000000001	0.04850051440329218	0.004819958847736626	0.039128086419753086
2	64.36	0.02813014403292181	0.0001800411522633745	0.027590020576131687
2	64.4	0.035910493827160495	0.0004218106995884774	0.035054012345679016
2	64.44	0.03869598765432099	0.0003935185185185185	0.03800411522633745
2	64.48	0.0437011316872428	0.0006095679012345679	0.04274434156378601
2	64.52	0.04855452674897119	0.0006790123456790123	0.047525720164609056
2	64.56	0.051597222222222225	0.0006532921810699588	0.05043724279835391
2	64.6	0.053919753086419754	0.0009490740740740741	0.052590020576131685
2	64.64	0.05228652263374486	0.0003292181069958848	0.05162551440329218
2	64.68	0.05691872427983539	0.0005709876543209877	0.05542695473251029
2	64.72	0.05581275720164609	0.0001748971193415638	0.0532690329218107
2	64.76	0.05885802469135802	0.0017463991769547326	0.05426954732510288
2	64.8	0.07072788065843622	0.00709619341563786	0.05688528806584362
2	64.84	0.06100051440329218	0.004359567901234568	0.05390432098765432
2	64.88	0.05857253086419753	0.005126028806584362	0.051103395061728396
2	64.92	0.06031893004115226	0.006625514403292181	0.051262860082304525
2	64.96000000000001	0.05631172839506173	0.0065020576131687245	0.04762602880658436
2	65.0	0.05575617283950617	0.006746399176954732	0.04659979423868313
2	65.04	0.05414351851851852	0.007371399176954733	0.04483024691358025
2	65.08	0.05190072016460905	0.006872427983539094	0.043199588477366255
2	65.12	0.04458076131687243	0.0069495884773662555	0.035992798353909464
2	65.16	0.031496913580246914	0.005411522633744856	0.02469650205761317
2	65.2	0.02773662551440329	0.004873971193415638	0.02165895061728395
2	65.24	0.0184619341563786	0.003996913580246913	0.013564814814814814
2	65.28	0.038001543209876545	0.008976337448559671	0.023490226337448558
2	65.32000000000001	0.012070473251028807	0.0027752057613168726	0.008323045267489712
2	65.36	0.014521604938271605	0.001851851851851852	0.01209619341563786
2	65.4	0.016350308641975307	0.0023791152263374486	0.013009259259259259
2	65.44	0.02592849794238683	0.004699074074074074	0.019593621399176954
2	65.48	0.028572530864197532	0.0049614197530864195	0.022065329218106996
2	65.52	0.03810699588477366	0.005668724279835391	0.030444958847736625
2	65.56	0.039621913580246915	0.0071579218106995884	0.03070216049382716
2	65.6	0.04374485596707819	0.009140946502057613	0.03278034979423868
2	65.64	0.044727366255144035	0.009804526748971193	0.03265174897119342
2	65.68	0.04107253086419753	0.009238683127572016	0.029686213991769548
2	65.72	0.04334619341563786	0.009976851851851851	0.030462962962962963
2	65.76	0.05282407407407407	0.013217592592592593	0.032602880658436216
2	65.8	0.03372427983539095	0.009377572016460905	0.021612654320987655
2	65.84	0.025329218106995885	0.00838991769547325	0.01426954732510288
2	65.88	0.025126028806584363	0.008487654320987654	0.014086934156378602
2	65.92	0.033953189300411524	0.010779320987654321	0.020717592592592593
2	65.96000000000001	0.04297582304526749	0.013143004115226337	0.026944444444444444
2	66.0	0.048305041152263375	0.013963477366255144	0.03118312757201646
2	66.04	0.05319958847736626	0.015028292181069958	0.034375
2	66.08	0.05794238683127572	0.014079218106995885	0.040041152263374485
2	66.12	0.060905349794238686	0.013024691358024691	0.04397633744855967
2	66.16	0.06367541152263374	0.011496913580246914	0.04847736625514403
2	66.2	0.0650051440329218	0.009405864197530865	0.052453703703703704
2	66.24	0.08177469135802469	0.012813786008230453	0.060573559670781894
2	66.28	0.06571244855967079	0.0057304526748971196	0.05667695473251029
2	66.32000000000001	0.06798868312757202	0.0032510288065843622	0.06125771604938272
2	66.36	0.06696502057613168	0.0012448559670781892	0.06348251028806584
2	66.4	0.06920524691358025	0.001376028806584362	0.06672325102880658
2	66.44	0.06717592592592593	0.001345164609053498	0.06518004115226338
2	66.48	0.06780606995884773	0.0017541152263374487	0.06502314814814815
2	66.52	0.06505658436213992	0.0013786008230452676	0.06318158436213991
2	66.56	0.06673611111111111	0.0013940329218106995	0.06465534979423869
2	66.6	0.06303755144032921	0.0008359053497942387	0.061340020576131686
2	66.64	0.061069958847736625	0.0008667695473251029	0.05967335390946502
2	66.68	0.05900205761316873	0.001044238683127572	0.057425411522633744
2	66.72	0.0697093621399177	0.005138888888888889	0.059380144032921814
2	66.76	0.051473765432098764	0.0008410493827160494	0.05018518518518519
2	66.8	0.04414094650205761	0.0006121399176954733	0.04310442386831276
2	66.84	0.038492798353909466	0.0005452674897119342	0.03754115226337448
2	66.88	0.03021090534979424	0.0001748971193415638	0.02981738683127572
2	66.92	0.02245627572016461	0.00011059670781893004	0.02197530864197531
2	66.96000000000001	0.01579475308641975	0.00021347736625514403	0.015388374485596708
2	67.0	0.012103909465020575	0.00012602880658436213	0.011833847736625514
2	67.04	0.008294753086419753	0.0001388888888888889	0.008073559670781893
2	67.08	0.008726851851851852	0.0002803497942386831	0.008099279835390947
2	67.12	0.011049382716049383	0.001242283950617284	0.009521604938271606
2	67.16	0.010043724279835391	0.002484567901234568	0.007263374485596708
2	67.2	0.03564814814814815	0.007458847736625514	0.022363683127572018
2	67.24	0.014416152263374485	0.0030889917695473253	0.009935699588477367
2	67.28	0.01619084362139918	0.004313271604938272	0.010102880658436213
2	67.32000000000001	0.02172067901234568	0.0036496913580246915	0.016568930041152265
2	67.36	0.0190380658436214	0.0039377572016460905	0.013292181069958848
2	67.4	0.01907150205761317	0.0031301440329218107	0.014724794238683128
2	67.44	0.014200102880658436	0.002780349794238683	0.010090020576131687
2	67.48	0.014886831275720165	0.0022222222222222222	0.011849279835390946
2	67.52	0.014714506172839505	0.0035262345679012348	0.009904835390946502
2	67.56	0.013125	0.004251543209876543	0.007983539094650206
2	67.6	0.013991769547325103	0.006077674897119341	0.00661522633744856
2	67.64	0.018912037037037036	0.006579218106995885	0.010949074074074075
2	67.68	0.04086934156378601	0.01320216049382716	0.019814814814814816
2	67.72	0.015648148148148147	0.008045267489711934	0.005920781893004115
2	67.76	0.012430555555555556	0.007620884773662551	0.00305298353909465
2	67.8	0.02185699588477366	0.008395061728395062	0.01166409465020576
2	67.84	0.014074074074074074	0.007083333333333333	0.005509259259259259
2	67.88	0.02091820987654321	0.007170781893004115	0.01210133744855967
2	67.92	0.014454732510288067	0.006057098765432099	0.007124485596707819
2	67.96000000000001	0.014387860082304527	0.006404320987654321	0.006887860082304527
2	68.0	0.006959876543209877	0.005244341563786008	0.0010416666666666667
2	68.04	0.008436213991769548	0.004832818930041153	0.00294238683127572
2	68.08	0.008590534979423869	0.003968621399176955	0.00404320987654321
2	68.12	0.009315843621399178	0.0038194444444444443	0.004776234567901235
2	68.16	0.028060699588477366	0.006957304526748971	0.015473251028806584
2	68.2	0.00418724279835391	0.0010365226337448559	0.002286522633744856
2	68.24	0.006808127572016461	0.0013065843621399176	0.004459876543209876
2	68.28	0.006599794238683128	0.0010648148148148149	0.005100308641975308
2	68.32000000000001	0.009020061728395062	0.0009465020576131687	0.007242798353909465
2	68.36	0.005483539094650206	0.0010056584362139918	0.003963477366255144
2	68.4	0.008402777777777778	0.0018441358024691358	0.006015946502057613
2	68.44	0.0032304526748971195	0.0020344650205761316	0.0010699588477366254
2	68.48	0.011592078189300411	0.0028652263374485598	0.008251028806584362
2	68.52	0.005324074074074074	0.0029758230452674897	0.0013605967078189301
2	68.56	0.009704218106995885	0.003464506172839506	0.004933127572016461
2	68.60000000000001	0.004470164609053498	0.0026440329218106995	0.0007690329218106996
2	68.64	0.03092849794238683	0.008305041152263375	0.01657150205761317
2	68.68	0.00522119341563786	0.0031224279835390945	0.000889917695473251
2	68.72	0.005043724279835391	0.002602880658436214	0.0012962962962962963
2	68.76	0.00960133744855967	0.0033693415637860084	0.005347222222222222
2	68.8	0.006111111111111111	0.002932098765432099	0.002875514403292181
2	68.84	0.01029835390946502	0.003487654320987654	0.006568930041152264
2	68.88	0.0090380658436214	0.0031069958847736627	0.0049151234567901235
2	68.92	0.01646090534979424	0.003248456790123457	0.011463477366255144
2	68.96000000000001	0.015756172839506172	0.0032896090534979424	0.010920781893004116
2	69.0	0.02114969135802469	0.0033436213991769547	0.01610082304526749
2	69.04	0.017934670781893005	0.0030761316872427984	0.01349022633744856
2	69.08	0.025313786008230452	0.0035262345679012348	0.020036008230452675
2	69.12	0.038420781893004116	0.006512345679012346	0.027127057613168724
2	69.16	0.025244341563786007	0.0027752057613168726	0.020483539094650206
2	69.2	0.03244855967078189	0.0023405349794238684	0.028217592592592593
2	69.24	0.03393004115226338	0.0020267489711934157	0.030043724279835392
2	69.28	0.03849022633744856	0.0017772633744855967	0.03475565843621399
2	69.32000000000001	0.039819958847736626	0.0014609053497942387	0.03667181069958848
2	69.36	0.04457561728395062	0.0012525720164609053	0.04138631687242798
2	69.4	0.04581275720164609	0.0012319958847736626	0.043269032921810696
2	69.44	0.05247427983539095	0.002384259259259259	0.04863940329218107
2	69.48	0.053492798353909465	0.0022530864197530865	0.050406378600823046
2	69.52	0.05772119341563786	0.002548868312757202	0.054205246913580245
2	69.56	0.05835905349794239	0.0019753086419753087	0.05560699588477366
2	69.60000000000001	0.07371141975308641	0.006072530864197531	0.06247170781893004
2	69.64	0.062381687242798356	0.0014531893004115226	0.06002572016460905
2	69.68	0.06529063786008231	0.0012011316872427983	0.06310442386831276
2	69.72	0.06597993827160493	0.0006378600823045268	0.06311471193415638
2	69.76	0.06773662551440329	0.0025848765432098767	0.062242798353909466
2	69.8	0.07059670781893004	0.004395576131687243	0.06323816872427984
2	69.84	0.07087705761316872	0.005866769547325103	0.0612988683127572
2	69.88	0.07491512345679012	0.007772633744855967	0.06158179012345679
2	69.92	0.07639146090534979	0.008659979423868312	0.0603343621399177
2	69.96000000000001	0.07910751028806584	0.010262345679012345	0.06046810699588477
2	70.0	0.07746141975308642	0.010601851851851852	0.057993827160493824
2	70.04	0.07880915637860082	0.01209104938271605	0.057209362139917695
2	70.08	0.08464248971193415	0.015113168724279836	0.05696502057613169
2	70.12	0.06844907407407408	0.010362654320987654	0.050758744855967076
2	70.16	0.05883744855967078	0.008896604938271605	0.04394547325102881
2	70.2	0.05053755144032922	0.007983539094650206	0.037857510288065846
2	70.24	0.037924382716049386	0.006905864197530864	0.02763888888888889
2	70.28	0.021723251028806585	0.0056507201646090535	0.013852880658436213
2	70.32000000000001	0.011535493827160494	0.0036342592592592594	0.007006172839506173
2	70.36	0.016401748971193415	0.0018698559670781894	0.013503086419753086
2	70.4	0.03425154320987654	0.0028626543209876545	0.029308127572016462
2	70.44	0.044398148148148145	0.0033127572016460904	0.03876028806584362
2	70.48	0.060712448559670784	0.006123971193415637	0.0509593621399177
2	70.52	0.06484053497942387	0.006574074074074074	0.054542181069958846
2	70.56	0.08402777777777778	0.01294753086419753	0.0603858024691358
2	70.60000000000001	0.07069701646090534	0.006314300411522634	0.05768518518518519
2	70.64	0.07424125514403292	0.006867283950617284	0.05947530864197531
2	70.68	0.07287551440329218	0.004855967078189301	0.06052211934156378
2	70.72	0.0759567901234568	0.0035416666666666665	0.06430041152263374
2	70.76	0.07374228395061729	0.0019290123456790122	0.06392746913580247
2	70.8	0.07521090534979424	0.0016075102880658437	0.06625
2	70.84	0.07493312757201646	0.0014429012345679012	0.06738940329218107
2	70.88	0.06880658436213992	0.0011368312757201646	0.06325102880658436
2	70.92	0.06882973251028807	0.0021013374485596707	0.0629320987654321
2	70.96000000000001	0.06619598765432098	0.0017695473251028806	0.06158179012345679
2	71.0	0.06417952674897119	0.00257201646090535	0.05807098765432099
2	71.04	0.07061213991769548	0.00750514403292181	0.05564300411522634
2	71.08	0.055650720164609056	0.0033950617283950617	0.0494727366255144
2	71.12	0.04916409465020576	0.004400720164609053	0.04292952674897119
2	71.16	0.05213734567901235	0.005002572016460905	0.04557098765432099
2	71.2	0.04974279835390946	0.0042026748971193415	0.044814814814814814
2	71.24	0.052451131687242795	0.00540380658436214	0.04608281893004115
2	71.28	0.055316358024691356	0.006098251028806585	0.04763888888888889
2	71.32000000000001	0.060931069958847735	0.007471707818930041	0.05156635802469136
2	71.36	0.06753343621399177	0.009362139917695474	0.05543467078189301
2	71.4	0.06843364197530864	0.01012088477366255	0.055722736625514406
2	71.44	0.07180298353909464	0.011496913580246914	0.056517489711934155
2	71.48	0.0668261316872428	0.01003858024691358	0.05332561728395062
2	71.52	0.08206018518518518	0.01533179012345679	0.05775977366255144
2	71.56	0.062127057613168724	0.010241769547325103	0.04876286008230453
2	71.60000000000001	0.06150205761316872	0.011159979423868312	0.046911008230452675
2	71.64	0.05373971193415638	0.010411522633744856	0.04016718106995885
2	71.68	0.050691872427983536	0.010102880658436213	0.037026748971193416
2	71.72	0.03671810699588477	0.008415637860082304	0.02515946502057613
2	71.76	0.031129115226337448	0.008760288065843622	0.01986882716049383
2	71.8	0.032463991769547326	0.008392489711934157	0.021694958847736624
2	71.84	0.038155864197530864	0.009627057613168724	0.02560699588477366
2	71.88	0.03889660493827161	0.009619341563786007	0.026291152263374487
2	71.92	0.03818930041152263	0.009776234567901235	0.025347222222222222
2	71.96000000000001	0.041370884773662554	0.009971707818930042	0.02774434156378601
2	72.0	0.052718621399176956	0.013130144032921811	0.031512345679012344
2	72.04	0.03435442386831276	0.008780864197530864	0.022932098765432098
2	72.08	0.03270576131687243	0.008996913580246913	0.02180298353909465
2	72.12	0.03439814814814815	0.009050925925925926	0.023343621399176954
2	72.16	0.02886059670781893	0.0073173868312757205	0.019812242798353908
2	72.2	0.032890946502057615	0.009035493827160493	0.021949588477366257
2	72.24	0.027247942386831276	0.008829732510288065	0.016445473251028807
2	72.28	0.02946244855967078	0.009040637860082305	0.018032407407407407
2	72.32000000000001	0.0276440329218107	0.0075257201646090535	0.017155349794238682
2	72.36	0.03215534979423868	0.007281378600823046	0.020823045267489713
2	72.4	0.03375771604938271	0.00621656378600823	0.022821502057613168
2	72.44	0.031190843621399178	0.005061728395061729	0.02189814814814815
2	72.48	0.05250514403292181	0.009359567901234567	0.03476594650205761
2	72.52	0.03500514403292181	0.002788065843621399	0.03029835390946502
2	72.56	0.04065072016460906	0.003477366255144033	0.035913065843621396
2	72.60000000000001	0.04300925925925926	0.0040997942386831274	0.03734825102880658
2	72.64	0.049140946502057616	0.00481738683127572	0.042078189300411524
2	72.68	0.047888374485596706	0.004331275720164609	0.041311728395061725
2	72.72	0.05281893004115226	0.004071502057613169	0.04587962962962963
2	72.76	0.051610082304526746	0.002867798353909465	0.04624485596707819
2	72.8	0.06250771604938271	0.0028420781893004113	0.05644804526748971
2	72.84	0.060632716049382716	0.0021656378600823046	0.05680298353909465
2	72.88	0.06611368312757201	0.002412551440329218	0.06242283950617284
2	72.92	0.07310956790123457	0.0026671810699588475	0.06901748971193415
2	72.96000000000001	0.08296039094650205	0.006450617283950617	0.07027777777777777
2	73.0	0.07022633744855968	0.002052469135802469	0.06643261316872429
2	73.04	0.06768775720164609	0.0020318930041152263	0.06416923868312757
2	73.08	0.07012860082304527	0.0015483539094650206	0.06709104938271605
2	73.12	0.07121399176954732	0.001198559670781893	0.0687062757201646
2	73.16	0.07454732510288066	0.0019804526748971193	0.07097479423868312
2	73.2	0.07190843621399177	0.0008770576131687243	0.07005658436213992
2	73.24	0.07174382716049382	0.0011702674897119342	0.06923611111111111
2	73.28	0.06959876543209877	0.0007638888888888889	0.0677391975308642
2	73.32000000000001	0.06787294238683128	0.0012242798353909465	0.06449588477366255
2	73.36	0.06530349794238684	0.0006224279835390946	0.0613914609053498
2	73.4	0.06169753086419753	0.0010570987654320988	0.056856995884773665
2	73.44	0.07176954732510288	0.005527263374485596	0.057690329218106996
2	73.48	0.04665895061728395	0.00035493827160493826	0.04359825102880659
2	73.52	0.04162294238683128	0.000977366255144033	0.038711419753086417
2	73.56	0.032752057613168725	0.0009387860082304527	0.03107767489711934
2	73.60000000000001	0.030501543209876542	0.0010648148148148149	0.028665123456790124
2	73.64	0.024284979423868314	0.0008693415637860083	0.023127572016460905
2	73.68	0.02897119341563786	0.0010545267489711935	0.02743312757201646
2	73.72	0.026748971193415638	0.000676440329218107	0.025622427983539094
2	73.76	0.03178497942386831	0.0009002057613168725	0.030457818930041153
2	73.8	0.031162551440329218	0.0007073045267489712	0.0302391975308642
2	73.84	0.03860339506172839	0.0007690329218106996	0.03737397119341564
2	73.88	0.04078446502057613	0.0007433127572016461	0.039611625514403295
2	73.92	0.06523662551440329	0.007165637860082305	0.050910493827160494
2	73.96000000000001	0.04617541152263375	0.0013708847736625515	0.04419753086419753
2	74.0	0.04811985596707819	0.0018415637860082303	0.045239197530864195
2	74.04	0.043065843621399175	0.002271090534979424	0.037734053497942385
2	74.08	0.031422325102880656	0.0013580246913580246	0.026473765432098766
2	74.12	0.03263374485596708	0.0008924897119341564	0.028088991769547326
2	74.16	0.03202674897119342	0.0008333333333333334	0.02844650205761317
2	74.2	0.03664609053497942	0.0014814814814814814	0.033117283950617284
2	74.24	0.03767489711934156	0.001831275720164609	0.03473508230452675
2	74.28	0.04306327160493827	0.0026671810699588475	0.03874228395061728
2	74.32000000000001	0.040388374485596706	0.002955246913580247	0.035491255144032924
2	74.36	0.047381687242798357	0.004228395061728395	0.040339506172839504
2	74.4	0.06277263374485596	0.008577674897119341	0.04724022633744856
2	74.44	0.04724537037037037	0.0046270576131687245	0.03938528806584362
2	74.48	0.055313786008230455	0.005465534979423869	0.047391975308641976
2	74.52	0.053837448559670785	0.0053523662551440325	0.047484567901234565
2	74.56	0.05677211934156379	0.006556069958847737	0.04947530864197531
2	74.60000000000001	0.049699074074074076	0.005599279835390947	0.04314814814814815
2	74.64	0.050838477366255144	0.008145576131687243	0.041247427983539094
2	74.68	0.04526491769547325	0.00856738683127572	0.034837962962962966
2	74.72	0.04512345679012346	0.009241255144032921	0.0334619341563786
2	74.76	0.037872942386831275	0.008762860082304527	0.02650977366255144
2	74.8	0.03837705761316872	0.008449074074074074	0.026923868312757202
2	74.84	0.03054783950617284	0.005439814814814815	0.02267746913580247
2	74.88	0.04857767489711934	0.01029835390946502	0.031628086419753086
2	74.92	0.021291152263374486	0.0051234567901234564	0.01445216049382716
2	74.96000000000001	0.01967335390946502	0.004380144032921811	0.014277263374485597
2	75.0	0.018117283950617284	0.003654835390946502	0.013873456790123457
2	75.04	0.014133230452674898	0.00415895061728395	0.009781378600823046
2	75.08	0.01717335390946502	0.006599794238683128	0.010221193415637861
2	75.12	0.016797839506172838	0.008433641975308642	0.00794753086419753
2	75.16	0.025650720164609054	0.010658436213991769	0.01316872427983539
2	75.2	0.018464506172839505	0.009359567901234567	0.006867283950617284
2	75.24	0.022728909465020576	0.009238683127572016	0.009858539094650206
2	75.28	0.017263374485596707	0.0074331275720164606	0.005848765432098765
2	75.32000000000001	0.022582304526748972	0.0076980452674897115	0.009997427983539095
2	75.36	0.03369598765432099	0.01029835390946502	0.015007716049382716
2	75.4	0.016062242798353908	0.00815843621399177	0.002487139917695473
2	75.44	0.01710133744855967	0.007988683127572017	0.003125
2	75.48	0.01762088477366255	0.008063271604938272	0.0030992798353909464
2	75.52	0.01838991769547325	0.008608539094650206	0.0031069958847736627
2	75.56	0.01643775720164609	0.00783179012345679	0.002345679012345679
2	75.60000000000001	0.019562757201646092	0.008801440329218107	0.004783950617283951
2	75.64	0.014948559670781894	0.007404835390946502	0.0023996913580246913
2	75.68	0.016828703703703703	0.0074794238683127574	0.004992283950617284
2	75.72	0.012103909465020575	0.005920781893004115	0.0027211934156378603
2	75.76	0.013829732510288066	0.005691872427983539	0.005028292181069959
2	75.8	0.007880658436213992	0.004544753086419753	0.001286008230452675
2	75.84	0.03330761316872428	0.008575102880658436	0.018256172839506174
2	75.88	0.005028292181069959	0.003176440329218107	0.0011291152263374485
2	75.92	0.007183641975308642	0.003058127572016461	0.0036368312757201647
2	75.96000000000001	0.006921296296296296	0.0029063786008230452	0.0036419753086419752
2	76.0	0.008487654320987654	0.0035622427983539096	0.004495884773662551
2	76.04	0.005866769547325103	0.0029963991769547324	0.0026286008230452674
2	76.08	0.005936213991769548	0.0022530864197530865	0.0035545267489711934
2	76.12	0.0056275720164609055	0.0018492798353909464	0.0033024691358024692
2	76.16	0.005342078189300411	0.001566358024691358	0.003461934156378601
2	76.2	0.0086059670781893	0.0015637860082304527	0.006712962962962963
2	76.24	0.0026208847736625515	0.0009799382716049383	0.0013271604938271606
2	76.28	0.0032664609053497944	0.0011291152263374485	0.0020087448559670783
2	76.32000000000001	0.02013888888888889	0.004431584362139918	0.011213991769547325
2	76.36	0.001903292181069959	0.0005864197530864197	0.0010648148148148149
2	76.4	0.0017232510288065844	0.00021347736625514403	0.0013580246913580246
2	76.44	0.0029372427983539095	0.00023662551440329217	0.0026337448559670784
2	76.48	0.003263888888888889	0.0003292181069958848	0.0027700617283950616
2	76.52	0.0028343621399176955	0.00036265432098765433	0.0022685185185185187
2	76.56	0.0034953703703703705	0.00047325102880658434	0.0028858024691358025
2	76.60000000000001	0.0015097736625514404	0.0004809670781893004	0.0009696502057613169
2	76.64	0.006810699588477367	0.0006815843621399177	0.005936213991769548
2	76.68	0.0011316872427983538	0.00010288065843621399	0.0009182098765432099
2	76.72	0.005365226337448559	0.00030092592592592595	0.004969135802469136
2	76.76	0.00257201646090535	0.0001748971193415638	0.0023508230452674896
2	76.8	0.033315329218106995	0.004531893004115227	0.02393775720164609
2	76.84	0.017960390946502057	0.00013374485596707818	0.017533436213991768
2	76.88	0.030349794238683128	0.0005709876543209877	0.02947530864197531
2	76.92	0.038011831275720165	0.0004295267489711934	0.037381687242798355
2	76.96000000000001	0.04268004115226338	0.0005015432098765432	0.041936728395061726
2	77.0	0.04479681069958848	0.00024434156378600825	0.04434670781893004
2	77.04	0.03797582304526749	0.0002314814814814815	0.03739969135802469
2	77.08	0.03975051440329218	0.00038580246913580245	0.0390869341563786
2	77.12	0.03516460905349794	8.74485596707819e-05	0.034794238683127574
2	77.16	0.03530092592592592	0.00026748971193415636	0.034729938271604935
2	77.2	0.028924897119341562	0.00034722222222222224	0.028389917695473253
2	77.24	0.027569444444444445	0.000625	0.026674382716049383
2	77.28	0.04147633744855967	0.00459104938271605	0.032348251028806584
2	77.32000000000001	0.02708590534979424	0.0003446502057613169	0.026363168724279837
2	77.36	0.028310185185185185	0.0007124485596707819	0.027415123456790123
2	77.4	0.035555555555555556	0.0009336419753086419	0.034079218106995886
2	77.44	0.027345679012345678	0.0003780864197530864	0.02683641975308642
2	77.48	0.03306069958847736	6.944444444444444e-05	0.03271347736625514
2	77.52	0.03132458847736626	0.00027520576131687244	0.030871913580246914
2	77.56	0.03314557613168724	0.0006918724279835391	0.03215020576131687
2	77.60000000000001	0.03334876543209876	0.0008359053497942387	0.03209876543209877
2	77.64	0.0350951646090535	0.0007998971193415638	0.034012345679012346
2	77.68	0.03265689300411523	0.0012165637860082304	0.03083590534979424
2	77.72	0.035853909465020574	0.001388888888888889	0.034099794238683125
2	77.76	0.052790637860082305	0.0061059670781893	0.04131944444444444
2	77.8	0.03351851851851852	0.0014609053497942387	0.03130915637860082
2	77.84	0.037371399176954735	0.0018132716049382715	0.034791666666666665
2	77.88	0.032613168724279835	0.0013348765432098766	0.030583847736625515
2	77.92	0.031036522633744856	0.001419753086419753	0.02880658436213992
2	77.96000000000001	0.03978652263374485	0.0009567901234567902	0.03825874485596708
2	78.0	0.05200360082304527	0.0021604938271604936	0.04905349794238683
2	78.04	0.05535493827160494	0.004076646090534979	0.05056841563786008
2	78.08	0.05326388888888889	0.005982510288065844	0.04581532921810699
2	78.12	0.05718621399176955	0.007507716049382716	0.047453703703703706
2	78.16	0.061352880658436214	0.007785493827160494	0.05086162551440329
2	78.2	0.0706224279835391	0.008125	0.059176954732510285
2	78.24	0.08471193415637861	0.011535493827160494	0.06558641975308642
2	78.28	0.07416923868312757	0.008253600823045267	0.06214248971193416
2	78.32000000000001	0.0727880658436214	0.007399691358024691	0.0613914609053498
2	78.36	0.07718621399176955	0.0075	0.06460905349794238
2	78.4	0.07442644032921811	0.0073302469135802465	0.061556069958847735
2	78.44	0.07539094650205762	0.007857510288065844	0.060699588477366256
2	78.48	0.06842592592592593	0.007281378600823046	0.05588991769547325
2	78.52	0.06816872427983539	0.007314814814814815	0.05594135802469136
2	78.56	0.06433127572016462	0.006247427983539095	0.05390432098765432
2	78.60000000000001	0.06013117283950617	0.005195473251028806	0.05123971193415638
2	78.64	0.05147633744855967	0.0029963991769547324	0.045594135802469134
2	78.68	0.04255144032921811	0.00246141975308642	0.03794753086419753
2	78.72	0.05490997942386831	0.009858539094650206	0.03742798353909465
2	78.76	0.035079732510288064	0.006015946502057613	0.0263940329218107
2	78.8	0.036121399176954734	0.006779835390946502	0.026005658436213993
2	78.84	0.03945216049382716	0.007492283950617284	0.027242798353909466
2	78.88	0.04661008230452675	0.009364711934156379	0.03100051440329218
2	78.92	0.04911779835390947	0.009071502057613168	0.0342798353909465
2	78.96000000000001	0.061556069958847735	0.00911008230452675	0.04630401234567901
2	79.0	0.05998713991769547	0.007546296296296297	0.047124485596707816
2	79.04	0.06435699588477366	0.0065020576131687245	0.05217335390946502
2	79.08	0.0616820987654321	0.0036188271604938272	0.05345164609053498
2	79.12	0.06368569958847736	0.0029449588477366254	0.057309670781893
2	79.16	0.06469393004115226	0.002780349794238683	0.05981224279835391
2	79.2	0.07757201646090535	0.006851851851851852	0.06465020576131687
2	79.24	0.06578960905349794	0.002978395061728395	0.06137345679012346
2	79.28	0.06402006172839506	0.002888374485596708	0.05971450617283951
2	79.32000000000001	0.06295524691358025	0.0022993827160493825	0.059236111111111114
2	79.36	0.05964506172839506	0.0005889917695473251	0.0577417695473251
2	79.4	0.060923353909465024	0.002476851851851852	0.05722993827160494
2	79.44	0.05698559670781893	0.0020833333333333333	0.0541358024691358
2	79.48	0.05485082304526749	0.001427469135802469	0.05248456790123457
2	79.52	0.053698559670781895	0.003155864197530864	0.04934670781893004
2	79.56	0.05227880658436214	0.004027777777777778	0.04604423868312757
2	79.60000000000001	0.04975565843621399	0.004565329218106996	0.042638888888888886
2	79.64	0.04518004115226337	0.004956275720164609	0.037160493827160496
2	79.68	0.059663065843621396	0.009580761316872428	0.041430041152263376
2	79.72	0.03433899176954733	0.005092592592592593	0.025933641975308643
2	79.76	0.03422582304526749	0.005661008230452675	0.02484053497942387
2	79.8	0.025439814814814814	0.005671296296296297	0.016805555555555556
2	79.84	0.02561985596707819	0.005684156378600823	0.01698559670781893
2	79.88	0.016867283950617283	0.005511831275720165	0.009099794238683128
2	79.92	0.018487654320987656	0.004992283950617284	0.01117798353909465
2	79.96000000000001	0.012541152263374485	0.003436213991769547	0.0074202674897119346
2	80.0	0.01647633744855967	0.004552469135802469	0.010563271604938272
2	80.04	0.01350051440329218	0.005645576131687243	0.007343106995884773
2	80.08	0.014151234567901235	0.006123971193415637	0.007692901234567901
2	80.12	0.01478395061728395	0.0059156378600823045	0.008693415637860082
2	80.16	0.03810699588477366	0.011340020576131687	0.02001028806584362
2	80.2	0.009657921810699589	0.005023148148148148	0.003989197530864197
2	80.24	0.006404320987654321	0.0033770576131687243	0.0022016460905349795
2	80.28	0.008526234567901235	0.0014506172839506173	0.00570216049382716
2	80.32000000000001	0.0063168724279835395	0.003973765432098765	0.0011882716049382716
2	80.36	0.011558641975308643	0.0050411522633744855	0.004801954732510288
2	80.4	0.00809156378600823	0.005365226337448559	0.0010802469135802468
2	80.44	0.012127057613168724	0.005704732510288066	0.004290123456790124
2	80.48	0.00872170781893004	0.005486111111111111	0.001008230452674897
2	80.52	0.013125	0.0059387860082304525	0.00466820987654321
2	80.56	0.010280349794238683	0.005316358024691358	0.002507716049382716
2	80.60000000000001	0.010138888888888888	0.0054809670781893	0.0022222222222222222
2	80.64	0.029858539094650204	0.008407921810699588	0.014863683127572016
2	80.68	0.015192901234567902	0.004619341563786008	0.008320473251028807
2	80.72	0.02028292181069959	0.0046502057613168725	0.013299897119341564
2	80.76	0.01830761316872428	0.0041563786008230455	0.011818415637860083
2	80.8	0.019562757201646092	0.004045781893004115	0.013034979423868312
2	80.84	0.010136316872427983	0.003955761316872428	0.004035493827160494
2	80.88	0.00870627572016461	0.0037962962962962963	0.0030555555555555557
2	80.92	0.00474537037037037	0.003070987654320988	0.00045781893004115225
2	80.96000000000001	0.010246913580246913	0.0031069958847736627	0.006309156378600823
2	81.0	0.00985082304526749	0.0022916666666666667	0.0070190329218106995
2	81.04	0.011610082304526748	0.0028497942386831276	0.008294753086419753
2	81.08	0.008436213991769548	0.002515432098765432	0.00570216049382716
2	81.12	0.030709876543209877	0.006468621399176954	0.019477880658436215
2	81.16	0.009099794238683128	0.0021784979423868315	0.00661522633744856
2	81.2	0.009403292181069958	0.0020910493827160496	0.007080761316872428
2	81.24	0.008780864197530864	0.0017232510288065844	0.006934156378600823
2	81.28	0.003999485596707819	0.0007664609053497942	0.003109567901234568
2	81.32000000000001	0.00595679012345679	0.0005195473251028807	0.005275205761316872
2	81.36	0.001301440329218107	0.00016203703703703703	0.0010365226337448559
2	81.4	0.002932098765432099	0.0005118312757201646	0.0021630658436213993
2	81.44	0.0009747942386831276	0.00031635802469135804	0.0004089506172839506
2	81.48	0.004333847736625514	0.00046810699588477366	0.003667695473251029
2	81.52	0.0019007201646090534	0.0004501028806584362	0.0012165637860082304
2	81.56	0.007067901234567901	0.0009490740740740741	0.0058461934156378605
2	81.60000000000001	0.020090020576131688	0.0036702674897119343	0.012641460905349794
2	81.64	0.0018724279835390946	0.00016975308641975308	0.0013631687242798354
2	81.68	0.005895061728395061	0.0005272633744855968	0.004920267489711934
2	81.72	0.003703703703703704	0.00048353909465020576	0.00290380658436214
2	81.76	0.003752572016460905	0.0004809670781893004	0.003058127572016461
2	81.8	0.0013348765432098766	0.0003266460905349794	0.0009130658436213992
2	81.84	0.0063631687242798355	9.259259259259259e-05	0.006057098765432099
2	81.88	0.0016075102880658437	0.00012602880658436213	0.0013657407407407407
2	81.92	0.00694701646090535	0.00020318930041152264	0.006388888888888889
2	81.96000000000001	0.0017978395061728396	5.1440329218106995e-05	0.001514917695473251
2	82.0	0.006080246913580247	0.0004655349794238683	0.005378086419753086
2	82.04	0.001736111111111111	0.00039609053497942386	0.0011419753086419754
2	82.08	0.02532150205761317	0.004405864197530864	0.016566358024691356
2	82.12	0.0017926954732510288	0.0009362139917695473	0.0004886831275720165
2	82.16	0.0049717078189300415	0.0009002057613168725	0.0035699588477366255
2	82.2	0.005784465020576132	0.0008719135802469135	0.004601337448559671
2	82.24	0.0032664609053497944	0.0004783950617283951	0.0023405349794238684
2	82.28	0.005498971193415638	0.0007433127572016461	0.004503600823045267
2	82.32000000000001	0.001743827160493827	0.0002494855967078189	0.0012834362139917696
2	82.36	0.0024022633744855966	0.0006944444444444445	0.0012371399176954732
2	82.4	0.0012088477366255144	0.0008770576131687243	4.372427983539095e-05
2	82.44	0.0023533950617283953	0.0013400205761316872	0.0004398148148148148
2	82.48	0.004781378600823045	0.0010776748971193415	0.0033770576131687243
2	82.52	0.01194701646090535	0.0014429012345679012	0.009717078189300411
2	82.56	0.027219650205761316	0.004542181069958848	0.01840277777777778
2	82.60000000000001	0.011430041152263374	0.0017541152263374487	0.00864969135802469
2	82.64	0.013726851851851851	0.0027211934156378603	0.009817386831275721
2	82.68	0.015452674897119342	0.004372427983539095	0.008739711934156378
2	82.72	0.01621656378600823	0.005313786008230453	0.008279320987654321
2	82.76	0.01466820987654321	0.006463477366255144	0.004907407407407407
2	82.8	0.02035493827160494	0.006929012345679012	0.009526748971193415
2	82.84	0.01709619341563786	0.006751543209876543	0.006185699588477366
2	82.88	0.023935185185185184	0.007494855967078189	0.012373971193415639
2	82.92	0.015141460905349794	0.007263374485596708	0.0035956790123456792
2	82.96000000000001	0.01797582304526749	0.007667181069958848	0.006610082304526749
2	83.0	0.012132201646090536	0.006638374485596708	0.0019753086419753087
2	83.04	0.03487911522633745	0.010501543209876544	0.016864711934156378
2	83.08	0.009804526748971193	0.006304012345679013	0.0006507201646090535
2	83.12	0.015897633744855966	0.006851851851851852	0.006337448559670782
2	83.16	0.017546296296296296	0.006273148148148148	0.009318415637860082
2	83.2	0.021633230452674897	0.008068415637860083	0.01165380658436214
2	83.24	0.01705761316872428	0.006530349794238683	0.009184670781893004
2	83.28	0.010406378600823045	0.00595679012345679	0.0034207818930041154
2	83.32000000000001	0.01320216049382716	0.006013374485596708	0.006463477366255144
2	83.36	0.008477366255144033	0.005069444444444444	0.0029886831275720165
2	83.4	0.01327417695473251	0.005527263374485596	0.006841563786008231
2	83.44	0.00970164609053498	0.005043724279835391	0.003058127572016461
2	83.48	0.011700102880658435	0.0058127572016460904	0.003436213991769547
2	83.52	0.025540123456790124	0.008940329218106996	0.010655864197530864
2	83.56	0.009112654320987654	0.006496913580246914	0.0004655349794238683
2	83.60000000000001	0.00904320987654321	0.006929012345679012	0.00017232510288065845
2	83.64	0.010650720164609053	0.007950102880658436	0.0007304526748971193
2	83.68	0.009292695473251029	0.00712962962962963	0.00038837448559670784
2	83.72	0.010830761316872427	0.007484567901234568	0.002116769547325103
2	83.76	0.010208333333333333	0.00709619341563786	0.001448045267489712
2	83.8	0.00885030864197531	0.00665380658436214	0.0013631687242798354
2	83.84	0.0064326131687242796	0.005388374485596707	0.0006095679012345679
2	83.88	0.0047067901234567906	0.004110082304526749	0.00019290123456790122
2	83.92	0.008094135802469135	0.0041460905349794235	0.0027957818930041153
2	83.96000000000001	0.005079732510288066	0.003485082304526749	0.000676440329218107
2	84.0	0.02882716049382716	0.007268518518518519	0.016031378600823046
2	84.04	0.003299897119341564	0.0012165637860082304	0.0013323045267489711
2	84.08	0.00532664609053498	0.0009156378600823045	0.0033950617283950617
2	84.12	0.0026646090534979423	0.00047325102880658434	0.0013425925925925925
2	84.16	0.0063168724279835395	0.0011779835390946503	0.003968621399176955
2	84.2	0.0019238683127572017	0.0002777777777777778	0.0003343621399176955
2	84.24	0.006224279835390947	0.000882201646090535	0.003804012345679012
2	84.28	0.0038863168724279835	0.0007613168724279835	0.0019110082304526748
2	84.32000000000001	0.004909979423868313	0.002052469135802469	0.001712962962962963
2	84.36	0.009122942386831276	0.003539094650205761	0.004989711934156379
2	84.4	0.0054912551440329214	0.004056069958847736	0.0012525720164609053
2	84.44	0.009416152263374486	0.005154320987654321	0.003924897119341564
2	84.48	0.026141975308641974	0.009284979423868312	0.011810699588477367
2	84.52	0.007222222222222222	0.006059670781893004	0.0003909465020576132
2	84.56	0.006911008230452675	0.005748456790123457	0.0001286008230452675
2	84.60000000000001	0.008991769547325102	0.0070190329218106995	0.0007253086419753087
2	84.64	0.0073636831275720165	0.005733024691358024	0.0005504115226337449
2	84.68	0.011625514403292181	0.005941358024691358	0.004578189300411523
2	84.72	0.006589506172839506	0.0046965020576131685	0.001147119341563786
2	84.76	0.008768004115226338	0.00430298353909465	0.003515946502057613
2	84.8	0.00911008230452675	0.004441872427983539	0.003757716049382716
2	84.84	0.00842335390946502	0.005249485596707819	0.0018209876543209876
2	84.88	0.011270576131687244	0.005216049382716049	0.004611625514403292
2	84.92	0.008330761316872428	0.004624485596707819	0.00198559670781893
2	84.96000000000001	0.035084876543209874	0.009881687242798354	0.018762860082304527
2	85.0	0.00646604938271605	0.003973765432098765	0.00038837448559670784
2	85.04	0.00956275720164609	0.004148662551440329	0.002896090534979424
2	85.08	0.006381172839506173	0.0034542181069958846	0.0007690329218106996
2	85.12	0.007950102880658436	0.003845164609053498	0.002283950617283951
2	85.16	0.0048122427983539095	0.0031584362139917698	0.0003112139917695473
2	85.2	0.005722736625514403	0.0030555555555555557	0.0013117283950617284
2	85.24	0.0030787037037037037	0.002016460905349794	0.0001440329218106996
2	85.28	0.003919753086419753	0.0019984567901234567	0.0008744855967078189
2	85.32000000000001	0.004555041152263375	0.001993312757201646	0.0017335390946502057
2	85.36	0.003611111111111111	0.0019058641975308642	0.0008436213991769547
2	85.4	0.004380144032921811	0.0011188271604938272	0.0024691358024691358
2	85.44	0.02343364197530864	0.0054681069958847734	0.01252829218106996
2	85.48	0.00356738683127572	0.001337448559670782	0.00169238683127572
2	85.52	0.0019007201646090534	0.0011059670781893003	0.0006044238683127572
2	85.56	0.0036342592592592594	0.0013940329218106995	0.0020704732510288064
2	85.60000000000001	0.0012654320987654322	0.0006069958847736626	0.00027520576131687244
2	85.64	0.00492283950617284	0.0006944444444444445	0.0037217078189300413
2	85.68	0.0018878600823045268	0.0004295267489711934	0.0010056584362139918
2	85.72	0.0033333333333333335	0.0008076131687242799	0.0018852880658436213
2	85.76	0.0008076131687242799	0.00025977366255144034	0.0002700617283950617
2	85.8	0.00283179012345679	0.00036522633744855967	0.002196502057613169
2	85.84	0.005267489711934157	0.0004218106995884774	0.00474537037037037
2	85.88	0.007728909465020576	0.0003909465020576132	0.007227366255144033
2	85.92	0.037253086419753084	0.004377572016460905	0.028389917695473253
2	85.96000000000001	0.026895576131687242	0.00040380658436213994	0.026159979423868312
2	86.0	0.036898148148148145	0.0004963991769547325	0.03601337448559671
2	86.04	0.03914866255144033	0.0006069958847736626	0.03811728395061728
2	86.08	0.041108539094650204	0.0009542181069958848	0.039621913580246915
2	86.12	0.0346141975308642	0.0010236625514403292	0.033094135802469136
2	86.16	0.04058127572016461	0.0012551440329218106	0.038657407407407404
2	86.2	0.04472993827160494	0.0009979423868312757	0.0433667695473251
2	86.24	0.04556584362139918	0.0008384773662551441	0.04426183127572016
2	86.28	0.0439917695473251	0.0007561728395061729	0.04294238683127572
2	86.32000000000001	0.044182098765432096	0.0010185185185185184	0.04279320987654321
2	86.36	0.04205504115226338	0.0011599794238683128	0.04057098765432099
2	86.4	0.05575874485596708	0.006463477366255144	0.04301954732510288
2	86.44	0.03469135802469136	0.0014377572016460905	0.032885802469135805
2	86.48	0.03181584362139918	0.001412037037037037	0.030128600823045266
2	86.52	0.028585390946502056	0.001345164609053498	0.02694701646090535
2	86.56	0.023248456790123457	0.0014223251028806585	0.02171553497942387
2	86.60000000000001	0.024539609053497943	0.0015046296296296296	0.022826646090534978
2	86.64	0.017554012345679014	0.0012731481481481483	0.016224279835390945
2	86.68	0.018130144032921812	0.001736111111111111	0.016275720164609053
2	86.72	0.009868827160493827	0.0018492798353909464	0.007983539094650206
2	86.76	0.009647633744855968	0.002600308641975309	0.006983024691358025
2	86.8	0.005025720164609054	0.0020756172839506174	0.0028497942386831276
2	86.84	0.00738425925925926	0.002307098765432099	0.004953703703703704
2	86.88	0.027739197530864197	0.005437242798353909	0.01830761316872428
2	86.92	0.00411522633744856	0.0018338477366255145	0.001934156378600823
2	86.96000000000001	0.007957818930041152	0.0019315843621399177	0.0055941358024691355
2	87.0	0.006419753086419753	0.0014223251028806585	0.004832818930041153
2	87.04	0.011129115226337449	0.0015997942386831276	0.009254115226337449
2	87.08	0.006430041152263375	0.0011111111111111111	0.005280349794238683
2	87.12	0.012469135802469136	0.0012448559670781892	0.011090534979423868
2	87.16	0.004411008230452675	0.00113940329218107	0.00319701646090535
2	87.2	0.008451646090534979	0.0017283950617283952	0.006499485596707819
2	87.24	0.0027983539094650206	0.0016846707818930042	0.001051954732510288
2	87.28	0.00886059670781893	0.0018544238683127572	0.006887860082304527
2	87.32000000000001	0.0021784979423868315	0.0016229423868312758	0.0005092592592592592
2	87.36	0.0255761316872428	0.005712448559670782	0.015583847736625514
2	87.4	0.005588991769547325	0.001808127572016461	0.003564814814814815
2	87.44	0.003765432098765432	0.00176440329218107	0.0018132716049382715
2	87.48	0.008294753086419753	0.00176440329218107	0.006355452674897119
2	87.52	0.0068132716049382714	0.001190843621399177	0.005496399176954733
2	87.56	0.009567901234567902	0.0010133744855967079	0.008477366255144033
2	87.60000000000001	0.014066358024691358	0.0001646090534979424	0.013806584362139917
2	87.64	0.02375	0.00028292181069958846	0.023204732510288067
2	87.68	0.029282407407407406	0.0004140946502057613	0.0285108024691358
2	87.72	0.03798868312757202	0.0014789094650205761	0.03589763374485597
2	87.76	0.04064043209876543	0.002962962962962963	0.03700617283950617
2	87.8	0.048125	0.004727366255144033	0.042083333333333334
2	87.84	0.06268518518518519	0.008070987654320988	0.049068930041152266
2	87.88	0.059591049382716046	0.006059670781893004	0.05011831275720165
2	87.92	0.06388374485596708	0.0066049382716049385	0.053143004115226336
2	87.96000000000001	0.06568158436213992	0.006532921810699589	0.054338991769547325
2	88.0	0.0692772633744856	0.006851851851851852	0.05659722222222222
2	88.04	0.0690354938271605	0.006183127572016461	0.056867283950617284
2	88.08	0.07373456790123457	0.006633230452674897	0.06013117283950617
2	88.12	0.07249485596707819	0.006190843621399177	0.058593106995884776
2	88.16	0.07414094650205762	0.007790637860082304	0.05849279835390946
2	88.2	0.07157664609053498	0.008515946502057612	0.0564891975308642
2	88.24	0.07314043209876543	0.009735082304526748	0.05711162551440329
2	88.28	0.06905092592592593	0.009742798353909465	0.05436471193415638
2	88.32000000000001	0.08055041152263374	0.013472222222222222	0.05835905349794239
2	88.36	0.06363168724279836	0.00938528806584362	0.050979938271604935
2	88.4	0.060234053497942384	0.009207818930041153	0.04836934156378601
2	88.44	0.05481224279835391	0.008870884773662551	0.04356224279835391
2	88.48	0.04902520576131687	0.008595679012345678	0.03833590534979424
2	88.52	0.040825617283950615	0.008281893004115226	0.030794753086419754
2	88.56	0.02940843621399177	0.0073173868312757205	0.02063014403292181
2	88.60000000000001	0.02368827160493827	0.007235082304526749	0.014897119341563786
2	88.64	0.013482510288065843	0.005555555555555556	0.006831275720164609
2	88.68	0.01817901234567901	0.00551440329218107	0.011337448559670782
2	88.72	0.027376543209876543	0.004704218106995885	0.021363168724279836
2	88.76	0.036332304526748974	0.003623971193415638	0.031512345679012344
2	88.8	0.053703703703703705	0.006970164609053498	0.04160236625514403
2	88.84	0.051669238683127575	0.004452160493827161	0.04540895061728395
2	88.88	0.05388888888888889	0.005542695473251029	0.04566358024691358
2	88.92	0.05869341563786008	0.005100308641975308	0.049783950617283954
2	88.96000000000001	0.05955504115226337	0.002674897119341564	0.053436213991769545
2	89.0	0.06365997942386831	0.0015766460905349794	0.06003086419753086
2	89.04	0.06753600823045268	0.0006455761316872428	0.06601594650205761
2	89.08	0.07159465020576132	0.0004912551440329218	0.07044495884773662
2	89.12	0.07367283950617284	0.0006532921810699588	0.07198559670781893
2	89.16	0.07236625514403291	0.00037037037037037035	0.07106224279835391
2	89.2	0.07325360082304527	0.000257201646090535	0.07175668724279835
2	89.24	0.07384516460905349	0.0002494855967078189	0.07232767489711935
2	89.28	0.08869341563786008	0.004189814814814815	0.0784593621399177
2	89.32000000000001	0.07780349794238683	0.0002700617283950617	0.07599279835390947
2	89.36	0.07946244855967079	0.0011368312757201646	0.07681327160493827
2	89.4	0.07650977366255143	0.0011316872427983538	0.07391460905349795
2	89.44	0.07373456790123457	0.00029063786008230453	0.07199845679012346
2	89.48	0.07036779835390947	0.0005324074074074074	0.0684619341563786
2	89.52	0.06752572016460906	0.0004475308641975309	0.06592849794238684
2	89.56	0.06381172839506173	0.00030092592592592595	0.06250514403292182
2	89.60000000000001	0.058410493827160494	0.0002726337448559671	0.05734567901234568
2	89.64	0.056234567901234565	0.00031378600823045265	0.05510030864197531
2	89.68	0.05227623456790124	0.00012602880658436213	0.05168981481481481
2	89.72	0.05078446502057613	0.0005889917695473251	0.049508744855967075
2	89.76	0.061422325102880655	0.004274691358024691	0.05226594650205761
2	89.8	0.04965792181069959	0.0005246913580246914	0.048654835390946505
2	89.84	0.054194958847736625	0.00043467078189300413	0.0534593621399177
2	89.88	0.06158179012345679	0.0007150205761316872	0.06033950617283951
2	89.92	0.0639891975308642	0.0007818930041152264	0.06279063786008231
2	89.96000000000001	0.0674974279835391	0.003199588477366255	0.06290637860082304
2	90.0	0.0698533950617284	0.005470679012345679	0.06202417695473251
2	90.04	0.0708616255144033	0.006826131687242798	0.060563271604938275
2	90.08	0.07133487654320987	0.007795781893004115	0.058960905349794236
2	90.12	0.06904578189300412	0.00830761316872428	0.05515432098765432
2	90.16	0.07210648148148148	0.009323559670781892	0.05583590534979424
2	90.2	0.06673868312757202	0.008485082304526749	0.05085905349794239
2	90.24	0.08185442386831275	0.01323559670781893	0.05586934156378601
2	90.28	0.057548868312757205	0.00837448559670782	0.041087962962962965
2	90.32000000000001	0.060516975308641974	0.008942901234567901	0.04329732510288066
2	90.36	0.04879372427983539	0.006929012345679012	0.034439300411522634
2	90.4	0.04716049382716049	0.007644032921810699	0.03210133744855967
2	90.44	0.039621913580246915	0.006000514403292181	0.027029320987654322
2	90.48	0.03685442386831276	0.0056507201646090535	0.02484567901234568
2	90.52	0.03470164609053498	0.005185185185185185	0.023780864197530865
2	90.56	0.03300668724279835	0.004606481481481481	0.023508230452674896
2	90.60000000000001	0.029465020576131686	0.004135802469135802	0.021242283950617284
2	90.64	0.02554783950617284	0.0031584362139917698	0.019367283950617285
2	90.68	0.026741255144032923	0.0038631687242798355	0.020416666666666666
2	90.72	0.04061728395061728	0.007862654320987655	0.02680812757201646
2	90.76	0.01993312757201646	0.0046965020576131685	0.014128086419753086
2	90.8	0.021705246913580247	0.004861111111111111	0.015488683127572017
2	90.84	0.026926440329218107	0.00580761316872428	0.01899948559670782
2	90.88	0.016784979423868314	0.005661008230452675	0.009104938271604938
2	90.92	0.02176440329218107	0.006424897119341564	0.013248456790123457
2	90.96000000000001	0.013281893004115227	0.004727366255144033	0.007258230452674897
2	91.0	0.01513888888888889	0.004768518518518518	0.008806584362139918
2	91.04	0.016347736625514402	0.004411008230452675	0.00992798353909465
2	91.08	0.01135545267489712	0.004218106995884774	0.004855967078189301
2	91.12	0.012268518518518519	0.004107510288065844	0.00540380658436214
2	91.16	0.011738683127572017	0.0033179012345679014	0.00636574074074074
2	91.2	0.03531378600823045	0.0070756172839506176	0.02125514403292181
2	91.24	0.007332818930041152	0.0020113168724279836	0.003742283950617284
2	91.28	0.012075617283950617	0.003726851851851852	0.006682098765432099
2	91.32000000000001	0.010588991769547326	0.0038940329218106998	0.005277777777777778
2	91.36	0.01168724279835391	0.004465020576131688	0.005576131687242798
2	91.4	0.008989197530864197	0.003513374485596708	0.004632201646090535
2	91.44	0.009508744855967078	0.003603395061728395	0.004678497942386831
2	91.48	0.008598251028806585	0.0018544238683127572	0.006144547325102881
2	91.52	0.013145576131687244	0.0023276748971193416	0.01015432098765432
2	91.56	0.02165380658436214	0.002983539094650206	0.01765432098765432
2	91.60000000000001	0.01656378600823045	0.0030864197530864196	0.011594650205761317
2	91.64	0.018973765432098767	0.002435699588477366	0.014164094650205761
2	91.68	0.03308384773662552	0.005295781893004115	0.020784465020576133
2	91.72	0.009184670781893004	0.002322530864197531	0.005609567901234568
2	91.76	0.014621913580246913	0.0031790123456790125	0.01059670781893004
2	91.8	0.021849279835390947	0.0036496913580246915	0.017247942386831274
2	91.84	0.014284979423868313	0.0028575102880658435	0.010648148148148148
2	91.88	0.018953189300411524	0.0027109053497942387	0.014804526748971194
2	91.92	0.01061985596707819	0.0015252057613168724	0.007055041152263374
2	91.96000000000001	0.018027263374485597	0.0023996913580246913	0.012227366255144033
2	92.0	0.01393775720164609	0.0034516460905349793	0.007438271604938272
2	92.04	0.0166820987654321	0.003575102880658436	0.010329218106995885
2	92.08	0.01729938271604938	0.002800925925925926	0.012813786008230453
2	92.12	0.015118312757201647	0.0027031893004115224	0.011010802469135803
2	92.16	0.03754115226337448	0.006715534979423868	0.025097736625514403
2	92.2	0.010565843621399177	0.0015534979423868314	0.008024691358024692
2	92.24	0.014771090534979424	0.0029758230452674897	0.010802469135802469
2	92.28	0.014886831275720165	0.0032741769547325102	0.011010802469135803
2	92.32000000000001	0.0170679012345679	0.00440843621399177	0.011342592592592593
2	92.36	0.01694701646090535	0.005095164609053498	0.01037037037037037
2	92.4	0.01738425925925926	0.006689814814814815	0.008526234567901235
2	92.44	0.015833333333333335	0.0063400205761316875	0.007361111111111111
2	92.48	0.015612139917695474	0.006664094650205761	0.006473765432098765
2	92.52	0.015128600823045268	0.0055478395061728395	0.00791409465020576
2	92.56	0.015411522633744856	0.005442386831275721	0.008101851851851851
2	92.60000000000001	0.015977366255144034	0.005	0.008467078189300412
2	92.64	0.0391820987654321	0.010082304526748971	0.020087448559670783
2	92.68	0.008770576131687243	0.0032510288065843622	0.002962962962962963
2	92.72	0.008240740740740741	0.002677469135802469	0.0037242798353909466
2	92.76	0.01126028806584362	0.003070987654320988	0.006540637860082304
2	92.8	0.005272633744855967	0.0024382716049382715	0.0016769547325102881
2	92.84	0.00761059670781893	0.00283179012345679	0.0037088477366255144
2	92.88	0.004130658436213992	0.002574588477366255	0.0007047325102880658
2	92.92	0.006923868312757202	0.0027854938271604937	0.0021887860082304526
2	92.96000000000001	0.004578189300411523	0.0021502057613168725	0.0004089506172839506
2	93.0	0.006617798353909465	0.0018467078189300411	0.002456275720164609
2	93.04	0.003068415637860082	0.0012319958847736626	0.0002109053497942387
2	93.08	0.004567901234567902	0.001427469135802469	0.0015869341563786007
2	93.12	0.02189814814814815	0.004945987654320988	0.011525205761316873
2	93.16	0.0027829218106995885	0.0010313786008230453	0.00041923868312757203
2	93.2	0.003523662551440329	0.0007998971193415638	0.001324588477366255
2	93.24	0.004097222222222223	0.000264917695473251	0.0030118312757201646
2	93.28	0.008420781893004116	0.0002932098765432099	0.00735082304526749
2	93.32000000000001	0.005871913580246913	0.0002932098765432099	0.005316358024691358
2	93.36	0.0074331275720164606	0.00019290123456790122	0.006954732510288066
2	93.4	0.004182098765432099	8.487654320987654e-05	0.003996913580246913
2	93.44	0.002780349794238683	0.0001954732510288066	0.0023945473251028807
2	93.48	0.0006507201646090535	0.0003780864197530864	0.00016975308641975308
2	93.52	0.0020601851851851853	0.0003369341563786008	0.0014300411522633744
2	93.56	0.0047299382716049386	0.00019290123456790122	0.004346707818930041
2	93.60000000000001	0.0341820987654321	0.005573559670781893	0.02232253086419753
2	93.64	0.007497427983539095	0.00020061728395061727	0.006710390946502057
2	93.68	0.0024922839506172838	0.0001080246913580247	0.0017901234567901235
2	93.72	0.006965020576131687	0.0002314814814814815	0.006098251028806585
2	93.76	0.004218106995884774	0.00019290123456790122	0.003603395061728395
2	93.8	0.009758230452674897	0.0001646090534979424	0.009099794238683128
2	93.84	0.0030915637860082306	6.687242798353909e-05	0.0027443415637860083
2	93.88	0.007227366255144033	0.00011316872427983539	0.0066846707818930045
2	93.92	0.013770576131687242	6.430041152263375e-05	0.013513374485596709
2	93.96000000000001	0.026990740740740742	0.00010030864197530864	0.026347736625514404
2	94.0	0.036877572016460906	0.00015689300411522632	0.03628343621399177
2	94.04	0.04852880658436214	0.00021347736625514403	0.047664609053497946
2	94.08	0.060450102880658434	0.002726337448559671	0.05397633744855967
2	94.12	0.05359567901234568	0.0002726337448559671	0.05268004115226337
2	94.16	0.05276748971193416	0.00038065843621399177	0.05176954732510288
2	94.2	0.05121913580246914	0.00017746913580246913	0.05023405349794239
2	94.24	0.050897633744855966	5.915637860082304e-05	0.0502391975308642
2	94.28	0.04938271604938271	0.00029835390946502055	0.04854938271604938
2	94.32000000000001	0.056103395061728394	0.0005066872427983539	0.05479423868312757
2	94.36	0.058271604938271604	0.00010288065843621399	0.0574048353909465
2	94.4	0.06338220164609054	0.00020061728395061727	0.0622119341563786
2	94.44	0.06416923868312757	0.00018775720164609054	0.06331275720164609
2	94.48	0.06777263374485597	0.0003446502057613169	0.06640946502057612
2	94.52	0.06676954732510289	0.0003266460905349794	0.06570730452674897
2	94.56	0.07968878600823046	0.003626543209876543	0.0707664609053498
2	94.60000000000001	0.06608539094650205	9.259259259259259e-05	0.06521862139917696
2	94.64	0.06286779835390946	0.00019804526748971193	0.06158950617283951
2	94.68	0.06034722222222222	0.00017232510288065845	0.059380144032921814
2	94.72	0.05982253086419753	0.00034722222222222224	0.05829475308641975
2	94.76	0.05877829218106996	0.00043724279835390947	0.05695730452674897
2	94.8	0.05501800411522634	0.00027520576131687244	0.05359825102880658
2	94.84	0.05493827160493827	0.00045267489711934157	0.05294238683127572
2	94.88	0.048731995884773664	0.00011316872427983539	0.047391975308641976
2	94.92	0.04853395061728395	0.00039609053497942386	0.04632973251028807
2	94.96000000000001	0.054742798353909466	0.000257201646090535	0.0531224279835391
2	95.0	0.0640920781893004	0.00027520576131687244	0.0622119341563786
2	95.04	0.07381687242798354	0.003845164609053498	0.06413065843621399
2	95.08	0.05186471193415638	0.0006018518518518519	0.049909979423868316
2	95.12	0.038436213991769545	0.00029835390946502055	0.03736882716049383
2	95.16	0.048243312757201645	0.0011574074074074073	0.04629372427983539
2	95.2	0.04896604938271605	0.0008847736625514403	0.0474511316872428
2	95.24	0.04963477366255144	0.00113940329218107	0.047906378600823044
2	95.28	0.053137860082304526	0.000522119341563786	0.052235082304526746
2	95.32000000000001	0.05543724279835391	0.0005015432098765432	0.05464248971193415
2	95.36	0.060007716049382716	0.0004449588477366255	0.058546810699588475
2	95.4	0.06110082304526749	0.001000514403292181	0.05815586419753086
2	95.44	0.06344650205761317	0.0023019547325102883	0.058258744855967076
2	95.48	0.06011831275720165	0.0032613168724279834	0.05460133744855967
2	95.52	0.07315329218106996	0.00864969135802469	0.057481995884773665
2	95.56	0.05898405349794239	0.004534465020576132	0.052227366255144035
2	95.60000000000001	0.05745884773662551	0.004621913580246914	0.05085133744855967
2	95.64	0.04954218106995885	0.0026311728395061727	0.04541666666666667
2	95.68	0.037523148148148146	0.001831275720164609	0.034295267489711935
2	95.72	0.02863940329218107	0.0030015432098765434	0.024467592592592593
2	95.76	0.032826646090534976	0.005257201646090535	0.0255761316872428
2	95.8	0.03941872427983539	0.006159979423868313	0.03100051440329218
[truncated: 18,548 more rows]
