# Supplementary material for: Cultural Artifacts Transform Embodied Practice: How a Sommelier Card Shapes the Behavior of Dyads Engaged in Wine Tasting
Source: Front Psychol. 2019 Dec 6;10:2671. doi: 10.3389/fpsyg.2019.02671 (PMC6915083; doi:10.3389/fpsyg.2019.02671)
Supplement: DATA SHEET S3 — Raw data files (descriptions in README.txt files). [file Data_Sheet_3.zip › Supplementary_3_raw_experimental_data/frame_difference_movement/s69-2-20140604145934.csv]

Range	Time	Overall	ROI0	ROI1
-1	-1.0	1.0	0.10882716049382717	0.10941100823045267
1	0.0	0.0	0.0	0.0
1	0.04	0.013266460905349794	0.00017232510288065845	0.0003215020576131687
1	0.08	0.016015946502057614	0.00011574074074074075	0.0015123456790123457
1	0.12	0.01040895061728395	4.886831275720165e-05	0.0007741769547325103
1	0.16	0.008652263374485597	2.57201646090535e-06	0.0014969135802469136
1	0.2	0.010036008230452675	0.0	0.002559156378600823
1	0.24	0.01350051440329218	4.372427983539095e-05	0.004974279835390946
1	0.28	0.036195987654320985	0.0007150205761316872	0.010537551440329218
1	0.32	0.04465792181069959	0.0009053497942386831	0.015426954732510288
1	0.36	0.05431841563786008	0.00020833333333333335	0.016337448559670783
1	0.4	0.11768004115226337	0.002381687242798354	0.013176440329218107
1	0.44	0.1595190329218107	0.007839506172839506	0.012080761316872428
1	0.48	0.18388117283950617	0.008593106995884774	0.015146604938271606
1	0.52	0.17229681069958847	0.006499485596707819	0.014423868312757201
1	0.56	0.16131944444444443	0.001831275720164609	0.017011316872427983
1	0.6	0.14847736625514404	0.0017515432098765432	0.019151234567901236
1	0.64	0.18923868312757203	0.010506687242798353	0.015887345679012347
1	0.68	0.3269367283950617	0.01102880658436214	0.0136059670781893
1	0.72	0.4789454732510288	0.058405349794238684	0.02063014403292181
1	0.76	0.6577829218106996	0.09659979423868313	0.058953189300411525
1	0.8	0.5938194444444445	0.09113168724279835	0.09597993827160493
1	0.84	0.37686985596707817	0.04449588477366255	0.07372427983539094
1	0.88	0.24868312757201647	0.03571244855967078	0.048299897119341566
1	0.92	0.20543981481481483	0.024652777777777777	0.01900977366255144
1	0.96	0.24191100823045267	0.03909207818930041	0.029891975308641974
1	1.0	0.18479423868312758	0.024382716049382715	0.010843621399176955
1	1.04	0.21779835390946503	0.03882458847736626	0.016944444444444446
1	1.08	0.2501286008230453	0.04642746913580247	0.03245370370370371
1	1.12	0.29145576131687245	0.04707818930041152	0.04322788065843621
1	1.16	0.3269881687242798	0.044056069958847734	0.04952674897119341
1	1.2	0.3602031893004115	0.035079732510288064	0.06881172839506172
1	1.24	0.4096116255144033	0.026738683127572018	0.08063271604938271
1	1.28	0.43540123456790125	0.02185699588477366	0.07717335390946502
2	1.32	0.4397119341563786	0.029614197530864198	0.06919238683127572
2	1.36	0.4378909465020576	0.05204732510288066	0.06
2	1.4000000000000001	0.3859284979423868	0.05766460905349794	0.055169753086419755
2	1.44	0.3422453703703704	0.06733024691358025	0.03937757201646091
2	1.48	0.32319187242798353	0.07073559670781893	0.037520576131687244
2	1.52	0.3220679012345679	0.061777263374485594	0.04556327160493827
2	1.56	0.31209104938271603	0.05281378600823045	0.059161522633744856
2	1.6	0.30839763374485596	0.042363683127572015	0.07453189300411522
2	1.6400000000000001	0.3193441358024691	0.03683899176954732	0.07593621399176954
2	1.68	0.3206121399176955	0.037463991769547324	0.07165123456790123
2	1.72	0.32292695473251026	0.03728137860082305	0.062055041152263374
2	1.76	0.34636831275720165	0.03736111111111111	0.0630298353909465
2	1.8	0.34636316872427986	0.024981995884773664	0.07796810699588477
2	1.84	0.3373070987654321	0.015095164609053498	0.07944444444444444
2	1.8800000000000001	0.2982638888888889	0.003081275720164609	0.07171553497942387
2	1.92	0.3187937242798354	0.012237654320987654	0.05320216049382716
2	1.96	0.2549434156378601	0.00238940329218107	0.04170267489711934
2	2.0	0.25108539094650206	0.008171296296296296	0.027582304526748973
2	2.04	0.20166923868312758	0.0027031893004115224	0.011723251028806584
2	2.08	0.17084619341563786	0.0032150205761316874	0.007271090534979424
2	2.12	0.13778034979423867	0.0008050411522633745	0.006877572016460906
2	2.16	0.13665895061728395	0.0011136831275720164	0.00709619341563786
2	2.2	0.12460390946502058	0.0006095679012345679	0.006622942386831276
2	2.24	0.1100462962962963	0.00030092592592592595	0.005923353909465021
2	2.2800000000000002	0.10966049382716049	0.0016203703703703703	0.006098251028806585
2	2.32	0.09353137860082304	0.0010853909465020576	0.005902777777777778
2	2.36	0.08676954732510288	0.001507201646090535	0.005933641975308642
2	2.4	0.08475051440329218	0.005823045267489712	0.00835133744855967
2	2.44	0.0539429012345679	0.0004218106995884774	0.005334362139917695
2	2.48	0.03426954732510288	0.00014146090534979423	0.005102880658436214
2	2.52	0.023497942386831276	0.00039609053497942386	0.004794238683127572
2	2.56	0.01459619341563786	0.00015432098765432098	0.0047659465020576134
2	2.6	0.018623971193415637	0.0007998971193415638	0.00595679012345679
2	2.64	0.015681584362139917	0.00011831275720164609	0.0062037037037037035
2	2.68	0.017695473251028805	0.0003575102880658436	0.007345679012345679
2	2.72	0.015843621399176954	0.0002803497942386831	0.007376543209876543
2	2.7600000000000002	0.014915123456790124	0.00019290123456790122	0.006612654320987654
2	2.8000000000000003	0.014184670781893003	0.0002469135802469136	0.006170267489711934
2	2.84	0.013045267489711933	1.54320987654321e-05	0.004387860082304526
2	2.88	0.026157407407407407	0.003968621399176955	0.006522633744855967
2	2.92	0.011689814814814814	1.02880658436214e-05	0.0032150205761316874
2	2.96	0.012587448559670781	9.516460905349794e-05	0.0032510288065843622
2	3.0	0.011085390946502058	1.02880658436214e-05	0.001990740740740741
2	3.04	0.01280349794238683	0.00015689300411522632	0.0024434156378600825
2	3.08	0.010781893004115226	7.716049382716049e-05	0.0011805555555555556
2	3.12	0.012368827160493827	0.00014917695473251028	0.0014763374485596708
2	3.16	0.01250514403292181	7.973251028806585e-05	0.001095679012345679
2	3.2	0.013055555555555556	0.00013374485596707818	0.0011188271604938272
2	3.24	0.014349279835390947	5.401234567901235e-05	0.001095679012345679
2	3.2800000000000002	0.013636831275720164	6.944444444444444e-05	0.0009516460905349795
2	3.3200000000000003	0.01615740740740741	2.5720164609053497e-05	0.0016435185185185185
2	3.36	0.023770576131687243	0.0019984567901234567	0.0037345679012345677
2	3.4	0.016406893004115228	8.74485596707819e-05	0.0011213991769547325
2	3.44	0.015751028806584362	0.00013631687242798355	0.0008359053497942387
2	3.48	0.01863940329218107	0.0001440329218106996	0.0018106995884773663
2	3.52	0.015949074074074074	0.00016975308641975308	0.001095679012345679
2	3.56	0.017409979423868314	6.17283950617284e-05	0.0020498971193415637
2	3.6	0.014393004115226338	5.915637860082304e-05	0.0008976337448559671
2	3.64	0.014930555555555556	3.08641975308642e-05	0.0018467078189300411
2	3.68	0.013989197530864198	3.08641975308642e-05	0.00246141975308642
2	3.72	0.013413065843621398	3.60082304526749e-05	0.0031815843621399178
2	3.7600000000000002	0.013914609053497942	4.11522633744856e-05	0.003976337448559671
2	3.8000000000000003	0.01393261316872428	1.54320987654321e-05	0.004920267489711934
2	3.84	0.02338991769547325	0.0018492798353909464	0.007608024691358024
2	3.88	0.013690843621399176	6.944444444444444e-05	0.005877057613168724
2	3.92	0.015249485596707819	8.23045267489712e-05	0.006440329218106996
2	3.96	0.014907407407407407	2.57201646090535e-06	0.006460905349794239
2	4.0	0.015144032921810699	1.02880658436214e-05	0.006520061728395062
2	4.04	0.014449588477366255	3.60082304526749e-05	0.006473765432098765
2	4.08	0.015136316872427984	3.08641975308642e-05	0.006808127572016461
2	4.12	0.014156378600823045	1.2860082304526749e-05	0.006144547325102881
2	4.16	0.0167798353909465	1.2860082304526749e-05	0.006337448559670782
2	4.2	0.016550925925925927	5.1440329218107e-06	0.005925925925925926
2	4.24	0.017507716049382716	0.0	0.005504115226337448
2	4.28	0.016131687242798353	5.1440329218107e-06	0.004830246913580247
2	4.32	0.024994855967078188	0.0015792181069958849	0.005982510288065844
2	4.36	0.017983539094650204	2.05761316872428e-05	0.004439300411522634
2	4.4	0.01926440329218107	1.2860082304526749e-05	0.0038245884773662553
2	4.44	0.017950102880658438	3.3436213991769545e-05	0.0035828189300411524
2	4.48	0.01628343621399177	2.5720164609053497e-05	0.0032098765432098763
2	4.5200000000000005	0.014351851851851852	7.716049382716049e-05	0.0031661522633744856
2	4.5600000000000005	0.01455761316872428	3.08641975308642e-05	0.0029346707818930042
2	4.6000000000000005	0.014488168724279835	0.0002109053497942387	0.0027469135802469136
2	4.64	0.01397119341563786	5.1440329218107e-06	0.0026826131687242797
2	4.68	0.014555041152263375	3.8580246913580246e-05	0.002852366255144033
2	4.72	0.016694958847736627	3.08641975308642e-05	0.003081275720164609
2	4.76	0.017376543209876544	6.430041152263375e-05	0.0030401234567901236
2	4.8	0.0271630658436214	0.0018467078189300411	0.0051568930041152265
2	4.84	0.017890946502057612	7.716049382716049e-05	0.003287037037037037
2	4.88	0.019434156378600822	6.687242798353909e-05	0.004210390946502058
2	4.92	0.01743827160493827	3.3436213991769545e-05	0.0035185185185185185
2	4.96	0.017736625514403293	2.05761316872428e-05	0.00386059670781893
2	5.0	0.017713477366255143	0.00014917695473251028	0.0031378600823045266
2	5.04	0.019423868312757202	2.8292181069958848e-05	0.0029501028806584364
2	5.08	0.019079218106995886	2.05761316872428e-05	0.0019007201646090534
2	5.12	0.02040380658436214	0.00017232510288065845	0.0017695473251028806
2	5.16	0.018695987654320987	0.00011316872427983539	0.001507201646090535
2	5.2	0.017957818930041152	0.00031635802469135804	0.0015946502057613168
2	5.24	0.014835390946502058	0.0002957818930041152	0.0013323045267489711
2	5.28	0.024205246913580246	0.002875514403292181	0.003029835390946502
2	5.32	0.012839506172839505	0.00020576131687242798	0.0010390946502057614
2	5.36	0.01015432098765432	4.6296296296296294e-05	0.0011368312757201646
2	5.4	0.011190843621399178	0.00020833333333333335	0.001103395061728395
2	5.44	0.0076054526748971195	1.54320987654321e-05	0.0008693415637860083
2	5.48	0.010198045267489712	6.17283950617284e-05	0.001000514403292181
2	5.5200000000000005	0.0063168724279835395	3.60082304526749e-05	0.0006301440329218107
2	5.5600000000000005	0.008191872427983539	0.00010030864197530864	0.0009104938271604938
2	5.6000000000000005	0.007939814814814814	0.00020061728395061727	0.0003755144032921811
2	5.64	0.011216563786008231	0.00045781893004115225	0.00051440329218107
2	5.68	0.009575617283950618	0.0002109053497942387	0.0001286008230452675
2	5.72	0.012775205761316872	0.0001646090534979424	0.0005066872427983539
2	5.76	0.02147119341563786	0.0024665637860082305	0.0021656378600823046
2	5.8	0.012919238683127571	7.716049382716049e-05	0.0006378600823045268
2	5.84	0.013984053497942387	0.00011316872427983539	0.0008384773662551441
2	5.88	0.013706275720164609	0.00013117283950617284	0.0005092592592592592
2	5.92	0.014408436213991769	8.23045267489712e-05	0.0008744855967078189
2	5.96	0.01319187242798354	0.00011316872427983539	0.00046810699588477366
2	6.0	0.013585390946502058	6.430041152263375e-05	0.0008281893004115226
2	6.04	0.012145061728395062	4.6296296296296294e-05	0.0005426954732510288
2	6.08	0.012402263374485597	9.516460905349794e-05	0.001051954732510288
2	6.12	0.010532407407407407	3.08641975308642e-05	0.00030864197530864197
2	6.16	0.00952932098765432	3.60082304526749e-05	0.0005504115226337449
2	6.2	0.007008744855967078	2.3148148148148147e-05	0.00023919753086419754
2	6.24	0.01661008230452675	0.0021373456790123456	0.0022505144032921812
2	6.28	0.0060416666666666665	0.00011831275720164609	0.00046810699588477366
2	6.32	0.005617283950617284	0.00013374485596707818	0.0004140946502057613
2	6.36	0.005823045267489712	0.00011574074074074075	0.0006224279835390946
2	6.4	0.003912037037037037	6.430041152263375e-05	0.00023662551440329217
2	6.44	0.003690843621399177	0.00017232510288065845	0.00030864197530864197
2	6.48	0.0024691358024691358	0.0001388888888888889	0.0001594650205761317
2	6.5200000000000005	0.00330761316872428	0.00023919753086419754	0.00015689300411522632
2	6.5600000000000005	0.0028472222222222223	0.0002803497942386831	0.0001440329218106996
2	6.6000000000000005	0.0030118312757201646	0.00013374485596707818	0.00019290123456790122
2	6.640000000000001	0.00205761316872428	6.430041152263375e-05	0.00013631687242798355
2	6.68	0.002425411522633745	0.0002469135802469136	0.00014917695473251028
2	6.72	0.008328189300411522	0.00176440329218107	0.0014351851851851852
2	6.76	0.0014171810699588477	0.00015432098765432098	0.00019290123456790122
2	6.8	0.0022170781893004116	0.0001646090534979424	0.0001286008230452675
2	6.84	0.0012114197530864197	8.74485596707819e-05	0.0002803497942386831
2	6.88	0.0011291152263374485	7.458847736625514e-05	0.00015432098765432098
2	6.92	0.0011419753086419754	0.0003755144032921811	6.430041152263375e-05
2	6.96	0.0016023662551440329	0.00015174897119341564	0.00020061728395061727
2	7.0	0.0009747942386831276	9.002057613168725e-05	0.0001286008230452675
2	7.04	0.002093621399176955	0.00010545267489711934	0.00020061728395061727
2	7.08	0.0008204732510288066	2.57201646090535e-06	9.259259259259259e-05
2	7.12	0.0014891975308641975	2.05761316872428e-05	0.0001594650205761317
2	7.16	0.0009490740740740741	2.57201646090535e-06	4.6296296296296294e-05
2	7.2	0.010221193415637861	0.002258230452674897	0.0015843621399176955
2	7.24	0.0009722222222222222	3.60082304526749e-05	0.00017232510288065845
2	7.28	0.0011676954732510287	4.886831275720165e-05	0.00011059670781893004
2	7.32	0.001021090534979424	3.3436213991769545e-05	0.00016975308641975308
2	7.36	0.0010982510288065845	1.02880658436214e-05	0.0002777777777777778
2	7.4	0.0009387860082304527	2.05761316872428e-05	9.002057613168725e-05
2	7.44	0.002361111111111111	2.5720164609053497e-05	0.00010545267489711934
2	7.48	0.004254115226337449	1.02880658436214e-05	0.0002957818930041152
2	7.5200000000000005	0.005136316872427983	1.2860082304526749e-05	0.0003575102880658436
2	7.5600000000000005	0.007510288065843622	4.6296296296296294e-05	0.0007021604938271605
2	7.6000000000000005	0.008477366255144033	4.372427983539095e-05	0.000676440329218107
2	7.640000000000001	0.010046296296296296	1.2860082304526749e-05	0.0007638888888888889
2	7.68	0.01665380658436214	0.0013991769547325103	0.001815843621399177
2	7.72	0.010617283950617284	2.05761316872428e-05	0.000941358024691358
2	7.76	0.009742798353909465	1.02880658436214e-05	0.0009310699588477366
2	7.8	0.009359567901234567	4.372427983539095e-05	0.0009953703703703704
2	7.84	0.008896604938271605	2.3148148148148147e-05	0.0008590534979423868
2	7.88	0.008366769547325103	5.401234567901235e-05	0.0008127572016460906
2	7.92	0.007973251028806584	0.00010288065843621399	0.0007330246913580247
2	7.96	0.006458333333333333	1.02880658436214e-05	0.0005504115226337449
2	8.0	0.00746141975308642	1.800411522633745e-05	0.0006301440329218107
2	8.040000000000001	0.004621913580246914	0.0	0.00018775720164609054
2	8.08	0.005267489711934157	5.1440329218107e-06	0.000367798353909465
2	8.120000000000001	0.004089506172839506	5.6584362139917696e-05	0.00014917695473251028
2	8.16	0.013173868312757202	0.0015252057613168724	0.001875
2	8.2	0.003698559670781893	0.00013631687242798355	0.00014660493827160494
2	8.24	0.0040174897119341565	0.0001286008230452675	0.00031378600823045265
2	8.28	0.003073559670781893	7.716049382716049e-05	0.00019804526748971193
2	8.32	0.004207818930041152	0.00010030864197530864	0.000684156378600823
2	8.36	0.003220164609053498	0.00011059670781893004	0.0001954732510288066
2	8.4	0.003523662551440329	9.002057613168725e-05	0.00019032921810699588
2	8.44	0.003335905349794239	5.6584362139917696e-05	9.259259259259259e-05
2	8.48	0.004266975308641975	6.430041152263375e-05	5.1440329218106995e-05
2	8.52	0.006296296296296296	2.3148148148148147e-05	0.0001646090534979424
2	8.56	0.007415123456790123	0.0	4.11522633744856e-05
2	8.6	0.009542181069958848	9.002057613168725e-05	0.0002160493827160494
2	8.64	0.01729938271604938	0.001448045267489712	0.001412037037037037
2	8.68	0.012744341563786009	6.687242798353909e-05	0.0004320987654320988
2	8.72	0.012368827160493827	8.23045267489712e-05	0.0004089506172839506
2	8.76	0.012800925925925926	0.00014146090534979423	0.000727880658436214
2	8.8	0.010753600823045268	1.02880658436214e-05	0.0004243827160493827
2	8.84	0.009290123456790124	9.259259259259259e-05	0.0007921810699588477
2	8.88	0.007834362139917695	1.54320987654321e-05	0.0005864197530864197
2	8.92	0.006568930041152264	7.458847736625514e-05	0.0004475308641975309
2	8.96	0.007453703703703704	1.800411522633745e-05	0.0004912551440329218
2	9.0	0.00710133744855967	2.57201646090535e-06	0.0006944444444444445
2	9.040000000000001	0.00919753086419753	9.002057613168725e-05	0.0007818930041152264
2	9.08	0.009794238683127572	5.1440329218106995e-05	0.0007253086419753087
2	9.120000000000001	0.020102880658436215	0.0017592592592592592	0.002191358024691358
2	9.16	0.011692386831275721	0.0002160493827160494	0.0007998971193415638
2	9.200000000000001	0.013752572016460905	0.00024176954732510288	0.0010879629629629629
2	9.24	0.012147633744855967	4.372427983539095e-05	0.0007175925925925926
2	9.28	0.01297582304526749	3.60082304526749e-05	0.0008024691358024691
2	9.32	0.011412037037037037	3.8580246913580246e-05	0.0005478395061728395
2	9.36	0.012561728395061728	4.886831275720165e-05	0.0008256172839506173
2	9.4	0.011710390946502058	3.60082304526749e-05	0.00051440329218107
2	9.44	0.012085905349794238	3.08641975308642e-05	0.0006378600823045268
2	9.48	0.012371399176954732	4.11522633744856e-05	0.0006610082304526749
2	9.52	0.010015432098765433	5.1440329218107e-06	0.00020061728395061727
2	9.56	0.011298868312757202	0.0001234567901234568	0.0004552469135802469
2	9.6	0.017469135802469136	0.00205761316872428	0.0017258230452674897
2	9.64	0.009771090534979423	0.00016203703703703703	0.0004449588477366255
2	9.68	0.008222736625514404	0.00010030864197530864	0.00022376543209876544
2	9.72	0.008593106995884774	6.944444444444444e-05	0.0005349794238683127
2	9.76	0.00669238683127572	1.800411522633745e-05	0.00025977366255144034
2	9.8	0.007085905349794239	6.17283950617284e-05	0.0004861111111111111
2	9.84	0.005550411522633745	4.6296296296296294e-05	0.00022376543209876544
2	9.88	0.004917695473251029	0.0001080246913580247	0.0002494855967078189
2	9.92	0.004801954732510288	5.401234567901235e-05	0.0002726337448559671
2	9.96	0.0043852880658436216	6.17283950617284e-05	0.0004501028806584362
2	10.0	0.004843106995884774	5.401234567901235e-05	0.0006558641975308642
2	10.040000000000001	0.0033539094650205763	7.71604938271605e-06	0.0006172839506172839
2	10.08	0.013801440329218108	0.002271090534979424	0.0022170781893004116
2	10.120000000000001	0.003752572016460905	4.11522633744856e-05	0.0006558641975308642
2	10.16	0.0041795267489711935	7.71604938271605e-06	0.0005709876543209877
2	10.200000000000001	0.003184156378600823	2.3148148148148147e-05	0.0005478395061728395
2	10.24	0.0036831275720164607	3.3436213991769545e-05	0.0004938271604938272
2	10.28	0.0022916666666666667	2.5720164609053497e-05	0.00036265432098765433
2	10.32	0.0027443415637860083	2.57201646090535e-06	0.0004398148148148148
2	10.36	0.00147119341563786	5.1440329218107e-06	0.00037294238683127575
2	10.4	0.0030272633744855967	2.3148148148148147e-05	0.0005041152263374485
2	10.44	0.0012962962962962963	0.0	0.0002494855967078189
2	10.48	0.0008950617283950618	2.57201646090535e-06	7.973251028806585e-05
2	10.52	0.000882201646090535	1.2860082304526749e-05	7.716049382716049e-05
2	10.56	0.008209876543209876	0.001484053497942387	0.0013220164609053498
2	10.6	0.0015509259259259259	2.8292181069958848e-05	0.0003266460905349794
2	10.64	0.002764917695473251	3.08641975308642e-05	0.00036522633744855967
2	10.68	0.004364711934156378	5.6584362139917696e-05	0.00048353909465020576
2	10.72	0.004110082304526749	5.401234567901235e-05	0.00033950617283950616
2	10.76	0.005679012345679012	2.57201646090535e-06	0.00016718106995884774
2	10.8	0.005635288065843622	1.2860082304526749e-05	0.00010030864197530864
2	10.84	0.0068467078189300415	7.71604938271605e-06	0.0002469135802469136
2	10.88	0.00705761316872428	0.0	0.00026748971193415636
2	10.92	0.007926954732510288	1.2860082304526749e-05	0.0004449588477366255
2	10.96	0.008569958847736625	4.372427983539095e-05	0.0006815843621399177
2	11.0	0.007703189300411523	3.3436213991769545e-05	0.0007510288065843622
2	11.040000000000001	0.017358539094650207	0.001851851851851852	0.0021219135802469135
2	11.08	0.007116769547325103	1.02880658436214e-05	0.00045781893004115225
2	11.120000000000001	0.008647119341563786	4.886831275720165e-05	0.0006970164609053498
2	11.16	0.007111625514403292	4.11522633744856e-05	0.0005426954732510288
2	11.200000000000001	0.007993827160493827	1.54320987654321e-05	0.0004938271604938272
2	11.24	0.006748971193415638	1.800411522633745e-05	0.000558127572016461
2	11.28	0.007790637860082304	4.6296296296296294e-05	0.0007921810699588477
2	11.32	0.006774691358024692	1.2860082304526749e-05	0.0005992798353909465
2	11.36	0.007960390946502057	2.05761316872428e-05	0.0009542181069958848
2	11.4	0.007114197530864197	5.1440329218107e-06	0.0007433127572016461
2	11.44	0.007885802469135802	7.71604938271605e-06	0.0010879629629629629
2	11.48	0.007988683127572017	5.1440329218107e-06	0.0009696502057613169
2	11.52	0.01720164609053498	0.002283950617283951	0.0026337448559670784
2	11.56	0.007772633744855967	1.800411522633745e-05	0.0009876543209876543
2	11.6	0.008400205761316873	2.05761316872428e-05	0.0009207818930041152
2	11.64	0.009575617283950618	2.05761316872428e-05	0.0008281893004115226
2	11.68	0.009531893004115227	1.800411522633745e-05	0.0005246913580246914
2	11.72	0.010745884773662551	8.74485596707819e-05	0.0005349794238683127
2	11.76	0.009922839506172839	5.1440329218107e-06	0.0005092592592592592
2	11.8	0.012355967078189301	1.800411522633745e-05	0.0009002057613168725
2	11.84	0.01135545267489712	7.71604938271605e-06	0.0005632716049382716
2	11.88	0.013546810699588477	6.687242798353909e-05	0.0007973251028806584
2	11.92	0.011460905349794239	1.54320987654321e-05	0.0005401234567901234
2	11.96	0.011561213991769547	2.3148148148148147e-05	0.0006790123456790123
2	12.0	0.01776491769547325	0.001712962962962963	0.0021527777777777778
2	12.040000000000001	0.006419753086419753	7.716049382716049e-05	0.0005504115226337449
2	12.08	0.005550411522633745	8.23045267489712e-05	0.0004912551440329218
2	12.120000000000001	0.0033693415637860084	2.3148148148148147e-05	0.0002726337448559671
2	12.16	0.003955761316872428	3.60082304526749e-05	0.00039609053497942386
2	12.200000000000001	0.003912037037037037	0.0	0.0002777777777777778
2	12.24	0.0064789094650205764	1.54320987654321e-05	0.00033950617283950616
2	12.280000000000001	0.00529320987654321	7.71604938271605e-06	0.0001800411522633745
2	12.32	0.008029835390946502	4.372427983539095e-05	0.0002546296296296296
2	12.36	0.007615740740740741	3.8580246913580246e-05	0.0003446502057613169
2	12.4	0.011010802469135803	5.6584362139917696e-05	0.0006121399176954733
2	12.44	0.009202674897119342	2.57201646090535e-06	0.0004295267489711934
2	12.48	0.018377057613168723	0.0015869341563786007	0.001859567901234568
2	12.52	0.009429012345679012	3.3436213991769545e-05	0.00047325102880658434
2	12.56	0.010205761316872428	5.915637860082304e-05	0.0007973251028806584
2	12.6	0.010167181069958849	2.5720164609053497e-05	0.0005529835390946502
2	12.64	0.0095190329218107	5.1440329218107e-06	0.00030864197530864197
2	12.68	0.0103369341563786	1.800411522633745e-05	0.0005015432098765432
2	12.72	0.008955761316872427	5.1440329218107e-06	0.0002700617283950617
2	12.76	0.01063014403292181	4.886831275720165e-05	0.0005761316872427984
2	12.8	0.008546810699588478	2.5720164609053497e-05	0.00024176954732510288
2	12.84	0.008747427983539094	1.800411522633745e-05	0.00031378600823045265
2	12.88	0.007492283950617284	1.2860082304526749e-05	5.6584362139917696e-05
2	12.92	0.008474794238683128	7.71604938271605e-06	0.0003112139917695473
2	12.96	0.013137860082304527	0.0015406378600823045	0.001376028806584362
2	13.0	0.0059490740740740745	3.8580246913580246e-05	0.00025977366255144034
2	13.040000000000001	0.004886831275720165	2.8292181069958848e-05	0.00022890946502057612
2	13.08	0.004014917695473251	6.944444444444444e-05	0.00017232510288065845
2	13.120000000000001	0.003212448559670782	1.2860082304526749e-05	5.915637860082304e-05
2	13.16	0.002397119341563786	5.1440329218107e-06	3.8580246913580246e-05
2	13.200000000000001	0.0018467078189300411	1.54320987654321e-05	0.00013631687242798355
2	13.24	0.00073559670781893	7.71604938271605e-06	0.00011059670781893004
2	13.280000000000001	0.0017772633744855967	5.1440329218107e-06	0.0002932098765432099
2	13.32	0.0009593621399176954	5.1440329218107e-06	0.00023405349794238683
2	13.36	0.0018569958847736625	0.0	0.00040123456790123454
2	13.4	0.0011882716049382716	0.0	0.0002546296296296296
2	13.44	0.00982253086419753	0.0015946502057613168	0.001463477366255144
2	13.48	0.0006507201646090535	3.3436213991769545e-05	0.00013631687242798355
2	13.52	0.001522633744855967	2.5720164609053497e-05	0.00020833333333333335
2	13.56	0.0019058641975308642	1.02880658436214e-05	0.0003292181069958848
2	13.6	0.002232510288065844	5.6584362139917696e-05	0.0006378600823045268
2	13.64	0.0033693415637860084	2.3148148148148147e-05	0.0007510288065843622
2	13.68	0.0028858024691358025	2.8292181069958848e-05	0.0008873456790123457
2	13.72	0.004338991769547325	1.800411522633745e-05	0.001293724279835391
2	13.76	0.003752572016460905	7.71604938271605e-06	0.0013811728395061729
2	13.8	0.005625	1.2860082304526749e-05	0.002037037037037037
2	13.84	0.004832818930041153	2.57201646090535e-06	0.0022247942386831275
2	13.88	0.0060185185185185185	7.71604938271605e-06	0.002559156378600823
2	13.92	0.012533436213991769	0.001566358024691358	0.0036574074074074074
2	13.96	0.006427469135802469	4.886831275720165e-05	0.0032973251028806582
2	14.0	0.007273662551440329	1.54320987654321e-05	0.0037731481481481483
2	14.040000000000001	0.008919753086419752	3.08641975308642e-05	0.004827674897119341
2	14.08	0.009431584362139919	2.05761316872428e-05	0.005383230452674897
2	14.120000000000001	0.010751028806584363	1.02880658436214e-05	0.005931069958847736
2	14.16	0.011643518518518518	1.800411522633745e-05	0.006535493827160494
2	14.200000000000001	0.012368827160493827	0.0	0.006766975308641975
2	14.24	0.01360082304526749	5.1440329218107e-06	0.006648662551440329
2	14.280000000000001	0.012839506172839505	5.1440329218107e-06	0.00599022633744856
2	14.32	0.013387345679012346	5.1440329218107e-06	0.005246913580246914
2	14.36	0.014408436213991769	1.02880658436214e-05	0.005241769547325103
2	14.4	0.021445473251028805	0.001404320987654321	0.006195987654320988
2	14.44	0.016026234567901233	5.1440329218107e-06	0.005419238683127572
2	14.48	0.01829218106995885	3.3436213991769545e-05	0.006231995884773663
2	14.52	0.017255658436213992	3.8580246913580246e-05	0.00591820987654321
2	14.56	0.01873713991769547	3.8580246913580246e-05	0.0060416666666666665
2	14.6	0.0179320987654321	1.54320987654321e-05	0.005913065843621399
2	14.64	0.017479423868312756	2.3148148148148147e-05	0.006255144032921811
2	14.68	0.01765946502057613	1.2860082304526749e-05	0.006805555555555555
2	14.72	0.01540895061728395	0.0	0.005985082304526749
2	14.76	0.016195987654320988	1.54320987654321e-05	0.006440329218106996
2	14.8	0.012569444444444444	1.02880658436214e-05	0.005056584362139917
2	14.84	0.012790637860082305	2.8292181069958848e-05	0.004637345679012346
2	14.88	0.016692386831275722	0.0013991769547325103	0.004578189300411523
2	14.92	0.008616255144032922	3.3436213991769545e-05	0.0027752057613168726
2	14.96	0.006612654320987654	3.8580246913580246e-05	0.0025694444444444445
2	15.0	0.008037551440329218	3.3436213991769545e-05	0.0030118312757201646
2	15.040000000000001	0.004292695473251029	5.1440329218107e-06	0.0014686213991769548
2	15.08	0.0037345679012345677	2.5720164609053497e-05	0.0007587448559670781
2	15.120000000000001	0.0037680041152263373	2.57201646090535e-06	0.0014994855967078188
2	15.16	0.004678497942386831	0.0	0.0025771604938271604
2	15.200000000000001	0.0064326131687242796	2.57201646090535e-06	0.003829732510288066
2	15.24	0.00783179012345679	1.02880658436214e-05	0.005717592592592593
2	15.280000000000001	0.0101440329218107	0.0	0.007232510288065844
2	15.32	0.011075102880658437	5.1440329218107e-06	0.00809156378600823
2	15.36	0.02118827160493827	0.0016358024691358025	0.009621913580246914
2	15.4	0.011489197530864198	4.886831275720165e-05	0.006862139917695473
2	15.44	0.014531893004115226	3.8580246913580246e-05	0.006718106995884774
2	15.48	0.012564300411522634	6.430041152263375e-05	0.005002572016460905
2	15.52	0.014789094650205762	1.2860082304526749e-05	0.0043055555555555555
2	15.56	0.014503600823045268	5.1440329218107e-06	0.004398148148148148
2	15.6	0.017800925925925925	1.54320987654321e-05	0.0051440329218107
2	15.64	0.018901748971193417	1.2860082304526749e-05	0.005843621399176955
2	15.68	0.02057098765432099	1.800411522633745e-05	0.0059619341563786005
2	15.72	0.02035493827160494	5.1440329218107e-06	0.006054526748971193
2	15.76	0.017597736625514403	7.458847736625514e-05	0.005637860082304527
2	15.8	0.01749485596707819	4.886831275720165e-05	0.005709876543209876
2	15.84	0.021085390946502056	0.00169238683127572	0.006759259259259259
2	15.88	0.012373971193415639	1.800411522633745e-05	0.00525462962962963
2	15.92	0.009483024691358024	2.57201646090535e-06	0.0044907407407407405
2	15.96	0.010506687242798353	2.3148148148148147e-05	0.003930041152263374
2	16.0	0.008292181069958847	3.3436213991769545e-05	0.003065843621399177
2	16.04	0.008443930041152263	3.60082304526749e-05	0.003132716049382716
2	16.080000000000002	0.007590020576131687	1.2860082304526749e-05	0.002404835390946502
2	16.12	0.007844650205761318	1.02880658436214e-05	0.002332818930041152
2	16.16	0.007782921810699588	0.0	0.0022659465020576134
2	16.2	0.008451646090534979	5.1440329218107e-06	0.001851851851851852
2	16.240000000000002	0.00955761316872428	3.8580246913580246e-05	0.0015046296296296296
2	16.28	0.009328703703703704	2.05761316872428e-05	0.0009876543209876543
2	16.32	0.019040637860082303	0.0015715020576131688	0.0028420781893004113
2	16.36	0.009061213991769547	5.6584362139917696e-05	0.0005375514403292181
2	16.4	0.011496913580246914	0.00010030864197530864	0.0015895061728395062
2	16.44	0.010450102880658436	6.944444444444444e-05	0.0012345679012345679
2	16.48	0.01210133744855967	6.944444444444444e-05	0.0013297325102880658
2	16.52	0.009642489711934156	3.3436213991769545e-05	0.0005992798353909465
2	16.56	0.01212448559670782	3.60082304526749e-05	0.0014454732510288065
2	16.6	0.010396090534979424	3.3436213991769545e-05	0.001021090534979424
2	16.64	0.011594650205761317	6.430041152263375e-05	0.0013811728395061729
2	16.68	0.011350308641975308	0.00011316872427983539	0.0016718106995884773
2	16.72	0.010956790123456791	0.00014660493827160494	0.0022608024691358024
2	16.76	0.012415123456790123	0.00029835390946502055	0.0035982510288065845
2	16.8	0.021571502057613167	0.0020756172839506174	0.007116769547325103
2	16.84	0.015604423868312758	0.0004166666666666667	0.008227880658436213
2	16.88	0.015450102880658437	0.00020318930041152264	0.00960133744855967
2	16.92	0.016903292181069958	0.00022890946502057612	0.010920781893004116
2	16.96	0.014693930041152263	5.915637860082304e-05	0.010480967078189301
2	17.0	0.014902263374485596	9.259259259259259e-05	0.010861625514403292
2	17.04	0.013040123456790124	2.05761316872428e-05	0.00926954732510288
2	17.080000000000002	0.013407921810699589	5.6584362139917696e-05	0.008757716049382715
2	17.12	0.01136059670781893	2.3148148148148147e-05	0.006610082304526749
2	17.16	0.011273148148148148	2.8292181069958848e-05	0.005506687242798354
2	17.2	0.011044238683127571	3.08641975308642e-05	0.005105452674897119
2	17.240000000000002	0.011378600823045268	7.973251028806585e-05	0.004588477366255144
2	17.28	0.02045781893004115	0.001941872427983539	0.005987654320987654
2	17.32	0.010756172839506173	7.20164609053498e-05	0.003176440329218107
2	17.36	0.011417181069958848	0.00013374485596707818	0.0028060699588477365
2	17.400000000000002	0.010789609053497943	5.915637860082304e-05	0.002420267489711934
2	17.44	0.010643004115226338	2.3148148148148147e-05	0.0024305555555555556
2	17.48	0.009035493827160493	1.2860082304526749e-05	0.002283950617283951
2	17.52	0.008989197530864197	7.71604938271605e-06	0.0025334362139917696
2	17.56	0.008369341563786008	5.1440329218107e-06	0.0018852880658436213
2	17.6	0.00845679012345679	4.372427983539095e-05	0.0016975308641975309
2	17.64	0.006913580246913581	2.8292181069958848e-05	0.001345164609053498
2	17.68	0.008140432098765433	9.002057613168725e-05	0.0017078189300411522
2	17.72	0.008981481481481481	8.74485596707819e-05	0.0017309670781893004
2	17.76	0.01896090534979424	0.0021733539094650205	0.00363940329218107
2	17.8	0.010007716049382716	4.886831275720165e-05	0.002016460905349794
2	17.84	0.00963477366255144	4.6296296296296294e-05	0.0020241769547325104
2	17.88	0.010781893004115226	3.08641975308642e-05	0.0020498971193415637
2	17.92	0.010344650205761316	0.0	0.001859567901234568
2	17.96	0.01043724279835391	3.08641975308642e-05	0.001838991769547325
2	18.0	0.009853395061728396	2.5720164609053497e-05	0.0016563786008230452
2	18.04	0.008796296296296297	6.430041152263375e-05	0.0016383744855967078
2	18.080000000000002	0.007592592592592593	3.8580246913580246e-05	0.001116255144032922
2	18.12	0.007764917695473251	4.6296296296296294e-05	0.0011291152263374485
2	18.16	0.005102880658436214	2.5720164609053497e-05	0.0005015432098765432
2	18.2	0.006141975308641976	1.2860082304526749e-05	0.000522119341563786
2	18.240000000000002	0.012842078189300412	0.001484053497942387	0.0018338477366255145
2	18.28	0.0057304526748971196	4.886831275720165e-05	0.00030864197530864197
2	18.32	0.007001028806584362	5.915637860082304e-05	0.00041152263374485596
2	18.36	0.00676954732510288	7.71604938271605e-06	0.00024176954732510288
2	18.400000000000002	0.008590534979423869	5.1440329218106995e-05	0.0002623456790123457
2	18.44	0.006373456790123457	2.3148148148148147e-05	0.00020576131687242798
2	18.48	0.008140432098765433	1.800411522633745e-05	0.0002546296296296296
2	18.52	0.0064094650205761316	1.800411522633745e-05	0.0001080246913580247
2	18.56	0.008559670781893004	2.8292181069958848e-05	0.0005632716049382716
2	18.6	0.0059722222222222225	5.1440329218107e-06	0.0004475308641975309
2	18.64	0.007623456790123457	1.02880658436214e-05	0.0006147119341563787
2	18.68	0.005185185185185185	0.0	0.0002726337448559671
2	18.72	0.014467592592592593	0.0017335390946502057	0.0015817901234567902
2	18.76	0.004727366255144033	3.3436213991769545e-05	0.00023405349794238683
2	18.8	0.0038374485596707818	2.8292181069958848e-05	0.00016975308641975308
2	18.84	0.004295267489711934	3.08641975308642e-05	0.00022376543209876544
2	18.88	0.0028575102880658435	1.54320987654321e-05	8.487654320987654e-05
2	18.92	0.003950617283950617	3.3436213991769545e-05	0.0002957818930041152
2	18.96	0.001977880658436214	2.8292181069958848e-05	6.430041152263375e-05
2	19.0	0.0031121399176954733	2.57201646090535e-06	0.0001440329218106996
2	19.04	0.0015252057613168724	2.57201646090535e-06	1.800411522633745e-05
2	19.080000000000002	0.001507201646090535	5.1440329218107e-06	7.458847736625514e-05
2	19.12	0.0006455761316872428	2.57201646090535e-06	2.05761316872428e-05
2	19.16	0.0027829218106995885	0.0	0.00018518518518518518
2	19.2	0.010977366255144033	0.0012551440329218106	0.0015303497942386831
2	19.240000000000002	0.006800411522633745	2.8292181069958848e-05	0.0010493827160493827
2	19.28	0.010316358024691358	6.17283950617284e-05	0.0016049382716049382
2	19.32	0.010498971193415639	7.973251028806585e-05	0.001610082304526749
2	19.36	0.014632201646090534	4.886831275720165e-05	0.001831275720164609
2	19.400000000000002	0.013521090534979423	3.8580246913580246e-05	0.0015895061728395062
2	19.44	0.016640946502057614	4.11522633744856e-05	0.001838991769547325
2	19.48	0.014675925925925926	1.2860082304526749e-05	0.0012037037037037038
2	19.52	0.019040637860082303	9.002057613168725e-05	0.001293724279835391
2	19.56	0.016967592592592593	1.2860082304526749e-05	0.000992798353909465
2	19.6	0.01909207818930041	7.973251028806585e-05	0.001154835390946502
2	19.64	0.015267489711934156	4.372427983539095e-05	0.0007098765432098765
2	19.68	0.024436728395061728	0.002132201646090535	0.0023019547325102883
2	19.72	0.010640432098765432	2.05761316872428e-05	0.00027520576131687244
2	19.76	0.008801440329218107	2.5720164609053497e-05	0.00038580246913580245
2	19.8	0.005079732510288066	2.3148148148148147e-05	0.00022890946502057612
2	19.84	0.005141460905349794	7.716049382716049e-05	0.0001286008230452675
2	19.88	0.004655349794238683	2.3148148148148147e-05	0.0001234567901234568
2	19.92	0.004338991769547325	7.71604938271605e-06	3.08641975308642e-05
2	19.96	0.005023148148148148	0.0	0.00011316872427983539
2	20.0	0.005797325102880659	2.57201646090535e-06	4.6296296296296294e-05
2	20.04	0.008644547325102881	3.08641975308642e-05	0.00025205761316872427
2	20.080000000000002	0.00911522633744856	0.0	0.0002803497942386831
2	20.12	0.012237654320987654	1.02880658436214e-05	0.0002957818930041152
2	20.16	0.020087448559670783	0.0012885802469135802	0.0017078189300411522
2	20.2	0.015200617283950618	4.372427983539095e-05	0.0006275720164609053
2	20.240000000000002	0.014277263374485597	4.11522633744856e-05	0.0005092592592592592
2	20.28	0.015198045267489711	8.23045267489712e-05	0.0004783950617283951
2	20.32	0.013271604938271606	2.57201646090535e-06	0.00045781893004115225
2	20.36	0.012250514403292181	1.800411522633745e-05	0.0003266460905349794
2	20.400000000000002	0.012710905349794238	6.17283950617284e-05	0.000573559670781893
2	20.44	0.013369341563786009	1.2860082304526749e-05	0.0005401234567901234
2	20.48	0.01463991769547325	5.1440329218107e-06	0.0010931069958847737
2	20.52	0.01544238683127572	2.57201646090535e-06	0.0012885802469135802
2	20.56	0.016049382716049384	1.54320987654321e-05	0.0017232510288065844
2	20.6	0.015434670781893004	1.02880658436214e-05	0.0012088477366255144
2	20.64	0.02389917695473251	0.0018029835390946502	0.003279320987654321
2	20.68	0.013387345679012346	7.716049382716049e-05	0.0012448559670781892
2	20.72	0.01327932098765432	0.00010545267489711934	0.0014017489711934156
2	20.76	0.010679012345679013	2.5720164609053497e-05	0.000985082304526749
2	20.8	0.011219135802469136	1.2860082304526749e-05	0.001198559670781893
2	20.84	0.009084362139917696	5.401234567901235e-05	0.000889917695473251
2	20.88	0.0074099794238683125	4.6296296296296294e-05	0.0005658436213991769
2	20.92	0.007286522633744856	2.57201646090535e-06	0.0006430041152263374
2	20.96	0.0055246913580246915	3.8580246913580246e-05	0.00036265432098765433
2	21.0	0.005252057613168724	7.71604938271605e-06	0.0005092592592592592
2	21.04	0.00408179012345679	2.3148148148148147e-05	0.0002546296296296296
2	21.080000000000002	0.004315843621399177	5.401234567901235e-05	0.0005504115226337449
2	21.12	0.010797325102880659	0.0013554526748971194	0.0014891975308641975
2	21.16	0.0034233539094650207	3.8580246913580246e-05	0.00024176954732510288
2	21.2	0.0029603909465020575	4.11522633744856e-05	0.00019290123456790122
2	21.240000000000002	0.0031867283950617283	4.6296296296296294e-05	0.0001646090534979424
2	21.28	0.002420267489711934	6.17283950617284e-05	0.0001080246913580247
2	21.32	0.002852366255144033	5.1440329218106995e-05	0.00016975308641975308
2	21.36	0.003243312757201646	3.3436213991769545e-05	0.00020318930041152264
2	21.400000000000002	0.0018055555555555555	1.02880658436214e-05	0.0001080246913580247
2	21.44	0.0025180041152263375	1.800411522633745e-05	4.11522633744856e-05
2	21.48	0.0017283950617283952	2.5720164609053497e-05	2.5720164609053497e-05
2	21.52	0.0025025720164609053	5.1440329218107e-06	0.00011574074074074075
2	21.56	0.002332818930041152	7.71604938271605e-06	2.57201646090535e-06
2	21.6	0.010429526748971194	0.0016229423868312758	0.001427469135802469
2	21.64	0.002196502057613169	2.5720164609053497e-05	0.0001800411522633745
2	21.68	0.0026054526748971194	1.2860082304526749e-05	7.716049382716049e-05
2	21.72	0.002271090534979424	1.800411522633745e-05	5.6584362139917696e-05
2	21.76	0.0023945473251028807	2.8292181069958848e-05	1.800411522633745e-05
2	21.8	0.00176440329218107	1.800411522633745e-05	8.487654320987654e-05
2	21.84	0.001705246913580247	7.71604938271605e-06	9.516460905349794e-05
2	21.88	0.0019315843621399177	1.54320987654321e-05	2.5720164609053497e-05
2	21.92	0.000985082304526749	1.54320987654321e-05	2.05761316872428e-05
2	21.96	0.0022736625514403292	5.1440329218107e-06	8.23045267489712e-05
2	22.0	0.0010879629629629629	7.71604938271605e-06	2.8292181069958848e-05
2	22.04	0.002600308641975309	1.02880658436214e-05	8.74485596707819e-05
2	22.080000000000002	0.007739197530864198	0.0012139917695473252	0.0009336419753086419
2	22.12	0.0026440329218106995	7.716049382716049e-05	0.00010030864197530864
2	22.16	0.0024794238683127573	3.08641975308642e-05	9.002057613168725e-05
2	22.2	0.004709362139917695	6.944444444444444e-05	0.0001286008230452675
2	22.240000000000002	0.0046270576131687245	8.23045267489712e-05	0.0002777777777777778
2	22.28	0.006337448559670782	2.57201646090535e-06	0.00010545267489711934
2	22.32	0.006934156378600823	0.0	9.259259259259259e-05
2	22.36	0.008616255144032922	0.0	0.0002314814814814815
2	22.400000000000002	0.00949074074074074	1.02880658436214e-05	0.0005349794238683127
2	22.44	0.009367283950617283	5.1440329218107e-06	0.000257201646090535
2	22.48	0.009981995884773663	7.71604938271605e-06	0.0005478395061728395
2	22.52	0.00875	1.54320987654321e-05	0.0007021604938271605
2	22.56	0.017950102880658438	0.0014146090534979425	0.002119341563786008
2	22.6	0.007394547325102881	4.6296296296296294e-05	0.00024176954732510288
2	22.64	0.008719135802469136	3.3436213991769545e-05	0.0004912551440329218
2	22.68	0.007325102880658436	2.3148148148148147e-05	0.0002777777777777778
2	22.72	0.007780349794238683	5.1440329218107e-06	0.0006970164609053498
2	22.76	0.006718106995884774	5.1440329218107e-06	0.0008127572016460906
2	22.8	0.00820216049382716	4.11522633744856e-05	0.0011265432098765433
2	22.84	0.006743827160493827	7.71604938271605e-06	0.0008667695473251029
2	22.88	0.007713477366255144	1.800411522633745e-05	0.0009465020576131687
2	22.92	0.0062834362139917695	1.2860082304526749e-05	0.0008719135802469135
2	22.96	0.005619855967078189	5.1440329218107e-06	0.0009156378600823045
2	23.0	0.004256687242798354	7.71604938271605e-06	0.0006635802469135803
2	23.04	0.010398662551440329	0.0014454732510288065	0.0017001028806584361
2	23.080000000000002	0.00319701646090535	6.17283950617284e-05	0.0004089506172839506
2	23.12	0.002700617283950617	3.3436213991769545e-05	0.00022119341563786008
2	23.16	0.003801440329218107	2.5720164609053497e-05	0.00023405349794238683
2	23.2	0.0030787037037037037	1.54320987654321e-05	7.20164609053498e-05
2	23.240000000000002	0.004143518518518519	1.02880658436214e-05	0.00025977366255144034
2	23.28	0.004529320987654321	5.1440329218107e-06	9.77366255144033e-05
2	23.32	0.006358024691358025	2.8292181069958848e-05	0.00010030864197530864
2	23.36	0.007996399176954733	5.1440329218107e-06	0.00033950617283950616
2	23.400000000000002	0.00977880658436214	7.20164609053498e-05	0.00017746913580246913
2	23.44	0.012276234567901235	3.8580246913580246e-05	0.0003292181069958848
2	23.48	0.013798868312757201	0.0	0.00010545267489711934
2	23.52	0.023310185185185184	0.0014994855967078188	0.0011882716049382716
2	23.56	0.016805555555555556	3.08641975308642e-05	0.00015432098765432098
2	23.6	0.01828446502057613	0.0001080246913580247	0.00029835390946502055
2	23.64	0.014465020576131688	2.3148148148148147e-05	0.00024176954732510288
2	23.68	0.013590534979423868	0.00011831275720164609	0.00035493827160493826
2	23.72	0.008137860082304526	1.800411522633745e-05	5.1440329218106995e-05
2	23.76	0.006540637860082304	4.6296296296296294e-05	9.516460905349794e-05
2	23.8	0.004390432098765432	1.2860082304526749e-05	1.2860082304526749e-05
2	23.84	0.004426440329218107	1.800411522633745e-05	0.0001440329218106996
2	23.88	0.0018364197530864198	1.02880658436214e-05	1.800411522633745e-05
2	23.92	0.0036419753086419752	5.1440329218107e-06	0.00015432098765432098
2	23.96	0.005020576131687242	5.1440329218106995e-05	4.886831275720165e-05
2	24.0	0.01430812757201646	0.0020036008230452677	0.001404320987654321
2	24.04	0.005493827160493827	2.3148148148148147e-05	0.0002160493827160494
2	24.080000000000002	0.004403292181069959	5.1440329218107e-06	9.77366255144033e-05
2	24.12	0.005069444444444444	6.944444444444444e-05	9.77366255144033e-05
2	24.16	0.003922325102880659	5.401234567901235e-05	3.08641975308642e-05
2	24.2	0.0053292181069958845	2.05761316872428e-05	0.00018261316872427984
2	24.240000000000002	0.005671296296296297	1.02880658436214e-05	5.6584362139917696e-05
2	24.28	0.00951388888888889	0.0	0.0002546296296296296
2	24.32	0.008809156378600823	1.02880658436214e-05	6.430041152263375e-05
2	24.36	0.011394032921810699	1.800411522633745e-05	0.00013374485596707818
2	24.400000000000002	0.009693930041152264	0.0	2.5720164609053497e-05
2	24.44	0.012006172839506174	2.3148148148148147e-05	0.0001440329218106996
2	24.48	0.01906121399176955	0.0015509259259259259	0.0012525720164609053
2	24.52	0.011273148148148148	3.8580246913580246e-05	5.401234567901235e-05
2	24.560000000000002	0.011298868312757202	4.372427983539095e-05	0.00022633744855967078
2	24.6	0.011370884773662552	1.800411522633745e-05	0.00020576131687242798
2	24.64	0.01217335390946502	2.57201646090535e-06	0.0003266460905349794
2	24.68	0.011496913580246914	1.800411522633745e-05	4.6296296296296294e-05
2	24.72	0.011527777777777777	2.3148148148148147e-05	0.00013374485596707818
2	24.76	0.009963991769547325	2.57201646090535e-06	0.00013374485596707818
2	24.8	0.01058127572016461	2.57201646090535e-06	0.00014146090534979423
2	24.84	0.008271604938271605	1.54320987654321e-05	0.00013374485596707818
2	24.88	0.007875514403292181	1.2860082304526749e-05	8.23045267489712e-05
2	24.92	0.005486111111111111	0.0	5.915637860082304e-05
2	24.96	0.013369341563786009	0.0015869341563786007	0.0013837448559670782
2	25.0	0.002991255144032922	3.08641975308642e-05	8.23045267489712e-05
2	25.04	0.002829218106995885	2.57201646090535e-06	5.401234567901235e-05
2	25.080000000000002	0.002507716049382716	7.20164609053498e-05	5.1440329218106995e-05
2	25.12	0.0018981481481481482	1.800411522633745e-05	6.17283950617284e-05
2	25.16	0.0017155349794238683	1.800411522633745e-05	5.1440329218106995e-05
2	25.2	0.0011702674897119342	1.02880658436214e-05	5.1440329218107e-06
2	25.240000000000002	0.0015792181069958849	2.57201646090535e-06	7.973251028806585e-05
2	25.28	0.0010545267489711935	0.0	1.800411522633745e-05
2	25.32	0.0011316872427983538	5.1440329218107e-06	1.54320987654321e-05
2	25.36	0.0007484567901234568	4.6296296296296294e-05	0.0
2	25.400000000000002	0.0007896090534979424	0.0	3.08641975308642e-05
2	25.44	0.006929012345679012	0.0011188271604938272	0.000830761316872428
2	25.48	0.0012165637860082304	3.08641975308642e-05	0.0001234567901234568
2	25.52	0.0015123456790123457	1.2860082304526749e-05	0.00010288065843621399
2	25.560000000000002	0.0023636831275720164	3.60082304526749e-05	1.54320987654321e-05
2	25.6	0.0022736625514403292	2.05761316872428e-05	6.944444444444444e-05
2	25.64	0.002235082304526749	5.1440329218107e-06	7.71604938271605e-06
2	25.68	0.0024537037037037036	2.57201646090535e-06	0.00012088477366255144
2	25.72	0.0017258230452674897	1.2860082304526749e-05	6.430041152263375e-05
2	25.76	0.0010133744855967079	1.02880658436214e-05	5.1440329218107e-06
2	25.8	0.00041152263374485596	2.57201646090535e-06	5.401234567901235e-05
2	25.84	0.0009670781893004115	0.0	1.800411522633745e-05
2	25.88	0.0003292181069958848	1.2860082304526749e-05	1.02880658436214e-05
2	25.92	0.009071502057613168	0.0015920781893004115	0.0009104938271604938
2	25.96	0.00038580246913580245	2.5720164609053497e-05	9.516460905349794e-05
2	26.0	0.0016486625514403291	3.3436213991769545e-05	6.17283950617284e-05
2	26.04	0.0028060699588477365	2.5720164609053497e-05	5.1440329218106995e-05
2	26.080000000000002	0.00426440329218107	3.8580246913580246e-05	5.6584362139917696e-05
2	26.12	0.006715534979423868	2.05761316872428e-05	4.11522633744856e-05
2	26.16	0.007031893004115226	1.54320987654321e-05	2.05761316872428e-05
2	26.2	0.009511316872427983	7.71604938271605e-06	0.00023919753086419754
2	26.240000000000002	0.008878600823045268	0.0	0.00020576131687242798
2	26.28	0.011401748971193415	2.57201646090535e-06	0.000720164609053498
2	26.32	0.011383744855967078	1.2860082304526749e-05	0.0007124485596707819
2	26.36	0.012235082304526749	5.1440329218107e-06	0.0008796296296296296
2	26.400000000000002	0.018814300411522634	0.0014506172839506173	0.002242798353909465
2	26.44	0.010501543209876544	2.5720164609053497e-05	0.0005504115226337449
2	26.48	0.011556069958847736	3.08641975308642e-05	0.0006044238683127572
2	26.52	0.011036522633744855	3.08641975308642e-05	0.0004861111111111111
2	26.560000000000002	0.012800925925925926	2.5720164609053497e-05	0.000573559670781893
2	26.6	0.012060185185185186	4.886831275720165e-05	0.00030606995884773663
2	26.64	0.013081275720164608	3.8580246913580246e-05	0.00047582304526748974
2	26.68	0.012525720164609053	2.57201646090535e-06	0.0003189300411522634
2	26.72	0.014799382716049383	4.372427983539095e-05	0.0007638888888888889
2	26.76	0.01385545267489712	2.8292181069958848e-05	0.0008616255144032922
2	26.8	0.016167695473251028	1.54320987654321e-05	0.001448045267489712
2	26.84	0.014254115226337448	3.8580246913580246e-05	0.0015277777777777779
2	26.88	0.023701131687242798	0.0019135802469135803	0.0036856995884773664
2	26.92	0.01508230452674897	5.1440329218106995e-05	0.0026208847736625515
2	26.96	0.01685442386831276	4.11522633744856e-05	0.003256172839506173
2	27.0	0.015097736625514403	4.886831275720165e-05	0.003698559670781893
2	27.04	0.017003600823045268	2.3148148148148147e-05	0.004269547325102881
2	27.080000000000002	0.015030864197530865	2.8292181069958848e-05	0.004295267489711934
2	27.12	0.01569187242798354	1.800411522633745e-05	0.004539609053497942
2	27.16	0.015118312757201647	7.458847736625514e-05	0.004549897119341564
2	27.2	0.014534465020576131	0.0	0.004395576131687243
2	27.240000000000002	0.014326131687242798	2.3148148148148147e-05	0.004724794238683128
2	27.28	0.014135802469135803	2.57201646090535e-06	0.004462448559670782
2	27.32	0.014537037037037038	5.915637860082304e-05	0.005406378600823045
2	27.36	0.022409979423868312	0.0014454732510288065	0.007397119341563786
2	27.400000000000002	0.015324074074074073	9.259259259259259e-05	0.006957304526748971
2	27.44	0.014238683127572016	7.20164609053498e-05	0.0065252057613168725
2	27.48	0.014302983539094651	0.000257201646090535	0.006082818930041152
2	27.52	0.012880658436213992	0.0002109053497942387	0.005748456790123457
2	27.560000000000002	0.014063786008230453	3.8580246913580246e-05	0.00588477366255144
2	27.6	0.012847222222222222	5.401234567901235e-05	0.005
2	27.64	0.013760288065843621	7.973251028806585e-05	0.005025720164609054
2	27.68	0.014066358024691358	0.00016718106995884774	0.004940843621399177
2	27.72	0.01334619341563786	0.00023919753086419754	0.004480452674897119
2	27.76	0.012770061728395062	0.00031378600823045265	0.003912037037037037
2	27.8	0.01164866255144033	0.00021347736625514403	0.003094135802469136
2	27.84	0.02104423868312757	0.002286522633744856	0.005347222222222222
2	27.88	0.011370884773662552	6.687242798353909e-05	0.0027340534979423867
2	27.92	0.010221193415637861	0.00011316872427983539	0.0028935185185185184
2	27.96	0.009843106995884773	9.002057613168725e-05	0.0029989711934156377
2	28.0	0.009112654320987654	0.0001800411522633745	0.0032098765432098763
2	28.04	0.007662037037037037	5.401234567901235e-05	0.0023533950617283953
2	28.080000000000002	0.007430555555555556	0.00021862139917695473	0.0028137860082304528
2	28.12	0.006880144032921811	0.00011574074074074075	0.002088477366255144
2	28.16	0.006625514403292181	7.973251028806585e-05	0.0013348765432098766
2	28.2	0.007466563786008231	3.8580246913580246e-05	0.0010416666666666667
2	28.240000000000002	0.0072145061728395065	7.458847736625514e-05	0.0017026748971193416
2	28.28	0.01032150205761317	0.00016203703703703703	0.0025617283950617282
2	28.32	0.015733024691358025	0.0016460905349794238	0.0031944444444444446
2	28.36	0.009202674897119342	5.6584362139917696e-05	0.0010416666666666667
2	28.400000000000002	0.009614197530864198	5.6584362139917696e-05	0.0017541152263374487
2	28.44	0.012481995884773663	2.5720164609053497e-05	0.002294238683127572
2	28.48	0.012340534979423869	3.3436213991769545e-05	0.003042695473251029
2	28.52	0.018184156378600824	2.5720164609053497e-05	0.005889917695473251
2	28.560000000000002	0.01959619341563786	4.11522633744856e-05	0.008068415637860083
2	28.6	0.022204218106995886	1.54320987654321e-05	0.008981481481481481
2	28.64	0.020920781893004115	3.08641975308642e-05	0.007137345679012345
2	28.68	0.022052469135802468	8.23045267489712e-05	0.005712448559670782
2	28.72	0.022906378600823046	5.1440329218106995e-05	0.004272119341563786
2	28.76	0.02532664609053498	3.8580246913580246e-05	0.005470679012345679
2	28.8	0.03286008230452675	0.0017978395061728396	0.008963477366255143
2	28.84	0.02396604938271605	1.02880658436214e-05	0.006988168724279835
2	28.88	0.02511574074074074	5.1440329218106995e-05	0.008420781893004116
2	28.92	0.02074074074074074	1.800411522633745e-05	0.007973251028806584
2	28.96	0.016844135802469136	4.372427983539095e-05	0.006476337448559671
2	29.0	0.012402263374485597	1.800411522633745e-05	0.004688786008230452
2	29.04	0.010784465020576131	3.60082304526749e-05	0.0036934156378600823
2	29.080000000000002	0.008143004115226338	6.687242798353909e-05	0.0032767489711934155
2	29.12	0.00808641975308642	0.00011059670781893004	0.003485082304526749
2	29.16	0.007734053497942387	0.0001594650205761317	0.003924897119341564
2	29.2	0.0063297325102880655	0.00024434156378600825	0.0035339506172839506
2	29.240000000000002	0.007034465020576132	0.0002932098765432099	0.003227880658436214
2	29.28	0.013623971193415638	0.0017746913580246914	0.004382716049382716
2	29.32	0.005596707818930041	0.0003369341563786008	0.002001028806584362
2	29.36	0.0053060699588477365	0.00030092592592592595	0.0015252057613168724
2	29.400000000000002	0.006010802469135802	0.00030864197530864197	0.0018852880658436213
2	29.44	0.005390946502057613	0.0002109053497942387	0.0017695473251028806
2	29.48	0.005820473251028807	0.00021862139917695473	0.00165380658436214
2	29.52	0.004956275720164609	0.0001646090534979424	0.0009593621399176954
2	29.560000000000002	0.00794238683127572	0.0011059670781893003	0.0024897119341563785
2	29.6	0.009567901234567902	0.001324588477366255	0.003891460905349794
2	29.64	0.011784979423868313	0.001440329218106996	0.005856481481481482
2	29.68	0.013233024691358024	0.001455761316872428	0.007034465020576132
2	29.72	0.013585390946502058	0.0010570987654320988	0.00811471193415638
2	29.76	0.022901234567901236	0.0026826131687242797	0.010941358024691358
2	29.8	0.013310185185185185	0.00039609053497942386	0.008641975308641974
2	29.84	0.016970164609053498	0.00014660493827160494	0.010825617283950617
2	29.88	0.014300411522633744	1.2860082304526749e-05	0.009465020576131687
2	29.92	0.015673868312757203	3.60082304526749e-05	0.009398148148148149
2	29.96	0.013251028806584362	3.60082304526749e-05	0.007952674897119342
2	30.0	0.013852880658436213	2.3148148148148147e-05	0.006959876543209877
2	30.04	0.011548353909465021	2.57201646090535e-06	0.005522119341563786
2	30.080000000000002	0.012183641975308641	2.3148148148148147e-05	0.005198045267489712
2	30.12	0.010043724279835391	2.57201646090535e-06	0.0039377572016460905
2	30.16	0.010797325102880659	5.1440329218107e-06	0.0034516460905349793
2	30.2	0.009375	0.0	0.0027109053497942387
2	30.240000000000002	0.018425925925925925	0.0020730452674897117	0.0045190329218107
2	30.28	0.009063786008230454	3.60082304526749e-05	0.002052469135802469
2	30.32	0.008515946502057612	3.60082304526749e-05	0.0015637860082304527
2	30.36	0.008523662551440329	2.5720164609053497e-05	0.0017232510288065844
2	30.400000000000002	0.0077083333333333335	3.8580246913580246e-05	0.0014814814814814814
2	30.44	0.008212448559670783	5.1440329218107e-06	0.0014609053497942387
2	30.48	0.006746399176954732	1.02880658436214e-05	0.0010313786008230453
2	30.52	0.006453189300411523	7.71604938271605e-06	0.0011059670781893003
2	30.560000000000002	0.0057536008230452676	2.57201646090535e-06	0.0006147119341563787
2	30.6	0.006476337448559671	0.0	0.001008230452674897
2	30.64	0.005766460905349794	0.0	0.0006018518518518519
2	30.68	0.005540123456790123	5.1440329218107e-06	0.0005015432098765432
2	30.72	0.012065329218106996	0.0014994855967078188	0.0021064814814814813
2	30.76	0.003829732510288066	1.800411522633745e-05	9.516460905349794e-05
2	30.8	0.004549897119341564	3.8580246913580246e-05	0.00031378600823045265
2	30.84	0.004110082304526749	1.54320987654321e-05	0.00029063786008230453
2	30.88	0.00466820987654321	1.2860082304526749e-05	0.00037294238683127575
2	30.92	0.0033667695473251027	5.1440329218107e-06	9.77366255144033e-05
2	30.96	0.004138374485596708	2.05761316872428e-05	0.0001234567901234568
2	31.0	0.0034542181069958846	2.57201646090535e-06	3.60082304526749e-05
2	31.04	0.005126028806584362	1.2860082304526749e-05	0.00021347736625514403
2	31.080000000000002	0.004606481481481481	1.54320987654321e-05	3.60082304526749e-05
2	31.12	0.007281378600823046	1.54320987654321e-05	0.0001800411522633745
2	31.16	0.007546296296296297	1.54320987654321e-05	4.372427983539095e-05
2	31.2	0.01950617283950617	0.0016898148148148148	0.0022685185185185187
2	31.240000000000002	0.010344650205761316	2.5720164609053497e-05	0.00018518518518518518
2	31.28	0.011226851851851852	1.800411522633745e-05	0.00019804526748971193
2	31.32	0.011944444444444445	2.3148148148148147e-05	0.000360082304526749
2	31.36	0.011923868312757201	2.05761316872428e-05	0.00016203703703703703
2	31.400000000000002	0.012307098765432099	1.02880658436214e-05	0.0003420781893004115
2	31.44	0.012409979423868314	2.57201646090535e-06	4.886831275720165e-05
2	31.48	0.012294238683127573	2.8292181069958848e-05	0.00030092592592592595
2	31.52	0.011599794238683127	2.8292181069958848e-05	3.8580246913580246e-05
2	31.560000000000002	0.011972736625514404	1.02880658436214e-05	0.00023662551440329217
2	31.6	0.010609567901234568	0.0	5.915637860082304e-05
2	31.64	0.01099537037037037	0.0	0.00013631687242798355
2	31.68	0.016391460905349795	0.001116255144032922	0.0012037037037037038
2	31.720000000000002	0.01000514403292181	3.08641975308642e-05	9.516460905349794e-05
2	31.76	0.011195987654320987	2.5720164609053497e-05	5.915637860082304e-05
2	31.8	0.010465534979423869	3.60082304526749e-05	7.458847736625514e-05
2	31.84	0.01081275720164609	1.800411522633745e-05	0.0002109053497942387
2	31.88	0.009017489711934156	3.08641975308642e-05	9.002057613168725e-05
2	31.92	0.009068930041152263	4.11522633744856e-05	0.00016718106995884774
2	31.96	0.007520576131687243	0.0	4.11522633744856e-05
2	32.0	0.007325102880658436	5.1440329218107e-06	0.00017746913580246913
2	32.04	0.006522633744855967	0.0	4.886831275720165e-05
2	32.08	0.006553497942386831	1.800411522633745e-05	0.0002700617283950617
2	32.12	0.006278292181069959	2.05761316872428e-05	0.000264917695473251
2	32.160000000000004	0.015915637860082304	0.0020627572016460906	0.0019212962962962964
2	32.2	0.006880144032921811	5.1440329218106995e-05	0.0008384773662551441
2	32.24	0.008096707818930042	3.8580246913580246e-05	0.0011651234567901234
2	32.28	0.008577674897119341	3.8580246913580246e-05	0.0012114197530864197
2	32.32	0.009393004115226337	1.800411522633745e-05	0.0014891975308641975
2	32.36	0.010028292181069959	1.54320987654321e-05	0.001756687242798354
2	32.4	0.010329218106995885	5.1440329218107e-06	0.0018029835390946502
2	32.44	0.01176954732510288	2.57201646090535e-06	0.002412551440329218
2	32.480000000000004	0.010643004115226338	2.57201646090535e-06	0.0022633744855967077
2	32.52	0.012080761316872428	3.3436213991769545e-05	0.0028575102880658435
2	32.56	0.010290637860082304	0.0	0.0030324074074074073
2	32.6	0.011702674897119342	0.0	0.0037397119341563787
2	32.64	0.01794238683127572	0.001198559670781893	0.005187757201646091
2	32.68	0.010792181069958847	3.60082304526749e-05	0.004976851851851852
2	32.72	0.01059156378600823	1.800411522633745e-05	0.004819958847736626
2	32.76	0.0145190329218107	1.800411522633745e-05	0.00566358024691358
2	32.8	0.01496141975308642	3.8580246913580246e-05	0.006095679012345679
2	32.84	0.016921296296296295	0.0001286008230452675	0.006597222222222222
2	32.88	0.017584876543209876	1.800411522633745e-05	0.007353395061728395
2	32.92	0.01754372427983539	5.1440329218107e-06	0.007088477366255144
2	32.96	0.019110082304526748	2.57201646090535e-06	0.007312242798353909
2	33.0	0.018006687242798355	1.54320987654321e-05	0.006635802469135803
2	33.04	0.019948559670781893	1.54320987654321e-05	0.007011316872427983
2	33.08	0.018281893004115226	0.0001440329218106996	0.006195987654320988
2	33.12	0.027924382716049384	0.0018801440329218107	0.00864969135802469
2	33.160000000000004	0.01938014403292181	0.0005324074074074074	0.00588477366255144
2	33.2	0.019886831275720166	0.0006995884773662552	0.006021090534979424
2	33.24	0.018858024691358024	0.0007098765432098765	0.0050643004115226336
2	33.28	0.0197119341563786	0.0007510288065843622	0.005285493827160494
2	33.32	0.018582818930041153	0.0007304526748971193	0.004516460905349794
2	33.36	0.018163580246913582	0.0009104938271604938	0.004372427983539095
2	33.4	0.018446502057613168	0.0009207818930041152	0.004254115226337449
2	33.44	0.01695216049382716	0.0009593621399176954	0.004030349794238683
2	33.480000000000004	0.01824074074074074	0.0009104938271604938	0.004030349794238683
2	33.52	0.016087962962962964	0.000668724279835391	0.0032098765432098763
2	33.56	0.016828703703703703	0.0006893004115226338	0.0030478395061728394
2	33.6	0.021751543209876545	0.00227880658436214	0.0041563786008230455
2	33.64	0.01425925925925926	0.0007073045267489712	0.0026697530864197533
2	33.68	0.012757201646090535	0.0007047325102880658	0.0028266460905349796
2	33.72	0.013415637860082305	0.0007947530864197531	0.002965534979423868
2	33.76	0.01114454732510288	0.0007407407407407407	0.002145061728395062
2	33.8	0.011021090534979424	0.000684156378600823	0.002199074074074074
2	33.84	0.005619855967078189	0.00020318930041152264	0.00039609053497942386
2	33.88	0.00367798353909465	8.487654320987654e-05	0.0003034979423868313
2	33.92	0.004074074074074074	0.0001388888888888889	0.0003755144032921811
2	33.96	0.0041332304526748975	0.00013631687242798355	0.0008333333333333334
2	34.0	0.007286522633744856	0.00034722222222222224	0.0011522633744855968
2	34.04	0.005198045267489712	5.401234567901235e-05	0.0006172839506172839
2	34.08	0.016617798353909464	0.002242798353909465	0.0026183127572016462
2	34.12	0.005694444444444445	1.54320987654321e-05	0.0005838477366255144
2	34.160000000000004	0.0066512345679012345	0.00011831275720164609	0.0008487654320987654
2	34.2	0.006509773662551441	5.1440329218106995e-05	0.0008436213991769547
2	34.24	0.008659979423868312	5.915637860082304e-05	0.0010648148148148149
2	34.28	0.008950617283950617	2.3148148148148147e-05	0.0009542181069958848
2	34.32	0.00988425925925926	4.372427983539095e-05	0.001286008230452675
2	34.36	0.010393518518518519	1.2860082304526749e-05	0.001147119341563786
2	34.4	0.011185699588477366	7.973251028806585e-05	0.0011625514403292181
2	34.44	0.01268261316872428	4.372427983539095e-05	0.0010159465020576131
2	34.480000000000004	0.01239969135802469	1.800411522633745e-05	0.0009233539094650206
2	34.52	0.014284979423868313	7.716049382716049e-05	0.0008667695473251029
2	34.56	0.01978395061728395	0.0015329218106995884	0.0020473251028806584
2	34.6	0.01481738683127572	0.00011574074074074075	0.0011445473251028807
2	34.64	0.01506687242798354	0.0004475308641975309	0.00209619341563786
2	34.68	0.01743312757201646	0.00038837448559670784	0.003191872427983539
2	34.72	0.01827932098765432	0.00051440329218107	0.005025720164609054
2	34.76	0.023276748971193417	0.0004783950617283951	0.008742283950617285
2	34.800000000000004	0.02294753086419753	0.0001954732510288066	0.010375514403292182
2	34.84	0.02532664609053498	0.00012602880658436213	0.011903292181069959
2	34.88	0.02309156378600823	5.6584362139917696e-05	0.011098251028806584
2	34.92	0.021417181069958848	2.5720164609053497e-05	0.010205761316872428
2	34.96	0.019837962962962963	5.401234567901235e-05	0.007896090534979423
2	35.0	0.016481481481481482	5.1440329218106995e-05	0.005316358024691358
2	35.04	0.024755658436213992	0.002044753086419753	0.006468621399176954
2	35.08	0.013742283950617284	6.430041152263375e-05	0.0033539094650205763
2	35.12	0.015275205761316872	1.2860082304526749e-05	0.0037448559670781893
2	35.160000000000004	0.013050411522633745	4.6296296296296294e-05	0.003140432098765432
2	35.2	0.013827160493827161	4.886831275720165e-05	0.0033667695473251027
2	35.24	0.011766975308641976	2.05761316872428e-05	0.002968106995884774
2	35.28	0.014693930041152263	5.401234567901235e-05	0.003410493827160494
2	35.32	0.013454218106995885	1.02880658436214e-05	0.0028189300411522633
2	35.36	0.01501028806584362	1.2860082304526749e-05	0.0030349794238683126
2	35.4	0.01452417695473251	3.3436213991769545e-05	0.0029963991769547324
2	35.44	0.01390432098765432	1.800411522633745e-05	0.003109567901234568
2	35.480000000000004	0.014230967078189301	1.2860082304526749e-05	0.0037731481481481483
2	35.52	0.020473251028806583	0.0014146090534979425	0.0055015432098765435
2	35.56	0.012770061728395062	2.5720164609053497e-05	0.005023148148148148
2	35.6	0.012559156378600823	1.54320987654321e-05	0.005576131687242798
2	35.64	0.014832818930041153	3.3436213991769545e-05	0.006517489711934156
2	35.68	0.015087448559670782	7.71604938271605e-06	0.006309156378600823
2	35.72	0.015871913580246914	2.3148148148148147e-05	0.0068930041152263375
2	35.76	0.015406378600823046	5.1440329218107e-06	0.006352880658436214
2	35.800000000000004	0.017512860082304526	2.57201646090535e-06	0.006887860082304527
2	35.84	0.01709104938271605	2.57201646090535e-06	0.0062602880658436215
2	35.88	0.018006687242798355	7.20164609053498e-05	0.006077674897119341
2	35.92	0.017744341563786008	2.3148148148148147e-05	0.004760802469135803
2	35.96	0.015787037037037037	9.259259259259259e-05	0.00305298353909465
2	36.0	0.023876028806584362	0.0018569958847736625	0.004238683127572016
2	36.04	0.012829218106995884	3.3436213991769545e-05	0.0022247942386831275
2	36.08	0.014819958847736625	1.800411522633745e-05	0.0026671810699588475
2	36.12	0.01121141975308642	1.02880658436214e-05	0.0020396090534979426
2	36.160000000000004	0.012319958847736626	2.8292181069958848e-05	0.0017592592592592592
2	36.2	0.008739711934156378	1.2860082304526749e-05	0.0008796296296296296
2	36.24	0.00974022633744856	3.8580246913580246e-05	0.0008641975308641976
2	36.28	0.00783179012345679	1.800411522633745e-05	0.0008796296296296296
2	36.32	0.009709362139917695	1.800411522633745e-05	0.001800411522633745
2	36.36	0.00896604938271605	7.71604938271605e-06	0.0018209876543209876
2	36.4	0.011478909465020577	2.5720164609053497e-05	0.0029886831275720165
2	36.44	0.011761831275720164	4.886831275720165e-05	0.0031352880658436213
2	36.480000000000004	0.019953703703703703	0.0022119341563786006	0.004284979423868312
2	36.52	0.010866769547325104	0.00012602880658436213	0.0025823045267489714
2	36.56	0.012191358024691358	0.00013117283950617284	0.0031301440329218107
2	36.6	0.012955246913580246	0.00012602880658436213	0.003222736625514403
2	36.64	0.011959876543209876	4.372427983539095e-05	0.0026363168724279837
2	36.68	0.011849279835390946	4.6296296296296294e-05	0.002170781893004115
2	36.72	0.011602366255144034	9.516460905349794e-05	0.0017463991769547326
2	36.76	0.010987654320987654	5.915637860082304e-05	0.0028343621399176955
2	36.800000000000004	0.010756172839506173	0.00011059670781893004	0.0023662551440329217
2	36.84	0.010084876543209876	5.1440329218106995e-05	0.002067901234567901
2	36.88	0.009171810699588478	9.002057613168725e-05	0.0015200617283950618
2	36.92	0.0090869341563786	0.00014660493827160494	0.0015997942386831276
2	36.96	0.01739969135802469	0.0014609053497942387	0.0034799382716049383
2	37.0	0.007119341563786008	3.8580246913580246e-05	0.001154835390946502
2	37.04	0.007530864197530864	4.372427983539095e-05	0.00125
2	37.08	0.0051337448559670784	1.54320987654321e-05	0.0007921810699588477
2	37.12	0.00522119341563786	4.11522633744856e-05	0.0007844650205761317
2	37.160000000000004	0.0045010288065843625	1.2860082304526749e-05	0.0007124485596707819
2	37.2	0.004161522633744856	1.2860082304526749e-05	0.0010339506172839506
2	37.24	0.0036059670781893004	1.54320987654321e-05	0.0005426954732510288
2	37.28	0.005316358024691358	2.05761316872428e-05	0.0011291152263374485
2	37.32	0.003973765432098765	1.2860082304526749e-05	0.0005015432098765432
2	37.36	0.0042309670781893	5.6584362139917696e-05	0.0006610082304526749
2	37.4	0.002309670781893004	3.08641975308642e-05	0.00028549382716049385
2	37.44	0.012713477366255143	0.0014454732510288065	0.0019058641975308642
2	37.480000000000004	0.004071502057613169	5.1440329218106995e-05	0.0002777777777777778
2	37.52	0.005815329218106996	4.11522633744856e-05	0.00013117283950617284
2	37.56	0.006304012345679013	3.60082304526749e-05	0.00020576131687242798
2	37.6	0.00819701646090535	1.02880658436214e-05	0.00023405349794238683
2	37.64	0.00856738683127572	3.60082304526749e-05	0.0004861111111111111
2	37.68	0.009470164609053498	1.800411522633745e-05	0.00037037037037037035
2	37.72	0.01143775720164609	1.54320987654321e-05	0.0019830246913580245
2	37.76	0.013636831275720164	7.71604938271605e-06	0.003449074074074074
2	37.800000000000004	0.015923353909465022	5.1440329218107e-06	0.0052829218106995885
2	37.84	0.016594650205761317	4.11522633744856e-05	0.004539609053497942
2	37.88	0.014655349794238683	5.6584362139917696e-05	0.0038940329218106998
2	37.92	0.019891975308641976	0.0011522633744855968	0.004032921810699588
2	37.96	0.012818930041152263	4.11522633744856e-05	0.003081275720164609
2	38.0	0.013693415637860083	4.886831275720165e-05	0.003081275720164609
2	38.04	0.012412551440329218	1.800411522633745e-05	0.002916666666666667
2	38.08	0.012993827160493828	1.2860082304526749e-05	0.0030375514403292183
2	38.12	0.01132201646090535	3.60082304526749e-05	0.0022376543209876544
2	38.160000000000004	0.013091563786008231	2.3148148148148147e-05	0.0026723251028806586
2	38.2	0.010221193415637861	6.687242798353909e-05	0.0018930041152263374
2	38.24	0.012554012345679013	4.886831275720165e-05	0.0022659465020576134
2	38.28	0.009308127572016461	5.401234567901235e-05	0.0013657407407407407
2	38.32	0.010645576131687243	8.487654320987654e-05	0.0015972222222222223
2	38.36	0.007857510288065844	3.08641975308642e-05	0.0008359053497942387
2	38.4	0.017088477366255145	0.0015869341563786007	0.002510288065843621
2	38.44	0.005882201646090535	2.05761316872428e-05	0.00014146090534979423
2	38.480000000000004	0.007636316872427984	3.3436213991769545e-05	0.0002932098765432099
2	38.52	0.006934156378600823	7.716049382716049e-05	0.0004089506172839506
2	38.56	0.007327674897119342	3.60082304526749e-05	0.00038837448559670784
2	38.6	0.00613940329218107	2.3148148148148147e-05	0.00043467078189300413
2	38.64	0.006031378600823045	2.57201646090535e-06	0.0003523662551440329
2	38.68	0.006190843621399177	2.57201646090535e-06	0.0005709876543209877
2	38.72	0.005275205761316872	0.0	0.0003266460905349794
2	38.76	0.0051105967078189304	2.57201646090535e-06	0.00051440329218107
2	38.800000000000004	0.0053626543209876545	1.02880658436214e-05	0.00037294238683127575
2	38.84	0.008333333333333333	1.800411522633745e-05	0.0009722222222222222
2	38.88	0.016154835390946504	0.0013323045267489711	0.0021810699588477368
2	38.92	0.010092592592592592	0.00014660493827160494	0.00231738683127572
2	38.96	0.012685185185185185	0.00035493827160493826	0.0029861111111111113
2	39.0	0.016242283950617283	0.00034722222222222224	0.004683641975308642
2	39.04	0.017427983539094652	0.00037294238683127575	0.006049382716049383
2	39.08	0.017775205761316873	0.0002803497942386831	0.007047325102880658
2	39.12	0.01920267489711934	8.487654320987654e-05	0.008070987654320988
2	39.160000000000004	0.018768004115226337	1.02880658436214e-05	0.00805298353909465
2	39.2	0.020588991769547326	4.372427983539095e-05	0.008281893004115226
2	39.24	0.019333847736625515	7.71604938271605e-06	0.007734053497942387
2	39.28	0.0204320987654321	3.3436213991769545e-05	0.0076851851851851855
2	39.32	0.01909207818930041	2.57201646090535e-06	0.006921296296296296
2	39.36	0.028752572016460906	0.001669238683127572	0.008631687242798353
2	39.4	0.01823559670781893	1.2860082304526749e-05	0.006280864197530864
2	39.44	0.020733024691358026	2.3148148148148147e-05	0.006998456790123456
2	39.480000000000004	0.018289609053497944	1.02880658436214e-05	0.006550925925925926
2	39.52	0.01850051440329218	7.71604938271605e-06	0.006314300411522634
2	39.56	0.01790895061728395	2.5720164609053497e-05	0.005625
2	39.6	0.01656378600823045	4.11522633744856e-05	0.004848251028806584
2	39.64	0.015910493827160494	0.0	0.0038348765432098765
2	39.68	0.01286008230452675	5.1440329218107e-06	0.0029063786008230452
2	39.72	0.013809156378600824	2.57201646090535e-06	0.002700617283950617
2	39.76	0.01081275720164609	1.2860082304526749e-05	0.002384259259259259
2	39.800000000000004	0.012541152263374485	7.71604938271605e-06	0.0022222222222222222
2	39.84	0.017541152263374486	0.0011959876543209877	0.003176440329218107
2	39.88	0.010205761316872428	2.3148148148148147e-05	0.0017489711934156379
2	39.92	0.008927469135802469	2.05761316872428e-05	0.0017695473251028806
2	39.96	0.010892489711934156	2.3148148148148147e-05	0.001934156378600823
2	40.0	0.008569958847736625	1.02880658436214e-05	0.0018132716049382715
2	40.04	0.011242283950617283	3.08641975308642e-05	0.0018672839506172839
2	40.08	0.011972736625514404	0.0	0.0018569958847736625
2	40.12	0.01316872427983539	7.20164609053498e-05	0.001838991769547325
2	40.160000000000004	0.012950102880658437	1.800411522633745e-05	0.0015612139917695472
2	40.2	0.012109053497942387	5.1440329218107e-06	0.0013348765432098766
2	40.24	0.012358539094650206	0.0	0.0014248971193415638
2	40.28	0.01058641975308642	0.0	0.0011136831275720164
2	40.32	0.018117283950617284	0.0016023662551440329	0.0021810699588477368
2	40.36	0.007998971193415638	4.11522633744856e-05	0.0007227366255144033
2	40.4	0.007451131687242798	4.372427983539095e-05	0.000882201646090535
2	40.44	0.005437242798353909	0.0	0.0005838477366255144
2	40.480000000000004	0.008690843621399177	2.05761316872428e-05	0.0008127572016460906
2	40.52	0.007116769547325103	2.3148148148148147e-05	0.0003909465020576132
2	40.56	0.009061213991769547	1.54320987654321e-05	0.0006172839506172839
2	40.6	0.008011831275720164	2.8292181069958848e-05	0.000367798353909465
2	40.64	0.008251028806584362	2.5720164609053497e-05	0.0003034979423868313
2	40.68	0.00875514403292181	2.57201646090535e-06	0.00027520576131687244
2	40.72	0.00838991769547325	0.0	9.516460905349794e-05
2	40.76	0.009387860082304527	0.0	0.00022890946502057612
2	40.800000000000004	0.01584104938271605	0.0012474279835390947	0.0011291152263374485
2	40.84	0.00966820987654321	3.3436213991769545e-05	0.00016975308641975308
2	40.88	0.009246399176954733	2.5720164609053497e-05	0.00012602880658436213
2	40.92	0.010645576131687243	1.2860082304526749e-05	0.0003112139917695473
2	40.96	0.008204732510288066	2.8292181069958848e-05	0.00011059670781893004
2	41.0	0.009619341563786007	2.5720164609053497e-05	0.0003986625514403292
2	41.04	0.008294753086419753	1.02880658436214e-05	0.00025977366255144034
2	41.08	0.0076286008230452675	7.71604938271605e-06	0.0001594650205761317
2	41.12	0.007276234567901234	0.0	0.0001234567901234568
2	41.160000000000004	0.005825617283950617	6.687242798353909e-05	9.77366255144033e-05
2	41.2	0.005871913580246913	5.401234567901235e-05	0.00013374485596707818
2	41.24	0.004218106995884774	5.915637860082304e-05	1.54320987654321e-05
2	41.28	0.014825102880658437	0.0017001028806584361	0.0014326131687242799
2	41.32	0.004827674897119341	2.05761316872428e-05	0.00014917695473251028
2	41.36	0.005815329218106996	2.8292181069958848e-05	0.00024176954732510288
2	41.4	0.005841049382716049	2.05761316872428e-05	0.00040123456790123454
2	41.44	0.006234567901234568	2.5720164609053497e-05	0.00041152263374485596
2	41.480000000000004	0.005920781893004115	7.71604938271605e-06	0.00039609053497942386
2	41.52	0.007083333333333333	7.71604938271605e-06	0.0005941358024691358
2	41.56	0.005853909465020576	1.02880658436214e-05	0.00038065843621399177
2	41.6	0.00815843621399177	5.6584362139917696e-05	0.0007818930041152264
2	41.64	0.006622942386831276	2.57201646090535e-06	0.0004552469135802469
2	41.68	0.00595679012345679	1.02880658436214e-05	0.0002546296296296296
2	41.72	0.006427469135802469	2.57201646090535e-06	0.00044238683127572015
2	41.76	0.013034979423868312	0.001257716049382716	0.001463477366255144
2	41.800000000000004	0.0069393004115226335	6.17283950617284e-05	0.0006584362139917696
2	41.84	0.006193415637860082	3.8580246913580246e-05	0.0008590534979423868
2	41.88	0.00922582304526749	3.08641975308642e-05	0.0013091563786008231
2	41.92	0.00797067901234568	1.800411522633745e-05	0.0011754115226337448
2	41.96	0.009202674897119342	3.8580246913580246e-05	0.0016126543209876542
2	42.0	0.009591049382716049	3.3436213991769545e-05	0.0015200617283950618
2	42.04	0.008968621399176955	4.886831275720165e-05	0.0016666666666666668
2	42.08	0.0079809670781893	0.0	0.0015200617283950618
2	42.12	0.010087448559670783	0.00016203703703703703	0.0019161522633744856
2	42.160000000000004	0.008258744855967079	5.1440329218107e-06	0.0020550411522633743
2	42.2	0.008526234567901235	4.11522633744856e-05	0.002564300411522634
2	42.24	0.01806841563786008	0.0021373456790123456	0.003922325102880659
2	42.28	0.006231995884773663	3.08641975308642e-05	0.002824074074074074
2	42.32	0.006003086419753087	2.3148148148148147e-05	0.003161008230452675
2	42.36	0.005398662551440329	1.02880658436214e-05	0.0029218106995884774
2	42.4	0.005174897119341564	1.02880658436214e-05	0.0029526748971193417
2	42.44	0.004290123456790124	0.0	0.002772633744855967
2	42.480000000000004	0.004405864197530864	7.71604938271605e-06	0.002602880658436214
2	42.52	0.003168724279835391	1.02880658436214e-05	0.0022376543209876544
2	42.56	0.004048353909465021	5.1440329218107e-06	0.0023045267489711935
2	42.6	0.0037371399176954734	2.57201646090535e-06	0.002330246913580247
2	42.64	0.003801440329218107	5.1440329218107e-06	0.0024511316872427983
2	42.68	0.0038143004115226337	2.57201646090535e-06	0.0023533950617283953
2	42.72	0.01337962962962963	0.0018672839506172839	0.003616255144032922
2	42.76	0.0031790123456790125	2.05761316872428e-05	0.0020113168724279836
2	42.800000000000004	0.0020267489711934157	2.05761316872428e-05	0.0013168724279835392
2	42.84	0.00294238683127572	3.60082304526749e-05	0.0013271604938271606
2	42.88	0.0014891975308641975	2.05761316872428e-05	0.0008333333333333334
2	42.92	0.0026826131687242797	8.23045267489712e-05	0.0011651234567901234
2	42.96	0.0016872427983539095	2.8292181069958848e-05	0.0009027777777777777
2	43.0	0.0018955761316872429	5.1440329218107e-06	0.0009567901234567902
2	43.04	0.0006610082304526749	7.71604938271605e-06	0.0004912551440329218
2	43.08	0.0013040123456790123	1.800411522633745e-05	0.0005684156378600823
2	43.12	0.00023405349794238683	1.54320987654321e-05	2.05761316872428e-05
2	43.160000000000004	0.0005709876543209877	2.57201646090535e-06	0.0001440329218106996
2	43.2	0.008238168724279835	0.0012525720164609053	0.0017412551440329218
2	43.24	0.0006712962962962962	3.3436213991769545e-05	0.00041152263374485596
2	43.28	0.0015303497942386831	1.2860082304526749e-05	0.0010648148148148149
2	43.32	0.0007407407407407407	2.05761316872428e-05	0.00048353909465020576
2	43.36	0.0014248971193415638	0.0	0.0005787037037037037
2	43.4	0.00042695473251028805	7.71604938271605e-06	0.0002314814814814815
2	43.44	0.0015046296296296296	2.5720164609053497e-05	0.0008256172839506173
2	43.480000000000004	0.00037037037037037035	1.2860082304526749e-05	0.00022119341563786008
2	43.52	0.0017824074074074075	0.0	0.0008153292181069958
2	43.56	0.0003497942386831276	2.57201646090535e-06	4.886831275720165e-05
2	43.6	0.0017078189300411522	7.71604938271605e-06	0.0003369341563786008
2	43.64	0.0016846707818930042	1.54320987654321e-05	0.0010159465020576131
2	43.68	0.01050925925925926	0.001574074074074074	0.002587448559670782
2	43.72	0.002878086419753086	4.886831275720165e-05	0.0014351851851851852
2	43.76	0.0042489711934156375	2.5720164609053497e-05	0.0016666666666666668
2	43.800000000000004	0.0054089506172839506	1.02880658436214e-05	0.0014146090534979425
2	43.84	0.0053858024691358026	1.02880658436214e-05	0.0011496913580246913
2	43.88	0.005871913580246913	1.2860082304526749e-05	0.0009182098765432099
2	43.92	0.004760802469135803	0.0	0.00032407407407407406
2	43.96	0.006159979423868313	1.54320987654321e-05	0.0008153292181069958
2	44.0	0.005555555555555556	2.57201646090535e-06	0.00042695473251028805
2	44.04	0.006808127572016461	1.02880658436214e-05	0.0007021604938271605
2	44.08	0.006774691358024692	2.57201646090535e-06	0.0003189300411522634
2	44.12	0.007926954732510288	7.71604938271605e-06	0.0005915637860082304
2	44.160000000000004	0.014997427983539095	0.0013040123456790123	0.0018647119341563786
2	44.2	0.00819701646090535	2.5720164609053497e-05	0.0007098765432098765
2	44.24	0.009498456790123457	1.54320987654321e-05	0.0012242798353909465
2	44.28	0.008739711934156378	3.3436213991769545e-05	0.00051440329218107
2	44.32	0.009475308641975308	5.1440329218107e-06	0.0006198559670781893
2	44.36	0.007813786008230452	0.0	0.0004861111111111111
2	44.4	0.009241255144032921	1.54320987654321e-05	0.000941358024691358
2	44.44	0.007229938271604938	7.71604938271605e-06	0.0005066872427983539
2	44.480000000000004	0.010164609053497942	0.0	0.001831275720164609
2	44.52	0.00852880658436214	7.71604938271605e-06	0.0015303497942386831
2	44.56	0.009539609053497943	2.57201646090535e-06	0.0018492798353909464
2	44.6	0.008333333333333333	1.800411522633745e-05	0.0021887860082304526
2	44.64	0.018834876543209877	0.0015817901234567902	0.003539094650205761
2	44.68	0.009591049382716049	2.3148148148148147e-05	0.0018209876543209876
2	44.72	0.011448045267489711	1.02880658436214e-05	0.002229938271604938
2	44.76	0.01150977366255144	1.2860082304526749e-05	0.0028703703703703703
2	44.800000000000004	0.011782407407407408	2.5720164609053497e-05	0.0033050411522633745
2	44.84	0.012055041152263374	7.71604938271605e-06	0.003410493827160494
2	44.88	0.012075617283950617	3.08641975308642e-05	0.0036419753086419752
2	44.92	0.012849794238683128	1.02880658436214e-05	0.004171810699588477
2	44.96	0.012628600823045268	0.0	0.004585905349794239
2	45.0	0.013914609053497942	0.0	0.0051337448559670784
2	45.04	0.012451131687242798	1.02880658436214e-05	0.004472736625514403
2	45.08	0.013238168724279836	7.71604938271605e-06	0.00448559670781893
2	45.12	0.01817901234567901	0.0013297325102880658	0.005131172839506173
2	45.160000000000004	0.010931069958847737	3.08641975308642e-05	0.004014917695473251
2	45.2	0.008724279835390947	1.02880658436214e-05	0.003410493827160494
2	45.24	0.008482510288065844	7.71604938271605e-06	0.0031661522633744856
2	45.28	0.007373971193415638	0.0	0.002142489711934156
2	45.32	0.006424897119341564	7.71604938271605e-06	0.0015200617283950618
2	45.36	0.006342592592592592	0.0	0.0015843621399176955
2	45.4	0.005779320987654321	5.1440329218107e-06	0.0011676954732510287
2	45.44	0.005588991769547325	3.08641975308642e-05	0.0015534979423868314
2	45.480000000000004	0.005444958847736625	2.57201646090535e-06	0.0011625514403292181
2	45.52	0.006759259259259259	5.1440329218107e-06	0.001875
2	45.56	0.005889917695473251	5.1440329218107e-06	0.001440329218106996
2	45.6	0.01403292181069959	0.001522633744855967	0.003070987654320988
2	45.64	0.0023148148148148147	2.3148148148148147e-05	0.001324588477366255
2	45.68	0.0029501028806584364	2.05761316872428e-05	0.0014891975308641975
2	45.72	0.002016460905349794	5.1440329218107e-06	0.0010030864197530865
2	45.76	0.0032510288065843622	2.05761316872428e-05	0.0012165637860082304
2	45.800000000000004	0.00441358024691358	1.800411522633745e-05	0.0013271604938271606
2	45.84	0.003896604938271605	7.71604938271605e-06	0.0012268518518518518
2	45.88	0.004688786008230452	2.57201646090535e-06	0.0013580246913580246
2	45.92	0.00444701646090535	3.08641975308642e-05	0.0013194444444444445
2	45.96	0.006327160493827161	7.20164609053498e-05	0.0018209876543209876
2	46.0	0.006607510288065843	0.00011574074074074075	0.0021296296296296298
2	46.04	0.008693415637860082	4.11522633744856e-05	0.002515432098765432
2	46.08	0.014989711934156378	0.001368312757201646	0.0036136831275720167
2	46.12	0.009122942386831276	1.02880658436214e-05	0.0022916666666666667
2	46.160000000000004	0.009776234567901235	7.71604938271605e-06	0.00227880658436214
2	46.2	0.011373456790123457	5.1440329218107e-06	0.0025617283950617282
2	46.24	0.011103395061728395	2.57201646090535e-06	0.0024459876543209877
2	46.28	0.01180812757201646	7.71604938271605e-06	0.0026208847736625515
2	46.32	0.012613168724279835	1.02880658436214e-05	0.0028575102880658435
2	46.36	0.012026748971193416	2.05761316872428e-05	0.0026954732510288066
2	46.4	0.012698045267489712	1.54320987654321e-05	0.0027314814814814814
2	46.44	0.012060185185185186	1.02880658436214e-05	0.002322530864197531
2	46.480000000000004	0.012600308641975309	0.0	0.0020730452674897117
2	46.52	0.011198559670781894	4.6296296296296294e-05	0.00147119341563786
2	46.56	0.01977880658436214	0.0015329218106995884	0.002991255144032922
2	46.6	0.008948045267489713	2.05761316872428e-05	0.0012114197530864197
2	46.64	0.010432098765432099	2.8292181069958848e-05	0.001440329218106996
2	46.68	0.008225308641975309	2.05761316872428e-05	0.0008204732510288066
2	46.72	0.01015432098765432	1.2860082304526749e-05	0.0011213991769547325
2	46.76	0.010082304526748971	4.11522633744856e-05	0.0007921810699588477
2	46.800000000000004	0.013166152263374486	5.1440329218106995e-05	0.0013503086419753086
2	46.84	0.012376543209876543	2.3148148148148147e-05	0.001206275720164609
2	46.88	0.011887860082304526	5.401234567901235e-05	0.0011136831275720164
2	46.92	0.010758744855967077	5.1440329218107e-06	0.0011445473251028807
2	46.96	0.008088991769547325	7.71604938271605e-06	0.0007536008230452675
2	47.0	0.00919753086419753	0.0	0.0012782921810699588
2	47.04	0.015023148148148148	0.0014969135802469136	0.0024819958847736626
2	47.08	0.00727880658436214	4.372427983539095e-05	0.001021090534979424
2	47.12	0.005766460905349794	3.8580246913580246e-05	0.0006944444444444445
2	47.160000000000004	0.006013374485596708	2.8292181069958848e-05	0.0008024691358024691
2	47.2	0.0033256172839506173	2.5720164609053497e-05	0.00021347736625514403
2	47.24	0.0038220164609053496	2.05761316872428e-05	0.0004886831275720165
2	47.28	0.002574588477366255	5.1440329218107e-06	0.00020061728395061727
2	47.32	0.003930041152263374	5.1440329218107e-06	0.0009079218106995885
2	47.36	0.004380144032921811	7.71604938271605e-06	0.0017283950617283952
2	47.4	0.006239711934156378	2.57201646090535e-06	0.0034567901234567903
2	47.44	0.007116769547325103	3.08641975308642e-05	0.004254115226337449
2	47.480000000000004	0.005871913580246913	1.54320987654321e-05	0.004629629629629629
2	47.52	0.015056584362139918	0.0015252057613168724	0.00595679012345679
2	47.56	0.004508744855967078	2.05761316872428e-05	0.0038760288065843623
2	47.6	0.005606995884773662	1.800411522633745e-05	0.003829732510288066
2	47.64	0.004411008230452675	2.8292181069958848e-05	0.0029578189300411522
2	47.68	0.005622427983539095	3.60082304526749e-05	0.003155864197530864
2	47.72	0.004400720164609053	2.5720164609053497e-05	0.0026826131687242797
2	47.76	0.005020576131687242	4.6296296296296294e-05	0.003117283950617284
2	47.800000000000004	0.0040637860082304526	5.6584362139917696e-05	0.002651748971193416
2	47.84	0.003222736625514403	6.944444444444444e-05	0.002013888888888889
2	47.88	0.0026568930041152264	9.002057613168725e-05	0.0011213991769547325
2	47.92	0.0021810699588477368	3.60082304526749e-05	0.0009593621399176954
2	47.96	0.002080761316872428	0.0	0.00051440329218107
2	48.0	0.00982253086419753	0.001522633744855967	0.0022453703703703702
2	48.04	0.0009799382716049383	1.2860082304526749e-05	5.6584362139917696e-05
2	48.08	0.0005478395061728395	5.1440329218107e-06	4.11522633744856e-05
2	48.120000000000005	0.0022608024691358024	6.944444444444444e-05	0.0006995884773662552
2	48.160000000000004	0.0010879629629629629	4.6296296296296294e-05	0.0002623456790123457
2	48.2	0.0022222222222222222	1.54320987654321e-05	0.00018775720164609054
2	48.24	0.0015895061728395062	0.0	0.00028292181069958846
2	48.28	0.003667695473251029	2.57201646090535e-06	0.0015817901234567902
2	48.32	0.004963991769547325	1.800411522633745e-05	0.003096707818930041
2	48.36	0.007656893004115226	3.60082304526749e-05	0.004493312757201646
2	48.4	0.009079218106995884	5.6584362139917696e-05	0.005709876543209876
2	48.44	0.009573045267489711	3.3436213991769545e-05	0.0062037037037037035
2	48.480000000000004	0.018798868312757202	0.0016795267489711934	0.008150720164609054
2	48.52	0.0101440329218107	1.800411522633745e-05	0.0068132716049382714
2	48.56	0.010324074074074074	1.2860082304526749e-05	0.006558641975308642
2	48.6	0.009326131687242799	7.71604938271605e-06	0.005861625514403292
2	48.64	0.010398662551440329	1.800411522633745e-05	0.005874485596707819
2	48.68	0.009429012345679012	1.54320987654321e-05	0.005537551440329218
2	48.72	0.009454732510288066	1.54320987654321e-05	0.005625
2	48.76	0.008554526748971194	0.0	0.005059156378600823
2	48.800000000000004	0.009338991769547325	6.944444444444444e-05	0.005825617283950617
2	48.84	0.00787037037037037	2.5720164609053497e-05	0.005108024691358025
2	48.88	0.008101851851851851	2.8292181069958848e-05	0.005295781893004115
2	48.92	0.0073302469135802465	0.00013374485596707818	0.004704218106995885
2	48.96	0.016954732510288065	0.0024074074074074076	0.006373456790123457
2	49.0	0.0063297325102880655	0.0003575102880658436	0.004012345679012346
2	49.04	0.004930555555555555	0.00040123456790123454	0.003477366255144033
2	49.08	0.00489454732510288	0.000367798353909465	0.0031121399176954733
2	49.120000000000005	0.002358539094650206	0.000264917695473251	0.0017592592592592592
2	49.160000000000004	0.0031661522633744856	0.00037294238683127575	0.0017901234567901235
2	49.2	0.0024382716049382715	0.0003909465020576132	0.0018492798353909464
2	49.24	0.003207304526748971	0.0005761316872427984	0.001491769547325103
2	49.28	0.004909979423868313	0.0008384773662551441	0.001772119341563786
2	49.32	0.007726337448559671	0.0013271604938271606	0.0032690329218106997
2	49.36	0.009624485596707819	0.0013168724279835392	0.00433641975308642
2	49.4	0.01143261316872428	0.0015560699588477367	0.0056507201646090535
2	49.44	0.020928497942386833	0.0029346707818930042	0.008070987654320988
2	49.480000000000004	0.01290895061728395	0.0008616255144032922	0.00712962962962963
2	49.52	0.014537037037037038	0.0005761316872427984	0.008310185185185184
2	49.56	0.013541666666666667	0.00018518518518518518	0.008294753086419753
2	49.6	0.013837448559670782	1.800411522633745e-05	0.008425925925925925
2	49.64	0.013598251028806584	2.5720164609053497e-05	0.007345679012345679
2	49.68	0.014699074074074074	1.800411522633745e-05	0.0070756172839506176
2	49.72	0.013685699588477367	1.02880658436214e-05	0.005671296296296297
2	49.76	0.013621399176954733	0.0	0.005421810699588477
2	49.800000000000004	0.013809156378600824	1.02880658436214e-05	0.00477880658436214
2	49.84	0.012991255144032921	7.71604938271605e-06	0.0043852880658436216
2	49.88	0.012116769547325103	7.71604938271605e-06	0.0036368312757201647
2	49.92	0.02073559670781893	0.001875	0.004997427983539094
2	49.96	0.010915637860082305	4.372427983539095e-05	0.002662037037037037
2	50.0	0.010877057613168725	3.60082304526749e-05	0.0024382716049382715
2	50.04	0.011010802469135803	5.1440329218107e-06	0.0022170781893004116
2	50.08	0.009976851851851851	0.0	0.0019598765432098765
2	50.120000000000005	0.0107690329218107	2.8292181069958848e-05	0.001962448559670782
2	50.160000000000004	0.008906893004115226	1.800411522633745e-05	0.0015895061728395062
2	50.2	0.009984567901234568	7.71604938271605e-06	0.0017386831275720165
2	50.24	0.008428497942386832	1.2860082304526749e-05	0.00125
2	50.28	0.008834876543209877	3.60082304526749e-05	0.0012474279835390947
2	50.32	0.007445987654320987	0.0	0.0009747942386831276
2	50.36	0.007710905349794238	2.57201646090535e-06	0.0009027777777777777
2	50.4	0.013248456790123457	0.001116255144032922	0.0017489711934156379
2	50.44	0.006008230452674897	4.372427983539095e-05	0.0007124485596707819
2	50.480000000000004	0.0063940329218107	2.8292181069958848e-05	0.0007664609053497942
2	50.52	0.005606995884773662	1.54320987654321e-05	0.0007047325102880658
2	50.56	0.0053060699588477365	1.2860082304526749e-05	0.0007510288065843622
2	50.6	0.004092078189300411	3.08641975308642e-05	0.00046810699588477366
2	50.64	0.004969135802469136	1.54320987654321e-05	0.0005272633744855968
2	50.68	0.003575102880658436	3.3436213991769545e-05	0.00035493827160493826
2	50.72	0.004830246913580247	1.54320987654321e-05	0.0004655349794238683
2	50.76	0.003968621399176955	2.57201646090535e-06	0.00020318930041152264
2	50.800000000000004	0.004585905349794239	2.57201646090535e-06	0.00045781893004115225
2	50.84	0.00404320987654321	0.0	0.00017746913580246913
2	50.88	0.014405864197530864	0.0015483539094650206	0.001800411522633745
2	50.92	0.006224279835390947	2.3148148148148147e-05	0.00040380658436213994
2	50.96	0.007026748971193416	7.71604938271605e-06	0.0005092592592592592
2	51.0	0.008096707818930042	2.3148148148148147e-05	0.0005041152263374485
2	51.04	0.008161008230452675	2.05761316872428e-05	0.0005812757201646091
2	51.08	0.008536522633744856	2.8292181069958848e-05	0.0005478395061728395
2	51.120000000000005	0.007620884773662551	3.60082304526749e-05	0.0005195473251028807
2	51.160000000000004	0.009614197530864198	0.0	0.0004886831275720165
2	51.2	0.008353909465020576	1.800411522633745e-05	0.00041923868312757203
2	51.24	0.010419238683127573	1.2860082304526749e-05	0.0005246913580246914
2	51.28	0.009256687242798354	1.54320987654321e-05	0.0004140946502057613
2	51.32	0.01040380658436214	0.0	0.000558127572016461
2	51.36	0.01658179012345679	0.0013091563786008231	0.0014686213991769548
2	51.4	0.010987654320987654	5.915637860082304e-05	0.0005812757201646091
2	51.44	0.009909979423868313	3.3436213991769545e-05	0.0005452674897119342
2	51.480000000000004	0.011229423868312757	5.1440329218107e-06	0.0005889917695473251
2	51.52	0.010815329218106996	1.54320987654321e-05	0.0005787037037037037
2	51.56	0.010877057613168725	1.2860082304526749e-05	0.0005015432098765432
2	51.6	0.01054783950617284	1.2860082304526749e-05	0.00038065843621399177
2	51.64	0.010733024691358025	7.71604938271605e-06	0.00038580246913580245
2	51.68	0.011167695473251029	1.02880658436214e-05	0.0006095679012345679
2	51.72	0.01117798353909465	2.57201646090535e-06	0.0005195473251028807
2	51.76	0.01209619341563786	1.2860082304526749e-05	0.0008384773662551441
2	51.800000000000004	0.011694958847736626	1.02880658436214e-05	0.0005967078189300411
2	51.84	0.019228395061728396	0.0014943415637860083	0.0019753086419753087
2	51.88	0.012088477366255145	3.3436213991769545e-05	0.0006095679012345679
2	51.92	0.012150205761316873	1.800411522633745e-05	0.0007947530864197531
2	51.96	0.012088477366255145	5.1440329218107e-06	0.0006944444444444445
2	52.0	0.013055555555555556	3.08641975308642e-05	0.0009336419753086419
2	52.04	0.012916666666666667	1.54320987654321e-05	0.0007047325102880658
2	52.08	0.011015946502057613	1.54320987654321e-05	0.0005478395061728395
2	52.120000000000005	0.011702674897119342	0.0	0.0005709876543209877
2	52.160000000000004	0.009765946502057614	5.1440329218107e-06	0.0004552469135802469
2	52.2	0.010455246913580248	1.800411522633745e-05	0.0006378600823045268
2	52.24	0.008143004115226338	0.0	0.0005555555555555556
2	52.28	0.009573045267489711	0.0	0.0008024691358024691
2	52.32	0.016983024691358026	0.0014789094650205761	0.0016383744855967078
2	52.36	0.013449074074074073	2.8292181069958848e-05	0.0010673868312757202
2	52.4	0.014488168724279835	1.800411522633745e-05	0.0012114197530864197
2	52.44	0.01790380658436214	1.54320987654321e-05	0.0013940329218106995
2	52.480000000000004	0.01709104938271605	2.05761316872428e-05	0.001419753086419753
2	52.52	0.018659979423868312	3.60082304526749e-05	0.0018029835390946502
2	52.56	0.01758230452674897	9.259259259259259e-05	0.0019675925925925924
2	52.6	0.018099279835390947	3.8580246913580246e-05	0.0022247942386831275
2	52.64	0.01926954732510288	2.57201646090535e-06	0.002564300411522634
2	52.68	0.0189429012345679	5.1440329218107e-06	0.00257201646090535
2	52.72	0.01898148148148148	5.6584362139917696e-05	0.0031532921810699588
2	52.76	0.018130144032921812	4.11522633744856e-05	0.0032896090534979424
2	52.800000000000004	0.026221707818930042	0.00176440329218107	0.005020576131687242
2	52.84	0.018449074074074073	3.3436213991769545e-05	0.003840020576131687
2	52.88	0.019943415637860083	4.11522633744856e-05	0.004104938271604938
2	52.92	0.018659979423868312	7.71604938271605e-06	0.004182098765432099
2	52.96	0.02046039094650206	2.05761316872428e-05	0.004565329218106996
2	53.0	0.019256687242798352	2.5720164609053497e-05	0.004742798353909465
2	53.04	0.020270061728395062	3.60082304526749e-05	0.005372942386831276
2	53.08	0.019395576131687242	1.800411522633745e-05	0.005434670781893004
2	53.120000000000005	0.02018261316872428	4.11522633744856e-05	0.005969650205761317
2	53.160000000000004	0.019886831275720166	6.687242798353909e-05	0.006550925925925926
2	53.2	0.02047067901234568	0.0003446502057613169	0.006388888888888889
2	53.24	0.020468106995884774	0.0004809670781893004	0.006715534979423868
2	53.28	0.026905864197530865	0.0019470164609053499	0.007829218106995885
2	53.32	0.020882201646090535	0.0007947530864197531	0.0066049382716049385
2	53.36	0.021085390946502056	0.0010108024691358026	0.006198559670781893
2	53.4	0.02126800411522634	0.0012371399176954732	0.005985082304526749
2	53.44	0.020136316872427982	0.0011754115226337448	0.004930555555555555
2	53.480000000000004	0.019290123456790122	0.0011676954732510287	0.004431584362139918
2	53.52	0.01751028806584362	0.0007561728395061729	0.0036856995884773664
2	53.56	0.017376543209876544	0.0008050411522633745	0.003171296296296296
2	53.6	0.01592849794238683	0.0006970164609053498	0.002242798353909465
2	53.64	0.013958333333333333	0.0005118312757201646	0.0018029835390946502
2	53.68	0.01444701646090535	0.0004886831275720165	0.0016666666666666668
2	53.72	0.011324588477366256	0.00019804526748971193	0.0005066872427983539
2	53.76	0.021177983539094652	0.0022762345679012345	0.002623456790123457
2	53.800000000000004	0.010131172839506174	0.00020833333333333335	0.00022890946502057612
2	53.84	0.011607510288065843	6.687242798353909e-05	0.00021862139917695473
2	53.88	0.009899691358024692	8.74485596707819e-05	0.000264917695473251
2	53.92	0.013407921810699589	0.0004861111111111111	0.0015560699588477367
2	53.96	0.00907664609053498	7.458847736625514e-05	5.6584362139917696e-05
2	54.0	0.010239197530864198	7.973251028806585e-05	0.00021347736625514403
2	54.04	0.007862654320987655	6.944444444444444e-05	0.0004963991769547325
2	54.08	0.00940843621399177	5.915637860082304e-05	0.0008204732510288066
2	54.120000000000005	0.008101851851851851	0.00014917695473251028	0.0006507201646090535
2	54.160000000000004	0.008598251028806585	0.00013631687242798355	0.0012345679012345679
2	54.2	0.008876028806584363	0.0001388888888888889	0.0014686213991769548
2	54.24	0.01635545267489712	0.0017232510288065844	0.0030246913580246914
2	54.28	0.008659979423868312	0.00018261316872427984	0.0018261316872427984
2	54.32	0.007950102880658436	0.00017746913580246913	0.0014326131687242799
2	54.36	0.011149691358024691	0.00019032921810699588	0.0038348765432098765
2	54.4	0.01219650205761317	7.20164609053498e-05	0.005625
2	54.44	0.015581275720164609	2.8292181069958848e-05	0.007183641975308642
2	54.480000000000004	0.01551954732510288	1.2860082304526749e-05	0.007590020576131687
2	54.52	0.017600308641975308	2.3148148148148147e-05	0.007908950617283951
2	54.56	0.01745627572016461	2.05761316872428e-05	0.00717335390946502
2	54.6	0.01873971193415638	2.05761316872428e-05	0.006990740740740741
2	54.64	0.01892746913580247	2.05761316872428e-05	0.006059670781893004
2	54.68	0.01860082304526749	2.3148148148148147e-05	0.005712448559670782
2	54.72	0.026538065843621398	0.0018209876543209876	0.006908436213991769
2	54.76	0.015406378600823046	2.8292181069958848e-05	0.004657921810699589
2	54.800000000000004	0.016712962962962964	2.5720164609053497e-05	0.004390432098765432
2	54.84	0.017358539094650207	1.2860082304526749e-05	0.004292695473251029
2	54.88	0.020079732510288065	7.716049382716049e-05	0.004465020576131688
2	54.92	0.02008230452674897	1.02880658436214e-05	0.0044444444444444444
2	54.96	0.023222736625514405	4.372427983539095e-05	0.00474537037037037
2	55.0	0.02267746913580247	1.800411522633745e-05	0.005563271604938271
2	55.04	0.025532407407407406	4.6296296296296294e-05	0.006332304526748971
2	55.08	0.02268775720164609	1.800411522633745e-05	0.00551440329218107
2	55.120000000000005	0.02435442386831276	5.1440329218106995e-05	0.005581275720164609
2	55.160000000000004	0.023978909465020577	9.259259259259259e-05	0.005290637860082305
2	55.2	0.030985082304526748	0.002258230452674897	0.006170267489711934
2	55.24	0.02171553497942387	6.17283950617284e-05	0.004207818930041152
2	55.28	0.019881687242798353	5.915637860082304e-05	0.003667695473251029
2	55.32	0.020859053497942388	3.8580246913580246e-05	0.003513374485596708
2	55.36	0.0175951646090535	2.05761316872428e-05	0.00264917695473251
2	55.4	0.015038580246913581	1.54320987654321e-05	0.002183641975308642
2	55.44	0.013544238683127572	2.57201646090535e-06	0.001851851851851852
2	55.480000000000004	0.015848765432098764	1.2860082304526749e-05	0.002183641975308642
2	55.52	0.013294753086419753	1.2860082304526749e-05	0.00216820987654321
2	55.56	0.015434670781893004	5.1440329218107e-06	0.0024382716049382715
2	55.6	0.012991255144032921	1.02880658436214e-05	0.002777777777777778
2	55.64	0.015599279835390946	1.2860082304526749e-05	0.003667695473251029
2	55.68	0.022330246913580248	0.001448045267489712	0.005483539094650206
2	55.72	0.015228909465020576	3.8580246913580246e-05	0.0047196502057613166
2	55.76	0.017026748971193415	6.17283950617284e-05	0.005581275720164609
2	55.800000000000004	0.017924382716049382	4.11522633744856e-05	0.005689300411522634
2	55.84	0.018806584362139916	7.716049382716049e-05	0.0058359053497942385
2	55.88	0.017906378600823045	1.2860082304526749e-05	0.004948559670781893
2	55.92	0.017986111111111112	5.1440329218107e-06	0.004863683127572016
2	55.96	0.016746399176954734	1.54320987654321e-05	0.004981995884773663
2	56.0	0.01689300411522634	5.1440329218107e-06	0.005450102880658436
2	56.04	0.01685442386831276	3.08641975308642e-05	0.005931069958847736
2	56.08	0.01890432098765432	5.401234567901235e-05	0.007528292181069959
2	56.120000000000005	0.019315843621399178	2.8292181069958848e-05	0.007944958847736626
2	56.160000000000004	0.027734053497942387	0.0015817901234567902	0.009904835390946502
2	56.2	0.02060442386831276	1.54320987654321e-05	0.008659979423868312
2	56.24	0.020583847736625513	4.372427983539095e-05	0.008713991769547326
2	56.28	0.021147119341563787	2.57201646090535e-06	0.008325617283950617
2	56.32	0.018117283950617284	0.0	0.007481995884773662
2	56.36	0.020619855967078188	9.002057613168725e-05	0.00798611111111111
2	56.4	0.01922582304526749	0.00022890946502057612	0.006849279835390946
2	56.44	0.020084876543209878	0.0005015432098765432	0.00680298353909465
2	56.480000000000004	0.013045267489711933	0.00028292181069958846	0.004344135802469136
2	56.52	0.013101851851851852	0.0002700617283950617	0.003233024691358025
2	56.56	0.008305041152263375	4.11522633744856e-05	0.001661522633744856
2	56.6	0.006779835390946502	8.487654320987654e-05	0.0015097736625514404
2	56.64	0.013068415637860082	0.0015252057613168724	0.002983539094650206
2	56.68	0.005025720164609054	0.0003112139917695473	0.0012731481481481483
2	56.72	0.006687242798353909	0.00026748971193415636	0.0016718106995884773
2	56.76	0.005488683127572017	0.0003189300411522634	0.0013503086419753086
2	56.800000000000004	0.006944444444444444	0.0002803497942386831	0.0012011316872427983
2	56.84	0.0057201646090534975	0.0001748971193415638	0.0009567901234567902
2	56.88	0.008747427983539094	0.00034722222222222224	0.00147119341563786
2	56.92	0.007723765432098765	0.00012602880658436213	0.001190843621399177
2	56.96	0.009565329218106995	0.00019290123456790122	0.0020550411522633743
2	57.0	0.0075720164609053495	0.00022119341563786008	0.00246141975308642
2	57.04	0.009825102880658436	0.00036522633744855967	0.0038708847736625513
2	57.08	0.010002572016460905	0.00047582304526748974	0.0054912551440329214
2	57.120000000000005	0.023011831275720165	0.0023636831275720164	0.009068930041152263
2	57.160000000000004	0.012592592592592593	0.00020318930041152264	0.0076054526748971195
2	57.2	0.014699074074074074	0.00010288065843621399	0.008731995884773663
2	57.24	0.013443930041152264	9.259259259259259e-05	0.008117283950617284
2	57.28	0.013083847736625515	7.973251028806585e-05	0.008575102880658436
2	57.32	0.014143518518518519	4.6296296296296294e-05	0.008906893004115226
2	57.36	0.013690843621399176	7.71604938271605e-06	0.008220164609053497
2	57.4	0.015789609053497942	1.2860082304526749e-05	0.007641460905349794
2	57.44	0.01433641975308642	7.71604938271605e-06	0.005946502057613169
2	57.480000000000004	0.01611111111111111	5.1440329218107e-06	0.004714506172839506
2	57.52	0.014089506172839507	2.05761316872428e-05	0.003587962962962963
2	57.56	0.016242283950617283	7.71604938271605e-06	0.002854938271604938
2	57.6	0.020583847736625513	0.0013348765432098766	0.0035828189300411524
2	57.64	0.014835390946502058	2.5720164609053497e-05	0.001926440329218107
2	57.68	0.013731995884773663	1.2860082304526749e-05	0.0014866255144032922
2	57.72	0.015216049382716049	7.458847736625514e-05	0.0010776748971193415
2	57.76	0.015609567901234567	7.71604938271605e-06	0.00147119341563786
2	57.800000000000004	0.01742283950617284	5.401234567901235e-05	0.0015174897119341563
2	57.84	0.019930555555555556	3.3436213991769545e-05	0.0018569958847736625
2	57.88	0.01968364197530864	2.5720164609053497e-05	0.0017515432098765432
2	57.92	0.021231995884773664	3.3436213991769545e-05	0.002361111111111111
2	57.96	0.019256687242798352	9.516460905349794e-05	0.0020910493827160496
2	58.0	0.020666152263374486	1.02880658436214e-05	0.0027983539094650206
2	58.04	0.018163580246913582	5.1440329218107e-06	0.0024434156378600825
2	58.08	0.0251929012345679	0.0014017489711934156	0.0037988683127572016
2	58.120000000000005	0.018161008230452674	4.372427983539095e-05	0.0019290123456790122
2	58.160000000000004	0.02123971193415638	0.00018775720164609054	0.002330246913580247
2	58.2	0.02256687242798354	3.60082304526749e-05	0.002409979423868313
2	58.24	0.02363940329218107	0.0001388888888888889	0.0022119341563786006
2	58.28	0.02347993827160494	0.00010545267489711934	0.00227880658436214
2	58.32	0.0236059670781893	0.00022119341563786008	0.0020190329218106994
2	58.36	0.024377572016460906	0.0002314814814814815	0.001954732510288066
2	58.4	0.023654835390946503	0.00028292181069958846	0.0016152263374485598
2	58.44	0.025622427983539094	0.00033179012345679014	0.0018775720164609054
2	58.480000000000004	0.024611625514403292	0.0003266460905349794	0.0013605967078189301
2	58.52	0.02565843621399177	0.00019804526748971193	0.0014506172839506173
2	58.56	0.02987911522633745	0.0017669753086419753	0.0023199588477366257
2	58.6	0.023371913580246914	0.00014660493827160494	0.001021090534979424
2	58.64	0.020997942386831277	0.00015689300411522632	0.0005709876543209877
2	58.68	0.0210570987654321	6.430041152263375e-05	0.0008539094650205761
2	58.72	0.016941872427983538	0.00011059670781893004	0.0005709876543209877
2	58.76	0.015087448559670782	0.00015432098765432098	0.0009130658436213992
2	58.800000000000004	0.010853909465020576	0.00019804526748971193	0.0007073045267489712
2	58.84	0.009758230452674897	7.716049382716049e-05	0.0005889917695473251
2	58.88	0.00625	5.401234567901235e-05	0.0005555555555555556
2	58.92	0.003713991769547325	7.71604938271605e-06	0.0002777777777777778
2	58.96	0.002456275720164609	2.5720164609053497e-05	0.0001286008230452675
2	59.0	0.0014763374485596708	0.0	0.0003575102880658436
2	59.04	0.011468621399176955	0.0019753086419753087	0.0015637860082304527
2	59.08	0.001412037037037037	2.05761316872428e-05	0.00020318930041152264
2	59.120000000000005	0.0030761316872427984	9.516460905349794e-05	0.00038837448559670784
2	59.160000000000004	0.0010030864197530865	2.05761316872428e-05	0.00011574074074074075
2	59.2	0.0019804526748971193	6.17283950617284e-05	0.0002469135802469136
2	59.24	0.0005941358024691358	7.71604938271605e-06	7.20164609053498e-05
2	59.28	0.0011445473251028807	3.3436213991769545e-05	0.00013117283950617284
2	59.32	0.0010853909465020576	1.800411522633745e-05	0.00010545267489711934
2	59.36	0.0005015432098765432	1.2860082304526749e-05	0.00013117283950617284
2	59.4	0.0018338477366255145	1.800411522633745e-05	8.23045267489712e-05
2	59.44	0.0008564814814814815	7.71604938271605e-06	7.71604938271605e-06
2	59.480000000000004	0.0032175925925925926	2.57201646090535e-06	7.20164609053498e-05
2	59.52	0.009248971193415638	0.001491769547325103	0.0011934156378600822
2	59.56	0.005205761316872428	0.00016203703703703703	0.00039609053497942386
2	59.6	0.007121913580246914	5.6584362139917696e-05	0.0005992798353909465
2	59.64	0.011167695473251029	7.71604938271605e-06	0.0009747942386831276
2	59.68	0.010622427983539094	1.2860082304526749e-05	0.0007947530864197531
2	59.72	0.012281378600823045	5.1440329218107e-06	0.0011496913580246913
2	59.76	0.010511831275720165	2.57201646090535e-06	0.0009130658436213992
2	59.800000000000004	0.010491255144032922	5.1440329218107e-06	0.0011008230452674897
2	59.84	0.009912551440329218	2.05761316872428e-05	0.0009104938271604938
2	59.88	0.009611625514403293	7.20164609053498e-05	0.0010699588477366254
2	59.92	0.00893261316872428	2.8292181069958848e-05	0.0009104938271604938
2	59.96	0.0077314814814814815	5.1440329218107e-06	0.0008564814814814815
2	60.0	0.015779320987654322	0.0018184156378600823	0.0021887860082304526
2	60.04	0.005740740740740741	4.372427983539095e-05	0.0006738683127572016
2	60.08	0.00632201646090535	4.372427983539095e-05	0.0007021604938271605
2	60.120000000000005	0.00400977366255144	2.3148148148148147e-05	0.00048353909465020576
2	60.160000000000004	0.004269547325102881	5.401234567901235e-05	0.0003832304526748971
2	60.2	0.0024794238683127573	3.60082304526749e-05	0.0003446502057613169
2	60.24	0.004796810699588478	1.800411522633745e-05	0.00044238683127572015
2	60.28	0.0023559670781893006	0.0	0.00019804526748971193
2	60.32	0.004979423868312757	2.57201646090535e-06	0.00030606995884773663
2	60.36	0.0037011316872427986	2.57201646090535e-06	0.0002546296296296296
2	60.4	0.005231481481481481	2.3148148148148147e-05	0.00019032921810699588
2	60.44	0.004791666666666666	1.02880658436214e-05	0.00030092592592592595
2	60.480000000000004	0.013899176954732511	0.0017412551440329218	0.0016332304526748972
2	60.52	0.007749485596707819	3.60082304526749e-05	0.0005941358024691358
2	60.56	0.010406378600823045	4.6296296296296294e-05	0.0009747942386831276
2	60.6	0.013613683127572017	5.1440329218106995e-05	0.001535493827160494
2	60.64	0.014246399176954732	2.5720164609053497e-05	0.00198559670781893
2	60.68	0.016203703703703703	2.57201646090535e-06	0.0027083333333333334
2	60.72	0.016890432098765434	7.71604938271605e-06	0.0032407407407407406
2	60.76	0.01833590534979424	3.8580246913580246e-05	0.004274691358024691
2	60.800000000000004	0.018137860082304526	1.54320987654321e-05	0.005596707818930041
2	60.84	0.01967335390946502	1.54320987654321e-05	0.006805555555555555
2	60.88	0.01842849794238683	4.372427983539095e-05	0.007854938271604939
2	60.92	0.018338477366255143	3.08641975308642e-05	0.008513374485596708
2	60.96	0.026458333333333334	0.001962448559670782	0.009642489711934156
2	61.0	0.017314814814814814	5.1440329218106995e-05	0.007901234567901235
2	61.04	0.017808641975308643	6.687242798353909e-05	0.007471707818930041
2	61.08	0.01654835390946502	3.3436213991769545e-05	0.006687242798353909
2	61.120000000000005	0.017708333333333333	0.00011574074074074075	0.006751543209876543
2	61.160000000000004	0.013809156378600824	0.0002314814814814815	0.005246913580246914
2	61.2	0.014292695473251028	0.0004089506172839506	0.005061728395061729
2	61.24	0.011818415637860083	0.00038837448559670784	0.00411522633744856
2	61.28	0.012674897119341564	0.0004166666666666667	0.003924897119341564
2	61.32	0.009735082304526748	0.0003112139917695473	0.003073559670781893
2	61.36	0.010835905349794239	0.0003986625514403292	0.003042695473251029
2	61.4	0.010218621399176954	0.00030864197530864197	0.0026183127572016462
2	61.44	0.019385288065843623	0.0025025720164609053	0.003464506172839506
2	61.480000000000004	0.008616255144032922	0.00010030864197530864	0.0011239711934156378
2	61.52	0.00864969135802469	3.8580246913580246e-05	0.000889917695473251
2	61.56	0.00919238683127572	0.00023919753086419754	0.0011805555555555556
2	61.6	0.008703703703703703	0.0002726337448559671	0.0015200617283950618
2	61.64	0.01213477366255144	0.0004449588477366255	0.0035699588477366255
2	61.68	0.014781378600823045	0.00014660493827160494	0.0062268518518518515
2	61.72	0.017626028806584364	2.8292181069958848e-05	0.008467078189300412
2	61.76	0.016396604938271605	1.54320987654321e-05	0.00867798353909465
2	61.800000000000004	0.01397119341563786	0.00012088477366255144	0.00790380658436214
2	61.84	0.011628086419753086	3.8580246913580246e-05	0.0054783950617283955
2	61.88	0.010864197530864197	4.886831275720165e-05	0.004866255144032922
2	61.92	0.019400720164609052	0.0016949588477366256	0.006332304526748971
2	61.96	0.011131687242798354	4.886831275720165e-05	0.0055015432098765435
2	62.0	0.012700617283950617	8.487654320987654e-05	0.006612654320987654
2	62.04	0.011419753086419753	8.487654320987654e-05	0.005712448559670782
2	62.08	0.010563271604938272	0.0002160493827160494	0.005316358024691358
2	62.120000000000005	0.009066358024691358	0.0001286008230452675	0.004356995884773663
2	62.160000000000004	0.008675411522633745	0.0001954732510288066	0.004200102880658437
2	62.2	0.007150205761316872	8.487654320987654e-05	0.0033641975308641974
2	62.24	0.006257716049382716	1.800411522633745e-05	0.003029835390946502
2	62.28	0.0046167695473251025	7.71604938271605e-06	0.0018106995884773663
2	62.32	0.004272119341563786	1.54320987654321e-05	0.0018569958847736625
2	62.36	0.0031301440329218107	6.430041152263375e-05	0.0014866255144032922
2	62.4	0.014495884773662551	0.0020627572016460906	0.003698559670781893
2	62.440000000000005	0.004320987654320987	7.716049382716049e-05	0.0017695473251028806
2	62.480000000000004	0.004873971193415638	6.687242798353909e-05	0.00147119341563786
2	62.52	0.006550925925925926	7.458847736625514e-05	0.001463477366255144
2	62.56	0.008611111111111111	0.00011059670781893004	0.0018775720164609054
2	62.6	0.010815329218106996	0.0001286008230452675	0.00305298353909465
2	62.64	0.012343106995884773	0.0001234567901234568	0.0035082304526748973
2	62.68	0.014555041152263375	0.00016975308641975308	0.004215534979423868
2	62.72	0.015288065843621398	9.259259259259259e-05	0.004585905349794239
2	62.76	0.01746141975308642	0.00018518518518518518	0.005740740740740741
2	62.800000000000004	0.016944444444444446	5.401234567901235e-05	0.0054089506172839506
2	62.84	0.017448559670781894	0.0001800411522633745	0.006026234567901235
2	62.88	0.023878600823045267	0.0015303497942386831	0.0074794238683127574
2	62.92	0.017394547325102882	0.00012602880658436213	0.005851337448559671
2	62.96	0.016890432098765434	5.6584362139917696e-05	0.006090534979423868
2	63.0	0.015614711934156379	5.915637860082304e-05	0.005923353909465021
2	63.04	0.015902777777777776	7.71604938271605e-06	0.006275720164609053
2	63.08	0.013798868312757201	2.3148148148148147e-05	0.006085390946502058
2	63.120000000000005	0.015853909465020577	5.915637860082304e-05	0.006561213991769547
2	63.160000000000004	0.013395061728395061	5.1440329218107e-06	0.006003086419753087
2	63.2	0.014575617283950617	1.800411522633745e-05	0.005874485596707819
2	63.24	0.012479423868312757	1.02880658436214e-05	0.005033436213991769
2	63.28	0.01356738683127572	1.800411522633745e-05	0.004609053497942387
2	63.32	0.011715534979423868	0.0	0.004058641975308642
2	63.36	0.019601337448559672	0.0016563786008230452	0.005056584362139917
2	63.4	0.010504115226337448	4.11522633744856e-05	0.003258744855967078
2	63.440000000000005	0.010797325102880659	4.6296296296296294e-05	0.0026646090534979423
2	63.480000000000004	0.009801954732510288	3.8580246913580246e-05	0.0022505144032921812
2	63.52	0.010051440329218108	2.05761316872428e-05	0.002103909465020576
2	63.56	0.009655349794238682	7.71604938271605e-06	0.001772119341563786
2	63.6	0.009156378600823046	7.71604938271605e-06	0.0014300411522633744
2	63.64	0.009722222222222222	1.2860082304526749e-05	0.0013811728395061729
2	63.68	0.008549382716049382	2.05761316872428e-05	0.0009953703703703704
2	63.72	0.009256687242798354	5.1440329218107e-06	0.0010931069958847737
2	63.76	0.008505658436213991	7.71604938271605e-06	0.0008950617283950618
2	63.800000000000004	0.009138374485596708	2.57201646090535e-06	0.000941358024691358
2	63.84	0.014727366255144033	0.0013605967078189301	0.0017926954732510288
2	63.88	0.009002057613168725	2.3148148148148147e-05	0.0009953703703703704
2	63.92	0.0075	2.8292181069958848e-05	0.0007330246913580247
2	63.96	0.00893775720164609	0.00010288065843621399	0.0009593621399176954
2	64.0	0.007664609053497942	0.00011059670781893004	0.0010185185185185184
2	64.04	0.007602880658436214	0.00016718106995884774	0.0014454732510288065
2	64.08	0.007224794238683128	0.00017232510288065845	0.0015123456790123457
2	64.12	0.005452674897119342	0.00027520576131687244	0.0012371399176954732
2	64.16	0.00563014403292181	0.00040123456790123454	0.001206275720164609
2	64.2	0.0034953703703703705	0.0002957818930041152	0.0004912551440329218
2	64.24	0.004045781893004115	0.00025205761316872427	0.0007073045267489712
2	64.28	0.002854938271604938	6.687242798353909e-05	0.000558127572016461
2	64.32000000000001	0.010887345679012346	0.0016280864197530864	0.0018209876543209876
2	64.36	0.0011496913580246913	5.6584362139917696e-05	0.00021862139917695473
2	64.4	0.0011805555555555556	6.687242798353909e-05	0.0002469135802469136
2	64.44	0.001352880658436214	9.77366255144033e-05	0.0002726337448559671
2	64.48	0.001712962962962963	0.00024176954732510288	0.0005889917695473251
2	64.52	0.0018338477366255145	0.00016718106995884774	0.0006455761316872428
2	64.56	0.001661522633744856	0.00019032921810699588	0.0005092592592592592
2	64.6	0.0009182098765432099	5.915637860082304e-05	0.00023662551440329217
2	64.64	0.000257201646090535	7.71604938271605e-06	5.401234567901235e-05
2	64.68	0.0009130658436213992	3.08641975308642e-05	0.00013631687242798355
2	64.72	0.0005761316872427984	9.259259259259259e-05	0.00014660493827160494
2	64.76	0.0012114197530864197	8.74485596707819e-05	0.00023919753086419754
2	64.8	0.0073868312757201645	0.0014686213991769548	0.0011419753086419754
2	64.84	0.002381687242798354	0.00011831275720164609	0.0002469135802469136
2	64.88	0.003374485596707819	0.00018261316872427984	0.00051440329218107
2	64.92	0.005437242798353909	0.0002494855967078189	0.0008333333333333334
2	64.96000000000001	0.006553497942386831	0.00020833333333333335	0.0008487654320987654
2	65.0	0.00808641975308642	0.0001234567901234568	0.0010390946502057614
2	65.04	0.009328703703703704	0.00019032921810699588	0.0009542181069958848
2	65.08	0.008554526748971194	0.00015174897119341564	0.0011111111111111111
2	65.12	0.00992798353909465	0.0002623456790123457	0.0012011316872427983
2	65.16	0.006998456790123456	0.0001234567901234568	0.0007536008230452675
2	65.2	0.007955246913580247	7.973251028806585e-05	0.000668724279835391
2	65.24	0.004089506172839506	3.08641975308642e-05	5.401234567901235e-05
2	65.28	0.014176954732510289	0.001838991769547325	0.0016718106995884773
2	65.32000000000001	0.004130658436213992	5.915637860082304e-05	0.00029063786008230453
2	65.36	0.006093106995884774	0.00011831275720164609	0.0004783950617283951
2	65.4	0.004575617283950617	0.00011059670781893004	0.0003292181069958848
2	65.44	0.006712962962962963	0.00014917695473251028	0.0007561728395061729
2	65.48	0.005429526748971194	6.687242798353909e-05	0.00045267489711934157
2	65.52	0.008297325102880658	0.00012088477366255144	0.0009439300411522634
2	65.56	0.007412551440329218	6.430041152263375e-05	0.000882201646090535
2	65.6	0.009151234567901234	2.8292181069958848e-05	0.0013117283950617284
2	65.64	0.011093106995884774	7.71604938271605e-06	0.002006172839506173
2	65.68	0.013973765432098766	2.05761316872428e-05	0.0023945473251028807
2	65.72	0.01499485596707819	5.1440329218107e-06	0.0029526748971193417
2	65.76	0.023477366255144034	0.0014660493827160495	0.003966049382716049
2	65.8	0.017271090534979425	4.11522633744856e-05	0.0022222222222222222
2	65.84	0.017109053497942388	2.3148148148148147e-05	0.0017824074074074075
2	65.88	0.016237139917695473	0.00010288065843621399	0.001368312757201646
2	65.92	0.016008230452674896	3.08641975308642e-05	0.0012191358024691357
2	65.96000000000001	0.016170267489711933	0.00013374485596707818	0.0011651234567901234
2	66.0	0.015061728395061728	4.11522633744856e-05	0.0008539094650205761
2	66.04	0.014830246913580246	0.0002957818930041152	0.0009284979423868312
2	66.08	0.014025205761316873	0.00010030864197530864	0.0004295267489711934
2	66.12	0.013338477366255144	6.944444444444444e-05	0.0007227366255144033
2	66.16	0.014645061728395062	3.60082304526749e-05	0.0011496913580246913
2	66.2	0.014657921810699588	2.3148148148148147e-05	0.00113940329218107
2	66.24	0.023065843621399178	0.001962448559670782	0.0025308641975308644
2	66.28	0.014323559670781893	2.8292181069958848e-05	0.0011085390946502058
2	66.32000000000001	0.015434670781893004	4.372427983539095e-05	0.0010699588477366254
2	66.36	0.013883744855967078	1.02880658436214e-05	0.0007227366255144033
2	66.4	0.013950617283950617	0.0	0.0011111111111111111
2	66.44	0.012286522633744856	6.944444444444444e-05	0.0010776748971193415
2	66.48	0.012129629629629629	0.00015432098765432098	0.0010185185185185184
2	66.52	0.010661008230452676	3.08641975308642e-05	0.0009799382716049383
2	66.56	0.009981995884773663	7.71604938271605e-06	0.001008230452674897
2	66.6	0.007469135802469135	2.05761316872428e-05	0.0009182098765432099
2	66.64	0.006015946502057613	1.2860082304526749e-05	0.0008950617283950618
2	66.68	0.004423868312757201	4.11522633744856e-05	0.0006147119341563787
2	66.72	0.012186213991769548	0.001705246913580247	0.0020627572016460906
2	66.76	0.006715534979423868	0.00010545267489711934	0.0011445473251028807
2	66.8	0.006666666666666667	8.487654320987654e-05	0.0012397119341563787
2	66.84	0.010156893004115226	7.20164609053498e-05	0.0016743827160493826
2	66.88	0.007718621399176955	4.11522633744856e-05	0.00165380658436214
2	66.92	0.010470679012345678	9.516460905349794e-05	0.001875
2	66.96000000000001	0.008539094650205761	8.23045267489712e-05	0.0017746913580246914
2	67.0	0.010681584362139918	2.8292181069958848e-05	0.002800925925925926
2	67.04	0.008855452674897119	4.6296296296296294e-05	0.002736625514403292
2	67.08	0.00978909465020576	1.2860082304526749e-05	0.0033333333333333335
2	67.12	0.009220679012345679	5.1440329218107e-06	0.003279320987654321
2	67.16	0.009277263374485596	1.54320987654321e-05	0.003374485596707819
2	67.2	0.016666666666666666	0.0018029835390946502	0.004609053497942387
2	67.24	0.006376028806584362	2.8292181069958848e-05	0.002803497942386831
2	67.28	0.005959362139917696	3.60082304526749e-05	0.0025848765432098767
2	67.32000000000001	0.006121399176954733	2.05761316872428e-05	0.0021296296296296298
2	67.36	0.006926440329218107	8.487654320987654e-05	0.0022659465020576134
2	67.4	0.005722736625514403	4.372427983539095e-05	0.0017078189300411522
2	67.44	0.003922325102880659	6.17283950617284e-05	0.0010673868312757202
2	67.48	0.005342078189300411	4.6296296296296294e-05	0.001337448559670782
2	67.52	0.0058461934156378605	2.8292181069958848e-05	0.0018775720164609054
2	67.56	0.005354938271604938	3.8580246913580246e-05	0.0012782921810699588
2	67.6	0.004791666666666666	5.401234567901235e-05	0.0013143004115226337
2	67.64	0.006190843621399177	5.1440329218106995e-05	0.0017309670781893004
2	67.68	0.013022119341563786	0.001875	0.0031147119341563786
2	67.72	0.0035956790123456792	0.000360082304526749	0.000720164609053498
2	67.76	0.004758230452674897	0.0003420781893004115	0.000992798353909465
2	67.8	0.004917695473251029	0.00018261316872427984	0.0013143004115226337
2	67.84	0.004431584362139918	0.00013631687242798355	0.001008230452674897
2	67.88	0.003953189300411522	0.00018775720164609054	0.001147119341563786
2	67.92	0.003438786008230453	2.8292181069958848e-05	0.0009336419753086419
2	67.96000000000001	0.0035030864197530863	3.3436213991769545e-05	0.0010056584362139918
2	68.0	0.003544238683127572	5.1440329218107e-06	0.0010159465020576131
2	68.04	0.004848251028806584	5.1440329218107e-06	0.0018955761316872429
2	68.08	0.004827674897119341	1.800411522633745e-05	0.001934156378600823
2	68.12	0.005231481481481481	1.800411522633745e-05	0.002448559670781893
2	68.16	0.01249485596707819	0.001412037037037037	0.003950617283950617
2	68.2	0.007016460905349795	0.0001080246913580247	0.0037242798353909466
2	68.24	0.009215534979423868	0.00019032921810699588	0.0046502057613168725
2	68.28	0.0091820987654321	4.886831275720165e-05	0.004624485596707819
2	68.32000000000001	0.010267489711934157	7.458847736625514e-05	0.005154320987654321
2	68.36	0.010622427983539094	3.8580246913580246e-05	0.005334362139917695
2	68.4	0.01143775720164609	4.11522633744856e-05	0.005920781893004115
2	68.44	0.011875	1.54320987654321e-05	0.006141975308641976
2	68.48	0.012541152263374485	3.08641975308642e-05	0.006419753086419753
2	68.52	0.011545781893004115	2.05761316872428e-05	0.005738168724279835
2	68.56	0.011754115226337448	8.74485596707819e-05	0.006147119341563786
2	68.60000000000001	0.011342592592592593	5.6584362139917696e-05	0.006152263374485597
2	68.64	0.017852366255144032	0.0015020576131687243	0.007440843621399177
2	68.68	0.011131687242798354	8.23045267489712e-05	0.006597222222222222
2	68.72	0.01061985596707819	6.430041152263375e-05	0.0061342592592592594
2	68.76	0.011116255144032921	3.3436213991769545e-05	0.005771604938271605
2	68.8	0.010138888888888888	4.6296296296296294e-05	0.005313786008230453
2	68.84	0.010820473251028806	2.5720164609053497e-05	0.00533179012345679
2	68.88	0.009765946502057614	2.3148148148148147e-05	0.00415895061728395
2	68.92	0.00989454732510288	9.516460905349794e-05	0.004295267489711934
2	68.96000000000001	0.00845679012345679	5.1440329218107e-06	0.0036136831275720167
2	69.0	0.009542181069958848	5.1440329218106995e-05	0.004071502057613169
2	69.04	0.008963477366255143	1.2860082304526749e-05	0.0040174897119341565
2	69.08	0.010398662551440329	1.02880658436214e-05	0.00474022633744856
2	69.12	0.014020061728395062	0.0011368312757201646	0.0049151234567901235
2	69.16	0.008076131687242798	6.17283950617284e-05	0.003698559670781893
2	69.2	0.0068364197530864194	4.886831275720165e-05	0.0031661522633744856
2	69.24	0.00710133744855967	7.20164609053498e-05	0.002875514403292181
2	69.28	0.006882716049382716	7.973251028806585e-05	0.003294753086419753
2	69.32000000000001	0.006255144032921811	2.3148148148148147e-05	0.002551440329218107
2	69.36	0.006553497942386831	9.259259259259259e-05	0.002741769547325103
2	69.4	0.006682098765432099	6.944444444444444e-05	0.0023199588477366257
2	69.44	0.006918724279835391	0.00014146090534979423	0.0024794238683127573
2	69.48	0.006568930041152264	2.05761316872428e-05	0.002219650205761317
2	69.52	0.007407407407407408	4.372427983539095e-05	0.00238940329218107
2	69.56	0.00676440329218107	1.2860082304526749e-05	0.002052469135802469
2	69.60000000000001	0.014868827160493828	0.001484053497942387	0.003719135802469136
2	69.64	0.00525462962962963	9.002057613168725e-05	0.0015432098765432098
2	69.68	0.005573559670781893	0.00012088477366255144	0.0017463991769547326
2	69.72	0.005290637860082305	0.0001440329218106996	0.0018775720164609054
2	69.76	0.005056584362139917	7.973251028806585e-05	0.001990740740740741
2	69.8	0.004940843621399177	0.0001646090534979424	0.0018672839506172839
2	69.84	0.004395576131687243	6.687242798353909e-05	0.0012114197530864197
2	69.88	0.0038374485596707818	3.3436213991769545e-05	0.0007921810699588477
2	69.92	0.004256687242798354	2.5720164609053497e-05	0.000720164609053498
2	69.96000000000001	0.004863683127572016	7.458847736625514e-05	0.0009593621399176954
2	70.0	0.0031867283950617283	2.3148148148148147e-05	0.0005041152263374485
2	70.04	0.00176440329218107	4.6296296296296294e-05	0.000573559670781893
2	70.08	0.010131172839506174	0.001448045267489712	0.0019470164609053499
2	70.12	0.0033050411522633745	3.60082304526749e-05	0.0009979423868312757
2	70.16	0.0027623456790123457	4.372427983539095e-05	0.0010133744855967079
2	70.2	0.002551440329218107	7.716049382716049e-05	0.0009722222222222222
2	70.24	0.002088477366255144	9.77366255144033e-05	0.0008924897119341564
2	70.28	0.0023765432098765433	0.0001594650205761317	0.0009284979423868312
2	70.32000000000001	0.002232510288065844	5.1440329218106995e-05	0.0005992798353909465
2	70.36	0.00253858024691358	7.71604938271605e-06	0.0005632716049382716
2	70.4	0.0037397119341563787	2.57201646090535e-06	0.0008487654320987654
2	70.44	0.003410493827160494	4.6296296296296294e-05	0.0007510288065843622
2	70.48	0.0037474279835390946	3.60082304526749e-05	0.00073559670781893
2	70.52	0.0036368312757201647	3.08641975308642e-05	0.0005195473251028807
2	70.56	0.011306584362139918	0.0015406378600823045	0.0020550411522633743
2	70.60000000000001	0.0037834362139917694	1.800411522633745e-05	0.0004963991769547325
2	70.64	0.004953703703703704	2.5720164609053497e-05	0.0009002057613168725
2	70.68	0.004233539094650206	6.430041152263375e-05	0.0005349794238683127
2	70.72	0.003374485596707819	4.11522633744856e-05	0.00033950617283950616
2	70.76	0.0027083333333333334	3.60082304526749e-05	0.0002314814814814815
2	70.8	0.0027752057613168726	3.8580246913580246e-05	0.000360082304526749
2	70.84	0.00352880658436214	2.3148148148148147e-05	0.0003420781893004115
2	70.88	0.0037474279835390946	1.02880658436214e-05	0.0005864197530864197
2	70.92	0.005781893004115226	3.8580246913580246e-05	0.0016872427983539095
2	70.96000000000001	0.004781378600823045	2.57201646090535e-06	0.0018441358024691358
2	71.0	0.006072530864197531	6.17283950617284e-05	0.0025308641975308644
2	71.04	0.011975308641975308	0.0013605967078189301	0.003544238683127572
2	71.08	0.00580761316872428	3.08641975308642e-05	0.0026594650205761317
2	71.12	0.0059953703703703705	7.71604938271605e-06	0.0028626543209876545
2	71.16	0.006831275720164609	6.944444444444444e-05	0.0029861111111111113
2	71.2	0.005774176954732511	2.8292181069958848e-05	0.002764917695473251
2	71.24	0.0069161522633744855	4.6296296296296294e-05	0.0031507201646090535
2	71.28	0.006849279835390946	2.5720164609053497e-05	0.0034696502057613167
2	71.32000000000001	0.007155349794238683	1.800411522633745e-05	0.003243312757201646
2	71.36	0.0073302469135802465	3.60082304526749e-05	0.003294753086419753
2	71.4	0.007281378600823046	3.08641975308642e-05	0.0032896090534979424
2	71.44	0.008626543209876544	1.800411522633745e-05	0.003989197530864197
2	71.48	0.007842078189300411	2.8292181069958848e-05	0.0033204732510288067
2	71.52	0.01580761316872428	0.0018338477366255145	0.004781378600823045
2	71.56	0.0066846707818930045	3.08641975308642e-05	0.0022170781893004116
2	71.60000000000001	0.007224794238683128	5.1440329218106995e-05	0.0027211934156378603
2	71.64	0.006880144032921811	2.3148148148148147e-05	0.002042181069958848
2	71.68	0.005419238683127572	2.5720164609053497e-05	0.001743827160493827
2	71.72	0.004274691358024691	5.1440329218107e-06	0.0011496913580246913
2	71.76	0.004053497942386831	3.08641975308642e-05	0.001000514403292181
2	71.8	0.0045138888888888885	3.08641975308642e-05	0.0009387860082304527
2	71.84	0.004786522633744856	3.08641975308642e-05	0.001021090534979424
2	71.88	0.005108024691358025	5.1440329218107e-06	0.0012345679012345679
2	71.92	0.004094650205761317	1.02880658436214e-05	0.0004809670781893004
2	71.96000000000001	0.004061213991769548	1.02880658436214e-05	0.0007253086419753087
2	72.0	0.011031378600823045	0.0014094650205761317	0.0018209876543209876
2	72.04	0.004364711934156378	0.00010545267489711934	0.0004886831275720165
2	72.08	0.006039094650205762	0.00010030864197530864	0.0006455761316872428
2	72.12	0.00897119341563786	0.00014917695473251028	0.0013168724279835392
2	72.16	0.0102880658436214	0.00011574074074074075	0.0015483539094650206
2	72.2	0.011489197530864198	0.0001388888888888889	0.0020859053497942386
2	72.24	0.011463477366255144	6.17283950617284e-05	0.002093621399176955
2	72.28	0.013094135802469136	8.23045267489712e-05	0.0026646090534979423
2	72.32000000000001	0.013055555555555556	0.0001234567901234568	0.0030632716049382716
2	72.36	0.01429783950617284	5.6584362139917696e-05	0.0032613168724279834
2	72.4	0.014904835390946503	0.00011574074074074075	0.003461934156378601
2	72.44	0.01511574074074074	0.00012088477366255144	0.0029861111111111113
2	72.48	0.023706275720164607	0.0020550411522633743	0.005092592592592593
2	72.52	0.015619855967078189	0.00011831275720164609	0.0034567901234567903
2	72.56	0.016622942386831277	8.74485596707819e-05	0.00444701646090535
2	72.60000000000001	0.014549897119341564	3.60082304526749e-05	0.004411008230452675
2	72.64	0.015889917695473252	1.2860082304526749e-05	0.005066872427983539
2	72.68	0.01492283950617284	7.71604938271605e-06	0.0049382716049382715
2	72.72	0.0166820987654321	0.0001234567901234568	0.005727880658436214
2	72.76	0.01731738683127572	3.8580246913580246e-05	0.005573559670781893
2	72.8	0.018492798353909465	5.1440329218106995e-05	0.005303497942386832
2	72.84	0.01818672839506173	7.71604938271605e-06	0.004331275720164609
2	72.88	0.017088477366255145	5.1440329218107e-06	0.003996913580246913
2	72.92	0.01720679012345679	4.886831275720165e-05	0.003690843621399177
2	72.96000000000001	0.02133744855967078	0.0015612139917695472	0.004367283950617284
2	73.0	0.014068930041152264	6.430041152263375e-05	0.002839506172839506
2	73.04	0.011625514403292181	2.8292181069958848e-05	0.002196502057613169
2	73.08	0.01280349794238683	2.5720164609053497e-05	0.0019393004115226338
2	73.12	0.011846707818930042	3.60082304526749e-05	0.0015920781893004115
2	73.16	0.015383230452674897	9.259259259259259e-05	0.0020113168724279836
2	73.2	0.01532664609053498	8.23045267489712e-05	0.002013888888888889
2	73.24	0.018906893004115227	0.0001954732510288066	0.002564300411522634
2	73.28	0.01720164609053498	0.00016718106995884774	0.002337962962962963
2	73.32000000000001	0.019002057613168723	0.00023405349794238683	0.0026054526748971194
2	73.36	0.017142489711934158	3.3436213991769545e-05	0.0018184156378600823
2	73.4	0.016247427983539096	6.687242798353909e-05	0.0018415637860082303
2	73.44	0.023078703703703702	0.0020756172839506174	0.003212448559670782
2	73.48	0.012319958847736626	0.00016203703703703703	0.0016358024691358025
2	73.52	0.011674382716049383	0.0001800411522633745	0.001535493827160494
2	73.56	0.0077083333333333335	0.00010030864197530864	0.0011702674897119342
2	73.60000000000001	0.009395576131687242	0.0001954732510288066	0.00102880658436214
2	73.64	0.0072042181069958845	5.915637860082304e-05	0.0005864197530864197
2	73.68	0.007842078189300411	6.430041152263375e-05	0.000470679012345679
2	73.72	0.00488940329218107	1.2860082304526749e-05	0.0001440329218106996
2	73.76	0.007085905349794239	5.1440329218106995e-05	0.0002109053497942387
2	73.8	0.005290637860082305	4.11522633744856e-05	0.00018775720164609054
2	73.84	0.007047325102880658	7.973251028806585e-05	0.00033950617283950616
2	73.88	0.006540637860082304	5.6584362139917696e-05	0.0003575102880658436
2	73.92	0.01510030864197531	0.0019495884773662552	0.0018055555555555555
2	73.96000000000001	0.008096707818930042	7.458847736625514e-05	0.0003935185185185185
2	74.0	0.0066512345679012345	7.20164609053498e-05	0.00034722222222222224
2	74.04	0.007584876543209876	1.02880658436214e-05	0.000470679012345679
2	74.08	0.0048353909465020575	1.2860082304526749e-05	0.0004861111111111111
2	74.12	0.006818415637860082	1.800411522633745e-05	0.0005967078189300411
2	74.16	0.006561213991769547	7.716049382716049e-05	0.0005041152263374485
2	74.2	0.009169238683127572	5.6584362139917696e-05	0.0004449588477366255
2	74.24	0.008518518518518519	7.71604938271605e-06	0.0002314814814814815
2	74.28	0.009760802469135802	5.1440329218107e-06	0.00020576131687242798
2	74.32000000000001	0.009732510288065844	3.08641975308642e-05	0.00042695473251028805
2	74.36	0.012047325102880658	9.516460905349794e-05	0.0007098765432098765
2	74.4	0.019786522633744856	0.001388888888888889	0.0018287037037037037
2	74.44	0.011491769547325103	7.973251028806585e-05	0.0006455761316872428
2	74.48	0.013317901234567902	0.00015174897119341564	0.00038580246913580245
2	74.52	0.011602366255144034	8.74485596707819e-05	0.00046810699588477366
2	74.56	0.013328189300411523	4.886831275720165e-05	0.0006635802469135803
2	74.60000000000001	0.011370884773662552	0.0	0.000522119341563786
2	74.64	0.013112139917695474	2.57201646090535e-06	0.0005992798353909465
2	74.68	0.010751028806584363	1.54320987654321e-05	0.0005761316872427984
2	74.72	0.01216820987654321	1.2860082304526749e-05	0.0007098765432098765
2	74.76	0.009611625514403293	3.60082304526749e-05	0.0007947530864197531
2	74.8	0.010470679012345678	4.372427983539095e-05	0.0006532921810699588
2	74.84	0.006903292181069959	5.1440329218106995e-05	0.0005529835390946502
2	74.88	0.014809670781893004	0.0015715020576131688	0.0017232510288065844
2	74.92	0.005588991769547325	0.00010545267489711934	0.0006635802469135803
2	74.96000000000001	0.006666666666666667	0.00010545267489711934	0.0006610082304526749
2	75.0	0.004830246913580247	0.00011316872427983539	0.0005195473251028807
2	75.04	0.005	6.430041152263375e-05	0.0004963991769547325
2	75.08	0.004277263374485597	0.0	0.0005375514403292181
2	75.12	0.003359053497942387	2.57201646090535e-06	0.0002880658436213992
2	75.16	0.003441358024691358	2.3148148148148147e-05	0.00042695473251028805
2	75.2	0.002883230452674897	1.54320987654321e-05	0.0003034979423868313
2	75.24	0.0024974279835390948	1.800411522633745e-05	0.0003369341563786008
2	75.28	0.0027700617283950616	2.57201646090535e-06	0.0001646090534979424
2	75.32000000000001	0.004691358024691358	0.0	0.00017232510288065845
2	75.36	0.011368312757201645	0.0009953703703703704	0.0009670781893004115
2	75.4	0.007039609053497943	8.74485596707819e-05	0.00016718106995884774
2	75.44	0.009531893004115227	5.6584362139917696e-05	0.000367798353909465
2	75.48	0.00926440329218107	5.401234567901235e-05	0.00036265432098765433
2	75.52	0.01050925925925926	1.800411522633745e-05	0.0003832304526748971
2	75.56	0.010406378600823045	3.08641975308642e-05	0.0002494855967078189
2	75.60000000000001	0.01117283950617284	5.1440329218107e-06	0.00034722222222222224
2	75.64	0.009953703703703704	2.5720164609053497e-05	0.00019804526748971193
2	75.68	0.011008230452674897	5.1440329218107e-06	0.00013631687242798355
2	75.72	0.009277263374485596	5.1440329218106995e-05	0.0001234567901234568
2	75.76	0.010817901234567901	8.74485596707819e-05	0.0002469135802469136
2	75.8	0.010205761316872428	3.60082304526749e-05	0.00020061728395061727
2	75.84	0.017181069958847738	0.0013940329218106995	0.0012474279835390947
2	75.88	0.009380144032921811	5.915637860082304e-05	0.00022376543209876544
2	75.92	0.010414094650205761	4.886831275720165e-05	0.00022376543209876544
2	75.96000000000001	0.009508744855967078	3.08641975308642e-05	0.00026748971193415636
2	76.0	0.010172325102880658	1.54320987654321e-05	0.0003446502057613169
2	76.04	0.01011059670781893	3.08641975308642e-05	0.00043724279835390947
2	76.08	0.009657921810699589	3.3436213991769545e-05	0.00041152263374485596
2	76.12	0.01138888888888889	0.0	0.0005118312757201646
2	76.16	0.011242283950617283	2.57201646090535e-06	0.0005478395061728395
2	76.2	0.012687757201646091	0.0	0.000684156378600823
2	76.24	0.012111625514403292	0.0	0.0005941358024691358
2	76.28	0.010959362139917696	7.71604938271605e-06	0.000676440329218107
2	76.32000000000001	0.017872942386831275	0.0010468106995884774	0.0014891975308641975
2	76.36	0.012286522633744856	5.6584362139917696e-05	0.0008359053497942387
2	76.4	0.011265432098765432	3.08641975308642e-05	0.0008590534979423868
2	76.44	0.00952417695473251	5.401234567901235e-05	0.0009902263374485596
2	76.48	0.010838477366255143	1.02880658436214e-05	0.0009593621399176954
2	76.52	0.009048353909465021	3.08641975308642e-05	0.0009825102880658436
2	76.56	0.008544238683127573	1.54320987654321e-05	0.0010751028806584362
2	76.60000000000001	0.008199588477366255	0.00010545267489711934	0.0011599794238683128
2	76.64	0.00951388888888889	2.57201646090535e-06	0.001345164609053498
2	76.68	0.008845164609053498	2.57201646090535e-06	0.0011316872427983538
2	76.72	0.009632201646090535	5.915637860082304e-05	0.0015920781893004115
2	76.76	0.009560185185185185	0.0	0.0017515432098765432
2	76.8	0.016226851851851853	0.0013837448559670782	0.0027829218106995885
2	76.84	0.00871141975308642	7.458847736625514e-05	0.0019238683127572017
2	76.88	0.010429526748971194	5.915637860082304e-05	0.0022222222222222222
2	76.92	0.011311728395061728	1.2860082304526749e-05	0.002345679012345679
2	76.96000000000001	0.01396604938271605	1.800411522633745e-05	0.0023559670781893006
2	77.0	0.015164609053497943	7.71604938271605e-06	0.0023559670781893006
2	77.04	0.01618827160493827	1.2860082304526749e-05	0.0022659465020576134
2	77.08	0.01680812757201646	2.8292181069958848e-05	0.0022659465020576134
2	77.12	0.0168261316872428	1.02880658436214e-05	0.002109053497942387
2	77.16	0.017453703703703704	5.1440329218107e-06	0.002404835390946502
2	77.2	0.016844135802469136	7.71604938271605e-06	0.0022968106995884773
2	77.24	0.01806841563786008	2.57201646090535e-06	0.0026311728395061727
2	77.28	0.02487397119341564	0.0012474279835390947	0.003976337448559671
2	77.32000000000001	0.019272119341563785	4.886831275720165e-05	0.0029603909465020575
2	77.36	0.01919753086419753	3.3436213991769545e-05	0.0029989711934156377
2	77.4	0.01968364197530864	9.002057613168725e-05	0.003068415637860082
2	77.44	0.019261831275720166	5.1440329218107e-06	0.002880658436213992
2	77.48	0.018796296296296297	4.11522633744856e-05	0.002880658436213992
2	77.52	0.017525720164609054	1.02880658436214e-05	0.0031893004115226336
2	77.56	0.016208847736625516	1.02880658436214e-05	0.003580246913580247
2	77.60000000000001	0.015396090534979423	2.3148148148148147e-05	0.0036342592592592594
2	77.64	0.013737139917695474	1.800411522633745e-05	0.003523662551440329
2	77.68	0.014310699588477365	5.1440329218106995e-05	0.003433641975308642
2	77.72	0.011671810699588477	4.6296296296296294e-05	0.0027083333333333334
2	77.76	0.0190380658436214	0.0015509259259259259	0.0034979423868312758
2	77.8	0.0102880658436214	5.1440329218106995e-05	0.00205761316872428
2	77.84	0.010043724279835391	3.8580246913580246e-05	0.0018647119341563786
2	77.88	0.007291666666666667	0.0001286008230452675	0.0012757201646090535
2	77.92	0.007543724279835391	5.6584362139917696e-05	0.0010545267489711935
2	77.96000000000001	0.004909979423868313	5.6584362139917696e-05	0.0005375514403292181
2	78.0	0.006514917695473251	3.08641975308642e-05	0.000941358024691358
2	78.04	0.005450102880658436	3.8580246913580246e-05	0.0008281893004115226
2	78.08	0.0037680041152263373	4.372427983539095e-05	0.00029063786008230453
2	78.12	0.0022890946502057614	1.54320987654321e-05	0.00013631687242798355
2	78.16	0.002021604938271605	2.57201646090535e-06	1.54320987654321e-05
2	78.2	0.0012654320987654322	5.1440329218106995e-05	0.00024176954732510288
2	78.24	0.009395576131687242	0.0012165637860082304	0.001772119341563786
2	78.28	0.0007021604938271605	6.944444444444444e-05	0.00013374485596707818
2	78.32000000000001	0.001800411522633745	5.401234567901235e-05	0.00014660493827160494
2	78.36	0.003058127572016461	5.6584362139917696e-05	0.00015689300411522632
2	78.4	0.0031352880658436213	5.915637860082304e-05	3.8580246913580246e-05
2	78.44	0.0052366255144032925	6.687242798353909e-05	0.0001748971193415638
2	78.48	0.004637345679012346	3.3436213991769545e-05	0.0001080246913580247
2	78.52	0.006926440329218107	2.8292181069958848e-05	0.0001594650205761317
2	78.56	0.0069161522633744855	1.02880658436214e-05	0.00013117283950617284
2	78.60000000000001	0.008261316872427983	7.71604938271605e-06	0.0003755144032921811
2	78.64	0.009609053497942386	5.1440329218107e-06	0.0006610082304526749
2	78.68	0.009868827160493827	0.0	0.00018261316872427984
2	78.72	0.017703189300411523	0.0013914609053497942	0.0017978395061728396
2	78.76	0.011538065843621399	7.716049382716049e-05	0.00010030864197530864
2	78.8	0.012811213991769547	4.6296296296296294e-05	0.00020576131687242798
2	78.84	0.012129629629629629	1.54320987654321e-05	0.0003292181069958848
2	78.88	0.012785493827160493	5.1440329218107e-06	0.0009696502057613169
2	78.92	0.010925925925925926	1.54320987654321e-05	0.000367798353909465
2	78.96000000000001	0.011566358024691359	0.0	0.0006352880658436214
2	79.0	0.00996141975308642	0.0	0.0007407407407407407
2	79.04	0.010555555555555556	7.71604938271605e-06	0.001808127572016461
2	79.08	0.009068930041152263	2.57201646090535e-06	0.0015174897119341563
2	79.12	0.00775977366255144	5.1440329218107e-06	0.0014969135802469136
2	79.16	0.006828703703703704	2.57201646090535e-06	0.0010648148148148149
2	79.2	0.0107690329218107	0.0013194444444444445	0.0016872427983539095
2	79.24	0.004058641975308642	4.11522633744856e-05	0.0003780864197530864
2	79.28	0.002993827160493827	1.2860082304526749e-05	0.0001388888888888889
2	79.32000000000001	0.0033487654320987653	1.2860082304526749e-05	7.716049382716049e-05
2	79.36	0.0016589506172839507	5.1440329218107e-06	2.3148148148148147e-05
2	79.4	0.002662037037037037	2.8292181069958848e-05	0.00047582304526748974
2	79.44	0.0021116255144032923	2.3148148148148147e-05	0.00028549382716049385
2	79.48	0.003220164609053498	0.0	0.0008770576131687243
2	79.52	0.0019290123456790122	2.57201646090535e-06	0.0003909465020576132
2	79.56	0.0018955761316872429	7.71604938271605e-06	0.00038580246913580245
2	79.60000000000001	0.0022119341563786006	2.57201646090535e-06	0.00025205761316872427
2	79.64	0.0016075102880658437	0.0	0.00010545267489711934
2	79.68	0.010426954732510287	0.0016280864197530864	0.0016769547325102881
2	79.72	0.0013168724279835392	2.5720164609053497e-05	8.487654320987654e-05
2	79.76	0.002752057613168724	3.3436213991769545e-05	0.00023919753086419754
2	79.8	0.0022736625514403292	2.8292181069958848e-05	7.458847736625514e-05
2	79.84	0.003374485596707819	1.2860082304526749e-05	0.00022890946502057612
2	79.88	0.0029218106995884774	3.60082304526749e-05	3.8580246913580246e-05
[truncated: 7,525 more rows]
