# Supplementary material for: Cultural Artifacts Transform Embodied Practice: How a Sommelier Card Shapes the Behavior of Dyads Engaged in Wine Tasting
Source: Front Psychol. 2019 Dec 6;10:2671. doi: 10.3389/fpsyg.2019.02671 (PMC6915083; doi:10.3389/fpsyg.2019.02671)
Supplement: DATA SHEET S3 — Raw data files (descriptions in README.txt files). [file Data_Sheet_3.zip › Supplementary_3_raw_experimental_data/frame_difference_movement/s54-2-20140530114923.csv]

Range	Time	Overall	ROI0	ROI1
-1	-1.0	1.0	0.16347479423868314	0.2570190329218107
2	6.08	0.05109053497942387	0.008919753086419752	0.022582304526748972
2	6.16	0.07068930041152263	0.010426954732510287	0.03775462962962963
2	6.2	0.05922325102880659	0.008819444444444444	0.02914866255144033
2	6.24	0.06574331275720165	0.010835905349794239	0.03183641975308642
2	6.28	0.050751028806584365	0.0071913580246913585	0.028605967078189302
2	6.32	0.05011059670781893	0.007595164609053498	0.029647633744855968
2	6.36	0.056440329218106995	0.007062757201646091	0.03428755144032922
2	6.4	0.052654320987654324	0.005462962962962963	0.03350565843621399
2	6.44	0.05638888888888889	0.00587962962962963	0.034434156378600825
2	6.48	0.05283179012345679	0.005851337448559671	0.032762345679012345
2	6.5200000000000005	0.05277520576131687	0.00625	0.03215534979423868
2	6.5600000000000005	0.04869084362139918	0.0058127572016460904	0.029266975308641974
2	6.6000000000000005	0.045709876543209876	0.00558641975308642	0.026213991769547324
2	6.640000000000001	0.04159722222222222	0.004256687242798354	0.023557098765432098
2	6.68	0.0404320987654321	0.004963991769547325	0.022222222222222223
2	6.72	0.049848251028806585	0.007268518518518519	0.02389917695473251
2	6.76	0.039902263374485596	0.0047890946502057614	0.020686728395061728
2	6.8	0.0381738683127572	0.004254115226337449	0.019320987654320988
2	6.84	0.036893004115226335	0.003667695473251029	0.018353909465020576
2	6.88	0.03748456790123457	0.0041332304526748975	0.018310185185185186
2	6.92	0.050679012345679016	0.006021090534979424	0.020797325102880657
2	6.96	0.046751543209876546	0.005802469135802469	0.023742283950617282
2	7.0	0.05607510288065844	0.008577674897119341	0.028546810699588476
2	7.04	0.06933384773662551	0.011113683127572016	0.03554269547325103
2	7.08	0.07344393004115227	0.013150720164609053	0.03607253086419753
2	7.12	0.07284465020576132	0.012559156378600823	0.035617283950617286
2	7.16	0.06262860082304526	0.011692386831275721	0.02935185185185185
2	7.2	0.05715020576131687	0.011301440329218107	0.024580761316872427
2	7.24	0.03721450617283951	0.0070190329218106995	0.017373971193415636
2	7.28	0.03425668724279835	0.007060185185185185	0.015334362139917696
2	7.32	0.03453960905349794	0.007638888888888889	0.013284465020576132
2	7.36	0.035689300411522636	0.007127057613168724	0.012888374485596708
2	7.4	0.036743827160493826	0.007139917695473251	0.013896604938271604
2	7.44	0.035787037037037034	0.007235082304526749	0.014156378600823045
2	7.48	0.036255144032921814	0.007083333333333333	0.014408436213991769
2	7.5200000000000005	0.031118827160493828	0.00489454732510288	0.014292695473251028
2	7.5600000000000005	0.033948045267489714	0.005643004115226337	0.015997942386831276
2	7.6000000000000005	0.029719650205761318	0.003022119341563786	0.015982510288065844
2	7.640000000000001	0.0350462962962963	0.006103395061728395	0.01636059670781893
2	7.68	0.045082304526748974	0.008737139917695473	0.017080761316872427
2	7.72	0.03726851851851852	0.009050925925925926	0.012013888888888888
2	7.76	0.03407150205761317	0.006440329218106996	0.013672839506172839
2	7.8	0.044117798353909464	0.008518518518518519	0.018968621399176953
2	7.84	0.04177211934156379	0.006970164609053498	0.020776748971193415
2	7.88	0.046916152263374485	0.00661522633744856	0.025180041152263376
2	7.92	0.04302469135802469	0.0055015432098765435	0.02363940329218107
2	7.96	0.039753086419753086	0.004758230452674897	0.020895061728395063
2	8.0	0.03930298353909465	0.006723251028806584	0.017463991769547327
2	8.040000000000001	0.03501543209876543	0.005799897119341564	0.015051440329218107
2	8.08	0.029830246913580247	0.006195987654320988	0.010658436213991769
2	8.120000000000001	0.025030864197530863	0.005393518518518519	0.00787037037037037
2	8.16	0.03964506172839506	0.010036008230452675	0.01147633744855967
2	8.2	0.025861625514403293	0.005920781893004115	0.009277263374485596
2	8.24	0.027016460905349794	0.0075591563786008235	0.010056584362139917
2	8.28	0.0266332304526749	0.006851851851851852	0.010823045267489713
2	8.32	0.028930041152263376	0.008109567901234568	0.009958847736625514
2	8.36	0.025339506172839508	0.00709619341563786	0.007484567901234568
2	8.4	0.022901234567901236	0.006689814814814815	0.005974794238683127
2	8.44	0.023022119341563785	0.006468621399176954	0.00742798353909465
2	8.48	0.024472736625514403	0.0065252057613168725	0.009187242798353909
2	8.52	0.027160493827160494	0.007654320987654321	0.010084876543209876
2	8.56	0.023168724279835393	0.005967078189300412	0.008477366255144033
2	8.6	0.02397119341563786	0.007026748971193416	0.007772633744855967
2	8.64	0.0349537037037037	0.008641975308641974	0.01154320987654321
2	8.68	0.02695216049382716	0.005648148148148148	0.011401748971193415
2	8.72	0.02574074074074074	0.00411522633744856	0.012667181069958847
2	8.76	0.027060185185185184	0.003909465020576132	0.014899691358024691
2	8.8	0.025066872427983538	0.002803497942386831	0.015686728395061727
2	8.84	0.026111111111111113	0.0032047325102880658	0.016815843621399176
2	8.88	0.024390432098765433	0.0023045267489711935	0.017739197530864198
2	8.92	0.02277006172839506	0.0017309670781893004	0.019040637860082303
2	8.96	0.022196502057613168	0.0017026748971193416	0.01930812757201646
2	9.0	0.022402263374485597	0.0022479423868312755	0.018930041152263374
2	9.040000000000001	0.025285493827160496	0.003623971193415638	0.01948559670781893
2	9.08	0.023287037037037037	0.004110082304526749	0.0170679012345679
2	9.120000000000001	0.03849537037037037	0.009166666666666667	0.0208179012345679
2	9.16	0.023464506172839506	0.004637345679012346	0.016098251028806583
2	9.200000000000001	0.027415123456790123	0.006671810699588478	0.01625514403292181
2	9.24	0.02388888888888889	0.005167181069958848	0.014588477366255143
2	9.28	0.025794753086419753	0.007893518518518518	0.012777777777777779
2	9.32	0.023122427983539095	0.006520061728395062	0.011141975308641975
2	9.36	0.023526234567901233	0.008333333333333333	0.008369341563786008
2	9.4	0.02403292181069959	0.007672325102880659	0.00845679012345679
2	9.44	0.023508230452674896	0.006944444444444444	0.007888374485596707
2	9.48	0.025789609053497944	0.0073302469135802465	0.007775205761316873
2	9.52	0.021893004115226336	0.006077674897119341	0.005578703703703704
2	9.56	0.023647119341563785	0.006911008230452675	0.005192901234567901
2	9.6	0.031911008230452675	0.008459362139917695	0.00717335390946502
2	9.64	0.020794753086419752	0.005249485596707819	0.004405864197530864
2	9.68	0.020174897119341565	0.004279835390946502	0.005887345679012346
2	9.72	0.021435185185185186	0.004863683127572016	0.006185699588477366
2	9.76	0.01898148148148148	0.004071502057613169	0.005982510288065844
2	9.8	0.019025205761316874	0.0036702674897119343	0.005560699588477366
2	9.84	0.015640432098765433	0.00257201646090535	0.00625
2	9.88	0.014611625514403292	0.0017309670781893004	0.006293724279835391
2	9.92	0.012484567901234568	0.0016075102880658437	0.005722736625514403
2	9.96	0.012121913580246913	0.002204218106995885	0.005267489711934157
2	10.0	0.010426954732510287	0.002232510288065844	0.003912037037037037
2	10.040000000000001	0.006121399176954733	0.0007073045267489712	0.0022993827160493825
2	10.08	0.02178497942386831	0.005545267489711934	0.0062139917695473255
2	10.120000000000001	0.005244341563786008	0.000787037037037037	0.0019367283950617283
2	10.16	0.008179012345679013	0.0016409465020576133	0.002690329218106996
2	10.200000000000001	0.0038143004115226337	0.000720164609053498	0.0013940329218106995
2	10.24	0.00912037037037037	0.002093621399176955	0.003081275720164609
2	10.28	0.0025025720164609053	0.00033950617283950616	0.0008744855967078189
2	10.32	0.006759259259259259	0.0014789094650205761	0.0025051440329218106
2	10.36	0.002852366255144033	0.0002957818930041152	0.0012345679012345679
2	10.4	0.00507716049382716	0.0009722222222222222	0.001990740740740741
2	10.44	0.004220679012345679	0.0006327160493827161	0.0017515432098765432
2	10.48	0.0015406378600823045	9.516460905349794e-05	0.000779320987654321
2	10.52	0.0036496913580246915	0.0008796296296296296	0.0012448559670781892
2	10.56	0.015218621399176955	0.0033641975308641974	0.004290123456790124
2	10.6	0.0022890946502057614	0.0002314814814814815	0.0006147119341563787
2	10.64	0.0026594650205761317	0.0003112139917695473	0.0010133744855967079
2	10.68	0.0077777777777777776	0.001412037037037037	0.003883744855967078
2	10.72	0.006715534979423868	0.0002932098765432099	0.00522119341563786
2	10.76	0.01074074074074074	0.0008976337448559671	0.007083333333333333
2	10.8	0.008783436213991769	0.00024434156378600825	0.007119341563786008
2	10.84	0.01032150205761317	0.0010493827160493827	0.006671810699588478
2	10.88	0.008207304526748971	0.000720164609053498	0.0059156378600823045
2	10.92	0.00834104938271605	0.0010030864197530865	0.005012860082304527
2	10.96	0.0051568930041152265	0.0006995884773662552	0.0019495884773662552
2	11.0	0.005756172839506172	0.001404320987654321	0.0023148148148148147
2	11.040000000000001	0.019565329218106997	0.004326131687242799	0.006880144032921811
2	11.08	0.005213477366255144	0.0002777777777777778	0.00386059670781893
2	11.120000000000001	0.009619341563786007	0.0015020576131687243	0.005516975308641975
2	11.16	0.006442901234567902	0.0007664609053497942	0.003973765432098765
2	11.200000000000001	0.00981224279835391	0.001558641975308642	0.005771604938271605
2	11.24	0.0074794238683127574	0.0009002057613168725	0.004472736625514403
2	11.28	0.008145576131687243	0.0006584362139917696	0.005177469135802469
2	11.32	0.006378600823045267	0.0008924897119341564	0.0038348765432098765
2	11.36	0.00805298353909465	0.0009439300411522634	0.004979423868312757
2	11.4	0.004434156378600823	0.0007124485596707819	0.0023765432098765433
2	11.44	0.005563271604938271	0.0004603909465020576	0.0028986625514403294
2	11.48	0.003940329218106996	0.000992798353909465	0.0012705761316872427
2	11.52	0.01838477366255144	0.004272119341563786	0.005437242798353909
2	11.56	0.001779835390946502	0.00020318930041152264	0.0006430041152263374
2	11.6	0.0025051440329218106	0.0004963991769547325	0.0008539094650205761
2	11.64	0.004827674897119341	0.0008641975308641976	0.0018801440329218107
2	11.68	0.0017746913580246914	0.0004475308641975309	0.00038580246913580245
2	11.72	0.005277777777777778	0.0007818930041152264	0.0021784979423868315
2	11.76	0.005257201646090535	0.00016203703703703703	0.004089506172839506
2	11.8	0.008783436213991769	0.0007767489711934157	0.005905349794238683
2	11.84	0.007170781893004115	0.0005092592592592592	0.005108024691358025
2	11.88	0.008459362139917695	0.0010313786008230453	0.004210390946502058
2	11.92	0.004714506172839506	0.0001440329218106996	0.0029063786008230452
2	11.96	0.009102366255144033	0.0007716049382716049	0.005401234567901234
2	12.0	0.017775205761316873	0.0027597736625514404	0.007613168724279836
2	12.040000000000001	0.007013888888888889	0.000462962962962963	0.004843106995884774
2	12.08	0.0062268518518518515	9.259259259259259e-05	0.00477880658436214
2	12.120000000000001	0.00599022633744856	0.0006867283950617284	0.004462448559670782
2	12.16	0.006810699588477367	0.0002494855967078189	0.005090020576131687
2	12.200000000000001	0.007319958847736625	0.0004963991769547325	0.005643004115226337
2	12.24	0.007656893004115226	0.0005015432098765432	0.005429526748971194
2	12.280000000000001	0.005671296296296297	0.00011831275720164609	0.004776234567901235
2	12.32	0.008140432098765433	0.0008436213991769547	0.005213477366255144
2	12.36	0.006414609053497942	0.00036265432098765433	0.0048585390946502055
2	12.4	0.007554012345679012	0.0004449588477366255	0.005200617283950618
2	12.44	0.005568415637860083	0.00019804526748971193	0.004323559670781893
2	12.48	0.02003343621399177	0.0036085390946502057	0.007590020576131687
2	12.52	0.006841563786008231	0.0013194444444444445	0.0037448559670781893
2	12.56	0.0055709876543209875	0.00046810699588477366	0.0038143004115226337
2	12.6	0.006304012345679013	0.001059670781893004	0.0032253086419753085
2	12.64	0.004899691358024692	0.0005401234567901234	0.003148148148148148
2	12.68	0.005159465020576131	0.000787037037037037	0.0025282921810699586
2	12.72	0.0030864197530864196	0.00020318930041152264	0.0021116255144032923
2	12.76	0.005414094650205761	0.0010828189300411523	0.0019110082304526748
2	12.8	0.0034567901234567903	0.000529835390946502	0.001463477366255144
2	12.84	0.010275205761316873	0.0034902263374485595	0.0020781893004115227
2	12.88	0.004873971193415638	0.0012782921810699588	0.0007587448559670781
2	12.92	0.010743312757201647	0.003955761316872428	0.0018621399176954733
2	12.96	0.017181069958847738	0.003927469135802469	0.003945473251028807
2	13.0	0.012345679012345678	0.0034593621399176956	0.0027752057613168726
2	13.040000000000001	0.01282664609053498	0.0028703703703703703	0.0038425925925925928
2	13.08	0.0160570987654321	0.004014917695473251	0.005532407407407408
2	13.120000000000001	0.014688786008230453	0.0031944444444444446	0.005596707818930041
2	13.16	0.014354423868312757	0.0031867283950617283	0.00570216049382716
2	13.200000000000001	0.015246913580246914	0.0036059670781893004	0.005969650205761317
2	13.24	0.012343106995884773	0.002271090534979424	0.006072530864197531
2	13.280000000000001	0.01401491769547325	0.003387345679012346	0.00595679012345679
2	13.32	0.009233539094650205	0.0017386831275720165	0.004354423868312757
2	13.36	0.01459104938271605	0.0036496913580246915	0.006247427983539095
2	13.4	0.014943415637860082	0.0036085390946502057	0.006895576131687243
2	13.44	0.02960133744855967	0.006535493827160494	0.011628086419753086
2	13.48	0.019627057613168724	0.0033179012345679014	0.011646090534979423
2	13.52	0.023906893004115227	0.004760802469135803	0.013708847736625514
2	13.56	0.023762860082304528	0.004393004115226338	0.014300411522633744
2	13.6	0.025468106995884775	0.003909465020576132	0.01696502057613169
2	13.64	0.026594650205761315	0.0032175925925925926	0.01903292181069959
2	13.68	0.026293724279835392	0.003022119341563786	0.019686213991769546
2	13.72	0.028305041152263375	0.0039377572016460905	0.020434670781893004
2	13.76	0.026041666666666668	0.003335905349794239	0.019593621399176954
2	13.8	0.025352366255144032	0.0029963991769547324	0.01904320987654321
2	13.84	0.021224279835390946	0.002219650205761317	0.01678755144032922
2	13.88	0.02189043209876543	0.002510288065843621	0.016412037037037037
2	13.92	0.030411522633744855	0.005244341563786008	0.017481995884773664
2	13.96	0.017373971193415636	0.0014943415637860083	0.01393261316872428
2	14.0	0.014567901234567901	0.0015020576131687243	0.012075617283950617
2	14.040000000000001	0.015897633744855966	0.0018415637860082303	0.01227880658436214
2	14.08	0.015203189300411523	0.0017463991769547326	0.01131687242798354
2	14.120000000000001	0.013153292181069958	0.0015637860082304527	0.009765946502057614
2	14.16	0.013487654320987655	0.0014429012345679012	0.009915123456790123
2	14.200000000000001	0.012476851851851852	0.0011625514403292181	0.009405864197530865
2	14.24	0.012662037037037038	0.001427469135802469	0.008546810699588478
2	14.280000000000001	0.008685699588477366	0.0011368312757201646	0.0059619341563786005
2	14.32	0.012049897119341563	0.002322530864197531	0.007109053497942387
2	14.36	0.007664609053497942	0.0016460905349794238	0.0052366255144032925
2	14.4	0.021846707818930042	0.005375514403292181	0.008513374485596708
2	14.44	0.007656893004115226	0.001903292181069959	0.0046965020576131685
2	14.48	0.012145061728395062	0.002880658436213992	0.006741255144032922
2	14.52	0.015046296296296295	0.0028497942386831276	0.009179526748971193
2	14.56	0.020640432098765434	0.0036702674897119343	0.012597736625514402
2	14.6	0.022368827160493827	0.002978395061728395	0.015146604938271606
2	14.64	0.022193930041152263	0.0032304526748971195	0.014562757201646091
2	14.68	0.018865740740740742	0.0040174897119341565	0.010666152263374485
2	14.72	0.014904835390946503	0.0031635802469135803	0.00793724279835391
2	14.76	0.014925411522633745	0.0043055555555555555	0.006311728395061728
2	14.8	0.013922325102880658	0.0033153292181069957	0.0064789094650205764
2	14.84	0.014246399176954732	0.0038425925925925928	0.006195987654320988
2	14.88	0.022098765432098766	0.004945987654320988	0.007595164609053498
2	14.92	0.012790637860082305	0.0029140946502057615	0.005218621399176955
2	14.96	0.011646090534979423	0.0024948559670781895	0.004709362139917695
2	15.0	0.013760288065843621	0.004068930041152263	0.0048816872427983535
2	15.040000000000001	0.011131687242798354	0.0020756172839506174	0.004614197530864198
2	15.08	0.010987654320987654	0.0034002057613168723	0.003881172839506173
2	15.120000000000001	0.012919238683127571	0.005679012345679012	0.00367798353909465
2	15.16	0.011358024691358024	0.005576131687242798	0.0026363168724279837
2	15.200000000000001	0.010645576131687243	0.0055246913580246915	0.002433127572016461
2	15.24	0.010100308641975309	0.0049717078189300415	0.0026671810699588475
2	15.280000000000001	0.011805555555555555	0.00636059670781893	0.002602880658436214
2	15.32	0.01172582304526749	0.005162037037037037	0.003487654320987654
2	15.36	0.026815843621399178	0.008927469135802469	0.007654320987654321
2	15.4	0.009817386831275721	0.0030761316872427984	0.004097222222222223
2	15.44	0.014284979423868313	0.00448559670781893	0.005061728395061729
2	15.48	0.012458847736625514	0.003125	0.004583333333333333
2	15.52	0.013503086419753086	0.003616255144032922	0.0043055555555555555
2	15.56	0.010568415637860082	0.0030015432098765434	0.0029346707818930042
2	15.6	0.011967592592592592	0.0031378600823045266	0.002839506172839506
2	15.64	0.011306584362139918	0.0027752057613168726	0.0024742798353909463
2	15.68	0.009495884773662552	0.002088477366255144	0.001787551440329218
2	15.72	0.013423353909465021	0.0031584362139917698	0.0029140946502057615
2	15.76	0.008729423868312757	0.0012319958847736626	0.001977880658436214
2	15.8	0.016247427983539096	0.0035030864197530863	0.0037602880658436214
2	15.84	0.01891460905349794	0.0036651234567901233	0.004130658436213992
2	15.88	0.010020576131687242	0.002052469135802469	0.0011754115226337448
2	15.92	0.00881687242798354	0.002409979423868313	0.0008127572016460906
2	15.96	0.00837448559670782	0.0015432098765432098	0.0015329218106995884
2	16.0	0.0098559670781893	0.0028137860082304528	0.001875
2	16.04	0.007641460905349794	0.0015792181069958849	0.0017078189300411522
2	16.080000000000002	0.008690843621399177	0.0018029835390946502	0.0017001028806584361
2	16.12	0.005758744855967078	0.0004989711934156379	0.0007998971193415638
2	16.16	0.008685699588477366	0.002337962962962963	0.0008924897119341564
2	16.2	0.005653292181069959	0.0008076131687242799	0.0010133744855967079
2	16.240000000000002	0.006851851851851852	0.0017695473251028806	0.0005272633744855968
2	16.28	0.0034670781893004115	0.0003832304526748971	0.0005658436213991769
2	16.32	0.01948559670781893	0.0045936213991769545	0.004488168724279836
2	16.36	0.004349279835390947	0.0004783950617283951	0.0010982510288065845
2	16.4	0.0075720164609053495	0.0018698559670781894	0.0017335390946502057
2	16.44	0.0042026748971193415	0.0011574074074074073	0.0006970164609053498
2	16.48	0.005853909465020576	0.0015406378600823045	0.0012319958847736626
2	16.52	0.003222736625514403	0.0008024691358024691	0.0008436213991769547
2	16.56	0.00801440329218107	0.002037037037037037	0.0019521604938271605
2	16.6	0.0024305555555555556	0.0005092592592592592	0.0003755144032921811
2	16.64	0.009683641975308643	0.003351337448559671	0.002196502057613169
2	16.68	0.003703703703703704	0.001455761316872428	0.0005041152263374485
2	16.72	0.007391975308641975	0.0028137860082304528	0.0017978395061728396
2	16.76	0.004670781893004115	0.0013348765432098766	0.001103395061728395
2	16.8	0.022438271604938272	0.0061805555555555555	0.005241769547325103
2	16.84	0.009133230452674897	0.0032098765432098763	0.0025694444444444445
2	16.88	0.011195987654320987	0.004207818930041152	0.0031147119341563786
2	16.92	0.0045936213991769545	0.002029320987654321	0.0012268518518518518
2	16.96	0.006748971193415638	0.0022659465020576134	0.001838991769547325
2	17.0	0.0017412551440329218	0.0004603909465020576	0.00038065843621399177
2	17.04	0.003104423868312757	0.0005941358024691358	0.0009310699588477366
2	17.080000000000002	0.0010339506172839506	0.00023919753086419754	0.0004089506172839506
2	17.12	0.0014583333333333334	0.0002957818930041152	0.0005658436213991769
2	17.16	0.002368827160493827	0.0006121399176954733	0.0002777777777777778
2	17.2	0.006790123456790123	0.002507716049382716	0.001787551440329218
2	17.240000000000002	0.00926440329218107	0.0027186213991769546	0.001779835390946502
2	17.28	0.0234619341563786	0.005637860082304527	0.005462962962962963
2	17.32	0.011911008230452675	0.0032458847736625517	0.0019573045267489713
2	17.36	0.011121399176954733	0.0029861111111111113	0.0024434156378600825
2	17.400000000000002	0.009326131687242799	0.002888374485596708	0.0012551440329218106
2	17.44	0.008595679012345678	0.0027237654320987656	0.0015457818930041153
2	17.48	0.013266460905349794	0.004364711934156378	0.0019521604938271605
2	17.52	0.01612397119341564	0.005288065843621399	0.003389917695473251
2	17.56	0.010429526748971194	0.0033050411522633745	0.001324588477366255
2	17.6	0.006723251028806584	0.0019290123456790122	0.001000514403292181
2	17.64	0.006504629629629629	0.0008281893004115226	0.0017901234567901235
2	17.68	0.016126543209876543	0.003940329218106996	0.00503858024691358
2	17.72	0.012127057613168724	0.0015123456790123457	0.004840534979423868
2	17.76	0.02996656378600823	0.005977366255144033	0.009295267489711934
2	17.8	0.017155349794238682	0.0029578189300411522	0.006129115226337449
2	17.84	0.01529320987654321	0.0029372427983539095	0.005154320987654321
2	17.88	0.01481738683127572	0.002199074074074074	0.003986625514403292
2	17.92	0.010835905349794239	0.0008950617283950618	0.002713477366255144
2	17.96	0.010347222222222223	0.001147119341563786	0.001669238683127572
2	18.0	0.007196502057613169	0.0006661522633744856	0.0005169753086419753
2	18.04	0.00801954732510288	0.0009722222222222222	0.0003780864197530864
2	18.080000000000002	0.008479938271604938	0.0013168724279835392	0.0010365226337448559
2	18.12	0.00952417695473251	0.0014969135802469136	0.001021090534979424
2	18.16	0.013636831275720164	0.0035210905349794238	0.0027700617283950616
2	18.2	0.018266460905349793	0.004781378600823045	0.005285493827160494
2	18.240000000000002	0.02936471193415638	0.007358539094650206	0.007878086419753086
2	18.28	0.010290637860082304	0.0020241769547325104	0.0028137860082304528
2	18.32	0.012044753086419753	0.002191358024691358	0.003623971193415638
2	18.36	0.011972736625514404	0.0027957818930041153	0.0037319958847736624
2	18.400000000000002	0.013261316872427983	0.0023868312757201644	0.004359567901234568
2	18.44	0.012078189300411523	0.0025334362139917696	0.003698559670781893
2	18.48	0.011026234567901234	0.0029501028806584364	0.0027469135802469136
2	18.52	0.01058641975308642	0.0028986625514403294	0.00363940329218107
2	18.56	0.00930298353909465	0.0029475308641975307	0.001800411522633745
2	18.6	0.005761316872427984	0.0013554526748971194	0.001941872427983539
2	18.64	0.00466820987654321	0.0014943415637860083	0.0014377572016460905
2	18.68	0.01349022633744856	0.005216049382716049	0.0018209876543209876
2	18.72	0.029032921810699587	0.008070987654320988	0.006383744855967078
2	18.76	0.013299897119341564	0.004449588477366255	0.001941872427983539
2	18.8	0.009578189300411523	0.0032150205761316874	0.0015689300411522633
2	18.84	0.009236111111111112	0.003310185185185185	0.0015792181069958849
2	18.88	0.007440843621399177	0.002788065843621399	0.0013117283950617284
2	18.92	0.0084130658436214	0.0032536008230452675	0.0012654320987654322
2	18.96	0.00900462962962963	0.0036368312757201647	0.0017283950617283952
2	19.0	0.00944187242798354	0.0038940329218106998	0.0019598765432098765
2	19.04	0.005136316872427983	0.0025205761316872428	0.0007433127572016461
2	19.080000000000002	0.00753858024691358	0.0034233539094650207	0.0016846707818930042
2	19.12	0.003233024691358025	0.0015972222222222223	0.0006121399176954733
2	19.16	0.003523662551440329	0.0017463991769547326	0.0007304526748971193
2	19.2	0.014861111111111111	0.004068930041152263	0.003461934156378601
2	19.240000000000002	0.003042695473251029	0.0009439300411522634	0.0006867283950617284
2	19.28	0.0013220164609053498	0.0003832304526748971	0.000257201646090535
2	19.32	0.001610082304526749	0.0003497942386831276	0.00037037037037037035
2	19.36	0.0018106995884773663	0.0002700617283950617	0.00029835390946502055
2	19.400000000000002	0.0012139917695473252	0.00030092592592592595	0.0002160493827160494
2	19.44	0.002713477366255144	0.000727880658436214	0.00019032921810699588
2	19.48	0.001190843621399177	0.00024176954732510288	0.00017746913580246913
2	19.52	0.002926954732510288	0.0009979423868312757	0.0003420781893004115
2	19.56	0.0007973251028806584	0.00011831275720164609	3.3436213991769545e-05
2	19.6	0.0019495884773662552	0.0002700617283950617	8.74485596707819e-05
2	19.64	0.0011805555555555556	5.1440329218106995e-05	4.11522633744856e-05
2	19.68	0.016381172839506172	0.004212962962962963	0.003081275720164609
2	19.72	0.003168724279835391	0.0007638888888888889	0.00014146090534979423
2	19.76	0.006908436213991769	0.0017618312757201645	0.0009593621399176954
2	19.8	0.006098251028806585	0.001440329218106996	0.0004783950617283951
2	19.84	0.004434156378600823	0.0007536008230452675	0.00026748971193415636
2	19.88	0.0034156378600823044	0.0005118312757201646	0.00015174897119341564
2	19.92	0.0019470164609053499	0.0002314814814814815	0.00013374485596707818
2	19.96	0.005275205761316872	0.0009619341563786008	0.0010493827160493827
2	20.0	0.004050925925925926	0.000941358024691358	6.687242798353909e-05
2	20.04	0.009020061728395062	0.002690329218106996	0.0014866255144032922
2	20.080000000000002	0.007741769547325103	0.002119341563786008	0.0011599794238683128
2	20.12	0.010823045267489713	0.002839506172839506	0.001574074074074074
2	20.16	0.02095679012345679	0.004598765432098765	0.0039377572016460905
2	20.2	0.011643518518518518	0.002993827160493827	0.0023662551440329217
2	20.240000000000002	0.011329732510288066	0.0027160493827160493	0.0023662551440329217
2	20.28	0.009902263374485597	0.0026929012345679013	0.0013065843621399176
2	20.32	0.007155349794238683	0.0026568930041152264	0.001463477366255144
2	20.36	0.006967592592592593	0.0020756172839506174	0.0011599794238683128
2	20.400000000000002	0.009164094650205762	0.0017541152263374487	0.002067901234567901
2	20.44	0.00775977366255144	0.0019521604938271605	0.0013297325102880658
2	20.48	0.007782921810699588	0.0026414609053497943	0.001993312757201646
2	20.52	0.0052263374485596705	0.001368312757201646	8.74485596707819e-05
2	20.56	0.004038065843621399	0.0010905349794238684	0.0002700617283950617
2	20.6	0.002412551440329218	0.0006558641975308642	0.00015689300411522632
2	20.64	0.016486625514403292	0.003909465020576132	0.003382201646090535
2	20.68	0.002345679012345679	0.000925925925925926	0.00013117283950617284
2	20.72	0.004529320987654321	0.0013117283950617284	0.00019290123456790122
2	20.76	0.005851337448559671	0.002139917695473251	0.0014583333333333334
2	20.8	0.003909465020576132	0.0013297325102880658	0.000992798353909465
2	20.84	0.0016640946502057613	0.0006224279835390946	0.00016203703703703703
2	20.88	0.0010133744855967079	0.0007330246913580247	3.3436213991769545e-05
2	20.92	0.005743312757201646	0.0026723251028806586	0.0011368312757201646
2	20.96	0.0017155349794238683	0.0011213991769547325	0.0003575102880658436
2	21.0	0.002397119341563786	0.0014094650205761317	0.0004449588477366255
2	21.04	0.0021013374485596707	0.0012371399176954732	0.00020576131687242798
2	21.080000000000002	0.0037474279835390946	0.001823559670781893	0.0007998971193415638
2	21.12	0.014866255144032921	0.004071502057613169	0.004205246913580247
2	21.16	0.006926440329218107	0.0014171810699588477	0.003698559670781893
2	21.2	0.009194958847736625	0.0013091563786008231	0.005905349794238683
2	21.240000000000002	0.014056069958847736	0.0017695473251028806	0.008914609053497943
2	21.28	0.014562757201646091	0.0019238683127572017	0.010036008230452675
2	21.32	0.014426440329218106	0.0014429012345679012	0.009953703703703704
2	21.36	0.01690843621399177	0.004452160493827161	0.006898148148148148
2	21.400000000000002	0.01462962962962963	0.003703703703703704	0.006977880658436214
2	21.44	0.02111625514403292	0.00580761316872428	0.0088940329218107
2	21.48	0.019897119341563786	0.00477880658436214	0.008320473251028807
2	21.52	0.02647633744855967	0.006527777777777778	0.010388374485596708
2	21.56	0.021401748971193416	0.00360082304526749	0.010753600823045268
2	21.6	0.037811213991769545	0.008652263374485597	0.014488168724279835
2	21.64	0.021550925925925925	0.0029012345679012346	0.013106995884773662
2	21.68	0.024843106995884774	0.004637345679012346	0.013294753086419753
2	21.72	0.024140946502057614	0.00356738683127572	0.015023148148148148
2	21.76	0.02726337448559671	0.005496399176954733	0.015859053497942387
2	21.8	0.024660493827160495	0.003425925925925926	0.016103395061728396
2	21.84	0.025717592592592594	0.005419238683127572	0.01445216049382716
2	21.88	0.024544753086419752	0.004094650205761317	0.014529320987654321
2	21.92	0.026998456790123457	0.005925925925925926	0.014616769547325104
2	21.96	0.02925925925925926	0.0060416666666666665	0.015522119341563787
2	22.0	0.027867798353909463	0.006823559670781893	0.01397119341563786
2	22.04	0.02790895061728395	0.006635802469135803	0.012106481481481482
2	22.080000000000002	0.039776234567901234	0.010198045267489712	0.01294238683127572
2	22.12	0.02834104938271605	0.007294238683127572	0.010257201646090536
2	22.16	0.0256738683127572	0.006442901234567902	0.011334876543209877
2	22.2	0.026872427983539095	0.006494341563786008	0.013001543209876544
2	22.240000000000002	0.023984053497942387	0.004989711934156379	0.011229423868312757
2	22.28	0.02726851851851852	0.007492283950617284	0.009681069958847736
2	22.32	0.022155349794238683	0.005637860082304527	0.008045267489711934
2	22.36	0.023996913580246915	0.0066049382716049385	0.00952932098765432
2	22.400000000000002	0.02213991769547325	0.005766460905349794	0.008798868312757202
2	22.44	0.020079732510288065	0.005020576131687242	0.00856224279835391
2	22.48	0.022353395061728395	0.006082818930041152	0.010020576131687242
2	22.52	0.021406893004115225	0.005406378600823045	0.009161522633744855
2	22.56	0.040540123456790124	0.011021090534979424	0.014681069958847737
2	22.6	0.022232510288065842	0.0048585390946502055	0.010743312757201647
2	22.64	0.021882716049382717	0.005025720164609054	0.011489197530864198
2	22.68	0.015411522633744856	0.002777777777777778	0.009465020576131687
2	22.72	0.02210133744855967	0.005766460905349794	0.011558641975308643
2	22.76	0.014104938271604939	0.0023791152263374486	0.009274691358024691
2	22.8	0.016890432098765434	0.002878086419753086	0.011085390946502058
2	22.84	0.015321502057613168	0.0021347736625514403	0.010138888888888888
2	22.88	0.016877572016460906	0.002749485596707819	0.011123971193415638
2	22.92	0.016226851851851853	0.001954732510288066	0.012420267489711935
2	22.96	0.016766975308641976	0.002088477366255144	0.012451131687242798
2	23.0	0.015462962962962963	0.0010622427983539094	0.012579732510288065
2	23.04	0.02561471193415638	0.004470164609053498	0.012463991769547326
2	23.080000000000002	0.019431584362139917	0.0027829218106995885	0.012427983539094651
2	23.12	0.015977366255144034	0.0013117283950617284	0.011288580246913581
2	23.16	0.023984053497942387	0.0031352880658436213	0.014084362139917695
2	23.2	0.02154835390946502	0.003623971193415638	0.012420267489711935
2	23.240000000000002	0.024089506172839507	0.006010802469135802	0.01246656378600823
2	23.28	0.021224279835390946	0.00643775720164609	0.009830246913580247
2	23.32	0.024868827160493826	0.009135802469135803	0.009621913580246914
2	23.36	0.019681069958847736	0.006967592592592593	0.0077083333333333335
2	23.400000000000002	0.03101337448559671	0.01003858024691358	0.013266460905349794
2	23.44	0.027752057613168724	0.007888374485596707	0.011453189300411523
2	23.48	0.033114711934156375	0.010025720164609054	0.012713477366255143
2	23.52	0.049503600823045266	0.014385288065843622	0.014493312757201646
2	23.56	0.039333847736625516	0.01040380658436214	0.013695987654320988
2	23.6	0.037736625514403294	0.010954218106995884	0.01287037037037037
2	23.64	0.03502057613168724	0.009380144032921811	0.011772119341563785
2	23.68	0.03570730452674897	0.010396090534979424	0.011831275720164609
2	23.72	0.025550411522633744	0.005761316872427984	0.010200617283950617
2	23.76	0.027286522633744856	0.00676954732510288	0.010933641975308642
2	23.8	0.017695473251028805	0.0026054526748971194	0.009675925925925926
2	23.84	0.019444444444444445	0.004138374485596708	0.009382716049382716
2	23.88	0.011646090534979423	0.0016795267489711934	0.006388888888888889
2	23.92	0.019089506172839506	0.004709362139917695	0.007579732510288066
2	23.96	0.014310699588477365	0.0015689300411522633	0.00698559670781893
2	24.0	0.03601337448559671	0.008119855967078189	0.011262860082304527
2	24.04	0.01602880658436214	0.00198559670781893	0.006643518518518518
2	24.080000000000002	0.0171630658436214	0.0037602880658436214	0.0048919753086419755
2	24.12	0.019771090534979423	0.003755144032921811	0.006219135802469136
2	24.16	0.017358539094650207	0.005318930041152263	0.003935185185185185
2	24.2	0.018088991769547324	0.00507201646090535	0.005342078189300411
2	24.240000000000002	0.0067772633744855966	0.002204218106995885	0.0014814814814814814
2	24.28	0.013978909465020575	0.005689300411522634	0.0031352880658436213
2	24.32	0.009837962962962963	0.0035108024691358026	0.0020396090534979426
2	24.36	0.019233539094650205	0.007587448559670782	0.005522119341563786
2	24.400000000000002	0.014284979423868313	0.005442386831275721	0.004837962962962963
2	24.44	0.027916666666666666	0.009904835390946502	0.007785493827160494
2	24.48	0.04135802469135803	0.012734053497942387	0.01032150205761317
2	24.52	0.041010802469135806	0.014390432098765431	0.009992283950617284
2	24.560000000000002	0.04205246913580247	0.013801440329218108	0.010115740740740741
2	24.6	0.04601851851851852	0.014966563786008231	0.010771604938271605
2	24.64	0.04894804526748971	0.01254372427983539	0.013081275720164608
2	24.68	0.05120884773662551	0.015192901234567902	0.011386316872427983
2	24.72	0.04378600823045267	0.01132201646090535	0.011275720164609053
2	24.76	0.047824074074074074	0.014061213991769548	0.011772119341563785
2	24.8	0.03362139917695473	0.008281893004115226	0.01018261316872428
2	24.84	0.031712962962962964	0.00952932098765432	0.010056584362139917
2	24.88	0.02452932098765432	0.007890946502057614	0.0077880658436213996
2	24.92	0.028945473251028808	0.00986111111111111	0.006766975308641975
2	24.96	0.03603909465020576	0.011625514403292181	0.009215534979423868
2	25.0	0.01860082304526749	0.008076131687242798	0.004534465020576132
2	25.04	0.02191872427983539	0.009122942386831276	0.004979423868312757
2	25.080000000000002	0.027155349794238684	0.007867798353909465	0.005264917695473251
2	25.12	0.022926954732510288	0.007839506172839506	0.005866769547325103
2	25.16	0.024758230452674897	0.007811213991769548	0.009328703703703704
2	25.2	0.022996399176954733	0.005414094650205761	0.011630658436213992
2	25.240000000000002	0.031131687242798353	0.0070987654320987656	0.01668724279835391
2	25.28	0.028371913580246915	0.005074588477366256	0.018027263374485597
2	25.32	0.03085133744855967	0.005684156378600823	0.019832818930041154
2	25.36	0.026944444444444444	0.004801954732510288	0.017533436213991768
2	25.400000000000002	0.029891975308641974	0.0051234567901234564	0.01934670781893004
2	25.44	0.046705246913580245	0.009915123456790123	0.023004115226337447
2	25.48	0.03481738683127572	0.005833333333333334	0.02253343621399177
2	25.52	0.038356481481481484	0.007289094650205761	0.02284979423868313
2	25.560000000000002	0.03449331275720165	0.00587962962962963	0.021463477366255142
2	25.6	0.03609053497942387	0.007404835390946502	0.020928497942386833
2	25.64	0.03162037037037037	0.006854423868312757	0.017651748971193416
2	25.68	0.0331275720164609	0.008508230452674898	0.01723508230452675
2	25.72	0.028155864197530866	0.008587962962962962	0.013101851851851852
2	25.76	0.02935185185185185	0.009663065843621399	0.01217335390946502
2	25.8	0.02648662551440329	0.009166666666666667	0.009866255144032922
2	25.84	0.026039094650205763	0.009035493827160493	0.008729423868312757
2	25.88	0.022867798353909466	0.0075	0.0075823045267489715
2	25.92	0.035617283950617286	0.011255144032921811	0.009169238683127572
2	25.96	0.01975565843621399	0.006301440329218107	0.0053395061728395065
2	26.0	0.02119598765432099	0.007700617283950617	0.004488168724279836
2	26.04	0.02104423868312757	0.007489711934156379	0.004837962962962963
2	26.080000000000002	0.02423611111111111	0.008492798353909465	0.006327160493827161
2	26.12	0.02999485596707819	0.00905349794238683	0.009758230452674897
2	26.16	0.032826646090534976	0.009375	0.012430555555555556
2	26.2	0.03646090534979424	0.00753343621399177	0.016185699588477365
2	26.240000000000002	0.039765946502057614	0.007811213991769548	0.019637345679012347
2	26.28	0.03838734567901234	0.004917695473251029	0.021669238683127572
2	26.32	0.04035751028806584	0.004449588477366255	0.025280349794238682
2	26.36	0.05782150205761317	0.008415637860082304	0.031098251028806586
2	26.400000000000002	0.08282150205761317	0.013585390946502058	0.039202674897119344
2	26.44	0.08612397119341564	0.015550411522633745	0.04225308641975309
2	26.48	0.0757638888888889	0.012854938271604938	0.040460390946502056
2	26.52	0.06704732510288065	0.00842335390946502	0.03772119341563786
2	26.560000000000002	0.04863683127572017	0.002196502057613169	0.032983539094650204
2	26.6	0.047762345679012344	0.0030915637860082306	0.03292438271604938
2	26.64	0.04343621399176955	0.0032458847736625517	0.03132716049382716
2	26.68	0.036813271604938275	0.0012448559670781892	0.02807098765432099
2	26.72	0.03671296296296296	0.0026286008230452674	0.026885288065843622
2	26.76	0.03337962962962963	0.0017103909465020577	0.023891460905349795
2	26.8	0.030761316872427984	0.0018287037037037037	0.022363683127572018
2	26.84	0.02813528806584362	0.0010365226337448559	0.020280349794238685
2	26.88	0.047893518518518516	0.007672325102880659	0.02260545267489712
2	26.92	0.03719907407407407	0.003045267489711934	0.018117283950617284
2	26.96	0.037029320987654324	0.00301440329218107	0.016129115226337448
2	27.0	0.03777263374485597	0.0029526748971193417	0.01563014403292181
2	27.04	0.043536522633744856	0.007744341563786008	0.015817901234567902
2	27.080000000000002	0.04302469135802469	0.008906893004115226	0.014693930041152263
2	27.12	0.047332818930041154	0.012728909465020576	0.01612397119341564
2	27.16	0.04862911522633745	0.013724279835390946	0.015208333333333334
2	27.2	0.04556327160493827	0.012075617283950617	0.015825617283950617
2	27.240000000000002	0.028521090534979424	0.006252572016460905	0.009022633744855967
2	27.28	0.023978909465020577	0.004390432098765432	0.00881687242798354
2	27.32	0.02246656378600823	0.004704218106995885	0.0060416666666666665
2	27.36	0.04055298353909465	0.00885030864197531	0.012379115226337448
2	27.400000000000002	0.024218106995884774	0.004943415637860082	0.005843621399176955
2	27.44	0.022337962962962962	0.003793724279835391	0.008143004115226338
2	27.48	0.016378600823045267	0.0029732510288065844	0.00489454732510288
2	27.52	0.014799382716049383	0.001535493827160494	0.006311728395061728
2	27.560000000000002	0.015146604938271606	0.0022016460905349795	0.0053858024691358026
2	27.6	0.015547839506172839	0.0016640946502057613	0.006574074074074074
2	27.64	0.016049382716049384	0.002888374485596708	0.0051337448559670784
2	27.68	0.017137345679012345	0.0018415637860082303	0.007497427983539095
2	27.72	0.0137011316872428	0.0017155349794238683	0.004652777777777777
2	27.76	0.017854938271604937	0.0012962962962962963	0.00794753086419753
2	27.8	0.014722222222222222	0.0019804526748971193	0.004477880658436214
2	27.84	0.029128086419753087	0.00603395061728395	0.00838477366255144
2	27.88	0.0128369341563786	0.0031738683127572015	0.00294238683127572
2	27.92	0.012489711934156378	0.0032690329218106997	0.0031738683127572015
2	27.96	0.014302983539094651	0.003698559670781893	0.004614197530864198
2	28.0	0.018204732510288067	0.004076646090534979	0.0065020576131687245
2	28.04	0.02049897119341564	0.004801954732510288	0.00838991769547325
2	28.080000000000002	0.019498456790123457	0.0042309670781893	0.00911522633744856
2	28.12	0.019917695473251028	0.0037602880658436214	0.009858539094650206
2	28.16	0.021736111111111112	0.004434156378600823	0.01106738683127572
2	28.2	0.02360082304526749	0.005054012345679012	0.01219650205761317
2	28.240000000000002	0.021862139917695474	0.003935185185185185	0.013281893004115227
2	28.28	0.028184156378600823	0.005030864197530864	0.017209362139917694
2	28.32	0.03886574074074074	0.006342592592592592	0.021723251028806585
2	28.36	0.031875	0.004781378600823045	0.022518004115226337
2	28.400000000000002	0.031188271604938273	0.0033333333333333335	0.02504372427983539
2	28.44	0.03825360082304527	0.005244341563786008	0.02873456790123457
2	28.48	0.03347222222222222	0.0030272633744855967	0.0285570987654321
2	28.52	0.03938528806584362	0.0049382716049382715	0.030910493827160494
2	28.560000000000002	0.03347222222222222	0.002926954732510288	0.02915895061728395
2	28.6	0.036473765432098765	0.0038888888888888888	0.029444444444444443
2	28.64	0.032613168724279835	0.0029603909465020575	0.027227366255144034
2	28.68	0.03130658436213992	0.003081275720164609	0.025859053497942385
2	28.72	0.030246913580246913	0.002993827160493827	0.02507716049382716
2	28.76	0.026391460905349794	0.0024819958847736626	0.02280864197530864
2	28.8	0.03797582304526749	0.005606995884773662	0.02441358024691358
2	28.84	0.024048353909465022	0.0027314814814814814	0.019706790123456792
2	28.88	0.02202932098765432	0.002515432098765432	0.017741769547325103
2	28.92	0.026116255144032922	0.005228909465020576	0.016075102880658436
2	28.96	0.020370370370370372	0.002844650205761317	0.014675925925925926
2	29.0	0.014215534979423869	0.00227880658436214	0.010931069958847737
2	29.04	0.01273148148148148	0.0018698559670781894	0.009506172839506173
2	29.080000000000002	0.007824074074074074	0.0015972222222222223	0.005424382716049383
2	29.12	0.0074202674897119346	0.0012988683127572015	0.005167181069958848
2	29.16	0.0070653292181069955	0.0019444444444444444	0.003942901234567901
2	29.2	0.006484053497942387	0.0013194444444444445	0.0037474279835390946
2	29.240000000000002	0.006679526748971193	0.00198559670781893	0.003045267489711934
2	29.28	0.022487139917695475	0.004899691358024692	0.008662551440329219
2	29.32	0.00919753086419753	0.0006893004115226338	0.0060185185185185185
2	29.36	0.01212448559670782	0.0011599794238683128	0.007790637860082304
2	29.400000000000002	0.029050925925925924	0.005699588477366255	0.013359053497942386
2	29.44	0.035424382716049384	0.007638888888888889	0.017507716049382716
2	29.48	0.04259259259259259	0.009184670781893004	0.020928497942386833
2	29.52	0.04157664609053498	0.009356995884773662	0.02013888888888889
2	29.560000000000002	0.05632716049382716	0.01294753086419753	0.023919753086419752
2	29.6	0.06184156378600823	0.014493312757201646	0.026213991769547324
2	29.64	0.05564300411522634	0.013371913580246914	0.022445987654320987
2	29.68	0.044174382716049385	0.008909465020576131	0.020048868312757203
2	29.72	0.03944187242798354	0.0078009259259259256	0.016628086419753087
2	29.76	0.05729423868312757	0.012463991769547326	0.021286008230452676
2	29.8	0.04727623456790123	0.01043724279835391	0.016239711934156378
2	29.84	0.04170524691358025	0.008011831275720164	0.015318930041152264
2	29.88	0.0437037037037037	0.00962962962962963	0.012890946502057613
2	29.92	0.029161522633744857	0.00529835390946502	0.011051954732510288
2	29.96	0.020434670781893004	0.003647119341563786	0.007896090534979423
2	30.0	0.01224022633744856	0.000977366255144033	0.006221707818930041
2	30.04	0.011280864197530865	0.0022093621399176954	0.0039017489711934156
2	30.080000000000002	0.010241769547325103	0.0013940329218106995	0.004845679012345679
2	30.12	0.010468106995884774	0.001705246913580247	0.004832818930041153
2	30.16	0.010643004115226338	0.0014660493827160495	0.006013374485596708
2	30.2	0.013281893004115227	0.0021347736625514403	0.007448559670781893
2	30.240000000000002	0.03403549382716049	0.007692901234567901	0.012294238683127573
2	30.28	0.015645576131687242	0.002728909465020576	0.009781378600823046
2	30.32	0.016550925925925927	0.0027211934156378603	0.009670781893004115
2	30.36	0.020334362139917697	0.004678497942386831	0.010329218106995885
2	30.400000000000002	0.020758744855967078	0.0041795267489711935	0.010588991769547326
2	30.44	0.022142489711934155	0.00563014403292181	0.009994855967078189
2	30.48	0.021350308641975308	0.005321502057613169	0.00871656378600823
2	30.52	0.024979423868312756	0.007764917695473251	0.00782664609053498
2	30.560000000000002	0.021144547325102882	0.0060416666666666665	0.006242283950617284
2	30.6	0.024992283950617283	0.008407921810699588	0.006304012345679013
2	30.64	0.017008744855967078	0.006108539094650206	0.00352880658436214
2	30.68	0.021185699588477366	0.007636316872427984	0.004012345679012346
2	30.72	0.02936985596707819	0.00945730452674897	0.006039094650205762
2	30.76	0.0122119341563786	0.004148662551440329	0.001954732510288066
2	30.8	0.015282921810699589	0.004573045267489712	0.004735082304526749
2	30.84	0.012518004115226338	0.0034207818930041154	0.0050411522633744855
2	30.88	0.016646090534979424	0.004904835390946502	0.006167695473251029
2	30.92	0.01599022633744856	0.004925411522633745	0.006293724279835391
2	30.96	0.013986625514403292	0.00363940329218107	0.006144547325102881
2	31.0	0.013328189300411523	0.003359053497942387	0.006100823045267489
2	31.04	0.011185699588477366	0.002227366255144033	0.004606481481481481
2	31.080000000000002	0.010280349794238683	0.0026183127572016462	0.004331275720164609
2	31.12	0.01033179012345679	0.002536008230452675	0.003958333333333334
2	31.16	0.01132716049382716	0.002816358024691358	0.004657921810699589
2	31.2	0.03864969135802469	0.010393518518518519	0.009146090534979424
2	31.240000000000002	0.018593106995884772	0.003852880658436214	0.004807098765432099
2	31.28	0.01359567901234568	0.003675411522633745	0.003626543209876543
2	31.32	0.014873971193415637	0.004732510288065843	0.003868312757201646
2	31.36	0.014868827160493828	0.00532664609053498	0.005115740740740741
2	31.400000000000002	0.014621913580246913	0.005740740740740741	0.006185699588477366
2	31.44	0.018464506172839505	0.006746399176954732	0.0073302469135802465
2	31.48	0.019627057613168724	0.006507201646090535	0.009827674897119342
2	31.52	0.02788837448559671	0.007484567901234568	0.013150720164609053
2	31.560000000000002	0.02875	0.007551440329218107	0.015113168724279836
2	31.6	0.029400720164609054	0.007088477366255144	0.016646090534979424
2	31.64	0.030367798353909466	0.007484567901234568	0.017222222222222222
2	31.68	0.04287294238683127	0.009436728395061728	0.020720164609053498
2	31.720000000000002	0.031152263374485598	0.005923353909465021	0.018446502057613168
2	31.76	0.032325102880658436	0.005375514403292181	0.019688786008230454
2	31.8	0.03683127572016461	0.0070421810699588475	0.020087448559670783
2	31.84	0.038940329218106993	0.006820987654320988	0.020987654320987655
2	31.88	0.035910493827160495	0.0063940329218107	0.019112654320987653
2	31.92	0.03287808641975309	0.004917695473251029	0.018096707818930042
2	31.96	0.02424897119341564	0.0028369341563786008	0.01404835390946502
2	32.0	0.026293724279835392	0.003675411522633745	0.01367798353909465
2	32.04	0.019295267489711936	0.0021887860082304526	0.010275205761316873
2	32.08	0.02367283950617284	0.004274691358024691	0.011134259259259259
2	32.12	0.01597222222222222	0.001257716049382716	0.00926954732510288
2	32.160000000000004	0.03230195473251029	0.005540123456790123	0.013420781893004115
2	32.2	0.01824588477366255	0.00209619341563786	0.01003858024691358
2	32.24	0.017394547325102882	0.0014146090534979425	0.010198045267489712
2	32.28	0.015210905349794239	0.0015457818930041153	0.008613683127572016
2	32.32	0.013369341563786009	0.0007716049382716049	0.007916666666666667
2	32.36	0.013865740740740741	0.0025617283950617282	0.005823045267489712
2	32.4	0.017986111111111112	0.0036651234567901233	0.007368827160493827
2	32.44	0.044256687242798354	0.013415637860082305	0.012047325102880658
2	32.480000000000004	0.04910236625514403	0.014781378600823045	0.014084362139917695
2	32.52	0.050061728395061726	0.014266975308641976	0.013569958847736626
2	32.56	0.04686213991769547	0.013654835390946501	0.012191358024691358
2	32.6	0.04634002057613169	0.012656893004115226	0.011255144032921811
2	32.64	0.052939814814814815	0.013580246913580247	0.013541666666666667
2	32.68	0.022852366255144033	0.006123971193415637	0.004655349794238683
2	32.72	0.017821502057613167	0.004290123456790124	0.005084876543209877
2	32.76	0.017481995884773664	0.004212962962962963	0.005177469135802469
2	32.8	0.013659979423868313	0.0037345679012345677	0.003981481481481482
2	32.84	0.013963477366255144	0.0034953703703703705	0.003572530864197531
2	32.88	0.00875514403292181	0.0022119341563786006	0.002736625514403292
2	32.92	0.010722736625514403	0.0017181069958847736	0.004313271604938272
2	32.96	0.007021604938271605	0.0010262345679012345	0.0034002057613168723
2	33.0	0.007250514403292181	0.001352880658436214	0.0034284979423868313
2	33.04	0.0057896090534979424	0.0011059670781893003	0.0027674897119341563
2	33.08	0.005406378600823045	0.0016435185185185185	0.002088477366255144
2	33.12	0.02003858024691358	0.004688786008230452	0.005622427983539095
2	33.160000000000004	0.0036368312757201647	0.0011779835390946503	0.0011265432098765433
2	33.2	0.0077314814814814815	0.0021244855967078187	0.002307098765432099
2	33.24	0.003461934156378601	0.000787037037037037	0.0009387860082304527
2	33.28	0.009099794238683128	0.002955246913580247	0.0022453703703703702
2	33.32	0.0030787037037037037	0.0009567901234567902	0.0006044238683127572
2	33.36	0.010594135802469136	0.0034696502057613167	0.003500514403292181
2	33.4	0.004128086419753086	0.0016563786008230452	0.0010133744855967079
2	33.44	0.006669238683127572	0.001903292181069959	0.002103909465020576
2	33.480000000000004	0.0029372427983539095	0.000977366255144033	0.0010570987654320988
2	33.52	0.006908436213991769	0.0019881687242798356	0.0022016460905349795
2	33.56	0.0033410493827160494	0.0012628600823045267	0.0007844650205761317
2	33.6	0.014915123456790124	0.0033436213991769547	0.0046167695473251025
2	33.64	0.010614711934156378	0.0026131687242798352	0.003016975308641975
2	33.68	0.0061574074074074074	0.0016460905349794238	0.0022505144032921812
2	33.72	0.003935185185185185	0.0010185185185185184	0.00165380658436214
2	33.76	0.006162551440329218	0.0019007201646090534	0.0029603909465020575
2	33.8	0.004130658436213992	0.00038837448559670784	0.002816358024691358
2	33.84	0.004393004115226338	0.0007458847736625515	0.002484567901234568
2	33.88	0.0030787037037037037	0.00044238683127572015	0.0014506172839506173
2	33.92	0.03125	0.00889917695473251	0.009135802469135803
2	33.96	0.050761316872427985	0.014020061728395062	0.012417695473251028
2	34.0	0.058541666666666665	0.01628343621399177	0.014333847736625514
2	34.04	0.05877057613168724	0.015020576131687243	0.01588477366255144
2	34.08	0.06575874485596708	0.01555298353909465	0.01790380658436214
2	34.12	0.038626543209876546	0.0072145061728395065	0.011445473251028807
2	34.160000000000004	0.03270318930041152	0.006229423868312757	0.011247427983539095
2	34.2	0.023914609053497942	0.0043287037037037035	0.008834876543209877
2	34.24	0.021484053497942388	0.0035056584362139916	0.007507716049382716
2	34.28	0.01967335390946502	0.003045267489711934	0.006376028806584362
2	34.32	0.019891975308641976	0.0024176954732510287	0.00555298353909465
2	34.36	0.020823045267489713	0.0032458847736625517	0.004421296296296296
2	34.4	0.02154320987654321	0.0036188271604938272	0.0037885802469135805
2	34.44	0.021895576131687244	0.0031224279835390945	0.004537037037037037
2	34.480000000000004	0.01853395061728395	0.003382201646090535	0.0030041152263374487
2	34.52	0.018698559670781892	0.0031893004115226336	0.003132716049382716
2	34.56	0.02768261316872428	0.005581275720164609	0.005483539094650206
2	34.6	0.01323045267489712	0.00253858024691358	0.0020601851851851853
2	34.64	0.008762860082304527	0.0017026748971193416	0.0010159465020576131
2	34.68	0.011592078189300411	0.0023996913580246913	0.0025025720164609053
2	34.72	0.007875514403292181	0.00147119341563786	0.0013786008230452676
2	34.76	0.009156378600823046	0.00176440329218107	0.002286522633744856
2	34.800000000000004	0.007309670781893004	0.0010776748971193415	0.00113940329218107
2	34.84	0.01044238683127572	0.0018132716049382715	0.0013580246913580246
2	34.88	0.014117798353909465	0.0032510288065843622	0.001301440329218107
2	34.92	0.013693415637860083	0.002587448559670782	0.0006790123456790123
2	34.96	0.016347736625514402	0.0035931069958847735	0.0007433127572016461
2	35.0	0.014819958847736625	0.0018981481481481482	0.0015534979423868314
2	35.04	0.03422582304526749	0.00815843621399177	0.006885288065843621
2	35.08	0.013497942386831276	0.0018647119341563786	0.002183641975308642
2	35.12	0.016738683127572016	0.0041332304526748975	0.002808641975308642
2	35.160000000000004	0.010046296296296296	0.001756687242798354	0.0026929012345679013
2	35.2	0.015745884773662552	0.004315843621399177	0.00338477366255144
2	35.24	0.007955246913580247	0.001388888888888889	0.0025617283950617282
2	35.28	0.009570473251028807	0.0019958847736625514	0.0031378600823045266
2	35.32	0.004904835390946502	0.00016975308641975308	0.002749485596707819
2	35.36	0.010761316872427984	0.0015277777777777779	0.005069444444444444
2	35.4	0.007993827160493827	0.00036522633744855967	0.005036008230452675
2	35.44	0.010056584362139917	0.0005632716049382716	0.006584362139917695
2	35.480000000000004	0.01345679012345679	0.0016949588477366256	0.007919238683127572
2	35.52	0.023698559670781893	0.004130658436213992	0.010002572016460905
2	35.56	0.013189300411522633	0.0016589506172839507	0.00816358024691358
2	35.6	0.01080761316872428	0.0010313786008230453	0.006355452674897119
2	35.64	0.010817901234567901	0.0007253086419753087	0.007196502057613169
2	35.68	0.007602880658436214	0.0005066872427983539	0.00514917695473251
2	35.72	0.0067078189300411525	0.0003215020576131687	0.004439300411522634
2	35.76	0.0049382716049382715	0.0005015432098765432	0.003068415637860082
2	35.800000000000004	0.003713991769547325	0.00016718106995884774	0.0023791152263374486
2	35.84	0.00209619341563786	8.23045267489712e-05	0.0015972222222222223
2	35.88	0.0028215020576131686	0.00025205761316872427	0.0018775720164609054
2	35.92	0.0022093621399176954	0.0005632716049382716	0.0008384773662551441
2	35.96	0.0016409465020576133	0.0005401234567901234	0.0003986625514403292
2	36.0	0.01555298353909465	0.0036651234567901233	0.0041229423868312754
2	36.04	0.0021887860082304526	0.0004963991769547325	0.0001800411522633745
2	36.08	0.00474022633744856	0.0010493827160493827	0.0011136831275720164
2	36.12	0.003829732510288066	0.001044238683127572	0.0005812757201646091
2	36.160000000000004	0.011288580246913581	0.003536522633744856	0.0019290123456790122
2	36.2	0.006003086419753087	0.0019007201646090534	0.0011522633744855968
2	36.24	0.0057304526748971196	0.0017489711934156379	0.0017232510288065844
2	36.28	0.0058127572016460904	0.0006095679012345679	0.003940329218106996
2	36.32	0.0055478395061728395	0.00031635802469135804	0.0045936213991769545
2	36.36	0.005043724279835391	2.5720164609053497e-05	0.0044444444444444444
2	36.4	0.004567901234567902	8.487654320987654e-05	0.0036136831275720167
2	36.44	0.0027752057613168726	0.00013374485596707818	0.0018209876543209876
2	36.480000000000004	0.021177983539094652	0.004030349794238683	0.0075025720164609054
2	36.52	0.005632716049382716	0.0003343621399176955	0.0039840534979423865
2	36.56	0.005488683127572017	0.0003292181069958848	0.004020061728395061
2	36.6	0.006671810699588478	0.0005324074074074074	0.004601337448559671
2	36.64	0.00558641975308642	0.0003446502057613169	0.003942901234567901
2	36.68	0.007361111111111111	0.0006867283950617284	0.004516460905349794
2	36.72	0.007901234567901235	0.0007844650205761317	0.004660493827160494
2	36.76	0.010606995884773663	0.0014223251028806585	0.004861111111111111
2	36.800000000000004	0.01210133744855967	0.0012345679012345679	0.005092592592592593
2	36.84	0.01893775720164609	0.002595164609053498	0.006085390946502058
2	36.88	0.019084362139917696	0.001954732510288066	0.005655864197530864
2	36.92	0.02268261316872428	0.0027443415637860083	0.005460390946502058
2	36.96	0.036247427983539096	0.005290637860082305	0.009362139917695474
2	37.0	0.025722736625514404	0.0026311728395061727	0.007029320987654321
2	37.04	0.025375514403292183	0.002155349794238683	0.0075720164609053495
2	37.08	0.021213991769547327	0.0023482510288065843	0.005632716049382716
2	37.12	0.021015946502057615	0.002713477366255144	0.005861625514403292
2	37.160000000000004	0.018474794238683128	0.00220679012345679	0.005625
2	37.2	0.019434156378600822	0.0019444444444444444	0.006442901234567902
2	37.24	0.014750514403292182	0.0005324074074074074	0.004997427983539094
2	37.28	0.017669753086419753	0.001514917695473251	0.006376028806584362
2	37.32	0.016206275720164608	0.001427469135802469	0.005614711934156379
2	37.36	0.015637860082304528	0.0017463991769547326	0.0047659465020576134
2	37.4	0.012142489711934157	0.0012782921810699588	0.004071502057613169
2	37.44	0.02477880658436214	0.00440843621399177	0.0073173868312757205
2	37.480000000000004	0.010444958847736625	0.0009490740740740741	0.003310185185185185
2	37.52	0.00959619341563786	0.001617798353909465	0.00264917695473251
2	37.56	0.010069444444444445	0.0020987654320987655	0.0026646090534979423
2	37.6	0.00563014403292181	0.0006224279835390946	0.0011342592592592593
2	37.64	0.009652777777777777	0.002255658436213992	0.0023045267489711935
2	37.68	0.005864197530864198	0.0009876543209876543	0.0006069958847736626
2	37.72	0.008148148148148147	0.0015920781893004115	0.001404320987654321
2	37.76	0.007476851851851852	0.0006069958847736626	0.002420267489711934
2	37.800000000000004	0.012893518518518518	0.0018287037037037037	0.004534465020576132
2	37.84	0.012085905349794238	0.001448045267489712	0.004647633744855967
2	37.88	0.014650205761316872	0.0021373456790123456	0.005902777777777778
2	37.92	0.02042695473251029	0.0033153292181069957	0.007471707818930041
2	37.96	0.01131687242798354	0.001072530864197531	0.005264917695473251
2	38.0	0.011064814814814816	0.0011728395061728395	0.004825102880658436
2	38.04	0.010820473251028806	0.0017078189300411522	0.004542181069958848
2	38.08	0.011805555555555555	0.002330246913580247	0.004356995884773663
2	38.12	0.007878086419753086	0.0013323045267489711	0.0037165637860082303
2	38.160000000000004	0.011522633744855968	0.0022685185185185187	0.004760802469135803
2	38.2	0.008945473251028806	0.001507201646090535	0.0045241769547325105
2	38.24	0.011612654320987655	0.002093621399176955	0.005354938271604938
2	38.28	0.0073559670781893	0.0005246913580246914	0.005051440329218107
2	38.32	0.009372427983539095	0.0012371399176954732	0.0054809670781893
2	38.36	0.006468621399176954	0.0003266460905349794	0.005141460905349794
2	38.4	0.02120627572016461	0.004014917695473251	0.008541666666666666
2	38.44	0.006923868312757202	0.0005864197530864197	0.0049845679012345675
2	38.480000000000004	0.008539094650205761	0.0009953703703703704	0.005218621399176955
2	38.52	0.008032407407407408	0.0006712962962962962	0.0055015432098765435
2	38.56	0.00742798353909465	0.0010570987654320988	0.004861111111111111
2	38.6	0.007147633744855967	0.0012602880658436214	0.004097222222222223
2	38.64	0.005424382716049383	0.00038580246913580245	0.003909465020576132
2	38.68	0.006838991769547325	0.0014351851851851852	0.003199588477366255
2	38.72	0.004732510288065843	0.0006867283950617284	0.0024228395061728393
2	38.76	0.005311213991769547	0.0007227366255144033	0.0024151234567901234
2	38.800000000000004	0.004212962962962963	0.0011085390946502058	0.001455761316872428
2	38.84	0.005174897119341564	0.0013657407407407407	0.0019290123456790122
2	38.88	0.014765946502057613	0.0030838477366255143	0.004377572016460905
2	38.92	0.0033410493827160494	0.0002880658436213992	0.0011496913580246913
2	38.96	0.0044444444444444444	0.0002726337448559671	0.0023276748971193416
2	39.0	0.00772119341563786	0.000889917695473251	0.004089506172839506
2	39.04	0.008279320987654321	0.0003034979423868313	0.005059156378600823
2	39.08	0.01044238683127572	0.00040380658436213994	0.006736111111111111
2	39.12	0.012651748971193416	0.00016718106995884774	0.00929783950617284
2	39.160000000000004	0.015092592592592593	0.00025977366255144034	0.011921296296296296
2	39.2	0.019184670781893003	0.0006224279835390946	0.01511574074074074
2	39.24	0.020699588477366256	0.0005478395061728395	0.017631172839506173
2	39.28	0.024146090534979424	0.0006404320987654321	0.020185185185185184
2	39.32	0.023904320987654323	0.00028292181069958846	0.021316872427983538
2	39.36	0.03948045267489712	0.0040406378600823046	0.026208847736625514
2	39.4	0.023510802469135804	0.00015432098765432098	0.021728395061728394
2	39.44	0.023559670781893003	0.0006635802469135803	0.02095164609053498
2	39.480000000000004	0.019544753086419755	0.00035493827160493826	0.017880658436213993
2	39.52	0.018775720164609055	0.00036265432098765433	0.01706275720164609
2	39.56	0.015923353909465022	0.00036522633744855967	0.014344135802469135
2	39.6	0.015048868312757202	0.00040380658436213994	0.01327417695473251
2	39.64	0.012772633744855967	0.0003497942386831276	0.011275720164609053
2	39.68	0.011208847736625515	0.00010030864197530864	0.010138888888888888
2	39.72	0.012160493827160494	0.00041923868312757203	0.01018261316872428
2	39.76	0.010691872427983539	9.259259259259259e-05	0.00912551440329218
2	39.800000000000004	0.01069701646090535	0.000367798353909465	0.008621399176954732
2	39.84	0.01993827160493827	0.0029063786008230452	0.010059156378600822
2	39.88	0.007091049382716049	0.00017232510288065845	0.005249485596707819
2	39.92	0.006862139917695473	0.00015174897119341564	0.00492283950617284
2	39.96	0.009117798353909466	0.0005504115226337449	0.005843621399176955
2	40.0	0.008315329218106996	4.886831275720165e-05	0.0058461934156378605
2	40.04	0.010048868312757201	0.00026748971193415636	0.006592078189300412
2	40.08	0.008757716049382715	5.401234567901235e-05	0.006172839506172839
2	40.12	0.007795781893004115	0.00012088477366255144	0.005596707818930041
2	40.160000000000004	0.0075591563786008235	0.0001954732510288066	0.005192901234567901
2	40.2	0.006136831275720164	0.00029063786008230453	0.004284979423868312
2	40.24	0.00643775720164609	0.0004861111111111111	0.003703703703703704
2	40.28	0.005303497942386832	0.0003112139917695473	0.0033950617283950617
2	40.32	0.017939814814814815	0.0035493827160493828	0.005974794238683127
2	40.36	0.0039017489711934156	0.00020576131687242798	0.0022119341563786006
2	40.4	0.004786522633744856	0.0006147119341563787	0.0018441358024691358
2	40.44	0.003809156378600823	0.0005941358024691358	0.0009516460905349795
2	40.480000000000004	0.005576131687242798	0.0011496913580246913	0.0013297325102880658
2	40.52	0.004508744855967078	0.0005452674897119342	0.0008539094650205761
2	40.56	0.004953703703703704	0.0012371399176954732	0.0006635802469135803
2	40.6	0.0051568930041152265	0.0006095679012345679	0.0010030864197530865
2	40.64	0.004760802469135803	0.0006738683127572016	0.0005967078189300411
2	40.68	0.00525462962962963	0.0004938271604938272	0.0010493827160493827
2	40.72	0.0044907407407407405	0.0005066872427983539	0.00043724279835390947
2	40.76	0.008701131687242798	0.0012037037037037038	0.0014171810699588477
2	40.800000000000004	0.017001028806584363	0.0030915637860082306	0.003477366255144033
2	40.84	0.006923868312757202	0.0005195473251028807	0.00029835390946502055
2	40.88	0.006476337448559671	0.0002777777777777778	0.00013117283950617284
2	40.92	0.007713477366255144	0.0004809670781893004	0.0004295267489711934
2	40.96	0.006944444444444444	0.0003446502057613169	0.0005658436213991769
2	41.0	0.008459362139917695	0.0004063786008230453	0.0010776748971193415
2	41.04	0.006669238683127572	0.00038065843621399177	0.0005684156378600823
2	41.08	0.008876028806584363	0.000787037037037037	0.0016383744855967078
2	41.12	0.007463991769547325	0.000676440329218107	0.001404320987654321
2	41.160000000000004	0.006563786008230453	0.0005118312757201646	0.001301440329218107
2	41.2	0.005784465020576132	0.00040380658436213994	0.0009799382716049383
2	41.24	0.004251543209876543	0.00015432098765432098	0.0003935185185185185
2	41.28	0.01833076131687243	0.0038503086419753086	0.0036496913580246915
2	41.32	0.004166666666666667	0.000360082304526749	0.00015689300411522632
2	41.36	0.005054012345679012	0.0009207818930041152	0.00031635802469135804
2	41.4	0.003924897119341564	0.0006044238683127572	0.00043724279835390947
2	41.44	0.006221707818930041	0.001669238683127572	0.00102880658436214
2	41.480000000000004	0.004035493827160494	0.001190843621399177	0.0007433127572016461
2	41.52	0.006795267489711934	0.0017001028806584361	0.0019212962962962964
2	41.56	0.004987139917695473	0.001419753086419753	0.0010108024691358026
2	41.6	0.007281378600823046	0.001808127572016461	0.0019444444444444444
2	41.64	0.005856481481481482	0.0011008230452674897	0.001815843621399177
2	41.68	0.004691358024691358	0.0011445473251028807	0.0013863168724279834
2	41.72	0.006005658436213992	0.0008513374485596708	0.002548868312757202
2	41.76	0.016718106995884774	0.0032536008230452675	0.005452674897119342
2	41.800000000000004	0.00717335390946502	0.0007175925925925926	0.0035493827160493828
2	41.84	0.008515946502057612	0.0007124485596707819	0.005005144032921811
2	41.88	0.012073045267489712	0.0014789094650205761	0.006527777777777778
2	41.92	0.010429526748971194	0.00043467078189300413	0.007183641975308642
2	41.96	0.01275462962962963	0.0006044238683127572	0.00886059670781893
2	42.0	0.010910493827160493	0.000522119341563786	0.007867798353909465
2	42.04	0.00958590534979424	0.0006610082304526749	0.006286008230452675
2	42.08	0.006049382716049383	0.000470679012345679	0.003981481481481482
2	42.12	0.004717078189300412	0.0004475308641975309	0.0027700617283950616
2	42.160000000000004	0.0033770576131687243	0.0002160493827160494	0.0021296296296296298
2	42.2	0.003996913580246913	0.0003189300411522634	0.001965020576131687
2	42.24	0.018328189300411524	0.0037860082304526747	0.005599279835390947
2	42.28	0.003361625514403292	0.00011316872427983539	0.002093621399176955
2	42.32	0.006728395061728395	0.000889917695473251	0.0026723251028806586
2	42.36	0.005447530864197531	0.0007921810699588477	0.0018467078189300411
2	42.4	0.009431584362139919	0.0016229423868312758	0.003006687242798354
2	42.44	0.007013888888888889	0.0011368312757201646	0.0017901234567901235
2	42.480000000000004	0.009439300411522633	0.0016460905349794238	0.00279320987654321
2	42.52	0.0074202674897119346	0.001440329218106996	0.0016718106995884773
2	42.56	0.01073559670781893	0.0019135802469135803	0.002433127572016461
2	42.6	0.011337448559670782	0.002384259259259259	0.0021373456790123456
2	42.64	0.012800925925925926	0.002412551440329218	0.002281378600823045
2	42.68	0.011782407407407408	0.0020550411522633743	0.0022479423868312755
2	42.72	0.02624485596707819	0.005172325102880658	0.0055015432098765435
2	42.76	0.012944958847736625	0.0017952674897119341	0.0022685185185185187
2	42.800000000000004	0.012777777777777779	0.0014609053497942387	0.0022453703703703702
2	42.84	0.015054012345679012	0.0025694444444444445	0.0028600823045267488
2	42.88	0.011484053497942386	0.001491769547325103	0.0021373456790123456
2	42.92	0.012451131687242798	0.0018878600823045268	0.002662037037037037
2	42.96	0.008968621399176955	0.0008950617283950618	0.0020601851851851853
2	43.0	0.01135545267489712	0.0022119341563786006	0.002044753086419753
2	43.04	0.009362139917695474	0.0017592592592592592	0.0013657407407407407
2	43.08	0.014547325102880659	0.0028369341563786008	0.0021604938271604936
2	43.12	0.014799382716049383	0.002322530864197531	0.0018029835390946502
2	43.160000000000004	0.016108539094650206	0.002512860082304527	0.0020833333333333333
2	43.2	0.023840020576131687	0.003955761316872428	0.004277263374485597
2	43.24	0.008690843621399177	0.000668724279835391	0.0002777777777777778
2	43.28	0.007919238683127572	0.0007973251028806584	0.00040123456790123454
2	43.32	0.00459104938271605	0.0007124485596707819	0.00017232510288065845
2	43.36	0.0034799382716049383	0.0004603909465020576	0.00029063786008230453
2	43.4	0.0017901234567901235	0.00012088477366255144	0.0003575102880658436
2	43.44	0.0042824074074074075	0.0006481481481481481	0.0009284979423868312
2	43.480000000000004	0.0020190329218106994	0.0005349794238683127	0.0005864197530864197
2	43.52	0.004783950617283951	0.0006893004115226338	0.0013605967078189301
2	43.56	0.002674897119341564	0.0005555555555555556	0.00037037037037037035
2	43.6	0.0030838477366255143	0.0006661522633744856	0.000264917695473251
2	43.64	0.0013786008230452676	0.00012602880658436213	5.915637860082304e-05
2	43.68	0.015455246913580247	0.003757716049382716	0.0029449588477366254
2	43.72	0.0016203703703703703	0.00011574074074074075	0.00010030864197530864
2	43.76	0.0028497942386831276	0.0004140946502057613	0.0005118312757201646
2	43.800000000000004	0.0026594650205761317	0.0005632716049382716	0.0002160493827160494
2	43.84	0.0026877572016460907	0.00030864197530864197	9.002057613168725e-05
2	43.88	0.0069958847736625515	0.0013657407407407407	0.00038065843621399177
2	43.92	0.009645061728395061	0.0005504115226337449	0.0014429012345679012
2	43.96	0.01632716049382716	0.0023508230452674896	0.0025617283950617282
2	44.0	0.018238168724279837	0.003310185185185185	0.0028369341563786008
2	44.04	0.01818672839506173	0.002890946502057613	0.003070987654320988
2	44.08	0.015102880658436214	0.0021373456790123456	0.0016975308641975309
2	44.12	0.01867283950617284	0.0031301440329218107	0.0028935185185185184
2	44.160000000000004	0.029501028806584364	0.005550411522633745	0.006890432098765432
2	44.2	0.023940329218106998	0.003806584362139918	0.007111625514403292
2	44.24	0.02338991769547325	0.0045241769547325105	0.00717335390946502
2	44.28	0.020370370370370372	0.004218106995884774	0.006165123456790124
2	44.32	0.01779835390946502	0.003958333333333334	0.004920267489711934
2	44.36	0.012638888888888889	0.00294238683127572	0.0033410493827160494
2	44.4	0.011669238683127572	0.0028575102880658435	0.002803497942386831
2	44.44	0.011077674897119342	0.0024408436213991767	0.0028266460905349796
2	44.480000000000004	0.017037037037037038	0.003968621399176955	0.004503600823045267
2	44.52	0.017304526748971195	0.004344135802469136	0.0045241769547325105
2	44.56	0.020095164609053497	0.005470679012345679	0.005748456790123457
2	44.6	0.016954732510288065	0.004346707818930041	0.005743312757201646
2	44.64	0.030146604938271603	0.008891460905349794	0.007857510288065844
2	44.68	0.014506172839506172	0.004449588477366255	0.004207818930041152
2	44.72	0.016419753086419752	0.005146604938271605	0.005025720164609054
2	44.76	0.014781378600823045	0.004904835390946502	0.00466820987654321
2	44.800000000000004	0.015745884773662552	0.005198045267489712	0.006141975308641976
2	44.84	0.017219650205761317	0.006324588477366255	0.006520061728395062
2	44.88	0.015190329218106997	0.004917695473251029	0.007067901234567901
2	44.92	0.021728395061728394	0.007229938271604938	0.009470164609053498
2	44.96	0.017435699588477366	0.005239197530864197	0.009068930041152263
2	45.0	0.023593106995884773	0.0069958847736625515	0.01164866255144033
2	45.04	0.019675925925925927	0.005372942386831276	0.01026491769547325
2	45.08	0.02286522633744856	0.006602366255144033	0.011748971193415638
2	45.12	0.030733024691358024	0.007880658436213992	0.01326388888888889
2	45.160000000000004	0.0216820987654321	0.005483539094650206	0.011813271604938272
2	45.2	0.01776491769547325	0.004560185185185185	0.009405864197530865
2	45.24	0.018703703703703705	0.0049614197530864195	0.009593621399176955
2	45.28	0.017520576131687244	0.004606481481481481	0.008346193415637861
2	45.32	0.013284465020576132	0.0035056584362139916	0.006304012345679013
2	45.36	0.015393518518518518	0.003883744855967078	0.008104423868312758
2	45.4	0.015733024691358025	0.002368827160493827	0.010967078189300412
2	45.44	0.01897119341563786	0.0021887860082304526	0.014439300411522634
2	45.480000000000004	0.018104423868312756	0.0015252057613168724	0.014547325102880659
2	45.52	0.02054269547325103	0.0019727366255144034	0.015820473251028807
2	45.56	0.017880658436213993	0.0008024691358024691	0.015231481481481481
2	45.6	0.03135030864197531	0.004953703703703704	0.01875514403292181
2	45.64	0.01806841563786008	0.0009516460905349795	0.01601337448559671
2	45.68	0.022818930041152263	0.0016743827160493826	0.018991769547325104
2	45.72	0.021376028806584364	0.0014506172839506173	0.01803497942386831
2	45.76	0.02008230452674897	0.0017386831275720165	0.015892489711934157
2	45.800000000000004	0.018590534979423867	0.0012294238683127573	0.014575617283950617
2	45.84	0.01897119341563786	0.0014660493827160495	0.014377572016460905
2	45.88	0.01780349794238683	0.0013348765432098766	0.013227880658436214
2	45.92	0.016031378600823046	0.0004861111111111111	0.012600308641975309
2	45.96	0.01742283950617284	0.0016152263374485598	0.011468621399176955
2	46.0	0.01459619341563786	0.000779320987654321	0.010594135802469136
2	46.04	0.015483539094650205	0.0023945473251028807	0.00912551440329218
2	46.08	0.025722736625514404	0.005509259259259259	0.01110082304526749
2	46.12	0.016496913580246915	0.004269547325102881	0.007060185185185185
2	46.160000000000004	0.01884259259259259	0.005146604938271605	0.007556584362139918
2	46.2	0.02484053497942387	0.007546296296296297	0.009174382716049383
2	46.24	0.023734567901234568	0.005815329218106996	0.010830761316872427
2	46.28	0.027518004115226338	0.007175925925925926	0.01242283950617284
2	46.32	0.025632716049382716	0.005882201646090535	0.012713477366255143
2	46.36	0.025244341563786007	0.004956275720164609	0.01352880658436214
2	46.4	0.028143004115226338	0.005853909465020576	0.015537551440329218
2	46.44	0.029447016460905348	0.00525462962962963	0.017718621399176956
2	46.480000000000004	0.03328446502057613	0.006929012345679012	0.019313271604938273
2	46.52	0.034449588477366254	0.007013888888888889	0.020069444444444445
2	46.56	0.04769804526748971	0.010349794238683128	0.023963477366255145
2	46.6	0.03332304526748971	0.006077674897119341	0.019881687242798353
2	46.64	0.03449588477366255	0.005396090534979424	0.021604938271604937
2	46.68	0.031136831275720166	0.003958333333333334	0.02003343621399177
2	46.72	0.03126028806584362	0.004212962962962963	0.019876543209876543
2	46.76	0.028294753086419752	0.0031635802469135803	0.018474794238683128
2	46.800000000000004	0.02761574074074074	0.0036959876543209876	0.01737911522633745
2	46.84	0.02638888888888889	0.0033770576131687243	0.016170267489711933
2	46.88	0.025313786008230452	0.00334619341563786	0.01558641975308642
2	46.92	0.023076131687242797	0.0030992798353909464	0.013796296296296296
2	46.96	0.020444958847736627	0.0020859053497942386	0.012746913580246913
2	47.0	0.020892489711934158	0.0025334362139917696	0.012021604938271604
2	47.04	0.029573045267489714	0.004930555555555555	0.013479938271604939
2	47.08	0.01976851851851852	0.002551440329218107	0.010290637860082304
2	47.12	0.018132716049382717	0.0032458847736625517	0.009166666666666667
2	47.160000000000004	0.01952417695473251	0.004349279835390947	0.008870884773662551
2	47.2	0.016895576131687243	0.00386059670781893	0.007463991769547325
2	47.24	0.0188451646090535	0.005290637860082305	0.00705761316872428
2	47.28	0.016671810699588476	0.005411522633744856	0.005897633744855967
2	47.32	0.01765432098765432	0.006779835390946502	0.004758230452674897
2	47.36	0.017103909465020575	0.00672582304526749	0.0043621399176954736
2	47.4	0.015102880658436214	0.00507201646090535	0.0035313786008230453
2	47.44	0.015887345679012347	0.004639917695473251	0.004197530864197531
2	47.480000000000004	0.013245884773662552	0.0032973251028806582	0.0039146090534979425
2	47.52	0.026327160493827162	0.006401748971193415	0.00779320987654321
2	47.56	0.011419753086419753	0.0017078189300411522	0.004755658436213991
2	47.6	0.012667181069958847	0.0022145061728395064	0.005015432098765432
2	47.64	0.009886831275720164	0.0011805555555555556	0.004542181069958848
2	47.68	0.009915123456790123	0.0009747942386831276	0.004691358024691358
2	47.72	0.007772633744855967	0.00033179012345679014	0.004421296296296296
2	47.76	0.008261316872427983	0.0005272633744855968	0.004027777777777778
2	47.800000000000004	0.0056275720164609055	0.0003343621399176955	0.003029835390946502
2	47.84	0.005625	0.0005246913580246914	0.0025848765432098767
2	47.88	0.0048353909465020575	0.00027520576131687244	0.002235082304526749
2	47.92	0.0049382716049382715	0.0004063786008230453	0.0022530864197530865
2	47.96	0.004791666666666666	0.0006147119341563787	0.001507201646090535
2	48.0	0.0154809670781893	0.0029526748971193417	0.004655349794238683
2	48.04	0.0046167695473251025	0.000257201646090535	0.001772119341563786
2	48.08	0.0045704732510288065	0.0002803497942386831	0.0017695473251028806
2	48.120000000000005	0.00532664609053498	0.0007047325102880658	0.0016460905349794238
2	48.160000000000004	0.003991769547325103	0.00028549382716049385	0.0013734567901234568
2	48.2	0.005751028806584362	0.0010751028806584362	0.0022145061728395064
2	48.24	0.004367283950617284	0.0002109053497942387	0.0026826131687242797
2	48.28	0.007425411522633745	0.0006352880658436214	0.005005144032921811
2	48.32	0.006514917695473251	5.1440329218106995e-05	0.005745884773662551
2	48.36	0.008652263374485597	0.0003755144032921811	0.007114197530864197
2	48.4	0.007932098765432098	0.00020061728395061727	0.007080761316872428
2	48.44	0.007888374485596707	0.00018518518518518518	0.006923868312757202
2	48.480000000000004	0.021136831275720164	0.003523662551440329	0.01003343621399177
2	48.52	0.007978395061728394	9.77366255144033e-05	0.007170781893004115
2	48.56	0.00955246913580247	0.0001594650205761317	0.008112139917695473
2	48.6	0.009637345679012345	0.00019032921810699588	0.008577674897119341
2	48.64	0.012842078189300412	0.0008153292181069958	0.010280349794238683
2	48.68	0.01304783950617284	0.00030092592592592595	0.01180812757201646
2	48.72	0.015825617283950617	0.0004320987654320988	0.01352366255144033
2	48.76	0.016975308641975308	0.00029063786008230453	0.01522119341563786
2	48.800000000000004	0.019148662551440328	0.000522119341563786	0.016658950617283952
2	48.84	0.018492798353909465	0.00020833333333333335	0.017085905349794237
2	48.88	0.020146604938271605	0.0005015432098765432	0.017993827160493827
2	48.92	0.02045781893004115	0.00015689300411522632	0.01853395061728395
2	48.96	0.03502314814814815	0.003919753086419753	0.021033950617283952
2	49.0	0.01952417695473251	0.0001800411522633745	0.017502572016460907
2	49.04	0.01875514403292181	0.00033950617283950616	0.016507201646090534
2	49.08	0.018227880658436214	0.00022376543209876544	0.015943930041152264
2	49.120000000000005	0.017075617283950618	0.00018261316872427984	0.015257201646090535
2	49.160000000000004	0.016141975308641976	0.0003189300411522634	0.014004629629629629
2	49.2	0.01611111111111111	0.0003215020576131687	0.013382201646090535
2	49.24	0.01507201646090535	0.0004243827160493827	0.01205761316872428
2	49.28	0.013248456790123457	0.00014146090534979423	0.00989454732510288
2	49.32	0.012770061728395062	0.0004886831275720165	0.007474279835390947
2	49.36	0.009279835390946503	0.0005272633744855968	0.004583333333333333
2	49.4	0.012335390946502057	0.001051954732510288	0.0059722222222222225
2	49.44	0.026203703703703705	0.0037474279835390946	0.010884773662551441
2	49.480000000000004	0.01593364197530864	0.0012705761316872427	0.009922839506172839
2	49.52	0.020079732510288065	0.0018544238683127572	0.012579732510288065
2	49.56	0.022011316872427984	0.0024819958847736626	0.013554526748971193
2	49.6	0.021435185185185186	0.002839506172839506	0.012554012345679013
2	49.64	0.020797325102880657	0.003472222222222222	0.011561213991769547
2	49.68	0.02297582304526749	0.003806584362139918	0.013364197530864198
2	49.72	0.02497685185185185	0.004269547325102881	0.015545267489711934
2	49.76	0.024027777777777776	0.004459876543209876	0.015684156378600822
2	49.800000000000004	0.021072530864197532	0.004403292181069959	0.014122942386831277
2	49.84	0.020655864197530863	0.004526748971193415	0.013829732510288066
2	49.88	0.01676954732510288	0.003559670781893004	0.011957304526748971
2	49.92	0.02922582304526749	0.006610082304526749	0.013850308641975308
2	49.96	0.013886316872427983	0.0028652263374485598	0.010028292181069959
2	50.0	0.012669753086419754	0.00264917695473251	0.008989197530864197
2	50.04	0.013459362139917696	0.0029063786008230452	0.009284979423868312
2	50.08	0.011069958847736625	0.0020627572016460906	0.008320473251028807
2	50.120000000000005	0.011844135802469135	0.002368827160493827	0.008215020576131687
2	50.160000000000004	0.009112654320987654	0.0014943415637860083	0.007085905349794239
2	50.2	0.010622427983539094	0.002597736625514403	0.006589506172839506
2	50.24	0.008050411522633746	0.0017901234567901235	0.005493827160493827
2	50.28	0.008703703703703703	0.0021862139917695473	0.005172325102880658
2	50.32	0.005470679012345679	0.0010699588477366254	0.0036445473251028805
2	50.36	0.006430041152263375	0.0017824074074074075	0.0032175925925925926
2	50.4	0.015074588477366256	0.004171810699588477	0.004773662551440329
2	50.44	0.0059387860082304525	0.0013143004115226337	0.0033127572016460904
2	50.480000000000004	0.008549382716049382	0.0015689300411522633	0.005565843621399177
2	50.52	0.011203703703703704	0.0011136831275720164	0.008029835390946502
2	50.56	0.014933127572016461	0.0021270576131687245	0.010360082304526749
2	50.6	0.013037551440329219	0.0009130658436213992	0.010267489711934157
2	50.64	0.01894804526748971	0.00238940329218107	0.012685185185185185
2	50.68	0.015792181069958847	0.0002109053497942387	0.013629115226337448
2	50.72	0.0226440329218107	0.002183641975308642	0.016916152263374486
2	50.76	0.018150720164609054	0.00014146090534979423	0.01691872427983539
2	50.800000000000004	0.023621399176954733	0.002309670781893004	0.018577674897119343
2	50.84	0.018487654320987656	0.0008976337448559671	0.016458333333333332
2	50.88	0.03707304526748971	0.00566358024691358	0.021823559670781895
2	50.92	0.020074588477366255	0.0012319958847736626	0.017044753086419753
2	50.96	0.024395576131687243	0.002816358024691358	0.01752314814814815
2	51.0	0.023575102880658436	0.0029809670781893003	0.017037037037037038
2	51.04	0.022728909465020576	0.00283179012345679	0.016507201646090534
2	51.08	0.02193672839506173	0.003029835390946502	0.01603909465020576
2	51.120000000000005	0.018665123456790122	0.0018801440329218107	0.014724794238683128
2	51.160000000000004	0.01945216049382716	0.002890946502057613	0.01393261316872428
2	51.2	0.019169238683127574	0.0034182098765432097	0.012710905349794238
2	51.24	0.022556584362139916	0.005470679012345679	0.012299382716049382
2	51.28	0.023276748971193417	0.005779320987654321	0.011304012345679012
2	51.32	0.024251543209876544	0.006574074074074074	0.01018261316872428
2	51.36	0.034228395061728395	0.0086059670781893	0.011869855967078189
2	51.4	0.022582304526748972	0.006059670781893004	0.008112139917695473
2	51.44	0.021105967078189302	0.0062139917695473255	0.006720679012345679
2	51.480000000000004	0.01917181069958848	0.006563786008230453	0.005169753086419753
2	51.52	0.01566872427983539	0.005766460905349794	0.0033719135802469137
2	51.56	0.012492283950617284	0.004215534979423868	0.003132716049382716
2	51.6	0.009830246913580247	0.0035108024691358026	0.0022993827160493825
2	51.64	0.008243312757201646	0.002808641975308642	0.0022968106995884773
2	51.68	0.011517489711934156	0.004377572016460905	0.002878086419753086
2	51.72	0.00793724279835391	0.002777777777777778	0.0017695473251028806
2	51.76	0.011329732510288066	0.00415895061728395	0.002397119341563786
2	51.800000000000004	0.008382201646090536	0.0025848765432098767	0.0018338477366255145
2	51.84	0.02281635802469136	0.006355452674897119	0.00565843621399177
2	51.88	0.006201131687242799	0.0015483539094650206	0.0017026748971193416
2	51.92	0.009709362139917695	0.0033539094650205763	0.002052469135802469
2	51.96	0.004418724279835391	0.0014943415637860083	0.0011728395061728395
2	52.0	0.008873456790123456	0.003441358024691358	0.002052469135802469
2	52.04	0.005108024691358025	0.0027906378600823043	0.0007047325102880658
2	52.08	0.005745884773662551	0.00363940329218107	0.0007433127572016461
2	52.120000000000005	0.007590020576131687	0.004773662551440329	0.0010648148148148149
2	52.160000000000004	0.006635802469135803	0.004014917695473251	0.001566358024691358
2	52.2	0.008590534979423869	0.005288065843621399	0.002204218106995885
2	52.24	0.007798353909465021	0.004477880658436214	0.0021219135802469135
2	52.28	0.011859567901234568	0.006460905349794239	0.0025205761316872428
2	52.32	0.023917181069958847	0.008572530864197531	0.0066049382716049385
2	52.36	0.013708847736625514	0.006412037037037037	0.003765432098765432
2	52.4	0.012986111111111111	0.0053858024691358026	0.0028986625514403294
2	52.44	0.015	0.0067078189300411525	0.0030118312757201646
2	52.480000000000004	0.012628600823045268	0.005439814814814815	0.002155349794238683
2	52.52	0.012839506172839505	0.005424382716049383	0.0023636831275720164
2	52.56	0.011077674897119342	0.004827674897119341	0.0015560699588477367
2	52.6	0.010313786008230453	0.004261831275720164	0.0020498971193415637
2	52.64	0.011183127572016461	0.004403292181069959	0.0021656378600823046
2	52.68	0.00919238683127572	0.003294753086419753	0.0020036008230452677
2	52.72	0.010838477366255143	0.003572530864197531	0.001990740740740741
2	52.76	0.009462448559670782	0.0031352880658436213	0.0014068930041152264
2	52.800000000000004	0.025177469135802467	0.006589506172839506	0.005933641975308642
2	52.84	0.011069958847736625	0.0024665637860082305	0.002896090534979424
2	52.88	0.015483539094650205	0.0026877572016460907	0.0062268518518518515
2	52.92	0.014830246913580246	0.001965020576131687	0.006664094650205761
2	52.96	0.018022119341563787	0.002536008230452675	0.007667181069958848
2	53.0	0.016967592592592593	0.002911522633744856	0.007034465020576132
2	53.04	0.01742283950617284	0.0031378600823045266	0.006563786008230453
2	53.08	0.012227366255144033	0.0012731481481481483	0.0049151234567901235
2	53.120000000000005	0.008840020576131688	0.0006893004115226338	0.003361625514403292
2	53.160000000000004	0.007417695473251029	0.0010776748971193415	0.002337962962962963
2	53.2	0.0056275720164609055	0.0005324074074074074	0.002309670781893004
2	53.24	0.006975308641975308	0.0011059670781893003	0.003155864197530864
2	53.28	0.01766203703703704	0.00319701646090535	0.006833847736625515
2	53.32	0.00680298353909465	0.0001286008230452675	0.004837962962962963
2	53.36	0.007481995884773662	0.00012602880658436213	0.005429526748971194
2	53.4	0.0074099794238683125	0.0004243827160493827	0.005095164609053498
2	53.44	0.0064789094650205764	0.0004475308641975309	0.004555041152263375
2	53.480000000000004	0.00717335390946502	0.0007998971193415638	0.004287551440329218
2	53.52	0.005138888888888889	0.0002700617283950617	0.0037088477366255144
2	53.56	0.0059619341563786005	0.0006712962962962962	0.003500514403292181
2	53.6	0.004701646090534979	0.0003292181069958848	0.003058127572016461
2	53.64	0.007592592592592593	0.0011805555555555556	0.0033950617283950617
2	53.68	0.0043055555555555555	0.0005992798353909465	0.001859567901234568
2	53.72	0.0095190329218107	0.0021244855967078187	0.0032304526748971195
2	53.76	0.02134002057613169	0.005360082304526749	0.006183127572016461
2	53.800000000000004	0.009467592592592593	0.0025565843621399176	0.0025282921810699586
2	53.84	0.004930555555555555	0.0015869341563786007	0.000882201646090535
2	53.88	0.0037397119341563787	0.0007716049382716049	0.0005349794238683127
2	53.92	0.002204218106995885	0.0004218106995884774	0.0003420781893004115
2	53.96	0.0015046296296296296	0.00010545267489711934	0.0001286008230452675
2	54.0	0.0021887860082304526	0.0005787037037037037	0.00013374485596707818
2	54.04	0.0013605967078189301	0.0002546296296296296	1.2860082304526749e-05
2	54.08	0.0015046296296296296	0.0003266460905349794	0.00020318930041152264
2	54.120000000000005	0.0019135802469135803	0.00011316872427983539	0.0009670781893004115
2	54.160000000000004	0.0015200617283950618	0.00028292181069958846	0.00045267489711934157
2	54.2	0.0018981481481481482	0.0002700617283950617	0.0003369341563786008
2	54.24	0.013780864197530864	0.003310185185185185	0.003623971193415638
2	54.28	0.0012525720164609053	0.00016203703703703703	0.0004912551440329218
2	54.32	0.0014737654320987653	6.944444444444444e-05	0.0008024691358024691
2	54.36	0.0019187242798353909	0.0004320987654320988	0.0008153292181069958
2	54.4	0.0015097736625514404	7.20164609053498e-05	0.0009799382716049383
2	54.44	0.0033487654320987653	0.00039609053497942386	0.002235082304526749
2	54.480000000000004	0.0017926954732510288	0.00015174897119341564	0.0013734567901234568
2	54.52	0.002196502057613169	0.00019804526748971193	0.0013605967078189301
2	54.56	0.0015715020576131688	0.0001748971193415638	0.0010030864197530865
2	54.6	0.004429012345679013	0.00037037037037037035	0.003359053497942387
2	54.64	0.0062139917695473255	0.0004295267489711934	0.004693930041152264
2	54.68	0.00720164609053498	0.00047325102880658434	0.005748456790123457
2	54.72	0.02165380658436214	0.0035493827160493828	0.009907407407407408
2	54.76	0.008608539094650206	4.886831275720165e-05	0.007597736625514403
2	54.800000000000004	0.009495884773662552	0.0005426954732510288	0.007667181069958848
2	54.84	0.007636316872427984	0.0001440329218106996	0.006723251028806584
2	54.88	0.009189814814814816	0.000529835390946502	0.007142489711934157
2	54.92	0.006098251028806585	0.00023662551440329217	0.005131172839506173
2	54.96	0.0065020576131687245	0.0007844650205761317	0.0044444444444444444
2	55.0	0.002271090534979424	8.23045267489712e-05	0.0018981481481481482
2	55.04	0.0023868312757201644	0.0006610082304526749	0.0007844650205761317
2	55.08	0.002698045267489712	7.71604938271605e-06	0.0022222222222222222
2	55.120000000000005	0.006129115226337449	0.00015432098765432098	0.0045704732510288065
2	55.160000000000004	0.00811471193415638	7.20164609053498e-05	0.006154835390946502
2	55.2	0.024580761316872427	0.0038940329218106998	0.010462962962962962
2	55.24	0.015285493827160494	0.001669238683127572	0.007664609053497942
2	55.28	0.016026234567901233	0.0018775720164609054	0.006772119341563786
2	55.32	0.017186213991769547	0.001352880658436214	0.006903292181069959
2	55.36	0.016566358024691356	0.0010673868312757202	0.005643004115226337
2	55.4	0.017883230452674898	0.0016846707818930042	0.00533179012345679
2	55.44	0.015650720164609052	0.0012165637860082304	0.0037911522633744857
2	55.480000000000004	0.015018004115226337	0.0014300411522633744	0.0024151234567901234
2	55.52	0.011869855967078189	0.0006584362139917696	0.0013605967078189301
2	55.56	0.014117798353909465	0.0020987654320987655	0.001337448559670782
2	55.6	0.011538065843621399	0.0016666666666666668	0.000985082304526749
2	55.64	0.0117309670781893	0.001954732510288066	0.0009310699588477366
2	55.68	0.021934156378600824	0.0039943415637860085	0.004521604938271605
2	55.72	0.007867798353909465	0.0008333333333333334	0.00031635802469135804
2	55.76	0.008212448559670783	0.0005941358024691358	0.0010931069958847737
2	55.800000000000004	0.0066512345679012345	0.00125	0.00040123456790123454
2	55.84	0.007703189300411523	0.0005967078189300411	0.001404320987654321
2	55.88	0.005645576131687243	0.000522119341563786	0.0007690329218106996
2	55.92	0.007890946502057614	0.0011059670781893003	0.0014789094650205761
2	55.96	0.005686728395061728	0.0009902263374485596	0.0008976337448559671
2	56.0	0.0059619341563786005	0.0009722222222222222	0.0009516460905349795
2	56.04	0.0032741769547325102	0.0006712962962962962	0.00028292181069958846
2	56.08	0.004539609053497942	0.0008436213991769547	0.0012885802469135802
2	56.120000000000005	0.003382201646090535	0.000522119341563786	0.0012397119341563787
2	56.160000000000004	0.017026748971193415	0.003464506172839506	0.005234053497942387
2	56.2	0.005	0.00051440329218107	0.0022659465020576134
2	56.24	0.0056970164609053495	0.0009619341563786008	0.002330246913580247
2	56.28	0.005684156378600823	0.0006893004115226338	0.0026414609053497943
2	56.32	0.004853395061728395	0.0006944444444444445	0.0022402263374485597
2	56.36	0.006003086419753087	0.000779320987654321	0.0029578189300411522
2	56.4	0.005483539094650206	0.00073559670781893	0.00279320987654321
2	56.44	0.008078703703703704	0.0014943415637860083	0.00330761316872428
2	56.480000000000004	0.007170781893004115	0.0011496913580246913	0.0027983539094650206
2	56.52	0.009007201646090535	0.002232510288065844	0.0032664609053497944
2	56.56	0.0075488683127572015	0.0014351851851851852	0.0032407407407407406
2	56.6	0.006669238683127572	0.0013194444444444445	0.0027160493827160493
2	56.64	0.015537551440329218	0.002978395061728395	0.00503858024691358
2	56.68	0.006468621399176954	0.0011213991769547325	0.002119341563786008
2	56.72	0.008670267489711935	0.0017283950617283952	0.002229938271604938
2	56.76	0.010833333333333334	0.0020781893004115227	0.0028343621399176955
2	56.800000000000004	0.011517489711934156	0.002103909465020576	0.0018672839506172839
2	56.84	0.0127880658436214	0.0026157407407407405	0.0016152263374485598
2	56.88	0.014061213991769548	0.002199074074074074	0.0016872427983539095
2	56.92	0.01271604938271605	0.002463991769547325	0.0011342592592592593
2	56.96	0.013505658436213992	0.001772119341563786	0.0016023662551440329
2	57.0	0.011694958847736626	0.0015406378600823045	0.0014994855967078188
2	57.04	0.013989197530864198	0.0014583333333333334	0.0027957818930041153
2	57.08	0.0117309670781893	0.0007973251028806584	0.002332818930041152
2	57.120000000000005	0.026111111111111113	0.004318415637860082	0.0070190329218106995
2	57.160000000000004	0.01378343621399177	0.000668724279835391	0.004526748971193415
2	57.2	0.0161059670781893	0.0013271604938271606	0.005771604938271605
2	57.24	0.014472736625514404	0.000985082304526749	0.005889917695473251
2	57.28	0.012816358024691358	0.0009310699588477366	0.005388374485596707
2	57.32	0.01198045267489712	0.0008667695473251029	0.005218621399176955
2	57.36	0.009161522633744855	0.000684156378600823	0.0043055555555555555
2	57.4	0.009755658436213992	0.0012242798353909465	0.004020061728395061
2	57.44	0.008896604938271605	0.00102880658436214	0.00474537037037037
2	57.480000000000004	0.011448045267489711	0.0014146090534979425	0.006201131687242799
2	57.52	0.010851337448559671	0.0003755144032921811	0.007654320987654321
2	57.56	0.01363425925925926	0.001257716049382716	0.008526234567901235
2	57.6	0.025828189300411523	0.003996913580246913	0.012291666666666666
2	57.64	0.016422325102880657	0.001617798353909465	0.011075102880658437
2	57.68	0.020092592592592592	0.002916666666666667	0.011723251028806584
2	57.72	0.014243827160493827	0.0008333333333333334	0.010622427983539094
2	57.76	0.0128369341563786	0.0006069958847736626	0.009580761316872428
2	57.800000000000004	0.013747427983539095	0.001772119341563786	0.008996913580246913
2	57.84	0.009930555555555555	0.0003523662551440329	0.0071579218106995884
2	57.88	0.008768004115226338	0.0004603909465020576	0.006077674897119341
2	57.92	0.010972222222222222	0.0013194444444444445	0.006720679012345679
2	57.96	0.006103395061728395	0.00034722222222222224	0.004241255144032922
2	58.0	0.008613683127572016	0.0012602880658436214	0.004691358024691358
2	58.04	0.004261831275720164	0.00010545267489711934	0.0033564814814814816
2	58.08	0.01853395061728395	0.0037885802469135805	0.006540637860082304
2	58.120000000000005	0.001970164609053498	9.259259259259259e-05	0.0011676954732510287
2	58.160000000000004	0.00334619341563786	0.0003420781893004115	0.0017181069958847736
2	58.2	0.002193930041152263	0.00025205761316872427	0.00084619341563786
2	58.24	0.0037448559670781893	0.00048353909465020576	0.0020833333333333333
2	58.28	0.0032896090534979424	0.0002726337448559671	0.0015277777777777779
2	58.32	0.0019315843621399177	0.0004089506172839506	0.0006301440329218107
2	58.36	0.0019238683127572017	0.0003832304526748971	0.0004938271604938272
2	58.4	0.008217592592592592	0.0034567901234567903	0.002283950617283951
2	58.44	0.011568930041152264	0.0033924897119341564	0.0028858024691358025
2	58.480000000000004	0.017749485596707817	0.0052263374485596705	0.004025205761316873
2	58.52	0.011535493827160494	0.002713477366255144	0.002690329218106996
2	58.56	0.02981224279835391	0.007232510288065844	0.00738425925925926
2	58.6	0.00934156378600823	0.001522633744855967	0.0012474279835390947
2	58.64	0.013140432098765432	0.0022145061728395064	0.004503600823045267
2	58.68	0.010686728395061728	0.0007047325102880658	0.004246399176954733
2	58.72	0.013786008230452675	0.0011265432098765433	0.0064326131687242796
2	58.76	0.01161522633744856	0.0006172839506172839	0.005725308641975309
2	58.800000000000004	0.013369341563786009	0.0005118312757201646	0.007944958847736626
2	58.84	0.011208847736625515	0.0006430041152263374	0.006790123456790123
2	58.88	0.01425925925925926	0.0008873456790123457	0.008189300411522634
2	58.92	0.015578703703703704	0.0028420781893004113	0.006527777777777778
2	58.96	0.015712448559670782	0.002147633744855967	0.007093621399176955
2	59.0	0.01404320987654321	0.0023431069958847737	0.004488168724279836
2	59.04	0.0277880658436214	0.004377572016460905	0.009030349794238684
2	59.08	0.01183641975308642	0.001008230452674897	0.00400977366255144
2	59.120000000000005	0.011296296296296296	0.0009799382716049383	0.003927469135802469
2	59.160000000000004	0.010506687242798353	0.0007947530864197531	0.0034182098765432097
2	59.2	0.01066872427983539	0.00125	0.00360082304526749
2	59.24	0.008433641975308642	0.0004140946502057613	0.0033204732510288067
2	59.28	0.009089506172839506	0.0006867283950617284	0.003233024691358025
2	59.32	0.008271604938271605	0.0006069958847736626	0.003161008230452675
2	59.36	0.007276234567901234	0.0004089506172839506	0.0029886831275720165
2	59.4	0.00665380658436214	0.000367798353909465	0.0025025720164609053
2	59.44	0.0045936213991769545	0.00026748971193415636	0.0014583333333333334
2	59.480000000000004	0.005969650205761317	0.0004398148148148148	0.001990740740740741
2	59.52	0.0169238683127572	0.002808641975308642	0.005537551440329218
2	59.56	0.004657921810699589	0.00025977366255144034	0.0018801440329218107
2	59.6	0.0042489711934156375	0.00030092592592592595	0.00169238683127572
2	59.64	0.0051800411522633745	0.0002546296296296296	0.002042181069958848
2	59.68	0.0026286008230452674	0.00015432098765432098	0.0008590534979423868
2	59.72	0.0053395061728395065	0.0013605967078189301	0.0014068930041152264
2	59.76	0.004272119341563786	0.0011445473251028807	0.0008256172839506173
2	59.800000000000004	0.002970679012345679	0.0006224279835390946	0.0006738683127572016
2	59.84	0.0034747942386831277	0.00028292181069958846	0.0011136831275720164
2	59.88	0.002204218106995885	0.00015689300411522632	0.0003292181069958848
2	59.92	0.0025694444444444445	0.0002109053497942387	0.00044238683127572015
2	59.96	0.0016126543209876542	0.00016718106995884774	0.00024434156378600825
2	60.0	0.018636831275720165	0.0039017489711934156	0.0052597736625514405
2	60.04	0.0024948559670781895	0.00022119341563786008	0.0006712962962962962
2	60.08	0.0023559670781893006	9.259259259259259e-05	0.0006404320987654321
2	60.120000000000005	0.0010339506172839506	3.08641975308642e-05	0.00015689300411522632
2	60.160000000000004	0.0023276748971193416	0.0005889917695473251	0.00019032921810699588
2	60.2	0.0005606995884773662	8.23045267489712e-05	6.430041152263375e-05
2	60.24	0.004205246913580247	0.0015097736625514404	0.0004218106995884774
2	60.28	0.0008796296296296296	0.00011831275720164609	9.259259259259259e-05
2	60.32	0.003161008230452675	0.0010776748971193415	0.0003369341563786008
2	60.36	0.0012114197530864197	0.00022119341563786008	0.00014660493827160494
2	60.4	0.002199074074074074	0.000668724279835391	0.00030864197530864197
2	60.44	0.0029449588477366254	0.0006018518518518519	0.0011265432098765433
2	60.480000000000004	0.015144032921810699	0.002690329218106996	0.005653292181069959
2	60.52	0.005290637860082305	7.458847736625514e-05	0.004022633744855967
2	60.56	0.00779320987654321	7.20164609053498e-05	0.00632201646090535
2	60.6	0.010064300411522634	0.00020318930041152264	0.008479938271604938
2	60.64	0.011787551440329218	3.60082304526749e-05	0.010496399176954732
2	60.68	0.012654320987654321	0.0004603909465020576	0.010907921810699588
2	60.72	0.009825102880658436	2.5720164609053497e-05	0.008906893004115226
2	60.76	0.00907664609053498	0.0007458847736625515	0.006903292181069959
2	60.800000000000004	0.006111111111111111	3.08641975308642e-05	0.005244341563786008
2	60.84	0.006790123456790123	0.00021862139917695473	0.005401234567901234
2	60.88	0.00775977366255144	0.0003909465020576132	0.005738168724279835
2	60.92	0.010594135802469136	0.0003034979423868313	0.008323045267489712
2	60.96	0.024488168724279835	0.0032381687242798354	0.01305298353909465
2	61.0	0.01441358024691358	0.0002160493827160494	0.011491769547325103
2	61.04	0.0169238683127572	0.0004886831275720165	0.013343621399176955
2	61.08	0.017613168724279836	0.00028292181069958846	0.014717078189300412
2	61.120000000000005	0.01642746913580247	0.00031635802469135804	0.01360082304526749
2	61.160000000000004	0.015347222222222222	0.0001800411522633745	0.013996913580246913
2	61.2	0.018569958847736625	0.0004166666666666667	0.016401748971193415
2	61.24	0.017386831275720164	0.00020576131687242798	0.015277777777777777
2	61.28	0.019146090534979423	0.0003497942386831276	0.0161059670781893
2	61.32	0.01966820987654321	0.00027520576131687244	0.016430041152263375
2	61.36	0.022376543209876542	0.0005169753086419753	0.016962448559670783
2	61.4	0.02224537037037037	0.0004243827160493827	0.01604423868312757
2	61.44	0.036756687242798354	0.003996913580246913	0.01941358024691358
2	61.480000000000004	0.024007201646090534	0.0008847736625514403	0.016154835390946504
2	61.52	0.023063271604938273	0.0012962962962962963	0.014372427983539094
2	61.56	0.02334619341563786	0.0017849794238683128	0.013145576131687244
2	61.6	0.019647633744855966	0.001448045267489712	0.01128343621399177
2	61.64	0.02298611111111111	0.003117283950617284	0.010516975308641976
2	61.68	0.019979423868312758	0.0029012345679012346	0.008482510288065844
2	61.72	0.019354423868312758	0.0030349794238683126	0.006656378600823045
2	61.76	0.01565329218106996	0.0022505144032921812	0.004742798353909465
2	61.800000000000004	0.017183641975308642	0.0025617283950617282	0.005007716049382716
2	61.84	0.014367283950617284	0.0020833333333333333	0.004092078189300411
2	61.88	0.014709362139917696	0.0018209876543209876	0.004742798353909465
2	61.92	0.027070473251028807	0.004747942386831276	0.008914609053497943
2	61.96	0.017183641975308642	0.0019675925925925924	0.007836934156378601
2	62.0	0.01986625514403292	0.0024819958847736626	0.009326131687242799
2	62.04	0.01661522633744856	0.0017412551440329218	0.008428497942386832
2	62.08	0.016628086419753087	0.001610082304526749	0.008194444444444445
2	62.120000000000005	0.013683127572016462	0.0014969135802469136	0.006324588477366255
2	62.160000000000004	0.012265946502057614	0.0016898148148148148	0.004871399176954732
2	62.2	0.00823559670781893	0.0009130658436213992	0.0032664609053497944
2	62.24	0.009729938271604939	0.0014068930041152264	0.003881172839506173
2	62.28	0.00864969135802469	0.0010416666666666667	0.003752572016460905
2	62.32	0.009107510288065843	0.0010622427983539094	0.0038991769547325104
2	62.36	0.007641460905349794	0.0013143004115226337	0.0027957818930041153
2	62.4	0.024403292181069958	0.005074588477366256	0.007492283950617284
2	62.440000000000005	0.008243312757201646	0.0010776748971193415	0.003652263374485597
2	62.480000000000004	0.008070987654320988	0.0012448559670781892	0.0034953703703703705
2	62.52	0.010303497942386832	0.0021656378600823046	0.004398148148148148
2	62.56	0.00933641975308642	0.0022685185185185187	0.0033024691358024692
2	62.6	0.010434670781893004	0.0028369341563786008	0.002829218106995885
2	62.64	0.0069161522633744855	0.0024305555555555556	0.0011882716049382716
2	62.68	0.01059670781893004	0.0038888888888888888	0.0020190329218106994
2	62.72	0.007209362139917696	0.0028652263374485598	0.001388888888888889
2	62.76	0.008834876543209877	0.0032921810699588477	0.0019084362139917695
2	62.800000000000004	0.006756687242798354	0.002780349794238683	0.0014737654320987653
2	62.84	0.009714506172839506	0.0032741769547325102	0.0028266460905349796
2	62.88	0.016941872427983538	0.004537037037037037	0.0054089506172839506
2	62.92	0.010079732510288066	0.003073559670781893	0.003603395061728395
2	62.96	0.010092592592592592	0.0029449588477366254	0.0038940329218106998
2	63.0	0.010550411522633744	0.003623971193415638	0.003780864197530864
2	63.04	0.012026748971193416	0.00393261316872428	0.004606481481481481
2	63.08	0.012214506172839507	0.004297839506172839	0.004493312757201646
2	63.120000000000005	0.013631687242798354	0.00529835390946502	0.004588477366255144
2	63.160000000000004	0.011229423868312757	0.0042592592592592595	0.004287551440329218
2	63.2	0.013050411522633745	0.005272633744855967	0.004495884773662551
2	63.24	0.010861625514403292	0.004953703703703704	0.004102366255144033
2	63.28	0.01404835390946502	0.00591820987654321	0.005439814814814815
2	63.32	0.010987654320987654	0.00459619341563786	0.004981995884773663
2	63.36	0.025380658436213992	0.00871656378600823	0.00815843621399177
2	63.4	0.008004115226337448	0.0037397119341563787	0.0031815843621399178
2	63.440000000000005	0.010162037037037037	0.005025720164609054	0.003155864197530864
2	63.480000000000004	0.007816358024691357	0.004020061728395061	0.002337962962962963
2	63.52	0.00713477366255144	0.003927469135802469	0.002235082304526749
2	63.56	0.008883744855967077	0.004686213991769547	0.0023791152263374486
2	63.6	0.0072608024691358025	0.003973765432098765	0.0021373456790123456
2	63.64	0.009873971193415638	0.004639917695473251	0.0026337448559670784
2	63.68	0.00669238683127572	0.003310185185185185	0.0024459876543209877
2	63.72	0.00945730452674897	0.003950617283950617	0.002564300411522634
2	63.76	0.0053523662551440325	0.002587448559670782	0.0018981481481481482
2	63.800000000000004	0.007152777777777778	0.0024305555555555556	0.002651748971193416
2	63.84	0.017037037037037038	0.0038374485596707818	0.006069958847736625
2	63.88	0.006152263374485597	0.0006815843621399177	0.003904320987654321
2	63.92	0.00587962962962963	0.0007484567901234568	0.0035622427983539096
2	63.96	0.006774691358024692	0.0006944444444444445	0.0036856995884773664
2	64.0	0.0059619341563786005	0.00046810699588477366	0.0029861111111111113
2	64.04	0.0050180041152263375	0.0006404320987654321	0.0028858024691358025
2	64.08	0.0052829218106995885	0.0011188271604938272	0.0022530864197530865
2	64.12	0.00400977366255144	0.0010339506172839506	0.00231738683127572
2	64.16	0.006633230452674897	0.001970164609053498	0.0027031893004115224
2	64.2	0.009097222222222222	0.0035699588477366255	0.00290380658436214
2	64.24	0.013513374485596709	0.005529835390946502	0.004125514403292181
2	64.28	0.010506687242798353	0.003809156378600823	0.003801440329218107
2	64.32000000000001	0.026255144032921812	0.008271604938271605	0.0076980452674897115
2	64.36	0.013243312757201645	0.004241255144032922	0.005020576131687242
2	64.4	0.017926954732510287	0.005655864197530864	0.0066846707818930045
2	64.44	0.017914094650205763	0.005460390946502058	0.006556069958847737
2	64.48	0.015936213991769546	0.00459619341563786	0.006113683127572016
2	64.52	0.016252572016460905	0.004465020576131688	0.006396604938271605
2	64.56	0.017916666666666668	0.00459619341563786	0.0073173868312757205
2	64.6	0.019688786008230454	0.005774176954732511	0.007952674897119342
2	64.64	0.01797582304526749	0.006021090534979424	0.007219650205761317
2	64.68	0.019050925925925926	0.006954732510288066	0.007541152263374485
2	64.72	0.017031893004115225	0.005694444444444445	0.007273662551440329
2	64.76	0.017808641975308643	0.005617283950617284	0.007296810699588477
2	64.8	0.024948559670781894	0.006934156378600823	0.008791152263374485
2	64.84	0.01724022633744856	0.004470164609053498	0.007088477366255144
2	64.88	0.01682098765432099	0.003809156378600823	0.007690329218106996
2	64.92	0.016849279835390946	0.0032458847736625517	0.008243312757201646
2	64.96000000000001	0.013045267489711933	0.0019984567901234567	0.007412551440329218
2	65.0	0.01026491769547325	0.0018878600823045268	0.005614711934156379
2	65.04	0.009032921810699588	0.0030118312757201646	0.0029140946502057615
2	65.08	0.010018004115226338	0.0029886831275720165	0.0036291152263374484
2	65.12	0.011468621399176955	0.0032407407407407406	0.0040997942386831274
2	65.16	0.007780349794238683	0.0012911522633744857	0.0037988683127572016
2	65.2	0.010329218106995885	0.0022093621399176954	0.00400977366255144
2	65.24	0.010126028806584362	0.00246141975308642	0.004493312757201646
2	65.28	0.023870884773662553	0.00661522633744856	0.00694701646090535
2	65.32000000000001	0.009830246913580247	0.0027443415637860083	0.00400462962962963
2	65.36	0.012301954732510289	0.004436728395061728	0.0036959876543209876
2	65.4	0.009161522633744855	0.0034284979423868313	0.0030787037037037037
2	65.44	0.010689300411522634	0.004619341563786008	0.002939814814814815
2	65.48	0.00816358024691358	0.004112654320987654	0.001970164609053498
2	65.52	0.010002572016460905	0.005231481481481481	0.00198559670781893
2	65.56	0.008631687242798353	0.005105452674897119	0.0014429012345679012
2	65.6	0.009228395061728395	0.004840534979423868	0.0014223251028806585
2	65.64	0.010825617283950617	0.004598765432098765	0.0018621399176954733
2	65.68	0.009696502057613169	0.0037911522633744857	0.0017669753086419753
2	65.72	0.012314814814814815	0.00397119341563786	0.002286522633744856
2	65.76	0.01978395061728395	0.005851337448559671	0.00363940329218107
2	65.8	0.009140946502057613	0.0030761316872427984	0.0004861111111111111
2	65.84	0.007322530864197531	0.002227366255144033	0.00022119341563786008
2	65.88	0.008261316872427983	0.002193930041152263	0.0004243827160493827
2	65.92	0.006589506172839506	0.0013837448559670782	0.00038580246913580245
2	65.96000000000001	0.008119855967078189	0.0013297325102880658	0.0009079218106995885
2	66.0	0.006509773662551441	0.0009130658436213992	0.0009722222222222222
2	66.04	0.00905349794238683	0.0012731481481481483	0.0016383744855967078
2	66.08	0.009398148148148149	0.0013143004115226337	0.0027983539094650206
2	66.12	0.010277777777777778	0.0014891975308641975	0.003580246913580247
2	66.16	0.0102880658436214	0.0016640946502057613	0.003539094650205761
2	66.2	0.006345164609053498	0.0009284979423868312	0.001838991769547325
2	66.24	0.020174897119341565	0.004470164609053498	0.004861111111111111
2	66.28	0.005239197530864197	0.0005889917695473251	0.0016049382716049382
2	66.32000000000001	0.006993312757201646	0.0012911522633744857	0.002044753086419753
2	66.36	0.0035185185185185185	0.0004475308641975309	0.0008050411522633745
2	66.4	0.0046965020576131685	0.000720164609053498	0.0009207818930041152
2	66.44	0.0025	0.0002700617283950617	0.0005504115226337449
2	66.48	0.0060751028806584366	0.0009362139917695473	0.0023045267489711935
2	66.52	0.00533179012345679	0.00030092592592592595	0.0026363168724279837
2	66.56	0.006818415637860082	0.0009696502057613169	0.0027752057613168726
2	66.6	0.006414609053497942	0.0008693415637860083	0.0026723251028806586
2	66.64	0.008127572016460905	0.0009387860082304527	0.0038503086419753086
2	66.68	0.008809156378600823	0.001008230452674897	0.003935185185185185
2	66.72	0.02017746913580247	0.003603395061728395	0.007211934156378601
2	66.76	0.010339506172839507	0.001103395061728395	0.005275205761316872
2	66.8	0.009256687242798354	0.0009953703703703704	0.00463477366255144
2	66.84	0.008942901234567901	0.0011368312757201646	0.00430298353909465
2	66.88	0.007736625514403292	0.0008487654320987654	0.0037165637860082303
2	66.92	0.011003086419753087	0.0012345679012345679	0.005599279835390947
2	66.96000000000001	0.012525720164609053	0.0007433127572016461	0.007818930041152264
2	67.0	0.01734053497942387	0.0010982510288065845	0.011370884773662552
2	67.04	0.01850051440329218	0.00023662551440329217	0.014601337448559671
2	67.08	0.023503086419753086	0.0005426954732510288	0.0196630658436214
2	67.12	0.024179526748971194	0.0004886831275720165	0.021152263374485596
2	67.16	0.02420781893004115	0.000558127572016461	0.020488683127572016
2	67.2	0.03937757201646091	0.003999485596707819	0.026131687242798355
2	67.24	0.02539866255144033	0.0002803497942386831	0.022049897119341563
2	67.28	0.028369341563786007	0.0006661522633744856	0.023073559670781892
2	67.32000000000001	0.025028292181069958	0.001021090534979424	0.019382716049382714
2	67.36	0.02561985596707819	0.0009979423868312757	0.01964506172839506
2	67.4	0.024930555555555556	0.0005941358024691358	0.01863425925925926
2	67.44	0.023353909465020577	0.0009619341563786008	0.016797839506172838
2	67.48	0.02134002057613169	0.0008256172839506173	0.014462448559670781
2	67.52	0.019642489711934157	0.0009310699588477366	0.012574588477366255
2	67.56	0.016838991769547326	0.0008436213991769547	0.010074588477366255
2	67.6	0.015084876543209877	0.0008744855967078189	0.008636831275720165
2	67.64	0.01573559670781893	0.0010776748971193415	0.00842335390946502
2	67.68	0.03118312757201646	0.00466820987654321	0.012708333333333334
2	67.72	0.017448559670781894	0.0008564814814814815	0.010020576131687242
2	67.76	0.018343621399176956	0.0010622427983539094	0.01157664609053498
2	67.8	0.02161008230452675	0.0016872427983539095	0.013186728395061728
2	67.84	0.020843621399176955	0.0014094650205761317	0.014197530864197531
2	67.88	0.024107510288065844	0.0016460905349794238	0.016527777777777777
2	67.92	0.023315329218106997	0.0012911522633744857	0.01761059670781893
2	67.96000000000001	0.02690843621399177	0.001970164609053498	0.019542181069958846
2	68.0	0.025424382716049382	0.0010622427983539094	0.02018775720164609
2	68.04	0.028184156378600823	0.001412037037037037	0.021468621399176956
2	68.08	0.027667181069958847	0.0009542181069958848	0.021422325102880658
2	68.12	0.02879372427983539	0.0012345679012345679	0.021491769547325103
2	68.16	0.0382664609053498	0.0033924897119341564	0.023343621399176954
2	68.2	0.027800925925925927	0.0008153292181069958	0.02025977366255144
2	68.24	0.026877572016460904	0.0012345679012345679	0.018734567901234567
2	68.28	0.02405864197530864	0.0012474279835390947	0.01664351851851852
2	68.32000000000001	0.024133230452674896	0.002235082304526749	0.015344650205761317
2	68.36	0.021574074074074075	0.0018955761316872429	0.014215534979423869
2	68.4	0.021844135802469137	0.00264917695473251	0.013654835390946501
2	68.44	0.01898148148148148	0.00216820987654321	0.012335390946502057
2	68.48	0.018621399176954732	0.0029526748971193417	0.011329732510288066
2	68.52	0.016059670781893003	0.002674897119341564	0.009935699588477367
2	68.56	0.017142489711934158	0.004295267489711934	0.009416152263374486
2	68.60000000000001	0.01353909465020576	0.0037165637860082303	0.008281893004115226
2	68.64	0.02634259259259259	0.00716820987654321	0.010781893004115226
2	68.68	0.01205246913580247	0.00360082304526749	0.007103909465020576
2	68.72	0.011867283950617284	0.003976337448559671	0.006358024691358025
2	68.76	0.010853909465020576	0.0034567901234567903	0.005560699588477366
2	68.8	0.009449588477366256	0.002736625514403292	0.005437242798353909
2	68.84	0.012569444444444444	0.0034696502057613167	0.006350308641975309
2	68.88	0.008454218106995886	0.002145061728395062	0.005218621399176955
2	68.92	0.009328703703703704	0.0023276748971193416	0.005367798353909465
2	68.96000000000001	0.007289094650205761	0.0016975308641975309	0.0045473251028806585
2	69.0	0.006633230452674897	0.001756687242798354	0.0033564814814814816
2	69.04	0.004164094650205761	0.0013837448559670782	0.002052469135802469
2	69.08	0.003757716049382716	0.001352880658436214	0.0017592592592592592
2	69.12	0.013485082304526748	0.0033924897119341564	0.0046270576131687245
2	69.16	0.0035853909465020577	0.0009567901234567902	0.0020781893004115227
2	69.2	0.004511316872427984	0.001021090534979424	0.0026208847736625515
2	69.24	0.003778292181069959	0.0007947530864197531	0.0021604938271604936
2	69.28	0.00338477366255144	0.0001286008230452675	0.0024279835390946503
2	69.32000000000001	0.004243827160493827	0.0006661522633744856	0.002132201646090535
2	69.36	0.007312242798353909	0.0013323045267489711	0.0032510288065843622
2	69.4	0.00529835390946502	0.0011676954732510287	0.002052469135802469
2	69.44	0.009107510288065843	0.002983539094650206	0.0031430041152263376
2	69.48	0.007448559670781893	0.0019161522633744856	0.0024742798353909463
2	69.52	0.010041152263374485	0.003042695473251029	0.0035493827160493828
2	69.56	0.008829732510288065	0.0027314814814814814	0.0033204732510288067
2	69.60000000000001	0.02034722222222222	0.005228909465020576	0.007309670781893004
2	69.64	0.009511316872427983	0.002147633744855967	0.005120884773662552
2	69.68	0.013472222222222222	0.0030992798353909464	0.007199074074074074
2	69.72	0.014002057613168724	0.0032510288065843622	0.007512860082304527
2	69.76	0.015061728395061728	0.002962962962962963	0.00830761316872428
2	69.8	0.01621656378600823	0.003184156378600823	0.008958333333333334
2	69.84	0.014256687242798353	0.0021810699588477368	0.008927469135802469
2	69.88	0.016607510288065844	0.002780349794238683	0.009912551440329218
2	69.92	0.014549897119341564	0.001815843621399177	0.010398662551440329
2	69.96000000000001	0.017016460905349796	0.002463991769547325	0.011558641975308643
2	70.0	0.01863940329218107	0.002780349794238683	0.013348765432098765
2	70.04	0.022741769547325104	0.003845164609053498	0.015511831275720164
2	70.08	0.0347119341563786	0.0063400205761316875	0.019897119341563786
2	70.12	0.03140432098765432	0.004958847736625515	0.020972222222222222
2	70.16	0.03263374485596708	0.0051337448559670784	0.021697530864197533
2	70.2	0.036188271604938274	0.005709876543209876	0.023811728395061727
2	70.24	0.039539609053497946	0.006494341563786008	0.02533179012345679
2	70.28	0.037021604938271606	0.006293724279835391	0.02442644032921811
2	70.32000000000001	0.03982253086419753	0.006679526748971193	0.0256738683127572
2	70.36	0.031036522633744856	0.0040406378600823046	0.02253343621399177
2	70.4	0.0326440329218107	0.004323559670781893	0.023621399176954733
2	70.44	0.02680812757201646	0.003263888888888889	0.020815329218106995
2	70.48	0.027142489711934156	0.0037448559670781893	0.020298353909465022
2	70.52	0.025133744855967078	0.0038888888888888888	0.018287037037037036
2	70.56	0.03536265432098765	0.007006172839506173	0.019045781893004116
2	70.60000000000001	0.018420781893004116	0.002191358024691358	0.014531893004115226
2	70.64	0.020784465020576133	0.0034567901234567903	0.014310699588477365
2	70.68	0.015144032921810699	0.0021733539094650205	0.011286008230452674
2	70.72	0.014830246913580246	0.0028729423868312756	0.008973765432098765
2	70.76	0.013225308641975308	0.003161008230452675	0.007332818930041152
2	70.8	0.011694958847736626	0.0036599794238683127	0.005987654320987654
2	70.84	0.013294753086419753	0.003968621399176955	0.006527777777777778
2	70.88	0.013194444444444444	0.004112654320987654	0.006787551440329218
2	70.92	0.014897119341563786	0.004104938271604938	0.007878086419753086
2	70.96000000000001	0.01649948559670782	0.004210390946502058	0.009444444444444445
2	71.0	0.021599794238683127	0.004819958847736626	0.013294753086419753
2	71.04	0.03357253086419753	0.0069624485596707815	0.01756172839506173
2	71.08	0.021589506172839504	0.004861111111111111	0.013078703703703703
2	71.12	0.021666666666666667	0.004269547325102881	0.013827160493827161
2	71.16	0.027502572016460905	0.005097736625514404	0.018405349794238683
2	71.2	0.026715534979423868	0.003999485596707819	0.01856738683127572
2	71.24	0.02803755144032922	0.004251543209876543	0.019891975308641976
2	71.28	0.02797067901234568	0.004092078189300411	0.01870627572016461
2	71.32000000000001	0.026741255144032923	0.0042489711934156375	0.01817901234567901
2	71.36	0.027353395061728396	0.00529835390946502	0.016296296296296295
2	71.4	0.020655864197530863	0.004166666666666667	0.01231738683127572
2	71.44	0.02355195473251029	0.005974794238683127	0.011265432098765432
2	71.48	0.01783179012345679	0.004205246913580247	0.00875
2	71.52	0.03512088477366255	0.00835133744855967	0.013521090534979423
2	71.56	0.017839506172839505	0.003485082304526749	0.008276748971193416
2	71.60000000000001	0.019328703703703702	0.004212962962962963	0.007361111111111111
2	71.64	0.013569958847736626	0.002674897119341564	0.004879115226337449
2	71.68	0.01685185185185185	0.0037165637860082303	0.005643004115226337
2	71.72	0.014205246913580247	0.002512860082304527	0.005743312757201646
2	71.76	0.015385802469135802	0.003410493827160494	0.004753086419753087
2	71.8	0.01040895061728395	0.0028986625514403294	0.0016743827160493826
2	71.84	0.01202932098765432	0.0031378600823045266	0.0023919753086419754
2	71.88	0.012880658436213992	0.002939814814814815	0.0033256172839506173
2	71.92	0.011239711934156378	0.0029012345679012346	0.0023713991769547327
2	71.96000000000001	0.010079732510288066	0.0030504115226337447	0.0016795267489711934
2	72.0	0.020262345679012347	0.005599279835390947	0.0038425925925925928
2	72.04	0.0072042181069958845	0.0026080246913580247	0.0003420781893004115
2	72.08	0.0070987654320987656	0.0026723251028806586	0.00045781893004115225
2	72.12	0.00779320987654321	0.0030864197530864196	0.0004501028806584362
2	72.16	0.0074434156378600826	0.0030401234567901236	0.00022376543209876544
2	72.2	0.009637345679012345	0.0034825102880658436	0.0008719135802469135
2	72.24	0.00797582304526749	0.002705761316872428	0.0008667695473251029
2	72.28	0.007780349794238683	0.002623456790123457	0.0006147119341563787
2	72.32000000000001	0.007085905349794239	0.002368827160493827	0.00033950617283950616
2	72.36	0.007736625514403292	0.0026877572016460907	0.0003369341563786008
2	72.4	0.008989197530864197	0.002574588477366255	0.0008693415637860083
2	72.44	0.009143518518518518	0.0024279835390946503	0.0014223251028806585
2	72.48	0.02080761316872428	0.0055478395061728395	0.003729423868312757
2	72.52	0.007749485596707819	0.0017695473251028806	0.0007458847736625515
2	72.56	0.010972222222222222	0.002595164609053498	0.002551440329218107
2	72.60000000000001	0.008670267489711935	0.0017335390946502057	0.002281378600823045
2	72.64	0.012106481481481482	0.002358539094650206	0.004274691358024691
2	72.68	0.008963477366255143	0.0012088477366255144	0.0036599794238683127
2	72.72	0.01150462962962963	0.001815843621399177	0.005120884773662552
2	72.76	0.008896604938271605	0.0006867283950617284	0.004573045267489712
2	72.8	0.012425411522633744	0.0018852880658436213	0.005751028806584362
2	72.84	0.008713991769547326	0.0008410493827160494	0.004742798353909465
2	72.88	0.007919238683127572	0.0009284979423868312	0.00404320987654321
2	72.92	0.01143775720164609	0.0020344650205761316	0.006201131687242799
2	72.96000000000001	0.023806584362139917	0.004565329218106996	0.01058641975308642
2	73.0	0.01466820987654321	0.0018492798353909464	0.00882716049382716
2	73.04	0.012111625514403292	0.0018261316872427984	0.007518004115226337
2	73.08	0.014580761316872429	0.0028729423868312756	0.008289609053497942
2	73.12	0.012103909465020575	0.0027160493827160493	0.006617798353909465
2	73.16	0.014714506172839505	0.003464506172839506	0.0073636831275720165
2	73.2	0.011090534979423868	0.003096707818930041	0.005231481481481481
2	73.24	0.015169753086419753	0.0036445473251028805	0.006666666666666667
2	73.28	0.012142489711934157	0.003335905349794239	0.005295781893004115
2	73.32000000000001	0.011859567901234568	0.003256172839506173	0.0045704732510288065
2	73.36	0.008713991769547326	0.0029526748971193417	0.0029243827160493827
2	73.4	0.006381172839506173	0.002013888888888889	0.0018930041152263374
2	73.44	0.019292695473251027	0.004801954732510288	0.005234053497942387
2	73.48	0.001772119341563786	0.0005118312757201646	0.00031378600823045265
2	73.52	0.0023996913580246913	0.0005478395061728395	0.0002957818930041152
2	73.56	0.0011368312757201646	0.0003832304526748971	0.0003112139917695473
2	73.60000000000001	0.003713991769547325	0.0011676954732510287	0.0004655349794238683
2	73.64	0.0010570987654320988	0.0002494855967078189	0.00023662551440329217
2	73.68	0.0033333333333333335	0.0008050411522633745	0.0004218106995884774
2	73.72	0.0012345679012345679	0.0001954732510288066	0.0002726337448559671
2	73.76	0.0030555555555555557	0.0009490740740740741	0.0005452674897119342
2	73.8	0.00147119341563786	0.0004243827160493827	0.00026748971193415636
2	73.84	0.0031147119341563786	0.0012808641975308641	0.00030606995884773663
2	73.88	0.0017181069958847736	0.0005864197530864197	0.00040123456790123454
2	73.92	0.016784979423868314	0.00430298353909465	0.0040997942386831274
2	73.96000000000001	0.0031661522633744856	0.0010236625514403292	0.0010493827160493827
2	74.0	0.003906893004115226	0.001301440329218107	0.0014583333333333334
2	74.04	0.004393004115226338	0.001440329218106996	0.0018132716049382715
2	74.08	0.004056069958847736	0.0012808641975308641	0.001705246913580247
2	74.12	0.005043724279835391	0.001448045267489712	0.00216820987654321
2	74.16	0.0033719135802469137	0.001000514403292181	0.0014248971193415638
2	74.2	0.004089506172839506	0.001103395061728395	0.0013297325102880658
2	74.24	0.0014814814814814814	0.00022633744855967078	0.0007947530864197531
2	74.28	0.0030015432098765434	0.0004449588477366255	0.0012242798353909465
2	74.32000000000001	0.000889917695473251	2.8292181069958848e-05	0.0003986625514403292
2	74.36	0.002600308641975309	0.0005967078189300411	0.000573559670781893
2	74.4	0.01360082304526749	0.002690329218106996	0.0038425925925925928
2	74.44	0.0012551440329218106	6.944444444444444e-05	0.0003343621399176955
2	74.48	0.0028137860082304528	0.0002469135802469136	0.0005118312757201646
2	74.52	0.003382201646090535	0.0009336419753086419	0.000257201646090535
2	74.56	0.0071579218106995884	0.001954732510288066	0.0011085390946502058
2	74.60000000000001	0.003168724279835391	0.00046810699588477366	0.00022376543209876544
2	74.64	0.006031378600823045	0.0013708847736625515	0.0008950617283950618
2	74.68	0.003917181069958847	0.0009182098765432099	0.000264917695473251
2	74.72	0.005200617283950618	0.001095679012345679	0.0008153292181069958
2	74.76	0.0027109053497942387	0.00045267489711934157	0.00019290123456790122
2	74.8	0.006566358024691358	0.0016332304526748972	0.0010982510288065845
2	74.84	0.0034207818930041154	0.00034722222222222224	0.00026748971193415636
2	74.88	0.017950102880658438	0.00400977366255144	0.004272119341563786
2	74.92	0.004151234567901235	0.0003369341563786008	0.00029063786008230453
2	74.96000000000001	0.005406378600823045	0.0006224279835390946	0.0006121399176954733
2	75.0	0.005856481481481482	0.0008796296296296296	0.00025977366255144034
2	75.04	0.004354423868312757	0.0003292181069958848	7.20164609053498e-05
2	75.08	0.005748456790123457	0.0009053497942386831	0.0003780864197530864
2	75.12	0.005437242798353909	0.0009104938271604938	0.00028292181069958846
2	75.16	0.007649176954732511	0.001514917695473251	0.001103395061728395
2	75.2	0.006784979423868313	0.0017181069958847736	0.0007716049382716049
2	75.24	0.009853395061728396	0.002448559670781893	0.0021244855967078187
2	75.28	0.012157921810699588	0.003073559670781893	0.0032175925925925926
2	75.32000000000001	0.017623456790123455	0.004220679012345679	0.006116255144032922
2	75.36	0.03101337448559671	0.006494341563786008	0.011718106995884773
2	75.4	0.025450102880658437	0.004416152263374486	0.012453703703703703
2	75.44	0.029670781893004115	0.004344135802469136	0.015550411522633745
2	75.48	0.031494341563786006	0.0035982510288065845	0.01801954732510288
2	75.52	0.03494598765432099	0.0034593621399176956	0.02147119341563786
2	75.56	0.03573559670781893	0.0045473251028806585	0.021584362139917695
2	75.60000000000001	0.039323559670781896	0.006412037037037037	0.022556584362139916
2	75.64	0.03888117283950617	0.007397119341563786	0.021075102880658437
2	75.68	0.04372942386831276	0.009827674897119342	0.02183641975308642
2	75.72	0.04483796296296296	0.01025462962962963	0.021972736625514404
2	75.76	0.04640689300411523	0.01022633744855967	0.021422325102880658
2	75.8	0.04407150205761317	0.009591049382716049	0.01920267489711934
2	75.84	0.05353652263374486	0.011962448559670782	0.02
2	75.88	0.04189814814814815	0.009655349794238682	0.015020576131687243
2	75.92	0.04050411522633745	0.00970164609053498	0.012852366255144033
2	75.96000000000001	0.03782407407407407	0.009050925925925926	0.011347736625514403
2	76.0	0.0352391975308642	0.008575102880658436	0.009835390946502058
2	76.04	0.033305041152263376	0.008266460905349795	0.008515946502057612
2	76.08	0.02820730452674897	0.006424897119341564	0.006476337448559671
2	76.12	0.027049897119341564	0.006661522633744856	0.004948559670781893
2	76.16	0.024675925925925928	0.006170267489711934	0.0042258230452674895
2	76.2	0.023778292181069957	0.00621141975308642	0.0036651234567901233
2	76.24	0.021280864197530863	0.005496399176954733	0.0030992798353909464
2	76.28	0.022502572016460904	0.006396604938271605	0.0029449588477366254
2	76.32000000000001	0.03159207818930041	0.008996913580246913	0.005300925925925926
2	76.36	0.0224511316872428	0.007119341563786008	0.0023713991769547327
2	76.4	0.020792181069958848	0.007235082304526749	0.002170781893004115
2	76.44	0.020625	0.00742798353909465	0.0031121399176954733
2	76.48	0.020002572016460905	0.006718106995884774	0.0046965020576131685
2	76.52	0.015087448559670782	0.004578189300411523	0.003966049382716049
2	76.56	0.013034979423868312	0.005666152263374485	0.002271090534979424
2	76.60000000000001	0.011396604938271606	0.005154320987654321	0.002337962962962963
2	76.64	0.016900720164609053	0.007613168724279836	0.0033333333333333335
2	76.68	0.01191358024691358	0.0052366255144032925	0.0019984567901234567
2	76.72	0.01510030864197531	0.006141975308641976	0.0028112139917695475
2	76.76	0.008654835390946502	0.0031069958847736627	0.0019058641975308642
2	76.8	0.022839506172839506	0.006658950617283951	0.005414094650205761
2	76.84	0.006484053497942387	0.0017103909465020577	0.0015020576131687243
2	76.88	0.005092592592592593	0.001514917695473251	0.0013323045267489711
2	76.92	0.0035699588477366255	0.0013117283950617284	0.0007767489711934157
2	76.96000000000001	0.003587962962962963	0.0009696502057613169	0.0009233539094650206
2	77.0	0.0029218106995884774	0.001190843621399177	0.0008641975308641976
2	77.04	0.0034593621399176956	0.002088477366255144	0.0005452674897119342
2	77.08	0.003441358024691358	0.002258230452674897	0.00040380658436213994
2	77.12	0.004683641975308642	0.003323045267489712	0.00043724279835390947
2	77.16	0.006373456790123457	0.0042824074074074075	0.0008667695473251029
2	77.2	0.007996399176954733	0.005280349794238683	0.0010545267489711935
2	77.24	0.007960390946502057	0.005666152263374485	0.0007536008230452675
2	77.28	0.019529320987654322	0.008281893004115226	0.0035570987654320986
2	77.32000000000001	0.009143518518518518	0.005671296296296297	0.000941358024691358
2	77.36	0.011216563786008231	0.006270576131687243	0.0006172839506172839
2	77.4	0.014526748971193416	0.007636316872427984	0.0009053497942386831
2	77.44	0.016275720164609053	0.00720679012345679	0.0025257201646090533
2	77.48	0.020059156378600822	0.00816358024691358	0.003840020576131687
2	77.52	0.022741769547325104	0.008330761316872428	0.005632716049382716
2	77.56	0.025064300411522633	0.007438271604938272	0.0077777777777777776
2	77.60000000000001	0.029030349794238682	0.007703189300411523	0.010532407407407407
2	77.64	0.03121141975308642	0.00705761316872428	0.013305041152263374
2	77.68	0.038801440329218104	0.008060699588477367	0.01833076131687243
2	77.72	0.03824074074074074	0.005979938271604938	0.0205298353909465
2	77.76	0.05123456790123457	0.00900462962962963	0.024439300411522633
2	77.8	0.038585390946502054	0.00459619341563786	0.021584362139917695
2	77.84	0.03743055555555556	0.005277777777777778	0.0192309670781893
2	77.88	0.03238940329218107	0.003989197530864197	0.016015946502057614
2	77.92	0.030367798353909466	0.004873971193415638	0.013016975308641975
2	77.96000000000001	0.024619341563786007	0.004050925925925926	0.009364711934156379
2	78.0	0.020041152263374485	0.0036651234567901233	0.006350308641975309
2	78.04	0.015959362139917697	0.0034284979423868313	0.0036702674897119343
2	78.08	0.010329218106995885	0.0025437242798353908	0.0008719135802469135
2	78.12	0.012391975308641976	0.0034979423868312758	0.0014223251028806585
2	78.16	0.00852880658436214	0.0020473251028806584	0.0018621399176954733
2	78.2	0.008482510288065844	0.00238940329218107	0.001404320987654321
2	78.24	0.017309670781893004	0.0037345679012345677	0.004053497942386831
2	78.28	0.006244855967078189	0.0012397119341563787	0.0006018518518518519
2	78.32000000000001	0.007253086419753086	0.001522633744855967	0.0009490740740740741
2	78.36	0.008410493827160494	0.0022376543209876544	0.0008281893004115226
2	78.4	0.007584876543209876	0.0016769547325102881	0.0008179012345679012
2	78.44	0.008647119341563786	0.0021579218106995883	0.0013065843621399176
2	78.48	0.006589506172839506	0.001352880658436214	0.001368312757201646
2	78.52	0.006229423868312757	0.001808127572016461	0.0012680041152263375
2	78.56	0.005280349794238683	0.0012628600823045267	0.0012319958847736626
2	78.60000000000001	0.004074074074074074	0.0010699588477366254	0.0005632716049382716
2	78.64	0.004320987654320987	0.0010365226337448559	0.0010493827160493827
2	78.68	0.002404835390946502	0.00073559670781893	0.00033950617283950616
2	78.72	0.019004629629629628	0.004981995884773663	0.004269547325102881
2	78.76	0.0017592592592592592	0.0002932098765432099	0.0001286008230452675
2	78.8	0.004220679012345679	0.0014223251028806585	0.0009156378600823045
2	78.84	0.001705246913580247	0.0004886831275720165	0.0008590534979423868
2	78.88	0.0020473251028806584	0.0006944444444444445	0.0006404320987654321
2	78.92	0.0006970164609053498	8.487654320987654e-05	0.0003935185185185185
2	78.96000000000001	0.0029295267489711932	0.0010493827160493827	0.0006147119341563787
2	79.0	0.001044238683127572	0.00031635802469135804	0.0004809670781893004
2	79.04	0.0022736625514403292	0.0008204732510288066	0.00044238683127572015
2	79.08	0.0011445473251028807	0.00018775720164609054	0.0004963991769547325
2	79.12	0.0020344650205761316	0.00029063786008230453	0.0009130658436213992
2	79.16	0.002741769547325103	0.0005426954732510288	0.0013400205761316872
2	79.2	0.013847736625514404	0.002883230452674897	0.0036445473251028805
2	79.24	0.0012705761316872427	0.00010030864197530864	0.0005041152263374485
2	79.28	0.001610082304526749	0.00021862139917695473	0.000830761316872428
2	79.32000000000001	0.003793724279835391	0.0008487654320987654	0.0007021604938271605
2	79.36	0.003829732510288066	0.000257201646090535	0.0010751028806584362
2	79.4	0.006069958847736625	0.0006044238683127572	0.001491769547325103
2	79.44	0.008104423868312758	0.0004218106995884774	0.0014789094650205761
2	79.48	0.010877057613168725	0.0010185185185185184	0.001993312757201646
2	79.52	0.012973251028806584	0.0014891975308641975	0.0019135802469135803
2	79.56	0.017237654320987655	0.0028703703703703703	0.0028626543209876545
2	79.60000000000001	0.02121656378600823	0.003757716049382716	0.004699074074074074
2	79.64	0.022510288065843622	0.004660493827160494	0.004737654320987654
2	79.68	0.03572788065843621	0.00797582304526749	0.007770061728395062
2	79.72	0.025493827160493827	0.005432098765432099	0.005941358024691358
2	79.76	0.032263374485596706	0.007453703703703704	0.009863683127572017
2	79.8	0.03194444444444444	0.006625514403292181	0.011298868312757202
2	79.84	0.03657407407407407	0.008883744855967077	0.012962962962962963
2	79.88	0.03383744855967078	0.007258230452674897	0.013413065843621398
2	79.92	0.03454989711934156	0.00805812757201646	0.012888374485596708
2	79.96000000000001	0.02996141975308642	0.006406893004115227	0.011021090534979424
2	80.0	0.02796553497942387	0.006705246913580247	0.009050925925925926
2	80.04	0.021453189300411523	0.005082304526748971	0.005941358024691358
2	80.08	0.021540637860082305	0.00595679012345679	0.005190329218106996
2	80.12	0.018078703703703704	0.004642489711934156	0.0046039094650205765
2	80.16	0.032608024691358026	0.008117283950617284	0.009035493827160493
2	80.2	0.01640432098765432	0.003572530864197531	0.005565843621399177
2	80.24	0.013791152263374486	0.0032098765432098763	0.004742798353909465
2	80.28	0.012901234567901234	0.0032896090534979424	0.004783950617283951
2	80.32000000000001	0.010390946502057612	0.0016820987654320987	0.0042258230452674895
2	80.36	0.011491769547325103	0.0030015432098765434	0.004318415637860082
2	80.4	0.009807098765432098	0.002574588477366255	0.003472222222222222
2	80.44	0.0120679012345679	0.003891460905349794	0.0038477366255144033
2	80.48	0.01121141975308642	0.002646604938271605	0.0044907407407407405
2	80.52	0.015249485596707819	0.0038245884773662553	0.006350308641975309
2	80.56	0.015498971193415638	0.002880658436213992	0.008392489711934157
2	80.60000000000001	0.019215534979423868	0.004084362139917696	0.009796810699588477
2	80.64	0.030372942386831275	0.007554012345679012	0.011728395061728396
2	80.68	0.019166666666666665	0.006268004115226338	0.007116769547325103
2	80.72	0.01786008230452675	0.00746141975308642	0.004832818930041153
2	80.76	0.015303497942386831	0.007332818930041152	0.002852366255144033
2	80.8	0.013729423868312758	0.006561213991769547	0.002646604938271605
2	80.84	0.012757201646090535	0.00529320987654321	0.0021862139917695473
2	80.88	0.015776748971193414	0.0063400205761316875	0.0026929012345679013
2	80.92	0.016445473251028807	0.0065252057613168725	0.002777777777777778
2	80.96000000000001	0.018636831275720165	0.007289094650205761	0.0034593621399176956
2	81.0	0.01720164609053498	0.006661522633744856	0.004022633744855967
2	81.04	0.019477880658436215	0.0070421810699588475	0.005506687242798354
2	81.08	0.01902777777777778	0.006301440329218107	0.007569444444444445
2	81.12	0.03241769547325103	0.008037551440329218	0.012929526748971193
2	81.16	0.02224022633744856	0.0036136831275720167	0.012939814814814815
2	81.2	0.02790895061728395	0.0049151234567901235	0.015820473251028807
2	81.24	0.03058127572016461	0.006136831275720164	0.017741769547325103
2	81.28	0.030920781893004116	0.006046810699588477	0.01843621399176955
2	81.32000000000001	0.031291152263374485	0.006491769547325103	0.018037551440329216
2	81.36	0.026810699588477368	0.005082304526748971	0.01573045267489712
2	81.4	0.025866769547325103	0.0062139917695473255	0.013652263374485597
2	81.44	0.024405864197530863	0.006324588477366255	0.012103909465020575
2	81.48	0.02560185185185185	0.007299382716049383	0.011257716049382716
2	81.52	0.02455246913580247	0.007008744855967078	0.010223765432098766
2	81.56	0.02465792181069959	0.007399691358024691	0.009174382716049383
2	81.60000000000001	0.03103909465020576	0.008847736625514403	0.009907407407407408
2	81.64	0.01878858024691358	0.006550925925925926	0.004439300411522634
2	81.68	0.017039609053497943	0.006702674897119342	0.002258230452674897
2	81.72	0.015324074074074073	0.006059670781893004	0.0020627572016460906
2	81.76	0.015787037037037037	0.005704732510288066	0.0026594650205761317
2	81.8	0.011656378600823046	0.004277263374485597	0.00176440329218107
2	81.84	0.01363425925925926	0.004565329218106996	0.0018544238683127572
2	81.88	0.009722222222222222	0.003227880658436214	0.0004963991769547325
2	81.92	0.011800411522633746	0.003912037037037037	0.0007587448559670781
2	81.96000000000001	0.009300411522633745	0.0029758230452674897	0.0004809670781893004
2	82.0	0.012152777777777778	0.0035545267489711934	0.0016435185185185185
2	82.04	0.008896604938271605	0.0022685185185185187	0.0010545267489711935
2	82.08	0.02209619341563786	0.0054783950617283955	0.005046296296296296
2	82.12	0.0069958847736625515	0.0018544238683127572	0.00084619341563786
2	82.16	0.00838477366255144	0.002132201646090535	0.0018647119341563786
2	82.2	0.008580246913580248	0.0022016460905349795	0.0017849794238683128
2	82.24	0.009670781893004115	0.002219650205761317	0.0036342592592592594
2	82.28	0.009904835390946502	0.0023148148148148147	0.0034079218106995886
2	82.32000000000001	0.008906893004115226	0.0014583333333333334	0.004104938271604938
2	82.36	0.01088991769547325	0.0016280864197530864	0.0058693415637860085
2	82.4	0.010923353909465021	0.0014763374485596708	0.006550925925925926
2	82.44	0.010941358024691358	0.001507201646090535	0.0066743827160493825
2	82.48	0.008171296296296296	0.0006867283950617284	0.005941358024691358
2	82.52	0.011373456790123457	0.0013065843621399176	0.0068698559670781895
2	82.56	0.020118312757201644	0.003220164609053498	0.009413580246913581
2	82.60000000000001	0.00952932098765432	0.0005889917695473251	0.006635802469135803
2	82.64	0.008420781893004116	0.00020318930041152264	0.00654320987654321
2	82.68	0.009465020576131687	0.000977366255144033	0.006520061728395062
2	82.72	0.008454218106995886	0.0005632716049382716	0.005864197530864198
2	82.76	0.006779835390946502	0.0006970164609053498	0.004573045267489712
2	82.8	0.007281378600823046	0.0007253086419753087	0.004549897119341564
2	82.84	0.004863683127572016	0.0001234567901234568	0.00404320987654321
2	82.88	0.008060699588477367	0.0009002057613168725	0.005010288065843621
2	82.92	0.0051568930041152265	0.00024434156378600825	0.0040637860082304526
2	82.96000000000001	0.006427469135802469	0.0005041152263374485	0.003840020576131687
2	83.0	0.0050643004115226336	0.0003369341563786008	0.003623971193415638
2	83.04	0.019825102880658436	0.00386059670781893	0.007132201646090535
2	83.08	0.004830246913580247	0.00010288065843621399	0.0034310699588477366
2	83.12	0.006854423868312757	0.0005838477366255144	0.0037885802469135805
2	83.16	0.00400462962962963	4.11522633744856e-05	0.003168724279835391
2	83.2	0.0062268518518518515	0.0006018518518518519	0.0037448559670781893
2	83.24	0.00334619341563786	5.1440329218106995e-05	0.002638888888888889
2	83.28	0.0038786008230452676	8.487654320987654e-05	0.0031815843621399178
2	83.32000000000001	0.0028703703703703703	0.00011831275720164609	0.002088477366255144
2	83.36	0.0029449588477366254	0.00022376543209876544	0.0020113168724279836
2	83.4	0.004174382716049383	0.0003112139917695473	0.002103909465020576
2	83.44	0.004169238683127572	0.00047582304526748974	0.0010802469135802468
2	83.48	0.008742283950617285	0.0014429012345679012	0.00227880658436214
2	83.52	0.018353909465020576	0.003580246913580247	0.004174382716049383
2	83.56	0.007404835390946502	0.0007818930041152264	0.0009310699588477366
2	83.60000000000001	0.009282407407407408	0.0013477366255144033	0.0010339506172839506
2	83.64	0.011273148148148148	0.001772119341563786	0.00209619341563786
2	83.68	0.009603909465020577	0.0019007201646090534	0.0014223251028806585
2	83.72	0.011075102880658437	0.002510288065843621	0.0014763374485596708
2	83.76	0.008657407407407407	0.0016949588477366256	0.001535493827160494
2	83.8	0.009958847736625514	0.002574588477366255	0.002080761316872428
2	83.84	0.00912551440329218	0.002193930041152263	0.001154835390946502
2	83.88	0.009089506172839506	0.00125	0.0018287037037037037
2	83.92	0.011530349794238682	0.002595164609053498	0.0017926954732510288
2	83.96000000000001	0.009611625514403293	0.001970164609053498	0.0016023662551440329
2	84.0	0.023464506172839506	0.005318930041152263	0.004411008230452675
2	84.04	0.009287551440329217	0.0017078189300411522	0.0010570987654320988
2	84.08	0.012762345679012346	0.0025205761316872428	0.0024691358024691358
2	84.12	0.00882716049382716	0.0013503086419753086	0.0007998971193415638
2	84.16	0.011772119341563785	0.0030015432098765434	0.0015200617283950618
2	84.2	0.007896090534979423	0.0008770576131687243	0.0011728395061728395
2	84.24	0.010583847736625514	0.0023559670781893006	0.0014017489711934156
2	84.28	0.007435699588477366	0.001044238683127572	0.0012551440329218106
2	84.32000000000001	0.008299897119341563	0.0014146090534979425	0.0011496913580246913
2	84.36	0.006625514403292181	0.000889917695473251	0.0009233539094650206
2	84.4	0.007263374485596708	0.0010879629629629629	0.0008256172839506173
2	84.44	0.008227880658436213	0.0011368312757201646	0.0023559670781893006
2	84.48	0.017929526748971192	0.0031867283950617283	0.004920267489711934
2	84.52	0.00813014403292181	0.0005606995884773662	0.0034439300411522634
2	84.56	0.00794753086419753	0.0002623456790123457	0.0035545267489711934
2	84.60000000000001	0.009477880658436215	0.0007638888888888889	0.004194958847736625
2	84.64	0.008220164609053497	0.0003420781893004115	0.0038348765432098765
2	84.68	0.008986625514403292	0.000558127572016461	0.004053497942386831
2	84.72	0.00815843621399177	0.0005246913580246914	0.004068930041152263
2	84.76	0.008500514403292182	0.0007767489711934157	0.003968621399176955
2	84.8	0.008845164609053498	0.0011188271604938272	0.003966049382716049
2	84.84	0.007618312757201646	0.0005452674897119342	0.004470164609053498
2	84.88	0.009465020576131687	0.0005426954732510288	0.005318930041152263
2	84.92	0.009647633744855968	0.00024434156378600825	0.006941872427983539
2	84.96000000000001	0.02411522633744856	0.0032741769547325102	0.010666152263374485
2	85.0	0.011926440329218108	0.00027520576131687244	0.00919238683127572
2	85.04	0.013793724279835391	0.00025205761316872427	0.010023148148148147
2	85.08	0.01253858024691358	0.00016718106995884774	0.01074074074074074
2	85.12	0.014194958847736626	0.0002160493827160494	0.011262860082304527
2	85.16	0.012775205761316872	0.00013631687242798355	0.010694444444444444
2	85.2	0.013752572016460905	0.00041923868312757203	0.010640432098765432
2	85.24	0.011090534979423868	0.00024434156378600825	0.009387860082304527
2	85.28	0.011116255144032921	0.0004089506172839506	0.008654835390946502
2	85.32000000000001	0.00871141975308642	0.0001594650205761317	0.00710133744855967
2	85.36	0.00820216049382716	0.0003497942386831276	0.006257716049382716
2	85.4	0.006545781893004116	0.00021347736625514403	0.0052366255144032925
2	85.44	0.016309156378600823	0.002757201646090535	0.00695216049382716
2	85.48	0.0036856995884773664	5.6584362139917696e-05	0.002690329218106996
2	85.52	0.001756687242798354	6.944444444444444e-05	0.001059670781893004
2	85.56	0.0019598765432098765	7.458847736625514e-05	0.0013605967078189301
2	85.60000000000001	0.001352880658436214	2.5720164609053497e-05	0.0010622427983539094
2	85.64	0.0019212962962962964	8.487654320987654e-05	0.0015534979423868314
2	85.68	0.0008719135802469135	3.08641975308642e-05	0.0007330246913580247
2	85.72	0.0013734567901234568	5.401234567901235e-05	0.001000514403292181
2	85.76	0.0008076131687242799	2.57201646090535e-06	0.0005992798353909465
2	85.8	0.001815843621399177	0.0001388888888888889	0.0012088477366255144
2	85.84	0.0020987654320987655	2.57201646090535e-06	0.001831275720164609
2	85.88	0.0018775720164609054	2.5720164609053497e-05	0.0014737654320987653
2	85.92	0.014405864197530864	0.0027854938271604937	0.005318930041152263
2	85.96000000000001	0.002705761316872428	6.17283950617284e-05	0.001743827160493827
2	86.0	0.003382201646090535	8.74485596707819e-05	0.0027340534979423867
[truncated: 9,405 more rows]
