# Supplementary material for: Cultural Artifacts Transform Embodied Practice: How a Sommelier Card Shapes the Behavior of Dyads Engaged in Wine Tasting
Source: Front Psychol. 2019 Dec 6;10:2671. doi: 10.3389/fpsyg.2019.02671 (PMC6915083; doi:10.3389/fpsyg.2019.02671)
Supplement: DATA SHEET S3 — Raw data files (descriptions in README.txt files). [file Data_Sheet_3.zip › Supplementary_3_raw_experimental_data/frame_difference_movement/s56-2-20140530134841.csv]

Range	Time	Overall	ROI0	ROI1
-1	-1.0	1.0	0.1790457818930041	0.2372119341563786
2	19.48	0.013109567901234569	0.005977366255144033	0.0012654320987654322
2	19.52	0.01614969135802469	0.007695473251028807	0.0015843621399176955
2	19.56	0.016340020576131688	0.00797582304526749	0.0015483539094650206
2	19.6	0.02095164609053498	0.010460390946502057	0.002103909465020576
2	19.64	0.020108024691358025	0.010681584362139918	0.002132201646090535
2	19.68	0.03337448559670782	0.014431584362139918	0.005509259259259259
2	19.72	0.019575617283950617	0.009688786008230452	0.002662037037037037
2	19.76	0.02032664609053498	0.010282921810699588	0.0024897119341563785
2	19.8	0.018050411522633744	0.008729423868312757	0.002373971193415638
2	19.84	0.01786522633744856	0.00775977366255144	0.0021733539094650205
2	19.88	0.015159465020576132	0.005887345679012346	0.0019470164609053499
2	19.92	0.013171296296296296	0.004902263374485597	0.0016280864197530864
2	19.96	0.014537037037037038	0.006342592592592592	0.0020601851851851853
2	20.0	0.01360082304526749	0.006445473251028806	0.0017489711934156379
2	20.04	0.013266460905349794	0.006103395061728395	0.0018055555555555555
2	20.080000000000002	0.011658950617283951	0.005591563786008231	0.0016203703703703703
2	20.12	0.010252057613168724	0.004542181069958848	0.0017078189300411522
2	20.16	0.019256687242798352	0.006756687242798354	0.0041460905349794235
2	20.2	0.009107510288065843	0.004560185185185185	0.0016512345679012346
2	20.240000000000002	0.007492283950617284	0.0034207818930041154	0.0012731481481481483
2	20.28	0.008688271604938272	0.00488940329218107	0.001190843621399177
2	20.32	0.009272119341563786	0.005588991769547325	0.0011111111111111111
2	20.36	0.009097222222222222	0.00588477366255144	0.0008564814814814815
2	20.400000000000002	0.00867798353909465	0.005576131687242798	0.0008436213991769547
2	20.44	0.006810699588477367	0.004609053497942387	0.0007484567901234568
2	20.48	0.007620884773662551	0.00434156378600823	0.0015046296296296296
2	20.52	0.008320473251028807	0.005100308641975308	0.001404320987654321
2	20.56	0.00974537037037037	0.006113683127572016	0.001610082304526749
2	20.6	0.0075	0.0038760288065843623	0.001427469135802469
2	20.64	0.021157407407407406	0.007744341563786008	0.004480452674897119
2	20.68	0.00966820987654321	0.0033924897119341564	0.002507716049382716
2	20.72	0.012327674897119341	0.004897119341563786	0.0037705761316872426
2	20.76	0.012147633744855967	0.003881172839506173	0.004801954732510288
2	20.8	0.016718106995884774	0.005619855967078189	0.006198559670781893
2	20.84	0.013122427983539095	0.003703703703703704	0.005954218106995885
2	20.88	0.013755144032921812	0.003958333333333334	0.0055709876543209875
2	20.92	0.01320730452674897	0.004038065843621399	0.006046810699588477
2	20.96	0.01393775720164609	0.0038477366255144033	0.005943930041152263
2	21.0	0.012463991769547326	0.0034207818930041154	0.005565843621399177
2	21.04	0.009971707818930042	0.0025565843621399176	0.004421296296296296
2	21.080000000000002	0.006563786008230453	0.0013786008230452676	0.0034799382716049383
2	21.12	0.01420267489711934	0.003778292181069959	0.004344135802469136
2	21.16	0.004755658436213991	0.0006147119341563787	0.002816358024691358
2	21.2	0.005712448559670782	0.0008564814814814815	0.003706275720164609
2	21.240000000000002	0.006448045267489712	0.0013811728395061729	0.003729423868312757
2	21.28	0.004583333333333333	0.001190843621399177	0.002674897119341564
2	21.32	0.004174382716049383	0.0019753086419753087	0.0015895061728395062
2	21.36	0.005023148148148148	0.0016049382716049382	0.0025771604938271604
2	21.400000000000002	0.005406378600823045	0.0014763374485596708	0.00257201646090535
2	21.44	0.004449588477366255	0.000787037037037037	0.0026286008230452674
2	21.48	0.0037834362139917694	0.0006558641975308642	0.0023199588477366257
2	21.52	0.004176954732510288	0.0011111111111111111	0.0023251028806584363
2	21.56	0.0027237654320987656	0.0009670781893004115	0.0010879629629629629
2	21.6	0.013510802469135802	0.0031430041152263376	0.0043287037037037035
2	21.64	0.002991255144032922	0.0002880658436213992	0.0015792181069958849
2	21.68	0.0037885802469135805	0.00022119341563786008	0.0021296296296296298
2	21.72	0.0032664609053497944	0.0003832304526748971	0.0019573045267489713
2	21.76	0.0048122427983539095	0.0007330246913580247	0.0022093621399176954
2	21.8	0.006039094650205762	0.0008667695473251029	0.0025
2	21.84	0.006687242798353909	0.0009465020576131687	0.0021579218106995883
2	21.88	0.006980452674897119	0.0012705761316872427	0.0023045267489711935
2	21.92	0.006766975308641975	0.000889917695473251	0.002361111111111111
2	21.96	0.006298868312757201	0.0004552469135802469	0.00305298353909465
2	22.0	0.00676954732510288	0.00029063786008230453	0.0037011316872427986
2	22.04	0.006633230452674897	0.00020833333333333335	0.0039377572016460905
2	22.080000000000002	0.019771090534979423	0.003299897119341564	0.007232510288065844
2	22.12	0.008189300411522634	0.0006404320987654321	0.004717078189300412
2	22.16	0.008132716049382717	0.0008641975308641976	0.0041795267489711935
2	22.2	0.0060185185185185185	0.00043467078189300413	0.003323045267489712
2	22.240000000000002	0.004038065843621399	0.00032407407407407406	0.002093621399176955
2	22.28	0.0026954732510288066	0.0005452674897119342	0.0009490740740740741
2	22.32	0.002523148148148148	0.00039609053497942386	0.0009593621399176954
2	22.36	0.0016666666666666668	0.0005195473251028807	0.0004809670781893004
2	22.400000000000002	0.0028137860082304528	0.0009002057613168725	0.0007767489711934157
2	22.44	0.0025308641975308644	0.0007767489711934157	0.00043724279835390947
2	22.48	0.004560185185185185	0.0009825102880658436	0.0006198559670781893
2	22.52	0.0025797325102880657	0.0001388888888888889	0.00023662551440329217
2	22.56	0.01635545267489712	0.0034053497942386833	0.0037397119341563787
2	22.6	0.0024691358024691358	0.00019290123456790122	0.0003575102880658436
2	22.64	0.0025565843621399176	0.00023919753086419754	0.0006481481481481481
2	22.68	0.0012551440329218106	0.00022119341563786008	0.00023405349794238683
2	22.72	0.0020704732510288064	0.0004320987654320988	0.0004218106995884774
2	22.76	0.00102880658436214	6.944444444444444e-05	0.00016203703703703703
2	22.8	0.0017412551440329218	0.00028292181069958846	0.00046810699588477366
2	22.84	0.0008513374485596708	4.886831275720165e-05	0.00042695473251028805
2	22.88	0.0022170781893004116	7.20164609053498e-05	0.001507201646090535
2	22.92	0.002456275720164609	4.6296296296296294e-05	0.0016486625514403291
2	22.96	0.003397633744855967	0.00011059670781893004	0.0022145061728395064
2	23.0	0.004012345679012346	4.886831275720165e-05	0.0030041152263374487
2	23.04	0.013991769547325103	0.0025051440329218106	0.005218621399176955
2	23.080000000000002	0.005172325102880658	0.0012242798353909465	0.0017463991769547326
2	23.12	0.006929012345679012	0.0017515432098765432	0.002510288065843621
2	23.16	0.013323045267489711	0.00253858024691358	0.0037680041152263373
2	23.2	0.015018004115226337	0.0029578189300411522	0.004320987654320987
2	23.240000000000002	0.010429526748971194	0.0009696502057613169	0.0028575102880658435
2	23.28	0.008587962962962962	0.001059670781893004	0.0011959876543209877
2	23.32	0.01015432098765432	0.0015843621399176955	0.0023533950617283953
2	23.36	0.014567901234567901	0.0025771604938271604	0.004346707818930041
2	23.400000000000002	0.02018261316872428	0.0037705761316872426	0.005007716049382716
2	23.44	0.02094650205761317	0.004066358024691358	0.005267489711934157
2	23.48	0.01602366255144033	0.0032150205761316874	0.0028858024691358025
2	23.52	0.02970164609053498	0.0064326131687242796	0.005907921810699588
2	23.56	0.01113940329218107	0.0019521604938271605	0.002512860082304527
2	23.6	0.008780864197530864	0.0016743827160493826	0.0021296296296296298
2	23.64	0.005982510288065844	0.0005941358024691358	0.0014994855967078188
2	23.68	0.006579218106995885	0.0011856995884773664	0.0013323045267489711
2	23.72	0.0024922839506172838	0.0004912551440329218	0.00033179012345679014
2	23.76	0.004277263374485597	0.001337448559670782	0.0004886831275720165
2	23.8	0.004112654320987654	0.00125	0.000977366255144033
2	23.84	0.010527263374485597	0.003258744855967078	0.002955246913580247
2	23.88	0.0120679012345679	0.0027597736625514404	0.0035082304526748973
2	23.92	0.021959876543209876	0.006494341563786008	0.005532407407407408
2	23.96	0.026419753086419754	0.00746141975308642	0.006396604938271605
2	24.0	0.0396141975308642	0.009758230452674897	0.01007716049382716
2	24.04	0.045352366255144036	0.011517489711934156	0.010295781893004115
2	24.080000000000002	0.02637602880658436	0.007299382716049383	0.005694444444444445
2	24.12	0.028117283950617283	0.0066846707818930045	0.005342078189300411
2	24.16	0.025560699588477367	0.005691872427983539	0.0051234567901234564
2	24.2	0.019436728395061727	0.002042181069958848	0.0019367283950617283
2	24.240000000000002	0.009621913580246914	0.0006712962962962962	0.000882201646090535
2	24.28	0.013076131687242799	0.001051954732510288	0.0019495884773662552
2	24.32	0.033050411522633744	0.007008744855967078	0.005763888888888889
2	24.36	0.031931584362139914	0.005	0.004529320987654321
2	24.400000000000002	0.02742283950617284	0.002919238683127572	0.0025797325102880657
2	24.44	0.024228395061728396	0.0026208847736625515	0.0024176954732510287
2	24.48	0.03347993827160494	0.005655864197530864	0.005653292181069959
2	24.52	0.025859053497942385	0.003917181069958847	0.0038245884773662553
2	24.560000000000002	0.024218106995884774	0.003461934156378601	0.003441358024691358
2	24.6	0.023515946502057614	0.0031121399176954733	0.0028935185185185184
2	24.64	0.02132716049382716	0.0023508230452674896	0.002623456790123457
2	24.68	0.021640946502057612	0.003477366255144033	0.002757201646090535
2	24.72	0.020727880658436212	0.0035210905349794238	0.0020987654320987655
2	24.76	0.020725308641975308	0.0030889917695473253	0.0019984567901234567
2	24.8	0.021841563786008232	0.0037860082304526747	0.0014609053497942387
2	24.84	0.018171296296296297	0.002330246913580247	0.0009825102880658436
2	24.88	0.01604423868312757	0.002512860082304527	0.0008616255144032922
2	24.92	0.011882716049382716	0.0010185185185185184	0.0007073045267489712
2	24.96	0.029439300411522634	0.006931584362139918	0.004981995884773663
2	25.0	0.008626543209876544	0.0016795267489711934	0.0009799382716049383
2	25.04	0.005442386831275721	0.00198559670781893	0.0005838477366255144
2	25.080000000000002	0.0031867283950617283	0.0015174897119341563	0.0005709876543209877
2	25.12	0.0026080246913580247	0.001044238683127572	0.00035493827160493826
2	25.16	0.004832818930041153	0.002170781893004115	0.0006378600823045268
2	25.2	0.002600308641975309	0.0010133744855967079	0.0004089506172839506
2	25.240000000000002	0.0029989711934156377	0.0014068930041152264	0.00038837448559670784
2	25.28	0.002916666666666667	0.001059670781893004	9.259259259259259e-05
2	25.32	0.005787037037037037	0.0011856995884773664	0.0003780864197530864
2	25.36	0.007566872427983539	0.0008256172839506173	0.000264917695473251
2	25.400000000000002	0.010650720164609053	0.0016666666666666668	0.00040380658436213994
2	25.44	0.01807355967078189	0.003271604938271605	0.0024279835390946503
2	25.48	0.006219135802469136	0.0011728395061728395	0.0002880658436213992
2	25.52	0.006563786008230453	0.001491769547325103	0.00032407407407407406
2	25.560000000000002	0.005897633744855967	0.0011291152263374485	0.00040123456790123454
2	25.6	0.0038863168724279835	0.0007818930041152264	0.00038065843621399177
2	25.64	0.004544753086419753	0.0006069958847736626	0.0004886831275720165
2	25.68	0.004112654320987654	0.0007844650205761317	0.00044238683127572015
2	25.72	0.0021810699588477368	0.0005606995884773662	0.0005529835390946502
2	25.76	0.003171296296296296	0.0010493827160493827	0.00045267489711934157
2	25.8	0.0023996913580246913	0.0006481481481481481	0.0007613168724279835
2	25.84	0.0037474279835390946	0.0009182098765432099	0.0015097736625514404
2	25.88	0.0029758230452674897	0.0008153292181069958	0.0010853909465020576
2	25.92	0.015324074074074073	0.0031532921810699588	0.003675411522633745
2	25.96	0.0030915637860082306	0.0003935185185185185	0.0005066872427983539
2	26.0	0.003539094650205761	0.000727880658436214	0.0011136831275720164
2	26.04	0.002705761316872428	0.0009310699588477366	0.00030864197530864197
2	26.080000000000002	0.0023199588477366257	0.0009336419753086419	0.0004783950617283951
2	26.12	0.0018544238683127572	0.000727880658436214	0.000558127572016461
2	26.16	0.002741769547325103	0.0009387860082304527	0.0006121399176954733
2	26.2	0.0040637860082304526	0.0005452674897119342	0.0016126543209876542
2	26.240000000000002	0.004086934156378601	0.0003292181069958848	0.001970164609053498
2	26.28	0.005977366255144033	0.0007484567901234568	0.003155864197530864
2	26.32	0.005136316872427983	0.0006121399176954733	0.002646604938271605
2	26.36	0.0036574074074074074	0.0004963991769547325	0.001934156378600823
2	26.400000000000002	0.013814300411522634	0.0029218106995884774	0.0034284979423868313
2	26.44	0.0011959876543209877	7.973251028806585e-05	0.0003034979423868313
2	26.48	0.0014583333333333334	0.0002494855967078189	0.000462962962962963
2	26.52	0.0010416666666666667	0.00025977366255144034	0.00035493827160493826
2	26.560000000000002	0.0016769547325102881	0.0006018518518518519	0.0006430041152263374
2	26.6	0.0014763374485596708	0.0007073045267489712	0.0004218106995884774
2	26.64	0.0013657407407407407	9.259259259259259e-05	0.0007458847736625515
2	26.68	0.0014454732510288065	0.0003575102880658436	0.0006224279835390946
2	26.72	0.0019290123456790122	0.00029835390946502055	0.0007098765432098765
2	26.76	0.002294238683127572	0.000720164609053498	0.0005041152263374485
2	26.8	0.005241769547325103	0.0010828189300411523	0.0010262345679012345
2	26.84	0.007137345679012345	0.0019110082304526748	0.0012757201646090535
2	26.88	0.0295679012345679	0.0067541152263374486	0.007008744855967078
2	26.92	0.026944444444444444	0.006118827160493827	0.006262860082304526
2	26.96	0.02224537037037037	0.004431584362139918	0.0053292181069958845
2	27.0	0.015969650205761316	0.00330761316872428	0.0029346707818930042
2	27.04	0.004223251028806585	0.000830761316872428	0.0007690329218106996
2	27.080000000000002	0.0018209876543209876	0.0007767489711934157	0.0001440329218106996
2	27.12	0.002358539094650206	0.0007613168724279835	0.00018261316872427984
2	27.16	0.002911522633744856	0.000787037037037037	0.00028549382716049385
2	27.2	0.002307098765432099	0.0005606995884773662	0.0004398148148148148
2	27.240000000000002	0.0017181069958847736	0.00030864197530864197	0.00023662551440329217
2	27.28	0.0011368312757201646	0.0002726337448559671	0.00016203703703703703
2	27.32	0.0016640946502057613	0.0004063786008230453	0.00013631687242798355
2	27.36	0.013994341563786008	0.0033796296296296296	0.0029603909465020575
2	27.400000000000002	0.001720679012345679	0.00035493827160493826	0.0003420781893004115
2	27.44	0.0014866255144032922	0.0002700617283950617	0.00033950617283950616
2	27.48	0.0015895061728395062	0.0005555555555555556	0.00011316872427983539
2	27.52	0.0013220164609053498	0.00016718106995884774	9.77366255144033e-05
2	27.560000000000002	0.0016383744855967078	0.0003909465020576132	0.00015432098765432098
2	27.6	0.0009490740740740741	0.00010030864197530864	0.00011574074074074075
2	27.64	0.0012525720164609053	0.0003755144032921811	0.00012088477366255144
2	27.68	0.0022170781893004116	0.001072530864197531	0.00022119341563786008
2	27.72	0.0018955761316872429	0.0008179012345679012	0.00028549382716049385
2	27.76	0.0031635802469135803	0.0012242798353909465	0.00038837448559670784
2	27.8	0.002476851851851852	0.0007998971193415638	0.00020576131687242798
2	27.84	0.014248971193415639	0.0036702674897119343	0.0033153292181069957
2	27.88	0.0022968106995884773	0.00043724279835390947	0.0003034979423868313
2	27.92	0.001720679012345679	0.000462962962962963	0.00033179012345679014
2	27.96	0.0008719135802469135	0.00040123456790123454	0.00012602880658436213
2	28.0	0.00356738683127572	0.0018055555555555555	0.0005838477366255144
2	28.04	0.004598765432098765	0.0027469135802469136	0.0005092592592592592
2	28.080000000000002	0.0044675925925925924	0.002741769547325103	0.0005864197530864197
2	28.12	0.0027546296296296294	0.0012525720164609053	0.00047582304526748974
2	28.16	0.002878086419753086	0.0012319958847736626	0.0003292181069958848
2	28.2	0.0024897119341563785	0.0010545267489711935	0.00031635802469135804
2	28.240000000000002	0.00231738683127572	0.0010056584362139918	0.00017232510288065845
2	28.28	0.0027983539094650206	0.0010339506172839506	0.00025205761316872427
2	28.32	0.014094650205761316	0.0035082304526748973	0.003155864197530864
2	28.36	0.004323559670781893	0.0011265432098765433	0.0012911522633744857
2	28.400000000000002	0.0036059670781893004	0.0004552469135802469	0.001756687242798354
2	28.44	0.004462448559670782	0.0009516460905349795	0.0014686213991769548
2	28.48	0.00393261316872428	0.0009156378600823045	0.001823559670781893
2	28.52	0.0045241769547325105	0.0009207818930041152	0.002029320987654321
2	28.560000000000002	0.0027957818930041153	0.0005967078189300411	0.0013117283950617284
2	28.6	0.004140946502057613	0.001875	0.0012114197530864197
2	28.64	0.0027391975308641977	0.0014609053497942387	0.000558127572016461
2	28.68	0.001427469135802469	0.0003369341563786008	0.0005066872427983539
2	28.72	0.001190843621399177	0.0001594650205761317	0.0005967078189300411
2	28.76	0.0005992798353909465	0.00022633744855967078	0.0002546296296296296
2	28.8	0.013436213991769547	0.0036702674897119343	0.0034207818930041154
2	28.84	0.0010493827160493827	0.000367798353909465	0.00025977366255144034
2	28.88	0.002404835390946502	0.0012268518518518518	0.00038065843621399177
2	28.92	0.001926440329218107	0.00037037037037037035	0.0010699588477366254
2	28.96	0.0037628600823045267	0.0007510288065843622	0.002001028806584362
2	29.0	0.004760802469135803	0.0007124485596707819	0.002800925925925926
2	29.04	0.007055041152263374	0.0008796296296296296	0.004205246913580247
2	29.080000000000002	0.007515432098765432	0.0008410493827160494	0.004439300411522634
2	29.12	0.010090020576131687	0.002258230452674897	0.005280349794238683
2	29.16	0.0073173868312757205	0.001072530864197531	0.0038194444444444443
2	29.2	0.006849279835390946	0.0009902263374485596	0.003441358024691358
2	29.240000000000002	0.005715020576131687	0.0003215020576131687	0.0033667695473251027
2	29.28	0.01765432098765432	0.0032150205761316874	0.006448045267489712
2	29.32	0.006183127572016461	0.000367798353909465	0.0033153292181069957
2	29.36	0.006705246913580247	0.0008719135802469135	0.003551954732510288
2	29.400000000000002	0.006270576131687243	0.0007741769547325103	0.0035185185185185185
2	29.44	0.006262860082304526	0.0007818930041152264	0.0036419753086419752
2	29.48	0.006774691358024692	0.0009156378600823045	0.0038143004115226337
2	29.52	0.006381172839506173	0.00036522633744855967	0.0039609053497942385
2	29.560000000000002	0.007515432098765432	0.0006584362139917696	0.004403292181069959
2	29.6	0.006496913580246914	0.00022119341563786008	0.004107510288065844
2	29.64	0.007337962962962963	0.0004218106995884774	0.004441872427983539
2	29.68	0.006751543209876543	0.000462962962962963	0.0038863168724279835
2	29.72	0.00793724279835391	0.0007921810699588477	0.005051440329218107
2	29.76	0.020218621399176955	0.0038374485596707818	0.00772119341563786
2	29.8	0.004470164609053498	0.0003446502057613169	0.002361111111111111
2	29.84	0.00532664609053498	0.0006995884773662552	0.002119341563786008
2	29.88	0.005396090534979424	0.0011856995884773664	0.00231738683127572
2	29.92	0.007119341563786008	0.0016229423868312758	0.002844650205761317
2	29.96	0.006900720164609054	0.0011111111111111111	0.00330761316872428
2	30.0	0.009940843621399176	0.0016898148148148148	0.005488683127572017
2	30.04	0.010213477366255145	0.0016975308641975309	0.005946502057613169
2	30.080000000000002	0.009907407407407408	0.0011496913580246913	0.006419753086419753
2	30.12	0.008621399176954732	0.0007227366255144033	0.005645576131687243
2	30.16	0.0069958847736625515	0.000676440329218107	0.004750514403292181
2	30.2	0.005861625514403292	0.0009130658436213992	0.00301440329218107
2	30.240000000000002	0.021350308641975308	0.00466820987654321	0.006378600823045267
2	30.28	0.008096707818930042	0.0020550411522633743	0.002816358024691358
2	30.32	0.007705761316872428	0.002155349794238683	0.002764917695473251
2	30.36	0.007147633744855967	0.0015560699588477367	0.0026183127572016462
2	30.400000000000002	0.006841563786008231	0.0006867283950617284	0.003022119341563786
2	30.44	0.011820987654320988	0.0017978395061728396	0.004657921810699589
2	30.48	0.016422325102880657	0.0020318930041152263	0.0066846707818930045
2	30.52	0.024027777777777776	0.002196502057613169	0.01161522633744856
2	30.560000000000002	0.026419753086419754	0.0021579218106995883	0.013881172839506174
2	30.6	0.029920267489711935	0.0014326131687242799	0.017559156378600824
2	30.64	0.026535493827160493	0.0005118312757201646	0.017199074074074075
2	30.68	0.026646090534979423	0.0008847736625514403	0.017854938271604937
2	30.72	0.033948045267489714	0.003168724279835391	0.019282407407407408
2	30.76	0.02351337448559671	0.00042695473251028805	0.017497427983539093
2	30.8	0.024331275720164608	0.0007381687242798354	0.018899176954732512
2	30.84	0.02261059670781893	0.0004218106995884774	0.018654835390946502
2	30.88	0.022430555555555554	0.00047325102880658434	0.01841820987654321
2	30.92	0.022512860082304527	0.00022376543209876544	0.0197119341563786
2	30.96	0.0205761316872428	0.0005375514403292181	0.017772633744855968
2	31.0	0.017919238683127572	0.0001594650205761317	0.015833333333333335
2	31.04	0.021147119341563787	0.0004295267489711934	0.018477366255144033
2	31.080000000000002	0.01987397119341564	0.00046810699588477366	0.01699588477366255
2	31.12	0.017435699588477366	0.0007561728395061729	0.014174382716049382
2	31.16	0.019565329218106997	0.0011265432098765433	0.015931069958847736
2	31.2	0.03643004115226337	0.005066872427983539	0.019863683127572015
2	31.240000000000002	0.02118827160493827	0.0012962962962962963	0.015205761316872428
2	31.28	0.02213477366255144	0.001705246913580247	0.01569187242798354
2	31.32	0.02893261316872428	0.0012397119341563787	0.02244855967078189
2	31.36	0.03484567901234568	0.0011959876543209877	0.02788837448559671
2	31.400000000000002	0.03609825102880659	0.0008256172839506173	0.0289429012345679
2	31.44	0.034645061728395064	0.0009439300411522634	0.027109053497942386
2	31.48	0.034771090534979426	0.0010030864197530865	0.02738940329218107
2	31.52	0.030753600823045266	0.0005838477366255144	0.023659979423868313
2	31.560000000000002	0.03227880658436214	0.0015406378600823045	0.022181069958847735
2	31.6	0.02963477366255144	0.0018055555555555555	0.018083847736625514
2	31.64	0.03107767489711934	0.004205246913580247	0.014822530864197532
2	31.68	0.03588991769547325	0.006298868312757201	0.014501028806584363
2	31.720000000000002	0.025203189300411523	0.0041795267489711935	0.012536008230452676
2	31.76	0.02234567901234568	0.004614197530864198	0.011532921810699589
2	31.8	0.017924382716049382	0.005321502057613169	0.008569958847736625
2	31.84	0.013850308641975308	0.0054681069958847734	0.0056275720164609055
2	31.88	0.011558641975308643	0.0042258230452674895	0.0038734567901234566
2	31.92	0.010925925925925926	0.0046039094650205765	0.002677469135802469
2	31.96	0.010185185185185186	0.00397119341563786	0.002651748971193416
2	32.0	0.01092849794238683	0.004074074074074074	0.0026826131687242797
2	32.04	0.007649176954732511	0.0029140946502057615	0.0013631687242798354
2	32.08	0.0110570987654321	0.003981481481481482	0.001851851851851852
2	32.12	0.01599537037037037	0.00496656378600823	0.0029243827160493827
2	32.160000000000004	0.03957304526748971	0.01015432098765432	0.0083179012345679
2	32.2	0.03358024691358025	0.007294238683127572	0.007358539094650206
2	32.24	0.025882201646090536	0.005632716049382716	0.004909979423868313
2	32.28	0.013402777777777777	0.0037371399176954734	0.0025051440329218106
2	32.32	0.014814814814814815	0.005967078189300412	0.0027237654320987656
2	32.36	0.015689300411522635	0.007304526748971194	0.003351337448559671
2	32.4	0.015671296296296298	0.0079809670781893	0.00367798353909465
2	32.44	0.024027777777777776	0.009606481481481481	0.006648662551440329
2	32.480000000000004	0.027883230452674896	0.010527263374485597	0.007806069958847737
2	32.52	0.029699074074074076	0.010709876543209877	0.008261316872427983
2	32.56	0.029035493827160495	0.009146090534979424	0.009616769547325103
2	32.6	0.02372170781893004	0.006880144032921811	0.007878086419753086
2	32.64	0.03379115226337449	0.008248456790123457	0.011535493827160494
2	32.68	0.013526234567901235	0.0031532921810699588	0.006728395061728395
2	32.72	0.01209619341563786	0.002229938271604938	0.0070190329218106995
2	32.76	0.011851851851851851	0.0016666666666666668	0.007250514403292181
2	32.8	0.011939300411522634	0.001021090534979424	0.007608024691358024
2	32.84	0.012175925925925925	0.0007458847736625515	0.007993827160493827
2	32.88	0.012214506172839507	0.0005992798353909465	0.00835133744855967
2	32.92	0.013536522633744856	0.000787037037037037	0.00945730452674897
2	32.96	0.017137345679012345	0.0014094650205761317	0.010552983539094651
2	33.0	0.017330246913580247	0.0014994855967078188	0.009290123456790124
2	33.04	0.02269804526748971	0.00323559670781893	0.009837962962962963
2	33.08	0.01961162551440329	0.0021219135802469135	0.008346193415637861
2	33.12	0.03372427983539095	0.006126543209876543	0.012420267489711935
2	33.160000000000004	0.016594650205761317	0.0022505144032921812	0.00811471193415638
2	33.2	0.01794753086419753	0.0034953703703703705	0.008685699588477366
2	33.24	0.01352366255144033	0.0020318930041152263	0.00801954732510288
2	33.28	0.014228395061728395	0.0021373456790123456	0.008551954732510287
2	33.32	0.012770061728395062	0.0014377572016460905	0.007983539094650206
2	33.36	0.013117283950617283	0.0017926954732510288	0.007602880658436214
2	33.4	0.012618312757201646	0.002021604938271605	0.007335390946502058
2	33.44	0.01065329218106996	0.0011342592592592593	0.007008744855967078
2	33.480000000000004	0.012235082304526749	0.0014814814814814814	0.007842078189300411
2	33.52	0.010007716049382716	0.0005452674897119342	0.008006687242798355
2	33.56	0.012525720164609053	0.000727880658436214	0.00962962962962963
2	33.6	0.02228395061728395	0.003199588477366255	0.011756687242798354
2	33.64	0.01198559670781893	0.0006352880658436214	0.009261831275720165
2	33.68	0.011090534979423868	0.0003112139917695473	0.008814300411522634
2	33.72	0.010527263374485597	0.0006712962962962962	0.007656893004115226
2	33.76	0.009395576131687242	0.0002726337448559671	0.007196502057613169
2	33.8	0.009444444444444445	0.0003780864197530864	0.006422325102880658
2	33.84	0.008708847736625515	0.0002777777777777778	0.006144547325102881
2	33.88	0.009068930041152263	0.0002803497942386831	0.006417181069958848
2	33.92	0.00897119341563786	0.0002700617283950617	0.00662037037037037
2	33.96	0.007736625514403292	0.00016975308641975308	0.006026234567901235
2	34.0	0.009717078189300411	0.0010468106995884774	0.006607510288065843
2	34.04	0.006774691358024692	0.0007947530864197531	0.004699074074074074
2	34.08	0.027996399176954734	0.004832818930041153	0.010627572016460906
2	34.12	0.010730452674897119	0.001103395061728395	0.00418724279835391
2	34.160000000000004	0.009362139917695474	0.0005401234567901234	0.004151234567901235
2	34.2	0.005069444444444444	0.00045267489711934157	0.002147633744855967
2	34.24	0.00455761316872428	0.0007098765432098765	0.002013888888888889
2	34.28	0.004223251028806585	0.0004809670781893004	0.002281378600823045
2	34.32	0.0055941358024691355	0.0010030864197530865	0.0026080246913580247
2	34.36	0.005979938271604938	0.0005324074074074074	0.0030504115226337447
2	34.4	0.007268518518518519	0.0009670781893004115	0.001875
2	34.44	0.014146090534979424	0.0029218106995884774	0.0029578189300411522
2	34.480000000000004	0.01698045267489712	0.0032818930041152265	0.0028626543209876545
2	34.52	0.020383230452674896	0.003675411522633745	0.004418724279835391
2	34.56	0.03392232510288066	0.007852366255144032	0.00809156378600823
2	34.6	0.0258641975308642	0.008299897119341563	0.004781378600823045
2	34.64	0.024053497942386832	0.008978909465020576	0.0031661522633744856
2	34.68	0.028780864197530863	0.011743827160493827	0.004449588477366255
2	34.72	0.027746913580246915	0.011304012345679012	0.004002057613168724
2	34.76	0.03238425925925926	0.012083333333333333	0.007556584362139918
2	34.800000000000004	0.028569958847736627	0.008523662551440329	0.007078189300411522
2	34.84	0.030455246913580248	0.007680041152263374	0.008726851851851852
2	34.88	0.030360082304526748	0.006484053497942387	0.008536522633744856
2	34.92	0.02840534979423868	0.006244855967078189	0.007348251028806584
2	34.96	0.02609567901234568	0.006635802469135803	0.005540123456790123
2	35.0	0.02367283950617284	0.006630658436213991	0.0030401234567901236
2	35.04	0.03719393004115226	0.01007716049382716	0.007466563786008231
2	35.08	0.028492798353909464	0.007829218106995885	0.007152777777777778
2	35.12	0.03222479423868313	0.008654835390946502	0.010527263374485597
2	35.160000000000004	0.0312988683127572	0.008518518518518519	0.011309156378600823
2	35.2	0.032265946502057614	0.010210905349794238	0.01175925925925926
2	35.24	0.02421553497942387	0.009434156378600823	0.008338477366255145
2	35.28	0.022597736625514404	0.009449588477366256	0.0082690329218107
2	35.32	0.018289609053497944	0.0075720164609053495	0.007147633744855967
2	35.36	0.019076646090534978	0.007242798353909465	0.007597736625514403
2	35.4	0.015344650205761317	0.0052366255144032925	0.007242798353909465
2	35.44	0.013027263374485596	0.003461934156378601	0.006828703703703704
2	35.480000000000004	0.010851337448559671	0.0022505144032921812	0.006396604938271605
2	35.52	0.023708847736625516	0.004714506172839506	0.009539609053497943
2	35.56	0.011718106995884773	0.0029758230452674897	0.00532664609053498
2	35.6	0.008832304526748972	0.002103909465020576	0.004439300411522634
2	35.64	0.009117798353909466	0.001800411522633745	0.004377572016460905
2	35.68	0.008472222222222223	0.002093621399176955	0.0042361111111111115
2	35.72	0.011990740740740741	0.0019470164609053499	0.006219135802469136
2	35.76	0.015192901234567902	0.002548868312757202	0.006944444444444444
2	35.800000000000004	0.02073559670781893	0.005550411522633745	0.008477366255144033
2	35.84	0.019686213991769546	0.005748456790123457	0.008395061728395062
2	35.88	0.019212962962962963	0.00555298353909465	0.008477366255144033
2	35.92	0.017533436213991768	0.00496656378600823	0.0075488683127572015
2	35.96	0.01501028806584362	0.0050874485596707816	0.006658950617283951
2	36.0	0.0293261316872428	0.009171810699588478	0.010159465020576132
2	36.04	0.01748971193415638	0.005555555555555556	0.006805555555555555
2	36.08	0.019493312757201647	0.007507716049382716	0.007121913580246914
2	36.12	0.015859053497942387	0.0071810699588477364	0.005766460905349794
2	36.160000000000004	0.017150205761316872	0.008469650205761316	0.004398148148148148
2	36.2	0.014814814814814815	0.00727880658436214	0.003719135802469136
2	36.24	0.014058641975308641	0.006514917695473251	0.0034593621399176956
2	36.28	0.014074074074074074	0.006445473251028806	0.0035776748971193414
2	36.32	0.016069958847736626	0.00672582304526749	0.003973765432098765
2	36.36	0.013672839506172839	0.004953703703703704	0.0034310699588477366
2	36.4	0.01534207818930041	0.005015432098765432	0.004207818930041152
2	36.44	0.014449588477366255	0.004845679012345679	0.004138374485596708
2	36.480000000000004	0.03075617283950617	0.008436213991769548	0.009056069958847737
2	36.52	0.017718621399176956	0.0070421810699588475	0.00533179012345679
2	36.56	0.016594650205761317	0.007376543209876543	0.004794238683127572
2	36.6	0.016185699588477365	0.007263374485596708	0.005090020576131687
2	36.64	0.012726337448559671	0.005936213991769548	0.003966049382716049
2	36.68	0.013155864197530865	0.0058461934156378605	0.00430298353909465
2	36.72	0.009411008230452675	0.004310699588477366	0.0030787037037037037
2	36.76	0.009837962962962963	0.003045267489711934	0.004056069958847736
2	36.800000000000004	0.009215534979423868	0.0029243827160493827	0.004032921810699588
2	36.84	0.010964506172839505	0.0028420781893004113	0.006080246913580247
2	36.88	0.009266975308641975	0.0016486625514403291	0.005982510288065844
2	36.92	0.012368827160493827	0.00367798353909465	0.006934156378600823
2	36.96	0.024688786008230452	0.0075720164609053495	0.01021604938271605
2	37.0	0.0161059670781893	0.00661522633744856	0.007152777777777778
2	37.04	0.019688786008230454	0.008353909465020576	0.00856224279835391
2	37.08	0.02055812757201646	0.007919238683127572	0.009526748971193415
2	37.12	0.022960390946502058	0.007597736625514403	0.010583847736625514
2	37.160000000000004	0.02354681069958848	0.006298868312757201	0.01133230452674897
2	37.2	0.025972222222222223	0.005383230452674897	0.012487139917695473
2	37.24	0.025136316872427983	0.0036959876543209876	0.013106995884773662
2	37.28	0.02747170781893004	0.0033539094650205763	0.015545267489711934
2	37.32	0.027415123456790123	0.002788065843621399	0.01684156378600823
2	37.36	0.03075617283950617	0.0031661522633744856	0.018858024691358024
2	37.4	0.030506687242798355	0.0024588477366255146	0.019858539094650206
2	37.44	0.044948559670781894	0.005069444444444444	0.025838477366255143
2	37.480000000000004	0.033094135802469136	0.0012217078189300412	0.023845164609053497
2	37.52	0.032844650205761314	0.0008770576131687243	0.024261831275720163
2	37.56	0.03354681069958848	0.0007047325102880658	0.025810185185185186
2	37.6	0.02959104938271605	0.0004655349794238683	0.022584876543209877
2	37.64	0.030666152263374484	0.0015689300411522633	0.022391975308641975
2	37.68	0.025228909465020575	0.00165380658436214	0.01810185185185185
2	37.72	0.02411522633744856	0.002232510288065844	0.01663065843621399
2	37.76	0.01953960905349794	0.00216820987654321	0.013083847736625515
2	37.800000000000004	0.019771090534979423	0.0025771604938271604	0.012921810699588478
2	37.84	0.01580246913580247	0.002515432098765432	0.009305555555555555
2	37.88	0.016175411522633746	0.0029063786008230452	0.008814300411522634
2	37.92	0.022708333333333334	0.00459619341563786	0.010010288065843621
2	37.96	0.014254115226337448	0.0023996913580246913	0.0078009259259259256
2	38.0	0.011844135802469135	0.0023405349794238684	0.0056507201646090535
2	38.04	0.010030864197530864	0.0020190329218106994	0.004732510288065843
2	38.08	0.00804269547325103	0.0016795267489711934	0.003647119341563786
2	38.12	0.006090534979423868	0.0014583333333333334	0.0022916666666666667
2	38.160000000000004	0.00665380658436214	0.0017283950617283952	0.002510288065843621
2	38.2	0.005378086419753086	0.0014891975308641975	0.0021013374485596707
2	38.24	0.005889917695473251	0.0017283950617283952	0.0022890946502057614
2	38.28	0.005095164609053498	0.0010108024691358026	0.002463991769547325
2	38.32	0.005097736625514404	0.0003832304526748971	0.0025282921810699586
2	38.36	0.0074202674897119346	0.0007536008230452675	0.004104938271604938
2	38.4	0.021959876543209876	0.003816872427983539	0.009549897119341564
2	38.44	0.013045267489711933	0.0015483539094650206	0.0072376543209876545
2	38.480000000000004	0.017224794238683127	0.0030015432098765434	0.009475308641975308
2	38.52	0.017247942386831274	0.003500514403292181	0.010203189300411523
2	38.56	0.018248456790123456	0.003551954732510288	0.01081275720164609
2	38.6	0.014642489711934156	0.003168724279835391	0.009130658436213992
2	38.64	0.014135802469135803	0.0029732510288065844	0.00849537037037037
2	38.68	0.0170190329218107	0.0026697530864197533	0.010938786008230453
2	38.72	0.01699588477366255	0.002880658436213992	0.010637860082304527
2	38.76	0.020416666666666666	0.0032098765432098763	0.013130144032921811
2	38.800000000000004	0.020964506172839507	0.0034567901234567903	0.012988683127572016
2	38.84	0.022505144032921812	0.0030606995884773663	0.013647119341563785
2	38.88	0.032829218106995885	0.005056584362139917	0.016463477366255145
2	38.92	0.024670781893004114	0.0031430041152263376	0.014537037037037038
2	38.96	0.021352880658436213	0.0027983539094650206	0.011856995884773663
2	39.0	0.02275977366255144	0.004128086419753086	0.011903292181069959
2	39.04	0.020853909465020574	0.003647119341563786	0.010462962962962962
2	39.08	0.022656893004115226	0.005023148148148148	0.01022633744855967
2	39.12	0.024367283950617283	0.007523148148148148	0.008981481481481481
2	39.160000000000004	0.023181584362139917	0.00820216049382716	0.0076517489711934155
2	39.2	0.025545267489711934	0.009521604938271606	0.00804269547325103
2	39.24	0.02382201646090535	0.008618827160493827	0.007795781893004115
2	39.28	0.02151491769547325	0.007111625514403292	0.006759259259259259
2	39.32	0.01746656378600823	0.004611625514403292	0.005396090534979424
2	39.36	0.03252829218106996	0.010051440329218108	0.008999485596707818
2	39.4	0.020622427983539096	0.008186728395061729	0.00533179012345679
2	39.44	0.02406378600823045	0.010326646090534979	0.006234567901234568
2	39.480000000000004	0.023449074074074074	0.011602366255144034	0.004940843621399177
2	39.52	0.025460390946502057	0.012780349794238683	0.0052031893004115225
2	39.56	0.026013374485596708	0.012821502057613168	0.004403292181069959
2	39.6	0.026995884773662552	0.012821502057613168	0.004796810699588478
2	39.64	0.02859567901234568	0.013338477366255144	0.0048919753086419755
2	39.68	0.025694444444444443	0.011965020576131687	0.004642489711934156
2	39.72	0.023582818930041154	0.012435699588477366	0.0036136831275720167
2	39.76	0.017402263374485596	0.010138888888888888	0.0028935185185185184
2	39.800000000000004	0.013227880658436214	0.008209876543209876	0.0020781893004115227
2	39.84	0.019588477366255144	0.006864711934156379	0.004902263374485597
2	39.88	0.0056738683127572015	0.0029501028806584364	0.0012242798353909465
2	39.92	0.0038786008230452676	0.002471707818930041	0.0006610082304526749
2	39.96	0.005979938271604938	0.0033950617283950617	0.0015303497942386831
2	40.0	0.006090534979423868	0.0031635802469135803	0.002001028806584362
2	40.04	0.008765432098765432	0.005563271604938271	0.0018106995884773663
2	40.08	0.01018261316872428	0.006280864197530864	0.0025205761316872428
2	40.12	0.011141975308641975	0.0063863168724279835	0.003539094650205761
2	40.160000000000004	0.013423353909465021	0.006383744855967078	0.005154320987654321
2	40.2	0.011221707818930041	0.0056507201646090535	0.003973765432098765
2	40.24	0.012294238683127573	0.005565843621399177	0.0046965020576131685
2	40.28	0.008186728395061729	0.0047299382716049386	0.0018261316872427984
2	40.32	0.02210648148148148	0.0075591563786008235	0.007037037037037037
2	40.36	0.009922839506172839	0.004320987654320987	0.003726851851851852
2	40.4	0.011216563786008231	0.0038374485596707818	0.005771604938271605
2	40.44	0.011183127572016461	0.003623971193415638	0.005895061728395061
2	40.480000000000004	0.011103395061728395	0.003233024691358025	0.006170267489711934
2	40.52	0.007885802469135802	0.0031532921810699588	0.003374485596707819
2	40.56	0.007770061728395062	0.0022119341563786006	0.003978909465020576
2	40.6	0.007448559670781893	0.0027314814814814814	0.003029835390946502
2	40.64	0.008510802469135803	0.0031430041152263376	0.003719135802469136
2	40.68	0.008366769547325103	0.0032304526748971195	0.0035545267489711934
2	40.72	0.006347736625514403	0.0025694444444444445	0.002736625514403292
2	40.76	0.006406893004115227	0.0028112139917695475	0.002322530864197531
2	40.800000000000004	0.017584876543209876	0.0057073045267489715	0.005090020576131687
2	40.84	0.006574074074074074	0.002752057613168724	0.0023919753086419754
2	40.88	0.007785493827160494	0.0030555555555555557	0.0033564814814814816
2	40.92	0.008801440329218107	0.003958333333333334	0.003382201646090535
2	40.96	0.00738425925925926	0.003472222222222222	0.0028369341563786008
2	41.0	0.009616769547325103	0.004879115226337449	0.0037911522633744857
2	41.04	0.008724279835390947	0.004197530864197531	0.0034567901234567903
2	41.08	0.008968621399176955	0.003968621399176955	0.0037731481481481483
2	41.12	0.007767489711934156	0.003575102880658436	0.0030375514403292183
2	41.160000000000004	0.008109567901234568	0.00352880658436214	0.003433641975308642
2	41.2	0.008675411522633745	0.003698559670781893	0.003551954732510288
2	41.24	0.007806069958847737	0.0037217078189300413	0.0027391975308641977
2	41.28	0.024814814814814814	0.007425411522633745	0.007973251028806584
2	41.32	0.007883230452674897	0.0030761316872427984	0.0021219135802469135
2	41.36	0.00929783950617284	0.0036831275720164607	0.0031275720164609055
2	41.4	0.005622427983539095	0.0035339506172839506	0.0011754115226337448
2	41.44	0.006039094650205762	0.003713991769547325	0.0012037037037037038
2	41.480000000000004	0.0025051440329218106	0.0016949588477366256	0.0004449588477366255
2	41.52	0.002512860082304527	0.0014454732510288065	0.0006430041152263374
2	41.56	0.0024537037037037036	0.0014094650205761317	0.000779320987654321
2	41.6	0.003338477366255144	0.0022530864197530865	0.0005864197530864197
2	41.64	0.0046167695473251025	0.003029835390946502	0.0008976337448559671
2	41.68	0.005588991769547325	0.004038065843621399	0.0007047325102880658
2	41.72	0.009128086419753087	0.00522119341563786	0.002597736625514403
2	41.76	0.02205761316872428	0.007304526748971194	0.008161008230452675
2	41.800000000000004	0.01099022633744856	0.003978909465020576	0.0060185185185185185
2	41.84	0.009639917695473251	0.0039943415637860085	0.004560185185185185
2	41.88	0.01319187242798354	0.004711934156378601	0.005689300411522634
2	41.92	0.016867283950617283	0.004760802469135803	0.009040637860082305
2	41.96	0.018209876543209876	0.0052366255144032925	0.0102880658436214
2	42.0	0.01448559670781893	0.004138374485596708	0.008492798353909465
2	42.04	0.015012860082304527	0.004120370370370371	0.008063271604938272
2	42.08	0.01734567901234568	0.00319701646090535	0.011123971193415638
2	42.12	0.020218621399176955	0.003477366255144033	0.0122119341563786
2	42.160000000000004	0.020357510288065844	0.003145576131687243	0.011746399176954733
2	42.2	0.019686213991769546	0.0036831275720164607	0.009200102880658437
2	42.24	0.02928497942386831	0.006795267489711934	0.010023148148148147
2	42.28	0.013387345679012346	0.002883230452674897	0.0042489711934156375
2	42.32	0.015025720164609053	0.004621913580246914	0.004027777777777778
2	42.36	0.01128343621399177	0.0034207818930041154	0.002574588477366255
2	42.4	0.01184156378600823	0.004529320987654321	0.0021784979423868315
2	42.44	0.012970679012345679	0.00563014403292181	0.0025617283950617282
2	42.480000000000004	0.015627572016460905	0.006589506172839506	0.0035828189300411524
2	42.52	0.014079218106995885	0.005792181069958848	0.0032741769547325102
2	42.56	0.015959362139917697	0.005686728395061728	0.004354423868312757
2	42.6	0.015661008230452675	0.005787037037037037	0.004722222222222222
2	42.64	0.01751543209876543	0.0063065843621399175	0.005733024691358024
2	42.68	0.016970164609053498	0.0062602880658436215	0.005709876543209876
2	42.72	0.031424897119341565	0.009156378600823046	0.010133744855967079
2	42.76	0.018269032921810698	0.0062371399176954735	0.007242798353909465
2	42.800000000000004	0.01583590534979424	0.006234567901234568	0.0058590534979423865
2	42.84	0.01817901234567901	0.005771604938271605	0.0075257201646090535
2	42.88	0.018482510288065843	0.006983024691358025	0.00680298353909465
2	42.92	0.020218621399176955	0.00636574074074074	0.007325102880658436
2	42.96	0.018433641975308643	0.005943930041152263	0.00695216049382716
2	43.0	0.016301440329218108	0.0037165637860082303	0.006702674897119342
2	43.04	0.01525462962962963	0.0032021604938271605	0.007337962962962963
2	43.08	0.016049382716049384	0.003176440329218107	0.00830761316872428
2	43.12	0.016486625514403292	0.0030992798353909464	0.00977880658436214
2	43.160000000000004	0.017127057613168725	0.003539094650205761	0.010036008230452675
2	43.2	0.023896604938271605	0.0034696502057613167	0.01257201646090535
2	43.24	0.011571502057613169	0.0004912551440329218	0.008742283950617285
2	43.28	0.011782407407407408	0.0009387860082304527	0.009218106995884774
2	43.32	0.009938271604938272	0.0010699588477366254	0.007219650205761317
2	43.36	0.010228909465020575	0.0015715020576131688	0.0073070987654320985
2	43.4	0.008796296296296297	0.0018467078189300411	0.005941358024691358
2	43.44	0.008845164609053498	0.0014609053497942387	0.006550925925925926
2	43.480000000000004	0.008726851851851852	0.00147119341563786	0.006535493827160494
2	43.52	0.010149176954732511	0.001787551440329218	0.006918724279835391
2	43.56	0.010877057613168725	0.0013631687242798354	0.006715534979423868
2	43.6	0.015604423868312758	0.002404835390946502	0.008078703703703704
2	43.64	0.01739969135802469	0.0034670781893004115	0.007592592592592593
2	43.68	0.03473765432098765	0.008770576131687243	0.01158179012345679
2	43.72	0.02768775720164609	0.007345679012345679	0.008515946502057612
2	43.76	0.02999485596707819	0.008924897119341564	0.008266460905349795
2	43.800000000000004	0.03356995884773663	0.01018261316872428	0.008896604938271605
2	43.84	0.032957818930041155	0.010190329218106996	0.007978395061728394
2	43.88	0.03431327160493827	0.010640432098765432	0.008161008230452675
2	43.92	0.03152777777777778	0.00958590534979424	0.006720679012345679
2	43.96	0.030578703703703705	0.009809670781893005	0.0061059670781893
2	44.0	0.027656893004115227	0.008842592592592593	0.0054783950617283955
2	44.04	0.028724279835390946	0.009279835390946503	0.006376028806584362
2	44.08	0.025964506172839505	0.008173868312757201	0.006455761316872428
2	44.12	0.024637345679012344	0.007703189300411523	0.006913580246913581
2	44.160000000000004	0.030007716049382717	0.008310185185185184	0.009048353909465021
2	44.2	0.018377057613168723	0.005054012345679012	0.00710133744855967
2	44.24	0.01217335390946502	0.0030324074074074073	0.006108539094650206
2	44.28	0.010087448559670783	0.0027160493827160493	0.005576131687242798
2	44.32	0.007770061728395062	0.0015637860082304527	0.004997427983539094
2	44.36	0.007175925925925926	0.0018467078189300411	0.003883744855967078
2	44.4	0.008034979423868313	0.0023868312757201644	0.003413065843621399
2	44.44	0.00940843621399177	0.0028729423868312756	0.0028060699588477365
2	44.480000000000004	0.01231224279835391	0.0037397119341563787	0.0031378600823045266
2	44.52	0.012674897119341564	0.0033410493827160494	0.0023199588477366257
2	44.56	0.01824588477366255	0.00525462962962963	0.003330761316872428
2	44.6	0.018940329218106997	0.005246913580246914	0.0027854938271604937
2	44.64	0.033608539094650204	0.008896604938271605	0.007116769547325103
2	44.68	0.024678497942386832	0.006854423868312757	0.003500514403292181
2	44.72	0.028402777777777777	0.007878086419753086	0.004056069958847736
2	44.76	0.028431069958847737	0.007227366255144033	0.0034465020576131687
2	44.800000000000004	0.029974279835390947	0.00753343621399177	0.003713991769547325
2	44.84	0.030550411522633745	0.007358539094650206	0.0031301440329218107
2	44.88	0.03100051440329218	0.006568930041152264	0.003986625514403292
2	44.92	0.030452674897119343	0.0060648148148148145	0.004084362139917696
2	44.96	0.03085133744855967	0.005252057613168724	0.0051568930041152265
2	45.0	0.031162551440329218	0.005100308641975308	0.0055246913580246915
2	45.04	0.027618312757201648	0.004035493827160494	0.004344135802469136
2	45.08	0.026893004115226337	0.004521604938271605	0.004243827160493827
2	45.12	0.032325102880658436	0.005877057613168724	0.006980452674897119
2	45.160000000000004	0.02107767489711934	0.004130658436213992	0.004071502057613169
2	45.2	0.016640946502057614	0.0032047325102880658	0.0033127572016460904
2	45.24	0.01452417695473251	0.0036599794238683127	0.00323559670781893
2	45.28	0.011818415637860083	0.0032253086419753085	0.0025848765432098767
2	45.32	0.013258744855967078	0.002896090534979424	0.0026157407407407405
2	45.36	0.015012860082304527	0.0026594650205761317	0.0027031893004115224
2	45.4	0.015313786008230452	0.0013940329218106995	0.0024408436213991767
2	45.44	0.016458333333333332	0.0014686213991769548	0.0024511316872427983
2	45.480000000000004	0.015550411522633745	0.0011779835390946503	0.001736111111111111
2	45.52	0.016445473251028807	0.001823559670781893	0.0023045267489711935
2	45.56	0.014241255144032922	0.001404320987654321	0.0017412551440329218
2	45.6	0.026846707818930043	0.0043621399176954736	0.005902777777777778
2	45.64	0.012523148148148148	0.0013991769547325103	0.0013837448559670782
2	45.68	0.012674897119341564	0.0013708847736625515	0.0024022633744855966
2	45.72	0.010874485596707818	0.0010622427983539094	0.0018544238683127572
2	45.76	0.01065329218106996	0.001376028806584362	0.0014531893004115226
2	45.800000000000004	0.009912551440329218	0.0012808641975308641	0.0015534979423868314
2	45.84	0.009032921810699588	0.0009027777777777777	0.0016203703703703703
2	45.88	0.007752057613168725	0.0008359053497942387	0.0012705761316872427
2	45.92	0.00750514403292181	0.0007587448559670781	0.0013040123456790123
2	45.96	0.006172839506172839	0.0005915637860082304	0.000977366255144033
2	46.0	0.007145061728395062	0.0009310699588477366	0.0014351851851851852
2	46.04	0.005920781893004115	0.000668724279835391	0.0010622427983539094
2	46.08	0.016319444444444445	0.002816358024691358	0.004313271604938272
2	46.12	0.0057073045267489715	0.00033179012345679014	0.001337448559670782
2	46.160000000000004	0.00507201646090535	0.000367798353909465	0.0009027777777777777
2	46.2	0.005483539094650206	0.0005195473251028807	0.0011599794238683128
2	46.24	0.005601851851851852	0.0004475308641975309	0.0014660493827160495
2	46.28	0.004459876543209876	0.00019804526748971193	0.0009876543209876543
2	46.32	0.004940843621399177	0.0005041152263374485	0.0010931069958847737
2	46.36	0.004112654320987654	0.00020061728395061727	0.0008693415637860083
2	46.4	0.003778292181069959	0.00017746913580246913	0.0006944444444444445
2	46.44	0.0021502057613168725	6.944444444444444e-05	0.00019804526748971193
2	46.480000000000004	0.003287037037037037	0.0001594650205761317	0.00036265432098765433
2	46.52	0.002713477366255144	2.8292181069958848e-05	0.001484053497942387
2	46.56	0.014135802469135803	0.0024176954732510287	0.0045190329218107
2	46.6	0.003279320987654321	7.458847736625514e-05	0.0024176954732510287
2	46.64	0.004819958847736626	8.487654320987654e-05	0.0035468106995884775
2	46.68	0.004493312757201646	7.716049382716049e-05	0.003840020576131687
2	46.72	0.005715020576131687	5.915637860082304e-05	0.004714506172839506
2	46.76	0.0049151234567901235	2.05761316872428e-05	0.004375
2	46.800000000000004	0.006419753086419753	3.8580246913580246e-05	0.0054809670781893
2	46.84	0.007034465020576132	5.915637860082304e-05	0.005751028806584362
2	46.88	0.008060699588477367	1.54320987654321e-05	0.006350308641975309
2	46.92	0.008024691358024692	5.6584362139917696e-05	0.006828703703703704
2	46.96	0.008284465020576132	1.2860082304526749e-05	0.007211934156378601
2	47.0	0.010159465020576132	2.05761316872428e-05	0.00852880658436214
2	47.04	0.020195473251028807	0.001926440329218107	0.011867283950617284
2	47.08	0.012602880658436214	8.74485596707819e-05	0.010195473251028807
2	47.12	0.012358539094650206	6.430041152263375e-05	0.010329218106995885
2	47.160000000000004	0.013333333333333334	6.944444444444444e-05	0.010583847736625514
2	47.2	0.011972736625514404	2.5720164609053497e-05	0.009670781893004115
2	47.24	0.012564300411522634	5.915637860082304e-05	0.009681069958847736
2	47.28	0.011532921810699589	0.0001234567901234568	0.008955761316872427
2	47.32	0.012988683127572016	0.00010288065843621399	0.009657921810699589
2	47.36	0.013022119341563786	6.944444444444444e-05	0.009974279835390946
2	47.4	0.013194444444444444	0.00011059670781893004	0.009498456790123457
2	47.44	0.014521604938271605	0.00018261316872427984	0.010244341563786008
2	47.480000000000004	0.013037551440329219	0.00012088477366255144	0.008719135802469136
2	47.52	0.0276440329218107	0.0028189300411522633	0.013361625514403293
2	47.56	0.013022119341563786	0.0003189300411522634	0.006880144032921811
2	47.6	0.015468106995884775	0.0009027777777777777	0.007695473251028807
2	47.64	0.012055041152263374	0.0008436213991769547	0.0054783950617283955
2	47.68	0.014038065843621399	0.0012525720164609053	0.005866769547325103
2	47.72	0.012343106995884773	0.0013425925925925925	0.004400720164609053
2	47.76	0.01319701646090535	0.001977880658436214	0.0035030864197530863
2	47.800000000000004	0.013032407407407407	0.0020473251028806584	0.0033539094650205763
2	47.84	0.014387860082304527	0.0030401234567901236	0.002463991769547325
2	47.88	0.013019547325102881	0.0019727366255144034	0.0022170781893004116
2	47.92	0.0128369341563786	0.0010365226337448559	0.0019084362139917695
2	47.96	0.01647119341563786	0.0025411522633744855	0.0029372427983539095
2	48.0	0.02796553497942387	0.005066872427983539	0.006162551440329218
2	48.04	0.017191358024691357	0.0027160493827160493	0.002983539094650206
2	48.08	0.01301440329218107	0.0019521604938271605	0.002510288065843621
2	48.120000000000005	0.012497427983539094	0.0016152263374485598	0.002595164609053498
2	48.160000000000004	0.009732510288065844	0.00102880658436214	0.0025205761316872428
2	48.2	0.01136574074074074	0.0014609053497942387	0.0034953703703703705
2	48.24	0.009133230452674897	0.0011111111111111111	0.003294753086419753
2	48.28	0.010267489711934157	0.00113940329218107	0.004367283950617284
2	48.32	0.00661522633744856	0.00045781893004115225	0.003094135802469136
2	48.36	0.006141975308641976	0.0006378600823045268	0.0025925925925925925
2	48.4	0.004161522633744856	0.0003266460905349794	0.001970164609053498
2	48.44	0.0034902263374485595	0.0008179012345679012	0.0009696502057613169
2	48.480000000000004	0.015905349794238684	0.0031738683127572015	0.004773662551440329
2	48.52	0.0016306584362139917	0.0001440329218106996	0.00036265432098765433
2	48.56	0.0026363168724279837	0.000264917695473251	0.000779320987654321
2	48.6	0.003022119341563786	0.0005324074074074074	0.0011779835390946503
2	48.64	0.0035468106995884775	0.0008050411522633745	0.0007973251028806584
2	48.68	0.001756687242798354	0.0002932098765432099	0.0006610082304526749
2	48.72	0.002309670781893004	0.0002160493827160494	0.0005915637860082304
2	48.76	0.001535493827160494	0.00015432098765432098	0.0005555555555555556
2	48.800000000000004	0.002764917695473251	0.000257201646090535	0.0009156378600823045
2	48.84	0.0024794238683127573	0.0001080246913580247	0.0011676954732510287
2	48.88	0.003513374485596708	0.0003112139917695473	0.0015766460905349794
2	48.92	0.003945473251028807	0.0006069958847736626	0.0016872427983539095
2	48.96	0.017358539094650207	0.003359053497942387	0.005141460905349794
2	49.0	0.0037345679012345677	0.00010288065843621399	0.001838991769547325
2	49.04	0.0024897119341563785	0.0001234567901234568	0.0013837448559670782
2	49.08	0.0022608024691358024	0.00012088477366255144	0.001448045267489712
2	49.120000000000005	0.0008616255144032922	0.00012088477366255144	0.0004295267489711934
2	49.160000000000004	0.0015380658436213992	0.0002726337448559671	0.0007613168724279835
2	49.2	0.000787037037037037	6.17283950617284e-05	0.0005195473251028807
2	49.24	0.0012988683127572015	9.259259259259259e-05	0.0009002057613168725
2	49.28	0.00084619341563786	9.77366255144033e-05	0.0003832304526748971
2	49.32	0.0020267489711934157	0.00038065843621399177	0.0006738683127572016
2	49.36	0.0013605967078189301	7.973251028806585e-05	0.0005992798353909465
2	49.4	0.00176440329218107	0.00017232510288065845	0.0007330246913580247
2	49.44	0.011898148148148149	0.002286522633744856	0.003945473251028807
2	49.480000000000004	0.0017463991769547326	0.00013374485596707818	0.0008359053497942387
2	49.52	0.0014223251028806585	0.00020576131687242798	0.0006172839506172839
2	49.56	0.0007330246913580247	0.00014660493827160494	0.00021347736625514403
2	49.6	0.0016820987654320987	0.0003112139917695473	0.0005169753086419753
2	49.64	0.0009027777777777777	0.00020318930041152264	0.00023919753086419754
2	49.68	0.0009207818930041152	0.00019290123456790122	0.00039609053497942386
2	49.72	0.001337448559670782	0.00018261316872427984	0.0005015432098765432
2	49.76	0.0012114197530864197	0.0002803497942386831	0.0003420781893004115
2	49.800000000000004	0.0011291152263374485	0.00023405349794238683	0.0005941358024691358
2	49.84	0.0015946502057613168	0.00022890946502057612	0.0003575102880658436
2	49.88	0.0008179012345679012	6.687242798353909e-05	0.0005015432098765432
2	49.92	0.0122119341563786	0.0025462962962962965	0.003294753086419753
2	49.96	0.001463477366255144	0.00016718106995884774	0.0006584362139917696
2	50.0	0.0010570987654320988	0.00023919753086419754	0.0003446502057613169
2	50.04	0.0010262345679012345	0.0001286008230452675	0.00031378600823045265
2	50.08	0.000522119341563786	4.6296296296296294e-05	0.00010288065843621399
2	50.120000000000005	0.0009284979423868312	0.00013374485596707818	0.00031378600823045265
2	50.160000000000004	0.00041152263374485596	0.0001080246913580247	7.716049382716049e-05
2	50.2	0.0005787037037037037	0.00022376543209876544	8.23045267489712e-05
2	50.24	0.00029835390946502055	3.8580246913580246e-05	8.23045267489712e-05
2	50.28	0.0014737654320987653	0.00022633744855967078	0.0005658436213991769
2	50.32	0.0010416666666666667	0.0001286008230452675	0.0004218106995884774
2	50.36	0.0010879629629629629	0.0001594650205761317	0.0004861111111111111
2	50.4	0.009873971193415638	0.001800411522633745	0.002638888888888889
2	50.44	0.0015920781893004115	0.0002160493827160494	0.000668724279835391
2	50.480000000000004	0.0014094650205761317	0.0001748971193415638	0.000676440329218107
2	50.52	0.001977880658436214	0.00028292181069958846	0.0007227366255144033
2	50.56	0.0015869341563786007	0.0001954732510288066	0.0006558641975308642
2	50.6	0.0008693415637860083	0.00011316872427983539	0.0003292181069958848
2	50.64	0.0007227366255144033	6.430041152263375e-05	0.00023662551440329217
2	50.68	0.0005864197530864197	4.886831275720165e-05	0.00036522633744855967
2	50.72	0.0038940329218106998	3.3436213991769545e-05	0.0025617283950617282
2	50.76	0.005612139917695473	1.54320987654321e-05	0.0039943415637860085
2	50.800000000000004	0.00977366255144033	4.6296296296296294e-05	0.006710390946502057
2	50.84	0.010568415637860082	3.60082304526749e-05	0.007806069958847737
2	50.88	0.022132201646090536	0.0025411522633744855	0.01091820987654321
2	50.92	0.010982510288065843	0.00014917695473251028	0.008047839506172839
2	50.96	0.010275205761316873	0.0004938271604938272	0.006733539094650205
2	51.0	0.00870627572016461	0.00026748971193415636	0.005969650205761317
2	51.04	0.008258744855967079	0.00045267489711934157	0.005192901234567901
2	51.08	0.0069393004115226335	0.0003112139917695473	0.004369855967078189
2	51.120000000000005	0.005488683127572017	0.0001080246913580247	0.0031584362139917698
2	51.160000000000004	0.006669238683127572	0.00045267489711934157	0.0029475308641975307
2	51.2	0.009729938271604939	0.0010545267489711935	0.003472222222222222
2	51.24	0.0189891975308642	0.00360082304526749	0.0060185185185185185
2	51.28	0.03294238683127572	0.007008744855967078	0.0077314814814814815
2	51.32	0.03749228395061728	0.007322530864197531	0.008593106995884774
2	51.36	0.03770833333333334	0.007175925925925926	0.00868312757201646
2	51.4	0.011797839506172839	0.0011008230452674897	0.0033924897119341564
2	51.44	0.00856738683127572	0.0008950617283950618	0.0035545267489711934
2	51.480000000000004	0.008155864197530864	0.0012165637860082304	0.003425925925925926
2	51.52	0.010295781893004115	0.0016898148148148148	0.0046502057613168725
2	51.56	0.009056069958847737	0.001610082304526749	0.003881172839506173
2	51.6	0.008140432098765433	0.0012397119341563787	0.0036702674897119343
2	51.64	0.0073070987654320985	0.0011831275720164609	0.002854938271604938
2	51.68	0.004958847736625515	0.0005787037037037037	0.002512860082304527
2	51.72	0.003119855967078189	0.00026748971193415636	0.001808127572016461
2	51.76	0.0032021604938271605	8.23045267489712e-05	0.0018775720164609054
2	51.800000000000004	0.0029526748971193417	5.1440329218107e-06	0.0020756172839506174
2	51.84	0.016239711934156378	0.0028703703703703703	0.005167181069958848
2	51.88	0.005090020576131687	0.0007253086419753087	0.0015020576131687243
2	51.92	0.0037680041152263373	0.0005195473251028807	0.0013734567901234568
2	51.96	0.0022916666666666667	0.00016975308641975308	0.0010802469135802468
2	52.0	0.0031018518518518517	0.0001646090534979424	0.0016358024691358025
2	52.04	0.0018672839506172839	0.00011574074074074075	0.000977366255144033
2	52.08	0.001388888888888889	5.401234567901235e-05	0.0006327160493827161
2	52.120000000000005	0.00198559670781893	2.3148148148148147e-05	0.0010776748971193415
2	52.160000000000004	0.0015792181069958849	7.71604938271605e-06	0.0008719135802469135
2	52.2	0.0015174897119341563	0.00013374485596707818	0.000941358024691358
2	52.24	0.001712962962962963	7.71604938271605e-06	0.001021090534979424
2	52.28	0.0020704732510288064	2.8292181069958848e-05	0.0012114197530864197
2	52.32	0.012229938271604937	0.0018878600823045268	0.0042592592592592595
2	52.36	0.002281378600823045	0.00020833333333333335	0.0010159465020576131
2	52.4	0.004310699588477366	0.000257201646090535	0.0017026748971193416
2	52.44	0.004750514403292181	0.0004166666666666667	0.001293724279835391
2	52.480000000000004	0.005252057613168724	0.0006455761316872428	0.0014223251028806585
2	52.52	0.006841563786008231	0.0017078189300411522	0.0018698559670781894
2	52.56	0.007741769547325103	0.0028575102880658435	0.0011779835390946503
2	52.6	0.009907407407407408	0.0035030864197530863	0.0018055555555555555
2	52.64	0.011525205761316873	0.004228395061728395	0.0018261316872427984
2	52.68	0.010018004115226338	0.0032150205761316874	0.0014583333333333334
2	52.72	0.011195987654320987	0.0031790123456790125	0.0018132716049382715
2	52.76	0.009681069958847736	0.00231738683127572	0.0015766460905349794
2	52.800000000000004	0.022397119341563788	0.005897633744855967	0.004683641975308642
2	52.84	0.01102366255144033	0.0022530864197530865	0.001705246913580247
2	52.88	0.011558641975308643	0.002713477366255144	0.0017078189300411522
2	52.92	0.009405864197530865	0.002196502057613169	0.0012397119341563787
2	52.96	0.010064300411522634	0.0025437242798353908	0.0011831275720164609
2	53.0	0.006885288065843621	0.0014943415637860083	0.0006352880658436214
2	53.04	0.005761316872427984	0.0008924897119341564	0.0004140946502057613
2	53.08	0.0034027777777777776	0.000573559670781893	0.00028292181069958846
2	53.120000000000005	0.002330246913580247	0.0005041152263374485	0.00014660493827160494
2	53.160000000000004	0.0016769547325102881	0.00043724279835390947	0.00035493827160493826
2	53.2	0.0008436213991769547	0.00015432098765432098	0.00018518518518518518
2	53.24	0.0014969135802469136	0.00010288065843621399	0.0003292181069958848
2	53.28	0.011108539094650205	0.0025	0.0029089506172839505
2	53.32	0.0016872427983539095	0.00040123456790123454	0.0004912551440329218
2	53.36	0.0021296296296296298	0.0005787037037037037	0.0006275720164609053
2	53.4	0.004338991769547325	0.0007407407407407407	0.0012217078189300412
2	53.44	0.005828189300411523	0.0017824074074074075	0.0012525720164609053
2	53.480000000000004	0.007620884773662551	0.0013091563786008231	0.0015972222222222223
2	53.52	0.004102366255144033	0.0007973251028806584	0.00040123456790123454
2	53.56	0.005889917695473251	0.0013734567901234568	0.0004938271604938272
2	53.6	0.007762345679012346	0.0028858024691358025	0.0007047325102880658
2	53.64	0.011046810699588478	0.004495884773662551	0.0005246913580246914
2	53.68	0.014647633744855967	0.005619855967078189	0.0005426954732510288
2	53.72	0.01541409465020576	0.004683641975308642	0.0007407407407407407
2	53.76	0.028881172839506173	0.007998971193415638	0.004246399176954733
2	53.800000000000004	0.017613168724279836	0.004804526748971193	0.0011111111111111111
2	53.84	0.02227880658436214	0.0070653292181069955	0.0019212962962962964
2	53.88	0.022353395061728395	0.007767489711934156	0.0017103909465020577
2	53.92	0.024804526748971194	0.009331275720164608	0.0019470164609053499
2	53.96	0.02231224279835391	0.008505658436213991	0.0015817901234567902
2	54.0	0.021550925925925925	0.008832304526748972	0.0019495884773662552
2	54.04	0.018341049382716048	0.007770061728395062	0.0018955761316872429
2	54.08	0.018459362139917695	0.007402263374485597	0.0019161522633744856
2	54.120000000000005	0.018724279835390947	0.007175925925925926	0.0019212962962962964
2	54.160000000000004	0.01749485596707819	0.005928497942386831	0.0018724279835390946
2	54.2	0.01540380658436214	0.005645576131687243	0.0017283950617283952
2	54.24	0.02128858024691358	0.0063863168724279835	0.003662551440329218
2	54.28	0.009002057613168725	0.002852366255144033	0.0015612139917695472
2	54.32	0.007667181069958848	0.0021244855967078187	0.001954732510288066
2	54.36	0.006008230452674897	0.0013605967078189301	0.0014943415637860083
2	54.4	0.004758230452674897	0.0013400205761316872	0.0007818930041152264
2	54.44	0.005411522633744856	0.002067901234567901	0.0008359053497942387
2	54.480000000000004	0.004578189300411523	0.0022247942386831275	0.0007407407407407407
2	54.52	0.0050874485596707816	0.0021784979423868315	0.00036522633744855967
2	54.56	0.005167181069958848	0.0012654320987654322	0.0005812757201646091
2	54.6	0.009421296296296296	0.002080761316872428	0.0018055555555555555
2	54.64	0.015655864197530865	0.0037860082304526747	0.0038374485596707818
2	54.68	0.013541666666666667	0.004753086419753087	0.0021219135802469135
2	54.72	0.03140174897119342	0.007821502057613169	0.006229423868312757
2	54.76	0.011936728395061729	0.004094650205761317	0.0018930041152263374
2	54.800000000000004	0.010275205761316873	0.004356995884773663	0.002021604938271605
2	54.84	0.010424382716049382	0.004555041152263375	0.0018569958847736625
2	54.88	0.013058127572016461	0.00599022633744856	0.002193930041152263
2	54.92	0.0166820987654321	0.00672582304526749	0.0032818930041152265
2	54.96	0.026890432098765432	0.009326131687242799	0.006779835390946502
2	55.0	0.030249485596707818	0.01029320987654321	0.007114197530864197
2	55.04	0.03875771604938272	0.01194701646090535	0.011010802469135803
2	55.08	0.03606995884773662	0.01110082304526749	0.009786522633744856
2	55.120000000000005	0.040949074074074075	0.012307098765432099	0.01205761316872428
2	55.160000000000004	0.04156635802469136	0.012163065843621399	0.013351337448559672
2	55.2	0.05828189300411522	0.015300925925925926	0.018919753086419754
2	55.24	0.04948302469135803	0.014825102880658437	0.0173070987654321
2	55.28	0.047821502057613166	0.014580761316872429	0.016666666666666666
2	55.32	0.048320473251028805	0.014871399176954733	0.01699074074074074
2	55.36	0.04288065843621399	0.013266460905349794	0.014989711934156378
2	55.4	0.04429526748971194	0.014490740740740742	0.015007716049382716
2	55.44	0.041381172839506174	0.014976851851851852	0.01235082304526749
2	55.480000000000004	0.04088991769547325	0.014300411522633744	0.01102366255144033
2	55.52	0.03930041152263374	0.011784979423868313	0.011602366255144034
2	55.56	0.03833076131687243	0.011586934156378601	0.011406893004115227
2	55.6	0.03644547325102881	0.011093106995884774	0.010797325102880659
2	55.64	0.03645061728395062	0.010969650205761317	0.011311728395061728
2	55.68	0.04443415637860082	0.013374485596707819	0.012556584362139918
2	55.72	0.03244341563786008	0.011159979423868312	0.006844135802469136
2	55.76	0.028361625514403292	0.009920267489711934	0.005599279835390947
2	55.800000000000004	0.02441872427983539	0.0076054526748971195	0.006100823045267489
2	55.84	0.02612911522633745	0.008742283950617285	0.006599794238683128
2	55.88	0.0226929012345679	0.007695473251028807	0.004218106995884774
2	55.92	0.02433641975308642	0.006983024691358025	0.00455761316872428
2	55.96	0.026844135802469134	0.0092309670781893	0.004714506172839506
2	56.0	0.029866255144032922	0.01	0.006445473251028806
2	56.04	0.02830246913580247	0.010087448559670783	0.0058590534979423865
2	56.08	0.03029320987654321	0.010424382716049382	0.006993312757201646
2	56.120000000000005	0.027551440329218108	0.009508744855967078	0.007001028806584362
2	56.160000000000004	0.03728137860082305	0.011309156378600823	0.009380144032921811
2	56.2	0.02417695473251029	0.008482510288065844	0.004948559670781893
2	56.24	0.024619341563786007	0.009426440329218107	0.0043287037037037035
2	56.28	0.025583847736625514	0.01100051440329218	0.004061213991769548
2	56.32	0.02659979423868313	0.01191358024691358	0.00375
2	56.36	0.02887088477366255	0.013233024691358024	0.004071502057613169
2	56.4	0.025113168724279836	0.011046810699588478	0.003924897119341564
2	56.44	0.0242309670781893	0.010357510288065844	0.004753086419753087
2	56.480000000000004	0.021054526748971195	0.00949074074074074	0.004182098765432099
2	56.52	0.021175411522633743	0.009488168724279836	0.004272119341563786
2	56.56	0.019218106995884773	0.008814300411522634	0.003955761316872428
2	56.6	0.02063528806584362	0.0091820987654321	0.0041229423868312754
2	56.64	0.029122942386831274	0.010300925925925925	0.006805555555555555
2	56.68	0.02280349794238683	0.009107510288065843	0.0042361111111111115
2	56.72	0.0246630658436214	0.010218621399176954	0.004670781893004115
2	56.76	0.028083847736625516	0.011540637860082305	0.005450102880658436
2	56.800000000000004	0.03145061728395062	0.013099279835390946	0.005905349794238683
2	56.84	0.03146862139917696	0.013688271604938271	0.00537037037037037
2	56.88	0.032829218106995885	0.014164094650205761	0.005285493827160494
2	56.92	0.03138117283950617	0.012739197530864197	0.005342078189300411
2	56.96	0.03511574074074074	0.013683127572016462	0.0066280864197530865
2	57.0	0.027142489711934156	0.010946502057613168	0.0034696502057613167
2	57.04	0.022193930041152263	0.012037037037037037	0.0016949588477366256
2	57.08	0.019884259259259258	0.011774691358024692	0.0022993827160493825
2	57.120000000000005	0.03216049382716049	0.013744855967078189	0.007037037037037037
2	57.160000000000004	0.017237654320987655	0.008868312757201647	0.0033204732510288067
2	57.2	0.02122170781893004	0.009657921810699589	0.004637345679012346
2	57.24	0.02479938271604938	0.011900720164609054	0.004732510288065843
2	57.28	0.028392489711934157	0.013485082304526748	0.004997427983539094
2	57.32	0.03393775720164609	0.014912551440329219	0.005874485596707819
2	57.36	0.03426954732510288	0.014884259259259259	0.005781893004115226
2	57.4	0.03516975308641975	0.013912037037037037	0.005997942386831275
2	57.44	0.03399691358024692	0.012970679012345679	0.005048868312757202
2	57.480000000000004	0.031440329218106994	0.011268004115226337	0.0049948559670781895
2	57.52	0.029619341563786008	0.011484053497942386	0.0045138888888888885
2	57.56	0.026921296296296297	0.010318930041152263	0.00418724279835391
2	57.6	0.030496399176954733	0.011082818930041153	0.006144547325102881
2	57.64	0.01837962962962963	0.0076980452674897115	0.003171296296296296
2	57.68	0.018791152263374484	0.0075025720164609054	0.004071502057613169
2	57.72	0.020694444444444446	0.007950102880658436	0.00507201646090535
2	57.76	0.018752572016460904	0.006535493827160494	0.005231481481481481
2	57.800000000000004	0.01592849794238683	0.00485082304526749	0.004238683127572016
2	57.84	0.012914094650205762	0.003212448559670782	0.003616255144032922
2	57.88	0.01117283950617284	0.003184156378600823	0.0022736625514403292
2	57.92	0.011746399176954733	0.003896604938271605	0.0020036008230452677
2	57.96	0.008670267489711935	0.0024408436213991767	0.00147119341563786
2	58.0	0.009827674897119342	0.003171296296296296	0.002235082304526749
2	58.04	0.005761316872427984	0.0018338477366255145	0.0013863168724279834
2	58.08	0.015969650205761316	0.004354423868312757	0.004537037037037037
2	58.120000000000005	0.0033641975308641974	0.0006918724279835391	0.00102880658436214
2	58.160000000000004	0.00477880658436214	0.0014068930041152264	0.001388888888888889
2	58.2	0.006141975308641976	0.0013991769547325103	0.002698045267489712
2	58.24	0.007952674897119342	0.0019187242798353909	0.0033050411522633745
2	58.28	0.007728909465020576	0.0016795267489711934	0.0033153292181069957
2	58.32	0.007906378600823044	0.0008744855967078189	0.0040174897119341565
2	58.36	0.007772633744855967	0.0008024691358024691	0.004223251028806585
2	58.4	0.007227366255144033	0.0010313786008230453	0.003881172839506173
2	58.44	0.008958333333333334	0.0034079218106995886	0.0026157407407407405
2	58.480000000000004	0.008829732510288065	0.0034284979423868313	0.002235082304526749
2	58.52	0.012163065843621399	0.004639917695473251	0.002587448559670782
2	58.56	0.02279835390946502	0.006898148148148148	0.005722736625514403
2	58.6	0.010949074074074075	0.0026671810699588475	0.0027597736625514404
2	58.64	0.008371913580246913	0.001926440329218107	0.0012011316872427983
2	58.68	0.008299897119341563	0.0017335390946502057	0.0009439300411522634
2	58.72	0.00860082304526749	0.0024948559670781895	0.00047325102880658434
2	58.76	0.008641975308641974	0.002425411522633745	0.0006018518518518519
2	58.800000000000004	0.008693415637860082	0.0024819958847736626	0.0006995884773662552
2	58.84	0.011221707818930041	0.0019573045267489713	0.002013888888888889
2	58.88	0.014320987654320988	0.0023045267489711935	0.0034799382716049383
2	58.92	0.01157664609053498	0.0015997942386831276	0.0022016460905349795
2	58.96	0.010059156378600822	0.001736111111111111	0.0018569958847736625
2	59.0	0.006324588477366255	0.0005812757201646091	0.0014506172839506173
2	59.04	0.01805298353909465	0.0034979423868312758	0.005082304526748971
2	59.08	0.0057201646090534975	0.0006995884773662552	0.002345679012345679
2	59.120000000000005	0.005534979423868313	0.0011445473251028807	0.002373971193415638
2	59.160000000000004	0.005537551440329218	0.0008616255144032922	0.002536008230452675
2	59.2	0.005246913580246914	0.0005967078189300411	0.0020704732510288064
2	59.24	0.005048868312757202	0.00022633744855967078	0.0022402263374485597
2	59.28	0.00805812757201646	0.000367798353909465	0.0052263374485596705
2	59.32	0.00951388888888889	0.000830761316872428	0.005936213991769548
2	59.36	0.007286522633744856	0.0008590534979423868	0.004822530864197531
2	59.4	0.0062602880658436215	0.0009645061728395061	0.003919753086419753
2	59.44	0.006484053497942387	0.0006018518518518519	0.0046039094650205765
2	59.480000000000004	0.011558641975308643	0.0007716049382716049	0.008986625514403292
2	59.52	0.026031378600823045	0.004014917695473251	0.013333333333333334
2	59.56	0.02109053497942387	0.0023276748971193416	0.012654320987654321
2	59.6	0.020406378600823047	0.0021656378600823046	0.012620884773662551
2	59.64	0.023557098765432098	0.0024382716049382715	0.012795781893004116
2	59.68	0.02460133744855967	0.002142489711934156	0.014148662551440329
2	59.72	0.0228369341563786	0.0023251028806584363	0.011849279835390946
2	59.76	0.018125	0.0007613168724279835	0.010982510288065843
2	59.800000000000004	0.016823559670781894	0.0009053497942386831	0.010367798353909465
2	59.84	0.016424897119341565	0.000889917695473251	0.010156893004115226
2	59.88	0.01815329218106996	0.0011651234567901234	0.011602366255144034
2	59.92	0.01919753086419753	0.0017824074074074075	0.01052469135802469
2	59.96	0.019516460905349794	0.001154835390946502	0.00989454732510288
2	60.0	0.03580761316872428	0.006368312757201646	0.013251028806584362
2	60.04	0.022340534979423867	0.0023251028806584363	0.010606995884773663
2	60.08	0.02473508230452675	0.003523662551440329	0.010799897119341564
2	60.120000000000005	0.023886316872427985	0.003029835390946502	0.010390946502057612
2	60.160000000000004	0.024017489711934157	0.0031893004115226336	0.008873456790123456
2	60.2	0.02035493827160494	0.0018801440329218107	0.007471707818930041
2	60.24	0.024259259259259258	0.004143518518518519	0.007109053497942387
2	60.28	0.018958333333333334	0.00323559670781893	0.004246399176954733
2	60.32	0.02038065843621399	0.004647633744855967	0.0038991769547325104
2	60.36	0.01805298353909465	0.0034696502057613167	0.0047196502057613166
2	60.4	0.016988168724279835	0.003397633744855967	0.006381172839506173
2	60.44	0.017016460905349796	0.002803497942386831	0.008065843621399177
2	60.480000000000004	0.02907150205761317	0.005108024691358025	0.010784465020576131
2	60.52	0.020090020576131688	0.002037037037037037	0.009467592592592593
2	60.56	0.016419753086419752	0.0022016460905349795	0.008323045267489712
2	60.6	0.017944958847736624	0.0017386831275720165	0.008587962962962962
2	60.64	0.023292181069958846	0.0018569958847736625	0.010126028806584362
2	60.68	0.02697530864197531	0.0027752057613168726	0.00977880658436214
2	60.72	0.028829732510288066	0.003104423868312757	0.010493827160493827
2	60.76	0.029863683127572017	0.0039146090534979425	0.010997942386831275
2	60.800000000000004	0.027276234567901233	0.0026723251028806586	0.011129115226337449
2	60.84	0.02686985596707819	0.0027546296296296294	0.009609053497942386
2	60.88	0.023238168724279834	0.0018621399176954733	0.009724794238683127
2	60.92	0.021733539094650207	0.001831275720164609	0.010625
2	60.96	0.036046810699588476	0.004724794238683128	0.014228395061728395
2	61.0	0.023667695473251028	0.001147119341563786	0.010367798353909465
2	61.04	0.026154835390946502	0.002412551440329218	0.010036008230452675
2	61.08	0.02977366255144033	0.0019984567901234567	0.01289866255144033
2	61.120000000000005	0.04226337448559671	0.005799897119341564	0.015146604938271606
2	61.160000000000004	0.04779063786008231	0.007458847736625514	0.013323045267489711
2	61.2	0.06313014403292182	0.013485082304526748	0.01691358024691358
2	61.24	0.06814814814814815	0.015756172839506172	0.01906121399176955
2	61.28	0.07674382716049383	0.018083847736625514	0.02097993827160494
2	61.32	0.07430298353909465	0.016329732510288065	0.020324074074074074
2	61.36	0.07229938271604938	0.01576388888888889	0.020192901234567903
2	61.4	0.061219135802469134	0.011718106995884773	0.017031893004115225
2	61.44	0.0692283950617284	0.01375	0.018109567901234566
2	61.480000000000004	0.05563528806584362	0.010079732510288066	0.015920781893004114
2	61.52	0.04394804526748971	0.007114197530864197	0.009570473251028807
2	61.56	0.03161265432098766	0.003690843621399177	0.009632201646090535
2	61.6	0.020218621399176955	0.002551440329218107	0.006450617283950617
2	61.64	0.029832818930041152	0.006337448559670782	0.009817386831275721
2	61.68	0.03621399176954732	0.009627057613168724	0.009753086419753086
2	61.72	0.05463991769547325	0.012998971193415637	0.016268004115226338
2	61.76	0.06391975308641976	0.01599022633744856	0.015144032921810699
2	61.800000000000004	0.09653549382716049	0.02294238683127572	0.02489969135802469
2	61.84	0.09755915637860083	0.023266460905349794	0.02036008230452675
2	61.88	0.10474022633744856	0.022767489711934156	0.023626543209876543
2	61.92	0.09802469135802469	0.021556069958847738	0.018438786008230453
2	61.96	0.07718106995884774	0.013811728395061729	0.01415380658436214
2	62.0	0.05049125514403292	0.007073045267489712	0.006795267489711934
2	62.04	0.034506172839506175	0.0036059670781893004	0.00492283950617284
2	62.08	0.03107767489711934	0.0028626543209876545	0.006406893004115227
2	62.120000000000005	0.0204320987654321	0.0009696502057613169	0.0030272633744855967
2	62.160000000000004	0.02136574074074074	0.0019187242798353909	0.004945987654320988
2	62.2	0.015727880658436215	0.0009670781893004115	0.002471707818930041
2	62.24	0.016304012345679013	0.001448045267489712	0.003117283950617284
2	62.28	0.012739197530864197	0.0009953703703703704	0.002242798353909465
2	62.32	0.013585390946502058	0.00176440329218107	0.001838991769547325
2	62.36	0.012345679012345678	0.0013786008230452676	0.0015046296296296296
2	62.4	0.038631687242798356	0.009236111111111112	0.00794753086419753
2	62.440000000000005	0.03768518518518518	0.010501543209876544	0.0076054526748971195
2	62.480000000000004	0.040108024691358025	0.010679012345679013	0.00922582304526749
2	62.52	0.03805298353909465	0.010172325102880658	0.008220164609053497
2	62.56	0.03103395061728395	0.0052829218106995885	0.007867798353909465
2	62.6	0.01688528806584362	0.0027906378600823043	0.005460390946502058
2	62.64	0.015277777777777777	0.0023405349794238684	0.00613940329218107
2	62.68	0.015228909465020576	0.0020987654320987655	0.007127057613168724
2	62.72	0.013204732510288066	0.00205761316872428	0.0066975308641975305
2	62.76	0.014637345679012346	0.002332818930041152	0.00801440329218107
2	62.800000000000004	0.014688786008230453	0.0021270576131687245	0.008845164609053498
2	62.84	0.013353909465020576	0.002551440329218107	0.007451131687242798
2	62.88	0.027037037037037037	0.005923353909465021	0.010671296296296297
2	62.92	0.014861111111111111	0.003690843621399177	0.006934156378600823
2	62.96	0.011620370370370371	0.003438786008230453	0.0051337448559670784
2	63.0	0.008863168724279835	0.002888374485596708	0.004364711934156378
2	63.04	0.00879372427983539	0.0027109053497942387	0.004747942386831276
2	63.08	0.007268518518518519	0.0020730452674897117	0.0037114197530864197
2	63.120000000000005	0.005920781893004115	0.0015123456790123457	0.0029295267489711932
2	63.160000000000004	0.004544753086419753	0.001000514403292181	0.002484567901234568
2	63.2	0.006381172839506173	0.0014609053497942387	0.0031532921810699588
2	63.24	0.007680041152263374	0.0014454732510288065	0.0036599794238683127
2	63.28	0.007867798353909465	0.0012705761316872427	0.003726851851851852
2	63.32	0.007623456790123457	0.0012757201646090535	0.00294238683127572
2	63.36	0.02220679012345679	0.004290123456790124	0.006499485596707819
2	63.4	0.012533436213991769	0.002037037037037037	0.004295267489711934
2	63.440000000000005	0.014454732510288067	0.0021656378600823046	0.0045473251028806585
2	63.480000000000004	0.018616255144032923	0.0026363168724279837	0.005434670781893004
2	63.52	0.019405864197530865	0.0020036008230452677	0.005084876543209877
2	63.56	0.023503086419753086	0.003227880658436214	0.00602880658436214
2	63.6	0.023996913580246915	0.0030761316872427984	0.005920781893004115
2	63.64	0.02826388888888889	0.004611625514403292	0.006723251028806584
2	63.68	0.027430555555555555	0.00496656378600823	0.006054526748971193
2	63.72	0.03088991769547325	0.0065817901234567905	0.00602880658436214
2	63.76	0.029976851851851852	0.006286008230452675	0.006455761316872428
2	63.800000000000004	0.033037551440329216	0.006643518518518518	0.010213477366255145
2	63.84	0.045383230452674894	0.008279320987654321	0.016568930041152265
2	63.88	0.0360108024691358	0.005565843621399177	0.014148662551440329
2	63.92	0.028914609053497943	0.0048816872427983535	0.0111059670781893
2	63.96	0.024742798353909464	0.003587962962962963	0.011126543209876542
2	64.0	0.026733539094650205	0.004462448559670782	0.011707818930041152
2	64.04	0.027752057613168724	0.004128086419753086	0.013780864197530864
2	64.08	0.02868312757201646	0.0038374485596707818	0.016165123456790123
2	64.12	0.027443415637860083	0.0038271604938271606	0.016733539094650206
2	64.16	0.030390946502057613	0.004326131687242799	0.018587962962962962
2	64.2	0.02882201646090535	0.00418724279835391	0.017736625514403293
2	64.24	0.030871913580246914	0.004457304526748971	0.018299897119341563
2	64.28	0.026571502057613168	0.002409979423868313	0.017276234567901234
2	64.32000000000001	0.040666152263374486	0.007337962962962963	0.019143518518518518
2	64.36	0.027049897119341564	0.0032818930041152265	0.015588991769547325
2	64.4	0.029753086419753088	0.004310699588477366	0.017322530864197532
2	64.44	0.02878858024691358	0.004338991769547325	0.017541152263374486
2	64.48	0.02544238683127572	0.004375	0.013950617283950617
2	64.52	0.022340534979423867	0.004773662551440329	0.010897633744855967
2	64.56	0.01762088477366255	0.004174382716049383	0.007741769547325103
2	64.6	0.015275205761316872	0.003438786008230453	0.006332304526748971
2	64.64	0.0137011316872428	0.001815843621399177	0.0064094650205761316
2	64.68	0.014632201646090534	0.0018132716049382715	0.006473765432098765
2	64.72	0.009531893004115227	0.0013554526748971194	0.0025900205761316872
2	64.76	0.011108539094650205	0.002322530864197531	0.003755144032921811
2	64.8	0.021911008230452673	0.004863683127572016	0.006774691358024692
2	64.84	0.010012860082304526	0.002373971193415638	0.0035622427983539096
2	64.88	0.01158179012345679	0.0038194444444444443	0.0034979423868312758
2	64.92	0.01825360082304527	0.005300925925925926	0.006121399176954733
2	64.96000000000001	0.01412037037037037	0.003978909465020576	0.004755658436213991
2	65.0	0.01825102880658436	0.004308127572016461	0.008940329218106996
2	65.04	0.02337448559670782	0.00507716049382716	0.012944958847736625
2	65.08	0.029459876543209876	0.005565843621399177	0.01698045267489712
2	65.12	0.03278034979423868	0.00613940329218107	0.019493312757201647
2	65.16	0.03216820987654321	0.005596707818930041	0.020203189300411522
2	65.2	0.028176440329218108	0.00591820987654321	0.016252572016460905
2	65.24	0.02092335390946502	0.006687242798353909	0.009704218106995885
2	65.28	0.03638374485596708	0.010295781893004115	0.01158179012345679
2	65.32000000000001	0.01797067901234568	0.0051337448559670784	0.0063297325102880655
2	65.36	0.019017489711934156	0.005100308641975308	0.0072145061728395065
2	65.4	0.016113683127572016	0.0037011316872427986	0.00555298353909465
2	65.44	0.02106738683127572	0.003945473251028807	0.007993827160493827
2	65.48	0.027165637860082303	0.0039017489711934156	0.01092849794238683
2	65.52	0.030576131687242797	0.005069444444444444	0.01077417695473251
2	65.56	0.03242283950617284	0.002757201646090535	0.013603395061728396
2	65.6	0.0349022633744856	0.0017155349794238683	0.01691358024691358
2	65.64	0.03617798353909465	0.0015946502057613168	0.021219135802469136
2	65.68	0.03113940329218107	0.0008873456790123457	0.021756687242798355
2	65.72	0.03224022633744856	0.0024459876543209877	0.02179269547325103
2	65.76	0.04807870370370371	0.006682098765432099	0.025131172839506173
2	65.8	0.039624485596707816	0.004534465020576132	0.023742283950617282
2	65.84	0.03644547325102881	0.00565843621399177	0.021414609053497943
2	65.88	0.040748456790123455	0.007620884773662551	0.022242798353909465
2	65.92	0.03532150205761317	0.007456275720164609	0.019220679012345677
2	65.96000000000001	0.03503600823045268	0.007695473251028807	0.01814814814814815
2	66.0	0.03095679012345679	0.007335390946502058	0.015347222222222222
2	66.04	0.02882716049382716	0.006491769547325103	0.013335905349794239
2	66.08	0.03075874485596708	0.006021090534979424	0.013374485596707819
2	66.12	0.03623713991769548	0.0061059670781893	0.015174897119341564
2	66.16	0.03463220164609054	0.006013374485596708	0.011898148148148149
2	66.2	0.03530606995884774	0.006625514403292181	0.010691872427983539
2	66.24	0.05617798353909465	0.01010545267489712	0.01622170781893004
2	66.28	0.03420010288065844	0.006345164609053498	0.0060185185185185185
2	66.32000000000001	0.034583333333333334	0.006977880658436214	0.007142489711934157
2	66.36	0.04002057613168724	0.00805812757201646	0.007412551440329218
2	66.4	0.0428858024691358	0.008261316872427983	0.007798353909465021
2	66.44	0.0298070987654321	0.00474537037037037	0.0057073045267489715
2	66.48	0.030102880658436214	0.004920267489711934	0.008073559670781893
2	66.52	0.024068930041152264	0.0045190329218107	0.008400205761316873
2	66.56	0.02097993827160494	0.003207304526748971	0.009081790123456791
2	66.6	0.020689300411522633	0.0024819958847736626	0.010221193415637861
2	66.64	0.02150462962962963	0.0014068930041152264	0.012777777777777779
2	66.68	0.021455761316872428	0.0012037037037037038	0.014089506172839507
2	66.72	0.030666152263374484	0.003667695473251029	0.015393518518518518
2	66.76	0.019804526748971193	0.0004809670781893004	0.01474537037037037
2	66.8	0.01667695473251029	0.0007124485596707819	0.012582304526748972
2	66.84	0.018238168724279837	0.0004783950617283951	0.013647119341563785
2	66.88	0.018333333333333333	0.0005015432098765432	0.01294238683127572
2	66.92	0.018780864197530864	0.0007381687242798354	0.012049897119341563
2	66.96000000000001	0.021597222222222223	0.001293724279835391	0.012680041152263375
2	67.0	0.029621913580246913	0.0027031893004115224	0.012525720164609053
2	67.04	0.04230195473251029	0.005267489711934157	0.015751028806584362
2	67.08	0.0494727366255144	0.008011831275720164	0.015282921810699589
2	67.12	0.05267746913580247	0.008526234567901235	0.017368827160493826
2	67.16	0.04471707818930041	0.006669238683127572	0.015547839506172839
2	67.2	0.058323045267489715	0.009143518518518518	0.0198070987654321
2	67.24	0.040810185185185185	0.006265432098765432	0.014416152263374485
2	67.28	0.03778292181069959	0.004238683127572016	0.014110082304526749
2	67.32000000000001	0.029765946502057612	0.002409979423868313	0.011296296296296296
2	67.36	0.03410751028806584	0.002741769547325103	0.013027263374485596
2	67.4	0.03344650205761317	0.003045267489711934	0.012111625514403292
2	67.44	0.03737397119341564	0.004200102880658437	0.013343621399176955
2	67.48	0.03690329218106996	0.006404320987654321	0.012103909465020575
2	67.52	0.0425	0.00863425925925926	0.013901748971193416
2	67.56	0.04268004115226338	0.00960133744855967	0.012726337448559671
2	67.6	0.05011316872427984	0.011435185185185185	0.016087962962962964
2	67.64	0.0537474279835391	0.011972736625514404	0.015388374485596708
2	67.68	0.07510030864197531	0.014943415637860082	0.024102366255144034
2	67.72	0.05645318930041152	0.010712448559670781	0.017214506172839508
2	67.76	0.05467335390946502	0.008842592592592593	0.01810185185185185
2	67.8	0.04818930041152263	0.0074331275720164606	0.01702932098765432
2	67.84	0.04351337448559671	0.0059156378600823045	0.014866255144032921
2	67.88	0.043984053497942384	0.006280864197530864	0.015576131687242799
2	67.92	0.034935699588477365	0.004992283950617284	0.010720164609053498
2	67.96000000000001	0.028454218106995884	0.004223251028806585	0.009179526748971193
2	68.0	0.013829732510288066	0.001669238683127572	0.0048122427983539095
2	68.04	0.01898662551440329	0.0026826131687242797	0.00654320987654321
2	68.08	0.019758230452674896	0.002147633744855967	0.006944444444444444
2	68.12	0.02260545267489712	0.002487139917695473	0.007860082304526748
2	68.16	0.03772119341563786	0.005606995884773662	0.011597222222222222
2	68.2	0.025036008230452676	0.002235082304526749	0.007852366255144032
2	68.24	0.02879372427983539	0.0029809670781893003	0.008919753086419752
2	68.28	0.02717849794238683	0.002626028806584362	0.007710905349794238
2	68.32000000000001	0.03124485596707819	0.0035931069958847735	0.009045781893004114
2	68.36	0.029627057613168726	0.0033024691358024692	0.008431069958847737
2	68.4	0.031705246913580246	0.0038271604938271606	0.009886831275720164
2	68.44	0.029837962962962962	0.004326131687242799	0.009320987654320987
2	68.48	0.03164866255144033	0.0051800411522633745	0.00962962962962963
2	68.52	0.029315843621399176	0.005568415637860083	0.009333847736625515
2	68.56	0.031700102880658436	0.006666666666666667	0.010493827160493827
2	68.60000000000001	0.032893518518518516	0.006936728395061729	0.012790637860082305
2	68.64	0.051882716049382716	0.010406378600823045	0.019776234567901233
2	68.68	0.04532407407407407	0.008665123456790123	0.019117798353909466
2	68.72	0.04408950617283951	0.008647119341563786	0.01786522633744856
2	68.76	0.041520061728395063	0.008500514403292182	0.01534207818930041
2	68.8	0.03441358024691358	0.006625514403292181	0.01103395061728395
2	68.84	0.031347736625514405	0.005208333333333333	0.009246399176954733
2	68.88	0.02458590534979424	0.0036085390946502057	0.006476337448559671
2	68.92	0.022896090534979423	0.0032458847736625517	0.0066846707818930045
2	68.96000000000001	0.01965277777777778	0.0032510288065843622	0.006345164609053498
2	69.0	0.01888888888888889	0.002258230452674897	0.008454218106995886
2	69.04	0.014765946502057613	0.0015200617283950618	0.007484567901234568
2	69.08	0.01444701646090535	0.0017412551440329218	0.00710133744855967
2	69.12	0.023914609053497942	0.003654835390946502	0.00813014403292181
2	69.16	0.013713991769547325	0.0012165637860082304	0.004717078189300412
2	69.2	0.014030349794238683	0.0014146090534979425	0.005336934156378601
2	69.24	0.01308641975308642	0.0011496913580246913	0.004578189300411523
2	69.28	0.014395576131687243	0.0016409465020576133	0.004925411522633745
2	69.32000000000001	0.015411522633744856	0.0012345679012345679	0.006319444444444444
2	69.36	0.028328189300411522	0.004398148148148148	0.009603909465020577
2	69.4	0.0320190329218107	0.0033436213991769547	0.012258230452674898
2	69.44	0.033883744855967075	0.004079218106995885	0.010493827160493827
2	69.48	0.03820216049382716	0.004151234567901235	0.013016975308641975
2	69.52	0.043487654320987654	0.00797067901234568	0.013474794238683127
2	69.56	0.050830761316872426	0.011090534979423868	0.01772633744855967
2	69.60000000000001	0.07069444444444445	0.0166820987654321	0.02186985596707819
2	69.64	0.07438271604938272	0.01713991769547325	0.024251543209876544
2	69.68	0.0725462962962963	0.016494341563786007	0.021026234567901234
2	69.72	0.07472479423868313	0.01602880658436214	0.022888374485596708
2	69.76	0.06455761316872428	0.01341820987654321	0.017564300411522633
2	69.8	0.06340792181069958	0.012703189300411522	0.017888374485596707
2	69.84	0.05586934156378601	0.01025462962962963	0.015679012345679012
2	69.88	0.05487911522633745	0.010241769547325103	0.016201131687242798
2	69.92	0.04805812757201646	0.008510802469135803	0.013657407407407408
2	69.96000000000001	0.03895061728395062	0.00628858024691358	0.011301440329218107
2	70.0	0.029714506172839505	0.003117283950617284	0.012656893004115226
2	70.04	0.01982253086419753	0.001324588477366255	0.01220679012345679
2	70.08	0.03407664609053498	0.004578189300411523	0.016453189300411522
2	70.12	0.01893261316872428	0.0009182098765432099	0.013672839506172839
2	70.16	0.018037551440329216	0.0007304526748971193	0.013503086419753086
2	70.2	0.018734567901234567	0.0006970164609053498	0.01460648148148148
2	70.24	0.018294753086419754	0.0005684156378600823	0.014189814814814815
2	70.28	0.022037037037037036	0.0012834362139917696	0.015023148148148148
2	70.32000000000001	0.02591820987654321	0.003058127572016461	0.014979423868312757
2	70.36	0.0345679012345679	0.004945987654320988	0.016723251028806584
2	70.4	0.062186213991769546	0.012160493827160494	0.02175925925925926
2	70.44	0.07625	0.015460390946502058	0.023690843621399178
2	70.48	0.07554012345679012	0.014516460905349794	0.02346707818930041
2	70.52	0.07426954732510288	0.01294238683127572	0.023904320987654323
2	70.56	0.085815329218107	0.01801954732510288	0.022829218106995886
2	70.60000000000001	0.07748456790123456	0.015108024691358024	0.02154320987654321
2	70.64	0.05948045267489712	0.01220679012345679	0.012592592592592593
2	70.68	0.04911008230452675	0.009007201646090535	0.010905349794238683
2	70.72	0.042574588477366254	0.005444958847736625	0.011118827160493828
2	70.76	0.03175411522633745	0.003248456790123457	0.009362139917695474
2	70.8	0.02819187242798354	0.00220679012345679	0.009266975308641975
2	70.84	0.030601851851851852	0.0036342592592592594	0.011525205761316873
2	70.88	0.03423611111111111	0.0027031893004115224	0.014398148148148148
2	70.92	0.04022890946502058	0.005252057613168724	0.016363168724279835
2	70.96000000000001	0.038233024691358024	0.005905349794238683	0.014002057613168724
2	71.0	0.034377572016460904	0.006219135802469136	0.010352366255144033
2	71.04	0.042847222222222224	0.00912037037037037	0.011962448559670782
2	71.08	0.034796810699588475	0.006337448559670782	0.01184156378600823
2	71.12	0.03403292181069959	0.004030349794238683	0.013737139917695474
2	71.16	0.03847736625514403	0.0042824074074074075	0.01885030864197531
2	71.2	0.03743055555555556	0.004166666666666667	0.019521604938271604
2	71.24	0.03746656378600823	0.002132201646090535	0.023245884773662552
2	71.28	0.03762088477366255	0.001743827160493827	0.023657407407407408
2	71.32000000000001	0.03705761316872428	0.0014583333333333334	0.02294238683127572
2	71.36	0.03665123456790124	0.0011702674897119342	0.02279320987654321
2	71.4	0.03544238683127572	0.001484053497942387	0.02140946502057613
2	71.44	0.038922325102880656	0.0020601851851851853	0.023284465020576132
2	71.48	0.036741255144032925	0.002088477366255144	0.021280864197530863
2	71.52	0.049771090534979426	0.005964506172839506	0.02298611111111111
2	71.56	0.03636059670781893	0.002626028806584362	0.017677469135802468
2	71.60000000000001	0.056931584362139916	0.006890432098765432	0.02171296296296296
2	71.64	0.059804526748971194	0.008055555555555555	0.020902777777777777
2	71.68	0.05409722222222222	0.007391975308641975	0.018912037037037036
2	71.72	0.04561985596707819	0.005102880658436214	0.017271090534979425
2	71.76	0.03840020576131687	0.00481738683127572	0.012685185185185185
2	71.8	0.037314814814814815	0.005069444444444444	0.012463991769547326
2	71.84	0.037950102880658435	0.0068364197530864194	0.010483539094650206
2	71.88	0.04135802469135803	0.00786522633744856	0.012582304526748972
2	71.92	0.037728909465020576	0.007726337448559671	0.009652777777777777
2	71.96000000000001	0.03753858024691358	0.007224794238683128	0.010396090534979424
2	72.0	0.04768261316872428	0.008760288065843622	0.016147119341563786
2	72.04	0.030915637860082303	0.005383230452674897	0.01363940329218107
2	72.08	0.021355452674897118	0.0037988683127572016	0.010460390946502057
2	72.12	0.02128858024691358	0.004300411522633745	0.010061728395061729
2	72.16	0.022232510288065842	0.004925411522633745	0.009164094650205762
2	72.2	0.0287988683127572	0.00566358024691358	0.011049382716049383
2	72.24	0.03375771604938271	0.005488683127572017	0.01427469135802469
2	72.28	0.04180812757201646	0.007245370370370371	0.017479423868312756
2	72.32000000000001	0.04236625514403292	0.007631172839506173	0.017685185185185186
2	72.36	0.043742283950617286	0.008585390946502057	0.019436728395061727
2	72.4	0.0425462962962963	0.009169238683127572	0.020792181069958848
2	72.44	0.044097222222222225	0.008731995884773663	0.021911008230452673
2	72.48	0.06020576131687243	0.012273662551440329	0.026923868312757202
2	72.52	0.05145576131687243	0.008505658436213991	0.026589506172839505
2	72.56	0.05536008230452675	0.008479938271604938	0.029117798353909465
2	72.60000000000001	0.053351337448559674	0.007438271604938272	0.027849794238683126
2	72.64	0.05666923868312757	0.008253600823045267	0.028680555555555556
2	72.68	0.0526440329218107	0.008040123456790123	0.02587962962962963
2	72.72	0.051412037037037034	0.007847222222222222	0.024166666666666666
2	72.76	0.04465277777777778	0.006941872427983539	0.020462962962962964
2	72.8	0.045074588477366256	0.00738940329218107	0.019135802469135803
2	72.84	0.041381172839506174	0.0074794238683127574	0.01649948559670782
2	72.88	0.037175925925925925	0.00662037037037037	0.015190329218106997
2	72.92	0.0354320987654321	0.006504629629629629	0.015136316872427984
2	72.96000000000001	0.04231224279835391	0.007998971193415638	0.01653292181069959
2	73.0	0.03090277777777778	0.00503858024691358	0.013508230452674897
2	73.04	0.029421296296296296	0.003991769547325103	0.014614197530864197
2	73.08	0.030673868312757202	0.004061213991769548	0.015120884773662552
2	73.12	0.028425925925925927	0.004104938271604938	0.013801440329218108
2	73.16	0.035066872427983536	0.006095679012345679	0.015056584362139918
2	73.2	0.030949074074074073	0.0053626543209876545	0.011195987654320987
2	73.24	0.028531378600823044	0.00426440329218107	0.010462962962962962
2	73.28	0.018366769547325103	0.0030504115226337447	0.005545267489711934
2	73.32000000000001	0.016080246913580246	0.0026054526748971194	0.006440329218106996
2	73.36	0.014881687242798354	0.0032175925925925926	0.00632201646090535
2	73.4	0.015496399176954733	0.0038425925925925928	0.00647119341563786
2	73.44	0.03137088477366255	0.008240740740740741	0.010223765432098766
2	73.48	0.01747685185185185	0.005015432098765432	0.006190843621399177
2	73.52	0.01965277777777778	0.006072530864197531	0.006988168724279835
2	73.56	0.017263374485596707	0.005614711934156379	0.005591563786008231
2	73.60000000000001	0.01920267489711934	0.006082818930041152	0.006903292181069959
2	73.64	0.0202880658436214	0.00503858024691358	0.007857510288065844
2	73.68	0.02132716049382716	0.004897119341563786	0.008508230452674898
2	73.72	0.021769547325102882	0.0034465020576131687	0.009750514403292181
2	73.76	0.023919753086419752	0.004117798353909465	0.010252057613168724
2	73.8	0.02261059670781893	0.00397119341563786	0.00893261316872428
2	73.84	0.023063271604938273	0.004292695473251029	0.008482510288065844
2	73.88	0.0225951646090535	0.003611111111111111	0.008824588477366255
2	73.92	0.03818930041152263	0.007186213991769547	0.01245627572016461
2	73.96000000000001	0.022651748971193417	0.004012345679012346	0.006453189300411523
2	74.0	0.020583847736625513	0.004092078189300411	0.0052597736625514405
2	74.04	0.01988940329218107	0.004794238683127572	0.004735082304526749
2	74.08	0.018603395061728395	0.004645061728395062	0.004526748971193415
2	74.12	0.021535493827160492	0.005511831275720165	0.005375514403292181
2	74.16	0.021368312757201646	0.005336934156378601	0.006059670781893004
2	74.2	0.025697016460905348	0.006414609053497942	0.007620884773662551
2	74.24	0.025030864197530863	0.0056507201646090535	0.00879372427983539
2	74.28	0.027379115226337448	0.006396604938271605	0.010079732510288066
2	74.32000000000001	0.025100308641975308	0.006473765432098765	0.01022633744855967
2	74.36	0.030128600823045266	0.006756687242798354	0.011797839506172839
2	74.4	0.0430272633744856	0.009637345679012345	0.014981995884773662
2	74.44	0.03487654320987654	0.007152777777777778	0.011936728395061729
2	74.48	0.03734310699588477	0.008040123456790123	0.011856995884773663
2	74.52	0.03855195473251029	0.007677469135802469	0.012391975308641976
2	74.56	0.042006172839506174	0.009776234567901235	0.012481995884773663
2	74.60000000000001	0.041939300411522634	0.009393004115226337	0.012620884773662551
2	74.64	0.04679269547325103	0.011291152263374486	0.013587962962962963
2	74.68	0.04827417695473251	0.010887345679012346	0.014364711934156378
2	74.72	0.05131172839506173	0.01032150205761317	0.01626286008230453
2	74.76	0.05269547325102881	0.00905349794238683	0.017752057613168726
2	74.8	0.05483796296296296	0.008801440329218107	0.019565329218106997
2	74.84	0.05487397119341564	0.00804269547325103	0.020172325102880657
2	74.88	0.06668467078189301	0.00996141975308642	0.025069444444444443
2	74.92	0.057633744855967076	0.006553497942386831	0.02451388888888889
2	74.96000000000001	0.05877829218106996	0.006574074074074074	0.026123971193415637
2	75.0	0.05912808641975309	0.006530349794238683	0.027626028806584362
2	75.04	0.05501800411522634	0.006424897119341564	0.02440843621399177
2	75.08	0.05760545267489712	0.009104938271604938	0.02455761316872428
2	75.12	0.054112654320987656	0.009128086419753087	0.02098508230452675
2	75.16	0.05215277777777778	0.00949074074074074	0.018721707818930042
2	75.2	0.04498713991769547	0.009138374485596708	0.013968621399176954
2	75.24	0.04013374485596708	0.009398148148148149	0.012137345679012345
2	75.28	0.03392746913580247	0.008559670781893004	0.010123456790123457
2	75.32000000000001	0.033675411522633744	0.009781378600823046	0.010470679012345678
2	75.36	0.03916666666666667	0.011280864197530865	0.011306584362139918
2	75.4	0.031756687242798357	0.011489197530864198	0.009017489711934156
2	75.44	0.03176954732510288	0.01224022633744856	0.007700617283950617
2	75.48	0.03879372427983539	0.014686213991769547	0.007762345679012346
2	75.52	0.04386574074074074	0.017003600823045268	0.007183641975308642
2	75.56	0.04565843621399177	0.016671810699588476	0.006934156378600823
2	75.60000000000001	0.046998456790123454	0.016689814814814814	0.006095679012345679
2	75.64	0.04380144032921811	0.014110082304526749	0.005794753086419753
2	75.68	0.04240740740740741	0.012253086419753086	0.006268004115226338
2	75.72	0.04289351851851852	0.013356481481481481	0.0062602880658436215
2	75.76	0.046224279835390944	0.016646090534979424	0.006638374485596708
2	75.8	0.04521604938271605	0.0170190329218107	0.006368312757201646
2	75.84	0.055882201646090535	0.02035493827160494	0.009742798353909465
2	75.88	0.04262088477366255	0.01753858024691358	0.0054681069958847734
2	75.92	0.03944701646090535	0.017157921810699587	0.004061213991769548
2	75.96000000000001	0.03302211934156379	0.013521090534979423	0.002726337448559671
2	76.0	0.029565329218106996	0.011221707818930041	0.0038657407407407408
2	76.04	0.02703960905349794	0.01018775720164609	0.005164609053497943
2	76.08	0.022834362139917696	0.008356481481481482	0.007088477366255144
2	76.12	0.027664609053497942	0.010128600823045267	0.010362654320987654
2	76.16	0.02808641975308642	0.00772119341563786	0.01366769547325103
2	76.2	0.03145833333333333	0.006718106995884774	0.017034465020576133
2	76.24	0.029068930041152262	0.007008744855967078	0.015570987654320988
2	76.28	0.031355452674897116	0.008271604938271605	0.016409465020576133
2	76.32000000000001	0.04056841563786008	0.010396090534979424	0.019393004115226337
2	76.36	0.038487654320987656	0.009328703703703704	0.021561213991769548
2	76.4	0.039958847736625516	0.010303497942386832	0.021676954732510287
2	76.44	0.045437242798353907	0.010434670781893004	0.024411008230452676
2	76.48	0.047127057613168724	0.011021090534979424	0.0249048353909465
2	76.52	0.05078960905349794	0.012680041152263375	0.02540895061728395
2	76.56	0.049012345679012345	0.013238168724279836	0.023022119341563785
2	76.60000000000001	0.04458590534979424	0.012085905349794238	0.019534465020576132
2	76.64	0.04511831275720165	0.01279320987654321	0.01875
2	76.68	0.043539094650205765	0.011229423868312757	0.018762860082304527
2	76.72	0.04815072016460906	0.013361625514403293	0.020751028806584363
2	76.76	0.04580246913580247	0.012510288065843622	0.020383230452674896
2	76.8	0.05578446502057613	0.01600051440329218	0.023287037037037037
2	76.84	0.04624228395061728	0.013374485596707819	0.021774691358024692
2	76.88	0.04428497942386831	0.011949588477366255	0.021556069958847738
2	76.92	0.04118569958847736	0.01088991769547325	0.01992798353909465
2	76.96000000000001	0.041239711934156376	0.010236625514403292	0.019182098765432098
2	77.0	0.03591820987654321	0.007741769547325103	0.01771604938271605
2	77.04	0.03683127572016461	0.006975308641975308	0.018459362139917695
2	77.08	0.037109053497942385	0.0077546296296296295	0.017646604938271606
2	77.12	0.03775720164609053	0.007849794238683127	0.015609567901234567
2	77.16	0.03875257201646091	0.007219650205761317	0.014866255144032921
2	77.2	0.031643518518518515	0.005465534979423869	0.011983024691358025
2	77.24	0.03155349794238683	0.005342078189300411	0.01219650205761317
2	77.28	0.040401234567901234	0.008613683127572016	0.013575102880658435
2	77.32000000000001	0.02766975308641975	0.0041229423868312754	0.012319958847736626
2	77.36	0.028737139917695474	0.002764917695473251	0.01633230452674897
2	77.4	0.027929526748971194	0.0014326131687242799	0.01821244855967078
2	77.44	0.02553755144032922	0.0009542181069958848	0.01766718106995885
2	77.48	0.024475308641975307	0.001337448559670782	0.01671553497942387
2	77.52	0.02227366255144033	0.0014351851851851852	0.015192901234567902
2	77.56	0.023305041152263374	0.0025437242798353908	0.015496399176954733
2	77.60000000000001	0.0234619341563786	0.002926954732510288	0.01572530864197531
2	77.64	0.022358539094650205	0.0025540123456790124	0.015964506172839506
2	77.68	0.023027263374485598	0.0025334362139917696	0.0168261316872428
2	77.72	0.020090020576131688	0.0009207818930041152	0.015524691358024692
2	77.76	0.031705246913580246	0.004498456790123457	0.017965534979423867
2	77.8	0.01955246913580247	0.0022453703703703702	0.013603395061728396
2	77.84	0.01824074074074074	0.0035210905349794238	0.011165123456790124
2	77.88	0.01511059670781893	0.003397633744855967	0.00905349794238683
2	77.92	0.01604423868312757	0.0034747942386831277	0.009359567901234567
2	77.96000000000001	0.01492283950617284	0.003816872427983539	0.007247942386831276
2	78.0	0.019356995884773662	0.006069958847736625	0.006751543209876543
2	78.04	0.02060185185185185	0.007366255144032921	0.005151748971193416
2	78.08	0.02107767489711934	0.006676954732510288	0.005036008230452675
2	78.12	0.02029320987654321	0.007867798353909465	0.0030632716049382716
2	78.16	0.020015432098765433	0.008222736625514404	0.0031815843621399178
2	78.2	0.021697530864197533	0.008065843621399177	0.004629629629629629
2	78.24	0.029976851851851852	0.008220164609053497	0.008680555555555556
2	78.28	0.020967078189300412	0.005470679012345679	0.007577160493827161
2	78.32000000000001	0.019879115226337448	0.0040406378600823046	0.009282407407407408
2	78.36	0.022718621399176953	0.0049948559670781895	0.011460905349794239
2	78.4	0.024477880658436212	0.0038888888888888888	0.012628600823045268
2	78.44	0.030712448559670782	0.00459619341563786	0.01444701646090535
2	78.48	0.028845164609053498	0.0026568930041152264	0.014112654320987654
2	78.52	0.02863940329218107	0.001838991769547325	0.014660493827160493
2	78.56	0.02511574074074074	0.0007818930041152264	0.013482510288065843
2	78.60000000000001	0.02430812757201646	0.0006275720164609053	0.013744855967078189
2	78.64	0.022962962962962963	0.0002777777777777778	0.01478395061728395
2	78.68	0.01918724279835391	0.0005349794238683127	0.012986111111111111
2	78.72	0.031556069958847736	0.002757201646090535	0.017998971193415637
2	78.76	0.01801954732510288	0.0001594650205761317	0.013423353909465021
2	78.8	0.019385288065843623	0.0004398148148148148	0.014017489711934157
2	78.84	0.016015946502057614	0.00037037037037037035	0.0120190329218107
2	78.88	0.01731224279835391	0.0006867283950617284	0.012463991769547326
2	78.92	0.015424382716049383	0.000367798353909465	0.011496913580246914
2	78.96000000000001	0.01569701646090535	0.0009542181069958848	0.010679012345679013
2	79.0	0.013513374485596709	0.0002777777777777778	0.009904835390946502
2	79.04	0.013045267489711933	0.00037037037037037035	0.009184670781893004
2	79.08	0.01242283950617284	0.000522119341563786	0.008603395061728395
2	79.12	0.011087962962962963	0.00011316872427983539	0.008359053497942387
2	79.16	0.010421810699588478	0.00010545267489711934	0.007744341563786008
2	79.2	0.020012860082304528	0.0022685185185185187	0.009665637860082305
2	79.24	0.011291152263374486	0.00011316872427983539	0.007615740740740741
2	79.28	0.011965020576131687	0.00012088477366255144	0.006936728395061729
2	79.32000000000001	0.013338477366255144	0.0005375514403292181	0.0061574074074074074
2	79.36	0.010280349794238683	0.00029835390946502055	0.003832304526748971
2	79.4	0.010542695473251028	0.0006970164609053498	0.003389917695473251
2	79.44	0.008742283950617285	0.0008333333333333334	0.0026440329218106995
2	79.48	0.00949074074074074	0.001440329218106996	0.002425411522633745
2	79.52	0.006900720164609054	0.001021090534979424	0.001661522633744856
2	79.56	0.008029835390946502	0.001522633744855967	0.0022145061728395064
2	79.60000000000001	0.007319958847736625	0.0009156378600823045	0.0028986625514403294
2	79.64	0.008029835390946502	0.0010802469135802468	0.0030118312757201646
2	79.68	0.021334876543209876	0.0034053497942386833	0.0076748971193415635
2	79.72	0.009781378600823046	0.00022890946502057612	0.005270061728395062
2	79.76	0.010733024691358025	0.0004603909465020576	0.00599022633744856
2	79.8	0.010648148148148148	0.0004861111111111111	0.005833333333333334
2	79.84	0.011774691358024692	0.0005015432098765432	0.006669238683127572
2	79.88	0.010146604938271605	0.0004655349794238683	0.005388374485596707
2	79.92	0.010282921810699588	0.0006018518518518519	0.005113168724279835
2	79.96000000000001	0.010280349794238683	0.0003343621399176955	0.005316358024691358
2	80.0	0.010473251028806585	0.00039609053497942386	0.005550411522633745
2	80.04	0.00911522633744856	0.00018775720164609054	0.004958847736625515
2	80.08	0.009387860082304527	0.0003909465020576132	0.005300925925925926
2	80.12	0.010257201646090536	0.0005066872427983539	0.006252572016460905
2	80.16	0.024868827160493826	0.0035185185185185185	0.010447530864197531
2	80.2	0.010406378600823045	0.00023919753086419754	0.00661522633744856
2	80.24	0.009997427983539095	0.00028292181069958846	0.006453189300411523
2	80.28	0.00934156378600823	0.00011831275720164609	0.005900205761316873
2	80.32000000000001	0.00837962962962963	4.6296296296296294e-05	0.00540380658436214
2	80.36	0.009274691358024691	0.0001646090534979424	0.005763888888888889
2	80.4	0.008001543209876543	0.00015174897119341564	0.004933127572016461
2	80.44	0.009151234567901234	0.0002494855967078189	0.00529320987654321
2	80.48	0.007289094650205761	1.800411522633745e-05	0.004578189300411523
2	80.52	0.007638888888888889	0.0001080246913580247	0.0047659465020576134
2	80.56	0.005882201646090535	5.915637860082304e-05	0.004014917695473251
2	80.60000000000001	0.005460390946502058	6.687242798353909e-05	0.003991769547325103
2	80.64	0.016136831275720166	0.0019881687242798356	0.007489711934156379
2	80.68	0.005506687242798354	0.0001440329218106996	0.004393004115226338
2	80.72	0.006561213991769547	0.0001594650205761317	0.005033436213991769
2	80.76	0.005979938271604938	9.77366255144033e-05	0.004925411522633745
2	80.8	0.006442901234567902	0.0001646090534979424	0.005028292181069959
2	80.84	0.005442386831275721	3.3436213991769545e-05	0.004452160493827161
2	80.88	0.006049382716049383	0.00013117283950617284	0.0040637860082304526
2	80.92	0.004071502057613169	1.800411522633745e-05	0.001831275720164609
2	80.96000000000001	0.004925411522633745	0.00012602880658436213	0.0016126543209876542
2	81.0	0.0051337448559670784	0.00025977366255144034	0.0016795267489711934
2	81.04	0.0059156378600823045	0.000558127572016461	0.0015689300411522633
2	81.08	0.005084876543209877	0.00015174897119341564	0.0012242798353909465
2	81.12	0.015920781893004114	0.002242798353909465	0.003906893004115226
2	81.16	0.005751028806584362	0.0003369341563786008	0.0004783950617283951
2	81.2	0.008431069958847737	0.0006790123456790123	0.0017463991769547326
2	81.24	0.011041666666666667	0.0012731481481481483	0.003045267489711934
2	81.28	0.012790637860082305	0.0016409465020576133	0.004107510288065844
2	81.32000000000001	0.015583847736625514	0.002283950617283951	0.004886831275720165
2	81.36	0.015540123456790124	0.0018209876543209876	0.005187757201646091
2	81.4	0.018443930041152263	0.002183641975308642	0.0063400205761316875
2	81.44	0.019969135802469135	0.0023868312757201644	0.0072376543209876545
2	81.48	0.022031893004115226	0.003603395061728395	0.0075025720164609054
2	81.52	0.022037037037037036	0.003973765432098765	0.00801954732510288
2	81.56	0.023690843621399178	0.005761316872427984	0.008724279835390947
2	81.60000000000001	0.029755658436213993	0.007165637860082305	0.010920781893004116
2	81.64	0.022006172839506174	0.005959362139917696	0.008768004115226338
2	81.68	0.02336934156378601	0.005910493827160494	0.009719650205761318
2	81.72	0.023629115226337448	0.0060648148148148145	0.009760802469135802
2	81.76	0.024431584362139918	0.0059953703703703705	0.010375514403292182
2	81.8	0.021031378600823044	0.005118312757201646	0.009621913580246914
2	81.84	0.022091049382716048	0.0054783950617283955	0.010501543209876544
2	81.88	0.018143004115226336	0.004423868312757201	0.009040637860082305
2	81.92	0.020015432098765433	0.004933127572016461	0.010159465020576132
2	81.96000000000001	0.0175	0.0038117283950617285	0.009974279835390946
2	82.0	0.020336934156378602	0.0042309670781893	0.012111625514403292
2	82.04	0.01919238683127572	0.0032767489711934155	0.012217078189300411
2	82.08	0.03217078189300412	0.0060879629629629626	0.016239711934156378
2	82.12	0.018935185185185187	0.003125	0.011815843621399176
2	82.16	0.019845679012345678	0.0036831275720164607	0.012109053497942387
2	82.2	0.014984567901234569	0.002602880658436214	0.009272119341563786
2	82.24	0.012968106995884774	0.0023482510288065843	0.007561728395061728
2	82.28	0.011530349794238682	0.0020498971193415637	0.006823559670781893
2	82.32000000000001	0.009130658436213992	0.0015534979423868314	0.004799382716049383
2	82.36	0.01007201646090535	0.0018261316872427984	0.005113168724279835
2	82.4	0.01065329218106996	0.0014454732510288065	0.006298868312757201
2	82.44	0.010344650205761316	0.0016023662551440329	0.0059490740740740745
2	82.48	0.008173868312757201	0.0011008230452674897	0.004909979423868313
2	82.52	0.006854423868312757	0.0011856995884773664	0.003935185185185185
2	82.56	0.016147119341563786	0.0034284979423868313	0.0059490740740740745
2	82.60000000000001	0.003258744855967078	0.0007767489711934157	0.0016229423868312758
2	82.64	0.003855452674897119	0.0008564814814814815	0.0016049382716049382
2	82.68	0.0034053497942386833	0.0004912551440329218	0.0021733539094650205
2	82.72	0.004794238683127572	0.00047582304526748974	0.0030349794238683126
2	82.76	0.00408179012345679	0.0002314814814814815	0.0030555555555555557
2	82.8	0.003706275720164609	0.0001286008230452675	0.0030889917695473253
2	82.84	0.0025282921810699586	3.3436213991769545e-05	0.0019598765432098765
2	82.88	0.00283179012345679	6.687242798353909e-05	0.002281378600823045
2	82.92	0.0011188271604938272	2.5720164609053497e-05	0.0009825102880658436
2	82.96000000000001	0.0016306584362139917	4.372427983539095e-05	0.0013040123456790123
2	83.0	0.0009567901234567902	4.372427983539095e-05	0.0005709876543209877
2	83.04	0.012556584362139918	0.002626028806584362	0.004364711934156378
2	83.08	0.00102880658436214	9.77366255144033e-05	0.00040380658436213994
2	83.12	0.001970164609053498	0.00017232510288065845	0.0010236625514403292
2	83.16	0.0008744855967078189	6.944444444444444e-05	0.00041923868312757203
2	83.2	0.002515432098765432	0.0004243827160493827	0.001440329218106996
2	83.24	0.0016769547325102881	7.716049382716049e-05	0.0010056584362139918
2	83.28	0.0008513374485596708	3.08641975308642e-05	0.0006224279835390946
2	83.32000000000001	0.001376028806584362	8.23045267489712e-05	0.0008256172839506173
2	83.36	0.0015817901234567902	6.687242798353909e-05	0.0011805555555555556
2	83.4	0.0024742798353909463	7.458847736625514e-05	0.001720679012345679
2	83.44	0.0019290123456790122	1.54320987654321e-05	0.001286008230452675
2	83.48	0.0021502057613168725	6.430041152263375e-05	0.0014300411522633744
2	83.52	0.010709876543209877	0.0021579218106995883	0.0036059670781893004
2	83.56	0.001190843621399177	6.687242798353909e-05	0.0005684156378600823
2	83.60000000000001	0.0015997942386831276	4.372427983539095e-05	0.0008667695473251029
2	83.64	0.0014969135802469136	8.74485596707819e-05	0.0007767489711934157
2	83.68	0.0018287037037037037	3.08641975308642e-05	0.0012808641975308641
2	83.72	0.002602880658436214	3.08641975308642e-05	0.001823559670781893
2	83.76	0.0025180041152263375	2.05761316872428e-05	0.00176440329218107
2	83.8	0.002345679012345679	7.716049382716049e-05	0.0015972222222222223
2	83.84	0.0023276748971193416	4.372427983539095e-05	0.001522633744855967
2	83.88	0.0015715020576131688	5.1440329218107e-06	0.0011316872427983538
2	83.92	0.001558641975308642	0.00010545267489711934	0.0009696502057613169
2	83.96000000000001	0.0013991769547325103	4.372427983539095e-05	0.0009670781893004115
2	84.0	0.012016460905349795	0.0022402263374485597	0.004272119341563786
2	84.04	0.002067901234567901	7.716049382716049e-05	0.0010751028806584362
2	84.08	0.0029603909465020575	9.002057613168725e-05	0.0014300411522633744
2	84.12	0.0023533950617283953	6.944444444444444e-05	0.0012345679012345679
2	84.16	0.0032741769547325102	0.00016975308641975308	0.001610082304526749
2	84.2	0.0015303497942386831	4.6296296296296294e-05	0.000625
2	84.24	0.0012474279835390947	0.00013374485596707818	0.0005761316872427984
2	84.28	0.0013271604938271606	7.71604938271605e-06	0.0009207818930041152
2	84.32000000000001	0.0007175925925925926	7.716049382716049e-05	0.0004398148148148148
2	84.36	0.0006944444444444445	1.800411522633745e-05	0.00043467078189300413
2	84.4	0.0006044238683127572	0.0	0.0004140946502057613
2	84.44	0.0009567901234567902	2.57201646090535e-06	0.000625
2	84.48	0.009915123456790123	0.0020601851851851853	0.0030504115226337447
2	84.52	0.001368312757201646	7.973251028806585e-05	0.0007741769547325103
2	84.56	0.0007741769547325103	7.716049382716049e-05	0.00047325102880658434
2	84.60000000000001	0.0011856995884773664	0.00012602880658436213	0.0007510288065843622
2	84.64	0.000360082304526749	4.6296296296296294e-05	0.0001440329218106996
2	84.68	0.0007381687242798354	5.401234567901235e-05	0.00029835390946502055
2	84.72	0.0003112139917695473	4.11522633744856e-05	9.002057613168725e-05
2	84.76	0.000573559670781893	6.687242798353909e-05	0.00017746913580246913
2	84.8	0.0004912551440329218	0.00010545267489711934	0.0002314814814814815
2	84.84	0.00042695473251028805	7.458847736625514e-05	0.0001594650205761317
2	84.88	0.0004501028806584362	4.11522633744856e-05	0.00028549382716049385
2	84.92	0.0004809670781893004	7.71604938271605e-06	0.00012088477366255144
2	84.96000000000001	0.010823045267489713	0.002155349794238683	0.0033796296296296296
2	85.0	0.0006301440329218107	5.1440329218106995e-05	0.00019290123456790122
2	85.04	0.0013657407407407407	4.6296296296296294e-05	0.0006815843621399177
2	85.08	0.001116255144032922	0.00013631687242798355	0.0004552469135802469
2	85.12	0.002001028806584362	0.000264917695473251	0.0010339506172839506
2	85.16	0.0024794238683127573	1.54320987654321e-05	0.0019187242798353909
2	85.2	0.003840020576131687	4.886831275720165e-05	0.0028369341563786008
2	85.24	0.004503600823045267	2.3148148148148147e-05	0.0031867283950617283
2	85.28	0.005300925925925926	7.973251028806585e-05	0.0037911522633744857
2	85.32000000000001	0.005390946502057613	0.0001388888888888889	0.003752572016460905
2	85.36	0.004912551440329218	8.74485596707819e-05	0.0034593621399176956
2	85.4	0.0048122427983539095	7.973251028806585e-05	0.0032253086419753085
2	85.44	0.014277263374485597	0.002361111111111111	0.005712448559670782
2	85.48	0.003806584362139918	0.00011059670781893004	0.0023868312757201644
2	85.52	0.0028497942386831276	6.430041152263375e-05	0.0019007201646090534
2	85.56	0.0032741769547325102	7.20164609053498e-05	0.002016460905349794
2	85.60000000000001	0.003148148148148148	5.915637860082304e-05	0.001882716049382716
2	85.64	0.00375	3.08641975308642e-05	0.002235082304526749
2	85.68	0.003279320987654321	2.8292181069958848e-05	0.001859567901234568
2	85.72	0.0029295267489711932	0.00014917695473251028	0.0015946502057613168
2	85.76	0.0018930041152263374	2.3148148148148147e-05	0.0008359053497942387
2	85.8	0.001965020576131687	2.3148148148148147e-05	0.000992798353909465
2	85.84	0.0015612139917695472	5.1440329218106995e-05	0.0007561728395061729
2	85.88	0.001772119341563786	7.458847736625514e-05	0.0007921810699588477
2	85.92	0.013680555555555555	0.0023276748971193416	0.004369855967078189
2	85.96000000000001	0.0014943415637860083	6.944444444444444e-05	0.0005606995884773662
2	86.0	0.0021579218106995883	0.00010545267489711934	0.0011882716049382716
2	86.04	0.001301440329218107	8.487654320987654e-05	0.0008487654320987654
2	86.08	0.0014660493827160495	5.915637860082304e-05	0.0009593621399176954
2	86.12	0.0006147119341563787	1.2860082304526749e-05	0.0004166666666666667
2	86.16	0.0007021604938271605	1.54320987654321e-05	0.00040380658436213994
2	86.2	0.000264917695473251	1.02880658436214e-05	6.430041152263375e-05
2	86.24	0.00039609053497942386	1.2860082304526749e-05	0.0001234567901234568
2	86.28	0.00013631687242798355	7.71604938271605e-06	5.6584362139917696e-05
2	86.32000000000001	0.00051440329218107	0.00010545267489711934	0.00011574074074074075
2	86.36	0.0005915637860082304	0.0001388888888888889	0.0001286008230452675
2	86.4	0.015475823045267489	0.003667695473251029	0.004076646090534979
2	86.44	0.0015046296296296296	0.00020576131687242798	0.0004963991769547325
2	86.48	0.0014017489711934156	0.0002160493827160494	0.0006095679012345679
2	86.52	0.001926440329218107	9.002057613168725e-05	0.000779320987654321
2	86.56	0.0016409465020576133	9.259259259259259e-05	0.0006712962962962962
2	86.60000000000001	0.0016332304526748972	2.5720164609053497e-05	0.0009310699588477366
2	86.64	0.0010982510288065845	3.3436213991769545e-05	0.0004886831275720165
2	86.68	0.0015380658436213992	9.77366255144033e-05	0.0005967078189300411
2	86.72	0.0012037037037037038	0.0001594650205761317	0.0004475308641975309
2	86.76	0.0024022633744855966	0.0010390946502057614	0.0007510288065843622
2	86.8	0.0011856995884773664	0.0004963991769547325	0.00027520576131687244
2	86.84	0.0011265432098765433	9.002057613168725e-05	0.0006610082304526749
2	86.88	0.01352366255144033	0.002448559670781893	0.005084876543209877
2	86.92	0.006610082304526749	7.20164609053498e-05	0.005437242798353909
2	86.96000000000001	0.009272119341563786	7.20164609053498e-05	0.007348251028806584
2	87.0	0.008055555555555555	4.372427983539095e-05	0.0055709876543209875
2	87.04	0.009465020576131687	7.973251028806585e-05	0.0065817901234567905
2	87.08	0.008474794238683128	4.11522633744856e-05	0.005506687242798354
2	87.12	0.012623456790123456	0.002001028806584362	0.006491769547325103
2	87.16	0.017785493827160492	0.0030092592592592593	0.00842335390946502
2	87.2	0.01885545267489712	0.0038708847736625513	0.007137345679012345
2	87.24	0.01853395061728395	0.0033410493827160494	0.006941872427983539
2	87.28	0.018248456790123456	0.0031301440329218107	0.007037037037037037
2	87.32000000000001	0.017728909465020575	0.003667695473251029	0.006532921810699589
2	87.36	0.03386574074074074	0.009652777777777777	0.01026491769547325
2	87.4	0.0314429012345679	0.00951388888888889	0.01024948559670782
2	87.44	0.03503858024691358	0.012075617283950617	0.009938271604938272
2	87.48	0.02947530864197531	0.0090869341563786	0.008099279835390947
2	87.52	0.03034207818930041	0.00911522633744856	0.009909979423868313
2	87.56	0.030462962962962963	0.007911522633744856	0.011831275720164609
2	87.60000000000001	0.02577417695473251	0.005493827160493827	0.01261059670781893
2	87.64	0.025316358024691357	0.00459104938271605	0.013755144032921812
2	87.68	0.023811728395061727	0.003559670781893004	0.014454732510288067
2	87.72	0.026440329218106996	0.004647633744855967	0.015198045267489711
2	87.76	0.024107510288065844	0.0036702674897119343	0.014220679012345678
2	87.8	0.02419753086419753	0.00338477366255144	0.01425925925925926
2	87.84	0.03271347736625514	0.005462962962962963	0.01582818930041152
2	87.88	0.024503600823045268	0.003374485596707819	0.013266460905349794
2	87.92	0.020936213991769547	0.0027752057613168726	0.010617283950617284
2	87.96000000000001	0.023281893004115227	0.003410493827160494	0.010810185185185185
2	88.0	0.021520061728395063	0.0035313786008230453	0.009506172839506173
2	88.04	0.019135802469135803	0.003906893004115226	0.007476851851851852
2	88.08	0.01852366255144033	0.00375	0.006934156378600823
2	88.12	0.016147119341563786	0.0025257201646090533	0.005848765432098765
2	88.16	0.017420267489711934	0.002420267489711934	0.00794238683127572
2	88.2	0.01772119341563786	0.0024228395061728393	0.009045781893004114
2	88.24	0.021430041152263376	0.00393261316872428	0.010036008230452675
2	88.28	0.01963991769547325	0.0026131687242798352	0.011064814814814816
2	88.32000000000001	0.03300154320987654	0.007705761316872428	0.014290123456790123
2	88.36	0.02354681069958848	0.0051568930041152265	0.012283950617283951
2	88.4	0.02645576131687243	0.007026748971193416	0.012263374485596707
2	88.44	0.027726337448559672	0.006723251028806584	0.012525720164609053
2	88.48	0.02918724279835391	0.006944444444444444	0.012381687242798353
2	88.52	0.028238168724279835	0.006221707818930041	0.012075617283950617
2	88.56	0.02688014403292181	0.00522119341563786	0.01147633744855967
2	88.60000000000001	0.025771604938271606	0.005138888888888889	0.010666152263374485
2	88.64	0.024056069958847737	0.0048816872427983535	0.009670781893004115
2	88.68	0.0244238683127572	0.0052031893004115225	0.00938528806584362
2	88.72	0.022469135802469137	0.005889917695473251	0.00837962962962963
2	88.76	0.0221141975308642	0.006851851851851852	0.007991255144032922
2	88.8	0.032044753086419756	0.008392489711934157	0.010671296296296297
2	88.84	0.02272633744855967	0.005462962962962963	0.007808641975308642
2	88.88	0.020061728395061727	0.0053060699588477365	0.0065020576131687245
2	88.92	0.018508230452674898	0.0048919753086419755	0.006072530864197531
2	88.96000000000001	0.013536522633744856	0.004917695473251029	0.0041332304526748975
2	89.0	0.012075617283950617	0.004619341563786008	0.0038348765432098765
2	89.04	0.008194444444444445	0.0026054526748971194	0.002587448559670782
2	89.08	0.00588477366255144	0.0013554526748971194	0.00198559670781893
2	89.12	0.0048585390946502055	0.0012731481481481483	0.0014814814814814814
2	89.16	0.0031790123456790125	0.0011574074074074073	0.000779320987654321
2	89.2	0.004274691358024691	0.0019830246913580245	0.0011008230452674897
2	89.24	0.0034284979423868313	0.0019830246913580245	0.0006918724279835391
2	89.28	0.01800411522633745	0.006059670781893004	0.004652777777777777
2	89.32000000000001	0.0027469135802469136	0.001190843621399177	0.0003420781893004115
2	89.36	0.004228395061728395	0.0015432098765432098	0.0012191358024691357
2	89.4	0.003441358024691358	0.0012088477366255144	0.0012011316872427983
2	89.44	0.004974279835390946	0.001661522633744856	0.0019084362139917695
2	89.48	0.006450617283950617	0.0012654320987654322	0.00305298353909465
2	89.52	0.006988168724279835	0.0012731481481481483	0.0034567901234567903
2	89.56	0.008060699588477367	0.0012680041152263375	0.004143518518518519
2	89.60000000000001	0.006959876543209877	0.0006815843621399177	0.0040406378600823046
2	89.64	0.006872427983539094	0.0006378600823045268	0.0039017489711934156
2	89.68	0.006903292181069959	0.0007613168724279835	0.00334619341563786
2	89.72	0.0068930041152263375	0.0006455761316872428	0.003171296296296296
2	89.76	0.018760288065843622	0.003515946502057613	0.0065715020576131685
2	89.8	0.00563014403292181	0.0002700617283950617	0.0027160493827160493
2	89.84	0.004904835390946502	0.0001748971193415638	0.002662037037037037
2	89.88	0.004709362139917695	0.0001080246913580247	0.0025334362139917696
2	89.92	0.0044675925925925924	3.3436213991769545e-05	0.0026080246913580247
2	89.96000000000001	0.004621913580246914	0.00018775720164609054	0.0026697530864197533
2	90.0	0.0037448559670781893	0.00010545267489711934	0.0024434156378600825
2	90.04	0.0034696502057613167	0.00010030864197530864	0.002193930041152263
2	90.08	0.0031224279835390945	5.401234567901235e-05	0.0020190329218106994
2	90.12	0.0023199588477366257	1.800411522633745e-05	0.0012911522633744857
2	90.16	0.0023662551440329217	4.372427983539095e-05	0.0012242798353909465
2	90.2	0.0017746913580246914	4.6296296296296294e-05	0.0008590534979423868
2	90.24	0.012824074074074075	0.002307098765432099	0.004436728395061728
2	90.28	0.0021579218106995883	7.973251028806585e-05	0.0015432098765432098
2	90.32000000000001	0.0028497942386831276	0.0001080246913580247	0.0019084362139917695
2	90.36	0.0029089506172839505	4.11522633744856e-05	0.002283950617283951
2	90.4	0.00474022633744856	1.54320987654321e-05	0.003752572016460905
2	90.44	0.004058641975308642	5.6584362139917696e-05	0.0033256172839506173
2	90.48	0.003755144032921811	8.487654320987654e-05	0.002510288065843621
2	90.52	0.0025205761316872428	4.372427983539095e-05	0.0016743827160493826
2	90.56	0.0032407407407407406	0.00018518518518518518	0.001772119341563786
2	90.60000000000001	0.0027186213991769546	4.6296296296296294e-05	0.0018544238683127572
2	90.64	0.0022093621399176954	2.5720164609053497e-05	0.001388888888888889
2	90.68	0.004097222222222223	0.0003189300411522634	0.002476851851851852
2	90.72	0.01393775720164609	0.002626028806584362	0.004493312757201646
2	90.76	0.0030401234567901236	0.0002932098765432099	0.0010802469135802468
2	90.8	0.0016589506172839507	0.00020833333333333335	0.0003755144032921811
2	90.84	0.0008230452674897119	3.60082304526749e-05	0.0002160493827160494
2	90.88	0.0005606995884773662	6.430041152263375e-05	0.0002314814814814815
2	90.92	0.0011676954732510287	9.259259259259259e-05	0.0006584362139917696
2	90.96000000000001	0.0018492798353909464	4.6296296296296294e-05	0.0012268518518518518
2	91.0	0.0021244855967078187	3.3436213991769545e-05	0.0013991769547325103
2	91.04	0.0027957818930041153	0.0004552469135802469	0.0008950617283950618
2	91.08	0.0017258230452674897	0.00018261316872427984	0.0005864197530864197
2	91.12	0.003652263374485597	0.0004501028806584362	0.0008616255144032922
2	91.16	0.0037242798353909466	0.0002314814814814815	0.000882201646090535
2	91.2	0.0172119341563786	0.003104423868312757	0.004104938271604938
2	91.24	0.0055015432098765435	0.00023919753086419754	0.0006584362139917696
2	91.28	0.004796810699588478	0.000522119341563786	0.0015920781893004115
2	91.32000000000001	0.00426440329218107	0.00014660493827160494	0.0006558641975308642
2	91.36	0.006481481481481481	0.0002803497942386831	0.0009876543209876543
2	91.4	0.005046296296296296	0.00033179012345679014	0.0005606995884773662
2	91.44	0.0045190329218107	0.0007124485596707819	0.0007484567901234568
2	91.48	0.004349279835390947	0.00038580246913580245	0.00022633744855967078
2	91.52	0.0037911522633744857	0.00047325102880658434	0.0003755144032921811
2	91.56	0.002646604938271605	0.00038065843621399177	0.0006404320987654321
2	91.60000000000001	0.0019290123456790122	0.0003575102880658436	0.00030606995884773663
2	91.64	0.0019495884773662552	0.00023919753086419754	0.0002880658436213992
2	91.68	0.012685185185185185	0.002816358024691358	0.0032098765432098763
2	91.72	0.0017309670781893004	0.00025205761316872427	0.00042695473251028805
2	91.76	0.0013425925925925925	0.00030092592592592595	0.0005504115226337449
2	91.8	0.0024022633744855966	0.0005915637860082304	0.0006172839506172839
2	91.84	0.002232510288065844	0.0004475308641975309	0.0005915637860082304
2	91.88	0.0010828189300411523	0.00018775720164609054	0.0002880658436213992
2	91.92	0.001720679012345679	0.00013374485596707818	0.0008153292181069958
2	91.96000000000001	0.0017695473251028806	5.6584362139917696e-05	0.0008590534979423868
2	92.0	0.002456275720164609	3.60082304526749e-05	0.0017901234567901235
2	92.04	0.003580246913580247	6.944444444444444e-05	0.0025694444444444445
2	92.08	0.003891460905349794	7.716049382716049e-05	0.0029578189300411522
2	92.12	0.004102366255144033	0.0003292181069958848	0.00305298353909465
2	92.16	0.015390946502057613	0.0025257201646090533	0.006424897119341564
2	92.2	0.004727366255144033	3.8580246913580246e-05	0.003433641975308642
2	92.24	0.004843106995884774	0.00012602880658436213	0.003845164609053498
2	92.28	0.004346707818930041	9.77366255144033e-05	0.003184156378600823
2	92.32000000000001	0.004773662551440329	0.00011059670781893004	0.003523662551440329
2	92.36	0.0034310699588477366	4.11522633744856e-05	0.0023482510288065843
2	92.4	0.003922325102880659	4.6296296296296294e-05	0.002420267489711934
2	92.44	0.004323559670781893	0.0001286008230452675	0.0020473251028806584
2	92.48	0.0034953703703703705	0.00017746913580246913	0.0011522633744855968
2	92.52	0.00393261316872428	0.0006121399176954733	0.0011574074074074073
2	92.56	0.004326131687242799	0.0006712962962962962	0.0009207818930041152
2	92.60000000000001	0.003374485596707819	0.00019032921810699588	0.0013477366255144033
2	92.64	0.01947530864197531	0.0034825102880658436	0.005740740740740741
2	92.68	0.00636574074074074	0.00030092592592592595	0.0026723251028806586
2	92.72	0.004693930041152264	0.0002726337448559671	0.002191358024691358
2	92.76	0.005419238683127572	0.000720164609053498	0.002780349794238683
2	92.8	0.004945987654320988	0.0004320987654320988	0.0034002057613168723
2	92.84	0.004585905349794239	0.0005864197530864197	0.0031532921810699588
2	92.88	0.0033179012345679014	0.0002623456790123457	0.0022890946502057614
2	92.92	0.003155864197530864	0.0003909465020576132	0.002044753086419753
2	92.96000000000001	0.002242798353909465	0.0001388888888888889	0.0016332304526748972
2	93.0	0.0036059670781893004	0.00015689300411522632	0.002713477366255144
2	93.04	0.0033333333333333335	2.05761316872428e-05	0.002713477366255144
2	93.08	0.005023148148148148	7.973251028806585e-05	0.004076646090534979
2	93.12	0.016496913580246915	0.002456275720164609	0.008063271604938272
2	93.16	0.008786008230452676	0.0001080246913580247	0.006625514403292181
2	93.2	0.00911522633744856	0.00012088477366255144	0.006967592592592593
2	93.24	0.00904320987654321	0.00016203703703703703	0.007255658436213992
2	93.28	0.01059670781893004	0.00010288065843621399	0.008960905349794239
2	93.32000000000001	0.011831275720164609	5.401234567901235e-05	0.010113168724279835
2	93.36	0.011967592592592592	4.6296296296296294e-05	0.010195473251028807
2	93.4	0.011656378600823046	6.17283950617284e-05	0.0098559670781893
2	93.44	0.012222222222222223	0.0005709876543209877	0.010064300411522634
2	93.48	0.01040895061728395	2.8292181069958848e-05	0.008989197530864197
2	93.52	0.010632716049382715	0.0001080246913580247	0.008801440329218107
2	93.56	0.009429012345679012	6.17283950617284e-05	0.007952674897119342
2	93.60000000000001	0.02412551440329218	0.0036496913580246915	0.011800411522633746
2	93.64	0.01022633744855967	0.00014660493827160494	0.00809156378600823
2	93.68	0.008523662551440329	0.00029835390946502055	0.006476337448559671
2	93.72	0.008760288065843622	0.0006558641975308642	0.006131687242798354
2	93.76	0.005455246913580247	0.0002932098765432099	0.004130658436213992
2	93.8	0.003978909465020576	0.0004063786008230453	0.0024151234567901234
2	93.84	0.0015303497942386831	0.00028292181069958846	0.0010673868312757202
2	93.88	0.0008924897119341564	0.000367798353909465	0.00021347736625514403
2	93.92	0.0005787037037037037	0.0001440329218106996	0.00017232510288065845
2	93.96000000000001	0.0013065843621399176	0.000264917695473251	0.0008796296296296296
2	94.0	0.0028986625514403294	0.00036265432098765433	0.002103909465020576
2	94.04	0.004215534979423868	0.00023405349794238683	0.00338477366255144
2	94.08	0.01323559670781893	0.001882716049382716	0.006859567901234568
2	94.12	0.007247942386831276	0.00023919753086419754	0.005619855967078189
2	94.16	0.007001028806584362	0.00013117283950617284	0.005450102880658436
2	94.2	0.008474794238683128	0.00022633744855967078	0.006039094650205762
2	94.24	0.01205246913580247	0.00027520576131687244	0.007425411522633745
2	94.28	0.017078189300411523	0.0006532921810699588	0.008474794238683128
2	94.32000000000001	0.023912037037037037	0.0016975308641975309	0.009645061728395061
2	94.36	0.02563014403292181	0.001463477366255144	0.010087448559670783
2	94.4	0.02892746913580247	0.0016769547325102881	0.010864197530864197
2	94.44	0.028217592592592593	0.0015252057613168724	0.011412037037037037
2	94.48	0.030043724279835392	0.002674897119341564	0.011540637860082305
2	94.52	0.027955246913580246	0.001962448559670782	0.011715534979423868
2	94.56	0.0381738683127572	0.004863683127572016	0.014804526748971194
2	94.60000000000001	0.023171296296296297	0.0009465020576131687	0.011468621399176955
2	94.64	0.02057098765432099	0.0012242798353909465	0.010480967078189301
2	94.68	0.017031893004115225	0.0009207818930041152	0.0090869341563786
2	94.72	0.0154809670781893	0.0011805555555555556	0.00816358024691358
2	94.76	0.014552469135802468	0.002088477366255144	0.006406893004115227
2	94.8	0.012515432098765432	0.001990740740740741	0.005668724279835391
2	94.84	0.012024176954732511	0.0027674897119341563	0.004135802469135802
2	94.88	0.007281378600823046	0.0016666666666666668	0.002191358024691358
2	94.92	0.007921810699588477	0.0026414609053497943	0.002448559670781893
2	94.96000000000001	0.0067309670781893005	0.00238940329218107	0.0015483539094650206
2	95.0	0.006368312757201646	0.001903292181069959	0.0017849794238683128
2	95.04	0.014555041152263375	0.003935185185185185	0.004002057613168724
2	95.08	0.003881172839506173	0.0007021604938271605	0.001044238683127572
2	95.12	0.0019470164609053499	0.0002546296296296296	0.0003112139917695473
2	95.16	0.003904320987654321	0.0013786008230452676	0.000830761316872428
2	95.2	0.0035570987654320986	0.0014891975308641975	0.0008359053497942387
2	95.24	0.003719135802469136	0.0018415637860082303	0.0004475308641975309
2	95.28	0.0037011316872427986	0.0019495884773662552	0.0005195473251028807
2	95.32000000000001	0.002425411522633745	0.0007561728395061729	0.0003780864197530864
2	95.36	0.002736625514403292	0.001051954732510288	0.0005915637860082304
2	95.4	0.002067901234567901	0.0009284979423868312	0.0005375514403292181
2	95.44	0.002448559670781893	0.0011625514403292181	0.0006507201646090535
2	95.48	0.002883230452674897	0.00165380658436214	0.0005992798353909465
2	95.52	0.014951131687242799	0.0047299382716049386	0.003976337448559671
2	95.56	0.002788065843621399	0.0008873456790123457	0.0006198559670781893
2	95.60000000000001	0.0034053497942386833	0.0006558641975308642	0.0009696502057613169
2	95.64	0.00205761316872428	0.0002803497942386831	0.001008230452674897
2	95.68	0.002227366255144033	0.0004501028806584362	0.0007073045267489712
2	95.72	0.0014223251028806585	0.00012088477366255144	0.0004218106995884774
2	95.76	0.0015792181069958849	0.0003446502057613169	0.0004295267489711934
2	95.8	0.002006172839506173	0.0006610082304526749	0.00038580246913580245
2	95.84	0.0018698559670781894	0.0005529835390946502	0.0004501028806584362
2	95.88	0.0027186213991769546	0.0007047325102880658	0.0008101851851851852
2	95.92	0.0015200617283950618	0.0002803497942386831	0.0003034979423868313
2	95.96000000000001	0.0021759259259259258	0.00038065843621399177	0.00051440329218107
2	96.0	0.010468106995884774	0.0024305555555555556	0.0031893004115226336
2	96.04	0.0010159465020576131	0.0001646090534979424	0.00024434156378600825
2	96.08	0.0011754115226337448	0.00018775720164609054	0.0003497942386831276
2	96.12	0.0020987654320987655	0.000462962962962963	0.0006069958847736626
2	96.16	0.0009182098765432099	0.00022890946502057612	0.0004861111111111111
2	96.2	0.0012268518518518518	0.00025205761316872427	0.0006352880658436214
2	96.24000000000001	0.001072530864197531	7.458847736625514e-05	0.00084619341563786
2	96.28	0.0019727366255144034	0.00020061728395061727	0.0014660493827160495
2	96.32000000000001	0.004277263374485597	0.000727880658436214	0.0026311728395061727
2	96.36	0.00599022633744856	0.0005195473251028807	0.0029758230452674897
2	96.4	0.00993312757201646	0.0021810699588477368	0.003299897119341564
2	96.44	0.013058127572016461	0.0029758230452674897	0.002559156378600823
2	96.48	0.026610082304526748	0.006219135802469136	0.0059722222222222225
2	96.52	0.017322530864197532	0.00319701646090535	0.0028266460905349796
2	96.56	0.019045781893004116	0.0046167695473251025	0.002674897119341564
2	96.60000000000001	0.017919238683127572	0.0050180041152263375	0.00279320987654321
2	96.64	0.020442386831275722	0.006980452674897119	0.0037731481481481483
2	96.68	0.017106481481481483	0.0061342592592592594	0.002991255144032922
2	96.72	0.015290637860082305	0.006013374485596708	0.003212448559670782
2	96.76	0.013402777777777777	0.0059619341563786005	0.00305298353909465
2	96.8	0.015090020576131687	0.006530349794238683	0.003698559670781893
2	96.84	0.016306584362139918	0.005712448559670782	0.005023148148148148
2	96.88	0.01604681069958848	0.004853395061728395	0.006015946502057613
2	96.92	0.01845164609053498	0.005828189300411523	0.007458847736625514
2	96.96000000000001	0.02574074074074074	0.006545781893004116	0.010282921810699588
2	97.0	0.013814300411522634	0.0035108024691358026	0.006975308641975308
2	97.04	0.011522633744855968	0.003986625514403292	0.00533179012345679
2	97.08	0.011409465020576132	0.004012345679012346	0.005308641975308642
2	97.12	0.008284465020576132	0.0032741769547325102	0.003184156378600823
2	97.16	0.007175925925925926	0.002510288065843621	0.0026568930041152264
2	97.2	0.008996913580246913	0.003148148148148148	0.0033924897119341564
2	97.24000000000001	0.011522633744855968	0.004657921810699589	0.003667695473251029
2	97.28	0.015012860082304527	0.004948559670781893	0.005128600823045268
2	97.32000000000001	0.016646090534979424	0.004742798353909465	0.006496913580246914
2	97.36	0.017188786008230452	0.003950617283950617	0.007196502057613169
2	97.4	0.017155349794238682	0.003222736625514403	0.007574588477366255
2	97.44	0.03229423868312757	0.007811213991769548	0.011126543209876542
2	97.48	0.021103395061728394	0.0031507201646090535	0.009066358024691358
2	97.52	0.024974279835390946	0.004624485596707819	0.0095190329218107
2	97.56	0.02553497942386831	0.005344650205761317	0.008127572016460905
2	97.60000000000001	0.029627057613168726	0.006828703703703704	0.00915380658436214
2	97.64	0.02853909465020576	0.0073868312757201645	0.008143004115226338
2	97.68	0.029632201646090536	0.007633744855967078	0.00786522633744856
2	97.72	0.024627057613168725	0.005941358024691358	0.006000514403292181
2	97.76	0.0254809670781893	0.006584362139917695	0.005979938271604938
2	97.8	0.02482767489711934	0.006576646090534979	0.006054526748971193
2	97.84	0.023143004115226337	0.005025720164609054	0.005573559670781893
2	97.88	0.021998456790123456	0.004477880658436214	0.004601337448559671
2	97.92	0.03165123456790123	0.007862654320987655	0.006113683127572016
2	97.96000000000001	0.02073559670781893	0.004297839506172839	0.004909979423868313
2	98.0	0.020522119341563786	0.004176954732510288	0.006275720164609053
2	98.04	0.019282407407407408	0.0035905349794238682	0.006664094650205761
2	98.08	0.01881687242798354	0.004169238683127572	0.0057896090534979424
2	98.12	0.017921810699588477	0.003924897119341564	0.0065817901234567905
2	98.16	0.014429012345679013	0.0038940329218106998	0.004488168724279836
2	98.2	0.013981481481481482	0.0027829218106995885	0.005558127572016461
2	98.24000000000001	0.010056584362139917	0.0023508230452674896	0.002685185185185185
2	98.28	0.006867283950617284	0.0016049382716049382	0.002564300411522634
2	98.32000000000001	0.007229938271604938	0.0011419753086419754	0.0031301440329218107
2	98.36	0.00775977366255144	0.0009027777777777777	0.003752572016460905
2	98.4	0.02200360082304527	0.00456275720164609	0.0073173868312757205
2	98.44	0.0072376543209876545	0.00029063786008230453	0.004531893004115227
2	98.48	0.008451646090534979	0.0006532921810699588	0.004786522633744856
2	98.52	0.007258230452674897	0.00010545267489711934	0.0051234567901234564
2	98.56	0.009387860082304527	0.0003986625514403292	0.006388888888888889
2	98.60000000000001	0.00977366255144033	0.0002932098765432099	0.007114197530864197
2	98.64	0.011206275720164608	0.00015689300411522632	0.00886574074074074
2	98.68	0.011314300411522633	0.00011831275720164609	0.009241255144032921
2	98.72	0.011329732510288066	6.687242798353909e-05	0.009099794238683128
2	98.76	0.010285493827160494	3.3436213991769545e-05	0.00815843621399177
2	98.8	0.009899691358024692	6.687242798353909e-05	0.007991255144032922
2	98.84	0.009871399176954733	4.372427983539095e-05	0.007885802469135802
2	98.88	0.0239917695473251	0.0032510288065843622	0.01133230452674897
2	98.92	0.009994855967078189	7.20164609053498e-05	0.007962962962962963
2	98.96000000000001	0.009151234567901234	3.08641975308642e-05	0.007358539094650206
2	99.0	0.010390946502057612	0.0001080246913580247	0.007808641975308642
2	99.04	0.009521604938271606	7.458847736625514e-05	0.007296810699588477
2	99.08	0.010707304526748972	6.944444444444444e-05	0.007649176954732511
2	99.12	0.008595679012345678	2.5720164609053497e-05	0.006015946502057613
2	99.16	0.008199588477366255	5.915637860082304e-05	0.005007716049382716
2	99.2	0.0069727366255144035	2.3148148148148147e-05	0.004495884773662551
2	99.24000000000001	0.007232510288065844	0.00017232510288065845	0.004032921810699588
2	99.28	0.004346707818930041	5.6584362139917696e-05	0.001808127572016461
2	99.32000000000001	0.00547582304526749	0.00010545267489711934	0.0019161522633744856
2	99.36	0.01569701646090535	0.001838991769547325	0.005511831275720165
[truncated: 21,737 more rows]
