# Supplementary material for: Cultural Artifacts Transform Embodied Practice: How a Sommelier Card Shapes the Behavior of Dyads Engaged in Wine Tasting
Source: Front Psychol. 2019 Dec 6;10:2671. doi: 10.3389/fpsyg.2019.02671 (PMC6915083; doi:10.3389/fpsyg.2019.02671)
Supplement: DATA SHEET S3 — Raw data files (descriptions in README.txt files). [file Data_Sheet_3.zip › Supplementary_3_raw_experimental_data/frame_difference_movement/s65-2-20140603161306.csv]

Range	Time	Overall	ROI0	ROI1
-1	-1.0	1.0	0.12191100823045267	0.16843621399176956
2	6.6000000000000005	0.03343364197530864	0.0026671810699588475	0.018775720164609055
2	6.640000000000001	0.0332716049382716	0.002487139917695473	0.020473251028806583
2	6.68	0.038001543209876545	0.003184156378600823	0.023106995884773662
2	6.72	0.04583333333333333	0.004405864197530864	0.02403292181069959
2	6.76	0.03832047325102881	0.0026646090534979423	0.02378343621399177
2	6.8	0.036309156378600826	0.0021527777777777778	0.022978395061728395
2	6.84	0.03474537037037037	0.0019470164609053499	0.022574588477366254
2	6.88	0.03329475308641975	0.0019804526748971193	0.021893004115226336
2	6.92	0.028068415637860084	0.0011265432098765433	0.01965277777777778
2	6.96	0.026064814814814815	0.001352880658436214	0.01737139917695473
2	7.0	0.02236111111111111	0.0019444444444444444	0.011692386831275721
2	7.04	0.0226929012345679	0.002752057613168724	0.011512345679012345
2	7.08	0.017862654320987655	0.0024819958847736626	0.007083333333333333
2	7.12	0.018479938271604938	0.00294238683127572	0.006774691358024692
2	7.16	0.019434156378600822	0.002602880658436214	0.007626028806584362
2	7.2	0.03811728395061728	0.004871399176954732	0.016069958847736626
2	7.24	0.02914094650205761	0.0029449588477366254	0.016625514403292182
2	7.28	0.0334156378600823	0.0028729423868312756	0.020468106995884774
2	7.32	0.03756430041152263	0.002808641975308642	0.023824588477366255
2	7.36	0.04386316872427984	0.003220164609053498	0.02704732510288066
2	7.4	0.04744855967078189	0.0032175925925925926	0.029308127572016462
2	7.44	0.053125	0.0031635802469135803	0.030787037037037036
2	7.48	0.0563940329218107	0.0035082304526748973	0.03185699588477366
2	7.5200000000000005	0.056231995884773664	0.003425925925925926	0.03085648148148148
2	7.5600000000000005	0.05694187242798354	0.0036188271604938272	0.03076388888888889
2	7.6000000000000005	0.05340020576131687	0.003580246913580247	0.027857510288065844
2	7.640000000000001	0.051036522633744856	0.0028472222222222223	0.026993312757201647
2	7.68	0.057968106995884776	0.004130658436213992	0.027453703703703702
2	7.72	0.04721707818930041	0.0022479423868312755	0.025236625514403293
2	7.76	0.04574331275720164	0.0021141975308641976	0.025195473251028805
2	7.8	0.041800411522633744	0.0016486625514403291	0.023189300411522635
2	7.84	0.036612654320987655	0.0014429012345679012	0.019634773662551442
2	7.88	0.03101337448559671	0.0008281893004115226	0.0174511316872428
2	7.92	0.025429526748971195	0.0008487654320987654	0.012790637860082305
2	7.96	0.01594650205761317	0.0003935185185185185	0.006540637860082304
2	8.0	0.017530864197530863	0.0006532921810699588	0.008029835390946502
2	8.040000000000001	0.019068930041152263	0.0004218106995884774	0.010923353909465021
2	8.08	0.02112397119341564	0.0007510288065843622	0.01273148148148148
2	8.120000000000001	0.018204732510288067	0.00018261316872427984	0.01279835390946502
2	8.16	0.035558127572016464	0.002685185185185185	0.01770061728395062
2	8.2	0.020074588477366255	0.0002803497942386831	0.013618827160493827
2	8.24	0.02340277777777778	0.0004398148148148148	0.015213477366255144
2	8.28	0.020496399176954734	0.00019032921810699588	0.014537037037037038
2	8.32	0.023562242798353908	0.0004989711934156379	0.017224794238683127
2	8.36	0.022852366255144033	0.00016718106995884774	0.01846707818930041
2	8.4	0.02505658436213992	0.00028549382716049385	0.020298353909465022
2	8.44	0.025493827160493827	0.00022633744855967078	0.022420267489711935
2	8.48	0.026352880658436214	3.08641975308642e-05	0.024344135802469136
2	8.52	0.031049382716049383	8.487654320987654e-05	0.02871656378600823
2	8.56	0.03019804526748971	0.0	0.02803240740740741
2	8.6	0.031694958847736626	8.487654320987654e-05	0.02890432098765432
2	8.64	0.039755658436213995	0.0018364197530864198	0.027636316872427985
2	8.68	0.027049897119341564	0.00010545267489711934	0.02345679012345679
2	8.72	0.02185956790123457	1.54320987654321e-05	0.018487654320987656
2	8.76	0.02333076131687243	0.0004963991769547325	0.018505658436213993
2	8.8	0.01979423868312757	8.23045267489712e-05	0.016136831275720166
2	8.84	0.02018261316872428	0.0005015432098765432	0.014773662551440329
2	8.88	0.017137345679012345	0.0005015432098765432	0.012003600823045267
2	8.92	0.016193415637860083	0.0005761316872427984	0.009768518518518518
2	8.96	0.02024434156378601	0.0011445473251028807	0.011121399176954733
2	9.0	0.019140946502057613	0.0006661522633744856	0.010393518518518519
2	9.040000000000001	0.019457304526748972	0.0010030864197530865	0.009573045267489711
2	9.08	0.019035493827160493	0.001000514403292181	0.00845679012345679
2	9.120000000000001	0.03596707818930041	0.003675411522633745	0.01320730452674897
2	9.16	0.02143775720164609	0.0015097736625514404	0.007692901234567901
2	9.200000000000001	0.023541666666666666	0.00246141975308642	0.007690329218106996
2	9.24	0.017314814814814814	0.0012371399176954732	0.00628858024691358
2	9.28	0.018485082304526747	0.001779835390946502	0.006417181069958848
2	9.32	0.017137345679012345	0.0016306584362139917	0.0055709876543209875
2	9.36	0.017474279835390946	0.0018364197530864198	0.005252057613168724
2	9.4	0.017916666666666668	0.001941872427983539	0.004974279835390946
2	9.44	0.0175488683127572	0.0015843621399176955	0.00418724279835391
2	9.48	0.01896604938271605	0.0012885802469135802	0.004621913580246914
2	9.52	0.019565329218106997	0.0010802469135802468	0.004310699588477366
2	9.56	0.02204732510288066	0.0012757201646090535	0.005177469135802469
2	9.6	0.035781893004115224	0.0035828189300411524	0.008930041152263375
2	9.64	0.023773148148148147	0.0017978395061728396	0.006553497942386831
2	9.68	0.022031893004115226	0.0015869341563786007	0.0060648148148148145
2	9.72	0.025347222222222222	0.002890946502057613	0.007093621399176955
2	9.76	0.022505144032921812	0.002476851851851852	0.005653292181069959
2	9.8	0.023392489711934156	0.0030272633744855967	0.0067078189300411525
2	9.84	0.02046039094650206	0.0026646090534979423	0.005115740740740741
2	9.88	0.019845679012345678	0.0027443415637860083	0.005198045267489712
2	9.92	0.01720679012345679	0.0024459876543209877	0.0038374485596707818
2	9.96	0.015959362139917697	0.0024511316872427983	0.0028652263374485598
2	10.0	0.019140946502057613	0.0031378600823045266	0.001198559670781893
2	10.040000000000001	0.011304012345679012	0.0016126543209876542	0.0017463991769547326
2	10.08	0.03270833333333333	0.004760802469135803	0.0073868312757201645
2	10.120000000000001	0.009431584362139919	0.0012217078189300412	0.0012319958847736626
2	10.16	0.011442901234567902	0.001838991769547325	0.002283950617283951
2	10.200000000000001	0.009501028806584362	0.0014660493827160495	0.0021013374485596707
2	10.24	0.012229938271604937	0.001965020576131687	0.0031661522633744856
2	10.28	0.011118827160493828	0.0016949588477366256	0.004066358024691358
2	10.32	0.014562757201646091	0.002337962962962963	0.0049948559670781895
2	10.36	0.013186728395061728	0.0019110082304526748	0.006831275720164609
2	10.4	0.016113683127572016	0.0020498971193415637	0.008348765432098766
2	10.44	0.016280864197530866	0.0017952674897119341	0.01054783950617284
2	10.48	0.01871141975308642	0.0017386831275720165	0.01331275720164609
2	10.52	0.024436728395061728	0.001831275720164609	0.017229938271604937
2	10.56	0.04065329218106996	0.0035956790123456792	0.023096707818930043
2	10.6	0.035146604938271604	0.002044753086419753	0.024699074074074075
2	10.64	0.03529578189300411	0.0020113168724279836	0.025375514403292183
2	10.68	0.03704989711934156	0.0022530864197530865	0.02640432098765432
2	10.72	0.032818930041152265	0.0013734567901234568	0.025303497942386833
2	10.76	0.03334876543209876	0.0016075102880658437	0.025588991769547324
2	10.8	0.031051954732510288	0.0015406378600823045	0.023364197530864196
2	10.84	0.034717078189300414	0.0019058641975308642	0.024948559670781894
2	10.88	0.034238683127572014	0.001617798353909465	0.024609053497942388
2	10.92	0.03811985596707819	0.002088477366255144	0.026949588477366254
2	10.96	0.03894804526748971	0.0012962962962962963	0.028670267489711933
2	11.0	0.04018261316872428	0.0017618312757201645	0.02928497942386831
2	11.040000000000001	0.05455761316872428	0.004506172839506173	0.032263374485596706
2	11.08	0.04528292181069959	0.003243312757201646	0.028824588477366256
2	11.120000000000001	0.049135802469135806	0.004493312757201646	0.030208333333333334
2	11.16	0.050828189300411525	0.004801954732510288	0.030056584362139916
2	11.200000000000001	0.052659465020576134	0.0054912551440329214	0.030694444444444444
2	11.24	0.0518287037037037	0.005460390946502058	0.02914866255144033
2	11.28	0.053070987654320986	0.005588991769547325	0.029117798353909465
2	11.32	0.05202932098765432	0.004395576131687243	0.028150720164609053
2	11.36	0.05229166666666667	0.003909465020576132	0.027973251028806583
2	11.4	0.04996399176954733	0.0029243827160493827	0.02619855967078189
2	11.44	0.048593106995884774	0.002193930041152263	0.02599537037037037
2	11.48	0.04603909465020576	0.0015715020576131688	0.02452932098765432
2	11.52	0.058050411522633745	0.0035622427983539096	0.02628858024691358
2	11.56	0.04343364197530864	0.0009902263374485596	0.022834362139917696
2	11.6	0.04113683127572017	0.0010108024691358026	0.021334876543209876
2	11.64	0.04149434156378601	0.000889917695473251	0.021813271604938272
2	11.68	0.03876543209876543	0.0008076131687242799	0.02010545267489712
2	11.72	0.03856224279835391	0.0007330246913580247	0.020172325102880657
2	11.76	0.03664094650205761	0.00047325102880658434	0.019503600823045267
2	11.8	0.036944444444444446	0.000573559670781893	0.020025720164609052
2	11.84	0.03353909465020576	0.00031635802469135804	0.019310699588477365
2	11.88	0.03287808641975309	0.0004243827160493827	0.0188940329218107
2	11.92	0.029627057613168726	0.0001800411522633745	0.01794238683127572
2	11.96	0.02975051440329218	0.00024434156378600825	0.018099279835390947
2	12.0	0.0378369341563786	0.001851851851851852	0.01959104938271605
2	12.040000000000001	0.02925411522633745	9.516460905349794e-05	0.017777777777777778
2	12.08	0.028698559670781894	0.0002777777777777778	0.017309670781893004
2	12.120000000000001	0.027602880658436215	0.0001440329218106996	0.016062242798353908
2	12.16	0.027662037037037037	0.00021347736625514403	0.016010802469135804
2	12.200000000000001	0.02549639917695473	0.000257201646090535	0.014194958847736626
2	12.24	0.025069444444444443	0.0001594650205761317	0.013546810699588477
2	12.280000000000001	0.022443415637860082	4.886831275720165e-05	0.011394032921810699
2	12.32	0.020555555555555556	0.00019290123456790122	0.010802469135802469
2	12.36	0.018768004115226337	6.944444444444444e-05	0.009639917695473251
2	12.4	0.014431584362139918	0.00012602880658436213	0.008819444444444444
2	12.44	0.014904835390946503	7.71604938271605e-06	0.006666666666666667
2	12.48	0.027345679012345678	0.0019573045267489713	0.007728909465020576
2	12.52	0.01294238683127572	9.77366255144033e-05	0.002109053497942387
2	12.56	0.012867798353909466	0.00013631687242798355	0.0016769547325102881
2	12.6	0.01455761316872428	0.0002314814814814815	0.0019727366255144034
2	12.64	0.015545267489711934	0.00015432098765432098	0.00246141975308642
2	12.68	0.018580246913580248	0.00033950617283950616	0.0030915637860082306
2	12.72	0.019372427983539095	0.00014660493827160494	0.0035622427983539096
2	12.76	0.022397119341563788	0.0005915637860082304	0.004951131687242798
2	12.8	0.022998971193415638	0.00041923868312757203	0.005655864197530864
2	12.84	0.025550411522633744	0.001388888888888889	0.006988168724279835
2	12.88	0.024776234567901234	0.001990740740740741	0.00698559670781893
2	12.92	0.0275	0.003816872427983539	0.008595679012345678
2	12.96	0.033804012345679015	0.005378086419753086	0.00992798353909465
2	13.0	0.025113168724279836	0.00489454732510288	0.008104423868312758
2	13.040000000000001	0.022597736625514404	0.0047067901234567906	0.00717335390946502
2	13.08	0.021728395061728394	0.004477880658436214	0.0071810699588477364
2	13.120000000000001	0.02084104938271605	0.0038348765432098765	0.006975308641975308
2	13.16	0.018996913580246914	0.0033179012345679014	0.006867283950617284
2	13.200000000000001	0.0201440329218107	0.002852366255144033	0.0067078189300411525
2	13.24	0.0181738683127572	0.002456275720164609	0.005889917695473251
2	13.280000000000001	0.017728909465020575	0.00227880658436214	0.00532664609053498
2	13.32	0.011893004115226338	0.001337448559670782	0.0030838477366255143
2	13.36	0.011247427983539095	0.0006327160493827161	0.003068415637860082
2	13.4	0.0071913580246913585	0.0005118312757201646	0.002065329218106996
2	13.44	0.020228909465020577	0.0026286008230452674	0.005509259259259259
2	13.48	0.005820473251028807	0.0006661522633744856	0.0023791152263374486
2	13.52	0.009459876543209877	0.0014017489711934156	0.003996913580246913
2	13.56	0.012523148148148148	0.001491769547325103	0.005313786008230453
2	13.6	0.016911008230452676	0.0020833333333333333	0.0067078189300411525
2	13.64	0.02344650205761317	0.0023122427983539094	0.009539609053497943
2	13.68	0.02426440329218107	0.001990740740740741	0.009012345679012346
2	13.72	0.027870370370370372	0.0016718106995884773	0.01081275720164609
2	13.76	0.02444701646090535	0.0012885802469135802	0.010763888888888889
2	13.8	0.02498971193415638	0.0010545267489711935	0.013261316872427983
2	13.84	0.02322530864197531	0.0007741769547325103	0.013680555555555555
2	13.88	0.026584362139917696	0.0008050411522633745	0.015491255144032922
2	13.92	0.03672582304526749	0.002065329218106996	0.0172119341563786
2	13.96	0.02811985596707819	0.0007484567901234568	0.016784979423868314
2	14.0	0.028027263374485595	0.0007947530864197531	0.01675925925925926
2	14.040000000000001	0.028189300411522632	0.0008076131687242799	0.01759002057613169
2	14.08	0.029714506172839505	0.0005272633744855968	0.01824588477366255
2	14.120000000000001	0.027286522633744856	0.00034722222222222224	0.018603395061728395
2	14.16	0.028281893004115228	0.0003497942386831276	0.019609053497942387
2	14.200000000000001	0.026319444444444444	0.0002109053497942387	0.01920524691358025
2	14.24	0.026741255144032923	0.00040123456790123454	0.019210390946502058
2	14.280000000000001	0.024670781893004114	0.0001440329218106996	0.018099279835390947
2	14.32	0.025141460905349793	0.00029063786008230453	0.017530864197530863
2	14.36	0.023310185185185184	0.00030092592592592595	0.015676440329218107
2	14.4	0.03454475308641975	0.0019058641975308642	0.0172119341563786
2	14.44	0.018652263374485598	0.00017746913580246913	0.011800411522633746
2	14.48	0.018521090534979422	0.00016718106995884774	0.011231995884773662
2	14.52	0.014372427983539094	3.8580246913580246e-05	0.008978909465020576
2	14.56	0.016453189300411522	0.00015432098765432098	0.009346707818930041
2	14.6	0.015354938271604938	0.0002957818930041152	0.007924382716049382
2	14.64	0.01522119341563786	0.0004501028806584362	0.007566872427983539
2	14.68	0.015619855967078189	0.00015432098765432098	0.007242798353909465
2	14.72	0.014884259259259259	0.0005967078189300411	0.006229423868312757
2	14.76	0.01918724279835391	0.0010236625514403292	0.009061213991769547
2	14.8	0.01864454732510288	0.0008976337448559671	0.008690843621399177
2	14.84	0.022826646090534978	0.0010802469135802468	0.012242798353909465
2	14.88	0.03364969135802469	0.002777777777777778	0.015568415637860083
2	14.92	0.024521604938271605	0.0015997942386831276	0.015681584362139917
2	14.96	0.024714506172839507	0.0015329218106995884	0.016401748971193415
2	15.0	0.02806584362139918	0.0016435185185185185	0.01779320987654321
2	15.040000000000001	0.029603909465020575	0.001712962962962963	0.018132716049382717
2	15.08	0.031368312757201644	0.0022119341563786006	0.017944958847736624
2	15.120000000000001	0.03243055555555555	0.002191358024691358	0.018768004115226337
2	15.16	0.03141203703703704	0.002235082304526749	0.018636831275720165
2	15.200000000000001	0.03295267489711934	0.0025257201646090533	0.01898148148148148
2	15.24	0.029683641975308643	0.0025823045267489714	0.01702417695473251
2	15.280000000000001	0.029801954732510287	0.0031121399176954733	0.017145061728395063
2	15.32	0.026877572016460904	0.0038940329218106998	0.015092592592592593
2	15.36	0.039467592592592596	0.00558641975308642	0.017772633744855968
2	15.4	0.025833333333333333	0.0042592592592592595	0.01426440329218107
2	15.44	0.02799125514403292	0.00474022633744856	0.015234053497942386
2	15.48	0.026556069958847735	0.004459876543209876	0.014729938271604938
2	15.52	0.031075102880658435	0.004753086419753087	0.017242798353909464
2	15.56	0.029799382716049382	0.004269547325102881	0.016159979423868313
2	15.6	0.03259259259259259	0.0038220164609053496	0.017080761316872427
2	15.64	0.03426440329218107	0.003068415637860082	0.018289609053497944
2	15.68	0.03596450617283951	0.0024922839506172838	0.019002057613168723
2	15.72	0.03680041152263375	0.001484053497942387	0.019467592592592592
2	15.76	0.03391460905349794	0.000367798353909465	0.01875
2	15.8	0.034729938271604935	0.0006584362139917696	0.01957304526748971
2	15.84	0.04139917695473251	0.0020987654320987655	0.019614197530864196
2	15.88	0.031355452674897116	0.0005709876543209877	0.016579218106995884
2	15.92	0.026550925925925926	0.000470679012345679	0.01418724279835391
2	15.96	0.026116255144032922	0.00035493827160493826	0.01399948559670782
2	16.0	0.025300925925925925	0.0004295267489711934	0.014053497942386832
2	16.04	0.02556841563786008	0.0006352880658436214	0.014647633744855967
2	16.080000000000002	0.02194701646090535	0.0007510288065843622	0.012484567901234568
2	16.12	0.018549382716049383	0.0011676954732510287	0.009709362139917695
2	16.16	0.01674125514403292	0.0009799382716049383	0.008364197530864198
2	16.2	0.016679526748971194	0.0010159465020576131	0.00698559670781893
2	16.240000000000002	0.014925411522633745	0.0007047325102880658	0.005432098765432099
2	16.28	0.014367283950617284	0.0005349794238683127	0.004295267489711934
2	16.32	0.0277880658436214	0.0026929012345679013	0.00926954732510288
2	16.36	0.015185185185185185	0.0005632716049382716	0.005640432098765432
2	16.4	0.01692644032921811	0.0003935185185185185	0.007690329218106996
2	16.44	0.017762345679012345	0.0006738683127572016	0.0074434156378600826
2	16.48	0.01875	0.0006918724279835391	0.008346193415637861
2	16.52	0.017944958847736624	0.0006044238683127572	0.007422839506172839
2	16.56	0.018366769547325103	0.0008101851851851852	0.008109567901234568
2	16.6	0.015851337448559672	0.0006378600823045268	0.006682098765432099
2	16.64	0.014920267489711933	0.0007124485596707819	0.006867283950617284
2	16.68	0.014130658436213991	0.00046810699588477366	0.005550411522633745
2	16.72	0.011748971193415638	0.0007587448559670781	0.0041795267489711935
2	16.76	0.01305298353909465	0.0009490740740740741	0.003948045267489712
2	16.8	0.023503086419753086	0.0023508230452674896	0.007816358024691357
2	16.84	0.015059156378600823	0.0007947530864197531	0.006648662551440329
2	16.88	0.01508230452674897	0.0008179012345679012	0.008076131687242798
2	16.92	0.01744598765432099	0.0011702674897119342	0.00877829218106996
2	16.96	0.016231995884773663	0.0011676954732510287	0.009140946502057613
2	17.0	0.021093106995884774	0.001396604938271605	0.011520061728395061
2	17.04	0.01753858024691358	0.0011265432098765433	0.01106738683127572
2	17.080000000000002	0.023508230452674896	0.0015097736625514404	0.013359053497942386
2	17.12	0.01909207818930041	0.0009284979423868312	0.01205761316872428
2	17.16	0.02361882716049383	0.0010776748971193415	0.013940329218106996
2	17.2	0.023569958847736626	0.0007150205761316872	0.01518261316872428
2	17.240000000000002	0.026790123456790122	0.0005889917695473251	0.018209876543209876
2	17.28	0.04068672839506173	0.0021630658436213993	0.021213991769547327
2	17.32	0.03083590534979424	0.0004912551440329218	0.01941872427983539
2	17.36	0.034506172839506175	0.0004140946502057613	0.021458333333333333
2	17.400000000000002	0.03607510288065843	0.000257201646090535	0.022353395061728395
2	17.44	0.03937757201646091	0.000257201646090535	0.024429012345679013
2	17.48	0.03889917695473251	0.00014917695473251028	0.024781378600823044
2	17.52	0.04118827160493827	0.00025205761316872427	0.025902777777777778
2	17.56	0.03860339506172839	0.00011059670781893004	0.02532664609053498
2	17.6	0.03734567901234568	0.0001440329218106996	0.023659979423868313
2	17.64	0.03218106995884774	1.02880658436214e-05	0.019511316872427985
2	17.68	0.030699588477366254	0.0001440329218106996	0.01671039094650206
2	17.72	0.02788837448559671	0.0001748971193415638	0.013729423868312758
2	17.76	0.041031378600823044	0.0020241769547325104	0.01656378600823045
2	17.8	0.029272119341563787	0.00020061728395061727	0.013845164609053499
2	17.84	0.032137345679012344	0.0002109053497942387	0.01558641975308642
2	17.88	0.035074588477366254	0.0004938271604938272	0.017906378600823045
2	17.92	0.03569701646090535	0.00035493827160493826	0.01835648148148148
2	17.96	0.036944444444444446	0.0008101851851851852	0.019359567901234567
2	18.0	0.03587448559670782	0.0011882716049382716	0.01918724279835391
2	18.04	0.03641975308641975	0.0023636831275720164	0.01996141975308642
2	18.080000000000002	0.03335133744855967	0.002433127572016461	0.018780864197530864
2	18.12	0.0326440329218107	0.002757201646090535	0.01832561728395062
2	18.16	0.029722222222222223	0.003096707818930041	0.016954732510288065
2	18.2	0.02941358024691358	0.003485082304526749	0.01748971193415638
2	18.240000000000002	0.03941872427983539	0.00444701646090535	0.019102366255144033
2	18.28	0.026381172839506174	0.003029835390946502	0.016062242798353908
2	18.32	0.026574074074074073	0.002646604938271605	0.015506687242798354
2	18.36	0.020974794238683127	0.0019958847736625514	0.01378343621399177
2	18.400000000000002	0.020694444444444446	0.0014891975308641975	0.013371913580246914
2	18.44	0.015627572016460905	0.0008359053497942387	0.011082818930041153
2	18.48	0.015799897119341565	0.0010879629629629629	0.010480967078189301
2	18.52	0.011448045267489711	0.0006712962962962962	0.008420781893004116
2	18.56	0.011748971193415638	0.0012731481481481483	0.007145061728395062
2	18.6	0.007289094650205761	0.0009799382716049383	0.004539609053497942
2	18.64	0.008436213991769548	0.0013657407407407407	0.0042361111111111115
2	18.68	0.006147119341563786	0.0011111111111111111	0.003042695473251029
2	18.72	0.02036522633744856	0.0020267489711934157	0.00746141975308642
2	18.76	0.005131172839506173	0.0002880658436213992	0.003019547325102881
2	18.8	0.006059670781893004	0.00045781893004115225	0.0030555555555555557
2	18.84	0.005913065843621399	0.0005864197530864197	0.0032253086419753085
2	18.88	0.006036522633744856	0.0003292181069958848	0.0035622427983539096
2	18.92	0.005954218106995885	0.00037037037037037035	0.0035545267489711934
2	18.96	0.005195473251028806	0.00018261316872427984	0.0036574074074074074
2	19.0	0.006314300411522634	0.000558127572016461	0.003912037037037037
2	19.04	0.006748971193415638	0.00022376543209876544	0.004920267489711934
2	19.080000000000002	0.006520061728395062	0.0004938271604938272	0.004621913580246914
2	19.12	0.005848765432098765	0.0001800411522633745	0.004254115226337449
2	19.16	0.0071579218106995884	0.0005889917695473251	0.004794238683127572
2	19.2	0.01665380658436214	0.0015174897119341563	0.0072839506172839505
2	19.240000000000002	0.0055941358024691355	0.00026748971193415636	0.0035056584362139916
2	19.28	0.005985082304526749	0.0005401234567901234	0.0038786008230452676
2	19.32	0.00518261316872428	0.0004501028806584362	0.0028575102880658435
2	19.36	0.0070421810699588475	0.0007690329218106996	0.0039840534979423865
2	19.400000000000002	0.006090534979423868	0.0005092592592592592	0.003883744855967078
2	19.44	0.008842592592592593	0.0010236625514403292	0.005264917695473251
2	19.48	0.007507716049382716	0.0006944444444444445	0.004140946502057613
2	19.52	0.012242798353909465	0.001286008230452675	0.00727880658436214
2	19.56	0.012314814814814815	0.001419753086419753	0.007325102880658436
2	19.6	0.015378086419753086	0.0017232510288065844	0.008675411522633745
2	19.64	0.014845679012345679	0.001669238683127572	0.008212448559670783
2	19.68	0.029688786008230453	0.003029835390946502	0.013222736625514403
2	19.72	0.01906121399176955	0.0014583333333333334	0.009819958847736626
2	19.76	0.022541152263374487	0.0017746913580246914	0.01184156378600823
2	19.8	0.021777263374485597	0.0016126543209876542	0.011296296296296296
2	19.84	0.0212011316872428	0.0015792181069958849	0.010679012345679013
2	19.88	0.021656378600823045	0.0017283950617283952	0.010895061728395062
2	19.92	0.020159465020576132	0.001661522633744856	0.010421810699588478
2	19.96	0.022291666666666668	0.0019830246913580245	0.012209362139917695
2	20.0	0.021008230452674897	0.0013271604938271606	0.01179269547325103
2	20.04	0.022445987654320987	0.0006147119341563787	0.014287551440329218
2	20.080000000000002	0.02126543209876543	0.0006275720164609053	0.014107510288065844
2	20.12	0.024611625514403292	0.0016769547325102881	0.015982510288065844
2	20.16	0.03386059670781893	0.0034516460905349793	0.016777263374485596
2	20.2	0.025820473251028805	0.0025823045267489714	0.01551954732510288
2	20.240000000000002	0.023515946502057614	0.0022093621399176954	0.013829732510288066
2	20.28	0.023852880658436215	0.002255658436213992	0.013958333333333333
2	20.32	0.021520061728395063	0.0021013374485596707	0.012669753086419754
2	20.36	0.019495884773662552	0.001669238683127572	0.011463477366255144
2	20.400000000000002	0.017147633744855968	0.0016666666666666668	0.010069444444444445
2	20.44	0.016003086419753086	0.0022222222222222222	0.007811213991769548
2	20.48	0.014681069958847737	0.0024922839506172838	0.006864711934156379
2	20.52	0.014405864197530864	0.002368827160493827	0.005154320987654321
2	20.56	0.01566872427983539	0.002435699588477366	0.005537551440329218
2	20.6	0.014992283950617283	0.0022890946502057614	0.004279835390946502
2	20.64	0.026671810699588478	0.0035082304526748973	0.00709619341563786
2	20.68	0.014140946502057614	0.0019830246913580245	0.0013065843621399176
2	20.72	0.016512345679012344	0.0022247942386831275	0.0017283950617283952
2	20.76	0.01779320987654321	0.0019573045267489713	0.002512860082304527
2	20.8	0.020223765432098764	0.002029320987654321	0.0036728395061728395
2	20.84	0.019426440329218107	0.0018878600823045268	0.0029475308641975307
2	20.88	0.017829218106995885	0.0017309670781893004	0.002332818930041152
2	20.92	0.01811985596707819	0.0017463991769547326	0.0030555555555555557
2	20.96	0.01726594650205761	0.001712962962962963	0.00338477366255144
2	21.0	0.016869855967078188	0.002016460905349794	0.003729423868312757
2	21.04	0.014853395061728395	0.0014763374485596708	0.0032536008230452675
2	21.080000000000002	0.012242798353909465	0.000882201646090535	0.0028986625514403294
2	21.12	0.020100308641975307	0.002397119341563786	0.005316358024691358
2	21.16	0.007608024691358024	0.0012834362139917696	0.0013425925925925925
2	21.2	0.006736111111111111	0.0013631687242798354	0.0018569958847736625
2	21.240000000000002	0.006661522633744856	0.0020318930041152263	0.0011213991769547325
2	21.28	0.006455761316872428	0.0018672839506172839	0.0007613168724279835
2	21.32	0.009853395061728396	0.002463991769547325	0.0013786008230452676
2	21.36	0.011684670781893005	0.002155349794238683	0.00209619341563786
2	21.400000000000002	0.013477366255144034	0.002602880658436214	0.001882716049382716
2	21.44	0.01430812757201646	0.0027109053497942387	0.0019881687242798356
2	21.48	0.015444958847736626	0.002602880658436214	0.002170781893004115
2	21.52	0.01768775720164609	0.0029140946502057615	0.0030632716049382716
2	21.56	0.017296810699588477	0.0022890946502057614	0.0021141975308641976
2	21.6	0.030041152263374487	0.004032921810699588	0.006702674897119342
2	21.64	0.01800925925925926	0.001965020576131687	0.0016435185185185185
2	21.68	0.01761574074074074	0.0020550411522633743	0.001808127572016461
2	21.72	0.014110082304526749	0.0016820987654320987	0.0010699588477366254
2	21.76	0.016900720164609053	0.0017515432098765432	0.0007638888888888889
2	21.8	0.015555555555555555	0.001301440329218107	0.0002700617283950617
2	21.84	0.018554526748971192	0.0014994855967078188	0.000925925925925926
2	21.88	0.018099279835390947	0.0012808641975308641	0.0015509259259259259
2	21.92	0.0173070987654321	0.0012602880658436214	0.0028189300411522633
2	21.96	0.01875	0.0011136831275720164	0.006923868312757202
2	22.0	0.02164866255144033	0.0011599794238683128	0.010200617283950617
2	22.04	0.025977366255144033	0.0012037037037037038	0.013371913580246914
2	22.080000000000002	0.03487139917695473	0.0022093621399176954	0.014909979423868312
2	22.12	0.02290895061728395	0.0009979423868312757	0.012258230452674898
2	22.16	0.018104423868312756	0.0010262345679012345	0.008325617283950617
2	22.2	0.011329732510288066	0.0006378600823045268	0.0049948559670781895
2	22.240000000000002	0.010100308641975309	0.00031635802469135804	0.00474022633744856
2	22.28	0.010401234567901235	0.0002546296296296296	0.00698559670781893
2	22.32	0.010347222222222223	0.0001748971193415638	0.007150205761316872
2	22.36	0.01305298353909465	0.00031378600823045265	0.007623456790123457
2	22.400000000000002	0.011738683127572017	0.00016718106995884774	0.007222222222222222
2	22.44	0.013173868312757202	0.0001440329218106996	0.007551440329218107
2	22.48	0.013140432098765432	7.716049382716049e-05	0.008675411522633745
2	22.52	0.012690329218106996	7.20164609053498e-05	0.008294753086419753
2	22.56	0.02686985596707819	0.0017618312757201645	0.012451131687242798
2	22.6	0.0122119341563786	5.401234567901235e-05	0.008667695473251028
2	22.64	0.012929526748971193	6.944444444444444e-05	0.008515946502057612
2	22.68	0.011255144032921811	0.00011059670781893004	0.00694701646090535
2	22.72	0.010666152263374485	5.915637860082304e-05	0.006440329218106996
2	22.76	0.012502572016460906	2.5720164609053497e-05	0.007919238683127572
2	22.8	0.017839506172839505	0.00012602880658436213	0.012332818930041152
2	22.84	0.02003343621399177	5.915637860082304e-05	0.014310699588477365
2	22.88	0.023942901234567902	5.915637860082304e-05	0.017425411522633744
2	22.92	0.026324588477366254	5.6584362139917696e-05	0.019238683127572015
2	22.96	0.026111111111111113	5.6584362139917696e-05	0.019526748971193414
2	23.0	0.025334362139917695	4.6296296296296294e-05	0.018222736625514404
2	23.04	0.03104681069958848	0.001455761316872428	0.015321502057613168
2	23.080000000000002	0.02035493827160494	0.00030092592592592595	0.011859567901234568
2	23.12	0.018271604938271607	9.516460905349794e-05	0.011478909465020577
2	23.16	0.01859567901234568	0.00015174897119341564	0.012065329218106996
2	23.2	0.015069444444444444	8.74485596707819e-05	0.009218106995884774
2	23.240000000000002	0.014974279835390946	0.00012602880658436213	0.009465020576131687
2	23.28	0.0159130658436214	5.6584362139917696e-05	0.010853909465020576
2	23.32	0.018708847736625515	0.00019290123456790122	0.013973765432098766
2	23.36	0.018945473251028806	0.00013117283950617284	0.014562757201646091
2	23.400000000000002	0.024755658436213992	0.0002932098765432099	0.018217592592592594
2	23.44	0.026748971193415638	0.00024176954732510288	0.019161522633744855
2	23.48	0.026887860082304527	0.00019804526748971193	0.019665637860082304
2	23.52	0.04076131687242798	0.0019753086419753087	0.02253343621399177
2	23.56	0.025069444444444443	0.00017746913580246913	0.01950617283950617
2	23.6	0.02621141975308642	0.00031378600823045265	0.0202417695473251
2	23.64	0.02633230452674897	0.0003523662551440329	0.019943415637860083
2	23.68	0.028829732510288066	0.0003780864197530864	0.02095679012345679
2	23.72	0.02858281893004115	0.00031635802469135804	0.020967078189300412
2	23.76	0.03048611111111111	0.0006069958847736626	0.02161522633744856
2	23.8	0.031190843621399178	0.0005658436213991769	0.021347736625514403
2	23.84	0.03609567901234568	0.0009284979423868312	0.023279320987654322
2	23.88	0.036319444444444446	0.0005606995884773662	0.02345164609053498
2	23.92	0.03693930041152264	0.0008153292181069958	0.023984053497942387
2	23.96	0.033397633744855965	0.0007536008230452675	0.02248971193415638
2	24.0	0.04941358024691358	0.0031301440329218107	0.02561471193415638
2	24.04	0.03553755144032922	0.0012268518518518518	0.02323559670781893
2	24.080000000000002	0.03235082304526749	0.0008770576131687243	0.021875
2	24.12	0.031069958847736626	0.000977366255144033	0.022556584362139916
2	24.16	0.028930041152263376	0.0008101851851851852	0.02168724279835391
2	24.2	0.03016460905349794	0.0008770576131687243	0.022255658436213993
2	24.240000000000002	0.02952932098765432	0.0006275720164609053	0.02256687242798354
2	24.28	0.0301929012345679	0.0005041152263374485	0.022569444444444444
2	24.32	0.027291666666666665	0.0004603909465020576	0.021376028806584364
2	24.36	0.027595164609053497	0.0005555555555555556	0.020833333333333332
2	24.400000000000002	0.02445730452674897	0.0005066872427983539	0.01857253086419753
2	24.44	0.02642746913580247	0.0009233539094650206	0.018852880658436214
2	24.48	0.03713991769547325	0.002602880658436214	0.02000514403292181
2	24.52	0.022340534979423867	0.0006224279835390946	0.016959876543209875
2	24.560000000000002	0.020028292181069957	0.0005684156378600823	0.015483539094650205
2	24.6	0.015843621399176954	0.00020318930041152264	0.012674897119341564
2	24.64	0.015362654320987655	5.915637860082304e-05	0.012319958847736626
2	24.68	0.0129320987654321	0.00020318930041152264	0.01043724279835391
2	24.72	0.011851851851851851	0.00022890946502057612	0.009228395061728395
2	24.76	0.01	0.00042695473251028805	0.007268518518518519
2	24.8	0.011154835390946503	0.0006095679012345679	0.00791409465020576
2	24.84	0.008855452674897119	0.0005812757201646091	0.005997942386831275
2	24.88	0.00882716049382716	0.0005349794238683127	0.005959362139917696
2	24.92	0.005509259259259259	0.0003755144032921811	0.0033667695473251027
2	24.96	0.02060185185185185	0.002345679012345679	0.007209362139917696
2	25.0	0.0067541152263374486	0.0003420781893004115	0.0022093621399176954
2	25.04	0.004711934156378601	0.0004603909465020576	0.0014017489711934156
2	25.080000000000002	0.005318930041152263	0.0005195473251028807	0.0017489711934156379
2	25.12	0.004825102880658436	0.00024176954732510288	0.0031738683127572015
2	25.16	0.007091049382716049	0.00025205761316872427	0.005691872427983539
2	25.2	0.009503600823045268	0.00012088477366255144	0.008166152263374485
2	25.240000000000002	0.013721707818930041	0.0004140946502057613	0.010234053497942387
2	25.28	0.012955246913580246	0.0005761316872427984	0.009935699588477367
2	25.32	0.014951131687242799	0.00073559670781893	0.01102366255144033
2	25.36	0.011983024691358025	0.00073559670781893	0.008770576131687243
2	25.400000000000002	0.0109619341563786	0.0006481481481481481	0.0075025720164609054
2	25.44	0.018353909465020576	0.0015509259259259259	0.00772119341563786
2	25.48	0.004840534979423868	0.00022633744855967078	0.003029835390946502
2	25.52	0.0042489711934156375	0.0002623456790123457	0.0023996913580246913
2	25.560000000000002	0.0034696502057613167	0.00030092592592592595	0.0016820987654320987
2	25.6	0.0026183127572016462	0.00021862139917695473	0.0014146090534979425
2	25.64	0.0015869341563786007	4.11522633744856e-05	0.0008281893004115226
2	25.68	0.003148148148148148	0.00012088477366255144	0.001808127572016461
2	25.72	0.0020396090534979426	0.0002623456790123457	0.0009284979423868312
2	25.76	0.0033256172839506173	0.0005195473251028807	0.001286008230452675
2	25.8	0.00220679012345679	0.0006327160493827161	0.0010108024691358026
2	25.84	0.0042361111111111115	0.0007896090534979424	0.001419753086419753
2	25.88	0.00294238683127572	0.0006275720164609053	0.0005478395061728395
2	25.92	0.016566358024691356	0.0022222222222222222	0.004107510288065844
2	25.96	0.0027340534979423867	0.0006790123456790123	0.0008359053497942387
2	26.0	0.0036882716049382717	0.0008024691358024691	0.0013143004115226337
2	26.04	0.0027674897119341563	0.0006327160493827161	0.0009104938271604938
2	26.080000000000002	0.002752057613168724	0.0005606995884773662	0.0008539094650205761
2	26.12	0.0035493827160493828	0.0006404320987654321	0.0013657407407407407
2	26.16	0.0027674897119341563	0.0006044238683127572	0.0008153292181069958
2	26.2	0.004539609053497942	0.0008050411522633745	0.0017952674897119341
2	26.240000000000002	0.006304012345679013	0.0008667695473251029	0.0018672839506172839
2	26.28	0.007453703703703704	0.0012397119341563787	0.002574588477366255
2	26.32	0.006391460905349794	0.0010905349794238684	0.0018184156378600823
2	26.36	0.00798611111111111	0.0010416666666666667	0.0027700617283950616
2	26.400000000000002	0.01968364197530864	0.00238940329218107	0.0049948559670781895
2	26.44	0.008109567901234568	0.00043467078189300413	0.0033564814814814816
2	26.48	0.009426440329218107	0.0002700617283950617	0.0051337448559670784
2	26.52	0.010439814814814815	0.00017746913580246913	0.005931069958847736
2	26.560000000000002	0.010612139917695473	9.002057613168725e-05	0.0059722222222222225
2	26.6	0.012746913580246913	0.0001234567901234568	0.00786522633744856
2	26.64	0.016651234567901234	0.0001286008230452675	0.011579218106995885
2	26.68	0.02095164609053498	5.6584362139917696e-05	0.015457818930041152
2	26.72	0.026923868312757202	0.00015689300411522632	0.01981738683127572
2	26.76	0.029362139917695474	0.00011059670781893004	0.02257201646090535
2	26.8	0.034089506172839505	0.00026748971193415636	0.02566872427983539
2	26.84	0.034218106995884776	0.00016718106995884774	0.02637088477366255
2	26.88	0.04961162551440329	0.002381687242798354	0.02878343621399177
2	26.92	0.03723508230452675	0.0001646090534979424	0.027818930041152264
2	26.96	0.041314300411522634	0.00021347736625514403	0.03084619341563786
2	27.0	0.043621399176954734	0.00013117283950617284	0.03215534979423868
2	27.04	0.047397119341563786	0.00025977366255144034	0.03477880658436214
2	27.080000000000002	0.04821244855967078	0.00015174897119341564	0.03498456790123457
2	27.12	0.05241769547325103	0.00013631687242798355	0.038922325102880656
2	27.16	0.054058641975308644	6.944444444444444e-05	0.041810699588477364
2	27.2	0.05525462962962963	0.0	0.04486111111111111
2	27.240000000000002	0.058551954732510285	3.60082304526749e-05	0.049362139917695474
2	27.28	0.05510030864197531	2.05761316872428e-05	0.04881944444444444
2	27.32	0.05374485596707819	4.886831275720165e-05	0.048125
2	27.36	0.06109567901234568	0.0017541152263374487	0.04569958847736626
2	27.400000000000002	0.04538065843621399	9.002057613168725e-05	0.03910751028806585
2	27.44	0.04387602880658436	2.8292181069958848e-05	0.03791409465020576
2	27.48	0.04799897119341564	9.516460905349794e-05	0.04098251028806584
2	27.52	0.04475051440329218	9.259259259259259e-05	0.038713991769547325
2	27.560000000000002	0.044454732510288066	8.23045267489712e-05	0.03797582304526749
2	27.6	0.042700617283950616	8.23045267489712e-05	0.03615997942386831
2	27.64	0.03917695473251029	0.0001594650205761317	0.033456790123456794
2	27.68	0.034724794238683125	0.0002314814814814815	0.028536522633744857
2	27.72	0.02800411522633745	0.00033950617283950616	0.019863683127572015
2	27.76	0.02959104938271605	0.0004218106995884774	0.01913065843621399
2	27.8	0.034099794238683125	0.000941358024691358	0.021604938271604937
2	27.84	0.048022119341563786	0.002772633744855967	0.024915123456790124
2	27.88	0.03294495884773663	0.0013348765432098766	0.01832304526748971
2	27.92	0.0363940329218107	0.0018441358024691358	0.020280349794238685
2	27.96	0.0373559670781893	0.0022659465020576134	0.02161008230452675
2	28.0	0.04413837448559671	0.003081275720164609	0.026777263374485598
2	28.04	0.04505401234567901	0.0035082304526748973	0.027852366255144034
2	28.080000000000002	0.04804783950617284	0.004251543209876543	0.02994341563786008
2	28.12	0.04896862139917695	0.004619341563786008	0.029891975308641974
2	28.16	0.04861882716049383	0.00408179012345679	0.029758230452674898
2	28.2	0.04981224279835391	0.0035570987654320986	0.030715020576131687
2	28.240000000000002	0.04717849794238683	0.0025617283950617282	0.0291820987654321
2	28.28	0.04904578189300412	0.00216820987654321	0.03018775720164609
2	28.32	0.0565869341563786	0.003227880658436214	0.029614197530864198
2	28.36	0.04203703703703704	0.0005838477366255144	0.025565843621399176
2	28.400000000000002	0.03753343621399177	0.0001286008230452675	0.02249485596707819
2	28.44	0.0372093621399177	0.00017746913580246913	0.021430041152263376
2	28.48	0.03209362139917696	3.8580246913580246e-05	0.017646604938271606
2	28.52	0.03278034979423868	0.00020833333333333335	0.01672582304526749
2	28.560000000000002	0.028842592592592593	0.00010030864197530864	0.014117798353909465
2	28.6	0.03066358024691358	0.00019804526748971193	0.01591820987654321
2	28.64	0.027795781893004114	0.00014660493827160494	0.01499485596707819
2	28.68	0.02623199588477366	0.00018261316872427984	0.014074074074074074
2	28.72	0.024020061728395062	0.00010030864197530864	0.012656893004115226
2	28.76	0.02132201646090535	4.11522633744856e-05	0.011103395061728395
2	28.8	0.03709104938271605	0.0019830246913580245	0.015635288065843623
2	28.84	0.018083847736625514	3.8580246913580246e-05	0.00905349794238683
2	28.88	0.018492798353909465	0.0001234567901234568	0.008868312757201647
2	28.92	0.016478909465020578	5.6584362139917696e-05	0.007659465020576132
2	28.96	0.01713477366255144	8.487654320987654e-05	0.008575102880658436
2	29.0	0.016219135802469135	5.401234567901235e-05	0.008006687242798355
2	29.04	0.018130144032921812	8.74485596707819e-05	0.009333847736625515
2	29.080000000000002	0.017883230452674898	1.2860082304526749e-05	0.009400720164609053
2	29.12	0.01835648148148148	0.00012088477366255144	0.009645061728395061
2	29.16	0.01912551440329218	8.487654320987654e-05	0.0098559670781893
2	29.2	0.018636831275720165	0.00011574074074074075	0.009830246913580247
2	29.240000000000002	0.018505658436213993	0.0001080246913580247	0.009187242798353909
2	29.28	0.031275720164609055	0.0014789094650205761	0.012348251028806585
2	29.32	0.023312757201646092	6.430041152263375e-05	0.011612654320987655
2	29.36	0.026185699588477367	2.8292181069958848e-05	0.01422582304526749
2	29.400000000000002	0.029979423868312757	3.08641975308642e-05	0.018050411522633744
2	29.44	0.03031121399176955	2.3148148148148147e-05	0.019760802469135804
2	29.48	0.03588220164609054	0.00011059670781893004	0.024858539094650207
2	29.52	0.03685956790123457	8.487654320987654e-05	0.027363683127572015
2	29.560000000000002	0.04076131687242798	7.20164609053498e-05	0.031931584362139914
2	29.6	0.04016718106995885	1.02880658436214e-05	0.033881172839506174
2	29.64	0.043693415637860084	9.516460905349794e-05	0.037155349794238686
2	29.68	0.04287808641975309	2.3148148148148147e-05	0.03620884773662551
2	29.72	0.03978909465020576	9.259259259259259e-05	0.03407664609053498
2	29.76	0.05080504115226338	0.0018184156378600823	0.03292695473251029
2	29.8	0.03070216049382716	6.687242798353909e-05	0.024835390946502056
2	29.84	0.028233024691358025	5.915637860082304e-05	0.02140946502057613
2	29.88	0.02123971193415638	4.886831275720165e-05	0.015352366255144034
2	29.92	0.019537037037037037	3.60082304526749e-05	0.012983539094650207
2	29.96	0.01710133744855967	1.2860082304526749e-05	0.011087962962962963
2	30.0	0.01696502057613169	2.3148148148148147e-05	0.010123456790123457
2	30.04	0.01157664609053498	7.71604938271605e-06	0.006144547325102881
2	30.080000000000002	0.012988683127572016	1.2860082304526749e-05	0.006689814814814815
2	30.12	0.01040380658436214	7.71604938271605e-06	0.005061728395061729
2	30.16	0.009693930041152264	6.944444444444444e-05	0.003976337448559671
2	30.2	0.009907407407407408	2.05761316872428e-05	0.004750514403292181
2	30.240000000000002	0.02672067901234568	0.0018930041152263374	0.009904835390946502
2	30.28	0.009405864197530865	5.6584362139917696e-05	0.005771604938271605
2	30.32	0.013163580246913581	4.11522633744856e-05	0.007291666666666667
2	30.36	0.01280349794238683	3.60082304526749e-05	0.005833333333333334
2	30.400000000000002	0.01206275720164609	2.5720164609053497e-05	0.00492283950617284
2	30.44	0.014184670781893003	6.17283950617284e-05	0.005537551440329218
2	30.48	0.013058127572016461	3.8580246913580246e-05	0.004665637860082304
2	30.52	0.017103909465020575	9.002057613168725e-05	0.007469135802469135
2	30.560000000000002	0.01665380658436214	2.3148148148148147e-05	0.007597736625514403
2	30.6	0.020848765432098765	6.17283950617284e-05	0.009542181069958848
2	30.64	0.016679526748971194	1.02880658436214e-05	0.00625
2	30.68	0.018050411522633744	7.20164609053498e-05	0.006867283950617284
2	30.72	0.028824588477366256	0.0011625514403292181	0.009395576131687242
2	30.76	0.015	5.915637860082304e-05	0.003891460905349794
2	30.8	0.016831275720164608	0.0001080246913580247	0.005097736625514404
2	30.84	0.01584104938271605	0.00011574074074074075	0.003706275720164609
2	30.88	0.017083333333333332	9.259259259259259e-05	0.0038657407407407408
2	30.92	0.015444958847736626	6.944444444444444e-05	0.0019444444444444444
2	30.96	0.017808641975308643	0.00021862139917695473	0.0030272633744855967
2	31.0	0.01789866255144033	0.00022633744855967078	0.004212962962962963
2	31.04	0.030318930041152263	0.00020833333333333335	0.01501028806584362
2	31.080000000000002	0.03874228395061728	0.00023662551440329217	0.024223251028806583
2	31.12	0.04730967078189301	0.0010905349794238684	0.03213477366255144
2	31.16	0.04832304526748971	0.0015972222222222223	0.0340406378600823
2	31.2	0.06237139917695473	0.004331275720164609	0.03564043209876543
2	31.240000000000002	0.04253343621399177	0.002880658436213992	0.029074074074074075
2	31.28	0.042204218106995886	0.0031738683127572015	0.031445473251028803
2	31.32	0.04505658436213992	0.0035339506172839506	0.03263117283950617
2	31.36	0.0403369341563786	0.0033281893004115225	0.029310699588477367
2	31.400000000000002	0.03888117283950617	0.0030632716049382716	0.028101851851851854
2	31.44	0.03502057613168724	0.002294238683127572	0.026327160493827162
2	31.48	0.035985082304526746	0.0019984567901234567	0.027767489711934157
2	31.52	0.02849537037037037	0.0016743827160493826	0.021651234567901235
2	31.560000000000002	0.026026234567901235	0.0019187242798353909	0.019022633744855966
2	31.6	0.021517489711934155	0.001610082304526749	0.01477880658436214
2	31.64	0.021733539094650207	0.00165380658436214	0.015306069958847736
2	31.68	0.02901491769547325	0.0021141975308641976	0.01667695473251029
2	31.720000000000002	0.020200617283950617	0.0009002057613168725	0.016455761316872427
2	31.76	0.01958590534979424	0.0004938271604938272	0.01662037037037037
2	31.8	0.01953960905349794	0.0004140946502057613	0.016733539094650206
2	31.84	0.018912037037037036	0.0006172839506172839	0.01563014403292181
2	31.88	0.016818415637860084	0.00051440329218107	0.013382201646090535
2	31.92	0.01666409465020576	0.00019032921810699588	0.012613168724279835
2	31.96	0.01473508230452675	0.00018261316872427984	0.010864197530864197
2	32.0	0.015411522633744856	0.0007921810699588477	0.010877057613168725
2	32.04	0.015226337448559672	0.00033950617283950616	0.01099022633744856
2	32.08	0.017602880658436213	0.0006352880658436214	0.012366255144032922
2	32.12	0.017435699588477366	0.0005041152263374485	0.012343106995884773
2	32.160000000000004	0.03291409465020576	0.0019830246913580245	0.01801954732510288
2	32.2	0.02074074074074074	0.0001234567901234568	0.017258230452674897
2	32.24	0.022440843621399177	0.00014146090534979423	0.019395576131687242
2	32.28	0.020915637860082305	0.00011059670781893004	0.017391975308641974
2	32.32	0.01679269547325103	8.487654320987654e-05	0.013616255144032922
2	32.36	0.011766975308641976	3.08641975308642e-05	0.009621913580246914
2	32.4	0.00823045267489712	1.2860082304526749e-05	0.006682098765432099
2	32.44	0.005342078189300411	3.8580246913580246e-05	0.004207818930041152
2	32.480000000000004	0.0039609053497942385	6.430041152263375e-05	0.0025411522633744855
2	32.52	0.003222736625514403	0.0003266460905349794	0.0013734567901234568
2	32.56	0.002412551440329218	0.0001594650205761317	0.000625
2	32.6	0.003706275720164609	0.0002109053497942387	0.001903292181069959
2	32.64	0.01663065843621399	0.001455761316872428	0.005887345679012346
2	32.68	0.0032150205761316874	4.372427983539095e-05	0.0020550411522633743
2	32.72	0.002824074074074074	2.8292181069958848e-05	0.0021064814814814813
2	32.76	0.003330761316872428	4.372427983539095e-05	0.002358539094650206
2	32.8	0.0030632716049382716	3.60082304526749e-05	0.0020087448559670783
2	32.84	0.0027597736625514404	5.6584362139917696e-05	0.0014248971193415638
2	32.88	0.0037474279835390946	8.23045267489712e-05	0.002515432098765432
2	32.92	0.002232510288065844	7.20164609053498e-05	0.0013554526748971194
2	32.96	0.0054809670781893	0.0001080246913580247	0.0030041152263374487
2	33.0	0.0046270576131687245	7.458847736625514e-05	0.0017669753086419753
2	33.04	0.0073405349794238685	0.0004475308641975309	0.003559670781893004
2	33.08	0.004663065843621399	0.00033179012345679014	0.00220679012345679
2	33.12	0.0205298353909465	0.0017515432098765432	0.00813014403292181
2	33.160000000000004	0.004223251028806585	6.430041152263375e-05	0.003222736625514403
2	33.2	0.00680298353909465	0.00011316872427983539	0.004863683127572016
2	33.24	0.005671296296296297	0.00014660493827160494	0.00411522633744856
2	33.28	0.00882201646090535	0.0007304526748971193	0.005033436213991769
2	33.32	0.008266460905349795	0.0008204732510288066	0.005563271604938271
2	33.36	0.008431069958847737	0.0007150205761316872	0.004714506172839506
2	33.4	0.007255658436213992	0.0005118312757201646	0.004791666666666666
2	33.44	0.007178497942386832	0.00021347736625514403	0.004758230452674897
2	33.480000000000004	0.009194958847736625	0.0003292181069958848	0.005727880658436214
2	33.52	0.01029320987654321	0.00043724279835390947	0.006805555555555555
2	33.56	0.013184156378600823	0.0007536008230452675	0.009246399176954733
2	33.6	0.027075617283950616	0.0023276748971193416	0.013284465020576132
2	33.64	0.01723508230452675	0.00113940329218107	0.012690329218106996
2	33.68	0.01996141975308642	0.0011702674897119342	0.014418724279835392
2	33.72	0.02119598765432099	0.0015174897119341563	0.015370370370370371
2	33.76	0.019647633744855966	0.0012988683127572015	0.01397633744855967
2	33.8	0.020468106995884774	0.0014300411522633744	0.01404320987654321
2	33.84	0.020722736625514403	0.0015997942386831276	0.012597736625514402
2	33.88	0.02189814814814815	0.0017155349794238683	0.01316872427983539
2	33.92	0.024614197530864197	0.0015843621399176955	0.013865740740740741
2	33.96	0.022543724279835392	0.0011316872427983538	0.01253858024691358
2	34.0	0.025234053497942388	0.0015303497942386831	0.013220164609053498
2	34.04	0.021422325102880658	0.0010390946502057614	0.010563271604938272
2	34.08	0.033868312757201646	0.0030041152263374487	0.013364197530864198
2	34.12	0.021280864197530863	0.0012217078189300412	0.009416152263374486
2	34.160000000000004	0.022119341563786008	0.00125	0.009989711934156379
2	34.2	0.01929783950617284	0.0011291152263374485	0.008076131687242798
2	34.24	0.01972222222222222	0.0014583333333333334	0.007857510288065844
2	34.28	0.016015946502057614	0.0008153292181069958	0.006332304526748971
2	34.32	0.01727366255144033	0.0011008230452674897	0.007536008230452675
2	34.36	0.014547325102880659	0.0008976337448559671	0.006890432098765432
2	34.4	0.013366769547325102	0.0008436213991769547	0.006072530864197531
2	34.44	0.012142489711934157	0.0009207818930041152	0.005792181069958848
2	34.480000000000004	0.010126028806584362	0.00047582304526748974	0.00565843621399177
2	34.52	0.011414609053497943	0.0007818930041152264	0.006175411522633745
2	34.56	0.020969650205761317	0.002281378600823045	0.007911522633744856
2	34.6	0.00911008230452675	0.0007664609053497942	0.004632201646090535
2	34.64	0.009313271604938271	0.00051440329218107	0.0043287037037037035
2	34.68	0.008536522633744856	0.0005838477366255144	0.004056069958847736
2	34.72	0.010920781893004116	0.0008641975308641976	0.004449588477366255
2	34.76	0.012160493827160494	0.0011419753086419754	0.0047659465020576134
2	34.800000000000004	0.011265432098765432	0.0012319958847736626	0.0030092592592592593
2	34.84	0.011296296296296296	0.0014094650205761317	0.0025694444444444445
2	34.88	0.012114197530864198	0.0014943415637860083	0.0026954732510288066
2	34.92	0.009436728395061728	0.0014763374485596708	0.0014866255144032922
2	34.96	0.009387860082304527	0.001337448559670782	0.0022170781893004116
2	35.0	0.006100823045267489	0.001376028806584362	0.0022505144032921812
2	35.04	0.021280864197530863	0.0030889917695473253	0.006761831275720165
2	35.08	0.009320987654320987	0.0016563786008230452	0.0023431069958847737
2	35.12	0.011154835390946503	0.0018029835390946502	0.0025668724279835392
2	35.160000000000004	0.01092849794238683	0.0017412551440329218	0.0024922839506172838
2	35.2	0.01401491769547325	0.0018852880658436213	0.004920267489711934
2	35.24	0.012111625514403292	0.0013863168724279834	0.004531893004115227
2	35.28	0.013073559670781894	0.0011728395061728395	0.0054809670781893
2	35.32	0.010439814814814815	0.0007947530864197531	0.003832304526748971
2	35.36	0.0120679012345679	0.0007844650205761317	0.005223765432098766
2	35.4	0.011376028806584362	0.0007253086419753087	0.004480452674897119
2	35.44	0.011484053497942386	0.0008487654320987654	0.004609053497942387
2	35.480000000000004	0.01712962962962963	0.0009593621399176954	0.008078703703703704
2	35.52	0.029393004115226336	0.0025668724279835392	0.012217078189300411
2	35.56	0.019997427983539096	0.001388888888888889	0.011198559670781894
2	35.6	0.019477880658436215	0.001286008230452675	0.010555555555555556
2	35.64	0.018137860082304526	0.0011111111111111111	0.010691872427983539
2	35.68	0.011905864197530864	0.0008359053497942387	0.007767489711934156
2	35.72	0.011499485596707819	0.0007767489711934157	0.008451646090534979
2	35.76	0.008881172839506173	0.0001388888888888889	0.00695216049382716
2	35.800000000000004	0.010709876543209877	0.00038065843621399177	0.007795781893004115
2	35.84	0.009948559670781893	0.00011831275720164609	0.0070756172839506176
2	35.88	0.015277777777777777	0.0006558641975308642	0.009400720164609053
2	35.92	0.01738940329218107	0.00046810699588477366	0.009758230452674897
2	35.96	0.01962962962962963	0.0008770576131687243	0.009858539094650206
2	36.0	0.03531893004115226	0.0028986625514403294	0.014472736625514404
2	36.04	0.02265432098765432	0.0009490740740740741	0.01224022633744856
2	36.08	0.023243312757201647	0.001514917695473251	0.012273662551440329
2	36.12	0.016517489711934157	0.0011934156378600822	0.007672325102880659
2	36.160000000000004	0.013194444444444444	0.0009722222222222222	0.006445473251028806
2	36.2	0.006646090534979424	0.00028292181069958846	0.004773662551440329
2	36.24	0.007602880658436214	0.0007690329218106996	0.004377572016460905
2	36.28	0.009107510288065843	0.001095679012345679	0.003966049382716049
2	36.32	0.008369341563786008	0.0012911522633744857	0.0036702674897119343
2	36.36	0.009333847736625515	0.0013605967078189301	0.004989711934156379
2	36.4	0.010949074074074075	0.0016872427983539095	0.00537037037037037
2	36.44	0.01220679012345679	0.0017309670781893004	0.005841049382716049
2	36.480000000000004	0.02710648148148148	0.003922325102880659	0.008832304526748972
2	36.52	0.013587962962962963	0.0024974279835390948	0.005159465020576131
2	36.56	0.011378600823045268	0.0019804526748971193	0.00356738683127572
2	36.6	0.011401748971193415	0.0020704732510288064	0.003976337448559671
2	36.64	0.010046296296296296	0.00125	0.004320987654320987
2	36.68	0.012199074074074074	0.0018544238683127572	0.005280349794238683
2	36.72	0.010267489711934157	0.001242283950617284	0.004629629629629629
2	36.76	0.010342078189300411	0.00198559670781893	0.003829732510288066
2	36.800000000000004	0.008449074074074074	0.0018698559670781894	0.002978395061728395
2	36.84	0.011069958847736625	0.0024408436213991767	0.0038580246913580245
2	36.88	0.00775977366255144	0.0018698559670781894	0.0014686213991769548
2	36.92	0.01098508230452675	0.0022736625514403292	0.0022479423868312755
2	36.96	0.022515432098765432	0.003485082304526749	0.00529320987654321
2	37.0	0.008912037037037038	0.001669238683127572	0.000727880658436214
2	37.04	0.00844650205761317	0.001352880658436214	0.002021604938271605
2	37.08	0.004223251028806585	0.0014351851851851852	0.0009027777777777777
2	37.12	0.005120884773662552	0.0021244855967078187	0.0015200617283950618
2	37.160000000000004	0.0034465020576131687	0.0022530864197530865	0.00030864197530864197
2	37.2	0.006252572016460905	0.002741769547325103	0.0006172839506172839
2	37.24	0.0050643004115226336	0.0031944444444444446	0.0001594650205761317
2	37.28	0.0084619341563786	0.003575102880658436	0.00037037037037037035
2	37.32	0.00636059670781893	0.0038708847736625513	0.00022633744855967078
2	37.36	0.009071502057613168	0.004269547325102881	0.0006635802469135803
2	37.4	0.007710905349794238	0.004346707818930041	0.00015174897119341564
2	37.44	0.022070473251028806	0.005787037037037037	0.0037628600823045267
2	37.480000000000004	0.009277263374485596	0.003397633744855967	0.00010545267489711934
2	37.52	0.01012088477366255	0.0022608024691358024	0.0006378600823045268
2	37.56	0.011586934156378601	0.001705246913580247	0.0004655349794238683
2	37.6	0.009979423868312758	0.00084619341563786	0.00016975308641975308
2	37.64	0.011849279835390946	0.0008101851851851852	0.0007561728395061729
2	37.68	0.009825102880658436	0.0007973251028806584	0.0005349794238683127
2	37.72	0.012263374485596707	0.0007741769547325103	0.0014763374485596708
2	37.76	0.012536008230452676	0.0006301440329218107	0.0025334362139917696
2	37.800000000000004	0.01403292181069959	0.0005324074074074074	0.0031532921810699588
2	37.84	0.012335390946502057	0.00038065843621399177	0.002726337448559671
2	37.88	0.014771090534979424	0.0006095679012345679	0.00459619341563786
2	37.92	0.02268775720164609	0.0016975308641975309	0.006882716049382716
2	37.96	0.014542181069958847	0.000522119341563786	0.005002572016460905
2	38.0	0.012664609053497942	0.00047325102880658434	0.004771090534979424
2	38.04	0.009338991769547325	0.00044238683127572015	0.00290380658436214
2	38.08	0.0074099794238683125	0.00038580246913580245	0.0015406378600823045
2	38.12	0.006172839506172839	0.0003189300411522634	0.0010030864197530865
2	38.160000000000004	0.008168724279835391	0.0003523662551440329	0.001293724279835391
2	38.2	0.00863940329218107	0.00012088477366255144	0.0011959876543209877
2	38.24	0.007998971193415638	6.430041152263375e-05	0.0008101851851851852
2	38.28	0.008852880658436214	0.00020061728395061727	0.00048353909465020576
2	38.32	0.010354938271604937	0.000360082304526749	0.001021090534979424
2	38.36	0.012098765432098766	0.0003497942386831276	0.001507201646090535
2	38.4	0.023796296296296298	0.0018647119341563786	0.00533179012345679
2	38.44	0.013094135802469136	0.0004886831275720165	0.0010108024691358026
2	38.480000000000004	0.013505658436213992	0.0006044238683127572	0.002116769547325103
2	38.52	0.01540380658436214	0.0005555555555555556	0.002116769547325103
2	38.56	0.01268261316872428	0.0006738683127572016	0.0021347736625514403
2	38.6	0.012024176954732511	0.000573559670781893	0.0020318930041152263
2	38.64	0.010372942386831275	0.0005761316872427984	0.0021784979423868315
2	38.68	0.01294753086419753	0.0006455761316872428	0.0027391975308641977
2	38.72	0.01063014403292181	0.0004603909465020576	0.002013888888888889
2	38.76	0.012734053497942387	0.0005401234567901234	0.002448559670781893
2	38.800000000000004	0.00929783950617284	0.00038837448559670784	0.001242283950617284
2	38.84	0.010805041152263375	0.0003420781893004115	0.0021141975308641976
2	38.88	0.01806841563786008	0.0014583333333333334	0.004405864197530864
2	38.92	0.005599279835390947	0.00014146090534979423	0.0005915637860082304
2	38.96	0.004693930041152264	0.00023405349794238683	0.000985082304526749
2	39.0	0.006183127572016461	0.0003215020576131687	0.000992798353909465
2	39.04	0.006077674897119341	0.0004938271604938272	0.001566358024691358
2	39.08	0.006268004115226338	0.0004963991769547325	0.0006404320987654321
2	39.12	0.006741255144032922	0.0001748971193415638	0.001095679012345679
2	39.160000000000004	0.006882716049382716	0.00019290123456790122	0.00033179012345679014
2	39.2	0.008942901234567901	0.00041923868312757203	0.001574074074074074
2	39.24	0.008657407407407407	0.0005915637860082304	0.0002932098765432099
2	39.28	0.009035493827160493	0.0010159465020576131	0.001190843621399177
2	39.32	0.00790380658436214	0.0008744855967078189	0.0004218106995884774
2	39.36	0.018945473251028806	0.0022479423868312755	0.004094650205761317
2	39.4	0.005987654320987654	0.0007330246913580247	0.0005118312757201646
2	39.44	0.0058924897119341565	0.0006352880658436214	0.0012834362139917696
2	39.480000000000004	0.0052263374485596705	9.259259259259259e-05	0.0005915637860082304
2	39.52	0.004171810699588477	0.00020576131687242798	0.00043724279835390947
2	39.56	0.006268004115226338	0.0006147119341563787	0.0003266460905349794
2	39.6	0.00404320987654321	0.0006558641975308642	0.00024176954732510288
2	39.64	0.004686213991769547	0.0008050411522633745	0.0001800411522633745
2	39.68	0.004097222222222223	0.00044238683127572015	0.00019290123456790122
2	39.72	0.004014917695473251	0.00018518518518518518	0.00040380658436213994
2	39.76	0.004323559670781893	0.00012088477366255144	0.00033950617283950616
2	39.800000000000004	0.0071579218106995884	0.0006635802469135803	0.0010468106995884774
2	39.84	0.018544238683127573	0.0016332304526748972	0.0038863168724279835
2	39.88	0.010568415637860082	0.00038580246913580245	0.001743827160493827
2	39.92	0.013101851851851852	0.0004655349794238683	0.002662037037037037
2	39.96	0.015987654320987654	0.0008256172839506173	0.0033487654320987653
2	40.0	0.016219135802469135	0.0007716049382716049	0.0030992798353909464
2	40.04	0.017921810699588477	0.0005967078189300411	0.004781378600823045
2	40.08	0.018603395061728395	0.0004140946502057613	0.005895061728395061
2	40.12	0.019112654320987653	0.00028292181069958846	0.006666666666666667
2	40.160000000000004	0.01691358024691358	0.00018775720164609054	0.0057536008230452676
2	40.2	0.01371656378600823	0.0002160493827160494	0.004076646090534979
2	40.24	0.016231995884773663	0.0001800411522633745	0.006828703703703704
2	40.28	0.013919753086419753	0.00011831275720164609	0.006252572016460905
2	40.32	0.026432613168724278	0.0015432098765432098	0.009498456790123457
2	40.36	0.013994341563786008	0.00011574074074074075	0.005002572016460905
2	40.4	0.016455761316872427	0.00017232510288065845	0.0050411522633744855
2	40.44	0.015234053497942386	5.401234567901235e-05	0.0037911522633744857
2	40.480000000000004	0.018371913580246913	0.0003292181069958848	0.005781893004115226
2	40.52	0.016080246913580246	0.0001234567901234568	0.005028292181069959
2	40.56	0.017536008230452677	0.00011831275720164609	0.0056507201646090535
2	40.6	0.01900977366255144	0.00010545267489711934	0.0077083333333333335
2	40.64	0.020949074074074075	0.0001646090534979424	0.00907664609053498
2	40.68	0.021646090534979425	0.0009799382716049383	0.008878600823045268
2	40.72	0.0202417695473251	0.0021373456790123456	0.007600308641975309
2	40.76	0.02092335390946502	0.0036856995884773664	0.008132716049382717
2	40.800000000000004	0.029007201646090535	0.005792181069958848	0.009956275720164609
2	40.84	0.018544238683127573	0.004976851851851852	0.007993827160493827
2	40.88	0.01744341563786008	0.004292695473251029	0.008428497942386832
2	40.92	0.01902006172839506	0.0034902263374485595	0.010943930041152263
2	40.96	0.016993312757201645	0.002361111111111111	0.010632716049382715
2	41.0	0.017849794238683128	0.001890432098765432	0.012703189300411522
2	41.04	0.014848251028806584	0.0011008230452674897	0.011676954732510288
2	41.08	0.014598765432098766	0.001736111111111111	0.011262860082304527
2	41.12	0.011856995884773663	0.0014454732510288065	0.00882716049382716
2	41.160000000000004	0.01007716049382716	0.0016280864197530864	0.0070653292181069955
2	41.2	0.0072145061728395065	0.0008667695473251029	0.0050411522633744855
2	41.24	0.006111111111111111	0.0009465020576131687	0.004320987654320987
2	41.28	0.0215380658436214	0.002844650205761317	0.008739711934156378
2	41.32	0.0038708847736625513	0.00020061728395061727	0.0029963991769547324
2	41.36	0.0042824074074074075	0.00018775720164609054	0.0027546296296296294
2	41.4	0.0029526748971193417	0.0003112139917695473	0.001851851851851852
2	41.44	0.006396604938271605	0.0004295267489711934	0.004266975308641975
2	41.480000000000004	0.0061574074074074074	0.0002546296296296296	0.004840534979423868
2	41.52	0.00966820987654321	0.00015174897119341564	0.0077880658436213996
2	41.56	0.008397633744855967	0.0001594650205761317	0.00702417695473251
2	41.6	0.013024691358024691	0.0003189300411522634	0.009660493827160494
2	41.64	0.010936213991769547	0.00011059670781893004	0.009266975308641975
2	41.68	0.011484053497942386	0.00023662551440329217	0.00992798353909465
2	41.72	0.012332818930041152	0.0003189300411522634	0.010118312757201646
2	41.76	0.021419753086419753	0.0015997942386831276	0.010781893004115226
2	41.800000000000004	0.008153292181069959	0.00026748971193415636	0.006175411522633745
2	41.84	0.0038760288065843623	0.00014917695473251028	0.002425411522633745
2	41.88	0.003338477366255144	0.0002623456790123457	0.0016306584362139917
2	41.92	0.0030246913580246914	9.002057613168725e-05	0.0013991769547325103
2	41.96	0.005419238683127572	0.0005684156378600823	0.0029063786008230452
2	42.0	0.005933641975308642	0.00023405349794238683	0.003891460905349794
2	42.04	0.00811471193415638	0.0005246913580246914	0.0053292181069958845
2	42.08	0.007376543209876543	0.0002623456790123457	0.005671296296296297
2	42.12	0.008775720164609053	0.00013117283950617284	0.007518004115226337
2	42.160000000000004	0.007852366255144032	3.8580246913580246e-05	0.0069727366255144035
2	42.2	0.010704732510288065	0.00012602880658436213	0.008960905349794239
2	42.24	0.02352880658436214	0.0016743827160493826	0.011898148148148149
2	42.28	0.010861625514403292	0.00028292181069958846	0.008176440329218108
2	42.32	0.010666152263374485	0.0003189300411522634	0.007746913580246913
2	42.36	0.008055555555555555	0.0003446502057613169	0.0055246913580246915
2	42.4	0.011273148148148148	0.0005426954732510288	0.006808127572016461
2	42.44	0.0066512345679012345	0.00016203703703703703	0.004945987654320988
2	42.480000000000004	0.01206275720164609	0.00033950617283950616	0.009393004115226337
2	42.52	0.01010545267489712	0.0001286008230452675	0.008698559670781893
2	42.56	0.01224537037037037	0.000257201646090535	0.01007716049382716
2	42.6	0.010020576131687242	0.0001388888888888889	0.009017489711934156
2	42.64	0.012839506172839505	0.0003575102880658436	0.010383230452674898
2	42.68	0.013112139917695474	0.0003832304526748971	0.009133230452674897
2	42.72	0.027569444444444445	0.0031867283950617283	0.011008230452674897
2	42.76	0.01194701646090535	0.002332818930041152	0.005856481481481482
2	42.800000000000004	0.011242283950617283	0.0011188271604938272	0.005841049382716049
2	42.84	0.010542695473251028	0.0013117283950617284	0.0038657407407407408
2	42.88	0.008611111111111111	0.0008616255144032922	0.0027469135802469136
2	42.92	0.008037551440329218	0.0011831275720164609	0.0017026748971193416
2	42.96	0.006921296296296296	0.001059670781893004	0.001257716049382716
2	43.0	0.007744341563786008	0.0016898148148148148	0.0022479423868312755
2	43.04	0.007091049382716049	0.0017618312757201645	0.0019367283950617283
2	43.08	0.00867283950617284	0.0023199588477366257	0.0030246913580246914
2	43.12	0.0066280864197530865	0.0023199588477366257	0.0020987654320987655
2	43.160000000000004	0.009184670781893004	0.001990740740740741	0.0035108024691358026
2	43.2	0.022229938271604938	0.0033796296296296296	0.0077777777777777776
2	43.24	0.007574588477366255	0.0017335390946502057	0.0022479423868312755
2	43.28	0.01036522633744856	0.0018492798353909464	0.004220679012345679
2	43.32	0.007348251028806584	0.0015972222222222223	0.002258230452674897
2	43.36	0.009176954732510288	0.001831275720164609	0.00301440329218107
2	43.4	0.007379115226337448	0.001831275720164609	0.0015406378600823045
2	43.44	0.009981995884773663	0.0023533950617283953	0.00238940329218107
2	43.480000000000004	0.0068698559670781895	0.0021116255144032923	0.0009336419753086419
2	43.52	0.01084619341563786	0.0028652263374485598	0.0027443415637860083
2	43.56	0.009431584362139919	0.003081275720164609	0.001779835390946502
2	43.6	0.01356224279835391	0.0034747942386831277	0.0038657407407407408
2	43.64	0.013353909465020576	0.0035853909465020577	0.0034542181069958846
2	43.68	0.0284130658436214	0.004717078189300412	0.00962962962962963
2	43.72	0.019266975308641975	0.003243312757201646	0.007618312757201646
2	43.76	0.022543724279835392	0.002816358024691358	0.009825102880658436
2	43.800000000000004	0.02544238683127572	0.0023405349794238684	0.012296810699588477
2	43.84	0.027214506172839506	0.0018492798353909464	0.013662551440329218
2	43.88	0.030949074074074073	0.0019367283950617283	0.017044753086419753
2	43.92	0.02987654320987654	0.0015560699588477367	0.016098251028806583
2	43.96	0.03146090534979424	0.0016820987654320987	0.017656893004115225
2	44.0	0.029130658436213992	0.0011959876543209877	0.015887345679012347
2	44.04	0.02943158436213992	0.001147119341563786	0.01607767489711934
2	44.08	0.026440329218106996	0.0007947530864197531	0.01422582304526749
2	44.12	0.02714506172839506	0.0010853909465020576	0.014493312757201646
2	44.160000000000004	0.0319701646090535	0.002029320987654321	0.014498456790123456
2	44.2	0.02309156378600823	0.0004295267489711934	0.01212448559670782
2	44.24	0.021556069958847738	0.0010673868312757202	0.011239711934156378
2	44.28	0.02217849794238683	0.0007021604938271605	0.011988168724279836
2	44.32	0.021640946502057612	0.0010622427983539094	0.011638374485596709
2	44.36	0.020835905349794237	0.0009953703703703704	0.011478909465020577
2	44.4	0.018881172839506175	0.0010751028806584362	0.010056584362139917
2	44.44	0.014025205761316873	0.000470679012345679	0.007618312757201646
2	44.480000000000004	0.013559670781893005	0.0006558641975308642	0.0075720164609053495
2	44.52	0.009655349794238682	6.687242798353909e-05	0.006298868312757201
2	44.56	0.0111059670781893	0.0004218106995884774	0.00750514403292181
2	44.6	0.009714506172839506	0.00015432098765432098	0.006666666666666667
2	44.64	0.02386059670781893	0.002029320987654321	0.010905349794238683
2	44.68	0.010681584362139918	0.0005375514403292181	0.007145061728395062
2	44.72	0.012343106995884773	0.0006275720164609053	0.007916666666666667
2	44.76	0.01345679012345679	0.0008281893004115226	0.007219650205761317
2	44.800000000000004	0.011738683127572017	0.00073559670781893	0.006965020576131687
2	44.84	0.010421810699588478	0.00027520576131687244	0.006383744855967078
2	44.88	0.009156378600823046	3.08641975308642e-05	0.006229423868312757
2	44.92	0.012502572016460906	0.0009362139917695473	0.007337962962962963
2	44.96	0.012021604938271604	0.0013631687242798354	0.005632716049382716
2	45.0	0.013104423868312757	0.002109053497942387	0.005378086419753086
2	45.04	0.011625514403292181	0.0020036008230452677	0.0037885802469135805
2	45.08	0.01356738683127572	0.0024279835390946503	0.003755144032921811
2	45.12	0.023266460905349794	0.0032664609053497944	0.006458333333333333
2	45.160000000000004	0.011337448559670782	0.001779835390946502	0.002119341563786008
2	45.2	0.010090020576131687	0.0013503086419753086	0.0018852880658436213
2	45.24	0.009171810699588478	0.0011239711934156378	0.0019753086419753087
2	45.28	0.006496913580246914	0.0006430041152263374	0.0014943415637860083
2	45.32	0.002962962962962963	0.00015432098765432098	0.0013091563786008231
2	45.36	0.004771090534979424	0.0004475308641975309	0.0010853909465020576
2	45.4	0.003500514403292181	0.0002803497942386831	0.0009645061728395061
2	45.44	0.002772633744855967	0.00014660493827160494	0.0009747942386831276
2	45.480000000000004	0.0017541152263374487	3.08641975308642e-05	0.000558127572016461
2	45.52	0.004025205761316873	0.0001646090534979424	0.0011188271604938272
2	45.56	0.0023791152263374486	7.71604938271605e-06	0.0008564814814814815
2	45.6	0.01685956790123457	0.0014068930041152264	0.00492798353909465
2	45.64	0.0013040123456790123	6.944444444444444e-05	0.0003832304526748971
2	45.68	0.0031121399176954733	9.77366255144033e-05	0.0004912551440329218
2	45.72	0.0008924897119341564	2.5720164609053497e-05	0.0002109053497942387
2	45.76	0.0020396090534979426	0.0001286008230452675	0.0005375514403292181
2	45.800000000000004	0.0021784979423868315	7.20164609053498e-05	0.0006918724279835391
2	45.84	0.0019753086419753087	7.716049382716049e-05	0.00113940329218107
2	45.88	0.0014737654320987653	1.2860082304526749e-05	0.0009362139917695473
2	45.92	0.0005529835390946502	5.401234567901235e-05	0.00029835390946502055
2	45.96	0.002713477366255144	5.401234567901235e-05	0.0014969135802469136
2	46.0	0.002139917695473251	2.57201646090535e-06	0.0015920781893004115
2	46.04	0.0026646090534979423	1.2860082304526749e-05	0.0022633744855967077
2	46.08	0.015167181069958848	0.0010776748971193415	0.0058590534979423865
2	46.12	0.004279835390946502	4.11522633744856e-05	0.0034516460905349793
2	46.160000000000004	0.0057896090534979424	3.08641975308642e-05	0.004585905349794239
2	46.2	0.00768261316872428	3.60082304526749e-05	0.006450617283950617
2	46.24	0.008420781893004116	3.60082304526749e-05	0.006748971193415638
2	46.28	0.00996141975308642	2.3148148148148147e-05	0.007512860082304527
2	46.32	0.009832818930041152	1.02880658436214e-05	0.007073045267489712
2	46.36	0.011262860082304527	3.60082304526749e-05	0.007695473251028807
2	46.4	0.013881172839506174	2.05761316872428e-05	0.009909979423868313
2	46.44	0.012448559670781893	5.1440329218107e-06	0.008760288065843622
2	46.480000000000004	0.014390432098765431	5.1440329218107e-06	0.010534979423868314
2	46.52	0.011383744855967078	7.71604938271605e-06	0.008294753086419753
2	46.56	0.022991255144032923	0.0010622427983539094	0.01180812757201646
2	46.6	0.010434670781893004	4.886831275720165e-05	0.007924382716049382
2	46.64	0.012559156378600823	2.5720164609053497e-05	0.010082304526748971
2	46.68	0.01205761316872428	3.3436213991769545e-05	0.010084876543209876
2	46.72	0.013683127572016462	6.687242798353909e-05	0.0109619341563786
2	46.76	0.01393261316872428	0.0007098765432098765	0.010578703703703703
2	46.800000000000004	0.01915895061728395	0.0019135802469135803	0.010820473251028806
2	46.84	0.021934156378600824	0.0033050411522633745	0.01087962962962963
2	46.88	0.022371399176954732	0.004308127572016461	0.009737654320987655
2	46.92	0.02108281893004115	0.0038657407407407408	0.008371913580246913
2	46.96	0.018641975308641975	0.0030761316872427984	0.00566358024691358
2	47.0	0.017669753086419753	0.00238940329218107	0.004233539094650206
2	47.04	0.02703446502057613	0.0025205761316872428	0.006517489711934156
2	47.08	0.016319444444444445	0.001000514403292181	0.0019187242798353909
2	47.12	0.016872427983539096	0.0010828189300411523	0.002345679012345679
2	47.160000000000004	0.01912037037037037	0.0024382716049382715	0.0023251028806584363
2	47.2	0.01595679012345679	0.0015817901234567902	0.002196502057613169
2	47.24	0.015766460905349795	0.0020704732510288064	0.0020241769547325104
2	47.28	0.013029835390946503	0.0017926954732510288	0.00176440329218107
2	47.32	0.012497427983539094	0.001962448559670782	0.0018672839506172839
2	47.36	0.013464506172839506	0.002515432098765432	0.002471707818930041
2	47.4	0.013883744855967078	0.00238940329218107	0.0035416666666666665
2	47.44	0.015727880658436215	0.0024691358024691358	0.004609053497942387
2	47.480000000000004	0.014969135802469136	0.002690329218106996	0.00459104938271605
2	47.52	0.027667181069958847	0.004110082304526749	0.008719135802469136
2	47.56	0.013073559670781894	0.002309670781893004	0.004279835390946502
2	47.6	0.013832304526748971	0.0025540123456790124	0.004958847736625515
2	47.64	0.01018261316872428	0.0020036008230452677	0.0032536008230452675
2	47.68	0.009421296296296296	0.0020550411522633743	0.002602880658436214
2	47.72	0.005740740740740741	0.0014531893004115226	0.0013605967078189301
2	47.76	0.006849279835390946	0.0017849794238683128	0.0006661522633744856
2	47.800000000000004	0.004470164609053498	0.0014660493827160495	0.0009593621399176954
2	47.84	0.005290637860082305	0.001419753086419753	0.0011188271604938272
2	47.88	0.004665637860082304	0.0010339506172839506	0.0017618312757201645
2	47.92	0.0023533950617283953	0.0006790123456790123	0.0010802469135802468
2	47.96	0.004048353909465021	0.0008487654320987654	0.002515432098765432
2	48.0	0.016517489711934157	0.002307098765432099	0.0059953703703703705
2	48.04	0.004164094650205761	0.0004912551440329218	0.0024074074074074076
2	48.08	0.004429012345679013	0.0009876543209876543	0.0022479423868312755
2	48.120000000000005	0.007844650205761318	0.001993312757201646	0.003070987654320988
2	48.160000000000004	0.0042824074074074075	0.0015612139917695472	0.0013734567901234568
2	48.2	0.006406893004115227	0.0019984567901234567	0.0020318930041152263
2	48.24	0.0041460905349794235	0.0013708847736625515	0.0011342592592592593
2	48.28	0.004750514403292181	0.0015997942386831276	0.0014300411522633744
2	48.32	0.005028292181069959	0.0021502057613168725	0.0009542181069958848
2	48.36	0.005460390946502058	0.0029475308641975307	0.0008050411522633745
2	48.4	0.00698559670781893	0.003310185185185185	0.0006944444444444445
2	48.44	0.006610082304526749	0.003191872427983539	0.0006378600823045268
2	48.480000000000004	0.020887345679012344	0.004722222222222222	0.004981995884773663
2	48.52	0.0073173868312757205	0.003374485596707819	0.0006893004115226338
2	48.56	0.01131687242798354	0.00338477366255144	0.002698045267489712
2	48.6	0.010861625514403292	0.002803497942386831	0.0021502057613168725
2	48.64	0.012983539094650207	0.0024228395061728393	0.0028626543209876545
2	48.68	0.012713477366255143	0.0021219135802469135	0.002191358024691358
2	48.72	0.012986111111111111	0.0017926954732510288	0.002536008230452675
2	48.76	0.011684670781893005	0.0011959876543209877	0.0015457818930041153
2	48.800000000000004	0.011059670781893004	0.001103395061728395	0.0012371399176954732
2	48.84	0.009050925925925926	0.000727880658436214	0.000264917695473251
2	48.88	0.010169753086419753	0.0008127572016460906	0.0011625514403292181
2	48.92	0.010938786008230453	0.0006995884773662552	0.0015637860082304527
2	48.96	0.026378600823045266	0.0027237654320987656	0.005792181069958848
2	49.0	0.010290637860082304	0.0003343621399176955	0.0013425925925925925
2	49.04	0.00948045267489712	0.0001440329218106996	0.000684156378600823
2	49.08	0.01000514403292181	0.0002880658436213992	0.0007484567901234568
2	49.120000000000005	0.008924897119341564	7.973251028806585e-05	0.0005401234567901234
2	49.160000000000004	0.010275205761316873	0.00011316872427983539	0.0006712962962962962
2	49.2	0.008701131687242798	5.6584362139917696e-05	0.0006507201646090535
2	49.24	0.00977880658436214	0.00012088477366255144	0.0007098765432098765
2	49.28	0.008868312757201647	1.54320987654321e-05	0.0007047325102880658
2	49.32	0.010635288065843622	0.00014146090534979423	0.0020704732510288064
2	49.36	0.009976851851851851	5.1440329218107e-06	0.0014943415637860083
2	49.4	0.010694444444444444	0.0002546296296296296	0.0017746913580246914
2	49.44	0.021059670781893004	0.0015946502057613168	0.005285493827160494
2	49.480000000000004	0.00889917695473251	8.487654320987654e-05	0.0008230452674897119
2	49.52	0.009853395061728396	0.00014917695473251028	0.0015997942386831276
2	49.56	0.008577674897119341	8.23045267489712e-05	0.0009002057613168725
2	49.6	0.008804012345679013	0.0002314814814814815	0.0019187242798353909
2	49.64	0.006687242798353909	1.2860082304526749e-05	0.00043467078189300413
2	49.68	0.007271090534979424	7.458847736625514e-05	0.0008333333333333334
2	49.72	0.005745884773662551	6.17283950617284e-05	0.00012602880658436213
2	49.76	0.00716820987654321	0.00015689300411522632	0.0005889917695473251
2	49.800000000000004	0.0063863168724279835	1.54320987654321e-05	0.0004063786008230453
2	49.84	0.0074202674897119346	1.2860082304526749e-05	0.0018930041152263374
2	49.88	0.006820987654320988	2.57201646090535e-06	0.0021862139917695473
2	49.92	0.020267489711934157	0.0011651234567901234	0.007348251028806584
2	49.96	0.008585390946502057	5.1440329218106995e-05	0.003804012345679012
2	50.0	0.00981224279835391	3.08641975308642e-05	0.004933127572016461
2	50.04	0.012916666666666667	3.8580246913580246e-05	0.006553497942386831
2	50.08	0.013909465020576132	3.08641975308642e-05	0.008022119341563785
2	50.120000000000005	0.016129115226337448	1.02880658436214e-05	0.009526748971193415
2	50.160000000000004	0.01583590534979424	2.57201646090535e-06	0.010455246913580248
2	50.2	0.018415637860082306	2.05761316872428e-05	0.012145061728395062
2	50.24	0.017255658436213992	1.54320987654321e-05	0.012345679012345678
2	50.28	0.019254115226337448	5.1440329218107e-06	0.012736625514403292
2	50.32	0.01674897119341564	0.0	0.011430041152263374
2	50.36	0.01727880658436214	3.08641975308642e-05	0.009943415637860083
2	50.4	0.02316358024691358	0.000889917695473251	0.010761316872427984
2	50.44	0.012772633744855967	9.259259259259259e-05	0.006532921810699589
2	50.480000000000004	0.012363683127572016	5.6584362139917696e-05	0.006880144032921811
2	50.52	0.009807098765432098	5.401234567901235e-05	0.005234053497942387
2	50.56	0.008786008230452676	5.401234567901235e-05	0.005005144032921811
2	50.6	0.0065252057613168725	3.60082304526749e-05	0.003729423868312757
2	50.64	0.007139917695473251	4.6296296296296294e-05	0.004372427983539095
2	50.68	0.004377572016460905	1.02880658436214e-05	0.0018801440329218107
2	50.72	0.0056970164609053495	3.8580246913580246e-05	0.00290380658436214
2	50.76	0.004873971193415638	1.2860082304526749e-05	0.003487654320987654
2	50.800000000000004	0.005609567901234568	6.430041152263375e-05	0.003413065843621399
2	50.84	0.007080761316872428	1.2860082304526749e-05	0.004359567901234568
2	50.88	0.022088477366255143	0.0010699588477366254	0.010895061728395062
2	50.92	0.011494341563786007	6.17283950617284e-05	0.009511316872427983
2	50.96	0.014747942386831275	6.944444444444444e-05	0.013132716049382716
2	51.0	0.017955246913580247	4.372427983539095e-05	0.014465020576131688
2	51.04	0.016574074074074074	4.886831275720165e-05	0.014884259259259259
2	51.08	0.021021090534979425	3.8580246913580246e-05	0.017944958847736624
2	51.120000000000005	0.018143004115226336	2.05761316872428e-05	0.017088477366255145
2	51.160000000000004	0.022741769547325104	0.00013117283950617284	0.01951388888888889
2	51.2	0.019382716049382714	0.0001646090534979424	0.018083847736625514
2	51.24	0.024122942386831277	0.0006918724279835391	0.020231481481481482
2	51.28	0.020938786008230452	0.0007896090534979424	0.017507716049382716
2	51.32	0.022919238683127573	0.000992798353909465	0.01726594650205761
2	51.36	0.02959619341563786	0.0019470164609053499	0.01724537037037037
2	51.4	0.018546810699588478	0.0012191358024691357	0.012692901234567901
2	51.44	0.012253086419753086	0.0011574074074074073	0.007543724279835391
2	51.480000000000004	0.009405864197530865	0.0011445473251028807	0.003945473251028807
2	51.52	0.0077546296296296295	0.0014814814814814814	0.0026157407407407405
2	51.56	0.00779320987654321	0.0011291152263374485	0.002463991769547325
2	51.6	0.007391975308641975	0.00033179012345679014	0.004320987654320987
2	51.64	0.006355452674897119	0.0007330246913580247	0.003804012345679012
2	51.68	0.008665123456790123	0.0010982510288065845	0.0050180041152263375
2	51.72	0.0072145061728395065	0.0012011316872427983	0.003950617283950617
2	51.76	0.009333847736625515	0.0013040123456790123	0.005378086419753086
2	51.800000000000004	0.007196502057613169	0.001368312757201646	0.0038271604938271606
2	51.84	0.02148148148148148	0.002147633744855967	0.008410493827160494
2	51.88	0.005275205761316872	0.001352880658436214	0.0027623456790123457
2	51.92	0.005851337448559671	0.0011265432098765433	0.0034156378600823044
2	51.96	0.0035030864197530863	0.0006867283950617284	0.001977880658436214
2	52.0	0.006923868312757202	0.0010133744855967079	0.004128086419753086
2	52.04	0.004012345679012346	0.00037037037037037035	0.003081275720164609
2	52.08	0.004845679012345679	0.0009747942386831276	0.0033924897119341564
2	52.120000000000005	0.0072839506172839505	0.0011239711934156378	0.004866255144032922
2	52.160000000000004	0.006787551440329218	0.001566358024691358	0.004308127572016461
2	52.2	0.010046296296296296	0.001535493827160494	0.004663065843621399
2	52.24	0.007335390946502058	0.0011188271604938272	0.004691358024691358
2	52.28	0.009709362139917695	0.0010056584362139918	0.005365226337448559
2	52.32	0.01988940329218107	0.0020601851851851853	0.009356995884773662
2	52.36	0.010661008230452676	0.0009310699588477366	0.006880144032921811
2	52.4	0.00948559670781893	0.0006327160493827161	0.007093621399176955
2	52.44	0.010892489711934156	0.0008719135802469135	0.007037037037037037
2	52.480000000000004	0.00936985596707819	0.0007381687242798354	0.006671810699588478
2	52.52	0.010439814814814815	0.0006970164609053498	0.00720164609053498
2	52.56	0.010151748971193416	0.0005709876543209877	0.007402263374485597
2	52.6	0.01022633744855967	0.0002777777777777778	0.00801440329218107
2	52.64	0.010244341563786008	0.00047582304526748974	0.008310185185185184
2	52.68	0.012736625514403292	0.00038837448559670784	0.010681584362139918
2	52.72	0.016003086419753086	0.0005992798353909465	0.013397633744855968
2	52.76	0.01600051440329218	0.0006044238683127572	0.013541666666666667
2	52.800000000000004	0.029341563786008232	0.0017489711934156379	0.017824074074074076
2	52.84	0.015987654320987654	0.0001388888888888889	0.013171296296296296
2	52.88	0.0177880658436214	7.458847736625514e-05	0.01510545267489712
2	52.92	0.01836934156378601	0.00011316872427983539	0.015766460905349795
2	52.96	0.022088477366255143	0.0002160493827160494	0.01871141975308642
2	53.0	0.02300925925925926	2.57201646090535e-06	0.018858024691358024
2	53.04	0.02627829218106996	8.74485596707819e-05	0.02049897119341564
2	53.08	0.02713991769547325	9.77366255144033e-05	0.020372942386831277
2	53.120000000000005	0.02650977366255144	1.02880658436214e-05	0.02036008230452675
2	53.160000000000004	0.02645576131687243	2.5720164609053497e-05	0.02004372427983539
2	53.2	0.025372942386831274	6.687242798353909e-05	0.019025205761316874
2	53.24	0.02631687242798354	8.23045267489712e-05	0.019642489711934157
2	53.28	0.0342798353909465	0.0010828189300411523	0.02047582304526749
2	53.32	0.023765432098765433	0.00011831275720164609	0.0178369341563786
2	53.36	0.02224537037037037	0.0001234567901234568	0.016363168724279835
2	53.4	0.022386831275720165	2.05761316872428e-05	0.01611882716049383
2	53.44	0.022049897119341563	8.23045267489712e-05	0.015439814814814814
2	53.480000000000004	0.02342335390946502	9.516460905349794e-05	0.015635288065843623
2	53.52	0.022602880658436214	5.1440329218107e-06	0.014845679012345679
2	53.56	0.021777263374485597	4.11522633744856e-05	0.013269032921810699
2	53.6	0.020715020576131688	0.00011574074074074075	0.01176954732510288
2	53.64	0.01936985596707819	0.00018775720164609054	0.010185185185185186
2	53.68	0.019660493827160494	0.000264917695473251	0.009771090534979423
2	53.72	0.01877829218106996	0.00010288065843621399	0.009722222222222222
2	53.76	0.033739711934156376	0.0021219135802469135	0.014655349794238683
2	53.800000000000004	0.019799382716049384	7.716049382716049e-05	0.010079732510288066
2	53.84	0.02351851851851852	0.0003034979423868313	0.011532921810699589
2	53.88	0.021131687242798354	9.002057613168725e-05	0.010185185185185186
2	53.92	0.02276491769547325	0.0004166666666666667	0.01026491769547325
2	53.96	0.019326131687242797	0.00030092592592592595	0.008510802469135803
2	54.0	0.021525205761316873	0.0008924897119341564	0.009166666666666667
2	54.04	0.018065843621399177	0.0007716049382716049	0.0079809670781893
2	54.08	0.018472222222222223	0.001440329218106996	0.00750514403292181
2	54.120000000000005	0.0168261316872428	0.0012551440329218106	0.006751543209876543
2	54.160000000000004	0.01518775720164609	0.0015174897119341563	0.00570216049382716
2	54.2	0.014902263374485596	0.002065329218106996	0.0055015432098765435
2	54.24	0.02442644032921811	0.003690843621399177	0.007155349794238683
2	54.28	0.012489711934156378	0.0028189300411522633	0.0036188271604938272
2	54.32	0.012343106995884773	0.0029526748971193417	0.003966049382716049
2	54.36	0.012512860082304527	0.002674897119341564	0.004912551440329218
2	54.4	0.009832818930041152	0.0021064814814814813	0.003551954732510288
2	54.44	0.010493827160493827	0.0017258230452674897	0.004218106995884774
2	54.480000000000004	0.01025977366255144	0.0019675925925925924	0.004189814814814815
2	54.52	0.013155864197530865	0.0024305555555555556	0.005452674897119342
2	54.56	0.01084619341563786	0.0021064814814814813	0.004218106995884774
2	54.6	0.011561213991769547	0.002006172839506173	0.004614197530864198
2	54.64	0.010511831275720165	0.001787551440329218	0.004529320987654321
2	54.68	0.009202674897119342	0.0014763374485596708	0.003973765432098765
2	54.72	0.022469135802469137	0.003042695473251029	0.007888374485596707
2	54.76	0.006314300411522634	0.0011728395061728395	0.0026414609053497943
2	54.800000000000004	0.008371913580246913	0.001558641975308642	0.0029963991769547324
2	54.84	0.006123971193415637	0.000676440329218107	0.002139917695473251
2	54.88	0.006589506172839506	0.0010931069958847737	0.0022659465020576134
2	54.92	0.004182098765432099	0.0004861111111111111	0.001756687242798354
2	54.96	0.0032973251028806582	0.00020576131687242798	0.0015200617283950618
2	55.0	0.0020756172839506174	2.3148148148148147e-05	0.00084619341563786
2	55.04	0.0020730452674897117	0.00021862139917695473	0.0007896090534979424
2	55.08	0.0011316872427983538	0.0001286008230452675	0.0002494855967078189
2	55.120000000000005	0.0016846707818930042	0.00010288065843621399	0.0010416666666666667
2	55.160000000000004	0.0021527777777777778	0.000360082304526749	0.001514917695473251
2	55.2	0.01845164609053498	0.00231738683127572	0.005792181069958848
2	55.24	0.003698559670781893	0.0002109053497942387	0.002844650205761317
2	55.28	0.004531893004115227	6.430041152263375e-05	0.003572530864197531
2	55.32	0.00698559670781893	0.00011316872427983539	0.0058590534979423865
2	55.36	0.006095679012345679	6.687242798353909e-05	0.005198045267489712
2	55.4	0.009218106995884774	0.00022376543209876544	0.006944444444444444
2	55.44	0.008996913580246913	1.2860082304526749e-05	0.007456275720164609
2	55.480000000000004	0.011268004115226337	0.00014917695473251028	0.008500514403292182
2	55.52	0.010329218106995885	4.372427983539095e-05	0.007705761316872428
2	55.56	0.013438786008230452	8.23045267489712e-05	0.009647633744855968
2	55.6	0.015051440329218107	2.57201646090535e-06	0.011337448559670782
2	55.64	0.01783179012345679	0.00032407407407407406	0.013804012345679012
2	55.68	0.028935185185185185	0.0017026748971193416	0.017034465020576133
2	55.72	0.017914094650205763	6.687242798353909e-05	0.014498456790123456
2	55.76	0.018189300411522634	0.00033179012345679014	0.014585905349794238
2	55.800000000000004	0.015311213991769547	0.00021862139917695473	0.012664609053497942
2	55.84	0.01734567901234568	0.000977366255144033	0.013739711934156379
2	55.88	0.013984053497942387	0.0003497942386831276	0.01247170781893004
2	55.92	0.01614969135802469	0.0008873456790123457	0.01363940329218107
2	55.96	0.013996913580246913	0.00011316872427983539	0.012986111111111111
2	56.0	0.015848765432098764	0.0004783950617283951	0.014086934156378602
2	56.04	0.013582818930041152	0.0002803497942386831	0.01247170781893004
2	56.08	0.015509259259259259	0.0007767489711934157	0.012968106995884774
2	56.120000000000005	0.01247170781893004	4.372427983539095e-05	0.011337448559670782
2	56.160000000000004	0.024714506172839507	0.0019161522633744856	0.014441872427983539
2	56.2	0.013351337448559672	8.74485596707819e-05	0.011887860082304526
2	56.24	0.013413065843621398	0.0002469135802469136	0.012227366255144033
2	56.28	0.014719650205761317	0.0008024691358024691	0.01180812757201646
2	56.32	0.013852880658436213	0.0006584362139917696	0.011113683127572016
2	56.36	0.015354938271604938	0.00102880658436214	0.011198559670781894
2	56.4	0.014364711934156378	0.0012962962962962963	0.009483024691358024
2	56.44	0.01757716049382716	0.002890946502057613	0.00955246913580247
2	56.480000000000004	0.0170190329218107	0.0038348765432098765	0.0082690329218107
2	56.52	0.0172119341563786	0.0039840534979423865	0.007998971193415638
2	56.56	0.015257201646090535	0.0035416666666666665	0.007271090534979424
2	56.6	0.017281378600823044	0.00352880658436214	0.007600308641975309
2	56.64	0.02496656378600823	0.0038708847736625513	0.009236111111111112
2	56.68	0.016298868312757203	0.0027597736625514404	0.0055478395061728395
2	56.72	0.016296296296296295	0.0022170781893004116	0.004735082304526749
2	56.76	0.01650977366255144	0.002042181069958848	0.0039377572016460905
2	56.800000000000004	0.01768775720164609	0.0026054526748971194	0.0038991769547325104
2	56.84	0.017304526748971195	0.0011265432098765433	0.004987139917695473
2	56.88	0.01884259259259259	0.001779835390946502	0.0052597736625514405
2	56.92	0.016558641975308642	0.001044238683127572	0.003922325102880659
2	56.96	0.01684156378600823	0.0016743827160493826	0.00400977366255144
2	57.0	0.01510545267489712	0.0005118312757201646	0.0038271604938271606
2	57.04	0.01712962962962963	0.000977366255144033	0.004897119341563786
2	57.08	0.01929783950617284	0.0005658436213991769	0.0070421810699588475
2	57.120000000000005	0.03260030864197531	0.003335905349794239	0.010599279835390947
2	57.160000000000004	0.019771090534979423	0.00043467078189300413	0.006337448559670782
2	57.2	0.02052469135802469	0.0006893004115226338	0.006838991769547325
2	57.24	0.01962448559670782	0.0005246913580246914	0.006388888888888889
2	57.28	0.018482510288065843	0.0006224279835390946	0.005324074074074074
2	57.32	0.018886316872427984	0.0005915637860082304	0.0060648148148148145
2	57.36	0.015648148148148147	0.0005606995884773662	0.004876543209876543
2	57.4	0.01797582304526749	0.0014531893004115226	0.006231995884773663
2	57.44	0.01815329218106996	0.001977880658436214	0.004171810699588477
2	57.480000000000004	0.02181841563786008	0.002854938271604938	0.005769032921810699
2	57.52	0.020565843621399175	0.0026594650205761317	0.004372427983539095
2	57.56	0.02336162551440329	0.0028137860082304528	0.006355452674897119
2	57.6	0.03075874485596708	0.0037448559670781893	0.00742798353909465
2	57.64	0.020583847736625513	0.0019212962962962964	0.004387860082304526
2	57.68	0.020671296296296295	0.0017001028806584361	0.005830761316872428
2	57.72	0.021203703703703704	0.002322530864197531	0.006635802469135803
2	57.76	0.0208179012345679	0.002042181069958848	0.007497427983539095
2	57.800000000000004	0.020185185185185184	0.002142489711934156	0.006787551440329218
2	57.84	0.020252057613168725	0.0028600823045267488	0.006123971193415637
2	57.88	0.01621656378600823	0.0018261316872427984	0.0025257201646090533
2	57.92	0.017592592592592594	0.0024228395061728393	0.0037088477366255144
2	57.96	0.016417181069958847	0.0017463991769547326	0.0022453703703703702
2	58.0	0.01827417695473251	0.0020833333333333333	0.0043055555555555555
2	58.04	0.015722736625514402	0.0012988683127572015	0.002397119341563786
2	58.08	0.028171296296296295	0.003667695473251029	0.0069624485596707815
2	58.120000000000005	0.012741769547325104	0.0010030864197530865	0.0010570987654320988
2	58.160000000000004	0.014434156378600823	0.0012885802469135802	0.0022968106995884773
2	58.2	0.011610082304526748	0.0010751028806584362	0.0010313786008230453
2	58.24	0.011782407407407408	0.0013323045267489711	0.0014660493827160495
2	58.28	0.008616255144032922	0.0007998971193415638	0.0008153292181069958
2	58.32	0.006736111111111111	0.0007098765432098765	0.0007767489711934157
2	58.36	0.01040380658436214	0.0015483539094650206	0.0009104938271604938
2	58.4	0.010128600823045267	0.0015560699588477367	0.0008950617283950618
2	58.44	0.01276491769547325	0.002337962962962963	0.0012654320987654322
2	58.480000000000004	0.01143775720164609	0.0025462962962962965	0.0009696502057613169
2	58.52	0.014616769547325104	0.0035108024691358026	0.0016898148148148148
2	58.56	0.024868827160493826	0.005192901234567901	0.0047067901234567906
2	58.6	0.015262345679012346	0.0040637860082304526	0.00231738683127572
2	58.64	0.015511831275720164	0.003806584362139918	0.00294238683127572
2	58.68	0.02099537037037037	0.003883744855967078	0.006859567901234568
2	58.72	0.019449588477366254	0.003094135802469136	0.006787551440329218
2	58.76	0.02364969135802469	0.0024408436213991767	0.010622427983539094
2	58.800000000000004	0.02265946502057613	0.0014891975308641975	0.011015946502057613
2	58.84	0.023657407407407408	0.0010879629629629629	0.011905864197530864
2	58.88	0.02171553497942387	0.0007664609053497942	0.01176954732510288
2	58.92	0.019454732510288064	0.0004603909465020576	0.01069701646090535
2	58.96	0.018094135802469137	0.0002932098765432099	0.011141975308641975
2	59.0	0.016661522633744857	0.0002469135802469136	0.00960133744855967
2	59.04	0.029166666666666667	0.0019804526748971193	0.01275462962962963
2	59.08	0.01513888888888889	0.0003369341563786008	0.007029320987654321
2	59.120000000000005	0.01496141975308642	0.00038065843621399177	0.007268518518518519
2	59.160000000000004	0.014393004115226338	0.0002803497942386831	0.007253086419753086
2	59.2	0.01541409465020576	0.00028549382716049385	0.009254115226337449
2	59.24	0.0145190329218107	0.00015174897119341564	0.008580246913580248
2	59.28	0.013261316872427983	0.0001080246913580247	0.008258744855967079
2	59.32	0.012448559670781893	5.6584362139917696e-05	0.007037037037037037
2	59.36	0.01063014403292181	5.915637860082304e-05	0.006391460905349794
2	59.4	0.014555041152263375	0.00023919753086419754	0.008665123456790123
2	59.44	0.014151234567901235	5.6584362139917696e-05	0.009835390946502058
2	59.480000000000004	0.01746656378600823	0.00020318930041152264	0.011044238683127571
2	59.52	0.02521604938271605	0.0010776748971193415	0.013310185185185185
2	59.56	0.015174897119341564	7.458847736625514e-05	0.011494341563786007
2	59.6	0.014940843621399177	3.3436213991769545e-05	0.011669238683127572
2	59.64	0.01833590534979424	0.0001388888888888889	0.012489711934156378
2	59.68	0.01846707818930041	0.00019290123456790122	0.012039609053497942
2	59.72	0.020095164609053497	0.0002700617283950617	0.012355967078189301
2	59.76	0.016435185185185185	9.259259259259259e-05	0.01107253086419753
2	59.800000000000004	0.014897119341563786	6.430041152263375e-05	0.011183127572016461
2	59.84	0.013734567901234567	4.886831275720165e-05	0.01007201646090535
2	59.88	0.01359567901234568	6.17283950617284e-05	0.009122942386831276
2	59.92	0.01514917695473251	2.05761316872428e-05	0.009722222222222222
2	59.96	0.013909465020576132	0.0001646090534979424	0.0076851851851851855
2	60.0	0.026401748971193417	0.0013580246913580246	0.011733539094650206
2	60.04	0.011090534979423868	0.00020318930041152264	0.0053626543209876545
2	60.08	0.011162551440329217	0.0001594650205761317	0.005756172839506172
2	60.120000000000005	0.008701131687242798	0.0001594650205761317	0.003966049382716049
2	60.160000000000004	0.00842335390946502	4.372427983539095e-05	0.003757716049382716
2	60.2	0.006265432098765432	0.00015432098765432098	0.0019753086419753087
2	60.24	0.006761831275720165	8.23045267489712e-05	0.002258230452674897
2	60.28	0.008536522633744856	0.00016718106995884774	0.003523662551440329
2	60.32	0.00970679012345679	6.944444444444444e-05	0.004629629629629629
2	60.36	0.010162037037037037	0.00019032921810699588	0.004356995884773663
2	60.4	0.007471707818930041	0.00012602880658436213	0.002852366255144033
2	60.44	0.008881172839506173	0.00022376543209876544	0.003016975308641975
2	60.480000000000004	0.018281893004115226	0.0011805555555555556	0.00570216049382716
2	60.52	0.007518004115226337	0.00023919753086419754	0.0017978395061728396
2	60.56	0.004254115226337449	3.60082304526749e-05	0.0010133744855967079
2	60.6	0.007199074074074074	0.00020318930041152264	0.001558641975308642
2	60.64	0.003220164609053498	2.5720164609053497e-05	0.0006404320987654321
2	60.68	0.0063863168724279835	0.00019804526748971193	0.0012294238683127573
2	60.72	0.001990740740740741	4.11522633744856e-05	0.0005324074074074074
2	60.76	0.0040174897119341565	8.487654320987654e-05	0.0015097736625514404
2	60.800000000000004	0.0020910493827160496	4.372427983539095e-05	0.0006147119341563787
2	60.84	0.004066358024691358	0.00027520576131687244	0.001116255144032922
2	60.88	0.003019547325102881	0.00010030864197530864	0.0010236625514403292
2	60.92	0.002119341563786008	0.00011316872427983539	0.0004552469135802469
2	60.96	0.015851337448559672	0.0013940329218106995	0.003989197530864197
2	61.0	0.0005709876543209877	5.915637860082304e-05	0.00018775720164609054
2	61.04	0.0008873456790123457	6.17283950617284e-05	0.0005092592592592592
2	61.08	0.0009593621399176954	3.08641975308642e-05	0.0006970164609053498
2	61.120000000000005	0.0013271604938271606	5.401234567901235e-05	0.0008024691358024691
2	61.160000000000004	0.00084619341563786	4.6296296296296294e-05	0.0005889917695473251
2	61.2	0.0012885802469135802	2.05761316872428e-05	0.0008230452674897119
2	61.24	0.0010390946502057614	2.5720164609053497e-05	0.0007896090534979424
2	61.28	0.001376028806584362	3.3436213991769545e-05	0.0007741769547325103
2	61.32	0.0009876543209876543	5.1440329218107e-06	0.0007844650205761317
2	61.36	0.0018775720164609054	4.6296296296296294e-05	0.0003832304526748971
2	61.4	0.002654320987654321	9.77366255144033e-05	0.0010493827160493827
2	61.44	0.01543724279835391	0.0015766460905349794	0.004372427983539095
2	61.480000000000004	0.001566358024691358	6.430041152263375e-05	0.000787037037037037
2	61.52	0.0011728395061728395	3.3436213991769545e-05	0.0005787037037037037
2	61.56	0.0033539094650205763	6.17283950617284e-05	0.0013991769547325103
2	61.6	0.0015303497942386831	8.23045267489712e-05	0.0005066872427983539
2	61.64	0.0034233539094650207	7.458847736625514e-05	0.0010879629629629629
2	61.68	0.0032896090534979424	7.973251028806585e-05	0.0003986625514403292
2	61.72	0.005002572016460905	0.00023919753086419754	0.000668724279835391
2	61.76	0.00488940329218107	0.00018518518518518518	0.0003266460905349794
2	61.800000000000004	0.007078189300411522	0.0002469135802469136	0.0016203703703703703
2	61.84	0.007186213991769547	0.00014917695473251028	0.002037037037037037
2	61.88	0.00934156378600823	0.00016975308641975308	0.003436213991769547
2	61.92	0.02046039094650206	0.0011754115226337448	0.007199074074074074
2	61.96	0.009616769547325103	0.00024176954732510288	0.004025205761316873
2	62.0	0.011965020576131687	0.00023405349794238683	0.005198045267489712
2	62.04	0.01066872427983539	0.0001646090534979424	0.005120884773662552
2	62.08	0.014254115226337448	0.0002494855967078189	0.00713477366255144
2	62.120000000000005	0.013724279835390946	0.0003266460905349794	0.007150205761316872
2	62.160000000000004	0.017934670781893005	0.00033950617283950616	0.009122942386831276
2	62.2	0.014801954732510288	0.00018518518518518518	0.007875514403292181
2	62.24	0.017664609053497943	0.00027520576131687244	0.009606481481481481
2	62.28	0.015318930041152264	0.00016718106995884774	0.008657407407407407
2	62.32	0.019400720164609052	0.00022890946502057612	0.01077417695473251
2	62.36	0.014951131687242799	0.00015174897119341564	0.008652263374485597
2	62.4	0.03132716049382716	0.001787551440329218	0.013248456790123457
2	62.440000000000005	0.012883230452674897	0.00022890946502057612	0.00694701646090535
2	62.480000000000004	0.013775720164609054	0.0002932098765432099	0.007474279835390947
2	62.52	0.015468106995884775	0.0003215020576131687	0.009194958847736625
2	62.56	0.01433641975308642	0.00025205761316872427	0.00801954732510288
2	62.6	0.01444701646090535	0.00027520576131687244	0.008670267489711935
2	62.64	0.012662037037037038	0.00015432098765432098	0.007276234567901234
2	62.68	0.010967078189300412	0.0001234567901234568	0.007335390946502058
2	62.72	0.00882201646090535	5.1440329218106995e-05	0.005941358024691358
2	62.76	0.009156378600823046	0.00011059670781893004	0.006296296296296296
2	62.800000000000004	0.007312242798353909	7.71604938271605e-06	0.004323559670781893
2	62.84	0.008806584362139918	0.00012088477366255144	0.004794238683127572
2	62.88	0.017289094650205762	0.0007716049382716049	0.007196502057613169
2	62.92	0.007672325102880659	3.8580246913580246e-05	0.004585905349794239
2	62.96	0.008909465020576131	0.00026748971193415636	0.004560185185185185
2	63.0	0.007821502057613169	6.17283950617284e-05	0.004151234567901235
2	63.04	0.008729423868312757	0.00014660493827160494	0.004130658436213992
2	63.08	0.0062139917695473255	2.3148148148148147e-05	0.0027469135802469136
2	63.120000000000005	0.008724279835390947	0.00019804526748971193	0.00386059670781893
2	63.160000000000004	0.006679526748971193	1.2860082304526749e-05	0.0036368312757201647
2	63.2	0.010414094650205761	5.401234567901235e-05	0.005830761316872428
2	63.24	0.008045267489711934	5.1440329218107e-06	0.004925411522633745
2	63.28	0.011766975308641976	3.8580246913580246e-05	0.007561728395061728
2	63.32	0.010511831275720165	2.57201646090535e-06	0.007692901234567901
2	63.36	0.026512345679012346	0.0011676954732510287	0.013688271604938271
2	63.4	0.013325617283950618	2.8292181069958848e-05	0.010861625514403292
2	63.440000000000005	0.013832304526748971	8.74485596707819e-05	0.011689814814814814
2	63.480000000000004	0.014002057613168724	6.17283950617284e-05	0.012415123456790123
2	63.52	0.014969135802469136	2.8292181069958848e-05	0.013472222222222222
2	63.56	0.01681327160493827	7.71604938271605e-06	0.01544238683127572
2	63.6	0.016304012345679013	1.54320987654321e-05	0.015205761316872428
2	63.64	0.017111625514403293	2.57201646090535e-06	0.01594135802469136
2	63.68	0.01297582304526749	1.02880658436214e-05	0.01199588477366255
2	63.72	0.012114197530864198	0.0	0.010429526748971194
2	63.76	0.013729423868312758	2.5720164609053497e-05	0.011113683127572016
2	63.800000000000004	0.016679526748971194	0.00011316872427983539	0.013253600823045268
2	63.84	0.02577417695473251	0.0012474279835390947	0.014616769547325104
2	63.88	0.01477880658436214	0.00023919753086419754	0.010234053497942387
2	63.92	0.012160493827160494	0.0002932098765432099	0.008369341563786008
2	63.96	0.011718106995884773	0.0004603909465020576	0.008189300411522634
2	64.0	0.01209619341563786	0.0006275720164609053	0.00856224279835391
2	64.04	0.011141975308641975	0.0005658436213991769	0.008073559670781893
2	64.08	0.011417181069958848	0.0006738683127572016	0.008503086419753086
2	64.12	0.007690329218106996	0.00039609053497942386	0.0054783950617283955
2	64.16	0.0074331275720164606	0.0002803497942386831	0.005511831275720165
2	64.2	0.006473765432098765	0.00015432098765432098	0.004652777777777777
2	64.24	0.007512860082304527	0.00047325102880658434	0.005195473251028806
2	64.28	0.007795781893004115	0.000360082304526749	0.005565843621399177
2	64.32000000000001	0.01800154320987654	0.0013991769547325103	0.008443930041152263
2	64.36	0.006553497942386831	0.0003266460905349794	0.004300411522633745
2	64.4	0.007217078189300411	0.0005195473251028807	0.004832818930041153
2	64.44	0.0069624485596707815	0.00039609053497942386	0.004675925925925926
2	64.48	0.0074099794238683125	0.0004320987654320988	0.005321502057613169
2	64.52	0.007770061728395062	0.00040380658436213994	0.00551440329218107
2	64.56	0.007343106995884773	0.000367798353909465	0.005470679012345679
2	64.6	0.007620884773662551	0.0004449588477366255	0.005614711934156379
2	64.64	0.006988168724279835	0.0003755144032921811	0.005396090534979424
2	64.68	0.008145576131687243	0.0003497942386831276	0.00632201646090535
2	64.72	0.0066280864197530865	0.00029063786008230453	0.005622427983539095
2	64.76	0.006635802469135803	0.0003189300411522634	0.0049845679012345675
2	64.8	0.0175951646090535	0.0015869341563786007	0.008549382716049382
2	64.84	0.007790637860082304	0.0007433127572016461	0.005637860082304527
2	64.88	0.010447530864197531	0.0008333333333333334	0.008099279835390947
2	64.92	0.013549382716049383	0.0007458847736625515	0.0091820987654321
2	64.96000000000001	0.01032150205761317	7.458847736625514e-05	0.008179012345679013
2	65.0	0.012016460905349795	7.458847736625514e-05	0.008451646090534979
2	65.04	0.011141975308641975	0.00011574074074074075	0.008335905349794238
2	65.08	0.014328703703703703	9.259259259259259e-05	0.010838477366255143
2	65.12	0.017806069958847738	0.00012602880658436213	0.014266975308641976
2	65.16	0.01890946502057613	6.687242798353909e-05	0.015162037037037036
2	65.2	0.02040380658436214	0.00010288065843621399	0.01622942386831276
2	65.24	0.018513374485596708	2.57201646090535e-06	0.01544238683127572
2	65.28	0.030565843621399177	0.0014429012345679012	0.0173559670781893
2	65.32000000000001	0.015344650205761317	3.60082304526749e-05	0.012258230452674898
2	65.36	0.013374485596707819	0.00011574074074074075	0.010208333333333333
2	65.4	0.01	3.60082304526749e-05	0.007373971193415638
2	65.44	0.010393518518518519	3.60082304526749e-05	0.007577160493827161
2	65.48	0.008557098765432099	1.2860082304526749e-05	0.00606738683127572
2	65.52	0.009058641975308642	9.77366255144033e-05	0.0063631687242798355
2	65.56	0.007816358024691357	3.08641975308642e-05	0.0052263374485596705
2	65.6	0.007662037037037037	7.71604938271605e-06	0.005655864197530864
2	65.64	0.006468621399176954	4.6296296296296294e-05	0.004120370370370371
2	65.68	0.00456275720164609	1.02880658436214e-05	0.003294753086419753
2	65.72	0.004845679012345679	2.5720164609053497e-05	0.0030324074074074073
2	65.76	0.016304012345679013	0.0012371399176954732	0.00621141975308642
2	65.8	0.00485082304526749	0.00010288065843621399	0.003073559670781893
2	65.84	0.004963991769547325	2.8292181069958848e-05	0.0036085390946502057
2	65.88	0.007988683127572017	7.458847736625514e-05	0.005555555555555556
2	65.92	0.0066846707818930045	3.08641975308642e-05	0.005095164609053498
2	65.96000000000001	0.00841820987654321	3.08641975308642e-05	0.00647119341563786
2	66.0	0.0059722222222222225	7.71604938271605e-06	0.005054012345679012
2	66.04	0.00797582304526749	4.372427983539095e-05	0.006676954732510288
2	66.08	0.007456275720164609	3.3436213991769545e-05	0.0065817901234567905
2	66.12	0.007957818930041152	5.1440329218106995e-05	0.006923868312757202
2	66.16	0.008186728395061729	2.3148148148148147e-05	0.007314814814814815
2	66.2	0.007590020576131687	4.6296296296296294e-05	0.00669238683127572
2	66.24	0.021080246913580247	0.0011959876543209877	0.011275720164609053
2	66.28	0.006923868312757202	3.3436213991769545e-05	0.005864197530864198
2	66.32000000000001	0.007587448559670782	9.002057613168725e-05	0.0065020576131687245
2	66.36	0.005	2.5720164609053497e-05	0.004614197530864198
2	66.4	0.005712448559670782	7.71604938271605e-06	0.005313786008230453
2	66.44	0.00415380658436214	2.5720164609053497e-05	0.0037242798353909466
2	66.48	0.00456275720164609	1.800411522633745e-05	0.0041229423868312754
2	66.52	0.004387860082304526	2.57201646090535e-06	0.0036085390946502057
2	66.56	0.004215534979423868	1.800411522633745e-05	0.0035030864197530863
2	66.6	0.004210390946502058	2.8292181069958848e-05	0.003410493827160494
2	66.64	0.004243827160493827	2.05761316872428e-05	0.0035185185185185185
2	66.68	0.004657921810699589	7.71604938271605e-06	0.003927469135802469
2	66.72	0.015488683127572017	0.0011085390946502058	0.006484053497942387
2	66.76	0.0052366255144032925	6.17283950617284e-05	0.004104938271604938
2	66.8	0.0049845679012345675	4.11522633744856e-05	0.004092078189300411
2	66.84	0.006381172839506173	5.1440329218106995e-05	0.005177469135802469
2	66.88	0.0051800411522633745	4.372427983539095e-05	0.0042026748971193415
2	66.92	0.007417695473251029	2.8292181069958848e-05	0.005486111111111111
2	66.96000000000001	0.00587962962962963	1.54320987654321e-05	0.004459876543209876
2	67.0	0.0076851851851851855	3.60082304526749e-05	0.005360082304526749
2	67.04	0.006844135802469136	2.05761316872428e-05	0.00466820987654321
2	67.08	0.007996399176954733	4.372427983539095e-05	0.005069444444444444
2	67.12	0.008253600823045267	2.05761316872428e-05	0.004573045267489712
2	67.16	0.008006687242798355	3.3436213991769545e-05	0.004439300411522634
2	67.2	0.021568930041152262	0.001337448559670782	0.007932098765432098
2	67.24	0.010159465020576132	0.0003034979423868313	0.004182098765432099
2	67.28	0.014567901234567901	0.0003523662551440329	0.004660493827160494
2	67.32000000000001	0.013768004115226338	0.00011059670781893004	0.0037962962962962963
2	67.36	0.01271604938271605	0.0003292181069958848	0.0035185185185185185
2	67.4	0.009313271604938271	0.0001800411522633745	0.0024948559670781895
2	67.44	0.008045267489711934	0.00012602880658436213	0.0013503086419753086
2	67.48	0.005473251028806584	5.915637860082304e-05	0.0016306584362139917
2	67.52	0.008973765432098765	5.6584362139917696e-05	0.0040406378600823046
2	67.56	0.006941872427983539	1.54320987654321e-05	0.003883744855967078
2	67.6	0.009140946502057613	2.3148148148148147e-05	0.005555555555555556
2	67.64	0.008629115226337448	1.02880658436214e-05	0.0057304526748971196
2	67.68	0.022785493827160493	0.0015123456790123457	0.008840020576131688
2	67.72	0.00907664609053498	4.11522633744856e-05	0.0058590534979423865
2	67.76	0.008050411522633746	2.8292181069958848e-05	0.00566358024691358
2	67.8	0.009202674897119342	5.6584362139917696e-05	0.006442901234567902
2	67.84	0.008425925925925925	1.2860082304526749e-05	0.0065020576131687245
2	67.88	0.009583333333333333	1.800411522633745e-05	0.007247942386831276
2	67.92	0.009439300411522633	2.5720164609053497e-05	0.007142489711934157
2	67.96000000000001	0.012142489711934157	2.8292181069958848e-05	0.008909465020576131
2	68.0	0.011584362139917696	2.57201646090535e-06	0.009040637860082305
2	68.04	0.014616769547325104	2.05761316872428e-05	0.011514917695473251
2	68.08	0.013657407407407408	7.20164609053498e-05	0.010699588477366255
2	68.12	0.016231995884773663	1.54320987654321e-05	0.012605452674897119
2	68.16	0.024776234567901234	0.0009876543209876543	0.013454218106995885
2	68.2	0.01103395061728395	5.915637860082304e-05	0.009122942386831276
2	68.24	0.011350308641975308	0.0001286008230452675	0.009781378600823046
2	68.28	0.011445473251028807	0.00012602880658436213	0.01000514403292181
2	68.32000000000001	0.015733024691358025	9.77366255144033e-05	0.012615740740740742
2	68.36	0.015244341563786009	1.800411522633745e-05	0.01275462962962963
2	68.4	0.019277263374485598	0.00014146090534979423	0.01584619341563786
2	68.44	0.019953703703703703	6.944444444444444e-05	0.016226851851851853
2	68.48	0.022085905349794238	6.430041152263375e-05	0.017924382716049382
2	68.52	0.01993312757201646	1.54320987654321e-05	0.016213991769547326
2	68.56	0.01940329218106996	2.5720164609053497e-05	0.016041666666666666
2	68.60000000000001	0.014483024691358025	5.401234567901235e-05	0.011885288065843621
2	68.64	0.025030864197530863	0.0011856995884773664	0.014040637860082304
2	68.68	0.012476851851851852	0.00010545267489711934	0.011147119341563786
2	68.72	0.013441358024691359	5.6584362139917696e-05	0.012013888888888888
2	68.76	0.015324074074074073	9.77366255144033e-05	0.013425925925925926
2	68.8	0.013888888888888888	1.800411522633745e-05	0.012013888888888888
2	68.84	0.016129115226337448	9.259259259259259e-05	0.012723765432098766
2	68.88	0.01363425925925926	1.54320987654321e-05	0.011473765432098765
2	68.92	0.016430041152263375	5.6584362139917696e-05	0.013055555555555556
2	68.96000000000001	0.014218106995884773	1.2860082304526749e-05	0.011867283950617284
2	69.0	0.01550411522633745	3.60082304526749e-05	0.012445987654320988
2	69.04	0.013657407407407408	1.02880658436214e-05	0.01132716049382716
2	69.08	0.014272119341563786	5.915637860082304e-05	0.011494341563786007
2	69.12	0.02279835390946502	0.0011008230452674897	0.012217078189300411
2	69.16	0.012191358024691358	9.516460905349794e-05	0.00905349794238683
2	69.2	0.011003086419753087	2.5720164609053497e-05	0.008037551440329218
2	69.24	0.01129372427983539	7.458847736625514e-05	0.008181584362139917
2	69.28	0.011383744855967078	0.00014917695473251028	0.009081790123456791
2	69.32000000000001	0.009729938271604939	5.1440329218106995e-05	0.007710905349794238
2	69.36	0.011311728395061728	4.11522633744856e-05	0.009729938271604939
2	69.4	0.009938271604938272	3.08641975308642e-05	0.008472222222222223
2	69.44	0.009735082304526748	5.915637860082304e-05	0.008510802469135803
2	69.48	0.009483024691358024	3.08641975308642e-05	0.007816358024691357
2	69.52	0.010277777777777778	3.08641975308642e-05	0.008623971193415637
2	69.56	0.009277263374485596	2.05761316872428e-05	0.007235082304526749
2	69.60000000000001	0.022795781893004116	0.0013734567901234568	0.010676440329218106
2	69.64	0.010126028806584362	1.54320987654321e-05	0.006643518518518518
2	69.68	0.010450102880658436	6.687242798353909e-05	0.007109053497942387
2	69.72	0.010614711934156378	3.60082304526749e-05	0.007183641975308642
2	69.76	0.011525205761316873	4.6296296296296294e-05	0.008433641975308642
2	69.8	0.013698559670781893	4.11522633744856e-05	0.010997942386831275
2	69.84	0.012818930041152263	1.54320987654321e-05	0.011468621399176955
2	69.88	0.01643261316872428	6.944444444444444e-05	0.014375
2	69.92	0.016805555555555556	5.1440329218106995e-05	0.015390946502057613
2	69.96000000000001	0.019786522633744856	5.915637860082304e-05	0.01742283950617284
2	70.0	0.021766975308641974	3.60082304526749e-05	0.018575102880658435
2	70.04	0.025516975308641974	7.716049382716049e-05	0.020931069958847737
2	70.08	0.03797582304526749	0.0017515432098765432	0.02261059670781893
2	70.12	0.029444444444444443	0.000977366255144033	0.021772119341563787
2	70.16	0.029904835390946502	0.0012602880658436214	0.022155349794238683
2	70.2	0.030252057613168723	0.001293724279835391	0.022474279835390947
2	70.24	0.02950360082304527	0.0011496913580246913	0.022577160493827162
2	70.28	0.028989197530864198	0.0010030864197530865	0.022019032921810698
2	70.32000000000001	0.027921810699588476	0.000779320987654321	0.021841563786008232
2	70.36	0.02575102880658436	0.0005041152263374485	0.02047067901234568
2	70.4	0.024228395061728396	0.0004243827160493827	0.019609053497942387
2	70.44	0.022049897119341563	0.0003446502057613169	0.017926954732510287
2	70.48	0.021046810699588477	0.0006995884773662552	0.016882716049382716
2	70.52	0.018546810699588478	0.000558127572016461	0.014627057613168725
2	70.56	0.030308641975308644	0.002229938271604938	0.015200617283950618
2	70.60000000000001	0.014356995884773663	0.0007330246913580247	0.009920267489711934
2	70.64	0.011265432098765432	0.0009439300411522634	0.006201131687242799
2	70.68	0.010506687242798353	0.001095679012345679	0.005131172839506173
2	70.72	0.01268261316872428	0.0013143004115226337	0.006049382716049383
2	70.76	0.013724279835390946	0.0012037037037037038	0.007448559670781893
2	70.8	0.011864711934156379	0.0011342592592592593	0.006689814814814815
2	70.84	0.008968621399176955	0.0013168724279835392	0.004781378600823045
2	70.88	0.005612139917695473	0.0011522633744855968	0.002507716049382716
2	70.92	0.0058461934156378605	0.0013503086419753086	0.0021296296296296298
2	70.96000000000001	0.005522119341563786	0.001242283950617284	0.002433127572016461
2	71.0	0.007507716049382716	0.0009490740740740741	0.004925411522633745
2	71.04	0.019174382716049383	0.0022736625514403292	0.007978395061728394
2	71.08	0.00775977366255144	0.0015303497942386831	0.005005144032921811
2	71.12	0.006003086419753087	0.0008153292181069958	0.004022633744855967
2	71.16	0.006741255144032922	0.0007690329218106996	0.004578189300411523
2	71.2	0.004714506172839506	0.0006893004115226338	0.00290380658436214
2	71.24	0.005246913580246914	0.0009233539094650206	0.0031147119341563786
2	71.28	0.003927469135802469	0.0008924897119341564	0.0018621399176954733
2	71.32000000000001	0.0049845679012345675	0.0010056584362139918	0.0022505144032921812
2	71.36	0.00720679012345679	0.0009465020576131687	0.004220679012345679
2	71.4	0.010648148148148148	0.0008796296296296296	0.006728395061728395
2	71.44	0.012191358024691358	0.0008230452674897119	0.007574588477366255
2	71.48	0.010949074074074075	0.0008616255144032922	0.0063863168724279835
2	71.52	0.021674382716049382	0.0022222222222222222	0.008217592592592592
2	71.56	0.006195987654320988	0.0007947530864197531	0.0022145061728395064
2	71.60000000000001	0.006491769547325103	0.0011676954732510287	0.002397119341563786
2	71.64	0.005619855967078189	0.0013323045267489711	0.002006172839506173
2	71.68	0.008310185185185184	0.0016460905349794238	0.004205246913580247
2	71.72	0.008150720164609054	0.0015277777777777779	0.004457304526748971
2	71.76	0.009194958847736625	0.0015277777777777779	0.005576131687242798
2	71.8	0.00790380658436214	0.0015869341563786007	0.004714506172839506
2	71.84	0.008173868312757201	0.0015406378600823045	0.004953703703703704
2	71.88	0.007155349794238683	0.0016229423868312758	0.003930041152263374
2	71.92	0.005264917695473251	0.0013605967078189301	0.0029218106995884774
2	71.96000000000001	0.007067901234567901	0.0013194444444444445	0.0043852880658436216
2	72.0	0.017680041152263376	0.0025	0.006710390946502057
2	72.04	0.004760802469135803	0.0006995884773662552	0.0031507201646090535
2	72.08	0.004233539094650206	0.0008770576131687243	0.0027391975308641977
2	72.12	0.007145061728395062	0.0013271604938271606	0.004434156378600823
2	72.16	0.006201131687242799	0.0009053497942386831	0.004380144032921811
2	72.2	0.0069958847736625515	0.0009567901234567902	0.0044907407407407405
2	72.24	0.004472736625514403	0.00016718106995884774	0.0033667695473251027
2	72.28	0.006231995884773663	0.00041923868312757203	0.004125514403292181
2	72.32000000000001	0.0049948559670781895	0.00046810699588477366	0.0029861111111111113
2	72.36	0.004459876543209876	0.0004449588477366255	0.0022530864197530865
2	72.4	0.005426954732510288	0.0008333333333333334	0.0026311728395061727
2	72.44	0.0037088477366255144	0.0007381687242798354	0.0013425925925925925
2	72.48	0.01881687242798354	0.00283179012345679	0.00563014403292181
2	72.52	0.0035185185185185185	0.0011136831275720164	0.0008436213991769547
2	72.56	0.004233539094650206	0.0014737654320987653	0.0011111111111111111
2	72.60000000000001	0.0034696502057613167	0.001072530864197531	0.0008230452674897119
2	72.64	0.004951131687242798	0.0010468106995884774	0.0017232510288065844
2	72.68	0.0039017489711934156	0.0006815843621399177	0.0013425925925925925
2	72.72	0.006661522633744856	0.0012808641975308641	0.002258230452674897
2	72.76	0.006165123456790124	0.0012088477366255144	0.002258230452674897
2	72.8	0.008698559670781893	0.0008230452674897119	0.0035082304526748973
2	72.84	0.006905864197530864	0.0006198559670781893	0.003387345679012346
2	72.88	0.006977880658436214	0.0007973251028806584	0.0030992798353909464
2	72.92	0.008876028806584363	0.0011085390946502058	0.005054012345679012
2	72.96000000000001	0.02113425925925926	0.0023276748971193416	0.008024691358024692
2	73.0	0.007235082304526749	0.0009722222222222222	0.004387860082304526
2	73.04	0.007165637860082305	0.0009027777777777777	0.0047299382716049386
2	73.08	0.007602880658436214	0.0009336419753086419	0.004333847736625514
2	73.12	0.004205246913580247	0.0006481481481481481	0.0020498971193415637
2	73.16	0.005612139917695473	0.0011265432098765433	0.0028497942386831276
2	73.2	0.002844650205761317	0.0008076131687242799	0.0014068930041152264
2	73.24	0.006445473251028806	0.0007664609053497942	0.004488168724279836
2	73.28	0.008922325102880659	0.0006275720164609053	0.006880144032921811
2	73.32000000000001	0.013292181069958848	0.0010879629629629629	0.009974279835390946
2	73.36	0.015249485596707819	0.0009825102880658436	0.011640946502057613
2	73.4	0.016962448559670783	0.0009156378600823045	0.01286008230452675
2	73.44	0.031049382716049383	0.002471707818930041	0.015576131687242799
2	73.48	0.017296810699588477	0.0009722222222222222	0.012026748971193416
2	73.52	0.018626543209876542	0.001823559670781893	0.012080761316872428
2	73.56	0.01783179012345679	0.0019830246913580245	0.011141975308641975
2	73.60000000000001	0.01789866255144033	0.0026440329218106995	0.010694444444444444
2	73.64	0.015810185185185184	0.0024408436213991767	0.009632201646090535
2	73.68	0.018078703703703704	0.0025205761316872428	0.010203189300411523
2	73.72	0.016141975308641976	0.001926440329218107	0.009238683127572016
2	73.76	0.015877057613168724	0.0016383744855967078	0.007921810699588477
2	73.8	0.01279835390946502	0.0009619341563786008	0.005740740740740741
2	73.84	0.013400205761316872	0.0007484567901234568	0.005244341563786008
2	73.88	0.014765946502057613	0.0006712962962962962	0.0053858024691358026
2	73.92	0.031213991769547325	0.0026311728395061727	0.01000514403292181
2	73.96000000000001	0.013078703703703703	0.00036265432098765433	0.006638374485596708
2	74.0	0.011165123456790124	0.00020061728395061727	0.006221707818930041
2	74.04	0.012890946502057613	0.00030092592592592595	0.007906378600823044
2	74.08	0.012584876543209876	0.00022376543209876544	0.007901234567901235
2	74.12	0.016342592592592593	0.0001594650205761317	0.010393518518518519
2	74.16	0.017276234567901234	7.458847736625514e-05	0.010378086419753086
2	74.2	0.019493312757201647	0.00012602880658436213	0.012093621399176954
2	74.24	0.0167309670781893	3.3436213991769545e-05	0.011638374485596709
2	74.28	0.0166358024691358	8.487654320987654e-05	0.012327674897119341
2	74.32000000000001	0.013842592592592592	6.430041152263375e-05	0.010938786008230453
2	74.36	0.012762345679012346	5.1440329218106995e-05	0.0103369341563786
2	74.4	0.022788065843621398	0.00125	0.011193415637860082
2	74.44	0.009686213991769548	7.973251028806585e-05	0.00768775720164609
2	74.48	0.009056069958847737	4.6296296296296294e-05	0.007199074074074074
2	74.52	0.008027263374485597	1.2860082304526749e-05	0.006167695473251029
2	74.56	0.007451131687242798	6.944444444444444e-05	0.005010288065843621
2	74.60000000000001	0.006448045267489712	2.3148148148148147e-05	0.004583333333333333
2	74.64	0.008626543209876544	4.886831275720165e-05	0.005910493827160494
2	74.68	0.009848251028806584	5.1440329218107e-06	0.007860082304526748
2	74.72	0.012242798353909465	4.11522633744856e-05	0.009416152263374486
2	74.76	0.01172067901234568	7.71604938271605e-06	0.00960133744855967
2	74.8	0.014058641975308641	2.05761316872428e-05	0.011394032921810699
2	74.84	0.013590534979423868	0.0	0.011391460905349794
2	74.88	0.027849794238683126	0.0009439300411522634	0.015162037037037036
2	74.92	0.015645576131687242	3.08641975308642e-05	0.013088991769547325
2	74.96000000000001	0.016193415637860083	3.08641975308642e-05	0.013397633744855968
2	75.0	0.017253086419753087	0.00012088477366255144	0.013827160493827161
2	75.04	0.016247427983539096	0.00010030864197530864	0.0129809670781893
2	75.08	0.0154809670781893	0.00011059670781893004	0.012559156378600823
2	75.12	0.014789094650205762	3.60082304526749e-05	0.011905864197530864
2	75.16	0.017301954732510286	0.00012602880658436213	0.01261059670781893
2	75.2	0.015805041152263374	8.23045267489712e-05	0.012109053497942387
2	75.24	0.017006172839506173	0.0001286008230452675	0.012726337448559671
2	75.28	0.015558127572016462	1.2860082304526749e-05	0.012358539094650206
2	75.32000000000001	0.017705761316872428	5.401234567901235e-05	0.013739711934156379
2	75.36	0.02663065843621399	0.0009542181069958848	0.015252057613168724
2	75.4	0.018996913580246914	0.00023662551440329217	0.01436985596707819
2	75.44	0.020054012345679013	0.0001440329218106996	0.015087448559670782
2	75.48	0.01999485596707819	4.372427983539095e-05	0.015311213991769547
2	75.52	0.019516460905349794	4.11522633744856e-05	0.015306069958847736
2	75.56	0.01814814814814815	5.915637860082304e-05	0.01419238683127572
2	75.60000000000001	0.017397119341563787	0.00011574074074074075	0.013364197530864198
2	75.64	0.014305555555555556	3.60082304526749e-05	0.010568415637860082
2	75.68	0.015113168724279836	9.002057613168725e-05	0.011015946502057613
2	75.72	0.011743827160493827	2.3148148148148147e-05	0.008575102880658436
2	75.76	0.012893518518518518	9.259259259259259e-05	0.00988425925925926
2	75.8	0.010877057613168725	2.3148148148148147e-05	0.008531378600823045
2	75.84	0.023181584362139917	0.0011085390946502058	0.012065329218106996
2	75.88	0.010522119341563786	5.915637860082304e-05	0.008292181069958847
2	75.92	0.011689814814814814	4.6296296296296294e-05	0.009704218106995885
2	75.96000000000001	0.010938786008230453	3.08641975308642e-05	0.009210390946502058
2	76.0	0.010375514403292182	4.886831275720165e-05	0.008829732510288065
2	76.04	0.009665637860082305	4.886831275720165e-05	0.00794753086419753
2	76.08	0.0072608024691358025	6.17283950617284e-05	0.005637860082304527
2	76.12	0.006275720164609053	8.23045267489712e-05	0.004344135802469136
2	76.16	0.0047299382716049386	3.8580246913580246e-05	0.0032690329218106997
2	76.2	0.005666152263374485	3.60082304526749e-05	0.004403292181069959
2	76.24	0.004742798353909465	2.05761316872428e-05	0.003973765432098765
2	76.28	0.006517489711934156	2.05761316872428e-05	0.005498971193415638
2	76.32000000000001	0.017813786008230453	0.0010133744855967079	0.008930041152263375
2	76.36	0.00716820987654321	2.3148148148148147e-05	0.006370884773662552
2	76.4	0.007163065843621399	4.372427983539095e-05	0.006530349794238683
2	76.44	0.007060185185185185	3.8580246913580246e-05	0.006167695473251029
2	76.48	0.00547582304526749	1.800411522633745e-05	0.004992283950617284
2	76.52	0.004290123456790124	2.05761316872428e-05	0.003667695473251029
2	76.56	0.003284465020576132	3.08641975308642e-05	0.00290380658436214
2	76.60000000000001	0.0021013374485596707	3.08641975308642e-05	0.001772119341563786
2	76.64	0.002551440329218107	2.05761316872428e-05	0.0021527777777777778
2	76.68	0.002281378600823045	7.71604938271605e-06	0.0017592592592592592
2	76.72	0.0030838477366255143	3.60082304526749e-05	0.0023559670781893006
2	76.76	0.00290380658436214	5.1440329218107e-06	0.002283950617283951
2	76.8	0.015799897119341565	0.0009799382716049383	0.006748971193415638
2	76.84	0.0023431069958847737	4.372427983539095e-05	0.0016718106995884773
2	76.88	0.0029218106995884774	6.430041152263375e-05	0.001815843621399177
2	76.92	0.0020344650205761316	4.6296296296296294e-05	0.0013400205761316872
2	76.96000000000001	0.002713477366255144	3.08641975308642e-05	0.0016795267489711934
2	77.0	0.0017669753086419753	1.02880658436214e-05	0.0010133744855967079
2	77.04	0.0020756172839506174	3.08641975308642e-05	0.0012525720164609053
2	77.08	0.0028575102880658435	4.11522633744856e-05	0.0011805555555555556
2	77.12	0.00294238683127572	1.2860082304526749e-05	0.0008333333333333334
2	77.16	0.005540123456790123	1.2860082304526749e-05	0.0011831275720164609
2	77.2	0.005347222222222222	4.372427983539095e-05	0.0007021604938271605
2	77.24	0.007983539094650206	9.77366255144033e-05	0.001095679012345679
2	77.28	0.01986111111111111	0.0009310699588477366	0.005797325102880659
2	77.32000000000001	0.008431069958847737	8.487654320987654e-05	0.003073559670781893
2	77.36	0.010830761316872427	0.00019032921810699588	0.00555298353909465
2	77.4	0.014161522633744856	0.0002623456790123457	0.007103909465020576
2	77.44	0.01434670781893004	0.0001954732510288066	0.007219650205761317
2	77.48	0.016041666666666666	0.0003034979423868313	0.008989197530864197
2	77.52	0.01786008230452675	0.0003755144032921811	0.009853395061728396
2	77.56	0.020473251028806583	0.0002803497942386831	0.010267489711934157
2	77.60000000000001	0.02210648148148148	0.00018261316872427984	0.011383744855967078
2	77.64	0.019943415637860083	0.00014146090534979423	0.010751028806584363
2	77.68	0.021314300411522633	0.00012602880658436213	0.01191358024691358
2	77.72	0.020550411522633746	0.00010545267489711934	0.01128343621399177
2	77.76	0.03468106995884774	0.001463477366255144	0.015655864197530865
2	77.8	0.018104423868312756	7.458847736625514e-05	0.010658436213991769
2	77.84	0.019495884773662552	0.00019032921810699588	0.011041666666666667
2	77.88	0.014074074074074074	2.5720164609053497e-05	0.009794238683127572
2	77.92	0.015393518518518518	5.1440329218106995e-05	0.010848765432098766
2	77.96000000000001	0.01175925925925926	4.11522633744856e-05	0.009565329218106995
2	78.0	0.013996913580246913	5.401234567901235e-05	0.011733539094650206
2	78.04	0.014022633744855966	3.8580246913580246e-05	0.012363683127572016
2	78.08	0.013608539094650205	4.886831275720165e-05	0.0120679012345679
2	78.12	0.01371656378600823	3.8580246913580246e-05	0.012147633744855967
2	78.16	0.011846707818930042	1.02880658436214e-05	0.010357510288065844
2	78.2	0.01135545267489712	4.11522633744856e-05	0.009565329218106995
2	78.24	0.02091820987654321	0.0012037037037037038	0.010244341563786008
2	78.28	0.008225308641975309	3.8580246913580246e-05	0.006278292181069959
2	78.32000000000001	0.005321502057613169	4.6296296296296294e-05	0.0035210905349794238
2	78.36	0.00856738683127572	3.08641975308642e-05	0.004912551440329218
2	78.4	0.006568930041152264	2.05761316872428e-05	0.00415380658436214
2	78.44	0.008819444444444444	7.71604938271605e-06	0.00533179012345679
2	78.48	0.007857510288065844	5.1440329218107e-06	0.004907407407407407
2	78.52	0.009704218106995885	5.401234567901235e-05	0.006149691358024691
2	78.56	0.00989454732510288	3.3436213991769545e-05	0.00566358024691358
2	78.60000000000001	0.007664609053497942	1.800411522633745e-05	0.004873971193415638
2	78.64	0.007088477366255144	3.60082304526749e-05	0.004691358024691358
2	78.68	0.004843106995884774	1.800411522633745e-05	0.0037088477366255144
2	78.72	0.020306069958847737	0.0011882716049382716	0.008248456790123457
2	78.76	0.0045704732510288065	5.1440329218106995e-05	0.0035570987654320986
2	78.8	0.00621656378600823	9.259259259259259e-05	0.005128600823045268
2	78.84	0.0043055555555555555	2.8292181069958848e-05	0.0034156378600823044
2	78.88	0.004287551440329218	6.944444444444444e-05	0.0034182098765432097
2	78.92	0.0033950617283950617	3.08641975308642e-05	0.002788065843621399
2	78.96000000000001	0.003580246913580247	3.08641975308642e-05	0.003168724279835391
2	79.0	0.0030118312757201646	2.05761316872428e-05	0.0028497942386831276
2	79.04	0.003881172839506173	5.1440329218106995e-05	0.0033770576131687243
2	79.08	0.005120884773662552	2.5720164609053497e-05	0.004642489711934156
2	79.12	0.0037165637860082303	4.372427983539095e-05	0.00330761316872428
2	79.16	0.005365226337448559	7.973251028806585e-05	0.004076646090534979
2	79.2	0.015527263374485597	0.0010673868312757202	0.006532921810699589
2	79.24	0.0029218106995884774	6.17283950617284e-05	0.002283950617283951
2	79.28	0.0030015432098765434	3.8580246913580246e-05	0.0023251028806584363
2	79.32000000000001	0.004200102880658437	1.02880658436214e-05	0.0030632716049382716
2	79.36	0.0033410493827160494	2.3148148148148147e-05	0.002890946502057613
2	79.4	0.005082304526748971	3.8580246913580246e-05	0.0035622427983539096
2	79.44	0.0036136831275720167	2.57201646090535e-06	0.003212448559670782
2	79.48	0.005527263374485596	4.6296296296296294e-05	0.00367798353909465
2	79.52	0.0033179012345679014	5.1440329218107e-06	0.0027597736625514404
2	79.56	0.004681069958847737	9.002057613168725e-05	0.003233024691358025
2	79.60000000000001	0.004735082304526749	6.17283950617284e-05	0.00404320987654321
2	79.64	0.006296296296296296	5.1440329218106995e-05	0.004886831275720165
2	79.68	0.021656378600823045	0.0012654320987654322	0.009873971193415638
2	79.72	0.00919238683127572	3.8580246913580246e-05	0.006658950617283951
2	79.76	0.01382201646090535	4.372427983539095e-05	0.010851337448559671
2	79.8	0.015416666666666667	1.02880658436214e-05	0.012116769547325103
2	79.84	0.018150720164609054	4.6296296296296294e-05	0.014097222222222223
2	79.88	0.020545267489711933	4.11522633744856e-05	0.015491255144032922
2	79.92	0.023338477366255144	0.00030092592592592595	0.01691872427983539
2	79.96000000000001	0.023073559670781892	0.0004861111111111111	0.01679269547325103
2	80.0	0.02571244855967078	0.0010313786008230453	0.018652263374485598
2	80.04	0.024477880658436212	0.0011934156378600822	0.01763374485596708
2	80.08	0.0245190329218107	0.0011702674897119342	0.017808641975308643
2	80.12	0.02325617283950617	0.000992798353909465	0.01766203703703704
2	80.16	0.037160493827160496	0.0024434156378600825	0.020599279835390946
2	80.2	0.023125	0.0005504115226337449	0.018940329218106997
2	80.24	0.023906893004115227	0.00038065843621399177	0.019925411522633746
2	80.28	0.02700102880658436	0.0006224279835390946	0.02032664609053498
2	80.32000000000001	0.026671810699588478	0.00040380658436213994	0.020357510288065844
2	80.36	0.02652006172839506	0.0005838477366255144	0.02105195473251029
2	80.4	0.0251440329218107	0.0004320987654320988	0.021502057613168726
2	80.44	0.025012860082304526	0.0004320987654320988	0.02038837448559671
2	80.48	0.023343621399176954	0.0003343621399176955	0.01880915637860082
2	80.52	0.025781893004115226	0.00043467078189300413	0.01744598765432099
2	80.56	0.019544753086419755	0.00043467078189300413	0.013289609053497943
2	80.60000000000001	0.015619855967078189	0.00045267489711934157	0.009650205761316873
2	80.64	0.02708076131687243	0.0014326131687242799	0.013281893004115227
2	80.68	0.016334876543209878	0.00022633744855967078	0.013163580246913581
2	80.72	0.018261316872427984	0.00020576131687242798	0.014418724279835392
2	80.76	0.017939814814814815	9.516460905349794e-05	0.01311985596707819
2	80.8	0.0215869341563786	0.00035493827160493826	0.013945473251028807
2	80.84	0.025213477366255146	0.00010030864197530864	0.01727880658436214
2	80.88	0.031489197530864196	0.00020061728395061727	0.022235082304526747
2	80.92	0.03376286008230453	0.00016203703703703703	0.025028292181069958
2	80.96000000000001	0.038016975308641975	0.00034722222222222224	0.0273559670781893
2	81.0	0.035285493827160494	0.00015432098765432098	0.02560699588477366
2	81.04	0.03814300411522634	0.00016718106995884774	0.026589506172839505
2	81.08	0.03844393004115226	0.00015432098765432098	0.02572530864197531
2	81.12	0.05583333333333333	0.001859567901234568	0.03145061728395062
2	81.16	0.04728909465020576	0.0003575102880658436	0.029688786008230453
2	81.2	0.048166152263374486	0.0006558641975308642	0.028598251028806584
2	81.24	0.047204218106995884	0.00024434156378600825	0.02845164609053498
2	81.28	0.04143261316872428	0.00014146090534979423	0.023171296296296297
2	81.32000000000001	0.0426440329218107	0.000676440329218107	0.023294753086419755
2	81.36	0.037867798353909465	0.0004475308641975309	0.01955246913580247
2	81.4	0.034439300411522634	0.0004320987654320988	0.01810185185185185
2	81.44	0.03265946502057613	0.0006044238683127572	0.014462448559670781
2	81.48	0.039493312757201644	0.0008590534979423868	0.019483024691358024
2	81.52	0.043613683127572016	0.000985082304526749	0.02347993827160494
2	81.56	0.04589248971193416	0.0007690329218106996	0.025697016460905348
2	81.60000000000001	0.05270576131687243	0.0020627572016460906	0.026538065843621398
2	81.64	0.04455761316872428	0.00041923868312757203	0.027363683127572015
2	81.68	0.046157407407407404	0.0002546296296296296	0.03034465020576132
2	81.72	0.046126543209876546	0.00023405349794238683	0.03393004115226338
2	81.76	0.04590020576131687	0.00026748971193415636	0.03497170781893004
2	81.8	0.040871913580246916	8.487654320987654e-05	0.03179526748971193
2	81.84	0.042844650205761316	0.00034722222222222224	0.03111111111111111
2	81.88	0.03728137860082305	0.00030864197530864197	0.025280349794238682
2	81.92	0.035416666666666666	0.00038580246913580245	0.02272119341563786
2	81.96000000000001	0.028837448559670784	0.00014146090534979423	0.019310699588477365
2	82.0	0.029555041152263376	0.0003446502057613169	0.01944701646090535
2	82.04	0.0277417695473251	0.00013374485596707818	0.018392489711934155
2	82.08	0.04156121399176955	0.0017386831275720165	0.021800411522633744
2	82.12	0.02568672839506173	0.00014660493827160494	0.01717335390946502
2	82.16	0.027358539094650206	0.00028292181069958846	0.018289609053497944
2	82.2	0.03087962962962963	0.0002314814814814815	0.023752572016460905
2	82.24	0.03290895061728395	0.00020318930041152264	0.027337962962962963
2	82.28	0.03452932098765432	0.00023919753086419754	0.02868827160493827
2	82.32000000000001	0.032628600823045265	0.00022890946502057612	0.025650720164609054
2	82.36	0.036622942386831274	0.0005632716049382716	0.026998456790123457
2	82.4	0.03550668724279835	7.716049382716049e-05	0.02730195473251029
2	82.44	0.04276234567901235	0.0002880658436213992	0.03393261316872428
2	82.48	0.03915895061728395	9.77366255144033e-05	0.03362139917695473
2	82.52	0.04477623456790124	0.00022633744855967078	0.037451131687242796
2	82.56	0.05674382716049383	0.0017283950617283952	0.038930041152263374
2	82.60000000000001	0.04707818930041152	0.0001594650205761317	0.036260288065843624
2	82.64	0.04352880658436214	0.00041923868312757203	0.03167695473251029
2	82.68	0.03760802469135802	0.0006224279835390946	0.024997427983539093
2	82.72	0.03402520576131687	0.00043724279835390947	0.023068415637860083
2	82.76	0.03476337448559671	0.0005606995884773662	0.022433127572016463
2	82.8	0.034915123456790126	0.0005349794238683127	0.022214506172839505
2	82.84	0.029030349794238682	0.00027520576131687244	0.017849794238683128
2	82.88	0.02726337448559671	0.00025977366255144034	0.016723251028806584
2	82.92	0.022669753086419754	0.0006044238683127572	0.013461934156378601
2	82.96000000000001	0.019439300411522635	0.0004886831275720165	0.010681584362139918
2	83.0	0.017597736625514403	0.00019804526748971193	0.010303497942386832
2	83.04	0.032767489711934154	0.002283950617283951	0.014418724279835392
2	83.08	0.01629372427983539	0.0001748971193415638	0.009840534979423868
2	83.12	0.019151234567901236	0.0004449588477366255	0.011751543209876543
2	83.16	0.01770061728395062	0.00045781893004115225	0.010959362139917696
2	83.2	0.019565329218106997	0.0007818930041152264	0.010473251028806585
2	83.24	0.017260802469135802	0.0007767489711934157	0.008541666666666666
2	83.28	0.019753086419753086	0.0006172839506172839	0.009570473251028807
2	83.32000000000001	0.02524948559670782	0.000985082304526749	0.012762345679012346
2	83.36	0.02607253086419753	0.0006404320987654321	0.013693415637860083
2	83.4	0.02935699588477366	0.0008384773662551441	0.015496399176954733
2	83.44	0.026849279835390948	0.0004989711934156379	0.014472736625514404
2	83.48	0.02850565843621399	0.0006018518518518519	0.015113168724279836
2	83.52	0.039642489711934153	0.0022479423868312755	0.01824588477366255
2	83.56	0.030228909465020576	0.0003909465020576132	0.01734567901234568
2	83.60000000000001	0.02793724279835391	0.00020833333333333335	0.0159130658436214
2	83.64	0.030563271604938273	0.00038837448559670784	0.016666666666666666
2	83.68	0.028587962962962964	0.0004063786008230453	0.014076646090534979
2	83.72	0.03075874485596708	0.0005478395061728395	0.014531893004115226
2	83.76	0.027620884773662552	0.0005401234567901234	0.011334876543209877
2	83.8	0.026661522633744855	0.0005092592592592592	0.009783950617283951
2	83.84	0.027168209876543208	0.0005426954732510288	0.010174897119341563
2	83.88	0.029310699588477367	0.0005349794238683127	0.01138888888888889
2	83.92	0.030246913580246913	0.0006893004115226338	0.013045267489711933
2	83.96000000000001	0.03091820987654321	0.0004989711934156379	0.01316872427983539
2	84.0	0.04434927983539095	0.002147633744855967	0.018847736625514405
2	84.04	0.035972222222222225	0.000558127572016461	0.01712962962962963
2	84.08	0.041108539094650204	0.000668724279835391	0.021558641975308643
2	84.12	0.04475051440329218	0.00034722222222222224	0.024765946502057615
2	84.16	0.04631687242798354	0.0006275720164609053	0.026435185185185187
2	84.2	0.042016460905349794	0.0003497942386831276	0.02350051440329218
2	84.24	0.0392309670781893	0.0003909465020576132	0.02272119341563786
2	84.28	0.03435956790123457	0.00023405349794238683	0.01841820987654321
2	84.32000000000001	0.030838477366255144	0.0001954732510288066	0.017214506172839508
2	84.36	0.03094650205761317	0.00015689300411522632	0.017638888888888888
2	84.4	0.02593106995884774	0.00011316872427983539	0.016972736625514403
2	84.44	0.028868312757201645	0.0001234567901234568	0.01890946502057613
2	84.48	0.033873456790123456	0.0014146090534979425	0.01881687242798354
2	84.52	0.021401748971193416	7.20164609053498e-05	0.01601337448559671
2	84.56	0.01743827160493827	6.944444444444444e-05	0.014958847736625515
2	84.60000000000001	0.01944187242798354	7.458847736625514e-05	0.015192901234567902
2	84.64	0.017785493827160492	6.944444444444444e-05	0.013320473251028806
2	84.68	0.02047067901234568	7.20164609053498e-05	0.013868312757201646
2	84.72	0.0194727366255144	2.3148148148148147e-05	0.01313528806584362
2	84.76	0.025697016460905348	6.687242798353909e-05	0.016448045267489712
2	84.8	0.026036522633744855	7.973251028806585e-05	0.01689300411522634
2	84.84	0.026826131687242797	6.17283950617284e-05	0.017777777777777778
2	84.88	0.024120370370370372	3.60082304526749e-05	0.015444958847736626
2	84.92	0.021635802469135802	5.1440329218107e-06	0.013585390946502058
2	84.96000000000001	0.039688786008230455	0.0014789094650205761	0.019614197530864196
2	85.0	0.024560185185185185	9.77366255144033e-05	0.015787037037037037
2	85.04	0.02358539094650206	0.00013631687242798355	0.014879115226337449
2	85.08	0.020172325102880657	1.54320987654321e-05	0.01272119341563786
2	85.12	0.0207690329218107	0.00015689300411522632	0.012767489711934156
2	85.16	0.01821244855967078	6.687242798353909e-05	0.011093106995884774
2	85.2	0.01958590534979424	0.00030864197530864197	0.011952160493827161
2	85.24	0.015699588477366255	0.00012602880658436213	0.00960133744855967
2	85.28	0.015421810699588477	0.0003909465020576132	0.008557098765432099
2	85.32000000000001	0.012268518518518519	0.0002314814814814815	0.006522633744855967
2	85.36	0.00881687242798354	0.00042695473251028805	0.004395576131687243
2	85.4	0.009598765432098765	0.0004963991769547325	0.0034002057613168723
2	85.44	0.022433127572016463	0.0017926954732510288	0.007150205761316872
2	85.48	0.01294238683127572	0.0006918724279835391	0.004904835390946502
2	85.52	0.012263374485596707	0.0005787037037037037	0.005784465020576132
2	85.56	0.015128600823045268	0.0005967078189300411	0.006895576131687243
2	85.60000000000001	0.013549382716049383	0.0005015432098765432	0.007569444444444445
2	85.64	0.01559156378600823	0.0005838477366255144	0.009164094650205762
2	85.68	0.014400720164609054	0.0003112139917695473	0.009210390946502058
2	85.72	0.013852880658436213	0.00013117283950617284	0.010059156378600822
2	85.76	0.013816872427983538	0.0001594650205761317	0.0090380658436214
2	85.8	0.01537551440329218	0.0002957818930041152	0.009107510288065843
2	85.84	0.013132716049382716	0.00022633744855967078	0.007489711934156379
2	85.88	0.011185699588477366	0.00013631687242798355	0.006831275720164609
2	85.92	0.025385802469135802	0.0016563786008230452	0.009333847736625515
2	85.96000000000001	0.009164094650205762	0.0002314814814814815	0.004665637860082304
2	86.0	0.012849794238683128	0.00040123456790123454	0.004086934156378601
2	86.04	0.013006687242798354	0.0003832304526748971	0.0031147119341563786
2	86.08	0.016607510288065844	0.0005761316872427984	0.0037011316872427986
2	86.12	0.01674125514403292	0.0005864197530864197	0.0030992798353909464
2	86.16	0.021574074074074075	0.0009027777777777777	0.005336934156378601
2	86.2	0.02060442386831276	0.0007304526748971193	0.003690843621399177
2	86.24	0.023315329218106997	0.0009130658436213992	0.004454732510288066
2	86.28	0.020936213991769547	0.000787037037037037	0.0020833333333333333
2	86.32000000000001	0.023109567901234567	0.0010982510288065845	0.003029835390946502
2	86.36	0.024156378600823047	0.001021090534979424	0.003485082304526749
2	86.4	0.03902263374485597	0.0026054526748971194	0.008783436213991769
2	86.44	0.03044238683127572	0.0009979423868312757	0.007312242798353909
2	86.48	0.0337037037037037	0.0010545267489711935	0.00881687242798354
[truncated: 9,640 more rows]
