# Supplementary material for: Cultural Artifacts Transform Embodied Practice: How a Sommelier Card Shapes the Behavior of Dyads Engaged in Wine Tasting
Source: Front Psychol. 2019 Dec 6;10:2671. doi: 10.3389/fpsyg.2019.02671 (PMC6915083; doi:10.3389/fpsyg.2019.02671)
Supplement: DATA SHEET S3 — Raw data files (descriptions in README.txt files). [file Data_Sheet_3.zip › Supplementary_3_raw_experimental_data/frame_difference_movement/s43-2-20140519185444.csv]

Range	Time	Overall	ROI0	ROI1
-1	-1.0	1.0	0.25300925925925927	0.269048353909465
2	7.92	0.003330761316872428	0.00021862139917695473	0.0020859053497942386
2	7.96	0.004333847736625514	3.60082304526749e-05	0.0032741769547325102
2	8.0	0.0050643004115226336	3.60082304526749e-05	0.0037911522633744857
2	8.040000000000001	0.006175411522633745	2.5720164609053497e-05	0.004652777777777777
2	8.08	0.006941872427983539	7.71604938271605e-06	0.005208333333333333
2	8.120000000000001	0.008109567901234568	1.2860082304526749e-05	0.006273148148148148
2	8.16	0.00929783950617284	0.0006610082304526749	0.006147119341563786
2	8.2	0.008593106995884774	0.00073559670781893	0.006257716049382716
2	8.24	0.008464506172839507	0.0011316872427983538	0.005969650205761317
2	8.28	0.007368827160493827	0.0010879629629629629	0.005295781893004115
2	8.32	0.006934156378600823	0.0010648148148148149	0.005198045267489712
2	8.36	0.007564300411522634	0.0005529835390946502	0.005532407407407408
2	8.4	0.009470164609053498	0.00033179012345679014	0.005766460905349794
2	8.44	0.01029835390946502	0.00018261316872427984	0.005172325102880658
2	8.48	0.011064814814814816	0.00019804526748971193	0.0045010288065843625
2	8.52	0.011216563786008231	0.00014660493827160494	0.00463477366255144
2	8.56	0.011121399176954733	4.6296296296296294e-05	0.005344650205761317
2	8.6	0.011247427983539095	5.401234567901235e-05	0.006280864197530864
2	8.64	0.01175925925925926	0.00046810699588477366	0.007070473251028807
2	8.68	0.009979423868312758	9.77366255144033e-05	0.006417181069958848
2	8.72	0.007944958847736626	5.6584362139917696e-05	0.005252057613168724
2	8.76	0.006059670781893004	4.6296296296296294e-05	0.003729423868312757
2	8.8	0.0056738683127572015	1.54320987654321e-05	0.0030478395061728394
2	8.84	0.005974794238683127	5.1440329218106995e-05	0.002016460905349794
2	8.88	0.005979938271604938	3.08641975308642e-05	0.0019290123456790122
2	8.92	0.0061574074074074074	2.5720164609053497e-05	0.0019135802469135803
2	8.96	0.0077777777777777776	0.00048353909465020576	0.002515432098765432
2	9.0	0.0076980452674897115	0.000529835390946502	0.002854938271604938
2	9.040000000000001	0.008726851851851852	0.0012628600823045267	0.003801440329218107
2	9.08	0.010012860082304526	0.0011882716049382716	0.003917181069958847
2	9.120000000000001	0.013963477366255144	0.0016666666666666668	0.005241769547325103
2	9.16	0.013004115226337449	0.0010365226337448559	0.004871399176954732
2	9.200000000000001	0.013930041152263374	0.0009876543209876543	0.006291152263374486
2	9.24	0.013011831275720165	0.000676440329218107	0.007391975308641975
2	9.28	0.01330761316872428	0.0005761316872427984	0.00886574074074074
2	9.32	0.01337962962962963	0.00018775720164609054	0.009647633744855968
2	9.36	0.014241255144032922	0.00014660493827160494	0.010887345679012346
2	9.4	0.015475823045267489	0.00010030864197530864	0.012425411522633744
2	9.44	0.015455246913580247	0.0001800411522633745	0.013487654320987655
2	9.48	0.017926954732510287	0.00012602880658436213	0.014801954732510288
2	9.52	0.02119598765432099	3.8580246913580246e-05	0.016586934156378602
2	9.56	0.025439814814814814	4.886831275720165e-05	0.019423868312757202
2	9.6	0.029501028806584364	0.0005041152263374485	0.021844135802469137
2	9.64	0.029266975308641974	0.00012088477366255144	0.022525720164609055
2	9.68	0.028305041152263375	0.00023405349794238683	0.019984567901234568
2	9.72	0.02623971193415638	0.001388888888888889	0.016977880658436213
2	9.76	0.02050411522633745	0.0014429012345679012	0.013029835390946503
2	9.8	0.015416666666666667	0.0011085390946502058	0.010334362139917695
2	9.84	0.011478909465020577	0.001455761316872428	0.00793724279835391
2	9.88	0.008996913580246913	0.0016332304526748972	0.005936213991769548
2	9.92	0.007183641975308642	0.001455761316872428	0.004434156378600823
2	9.96	0.005218621399176955	0.0010365226337448559	0.002878086419753086
2	10.0	0.003184156378600823	0.0005504115226337449	0.0017078189300411522
2	10.040000000000001	0.0032896090534979424	0.0008384773662551441	0.0012319958847736626
2	10.08	0.006051954732510288	0.001838991769547325	0.0020730452674897117
2	10.120000000000001	0.006520061728395062	0.0016229423868312758	0.002651748971193416
2	10.16	0.00816358024691358	0.0015380658436213992	0.003623971193415638
2	10.200000000000001	0.009794238683127572	0.0012448559670781892	0.005015432098765432
2	10.24	0.012749485596707818	0.0014171810699588477	0.006406893004115227
2	10.28	0.013984053497942387	0.00102880658436214	0.007618312757201646
2	10.32	0.01647119341563786	0.0007921810699588477	0.009207818930041153
2	10.36	0.019220679012345677	0.0010673868312757202	0.010195473251028807
2	10.4	0.021669238683127572	0.0012680041152263375	0.011877572016460905
2	10.44	0.022191358024691358	0.0007998971193415638	0.01296553497942387
2	10.48	0.022800925925925926	6.944444444444444e-05	0.014182098765432099
2	10.52	0.02118312757201646	4.372427983539095e-05	0.014915123456790124
2	10.56	0.0220679012345679	0.0003420781893004115	0.015025720164609053
2	10.6	0.021622942386831275	0.00011831275720164609	0.014897119341563786
2	10.64	0.01980195473251029	6.17283950617284e-05	0.014197530864197531
2	10.68	0.019182098765432098	8.487654320987654e-05	0.013693415637860083
2	10.72	0.017255658436213992	2.05761316872428e-05	0.01275462962962963
2	10.76	0.015676440329218107	3.60082304526749e-05	0.012106481481481482
2	10.8	0.013065843621399178	5.1440329218107e-06	0.010180041152263375
2	10.84	0.01021604938271605	1.02880658436214e-05	0.008312757201646091
2	10.88	0.0056507201646090535	0.0	0.005095164609053498
2	10.92	0.004969135802469136	2.05761316872428e-05	0.003461934156378601
2	10.96	0.004166666666666667	5.1440329218107e-06	0.0022119341563786006
2	11.0	0.0049948559670781895	5.6584362139917696e-05	0.002330246913580247
2	11.040000000000001	0.008068415637860083	0.00037037037037037035	0.003778292181069959
2	11.08	0.009194958847736625	7.973251028806585e-05	0.005699588477366255
2	11.120000000000001	0.013150720164609053	5.6584362139917696e-05	0.008454218106995886
2	11.16	0.015185185185185185	6.944444444444444e-05	0.009971707818930042
2	11.200000000000001	0.014894547325102881	9.002057613168725e-05	0.009722222222222222
2	11.24	0.01360082304526749	3.08641975308642e-05	0.009014917695473251
2	11.28	0.013477366255144034	5.401234567901235e-05	0.008940329218106996
2	11.32	0.013886316872427983	1.54320987654321e-05	0.007847222222222222
2	11.36	0.016468621399176955	5.401234567901235e-05	0.007368827160493827
2	11.4	0.018541666666666668	7.716049382716049e-05	0.005902777777777778
2	11.44	0.01573559670781893	5.6584362139917696e-05	0.0055015432098765435
2	11.48	0.014747942386831275	1.02880658436214e-05	0.0047659465020576134
2	11.52	0.017718621399176956	0.0004166666666666667	0.004331275720164609
2	11.56	0.01875	8.23045267489712e-05	0.003966049382716049
2	11.6	0.018773148148148146	6.944444444444444e-05	0.0036419753086419752
2	11.64	0.016592078189300412	0.00011059670781893004	0.0032175925925925926
2	11.68	0.013099279835390946	8.487654320987654e-05	0.0023405349794238684
2	11.72	0.012409979423868314	0.0003575102880658436	0.0029295267489711932
2	11.76	0.01139917695473251	0.0007947530864197531	0.00338477366255144
2	11.8	0.010954218106995884	0.0019573045267489713	0.0036445473251028805
2	11.84	0.00922582304526749	0.0025797325102880657	0.0035210905349794238
2	11.88	0.009254115226337449	0.003513374485596708	0.0029063786008230452
2	11.92	0.007451131687242798	0.0024408436213991767	0.0026646090534979423
2	11.96	0.006990740740740741	0.0024305555555555556	0.001720679012345679
2	12.0	0.008127572016460905	0.0030375514403292183	0.0015252057613168724
2	12.040000000000001	0.005766460905349794	0.002587448559670782	0.0004912551440329218
2	12.08	0.006759259259259259	0.0031275720164609055	0.0004398148148148148
2	12.120000000000001	0.008189300411522634	0.0031867283950617283	0.0004912551440329218
2	12.16	0.010126028806584362	0.003022119341563786	0.0009002057613168725
2	12.200000000000001	0.0107690329218107	0.002651748971193416	0.0009207818930041152
2	12.24	0.013773148148148149	0.002852366255144033	0.0013631687242798354
2	12.280000000000001	0.01393775720164609	0.0020987654320987655	0.0012911522633744857
2	12.32	0.015992798353909467	0.0016820987654320987	0.0019598765432098765
2	12.36	0.017376543209876544	0.0014660493827160495	0.0020318930041152263
2	12.4	0.01880915637860082	0.0009799382716049383	0.00319701646090535
2	12.44	0.018377057613168723	0.0005761316872427984	0.003539094650205761
2	12.48	0.021376028806584364	0.001484053497942387	0.005390946502057613
2	12.52	0.0175	0.00042695473251028805	0.004958847736625515
2	12.56	0.016213991769547326	0.0004449588477366255	0.005393518518518519
2	12.6	0.01532664609053498	0.00039609053497942386	0.006085390946502058
2	12.64	0.014241255144032922	0.0002160493827160494	0.00591820987654321
2	12.68	0.013410493827160494	0.00010288065843621399	0.006532921810699589
2	12.72	0.012672325102880659	0.00011831275720164609	0.006687242798353909
2	12.76	0.013636831275720164	0.0002957818930041152	0.007165637860082305
2	12.8	0.014493312757201646	0.0005195473251028807	0.007885802469135802
2	12.84	0.016108539094650206	0.0008153292181069958	0.008166152263374485
2	12.88	0.015460390946502058	0.0013657407407407407	0.007849794238683127
2	12.92	0.014976851851851852	0.0024228395061728393	0.007093621399176955
2	12.96	0.014863683127572016	0.0036934156378600823	0.006638374485596708
2	13.0	0.011931584362139917	0.003662551440329218	0.004807098765432099
2	13.040000000000001	0.009503600823045268	0.004215534979423868	0.003222736625514403
2	13.08	0.008150720164609054	0.005118312757201646	0.0021116255144032923
2	13.120000000000001	0.006779835390946502	0.004976851851851852	0.0015097736625514404
2	13.16	0.0055478395061728395	0.004693930041152264	0.0006995884773662552
2	13.200000000000001	0.005	0.004477880658436214	0.0002880658436213992
2	13.24	0.0042258230452674895	0.003729423868312757	0.0002880658436213992
2	13.280000000000001	0.004176954732510288	0.003778292181069959	0.00023405349794238683
2	13.32	0.003780864197530864	0.0034516460905349793	0.00019804526748971193
2	13.36	0.003461934156378601	0.0030246913580246914	0.00022890946502057612
2	13.4	0.004308127572016461	0.0027674897119341563	0.0008770576131687243
2	13.44	0.007883230452674897	0.0028215020576131686	0.00305298353909465
2	13.48	0.007286522633744856	0.0013631687242798354	0.003227880658436214
2	13.52	0.009138374485596708	0.0009902263374485596	0.0045190329218107
2	13.56	0.009248971193415638	0.0005709876543209877	0.0046965020576131685
2	13.6	0.00815843621399177	0.0003832304526748971	0.0045138888888888885
2	13.64	0.007186213991769547	0.00018518518518518518	0.004380144032921811
2	13.68	0.005941358024691358	0.00012088477366255144	0.003611111111111111
2	13.72	0.006100823045267489	0.0001286008230452675	0.0036342592592592594
2	13.76	0.006676954732510288	7.716049382716049e-05	0.0037217078189300413
2	13.8	0.008065843621399177	5.6584362139917696e-05	0.00459619341563786
2	13.84	0.00863425925925926	6.944444444444444e-05	0.005108024691358025
2	13.88	0.00974022633744856	1.02880658436214e-05	0.006183127572016461
2	13.92	0.011167695473251029	0.0003935185185185185	0.007026748971193416
2	13.96	0.009951131687242798	0.00011059670781893004	0.006877572016460906
2	14.0	0.01044238683127572	4.6296296296296294e-05	0.007037037037037037
2	14.040000000000001	0.010023148148148147	0.0001388888888888889	0.00636059670781893
2	14.08	0.01007201646090535	6.17283950617284e-05	0.00591820987654321
2	14.120000000000001	0.0095190329218107	1.02880658436214e-05	0.0049382716049382715
2	14.16	0.01033179012345679	0.0005992798353909465	0.00459104938271605
2	14.200000000000001	0.010959362139917696	0.0006069958847736626	0.004452160493827161
2	14.24	0.012394547325102881	0.001242283950617284	0.004056069958847736
2	14.280000000000001	0.013068415637860082	0.0013734567901234568	0.003948045267489712
2	14.32	0.014951131687242799	0.00227880658436214	0.003626543209876543
2	14.36	0.01551440329218107	0.0025540123456790124	0.0033127572016460904
2	14.4	0.01934156378600823	0.004323559670781893	0.003284465020576132
2	14.44	0.0172119341563786	0.003096707818930041	0.0026054526748971194
2	14.48	0.018973765432098767	0.004102366255144033	0.0020781893004115227
2	14.52	0.018117283950617284	0.003703703703703704	0.0021759259259259258
2	14.56	0.017674897119341563	0.0040174897119341565	0.0015406378600823045
2	14.6	0.016535493827160495	0.003477366255144033	0.0015972222222222223
2	14.64	0.015632716049382715	0.0038425925925925928	0.0014017489711934156
2	14.68	0.013960905349794238	0.003587962962962963	0.0014351851851851852
2	14.72	0.013204732510288066	0.002880658436213992	0.0014789094650205761
2	14.76	0.013515946502057613	0.003125	0.001779835390946502
2	14.8	0.01213477366255144	0.0022247942386831275	0.0017489711934156379
2	14.84	0.013364197530864198	0.001954732510288066	0.0026723251028806586
2	14.88	0.012839506172839505	0.0022170781893004116	0.002384259259259259
2	14.92	0.011054526748971193	0.0016229423868312758	0.0021784979423868315
2	14.96	0.010074588477366255	0.0012217078189300412	0.0018852880658436213
2	15.0	0.009501028806584362	0.0010545267489711935	0.0016743827160493826
2	15.040000000000001	0.008176440329218108	0.0005761316872427984	0.001977880658436214
2	15.08	0.008191872427983539	0.0004166666666666667	0.002103909465020576
2	15.120000000000001	0.00753858024691358	0.00030092592592592595	0.0021270576131687245
2	15.16	0.00772119341563786	8.487654320987654e-05	0.0019804526748971193
2	15.200000000000001	0.007322530864197531	6.17283950617284e-05	0.0023636831275720164
2	15.24	0.006069958847736625	1.2860082304526749e-05	0.0024459876543209877
2	15.280000000000001	0.007394547325102881	5.401234567901235e-05	0.002749485596707819
2	15.32	0.0062139917695473255	6.687242798353909e-05	0.002332818930041152
2	15.36	0.008297325102880658	0.0008153292181069958	0.002281378600823045
2	15.4	0.005653292181069959	0.0001440329218106996	0.0016383744855967078
2	15.44	0.006648662551440329	0.0003343621399176955	0.0014969135802469136
2	15.48	0.007247942386831276	0.00028549382716049385	0.0013091563786008231
2	15.52	0.008665123456790123	0.0007047325102880658	0.0009799382716049383
2	15.56	0.009104938271604938	0.0008590534979423868	0.0010262345679012345
2	15.6	0.008834876543209877	0.001051954732510288	0.0006918724279835391
2	15.64	0.008593106995884774	0.0010056584362139918	0.0008024691358024691
2	15.68	0.0068364197530864194	0.0007098765432098765	0.0003343621399176955
2	15.72	0.0054089506172839506	0.0005169753086419753	0.00040380658436213994
2	15.76	0.004693930041152264	0.0004989711934156379	0.00012088477366255144
2	15.8	0.004166666666666667	0.0002957818930041152	0.0001286008230452675
2	15.84	0.004925411522633745	0.0006095679012345679	0.00041923868312757203
2	15.88	0.0034439300411522634	0.00010288065843621399	0.00023405349794238683
2	15.92	0.0030889917695473253	7.20164609053498e-05	0.00016203703703703703
2	15.96	0.0035956790123456792	7.973251028806585e-05	0.0002803497942386831
2	16.0	0.003675411522633745	6.17283950617284e-05	0.00036265432098765433
2	16.04	0.004861111111111111	0.0001800411522633745	0.000529835390946502
2	16.080000000000002	0.005550411522633745	0.0003112139917695473	0.0009619341563786008
2	16.12	0.007124485596707819	0.0005401234567901234	0.0018132716049382715
2	16.16	0.009202674897119342	0.0008204732510288066	0.0031532921810699588
2	16.2	0.012070473251028807	0.0016229423868312758	0.0043055555555555555
2	16.240000000000002	0.013868312757201646	0.002219650205761317	0.00570216049382716
2	16.28	0.014375	0.0024897119341563785	0.006440329218106996
2	16.32	0.015524691358024692	0.0030787037037037037	0.006530349794238683
2	16.36	0.013266460905349794	0.0035313786008230453	0.005390946502057613
2	16.4	0.013816872427983538	0.004086934156378601	0.0053292181069958845
2	16.44	0.013593106995884773	0.0034902263374485595	0.004480452674897119
2	16.48	0.017250514403292182	0.0026723251028806586	0.003382201646090535
2	16.52	0.013693415637860083	0.00279320987654321	0.0022890946502057614
2	16.56	0.015216049382716049	0.003058127572016461	0.0019470164609053499
2	16.6	0.012739197530864197	0.00283179012345679	0.0019315843621399177
2	16.64	0.011754115226337448	0.0025334362139917696	0.0018801440329218107
2	16.68	0.01012088477366255	0.002728909465020576	0.0016126543209876542
2	16.72	0.007319958847736625	0.001779835390946502	0.001736111111111111
2	16.76	0.0061574074074074074	0.0016718106995884773	0.0013914609053497942
2	16.8	0.008101851851851851	0.0017335390946502057	0.0020498971193415637
2	16.84	0.006859567901234568	0.0014248971193415638	0.0017412551440329218
2	16.88	0.006198559670781893	0.0010673868312757202	0.0015303497942386831
2	16.92	0.005095164609053498	0.0005066872427983539	0.001301440329218107
2	16.96	0.0036831275720164607	0.0004655349794238683	0.00084619341563786
2	17.0	0.0028858024691358025	0.0004989711934156379	0.0008281893004115226
2	17.04	0.003387345679012346	0.00031635802469135804	0.0014660493827160495
2	17.080000000000002	0.0031532921810699588	0.00020833333333333335	0.001324588477366255
2	17.12	0.003752572016460905	0.00017746913580246913	0.0018287037037037037
2	17.16	0.0053292181069958845	6.687242798353909e-05	0.002476851851851852
2	17.2	0.006715534979423868	1.54320987654321e-05	0.00283179012345679
2	17.240000000000002	0.006736111111111111	1.800411522633745e-05	0.0031069958847736627
2	17.28	0.009639917695473251	0.0005041152263374485	0.004053497942386831
2	17.32	0.008145576131687243	7.716049382716049e-05	0.0038888888888888888
2	17.36	0.009233539094650205	1.54320987654321e-05	0.004511316872427984
2	17.400000000000002	0.008914609053497943	2.05761316872428e-05	0.004580761316872428
2	17.44	0.009050925925925926	0.00011059670781893004	0.004871399176954732
2	17.48	0.008220164609053497	3.60082304526749e-05	0.004665637860082304
2	17.52	0.007890946502057614	0.00019290123456790122	0.004552469135802469
2	17.56	0.0071579218106995884	0.00029063786008230453	0.004089506172839506
2	17.6	0.006877572016460906	0.000727880658436214	0.0037628600823045267
2	17.64	0.0057073045267489715	0.0013117283950617284	0.0027829218106995885
2	17.68	0.005787037037037037	0.0017258230452674897	0.0024382716049382715
2	17.72	0.0051337448559670784	0.0025308641975308644	0.0012911522633744857
2	17.76	0.0076517489711934155	0.0034799382716049383	0.0017746913580246914
2	17.8	0.004732510288065843	0.0030375514403292183	0.0006430041152263374
2	17.84	0.004508744855967078	0.0029578189300411522	0.0006893004115226338
2	17.88	0.004511316872427984	0.0035030864197530863	0.0005478395061728395
2	17.92	0.003523662551440329	0.0029089506172839505	0.0002469135802469136
2	17.96	0.005583847736625514	0.003006687242798354	0.0002932098765432099
2	18.0	0.008248456790123457	0.003698559670781893	0.0004243827160493827
2	18.04	0.010895061728395062	0.004344135802469136	0.0007073045267489712
2	18.080000000000002	0.011334876543209877	0.002867798353909465	0.0014814814814814814
2	18.12	0.012438271604938272	0.0022453703703703702	0.0021784979423868315
2	18.16	0.012582304526748972	0.0019110082304526748	0.0026311728395061727
2	18.2	0.013027263374485596	0.001388888888888889	0.0035699588477366255
2	18.240000000000002	0.014848251028806584	0.0020550411522633743	0.0045190329218107
2	18.28	0.012919238683127571	0.000985082304526749	0.0052031893004115225
2	18.32	0.012667181069958847	0.000787037037037037	0.005907921810699588
2	18.36	0.011728395061728396	0.0004243827160493827	0.006584362139917695
2	18.400000000000002	0.010835905349794239	0.00022890946502057612	0.0070421810699588475
2	18.44	0.009246399176954733	9.259259259259259e-05	0.006661522633744856
2	18.48	0.008477366255144033	0.0001286008230452675	0.006301440329218107
2	18.52	0.007574588477366255	8.74485596707819e-05	0.005784465020576132
2	18.56	0.006574074074074074	9.259259259259259e-05	0.005059156378600823
2	18.6	0.005272633744855967	3.08641975308642e-05	0.0039609053497942385
2	18.64	0.004323559670781893	0.00024176954732510288	0.00283179012345679
2	18.68	0.003996913580246913	0.000264917695473251	0.0027186213991769546
2	18.72	0.0054089506172839506	0.0006172839506172839	0.0029603909465020575
2	18.76	0.003587962962962963	0.00031378600823045265	0.002132201646090535
2	18.8	0.0025848765432098767	0.00030606995884773663	0.001257716049382716
2	18.84	0.0029012345679012346	0.0006404320987654321	0.000925925925925926
2	18.88	0.0031507201646090535	0.0010879629629629629	0.0008076131687242799
2	18.92	0.003544238683127572	0.0015174897119341563	0.0006378600823045268
2	18.96	0.003989197530864197	0.0019238683127572017	0.0005761316872427984
2	19.0	0.003801440329218107	0.0023533950617283953	0.00021347736625514403
2	19.04	0.003955761316872428	0.0022453703703703702	0.000367798353909465
2	19.080000000000002	0.004495884773662551	0.002926954732510288	0.00033179012345679014
2	19.12	0.003191872427983539	0.001823559670781893	0.0008281893004115226
2	19.16	0.004290123456790124	0.002283950617283951	0.0016229423868312758
2	19.2	0.00647119341563786	0.0022736625514403292	0.0031532921810699588
2	19.240000000000002	0.005907921810699588	0.0018261316872427984	0.0033770576131687243
2	19.28	0.006522633744855967	0.0014429012345679012	0.004174382716049383
2	19.32	0.007047325102880658	0.0015380658436213992	0.004575617283950617
2	19.36	0.006705246913580247	0.0008230452674897119	0.0048585390946502055
2	19.400000000000002	0.006936728395061729	0.0004295267489711934	0.005267489711934157
2	19.44	0.007325102880658436	0.0003343621399176955	0.005442386831275721
2	19.48	0.007039609053497943	0.00024176954732510288	0.005192901234567901
2	19.52	0.007247942386831276	0.0003909465020576132	0.005208333333333333
2	19.56	0.007551440329218107	0.000558127572016461	0.004876543209876543
2	19.6	0.007703189300411523	0.0006970164609053498	0.00456275720164609
2	19.64	0.007584876543209876	0.0007638888888888889	0.004056069958847736
2	19.68	0.009066358024691358	0.0012654320987654322	0.004094650205761317
2	19.72	0.006517489711934156	0.0005195473251028807	0.0031738683127572015
2	19.76	0.005843621399176955	0.0004655349794238683	0.0027391975308641977
2	19.8	0.004714506172839506	0.0003986625514403292	0.002191358024691358
2	19.84	0.003989197530864197	0.00020576131687242798	0.0017926954732510288
2	19.88	0.0031584362139917698	0.0001080246913580247	0.001396604938271605
2	19.92	0.0033281893004115225	7.973251028806585e-05	0.001301440329218107
2	19.96	0.003942901234567901	5.401234567901235e-05	0.0015843621399176955
2	20.0	0.005349794238683128	4.11522633744856e-05	0.0021270576131687245
2	20.04	0.008359053497942387	0.00012602880658436213	0.00352880658436214
2	20.080000000000002	0.010686728395061728	4.11522633744856e-05	0.005059156378600823
2	20.12	0.011911008230452675	0.00011316872427983539	0.005164609053497943
2	20.16	0.013551954732510288	0.0005272633744855968	0.005131172839506173
2	20.2	0.011929012345679012	0.00022633744855967078	0.003840020576131687
2	20.240000000000002	0.011342592592592593	0.00010545267489711934	0.0026646090534979423
2	20.28	0.01294238683127572	0.00030606995884773663	0.002345679012345679
2	20.32	0.013449074074074073	0.00028549382716049385	0.00176440329218107
2	20.36	0.014645061728395062	0.00038837448559670784	0.001669238683127572
2	20.400000000000002	0.014894547325102881	0.0006404320987654321	0.001463477366255144
2	20.44	0.014467592592592593	0.00113940329218107	0.0013605967078189301
2	20.48	0.01397633744855967	0.0018184156378600823	0.0014943415637860083
2	20.52	0.012157921810699588	0.0024382716049382715	0.0008976337448559671
2	20.56	0.010396090534979424	0.002119341563786008	0.000779320987654321
2	20.6	0.008896604938271605	0.0022016460905349795	0.00046810699588477366
2	20.64	0.010892489711934156	0.0032407407407407406	0.0011111111111111111
2	20.68	0.0076748971193415635	0.0033436213991769547	0.0003292181069958848
2	20.72	0.007919238683127572	0.0038657407407407408	0.00029835390946502055
2	20.76	0.00746141975308642	0.004292695473251029	9.259259259259259e-05
2	20.8	0.008181584362139917	0.005393518518518519	0.0001594650205761317
2	20.84	0.00860082304526749	0.006355452674897119	0.00015432098765432098
2	20.88	0.006003086419753087	0.004663065843621399	0.00022890946502057612
2	20.92	0.006195987654320988	0.004176954732510288	0.00031635802469135804
2	20.96	0.005815329218106996	0.003752572016460905	0.00020061728395061727
2	21.0	0.008742283950617285	0.0056044238683127575	0.00023919753086419754
2	21.04	0.010828189300411522	0.004506172839506173	0.0005092592592592592
2	21.080000000000002	0.013811728395061729	0.004290123456790124	0.0005915637860082304
2	21.12	0.014904835390946503	0.00319701646090535	0.0009722222222222222
2	21.16	0.011900720164609054	0.0022736625514403292	0.0008590534979423868
2	21.2	0.011237139917695474	0.0015946502057613168	0.0011831275720164609
2	21.240000000000002	0.01166409465020576	0.0011574074074074073	0.0022659465020576134
2	21.28	0.010568415637860082	0.0009387860082304527	0.002993827160493827
2	21.32	0.008806584362139918	0.000558127572016461	0.0033924897119341564
2	21.36	0.007510288065843622	0.000462962962962963	0.002803497942386831
2	21.400000000000002	0.007049897119341564	0.000360082304526749	0.0030118312757201646
2	21.44	0.005378086419753086	0.0003909465020576132	0.001705246913580247
2	21.48	0.003726851851851852	0.0008127572016460906	0.0010313786008230453
2	21.52	0.0026697530864197533	0.0011625514403292181	0.00043724279835390947
2	21.56	0.002042181069958848	0.0011496913580246913	5.6584362139917696e-05
2	21.6	0.0048816872427983535	0.0015509259259259259	0.0004655349794238683
2	21.64	0.005542695473251029	0.000720164609053498	0.00016718106995884774
2	21.68	0.008590534979423869	0.0004475308641975309	0.0006430041152263374
2	21.72	0.012554012345679013	0.00044238683127572015	0.0012782921810699588
2	21.76	0.014691358024691358	0.0003523662551440329	0.002016460905349794
2	21.8	0.01675411522633745	0.00023405349794238683	0.002749485596707819
2	21.84	0.018122427983539094	0.00028292181069958846	0.0030375514403292183
2	21.88	0.01849022633744856	0.00015689300411522632	0.004130658436213992
2	21.92	0.01922582304526749	0.00032407407407407406	0.005174897119341564
2	21.96	0.018590534979423867	0.00028549382716049385	0.005365226337448559
2	22.0	0.0184619341563786	0.0003112139917695473	0.006422325102880658
2	22.04	0.016069958847736626	0.0003420781893004115	0.006576646090534979
2	22.080000000000002	0.016208847736625516	0.0007484567901234568	0.007497427983539095
2	22.12	0.01287037037037037	0.0003832304526748971	0.007150205761316872
2	22.16	0.010174897119341563	0.00013117283950617284	0.006069958847736625
2	22.2	0.009979423868312758	0.00022376543209876544	0.0062834362139917695
2	22.240000000000002	0.009691358024691357	0.0003189300411522634	0.006427469135802469
2	22.28	0.00940843621399177	0.0001800411522633745	0.0070524691358024695
2	22.32	0.008734567901234568	4.11522633744856e-05	0.006705246913580247
2	22.36	0.008472222222222223	0.00017746913580246913	0.006566358024691358
2	22.400000000000002	0.007973251028806584	9.516460905349794e-05	0.006080246913580247
2	22.44	0.008271604938271605	0.00018775720164609054	0.006255144032921811
2	22.48	0.007587448559670782	0.00010545267489711934	0.005871913580246913
2	22.52	0.006756687242798354	4.886831275720165e-05	0.0052031893004115225
2	22.56	0.009395576131687242	0.0008179012345679012	0.006031378600823045
2	22.6	0.006247427983539095	0.0002469135802469136	0.004454732510288066
2	22.64	0.006723251028806584	0.0003575102880658436	0.004879115226337449
2	22.68	0.007515432098765432	0.0006352880658436214	0.004871399176954732
2	22.72	0.007811213991769548	0.0011779835390946503	0.004897119341563786
2	22.76	0.006738683127572017	0.0010493827160493827	0.004472736625514403
2	22.8	0.006931584362139918	0.0017463991769547326	0.0042361111111111115
2	22.84	0.005733024691358024	0.001491769547325103	0.0032536008230452675
2	22.88	0.005465534979423869	0.0012551440329218106	0.002685185185185185
2	22.92	0.005655864197530864	0.0014094650205761317	0.0018724279835390946
2	22.96	0.004783950617283951	0.0013940329218106995	0.0006970164609053498
2	23.0	0.005300925925925926	0.0019187242798353909	0.0007484567901234568
2	23.04	0.007091049382716049	0.0026800411522633744	0.0013708847736625515
2	23.080000000000002	0.0052263374485596705	0.00198559670781893	0.0013734567901234568
2	23.12	0.0043852880658436216	0.0020241769547325104	0.0009027777777777777
2	23.16	0.004107510288065844	0.0020550411522633743	0.0005864197530864197
2	23.2	0.0024408436213991767	0.0009233539094650206	0.0003909465020576132
2	23.240000000000002	0.0022890946502057614	0.0009953703703703704	0.0001954732510288066
2	23.28	0.0019238683127572017	0.0008590534979423868	0.00011574074074074075
2	23.32	0.00198559670781893	0.00073559670781893	0.00013631687242798355
2	23.36	0.0023508230452674896	0.0005992798353909465	0.00014917695473251028
2	23.400000000000002	0.0028729423868312756	0.0004655349794238683	0.00030606995884773663
2	23.44	0.004032921810699588	0.0005118312757201646	0.0006558641975308642
2	23.48	0.005036008230452675	0.00073559670781893	0.0007458847736625515
2	23.52	0.0084619341563786	0.0019007201646090534	0.001954732510288066
2	23.56	0.006970164609053498	0.0015920781893004115	0.0018029835390946502
2	23.6	0.009104938271604938	0.0021656378600823046	0.00294238683127572
4	39.4	0.014431584362139918	0.003477366255144033	0.004318415637860082
4	39.44	0.015277777777777777	0.0033770576131687243	0.004233539094650206
4	39.480000000000004	0.013685699588477367	0.0024691358024691358	0.003351337448559671
4	39.52	0.013726851851851851	0.0014814814814814814	0.0031893004115226336
4	39.56	0.013040123456790124	0.0009902263374485596	0.002800925925925926
4	39.6	0.011213991769547325	0.0006610082304526749	0.0025282921810699586
4	39.64	0.010959362139917696	0.0008153292181069958	0.0026080246913580247
4	39.68	0.009215534979423868	0.0007330246913580247	0.00227880658436214
4	39.72	0.007795781893004115	0.0005246913580246914	0.0023508230452674896
4	39.76	0.005825617283950617	0.0007484567901234568	0.001934156378600823
4	39.800000000000004	0.004318415637860082	0.000522119341563786	0.0017258230452674897
4	39.84	0.005054012345679012	0.0007587448559670781	0.002170781893004115
4	39.88	0.0020601851851851853	0.000360082304526749	0.001000514403292181
4	39.92	0.0019212962962962964	0.0001286008230452675	0.0011934156378600822
4	39.96	0.0012680041152263375	0.00011059670781893004	0.0003446502057613169
4	40.0	0.0004809670781893004	0.00012602880658436213	0.00018775720164609054
4	40.04	0.0007818930041152264	0.00018775720164609054	5.1440329218106995e-05
4	40.08	0.001743827160493827	0.0002494855967078189	4.11522633744856e-05
4	40.12	0.001720679012345679	0.0001800411522633745	0.00017746913580246913
4	40.160000000000004	0.0018184156378600823	0.00010030864197530864	0.00043724279835390947
4	40.2	0.002281378600823045	0.0001286008230452675	0.0007690329218106996
4	40.24	0.002330246913580247	0.0001646090534979424	0.0009619341563786008
4	40.28	0.002425411522633745	0.00025977366255144034	0.0007047325102880658
4	40.32	0.0048816872427983535	0.0007973251028806584	0.0015560699588477367
4	40.36	0.0024511316872427983	0.0003112139917695473	0.0008487654320987654
4	40.4	0.0022119341563786006	0.00023919753086419754	0.000925925925925926
4	40.44	0.001463477366255144	0.00015432098765432098	0.0007818930041152264
4	40.480000000000004	0.0014326131687242799	0.00023919753086419754	0.0008539094650205761
4	40.52	0.0014068930041152264	1.2860082304526749e-05	0.0007716049382716049
4	40.56	0.0009182098765432099	3.08641975308642e-05	0.0004912551440329218
4	40.6	0.0006558641975308642	7.71604938271605e-06	0.00042695473251028805
4	40.64	0.0007253086419753087	1.54320987654321e-05	0.0004783950617283951
4	40.68	0.00038065843621399177	5.1440329218107e-06	0.00022119341563786008
4	40.72	0.00041152263374485596	3.8580246913580246e-05	0.0001954732510288066
4	40.76	0.0004501028806584362	5.1440329218106995e-05	0.0002494855967078189
4	40.800000000000004	0.0019058641975308642	0.000558127572016461	0.0005555555555555556
4	40.84	0.0006095679012345679	0.00015689300411522632	0.00016203703703703703
4	40.88	0.0009876543209876543	0.00043467078189300413	7.716049382716049e-05
4	40.92	0.0015380658436213992	0.00025977366255144034	6.687242798353909e-05
4	40.96	0.0020087448559670783	0.00018775720164609054	8.23045267489712e-05
4	41.0	0.0020344650205761316	0.0004398148148148148	2.3148148148148147e-05
4	41.04	0.001507201646090535	0.00034722222222222224	3.60082304526749e-05
4	41.08	0.0014429012345679012	0.0005915637860082304	5.915637860082304e-05
4	41.12	0.0009233539094650206	0.0003523662551440329	4.11522633744856e-05
4	41.160000000000004	0.0009696502057613169	0.0007716049382716049	4.6296296296296294e-05
4	41.2	0.0008127572016460906	0.00038580246913580245	4.372427983539095e-05
4	41.24	0.0011934156378600822	0.0006455761316872428	3.08641975308642e-05
4	41.28	0.0030015432098765434	0.0012217078189300412	0.0005169753086419753
4	41.32	0.0014994855967078188	0.0008076131687242799	0.00015689300411522632
4	41.36	0.001440329218106996	0.0006893004115226338	0.00019032921810699588
4	41.4	0.0011599794238683128	0.0003909465020576132	0.00010545267489711934
4	41.44	0.0011496913580246913	0.00023919753086419754	9.77366255144033e-05
4	41.480000000000004	0.00073559670781893	0.0003832304526748971	5.915637860082304e-05
4	41.52	0.0005401234567901234	0.00020576131687242798	4.6296296296296294e-05
4	41.56	0.0005915637860082304	0.00020061728395061727	4.11522633744856e-05
4	41.6	0.0004912551440329218	0.00011059670781893004	2.8292181069958848e-05
4	41.64	0.00013117283950617284	1.54320987654321e-05	7.20164609053498e-05
4	41.68	0.0001594650205761317	4.6296296296296294e-05	2.8292181069958848e-05
4	41.72	0.000257201646090535	1.54320987654321e-05	2.8292181069958848e-05
4	41.76	0.001661522633744856	0.0004501028806584362	0.00038065843621399177
4	41.800000000000004	0.0006790123456790123	0.00012602880658436213	0.0002494855967078189
4	41.84	0.0006301440329218107	3.8580246913580246e-05	0.00016203703703703703
4	41.88	0.00044238683127572015	5.1440329218106995e-05	0.00027520576131687244
4	41.92	0.0002777777777777778	1.02880658436214e-05	4.886831275720165e-05
4	41.96	0.00084619341563786	3.60082304526749e-05	5.401234567901235e-05
4	42.0	0.0012962962962962963	3.08641975308642e-05	4.11522633744856e-05
4	42.04	0.002142489711934156	7.973251028806585e-05	2.05761316872428e-05
4	42.08	0.002932098765432099	0.00010288065843621399	0.00011059670781893004
4	42.12	0.0029732510288065844	0.00011059670781893004	0.00020061728395061727
4	42.160000000000004	0.0035776748971193414	0.00011059670781893004	0.00027520576131687244
4	42.2	0.0037911522633744857	8.74485596707819e-05	0.0001234567901234568
4	42.24	0.00621141975308642	0.00045267489711934157	0.0007947530864197531
4	42.28	0.004454732510288066	0.00016203703703703703	0.00015174897119341564
4	42.32	0.005411522633744856	0.000522119341563786	0.00013374485596707818
4	42.36	0.005941358024691358	0.0011342592592592593	5.915637860082304e-05
4	42.4	0.006607510288065843	0.0020730452674897117	8.487654320987654e-05
4	42.44	0.006622942386831276	0.0025051440329218106	8.23045267489712e-05
4	42.480000000000004	0.008284465020576132	0.003675411522633745	0.00015432098765432098
4	42.52	0.007309670781893004	0.00393261316872428	3.60082304526749e-05
4	42.56	0.008371913580246913	0.006358024691358025	7.458847736625514e-05
4	42.6	0.007294238683127572	0.005637860082304527	0.00010030864197530864
4	42.64	0.007415123456790123	0.005823045267489712	0.00012602880658436213
4	42.68	0.0069393004115226335	0.005347222222222222	0.00010288065843621399
4	42.72	0.007265946502057613	0.004313271604938272	0.0003780864197530864
4	42.76	0.0062139917695473255	0.0036882716049382717	0.00019804526748971193
4	42.800000000000004	0.006759259259259259	0.0033564814814814816	7.716049382716049e-05
4	42.84	0.0072839506172839505	0.0034542181069958846	0.0002160493827160494
4	42.88	0.005920781893004115	0.0029758230452674897	0.000264917695473251
4	42.92	0.005138888888888889	0.002911522633744856	0.00022890946502057612
4	42.96	0.0034902263374485595	0.002294238683127572	0.00019290123456790122
4	43.0	0.0039017489711934156	0.0024948559670781895	0.000367798353909465
4	43.04	0.0035493827160493828	0.0016152263374485598	0.0003755144032921811
4	43.08	0.004537037037037037	0.0013837448559670782	0.0002957818930041152
4	43.12	0.004755658436213991	0.0008847736625514403	0.00048353909465020576
4	43.160000000000004	0.005866769547325103	0.0011008230452674897	0.0007458847736625515
4	43.2	0.008078703703703704	0.001147119341563786	0.0014248971193415638
4	43.24	0.008022119341563785	0.0010493827160493827	0.0014094650205761317
4	43.28	0.008798868312757202	0.0010853909465020576	0.0016126543209876542
4	43.32	0.00871141975308642	0.0021270576131687245	0.0018132716049382715
4	43.36	0.009333847736625515	0.0023405349794238684	0.0026054526748971194
4	43.4	0.009292695473251029	0.002916666666666667	0.0023482510288065843
4	43.44	0.010694444444444444	0.003729423868312757	0.002854938271604938
4	43.480000000000004	0.009215534979423868	0.0027083333333333334	0.002662037037037037
4	43.52	0.010200617283950617	0.002685185185185185	0.00283179012345679
4	43.56	0.010627572016460906	0.002255658436213992	0.0025694444444444445
4	43.6	0.010300925925925925	0.001772119341563786	0.0024819958847736626
4	43.64	0.009711934156378601	0.0015432098765432098	0.0024588477366255146
4	43.68	0.009755658436213992	0.0012628600823045267	0.003168724279835391
4	43.72	0.006630658436213991	0.0003343621399176955	0.002145061728395062
4	43.76	0.004861111111111111	0.00023662551440329217	0.0015895061728395062
4	43.800000000000004	0.003425925925925926	7.973251028806585e-05	0.0014351851851851852
4	43.84	0.002193930041152263	0.00011059670781893004	0.0011702674897119342
4	43.88	0.00113940329218107	0.00011316872427983539	0.0007150205761316872
4	43.92	0.00038580246913580245	0.00011059670781893004	0.0002160493827160494
4	43.96	0.00021347736625514403	8.487654320987654e-05	7.716049382716049e-05
4	44.0	0.00011059670781893004	5.6584362139917696e-05	3.60082304526749e-05
4	44.04	0.0001594650205761317	7.20164609053498e-05	2.3148148148148147e-05
4	44.08	0.0002109053497942387	5.1440329218106995e-05	6.944444444444444e-05
4	44.12	0.00030092592592592595	0.00019032921810699588	7.20164609053498e-05
4	44.160000000000004	0.0024434156378600825	0.0015509259259259259	0.0004218106995884774
4	44.2	0.0019161522633744856	0.00165380658436214	0.00013631687242798355
4	44.24	0.003029835390946502	0.002777777777777778	0.00013631687242798355
4	44.28	0.003500514403292181	0.0028986625514403294	0.0004089506172839506
4	44.32	0.004369855967078189	0.003140432098765432	0.0005967078189300411
4	44.36	0.004398148148148148	0.0030092592592592593	0.0007150205761316872
4	44.4	0.005249485596707819	0.0031867283950617283	0.0008976337448559671
4	44.44	0.005347222222222222	0.0032253086419753085	0.0007124485596707819
4	44.480000000000004	0.005609567901234568	0.003045267489711934	0.0007818930041152264
4	44.52	0.005036008230452675	0.0025308641975308644	0.0007664609053497942
4	44.56	0.0054681069958847734	0.0026131687242798352	0.0008539094650205761
4	44.6	0.005447530864197531	0.0026440329218106995	0.0007458847736625515
4	44.64	0.008173868312757201	0.0039840534979423865	0.0011316872427983538
4	44.68	0.007839506172839506	0.004421296296296296	0.0005941358024691358
4	44.72	0.009128086419753087	0.0051800411522633745	0.00045781893004115225
4	44.76	0.009555041152263374	0.005866769547325103	0.00041923868312757203
4	44.800000000000004	0.009776234567901235	0.0049614197530864195	0.0006327160493827161
4	44.84	0.010097736625514404	0.003829732510288066	0.0008513374485596708
4	44.88	0.011358024691358024	0.003387345679012346	0.0013348765432098766
4	44.92	0.011121399176954733	0.003294753086419753	0.0017695473251028806
4	44.96	0.011103395061728395	0.0038503086419753086	0.0018287037037037037
4	45.0	0.012901234567901234	0.004393004115226338	0.0024588477366255146
4	45.04	0.012258230452674898	0.00397119341563786	0.002368827160493827
4	45.08	0.01287037037037037	0.0036805555555555554	0.0027854938271604937
4	45.12	0.01367798353909465	0.0034002057613168723	0.0032047325102880658
4	45.160000000000004	0.012569444444444444	0.002412551440329218	0.0031944444444444446
4	45.2	0.010907921810699588	0.0012551440329218106	0.002646604938271605
4	45.24	0.00974537037037037	0.000727880658436214	0.0022659465020576134
4	45.28	0.008400205761316873	0.000558127572016461	0.0020756172839506174
4	45.32	0.006458333333333333	0.0002700617283950617	0.0018132716049382715
4	45.36	0.005177469135802469	0.00037037037037037035	0.0014763374485596708
4	45.4	0.0037602880658436214	0.00022890946502057612	0.0011625514403292181
4	45.44	0.002487139917695473	9.77366255144033e-05	0.0006327160493827161
4	45.480000000000004	0.001345164609053498	0.00010288065843621399	0.00019290123456790122
4	45.52	0.0015097736625514404	6.687242798353909e-05	0.0001234567901234568
4	45.56	0.0012345679012345679	1.800411522633745e-05	4.372427983539095e-05
4	45.6	0.0028137860082304528	0.000573559670781893	0.00042695473251028805
4	45.64	0.0005504115226337449	0.00017746913580246913	0.0001388888888888889
4	45.68	0.000367798353909465	0.0001748971193415638	7.973251028806585e-05
4	45.72	0.00026748971193415636	7.716049382716049e-05	8.487654320987654e-05
4	45.76	0.0007973251028806584	0.00023919753086419754	0.00022119341563786008
4	45.800000000000004	0.001743827160493827	0.0002777777777777778	0.00019032921810699588
4	45.84	0.004308127572016461	0.0005992798353909465	0.0005889917695473251
4	45.88	0.005388374485596707	0.0010365226337448559	0.0004809670781893004
4	45.92	0.007088477366255144	0.0020498971193415637	0.0007998971193415638
4	45.96	0.008024691358024692	0.0033410493827160494	0.0005401234567901234
4	46.0	0.009758230452674897	0.005136316872427983	0.00017232510288065845
4	46.04	0.010411522633744856	0.0063065843621399175	0.00015174897119341564
4	46.08	0.011453189300411523	0.008050411522633746	0.0005555555555555556
4	46.12	0.009372427983539095	0.006931584362139918	0.00036522633744855967
4	46.160000000000004	0.010493827160493827	0.007145061728395062	0.0006198559670781893
4	46.2	0.010941358024691358	0.006828703703703704	0.0006430041152263374
4	46.24	0.01022633744855967	0.005900205761316873	0.0008281893004115226
4	46.28	0.011514917695473251	0.006849279835390946	0.0009567901234567902
4	46.32	0.011237139917695474	0.007451131687242798	0.0010185185185185184
4	46.36	0.010501543209876544	0.007021604938271605	0.0006558641975308642
4	46.4	0.010169753086419753	0.006656378600823045	0.0007638888888888889
4	46.44	0.007993827160493827	0.004925411522633745	0.0005787037037037037
4	46.480000000000004	0.007844650205761318	0.0046733539094650205	0.0001800411522633745
4	46.52	0.006702674897119342	0.0036188271604938272	0.00019032921810699588
4	46.56	0.009061213991769547	0.004315843621399177	0.0005812757201646091
4	46.6	0.005084876543209877	0.0028060699588477365	0.00021862139917695473
4	46.64	0.004642489711934156	0.0029012345679012346	0.00022633744855967078
4	46.68	0.002757201646090535	0.001954732510288066	0.00012602880658436213
4	46.72	0.0028600823045267488	0.002232510288065844	0.00016975308641975308
4	46.76	0.002235082304526749	0.0016332304526748972	0.00011574074074074075
4	46.800000000000004	0.002677469135802469	0.0015843621399176955	0.00030864197530864197
4	46.84	0.002780349794238683	0.0009953703703703704	0.00013374485596707818
4	46.88	0.003765432098765432	0.0008924897119341564	0.00030092592592592595
4	46.92	0.0042824074074074075	0.0004243827160493827	0.0001594650205761317
4	46.96	0.005043724279835391	0.0004295267489711934	7.458847736625514e-05
4	47.0	0.006057098765432099	0.0009156378600823045	0.00012088477366255144
4	47.04	0.0090380658436214	0.002651748971193416	0.0005426954732510288
4	47.08	0.008770576131687243	0.002932098765432099	0.00017232510288065845
4	47.12	0.010689300411522634	0.0034027777777777776	0.00011316872427983539
4	47.160000000000004	0.012219650205761316	0.0039943415637860085	0.0002160493827160494
4	47.2	0.011018518518518518	0.004465020576131688	0.00016975308641975308
4	47.24	0.00985082304526749	0.004727366255144033	0.0001594650205761317
4	47.28	0.008886316872427984	0.004879115226337449	0.0001440329218106996
4	47.32	0.008472222222222223	0.005005144032921811	0.00014917695473251028
4	47.36	0.007358539094650206	0.004701646090534979	0.00010030864197530864
4	47.4	0.0065252057613168725	0.004907407407407407	9.002057613168725e-05
4	47.44	0.007062757201646091	0.005344650205761317	7.20164609053498e-05
4	47.480000000000004	0.007762345679012346	0.005421810699588477	2.8292181069958848e-05
4	47.52	0.010933641975308642	0.0060648148148148145	0.00046810699588477366
4	47.56	0.009488168724279836	0.005010288065843621	0.00011316872427983539
4	47.6	0.011237139917695474	0.005048868312757202	8.74485596707819e-05
4	47.64	0.011594650205761317	0.004601337448559671	7.716049382716049e-05
4	47.68	0.012160493827160494	0.005012860082304527	0.00042695473251028805
4	47.72	0.012592592592592593	0.004382716049382716	0.000558127572016461
4	47.76	0.01412037037037037	0.0049382716049382715	0.0008359053497942387
4	47.800000000000004	0.013143004115226337	0.00408179012345679	0.0014943415637860083
4	47.84	0.012129629629629629	0.003094135802469136	0.0027109053497942387
4	47.88	0.009992283950617284	0.001875	0.0031867283950617283
4	47.92	0.008492798353909465	0.0012474279835390947	0.0039146090534979425
4	47.96	0.006934156378600823	0.0006790123456790123	0.004398148148148148
4	48.0	0.00809156378600823	0.0011291152263374485	0.005074588477366256
4	48.04	0.0062139917695473255	0.0005118312757201646	0.004652777777777777
4	48.08	0.005684156378600823	0.0003497942386831276	0.004542181069958848
4	48.120000000000005	0.0055709876543209875	0.000264917695473251	0.004683641975308642
4	48.160000000000004	0.005285493827160494	6.944444444444444e-05	0.0047196502057613166
4	48.2	0.005264917695473251	0.00011059670781893004	0.004488168724279836
4	48.24	0.005573559670781893	0.00048353909465020576	0.004470164609053498
4	48.28	0.006941872427983539	0.0014686213991769548	0.004588477366255144
4	48.32	0.007834362139917695	0.0026183127572016462	0.004220679012345679
4	48.36	0.009647633744855968	0.003924897119341564	0.004645061728395062
4	48.4	0.010645576131687243	0.005138888888888889	0.004377572016460905
4	48.44	0.013130144032921811	0.006015946502057613	0.005262345679012345
4	48.480000000000004	0.015241769547325102	0.007911522633744856	0.005213477366255144
4	48.52	0.014233539094650206	0.007211934156378601	0.005113168724279835
4	48.56	0.015015432098765432	0.007857510288065844	0.005146604938271605
4	48.6	0.01363425925925926	0.007286522633744856	0.0046039094650205765
4	48.64	0.012978395061728395	0.0066280864197530865	0.004747942386831276
4	48.68	0.010552983539094651	0.005138888888888889	0.004210390946502058
4	48.72	0.00941872427983539	0.004544753086419753	0.003922325102880659
4	48.76	0.00830761316872428	0.003765432098765432	0.003778292181069959
4	48.800000000000004	0.0069727366255144035	0.003397633744855967	0.003132716049382716
4	48.84	0.005447530864197531	0.00227880658436214	0.002764917695473251
4	48.88	0.004688786008230452	0.002196502057613169	0.0021887860082304526
4	48.92	0.003978909465020576	0.0016563786008230452	0.002191358024691358
4	48.96	0.005540123456790123	0.0021784979423868315	0.0024434156378600825
4	49.0	0.003536522633744856	0.001463477366255144	0.0017155349794238683
4	49.04	0.0024434156378600825	0.0011522633744855968	0.0011213991769547325
4	49.08	0.0023251028806584363	0.0010262345679012345	0.0010313786008230453
4	49.120000000000005	0.0015303497942386831	0.0007021604938271605	0.000625
4	49.160000000000004	0.0013991769547325103	0.0006558641975308642	0.0005864197530864197
4	49.2	0.0007407407407407407	0.0004475308641975309	8.23045267489712e-05
4	49.24	0.0018672839506172839	0.0011085390946502058	0.00029835390946502055
4	49.28	0.0027700617283950616	0.0019470164609053499	0.0001234567901234568
4	49.32	0.004030349794238683	0.0024742798353909463	0.00029063786008230453
4	49.36	0.004284979423868312	0.0023019547325102883	0.00029063786008230453
4	49.4	0.005380658436213992	0.002476851851851852	0.00022633744855967078
4	49.44	0.006988168724279835	0.0032536008230452675	0.0007741769547325103
4	49.480000000000004	0.006069958847736625	0.0025334362139917696	0.0007227366255144033
4	49.52	0.005054012345679012	0.0028600823045267488	0.0003986625514403292
4	49.56	0.003397633744855967	0.002170781893004115	0.0003189300411522634
4	49.6	0.0024537037037037036	0.0017489711934156379	0.0001646090534979424
4	49.64	0.0022993827160493825	0.0017592592592592592	0.00011059670781893004
4	49.68	0.0022659465020576134	0.0017746913580246914	7.20164609053498e-05
4	49.72	0.0020601851851851853	0.0016049382716049382	0.0001748971193415638
4	49.76	0.0019573045267489713	0.0017412551440329218	2.5720164609053497e-05
4	49.800000000000004	0.001286008230452675	0.0012191358024691357	3.08641975308642e-05
4	49.84	0.0017772633744855967	0.0017258230452674897	2.8292181069958848e-05
4	49.88	0.0013914609053497942	0.001242283950617284	0.0001080246913580247
4	49.92	0.003755144032921811	0.0024974279835390948	0.000676440329218107
4	49.96	0.0023251028806584363	0.0017901234567901235	0.0003497942386831276
4	50.0	0.002968106995884774	0.001823559670781893	0.0009284979423868312
4	50.04	0.0038194444444444443	0.002368827160493827	0.0012397119341563787
4	50.08	0.004292695473251029	0.002142489711934156	0.0019084362139917695
4	50.120000000000005	0.00533179012345679	0.0027160493827160493	0.0023045267489711935
4	50.160000000000004	0.004902263374485597	0.0021656378600823046	0.0024305555555555556
4	50.2	0.005645576131687243	0.002425411522633745	0.002726337448559671
4	50.24	0.0059156378600823045	0.002510288065843621	0.0028189300411522633
4	50.28	0.006376028806584362	0.002788065843621399	0.00290380658436214
4	50.32	0.006748971193415638	0.0027983539094650206	0.003176440329218107
4	50.36	0.007867798353909465	0.002916666666666667	0.0036831275720164607
4	50.4	0.011262860082304527	0.003284465020576132	0.005185185185185185
4	50.44	0.013215020576131687	0.003351337448559671	0.006854423868312757
4	50.480000000000004	0.013297325102880658	0.0025282921810699586	0.007247942386831276
4	50.52	0.012785493827160493	0.0022145061728395064	0.007463991769547325
4	50.56	0.012222222222222223	0.0017412551440329218	0.008119855967078189
4	50.6	0.011167695473251029	0.0013734567901234568	0.007543724279835391
4	50.64	0.009449588477366256	0.0008847736625514403	0.006898148148148148
4	50.68	0.008485082304526749	0.0009233539094650206	0.006347736625514403
4	50.72	0.007836934156378601	0.0006352880658436214	0.006044238683127572
4	50.76	0.006929012345679012	0.0004938271604938272	0.004701646090534979
4	50.800000000000004	0.007196502057613169	0.0004886831275720165	0.004866255144032922
4	50.84	0.007047325102880658	0.00038837448559670784	0.0047067901234567906
4	50.88	0.009423868312757202	0.0013117283950617284	0.0048816872427983535
4	50.92	0.006844135802469136	0.0003343621399176955	0.0032458847736625517
4	50.96	0.006867283950617284	0.0001954732510288066	0.0025823045267489714
4	51.0	0.0069393004115226335	0.00014660493827160494	0.002281378600823045
4	51.04	0.006496913580246914	0.00010545267489711934	0.0018338477366255145
4	51.08	0.00603395061728395	6.17283950617284e-05	0.001419753086419753
4	51.120000000000005	0.0052031893004115225	5.6584362139917696e-05	0.0011265432098765433
4	51.160000000000004	0.004747942386831276	6.17283950617284e-05	0.0009542181069958848
4	51.2	0.00404320987654321	8.74485596707819e-05	0.0008101851851851852
4	51.24	0.003611111111111111	0.00010030864197530864	0.0008256172839506173
4	51.28	0.0025437242798353908	6.687242798353909e-05	0.00045781893004115225
4	51.32	0.001962448559670782	9.259259259259259e-05	0.0003497942386831276
4	51.36	0.0024382716049382715	0.0004809670781893004	0.0004938271604938272
4	51.4	0.000889917695473251	0.00010288065843621399	0.00018518518518518518
4	51.44	0.00034722222222222224	3.08641975308642e-05	9.77366255144033e-05
4	51.480000000000004	0.0007716049382716049	2.5720164609053497e-05	9.002057613168725e-05
4	51.52	0.0014351851851851852	0.00025205761316872427	8.23045267489712e-05
4	51.56	0.0014171810699588477	0.00029063786008230453	4.6296296296296294e-05
4	51.6	0.0014454732510288065	0.0002803497942386831	0.00011059670781893004
4	51.64	0.0015046296296296296	0.0004166666666666667	0.0001080246913580247
4	51.68	0.0016872427983539095	0.0007150205761316872	5.6584362139917696e-05
4	51.72	0.0018441358024691358	0.0010493827160493827	0.00011574074074074075
4	51.76	0.002191358024691358	0.0013734567901234568	0.00017232510288065845
4	51.800000000000004	0.002067901234567901	0.0015972222222222223	0.00015174897119341564
4	51.84	0.004526748971193415	0.002896090534979424	0.0006918724279835391
4	51.88	0.003212448559670782	0.0024974279835390948	0.00020318930041152264
4	51.92	0.003690843621399177	0.0033539094650205763	8.23045267489712e-05
4	51.96	0.004315843621399177	0.004053497942386831	0.00011316872427983539
4	52.0	0.004215534979423868	0.004056069958847736	7.973251028806585e-05
4	52.04	0.0037705761316872426	0.003575102880658436	9.77366255144033e-05
4	52.08	0.003233024691358025	0.003068415637860082	4.886831275720165e-05
4	52.120000000000005	0.003155864197530864	0.0029758230452674897	7.716049382716049e-05
4	52.160000000000004	0.0035776748971193414	0.0034156378600823044	1.2860082304526749e-05
4	52.2	0.0037165637860082303	0.0034233539094650207	2.3148148148148147e-05
4	52.24	0.003698559670781893	0.0034284979423868313	1.2860082304526749e-05
4	52.28	0.004176954732510288	0.0038734567901234566	0.0
4	52.32	0.005920781893004115	0.004601337448559671	0.00023662551440329217
4	52.36	0.004675925925925926	0.004074074074074074	4.886831275720165e-05
4	52.4	0.004642489711934156	0.004233539094650206	4.372427983539095e-05
4	52.44	0.004699074074074074	0.004107510288065844	5.1440329218106995e-05
4	52.480000000000004	0.004886831275720165	0.004166666666666667	6.944444444444444e-05
4	52.52	0.004807098765432099	0.004290123456790124	1.2860082304526749e-05
4	52.56	0.004354423868312757	0.003757716049382716	5.1440329218107e-06
4	52.6	0.0037165637860082303	0.003310185185185185	0.0
4	52.64	0.0037988683127572016	0.0031532921810699588	5.6584362139917696e-05
4	52.68	0.004344135802469136	0.003868312757201646	0.0
4	52.72	0.00496656378600823	0.004624485596707819	2.5720164609053497e-05
4	52.76	0.0056738683127572015	0.005185185185185185	2.8292181069958848e-05
4	52.800000000000004	0.007471707818930041	0.006152263374485597	0.0002880658436213992
4	52.84	0.0060185185185185185	0.005398662551440329	7.458847736625514e-05
4	52.88	0.006746399176954732	0.006327160493827161	2.8292181069958848e-05
4	52.92	0.00661522633744856	0.006206275720164609	4.11522633744856e-05
4	52.96	0.006712962962962963	0.0059619341563786005	3.8580246913580246e-05
4	53.0	0.0062602880658436215	0.005318930041152263	2.57201646090535e-06
4	53.04	0.006751543209876543	0.005005144032921811	4.11522633744856e-05
4	53.08	0.006556069958847737	0.004645061728395062	4.6296296296296294e-05
4	53.120000000000005	0.006805555555555555	0.004683641975308642	3.60082304526749e-05
4	53.160000000000004	0.0060751028806584366	0.0038580246913580245	7.20164609053498e-05
4	53.2	0.00599022633744856	0.003955761316872428	5.915637860082304e-05
4	53.24	0.0045190329218107	0.002471707818930041	4.886831275720165e-05
4	53.28	0.005187757201646091	0.00301440329218107	0.0002546296296296296
4	53.32	0.0031301440329218107	0.0015303497942386831	0.00011059670781893004
4	53.36	0.001831275720164609	0.0009130658436213992	5.1440329218106995e-05
4	53.4	0.0008873456790123457	0.00033950617283950616	2.5720164609053497e-05
4	53.44	0.00048353909465020576	0.0002469135802469136	6.944444444444444e-05
4	53.480000000000004	0.00038837448559670784	0.00014917695473251028	5.6584362139917696e-05
4	53.52	0.00023662551440329217	9.77366255144033e-05	5.1440329218106995e-05
4	53.56	0.0002957818930041152	0.0001080246913580247	4.6296296296296294e-05
4	53.6	0.0002803497942386831	6.687242798353909e-05	8.23045267489712e-05
4	53.64	0.000558127572016461	0.00021862139917695473	0.00012088477366255144
4	53.68	0.00038837448559670784	0.00010288065843621399	0.00010545267489711934
4	53.72	0.00032407407407407406	0.00011831275720164609	0.00014660493827160494
4	53.76	0.002435699588477366	0.0007510288065843622	0.0006944444444444445
4	53.800000000000004	0.0014377572016460905	0.0005889917695473251	0.00031635802469135804
4	53.84	0.0021502057613168725	0.0010365226337448559	0.00030864197530864197
4	53.88	0.0034027777777777776	0.0020344650205761316	0.0002957818930041152
4	53.92	0.005643004115226337	0.0039377572016460905	0.00019804526748971193
4	53.96	0.008580246913580248	0.006772119341563786	0.00012088477366255144
4	54.0	0.008773148148148148	0.008063271604938272	0.00011831275720164609
4	54.04	0.008420781893004116	0.006401748971193415	0.00011831275720164609
4	54.08	0.012602880658436214	0.007031893004115226	6.430041152263375e-05
4	54.120000000000005	0.016862139917695473	0.008132716049382717	0.00011831275720164609
4	54.160000000000004	0.0213940329218107	0.008217592592592592	7.973251028806585e-05
4	54.2	0.030738168724279834	0.007860082304526748	7.20164609053498e-05
4	54.24	0.04208847736625514	0.007602880658436214	0.00043467078189300413
4	54.28	0.05197788065843621	0.006905864197530864	0.0004912551440329218
4	54.32	0.05173611111111111	0.005954218106995885	0.0030838477366255143
4	54.36	0.05484053497942387	0.006561213991769547	0.011049382716049383
4	54.4	0.048806584362139915	0.006854423868312757	0.013243312757201645
4	54.44	0.04568930041152263	0.006376028806584362	0.011003086419753087
4	54.480000000000004	0.038305041152263374	0.004356995884773663	0.005090020576131687
4	54.52	0.03621399176954732	0.0028935185185185184	0.0050411522633744855
4	54.56	0.04574074074074074	0.003544238683127572	0.0042361111111111115
4	54.6	0.06031378600823045	0.003382201646090535	0.005092592592592593
4	54.64	0.07363940329218106	0.002780349794238683	0.006936728395061729
4	54.68	0.07894547325102881	0.001772119341563786	0.015498971193415638
4	54.72	0.09324331275720164	0.002037037037037037	0.02393775720164609
4	54.76	0.1045679012345679	0.0021784979423868315	0.03439814814814815
4	54.800000000000004	0.11464248971193415	0.002294238683127572	0.04926440329218107
4	54.84	0.12422839506172839	0.002080761316872428	0.06262860082304526
4	54.88	0.137934670781893	0.0023791152263374486	0.07673868312757201
4	54.92	0.14655092592592592	0.0021373456790123456	0.08409979423868313
4	54.96	0.15593364197530865	0.0027752057613168726	0.08924639917695473
4	55.0	0.15849537037037037	0.0019881687242798356	0.10142489711934156
4	55.04	0.16972993827160493	0.0019238683127572017	0.11607253086419753
4	55.08	0.1874537037037037	0.00125	0.12448816872427984
4	55.120000000000005	0.20571244855967077	0.0011676954732510287	0.13045267489711934
4	55.160000000000004	0.2182741769547325	0.0013554526748971194	0.1275488683127572
4	55.2	0.22184156378600822	0.00948045267489712	0.1115432098765432
4	55.24	0.22306327160493827	0.017209362139917694	0.1000977366255144
4	55.28	0.21104166666666666	0.022631172839506174	0.08602880658436214
4	55.32	0.2036522633744856	0.030625	0.07943158436213991
4	55.36	0.19539351851851852	0.04146604938271605	0.07459876543209877
4	55.4	0.20951646090534978	0.04915380658436214	0.07578446502057613
4	55.44	0.2161522633744856	0.06137602880658436	0.06529578189300411
4	55.480000000000004	0.22420781893004116	0.06924639917695473	0.05140432098765432
4	55.52	0.2345679012345679	0.0897608024691358	0.04055298353909465
4	55.56	0.24048868312757202	0.10986368312757201	0.03186985596707819
4	55.6	0.2410030864197531	0.11919495884773662	0.018557098765432097
4	55.64	0.24653034979423868	0.1307638888888889	0.005792181069958848
4	55.68	0.24457818930041153	0.13392489711934155	0.0036831275720164607
4	55.72	0.2376388888888889	0.12144032921810699	0.0034310699588477366
4	55.76	0.2238888888888889	0.10212191358024691	0.003351337448559671
4	55.800000000000004	0.19970164609053498	0.0763477366255144	0.002968106995884774
4	55.84	0.16861625514403292	0.058886316872427985	0.0026311728395061727
4	55.88	0.12878343621399177	0.03727366255144033	0.002001028806584362
4	55.92	0.10697788065843622	0.02789351851851852	0.0017926954732510288
4	55.96	0.08335390946502058	0.01852366255144033	0.0013271604938271606
4	56.0	0.058541666666666665	0.006406893004115227	0.0017489711934156379
4	56.04	0.048726851851851855	1.54320987654321e-05	0.0016743827160493826
4	56.08	0.04622170781893004	3.60082304526749e-05	0.002193930041152263
4	56.120000000000005	0.03753343621399177	7.71604938271605e-06	0.0022247942386831275
4	56.160000000000004	0.03315586419753087	0.00045781893004115225	0.0029758230452674897
4	56.2	0.02003858024691358	3.8580246913580246e-05	0.0026671810699588475
4	56.24	0.006090534979423868	3.60082304526749e-05	0.0030092592592592593
4	56.28	0.004681069958847737	2.5720164609053497e-05	0.003433641975308642
4	56.32	0.006069958847736625	4.6296296296296294e-05	0.0033719135802469137
4	56.36	0.006270576131687243	5.915637860082304e-05	0.0036496913580246915
4	56.4	0.005588991769547325	6.430041152263375e-05	0.0031790123456790125
4	56.44	0.005712448559670782	6.17283950617284e-05	0.003022119341563786
4	56.480000000000004	0.00532664609053498	0.0	0.0024305555555555556
4	56.52	0.005462962962962963	4.6296296296296294e-05	0.0020241769547325104
4	56.56	0.004364711934156378	0.00010545267489711934	0.0015406378600823045
4	56.6	0.004825102880658436	3.08641975308642e-05	0.0016409465020576133
4	56.64	0.005802469135802469	0.0003497942386831276	0.001427469135802469
4	56.68	0.0039943415637860085	7.973251028806585e-05	0.0007844650205761317
4	56.72	0.003976337448559671	8.487654320987654e-05	0.0003986625514403292
4	56.76	0.004050925925925926	3.3436213991769545e-05	0.00025205761316872427
4	56.800000000000004	0.0037757201646090536	2.5720164609053497e-05	0.00012602880658436213
4	56.84	0.0028215020576131686	7.71604938271605e-06	0.00017232510288065845
4	56.88	0.0024305555555555556	3.3436213991769545e-05	0.0001388888888888889
4	56.92	0.0017592592592592592	0.0	0.0003420781893004115
4	56.96	0.0007818930041152264	6.687242798353909e-05	0.0002803497942386831
4	57.0	0.0008641975308641976	0.00010545267489711934	0.0006867283950617284
4	57.04	0.0008976337448559671	9.516460905349794e-05	0.0007098765432098765
4	57.08	0.0016203703703703703	0.00027520576131687244	0.0008127572016460906
4	57.120000000000005	0.004475308641975309	0.00113940329218107	0.0013271604938271606
4	57.160000000000004	0.0037988683127572016	0.0015303497942386831	0.0007098765432098765
4	57.2	0.00676440329218107	0.002844650205761317	0.001044238683127572
4	57.24	0.0071579218106995884	0.0033487654320987653	0.00125
4	57.28	0.009320987654320987	0.004243827160493827	0.0015046296296296296
4	57.32	0.010627572016460906	0.0052263374485596705	0.0016280864197530864
4	57.36	0.011694958847736626	0.005084876543209877	0.0019958847736625514
4	57.4	0.011931584362139917	0.004642489711934156	0.002242798353909465
4	57.44	0.012816358024691358	0.006175411522633745	0.00216820987654321
4	57.480000000000004	0.013209876543209877	0.006944444444444444	0.002199074074074074
4	57.52	0.014372427983539094	0.008382201646090536	0.0021296296296296298
4	57.56	0.016638374485596706	0.00897119341563786	0.0029963991769547324
4	57.6	0.01916409465020576	0.008868312757201647	0.003755144032921811
4	57.64	0.019508744855967076	0.008125	0.003330761316872428
4	57.68	0.02011059670781893	0.0072839506172839505	0.0032021604938271605
4	57.72	0.019742798353909467	0.006417181069958848	0.0029603909465020575
4	57.76	0.01950617283950617	0.006080246913580247	0.0029346707818930042
4	57.800000000000004	0.017415123456790124	0.004449588477366255	0.0028343621399176955
4	57.84	0.01757201646090535	0.005198045267489712	0.0032536008230452675
4	57.88	0.01752829218106996	0.005486111111111111	0.004516460905349794
4	57.92	0.016823559670781894	0.004089506172839506	0.0063863168724279835
4	57.96	0.01602366255144033	0.004220679012345679	0.007183641975308642
4	58.0	0.014501028806584363	0.003999485596707819	0.006268004115226338
4	58.04	0.013112139917695474	0.003022119341563786	0.006149691358024691
4	58.08	0.01573045267489712	0.0038786008230452676	0.006810699588477367
4	58.120000000000005	0.01434670781893004	0.003294753086419753	0.006885288065843621
4	58.160000000000004	0.015151748971193415	0.0030504115226337447	0.0072839506172839505
4	58.2	0.015625	0.002803497942386831	0.007481995884773662
4	58.24	0.017780349794238683	0.003058127572016461	0.007677469135802469
4	58.28	0.021453189300411523	0.002932098765432099	0.009187242798353909
4	58.32	0.025318930041152262	0.0022916666666666667	0.011198559670781894
4	58.36	0.02764917695473251	0.0023019547325102883	0.012286522633744856
4	58.4	0.027453703703703702	0.002255658436213992	0.012842078189300412
4	58.44	0.026255144032921812	0.002381687242798354	0.012795781893004116
4	58.480000000000004	0.022574588477366254	0.002006172839506173	0.011548353909465021
4	58.52	0.020905349794238682	0.0019495884773662552	0.011280864197530865
4	58.56	0.020257201646090534	0.0025282921810699586	0.010218621399176954
4	58.6	0.018222736625514404	0.002170781893004115	0.009056069958847737
4	58.64	0.018616255144032923	0.0030632716049382716	0.007343106995884773
4	58.68	0.01859567901234568	0.0037962962962962963	0.005023148148148148
4	58.72	0.016823559670781894	0.003755144032921811	0.003433641975308642
4	58.76	0.014287551440329218	0.0023636831275720164	0.002690329218106996
4	58.800000000000004	0.015383230452674897	0.002510288065843621	0.003171296296296296
4	58.84	0.019022633744855966	0.003765432098765432	0.0037988683127572016
4	58.88	0.02276491769547325	0.00415895061728395	0.004688786008230452
4	58.92	0.024477880658436212	0.0042489711934156375	0.00426440329218107
4	58.96	0.024683641975308642	0.003271604938271605	0.004071502057613169
4	59.0	0.020859053497942388	0.0017283950617283952	0.0034516460905349793
4	59.04	0.02137088477366255	0.0019727366255144034	0.004171810699588477
4	59.08	0.018176440329218106	0.001669238683127572	0.0030015432098765434
4	59.120000000000005	0.01797067901234568	0.002463991769547325	0.0028497942386831276
4	59.160000000000004	0.016036522633744856	0.0029372427983539095	0.002507716049382716
4	59.2	0.01663065843621399	0.003973765432098765	0.0030478395061728394
4	59.24	0.014627057613168725	0.004807098765432099	0.002700617283950617
4	59.28	0.012993827160493828	0.005303497942386832	0.0025771604938271604
4	59.32	0.01077417695473251	0.005092592592592593	0.002677469135802469
4	59.36	0.010439814814814815	0.004521604938271605	0.0033436213991769547
4	59.4	0.008724279835390947	0.004310699588477366	0.0031790123456790125
4	59.44	0.0073868312757201645	0.0038348765432098765	0.0025565843621399176
4	59.480000000000004	0.0075257201646090535	0.003719135802469136	0.0016846707818930042
4	59.52	0.008786008230452676	0.0035416666666666665	0.0020627572016460906
4	59.56	0.006792695473251029	0.002685185185185185	0.0016846707818930042
4	59.6	0.006527777777777778	0.002361111111111111	0.000992798353909465
4	59.64	0.007458847736625514	0.0023148148148148147	0.0012191358024691357
4	59.68	0.006658950617283951	0.0016795267489711934	0.0012088477366255144
4	59.72	0.005090020576131687	0.001720679012345679	0.0006635802469135803
4	59.76	0.004020061728395061	0.0013194444444444445	0.0007227366255144033
4	59.800000000000004	0.003575102880658436	0.0010570987654320988	0.0008436213991769547
4	59.84	0.0030272633744855967	0.0008796296296296296	0.0007510288065843622
4	59.88	0.0022479423868312755	0.0008564814814814815	0.0007150205761316872
4	59.92	0.0029886831275720165	0.0008590534979423868	0.0010416666666666667
4	59.96	0.002638888888888889	0.0007561728395061729	0.0008744855967078189
4	60.0	0.004449588477366255	0.0013117283950617284	0.0014686213991769548
4	60.04	0.002397119341563786	0.0006790123456790123	0.000925925925925926
4	60.08	0.002623456790123457	0.0008436213991769547	0.0008050411522633745
4	60.120000000000005	0.0021219135802469135	0.0004809670781893004	0.0006481481481481481
4	60.160000000000004	0.0017592592592592592	0.0005941358024691358	0.0003266460905349794
4	60.2	0.001368312757201646	0.0004166666666666667	0.0001646090534979424
4	60.24	0.0011265432098765433	0.0007098765432098765	8.23045267489712e-05
4	60.28	0.0008641975308641976	0.00048353909465020576	0.00014146090534979423
4	60.32	0.0010262345679012345	0.0005118312757201646	5.1440329218106995e-05
4	60.36	0.0006970164609053498	0.00046810699588477366	0.00015174897119341564
4	60.4	0.000558127572016461	0.00020061728395061727	0.00013374485596707818
4	60.44	0.0007330246913580247	0.000360082304526749	0.0001800411522633745
4	60.480000000000004	0.0020550411522633743	0.000889917695473251	0.0003935185185185185
4	60.52	0.0006970164609053498	0.00033179012345679014	0.00014146090534979423
4	60.56	0.0007536008230452675	0.00012088477366255144	0.00012602880658436213
4	60.6	0.0006172839506172839	0.00013117283950617284	0.00010030864197530864
4	60.64	0.0007304526748971193	3.60082304526749e-05	0.0001594650205761317
4	60.68	0.0019290123456790122	0.000257201646090535	0.00022633744855967078
4	60.72	0.002757201646090535	0.0002932098765432099	0.0010493827160493827
4	60.76	0.0035570987654320986	0.0007021604938271605	0.001617798353909465
4	60.800000000000004	0.005187757201646091	0.0007844650205761317	0.0027546296296296294
4	60.84	0.006538065843621399	0.00102880658436214	0.0034542181069958846
4	60.88	0.00742798353909465	0.0012757201646090535	0.0034542181069958846
4	60.92	0.007489711934156379	0.0013657407407407407	0.003544238683127572
4	60.96	0.009814814814814814	0.002448559670781893	0.0034747942386831277
4	61.0	0.007834362139917695	0.001838991769547325	0.0026440329218106995
4	61.04	0.008078703703703704	0.002700617283950617	0.0021630658436213993
4	61.08	0.006489197530864198	0.003359053497942387	0.0012319958847736626
4	61.120000000000005	0.008276748971193416	0.005311213991769547	0.0006404320987654321
4	61.160000000000004	0.008760288065843622	0.006262860082304526	0.00010030864197530864
4	61.2	0.010835905349794239	0.007584876543209876	0.000462962962962963
4	61.24	0.010792181069958847	0.007093621399176955	0.0005941358024691358
4	61.28	0.012330246913580247	0.007271090534979424	0.0007536008230452675
4	61.32	0.010385802469135803	0.0067309670781893005	0.0007638888888888889
4	61.36	0.010383230452674898	0.008127572016460905	0.0005915637860082304
4	61.4	0.010493827160493827	0.008608539094650206	0.0003909465020576132
4	61.44	0.012759773662551441	0.009565329218106995	0.0006224279835390946
4	61.480000000000004	0.010210905349794238	0.008397633744855967	0.00031635802469135804
4	61.52	0.008775720164609053	0.007415123456790123	0.00028549382716049385
4	61.56	0.009002057613168725	0.007232510288065844	0.0005426954732510288
4	61.6	0.0076851851851851855	0.006589506172839506	0.0003420781893004115
4	61.64	0.0066975308641975305	0.005465534979423869	0.0004140946502057613
4	61.68	0.005969650205761317	0.0047196502057613166	0.0002494855967078189
4	61.72	0.0053060699588477365	0.0040637860082304526	0.0002109053497942387
4	61.76	0.004987139917695473	0.0037757201646090536	0.00034722222222222224
4	61.800000000000004	0.005015432098765432	0.0031301440329218107	0.0004938271604938272
4	61.84	0.005262345679012345	0.002698045267489712	0.0009902263374485596
4	61.88	0.0058359053497942385	0.0018492798353909464	0.0018492798353909464
4	61.92	0.008814300411522634	0.002204218106995885	0.0031275720164609055
4	61.96	0.008081275720164609	0.0012242798353909465	0.0031944444444444446
4	62.0	0.0083179012345679	0.0012962962962962963	0.003125
4	62.04	0.006486625514403292	0.0005812757201646091	0.0027109053497942387
4	62.08	0.0064094650205761316	0.0007304526748971193	0.002749485596707819
4	62.120000000000005	0.006265432098765432	0.00033179012345679014	0.00290380658436214
4	62.160000000000004	0.008001543209876543	0.00048353909465020576	0.002890946502057613
4	62.2	0.007883230452674897	0.00030092592592592595	0.003096707818930041
4	62.24	0.008713991769547326	0.00051440329218107	0.0035468106995884775
4	62.28	0.0073559670781893	0.0003935185185185185	0.0031507201646090535
4	62.32	0.0068467078189300415	0.00046810699588477366	0.002875514403292181
4	62.36	0.005244341563786008	0.0007561728395061729	0.002345679012345679
4	62.4	0.007885802469135802	0.0026157407407407405	0.0025462962962962965
4	62.440000000000005	0.00801954732510288	0.0029372427983539095	0.001669238683127572
4	62.480000000000004	0.01113940329218107	0.004665637860082304	0.0006944444444444445
4	62.52	0.01463991769547325	0.006185699588477366	0.00037037037037037035
4	62.56	0.01699845679012346	0.006676954732510288	0.0006224279835390946
4	62.6	0.018641975308641975	0.007602880658436214	0.0012885802469135802
4	62.64	0.018657407407407407	0.0069727366255144035	0.0014660493827160495
4	62.68	0.021671810699588477	0.008541666666666666	0.0021604938271604936
4	62.72	0.02057098765432099	0.007983539094650206	0.001875
4	62.76	0.02058641975308642	0.008670267489711935	0.0016409465020576133
4	62.800000000000004	0.019156378600823046	0.00863425925925926	0.0011316872427983538
4	62.84	0.0175488683127572	0.008572530864197531	0.0007304526748971193
4	62.88	0.017304526748971195	0.00863425925925926	0.000882201646090535
4	62.92	0.01525977366255144	0.008353909465020576	0.0005812757201646091
4	62.96	0.013004115226337449	0.0072376543209876545	0.00019290123456790122
4	63.0	0.011368312757201645	0.006476337448559671	0.0002314814814814815
4	63.04	0.009963991769547325	0.005933641975308642	0.00018775720164609054
4	63.08	0.007469135802469135	0.005534979423868313	0.00013117283950617284
4	63.120000000000005	0.0062139917695473255	0.004799382716049383	0.00016718106995884774
4	63.160000000000004	0.0054809670781893	0.004169238683127572	0.00011574074074074075
4	63.2	0.005167181069958848	0.003523662551440329	4.372427983539095e-05
4	63.24	0.004773662551440329	0.0033333333333333335	5.915637860082304e-05
4	63.28	0.00587962962962963	0.002880658436213992	0.0003523662551440329
4	63.32	0.008109567901234568	0.0026671810699588475	0.0007047325102880658
4	63.36	0.011774691358024692	0.0029295267489711932	0.0017078189300411522
4	63.4	0.008585390946502057	0.002093621399176955	0.0005066872427983539
4	63.440000000000005	0.007587448559670782	0.0015766460905349794	0.0002546296296296296
4	63.480000000000004	0.00922582304526749	0.0015715020576131688	0.0004166666666666667
4	63.52	0.00938528806584362	0.0013297325102880658	0.0009542181069958848
4	63.56	0.009398148148148149	0.0014248971193415638	0.0011625514403292181
4	63.6	0.009549897119341564	0.0015509259259259259	0.001376028806584362
4	63.64	0.01033179012345679	0.0026208847736625515	0.0021013374485596707
4	63.68	0.009930555555555555	0.002235082304526749	0.0026826131687242797
4	63.72	0.010218621399176954	0.0028986625514403294	0.002962962962962963
4	63.76	0.008801440329218107	0.0030401234567901236	0.0026337448559670784
4	63.800000000000004	0.00878858024691358	0.004025205761316873	0.002330246913580247
4	63.84	0.008847736625514403	0.0044907407407407405	0.0018878600823045268
4	63.88	0.006221707818930041	0.003973765432098765	0.00084619341563786
4	63.92	0.006188271604938272	0.004480452674897119	0.0003446502057613169
4	63.96	0.005715020576131687	0.0043287037037037035	0.00013631687242798355
4	64.0	0.0063168724279835395	0.004678497942386831	0.00024176954732510288
4	64.04	0.00636059670781893	0.00488940329218107	0.0003292181069958848
4	64.08	0.0068364197530864194	0.004686213991769547	0.0003575102880658436
4	64.12	0.00834104938271605	0.004416152263374486	0.0005272633744855968
4	64.16	0.010802469135802469	0.0045936213991769545	0.0007433127572016461
4	64.2	0.01036522633744856	0.0035776748971193414	0.0004449588477366255
4	64.24	0.01206275720164609	0.004552469135802469	0.00041923868312757203
4	64.28	0.012800925925925926	0.004609053497942387	0.0006069958847736626
4	64.32000000000001	0.016970164609053498	0.005933641975308642	0.0018930041152263374
4	64.36	0.014169238683127573	0.004609053497942387	0.001324588477366255
4	64.4	0.015208333333333334	0.005853909465020576	0.0013143004115226337
4	64.44	0.014920267489711933	0.005936213991769548	0.001021090534979424
4	64.48	0.014207818930041152	0.005733024691358024	0.0014429012345679012
4	64.52	0.011875	0.005923353909465021	0.0007998971193415638
4	64.56	0.01257201646090535	0.006234567901234568	0.0011831275720164609
4	64.6	0.011571502057613169	0.005424382716049383	0.001059670781893004
4	64.64	0.009627057613168724	0.004807098765432099	0.000985082304526749
4	64.68	0.00819701646090535	0.0040637860082304526	0.0007818930041152264
4	64.72	0.007716049382716049	0.00356738683127572	0.0005684156378600823
4	64.76	0.007001028806584362	0.003263888888888889	0.0005272633744855968
4	64.8	0.007546296296296297	0.0031738683127572015	0.0008719135802469135
4	64.84	0.004439300411522634	0.0022222222222222222	0.000529835390946502
4	64.88	0.004786522633744856	0.0018569958847736625	0.0010313786008230453
4	64.92	0.006229423868312757	0.0015200617283950618	0.0012319958847736626
4	64.96000000000001	0.00654320987654321	0.0014171810699588477	0.0015380658436213992
4	65.0	0.005154320987654321	0.0012680041152263375	0.0006584362139917696
4	65.04	0.0032458847736625517	0.0010545267489711935	0.0004063786008230453
4	65.08	0.002705761316872428	0.0006995884773662552	0.0002469135802469136
4	65.12	0.001491769547325103	0.0003986625514403292	9.77366255144033e-05
4	65.16	0.0009233539094650206	0.00010545267489711934	2.5720164609053497e-05
4	65.2	0.001324588477366255	0.00032407407407407406	0.00022633744855967078
4	65.24	0.0013554526748971194	0.00029835390946502055	0.0001286008230452675
4	65.28	0.00323559670781893	0.00113940329218107	0.0006172839506172839
4	65.32000000000001	0.00165380658436214	0.0007330246913580247	0.00029835390946502055
4	65.36	0.0010751028806584362	0.0005812757201646091	0.0002314814814814815
4	65.4	0.002255658436213992	0.0005195473251028807	0.0005375514403292181
4	65.44	0.004660493827160494	0.0003832304526748971	0.0012448559670781892
4	65.48	0.008024691358024692	0.00025977366255144034	0.0021887860082304526
4	65.52	0.010246913580246913	0.00030864197530864197	0.00352880658436214
4	65.56	0.011129115226337449	0.0001080246913580247	0.0037448559670781893
4	65.6	0.011856995884773663	0.00010288065843621399	0.0041332304526748975
4	65.64	0.010380658436213991	0.0001286008230452675	0.003832304526748971
4	65.68	0.00844650205761317	9.259259259259259e-05	0.0035493827160493828
4	65.72	0.008474794238683128	8.487654320987654e-05	0.0034696502057613167
4	65.76	0.010810185185185185	0.0006044238683127572	0.003287037037037037
4	65.8	0.009881687242798354	0.0002314814814814815	0.001993312757201646
4	65.84	0.01007201646090535	0.00031378600823045265	0.00198559670781893
4	65.88	0.008551954732510287	0.0002314814814814815	0.0019958847736625514
4	65.92	0.006517489711934156	0.00025977366255144034	0.0017026748971193416
4	65.96000000000001	0.004403292181069959	5.1440329218106995e-05	0.0016435185185185185
4	66.0	0.005555555555555556	3.08641975308642e-05	0.00220679012345679
4	66.04	0.006494341563786008	0.00016203703703703703	0.0022479423868312755
4	66.08	0.004709362139917695	0.0003189300411522634	0.0017026748971193416
4	66.12	0.0017386831275720165	0.00023662551440329217	0.0007458847736625515
4	66.16	0.0023533950617283953	0.00020061728395061727	0.0009310699588477366
4	66.2	0.0017232510288065844	0.00012088477366255144	0.0006352880658436214
4	66.24	0.0025823045267489714	0.0005812757201646091	0.0009233539094650206
4	66.28	0.0012268518518518518	0.00016975308641975308	0.0005864197530864197
4	66.32000000000001	0.0008950617283950618	0.0002160493827160494	0.0003034979423868313
4	66.36	0.0006069958847736626	0.00019804526748971193	0.00022376543209876544
4	66.4	0.000668724279835391	0.00027520576131687244	8.487654320987654e-05
4	66.44	0.0007973251028806584	9.259259259259259e-05	0.0003780864197530864
4	66.48	0.0009027777777777777	3.8580246913580246e-05	0.0004886831275720165
4	66.52	0.00125	2.8292181069958848e-05	0.0006944444444444445
4	66.56	0.002587448559670782	0.00014917695473251028	0.0012551440329218106
4	66.6	0.004074074074074074	5.915637860082304e-05	0.0019804526748971193
4	66.64	0.0047659465020576134	8.23045267489712e-05	0.002690329218106996
4	66.68	0.0055015432098765435	6.687242798353909e-05	0.0028703703703703703
4	66.72	0.008644547325102881	0.0007330246913580247	0.0037628600823045267
4	66.76	0.009840534979423868	0.0006558641975308642	0.0036728395061728395
4	66.8	0.01176440329218107	0.0013477366255144033	0.002736625514403292
4	66.84	0.013019547325102881	0.0020241769547325104	0.0024305555555555556
4	66.88	0.01386059670781893	0.0023662551440329217	0.0023122427983539094
4	66.92	0.01621141975308642	0.003441358024691358	0.004110082304526749
4	66.96000000000001	0.01834619341563786	0.004166666666666667	0.00661522633744856
4	67.0	0.021262860082304526	0.004907407407407407	0.00900462962962963
4	67.04	0.021877572016460907	0.00441358024691358	0.009732510288065844
4	67.08	0.02224537037037037	0.0034670781893004115	0.010064300411522634
4	67.12	0.02214506172839506	0.002896090534979424	0.009326131687242799
4	67.16	0.022031893004115226	0.0024022633744855966	0.008166152263374485
4	67.2	0.02396090534979424	0.0023431069958847737	0.007289094650205761
4	67.24	0.022965534979423868	0.001990740740740741	0.00646604938271605
4	67.28	0.02258744855967078	0.0029603909465020575	0.005162037037037037
4	67.32000000000001	0.01867798353909465	0.0042309670781893	0.004287551440329218
4	67.36	0.017271090534979425	0.005241769547325103	0.0033770576131687243
4	67.4	0.015758744855967077	0.005748456790123457	0.00253858024691358
4	67.44	0.017782921810699587	0.007080761316872428	0.0029758230452674897
4	67.48	0.01790895061728395	0.006527777777777778	0.0029758230452674897
4	67.52	0.018382201646090536	0.006198559670781893	0.0027700617283950616
4	67.56	0.01433641975308642	0.005666152263374485	0.002170781893004115
4	67.6	0.014621913580246913	0.005740740740740741	0.0023482510288065843
4	67.64	0.014567901234567901	0.005280349794238683	0.00198559670781893
4	67.68	0.018094135802469137	0.005910493827160494	0.0028112139917695475
4	67.72	0.017006172839506173	0.0065252057613168725	0.0019573045267489713
4	67.76	0.013551954732510288	0.004794238683127572	0.0013194444444444445
4	67.8	0.011491769547325103	0.0036291152263374484	0.0007664609053497942
4	67.84	0.006849279835390946	0.0019573045267489713	0.0003832304526748971
4	67.88	0.006666666666666667	0.0031815843621399178	0.0002469135802469136
4	67.92	0.0073302469135802465	0.004578189300411523	0.00025205761316872427
4	67.96000000000001	0.0090380658436214	0.006252572016460905	0.00018775720164609054
4	68.0	0.010164609053497942	0.007281378600823046	0.0002726337448559671
4	68.04	0.00877829218106996	0.006584362139917695	7.458847736625514e-05
4	68.08	0.008590534979423869	0.006242283950617284	0.00011316872427983539
4	68.12	0.008176440329218108	0.00606738683127572	6.430041152263375e-05
4	68.16	0.010882201646090535	0.0063400205761316875	0.0004449588477366255
4	68.2	0.009200102880658437	0.005046296296296296	0.00023662551440329217
4	68.24	0.009030349794238684	0.0033256172839506173	0.00028549382716049385
4	68.28	0.009272119341563786	0.002093621399176955	0.0008693415637860083
4	68.32000000000001	0.010871913580246913	0.0013554526748971194	0.0014454732510288065
4	68.36	0.00951388888888889	0.001368312757201646	0.0014609053497942387
4	68.4	0.009400720164609053	0.0019315843621399177	0.0011059670781893003
4	68.44	0.006854423868312757	0.001720679012345679	0.0006944444444444445
4	68.48	0.0051234567901234564	0.0021064814814814813	0.0004089506172839506
4	68.52	0.004002057613168724	0.0021116255144032923	0.00020061728395061727
4	68.56	0.004560185185185185	0.0026800411522633744	0.0001388888888888889
4	68.60000000000001	0.00507201646090535	0.002597736625514403	0.00023405349794238683
4	68.64	0.00860082304526749	0.003125	0.0009104938271604938
4	68.68	0.00837962962962963	0.002646604938271605	0.0006404320987654321
4	68.72	0.009786522633744856	0.0020318930041152263	0.000668724279835391
4	68.76	0.009567901234567902	0.001890432098765432	0.0006790123456790123
4	68.8	0.009542181069958848	0.002242798353909465	0.0007073045267489712
4	68.84	0.009084362139917696	0.0020498971193415637	0.0007304526748971193
4	68.88	0.007510288065843622	0.0022145061728395064	0.00040123456790123454
4	68.92	0.006741255144032922	0.0022890946502057614	0.0004501028806584362
4	68.96000000000001	0.005442386831275721	0.00220679012345679	0.00029063786008230453
4	69.0	0.006010802469135802	0.0028112139917695475	0.00030864197530864197
4	69.04	0.0058127572016460904	0.003742283950617284	0.00022376543209876544
4	69.08	0.005920781893004115	0.00434156378600823	9.77366255144033e-05
4	69.12	0.008747427983539094	0.005969650205761317	0.0005889917695473251
4	69.16	0.007644032921810699	0.006201131687242799	0.00016975308641975308
4	69.2	0.007145061728395062	0.005977366255144033	4.886831275720165e-05
4	69.24	0.007677469135802469	0.006358024691358025	7.973251028806585e-05
4	69.28	0.007469135802469135	0.005823045267489712	9.77366255144033e-05
4	69.32000000000001	0.007492283950617284	0.004969135802469136	7.20164609053498e-05
4	69.36	0.00823045267489712	0.004027777777777778	7.973251028806585e-05
4	69.4	0.006530349794238683	0.0024382716049382715	0.00016203703703703703
4	69.44	0.006417181069958848	0.0020627572016460906	0.0001748971193415638
4	69.48	0.006154835390946502	0.0018184156378600823	0.00029835390946502055
4	69.52	0.005473251028806584	0.001756687242798354	0.0003935185185185185
4	69.56	0.005414094650205761	0.0023662551440329217	5.1440329218106995e-05
4	69.60000000000001	0.008155864197530864	0.004441872427983539	0.0006224279835390946
4	69.64	0.005542695473251029	0.004050925925925926	8.487654320987654e-05
4	69.68	0.006129115226337449	0.004681069958847737	0.00014660493827160494
4	69.72	0.00565843621399177	0.0044444444444444444	4.372427983539095e-05
4	69.76	0.006309156378600823	0.004686213991769547	7.458847736625514e-05
4	69.8	0.00587962962962963	0.004356995884773663	3.3436213991769545e-05
4	69.84	0.005758744855967078	0.004045781893004115	3.3436213991769545e-05
4	69.88	0.005599279835390947	0.0029501028806584364	3.60082304526749e-05
4	69.92	0.005313786008230453	0.0022016460905349795	0.00016975308641975308
4	69.96000000000001	0.005848765432098765	0.00102880658436214	0.0003343621399176955
4	70.0	0.007047325102880658	0.0009130658436213992	0.0004963991769547325
4	70.04	0.009380144032921811	0.0006867283950617284	0.0008744855967078189
4	70.08	0.015354938271604938	0.001859567901234568	0.001962448559670782
4	70.12	0.01748456790123457	0.0018955761316872429	0.0018852880658436213
4	70.16	0.019544753086419755	0.002283950617283951	0.0019804526748971193
4	70.2	0.020771604938271605	0.002932098765432099	0.002412551440329218
4	70.24	0.018413065843621398	0.002425411522633745	0.0031430041152263376
4	70.28	0.01632201646090535	0.001851851851851852	0.0039377572016460905
4	70.32000000000001	0.014470164609053498	0.0021630658436213993	0.0037834362139917694
4	70.36	0.013431069958847736	0.0018981481481481482	0.0038734567901234566
4	70.4	0.01320730452674897	0.0025180041152263375	0.004140946502057613
4	70.44	0.010751028806584363	0.0026414609053497943	0.002919238683127572
4	70.48	0.011288580246913581	0.003140432098765432	0.0027829218106995885
4	70.52	0.011334876543209877	0.003515946502057613	0.0026208847736625515
4	70.56	0.014356995884773663	0.0049845679012345675	0.0035108024691358026
4	70.60000000000001	0.010709876543209877	0.0034207818930041154	0.0024588477366255146
4	70.64	0.00948559670781893	0.002183641975308642	0.002109053497942387
4	70.68	0.008667695473251028	0.0017541152263374487	0.0015534979423868314
4	70.72	0.0075025720164609054	0.0013580246913580246	0.0009310699588477366
4	70.76	0.0070653292181069955	0.001324588477366255	0.0007175925925925926
4	70.8	0.008333333333333333	0.0028060699588477365	0.000257201646090535
4	70.84	0.012209362139917695	0.00558641975308642	0.00019032921810699588
4	70.88	0.016959876543209875	0.008119855967078189	0.0004449588477366255
4	70.92	0.019897119341563786	0.009992283950617284	0.0008153292181069958
4	70.96000000000001	0.01974537037037037	0.009372427983539095	0.0015123456790123457
4	71.0	0.01834619341563786	0.008739711934156378	0.0013143004115226337
4	71.04	0.024200102880658436	0.011607510288065843	0.0026697530864197533
4	71.08	0.024969135802469136	0.012590020576131688	0.0027623456790123457
4	71.12	0.024506172839506173	0.011635802469135802	0.0033179012345679014
4	71.16	0.02434670781893004	0.010859053497942387	0.003906893004115226
4	71.2	0.023942901234567902	0.008593106995884774	0.004537037037037037
4	71.24	0.0260570987654321	0.008577674897119341	0.005280349794238683
4	71.28	0.02330761316872428	0.0070653292181069955	0.005877057613168724
4	71.32000000000001	0.020378086419753087	0.005897633744855967	0.006108539094650206
4	71.36	0.0189891975308642	0.005506687242798354	0.005797325102880659
4	71.4	0.016234567901234568	0.004297839506172839	0.005290637860082305
4	71.44	0.011671810699588477	0.00323559670781893	0.003611111111111111
4	71.48	0.008824588477366255	0.002764917695473251	0.0029449588477366254
4	71.52	0.011123971193415638	0.004274691358024691	0.0037345679012345677
4	71.56	0.00970164609053498	0.004526748971193415	0.002752057613168724
4	71.60000000000001	0.010092592592592592	0.006412037037037037	0.001743827160493827
4	71.64	0.010156893004115226	0.008762860082304527	0.0004783950617283951
4	71.68	0.013078703703703703	0.010468106995884774	0.0011342592592592593
4	71.72	0.014344135802469135	0.011340020576131687	0.0014171810699588477
4	71.76	0.013981481481481482	0.010632716049382715	0.0014943415637860083
4	71.8	0.013420781893004115	0.009992283950617284	0.0014146090534979425
4	71.84	0.01051440329218107	0.007950102880658436	0.0010622427983539094
4	71.88	0.009426440329218107	0.0065483539094650205	0.0010751028806584362
4	71.92	0.007695473251028807	0.004704218106995885	0.0012885802469135802
4	71.96000000000001	0.007703189300411523	0.004367283950617284	0.001242283950617284
4	72.0	0.007510288065843622	0.003948045267489712	0.0010133744855967079
4	72.04	0.004020061728395061	0.0022016460905349795	0.000625
4	72.08	0.0031944444444444446	0.0009079218106995885	0.0008410493827160494
4	72.12	0.003647119341563786	0.0006661522633744856	0.0011574074074074073
4	72.16	0.002674897119341564	0.0002957818930041152	0.001198559670781893
4	72.2	0.002193930041152263	0.0001594650205761317	0.0009953703703703704
4	72.24	0.0019958847736625514	0.00012088477366255144	0.0012319958847736626
4	72.28	0.0016358024691358025	7.20164609053498e-05	0.00102880658436214
4	72.32000000000001	0.0009336419753086419	0.00011574074074074075	0.0006301440329218107
4	72.36	0.0015843621399176955	6.430041152263375e-05	0.0009002057613168725
4	72.4	0.0036419753086419752	0.0004140946502057613	0.0013425925925925925
4	72.44	0.0054089506172839506	0.0013708847736625515	0.0012319958847736626
4	72.48	0.008523662551440329	0.003492798353909465	0.0013477366255144033
4	72.52	0.007147633744855967	0.0033179012345679014	0.0005889917695473251
4	72.56	0.00842335390946502	0.00474022633744856	0.0006018518518518519
4	72.60000000000001	0.008901748971193415	0.004884259259259259	0.0006970164609053498
4	72.64	0.01106738683127572	0.006527777777777778	0.0009310699588477366
4	72.68	0.011103395061728395	0.006476337448559671	0.0011291152263374485
4	72.72	0.010835905349794239	0.006774691358024692	0.0011316872427983538
4	72.76	0.009094650205761317	0.00647119341563786	0.0008333333333333334
4	72.8	0.008299897119341563	0.006918724279835391	0.00027520576131687244
4	72.84	0.006759259259259259	0.006057098765432099	0.00025205761316872427
4	72.88	0.008438786008230453	0.005272633744855967	0.0011188271604938272
4	72.92	0.010606995884773663	0.005056584362139917	0.001324588477366255
4	72.96000000000001	0.013251028806584362	0.004678497942386831	0.0018184156378600823
4	73.0	0.013901748971193416	0.004171810699588477	0.0015715020576131688
4	73.04	0.014542181069958847	0.0034979423868312758	0.0020781893004115227
4	73.08	0.011435185185185185	0.0033487654320987653	0.0023791152263374486
4	73.12	0.008554526748971194	0.0027314814814814814	0.002294238683127572
4	73.16	0.009537037037037037	0.0026440329218106995	0.0023353909465020574
4	73.2	0.008310185185185184	0.002145061728395062	0.002281378600823045
4	73.24	0.007047325102880658	0.0021630658436213993	0.0018569958847736625
4	73.28	0.00551440329218107	0.0019110082304526748	0.0014326131687242799
4	73.32000000000001	0.005591563786008231	0.002052469135802469	0.0018878600823045268
4	73.36	0.004925411522633745	0.002065329218106996	0.0013811728395061729
4	73.4	0.004935699588477367	0.0018801440329218107	0.0013631687242798354
4	73.44	0.006373456790123457	0.00246141975308642	0.0019675925925925924
4	73.48	0.003477366255144033	0.0012474279835390947	0.0013863168724279834
4	73.52	0.0035905349794238682	0.001103395061728395	0.0012165637860082304
4	73.56	0.0032407407407407406	0.0006224279835390946	0.0014763374485596708
4	73.60000000000001	0.004102366255144033	0.000462962962962963	0.0015612139917695472
4	73.64	0.0033564814814814816	9.77366255144033e-05	0.0016743827160493826
4	73.68	0.00264917695473251	0.00011831275720164609	0.0018492798353909464
4	73.72	0.002322530864197531	1.800411522633745e-05	0.0019058641975308642
4	73.76	0.0025900205761316872	2.05761316872428e-05	0.0021502057613168725
4	73.8	0.0024691358024691358	6.17283950617284e-05	0.0022993827160493825
4	73.84	0.002651748971193416	9.259259259259259e-05	0.001903292181069959
4	73.88	0.0027109053497942387	0.00019032921810699588	0.0021579218106995883
4	73.92	0.005321502057613169	0.0008101851851851852	0.0026697530864197533
4	73.96000000000001	0.004426440329218107	0.0004243827160493827	0.001875
4	74.0	0.005105452674897119	0.000676440329218107	0.0018415637860082303
4	74.04	0.006401748971193415	0.0010545267489711935	0.002016460905349794
4	74.08	0.007564300411522634	0.00169238683127572	0.002332818930041152
4	74.12	0.008544238683127573	0.002587448559670782	0.002281378600823045
4	74.16	0.009025205761316872	0.003279320987654321	0.0024665637860082305
4	74.2	0.010627572016460906	0.004645061728395062	0.002829218106995885
4	74.24	0.011203703703703704	0.005452674897119342	0.0030349794238683126
4	74.28	0.015102880658436214	0.006856995884773663	0.003752572016460905
4	74.32000000000001	0.014246399176954732	0.006694958847736626	0.003256172839506173
4	74.36	0.014660493827160493	0.006779835390946502	0.0034799382716049383
4	74.4	0.017119341563786007	0.00761059670781893	0.003922325102880659
4	74.44	0.015262345679012346	0.007222222222222222	0.0037114197530864197
4	74.48	0.014377572016460905	0.007253086419753086	0.0035828189300411524
4	74.52	0.01357253086419753	0.007600308641975309	0.0030992798353909464
4	74.56	0.01243312757201646	0.007132201646090535	0.002883230452674897
4	74.60000000000001	0.01107253086419753	0.007402263374485597	0.0019881687242798356
4	74.64	0.010882201646090535	0.007481995884773662	0.0017155349794238683
4	74.68	0.009025205761316872	0.0065252057613168725	0.0005195473251028807
4	74.72	0.008335905349794238	0.004773662551440329	0.0004655349794238683
4	74.76	0.00654320987654321	0.003436213991769547	0.00023405349794238683
4	74.8	0.006165123456790124	0.0033564814814814816	0.00015432098765432098
4	74.84	0.005470679012345679	0.002536008230452675	3.3436213991769545e-05
4	74.88	0.007677469135802469	0.0029989711934156377	0.0005195473251028807
4	74.92	0.004254115226337449	0.0015252057613168724	0.00026748971193415636
4	74.96000000000001	0.003940329218106996	0.0010776748971193415	0.0006275720164609053
4	75.0	0.004274691358024691	0.0008873456790123457	0.0011856995884773664
4	75.04	0.004068930041152263	0.0008153292181069958	0.001463477366255144
4	75.08	0.0042309670781893	0.0006995884773662552	0.001882716049382716
4	75.12	0.00360082304526749	0.0004783950617283951	0.00165380658436214
4	75.16	0.0037011316872427986	0.0002803497942386831	0.0019675925925925924
4	75.2	0.003019547325102881	4.6296296296296294e-05	0.0016075102880658437
4	75.24	0.0040174897119341565	0.00015689300411522632	0.0017026748971193416
4	75.28	0.004488168724279836	0.00029835390946502055	0.0015174897119341563
4	75.32000000000001	0.005092592592592593	0.00035493827160493826	0.0015483539094650206
4	75.36	0.007229938271604938	0.001669238683127572	0.0021373456790123456
4	75.4	0.006926440329218107	0.0016563786008230452	0.0015200617283950618
4	75.44	0.00926954732510288	0.0028626543209876545	0.0016358024691358025
4	75.48	0.009783950617283951	0.0035828189300411524	0.001396604938271605
4	75.52	0.011944444444444445	0.004781378600823045	0.001463477366255144
4	75.56	0.012073045267489712	0.004861111111111111	0.001440329218106996
4	75.60000000000001	0.01359567901234568	0.0060416666666666665	0.0015252057613168724
4	75.64	0.014621913580246913	0.00643775720164609	0.0014300411522633744
4	75.68	0.01727366255144033	0.007489711934156379	0.001831275720164609
4	75.72	0.017085905349794237	0.006823559670781893	0.002309670781893004
4	75.76	0.01709104938271605	0.006975308641975308	0.0026594650205761317
4	75.8	0.016522633744855967	0.006530349794238683	0.003227880658436214
4	75.84	0.020748456790123458	0.008580246913580248	0.0039840534979423865
4	75.88	0.01904320987654321	0.009161522633744855	0.003904320987654321
4	75.92	0.0189891975308642	0.011046810699588478	0.0037834362139917694
4	75.96000000000001	0.016175411522633746	0.01003343621399177	0.0035185185185185185
4	76.0	0.01375	0.009164094650205762	0.0028935185185185184
4	76.04	0.012268518518518519	0.008701131687242798	0.001990740740740741
4	76.08	0.010954218106995884	0.008467078189300412	0.001345164609053498
4	76.12	0.009022633744855967	0.007662037037037037	0.0007304526748971193
4	76.16	0.007006172839506173	0.006463477366255144	0.0002494855967078189
4	76.2	0.005483539094650206	0.004956275720164609	0.00040123456790123454
4	76.24	0.0038503086419753086	0.003652263374485597	0.00011574074074074075
4	76.28	0.0032381687242798354	0.002808641975308642	0.00014660493827160494
4	76.32000000000001	0.0037988683127572016	0.0025282921810699586	0.0005195473251028807
4	76.36	0.0020550411522633743	0.0015406378600823045	0.00013374485596707818
4	76.4	0.0019675925925925924	0.0013091563786008231	5.1440329218106995e-05
4	76.44	0.0026697530864197533	0.001823559670781893	1.2860082304526749e-05
4	76.48	0.004300411522633745	0.0028189300411522633	0.0001440329218106996
4	76.52	0.005648148148148148	0.004032921810699588	4.6296296296296294e-05
4	76.56	0.007561728395061728	0.00518261316872428	0.00038837448559670784
4	76.60000000000001	0.008832304526748972	0.005969650205761317	0.0007741769547325103
4	76.64	0.011345164609053498	0.0075025720164609054	0.0016512345679012346
4	76.68	0.012155349794238683	0.008240740740740741	0.002286522633744856
4	76.72	0.012816358024691358	0.007451131687242798	0.003263888888888889
4	76.76	0.012986111111111111	0.006934156378600823	0.0036059670781893004
4	76.8	0.015357510288065843	0.0069727366255144035	0.004297839506172839
4	76.84	0.013888888888888888	0.006350308641975309	0.002890946502057613
4	76.88	0.016208847736625516	0.006851851851851852	0.0032510288065843622
4	76.92	0.01529320987654321	0.006072530864197531	0.0022453703703703702
4	76.96000000000001	0.014760802469135803	0.005277777777777778	0.0020087448559670783
4	77.0	0.012759773662551441	0.004310699588477366	0.0017335390946502057
4	77.04	0.011080246913580246	0.0037448559670781893	0.001491769547325103
4	77.08	0.009537037037037037	0.0030606995884773663	0.0014094650205761317
4	77.12	0.00709619341563786	0.00227880658436214	0.0005915637860082304
4	77.16	0.005715020576131687	0.0023533950617283953	0.0005066872427983539
4	77.2	0.004326131687242799	0.0018184156378600823	0.00023662551440329217
4	77.24	0.0033436213991769547	0.0015406378600823045	0.0003034979423868313
4	77.28	0.0037680041152263373	0.0014583333333333334	0.0005761316872427984
4	77.32000000000001	0.0012782921810699588	0.00041152263374485596	0.00020318930041152264
4	77.36	0.0008770576131687243	0.0001748971193415638	0.00023662551440329217
4	77.4	0.0004398148148148148	9.77366255144033e-05	0.0001748971193415638
4	77.44	0.00035493827160493826	9.002057613168725e-05	9.259259259259259e-05
4	77.48	0.000360082304526749	3.3436213991769545e-05	8.74485596707819e-05
4	77.52	0.0007330246913580247	3.60082304526749e-05	0.00012602880658436213
4	77.56	0.002147633744855967	3.8580246913580246e-05	0.0001748971193415638
4	77.60000000000001	0.003564814814814815	0.00038065843621399177	0.0004809670781893004
4	77.64	0.004295267489711934	0.00038065843621399177	0.0005967078189300411
4	77.68	0.005784465020576132	0.0009645061728395061	0.000529835390946502
4	77.72	0.0054681069958847734	0.0009439300411522634	0.0003420781893004115
4	77.76	0.008747427983539094	0.0025925925925925925	0.0006944444444444445
4	77.8	0.007217078189300411	0.002361111111111111	0.0006610082304526749
4	77.84	0.00945216049382716	0.00367798353909465	0.0007998971193415638
4	77.88	0.008968621399176955	0.0038786008230452676	0.0008976337448559671
4	77.92	0.009747942386831276	0.004897119341563786	0.001147119341563786
4	77.96000000000001	0.009364711934156379	0.004344135802469136	0.001712962962962963
4	78.0	0.008688271604938272	0.004171810699588477	0.0017515432098765432
4	78.04	0.00753343621399177	0.0036445473251028805	0.00169238683127572
4	78.08	0.006923868312757202	0.0033924897119341564	0.0014994855967078188
4	78.12	0.006805555555555555	0.003155864197530864	0.001875
4	78.16	0.0059619341563786005	0.002700617283950617	0.0016409465020576133
4	78.2	0.0070987654320987656	0.0026337448559670784	0.0021604938271604936
4	78.24	0.009578189300411523	0.002757201646090535	0.00264917695473251
4	78.28	0.007178497942386832	0.001743827160493827	0.0019238683127572017
4	78.32000000000001	0.006815843621399177	0.0010493827160493827	0.0020396090534979426
4	78.36	0.007376543209876543	0.0011522633744855968	0.002204218106995885
4	78.4	0.007453703703703704	0.00042695473251028805	0.0023405349794238684
4	78.44	0.008078703703703704	0.00045781893004115225	0.0029243827160493827
4	78.48	0.007962962962962963	0.00023919753086419754	0.003029835390946502
4	78.52	0.009045781893004114	0.00030606995884773663	0.003623971193415638
4	78.56	0.008382201646090536	0.0003343621399176955	0.0034953703703703705
4	78.60000000000001	0.008392489711934157	0.0006790123456790123	0.0035082304526748973
4	78.64	0.008078703703703704	0.000529835390946502	0.0037988683127572016
4	78.68	0.007124485596707819	0.0006095679012345679	0.003271604938271605
4	78.72	0.00945730452674897	0.0014300411522633744	0.004243827160493827
4	78.76	0.007119341563786008	0.0007587448559670781	0.0035416666666666665
4	78.8	0.006661522633744856	0.0011188271604938272	0.0035853909465020577
4	78.84	0.005874485596707819	0.0013914609053497942	0.003019547325102881
4	78.88	0.00647119341563786	0.0020344650205761316	0.003513374485596708
4	78.92	0.006617798353909465	0.002510288065843621	0.003045267489711934
4	78.96000000000001	0.007515432098765432	0.0025411522633744855	0.003220164609053498
4	79.0	0.007659465020576132	0.0026826131687242797	0.003425925925925926
4	79.04	0.008757716049382715	0.0037217078189300413	0.0031867283950617283
4	79.08	0.008981481481481481	0.0041229423868312754	0.002623456790123457
4	79.12	0.009421296296296296	0.004246399176954733	0.002602880658436214
4	79.16	0.008623971193415637	0.0037911522633744857	0.002093621399176955
4	79.2	0.009333847736625515	0.003804012345679012	0.0021347736625514403
4	79.24	0.008338477366255145	0.0033281893004115225	0.0015252057613168724
4	79.28	0.008029835390946502	0.002993827160493827	0.0012731481481481483
4	79.32000000000001	0.006864711934156379	0.0030864197530864196	0.0008050411522633745
4	79.36	0.006319444444444444	0.002852366255144033	0.0007947530864197531
4	79.4	0.005367798353909465	0.002808641975308642	0.000529835390946502
4	79.44	0.003986625514403292	0.002116769547325103	0.0004783950617283951
4	79.48	0.004053497942386831	0.002373971193415638	0.00024176954732510288
4	79.52	0.0026826131687242797	0.0016975308641975309	0.0001954732510288066
4	79.56	0.0022608024691358024	0.0011522633744855968	0.00013117283950617284
4	79.60000000000001	0.0023045267489711935	0.0012294238683127573	8.74485596707819e-05
4	79.64	0.0025540123456790124	0.0015457818930041153	2.3148148148148147e-05
4	79.68	0.004112654320987654	0.002037037037037037	0.00024176954732510288
4	79.72	0.0015200617283950618	0.00045781893004115225	5.915637860082304e-05
4	79.76	0.0015123456790123457	0.0003523662551440329	5.1440329218106995e-05
4	79.8	0.0014891975308641975	5.915637860082304e-05	3.08641975308642e-05
4	79.84	0.002361111111111111	0.00011831275720164609	2.3148148148148147e-05
4	79.88	0.0029886831275720165	0.0002777777777777778	4.11522633744856e-05
4	79.92	0.0038657407407407408	0.0004295267489711934	0.00020833333333333335
4	79.96000000000001	0.005061728395061729	0.0008744855967078189	0.0003755144032921811
4	80.0	0.006396604938271605	0.0010159465020576131	0.0008667695473251029
4	80.04	0.007546296296296297	0.0015483539094650206	0.0009670781893004115
4	80.08	0.009025205761316872	0.0016075102880658437	0.0020550411522633743
4	80.12	0.010434670781893004	0.0025668724279835392	0.002510288065843621
4	80.16	0.013266460905349794	0.0038580246913580245	0.0032690329218106997
4	80.2	0.01217335390946502	0.004148662551440329	0.003626543209876543
4	80.24	0.011723251028806584	0.004097222222222223	0.004251543209876543
4	80.28	0.012605452674897119	0.004292695473251029	0.004701646090534979
4	80.32000000000001	0.015267489711934156	0.004853395061728395	0.004480452674897119
4	80.36	0.02133230452674897	0.005588991769547325	0.0043518518518518515
4	80.4	0.02698045267489712	0.00665380658436214	0.004166666666666667
4	80.44	0.03154320987654321	0.007150205761316872	0.003968621399176955
4	80.48	0.03496656378600823	0.006556069958847737	0.0032150205761316874
4	80.52	0.043348765432098764	0.005776748971193416	0.003587962962962963
4	80.56	0.04672839506172839	0.0042361111111111115	0.0027314814814814814
4	80.60000000000001	0.05323302469135802	0.004313271604938272	0.0018955761316872429
4	80.64	0.05954218106995885	0.005506687242798354	0.002219650205761317
4	80.68	0.06343878600823045	0.00945730452674897	0.0013117283950617284
4	80.72	0.06617026748971193	0.013775720164609054	0.0011239711934156378
4	80.76	0.06146347736625515	0.013233024691358024	0.001021090534979424
4	80.8	0.057060185185185186	0.011977880658436213	0.0006635802469135803
4	80.84	0.055943930041152265	0.010498971193415639	0.00038580246913580245
4	80.88	0.051118827160493825	0.010707304526748972	0.0003780864197530864
4	80.92	0.051813271604938274	0.01257201646090535	0.00011831275720164609
4	80.96000000000001	0.05644804526748971	0.0122119341563786	0.00019032921810699588
4	81.0	0.06166923868312757	0.013636831275720164	0.00011059670781893004
4	81.04	0.06888374485596707	0.019007201646090537	0.00022633744855967078
4	81.08	0.07985853909465021	0.025992798353909465	0.00024176954732510288
4	81.12	0.09542695473251028	0.03143775720164609	0.0008384773662551441
4	81.16	0.10068158436213992	0.044315843621399176	0.0005349794238683127
4	81.2	0.11298868312757201	0.059807098765432096	0.0006095679012345679
4	81.24	0.14180812757201647	0.07806841563786009	0.0003189300411522634
4	81.28	0.16945730452674898	0.09133487654320988	0.0008976337448559671
4	81.32000000000001	0.21592335390946502	0.10454989711934157	0.007631172839506173
4	81.36	0.24026491769547326	0.11906121399176954	0.017854938271604937
4	81.4	0.259565329218107	0.1328858024691358	0.0279320987654321
4	81.44	0.2763014403292181	0.13868569958847737	0.03795267489711934
4	81.48	0.2804320987654321	0.12423611111111112	0.057569444444444444
4	81.52	0.26781121399176955	0.09733796296296296	0.08147376543209876
4	81.56	0.24376543209876544	0.07381430041152263	0.09809670781893004
4	81.60000000000001	0.22987911522633744	0.05087191358024691	0.10830761316872428
4	81.64	0.22414866255144034	0.03166666666666667	0.10891460905349794
4	81.68	0.20065329218106995	0.014542181069958847	0.10291666666666667
4	81.72	0.20323816872427983	0.009511316872427983	0.09207047325102881
4	81.76	0.21801697530864197	0.0077880658436213996	0.08954989711934157
4	81.8	0.19845421810699587	0.004313271604938272	0.07777520576131687
4	81.84	0.1845216049382716	0.0023662551440329217	0.0736008230452675
4	81.88	0.1618338477366255	0.0017103909465020577	0.06584104938271605
4	81.92	0.13867026748971192	0.001890432098765432	0.05236111111111111
4	81.96000000000001	0.12484567901234568	0.0016280864197530864	0.04353137860082305
4	82.0	0.11587448559670782	0.0016306584362139917	0.042214506172839505
4	82.04	0.09790380658436214	0.0013503086419753086	0.03418724279835391
4	82.08	0.07858539094650206	0.002116769547325103	0.023490226337448558
4	82.12	0.0681764403292181	0.0011342592592592593	0.016898148148148148
4	82.16	0.05514917695473251	0.0013297325102880658	0.014665637860082304
4	82.2	0.04836162551440329	0.0014583333333333334	0.010884773662551441
4	82.24	0.04497942386831276	0.0015637860082304527	0.006550925925925926
4	82.28	0.03883230452674897	0.0022247942386831275	0.004701646090534979
4	82.32000000000001	0.030892489711934156	0.0020241769547325104	0.0027211934156378603
4	82.36	0.030162037037037036	0.0025462962962962965	0.003176440329218107
4	82.4	0.029434156378600824	0.0023019547325102883	0.0025205761316872428
4	82.44	0.039969135802469136	0.003719135802469136	0.003809156378600823
4	82.48	0.04239711934156379	0.003917181069958847	0.0030606995884773663
4	82.52	0.0453369341563786	0.003999485596707819	0.003703703703703704
4	82.56	0.041872427983539094	0.0036882716049382717	0.0027597736625514404
4	82.60000000000001	0.036550925925925924	0.00220679012345679	0.002463991769547325
4	82.64	0.02632201646090535	0.0017001028806584361	0.0020344650205761316
4	82.68	0.02084104938271605	0.0014223251028806585	0.001926440329218107
4	82.72	0.01587448559670782	0.0009645061728395061	0.0011959876543209877
4	82.76	0.008055555555555555	0.0006172839506172839	0.001147119341563786
4	82.8	0.005213477366255144	0.0005838477366255144	0.0006995884773662552
4	82.84	0.0019598765432098765	0.00022376543209876544	0.00015432098765432098
4	82.88	0.0015200617283950618	0.00029063786008230453	0.00021862139917695473
4	82.92	0.0011368312757201646	3.08641975308642e-05	1.02880658436214e-05
4	82.96000000000001	0.0007973251028806584	8.23045267489712e-05	8.487654320987654e-05
4	83.0	0.0001748971193415638	2.3148148148148147e-05	5.1440329218107e-06
4	83.04	0.0020267489711934157	0.0005632716049382716	0.00036265432098765433
4	83.08	0.0004886831275720165	9.77366255144033e-05	0.00020318930041152264
4	83.12	0.0008333333333333334	0.00022890946502057612	0.0002957818930041152
4	83.16	0.0012551440329218106	0.0005349794238683127	0.00028549382716049385
4	83.2	0.002536008230452675	0.0011522633744855968	0.00030606995884773663
4	83.24	0.005537551440329218	0.002412551440329218	0.00023405349794238683
4	83.28	0.006165123456790124	0.0024022633744855966	5.915637860082304e-05
4	83.32000000000001	0.006887860082304527	0.002145061728395062	7.973251028806585e-05
4	83.36	0.006787551440329218	0.0020473251028806584	9.516460905349794e-05
4	83.4	0.007716049382716049	0.0025051440329218106	0.0002469135802469136
4	83.44	0.007667181069958848	0.003258744855967078	0.00021347736625514403
4	83.48	0.00868312757201646	0.004477880658436214	0.00018518518518518518
4	83.52	0.01179269547325103	0.006206275720164609	0.0008359053497942387
4	83.56	0.008824588477366255	0.00448559670781893	0.0005118312757201646
4	83.60000000000001	0.005969650205761317	0.0029089506172839505	0.0006738683127572016
4	83.64	0.004313271604938272	0.0018852880658436213	0.0006352880658436214
4	83.68	0.0027700617283950616	0.0010802469135802468	0.000676440329218107
4	83.72	0.0027443415637860083	0.001059670781893004	0.0009053497942386831
4	83.76	0.002476851851851852	0.0004603909465020576	0.0009516460905349795
4	83.8	0.0017592592592592592	0.000264917695473251	0.0008487654320987654
4	83.84	0.0012319958847736626	0.00020318930041152264	0.0007047325102880658
4	83.88	0.0011445473251028807	0.00026748971193415636	0.000625
4	83.92	0.0010776748971193415	0.00017746913580246913	0.0006147119341563787
4	83.96000000000001	0.0012088477366255144	0.00017232510288065845	0.0005787037037037037
4	84.0	0.0036188271604938272	0.0008384773662551441	0.0010802469135802468
4	84.04	0.003220164609053498	0.000529835390946502	0.0009902263374485596
4	84.08	0.0046502057613168725	0.0011368312757201646	0.0010776748971193415
4	84.12	0.004629629629629629	0.0011882716049382716	0.0011239711934156378
4	84.16	0.005398662551440329	0.002255658436213992	0.0008770576131687243
4	84.2	0.005059156378600823	0.002013888888888889	0.000720164609053498
4	84.24	0.006597222222222222	0.0026954732510288066	0.00038837448559670784
4	84.28	0.0084619341563786	0.0032098765432098763	0.0002777777777777778
4	84.32000000000001	0.010828189300411522	0.004537037037037037	0.00027520576131687244
4	84.36	0.011612654320987655	0.005102880658436214	0.0004398148148148148
4	84.4	0.011448045267489711	0.004475308641975309	0.0008281893004115226
4	84.44	0.011224279835390946	0.0041795267489711935	0.0009439300411522634
4	84.48	0.011862139917695472	0.00411522633744856	0.0014943415637860083
4	84.52	0.01011059670781893	0.003330761316872428	0.0011111111111111111
4	84.56	0.009223251028806584	0.002690329218106996	0.0011059670781893003
4	84.60000000000001	0.0083179012345679	0.002255658436213992	0.0009439300411522634
4	84.64	0.00742798353909465	0.0023636831275720164	0.0007818930041152264
4	84.68	0.007736625514403292	0.002911522633744856	0.0008359053497942387
4	84.72	0.008006687242798355	0.003117283950617284	0.0006301440329218107
4	84.76	0.0084130658436214	0.002713477366255144	0.0008590534979423868
4	84.8	0.008724279835390947	0.002638888888888889	0.001154835390946502
4	84.84	0.008618827160493827	0.0023996913580246913	0.0010622427983539094
4	84.88	0.0088940329218107	0.002235082304526749	0.0012371399176954732
4	84.92	0.0077777777777777776	0.001772119341563786	0.0010570987654320988
4	84.96000000000001	0.009501028806584362	0.0019521604938271605	0.00246141975308642
4	85.0	0.006733539094650205	0.0010493827160493827	0.0018981481481481482
4	85.04	0.006820987654320988	0.001000514403292181	0.0025205761316872428
4	85.08	0.006625514403292181	0.0006481481481481481	0.0030015432098765434
4	85.12	0.007178497942386832	0.0006584362139917696	0.003500514403292181
4	85.16	0.005725308641975309	0.00013374485596707818	0.003472222222222222
4	85.2	0.004465020576131688	0.0002469135802469136	0.002777777777777778
4	85.24	0.0031635802469135803	0.0001748971193415638	0.0019984567901234567
4	85.28	0.0019495884773662552	5.6584362139917696e-05	0.0013117283950617284
4	85.32000000000001	0.0014506172839506173	5.1440329218106995e-05	0.0009053497942386831
4	85.36	0.0015509259259259259	5.915637860082304e-05	0.0011111111111111111
4	85.4	0.0013323045267489711	2.8292181069958848e-05	0.0009876543209876543
4	85.44	0.00227880658436214	0.00039609053497942386	0.001154835390946502
4	85.48	0.0008564814814814815	7.716049382716049e-05	0.0005375514403292181
4	85.52	0.0007253086419753087	5.6584362139917696e-05	0.0004475308641975309
4	85.56	0.0007536008230452675	0.00011316872427983539	0.0005041152263374485
4	85.60000000000001	0.00022376543209876544	4.6296296296296294e-05	0.00010030864197530864
4	85.64	0.0003369341563786008	9.002057613168725e-05	0.0002160493827160494
4	85.68	0.00017232510288065845	2.3148148148148147e-05	9.002057613168725e-05
4	85.72	0.0005092592592592592	7.20164609053498e-05	0.0003497942386831276
4	85.76	0.00037037037037037035	5.1440329218107e-06	0.0002880658436213992
4	85.8	0.0004243827160493827	2.05761316872428e-05	0.0002469135802469136
4	85.84	0.00025977366255144034	3.60082304526749e-05	7.20164609053498e-05
4	85.88	0.0003189300411522634	2.5720164609053497e-05	0.00011831275720164609
4	85.92	0.0014454732510288065	0.0003112139917695473	0.0005684156378600823
4	85.96000000000001	0.0004449588477366255	5.6584362139917696e-05	0.00030092592592592595
4	86.0	0.000573559670781893	6.430041152263375e-05	0.00038065843621399177
4	86.04	0.0002109053497942387	2.57201646090535e-06	0.00018261316872427984
4	86.08	0.00020576131687242798	1.54320987654321e-05	0.00012088477366255144
4	86.12	0.00023919753086419754	5.915637860082304e-05	9.259259259259259e-05
4	86.16	0.00018518518518518518	3.08641975308642e-05	8.23045267489712e-05
4	86.2	0.00038065843621399177	2.5720164609053497e-05	0.00025205761316872427
4	86.24	0.0003292181069958848	0.00011316872427983539	0.00014660493827160494
4	86.28	0.0006790123456790123	0.0004243827160493827	0.00013374485596707818
4	86.32000000000001	0.0017283950617283952	0.0012294238683127573	0.0003909465020576132
4	86.36	0.001970164609053498	0.0018364197530864198	0.00011574074074074075
4	86.4	0.0041332304526748975	0.0029526748971193417	0.0005195473251028807
4	86.44	0.0031867283950617283	0.0028575102880658435	0.00019032921810699588
4	86.48	0.002800925925925926	0.002626028806584362	5.915637860082304e-05
4	86.52	0.003161008230452675	0.002968106995884774	0.00012602880658436213
4	86.56	0.002888374485596708	0.002685185185185185	8.74485596707819e-05
4	86.60000000000001	0.003029835390946502	0.0029012345679012346	7.458847736625514e-05
4	86.64	0.00290380658436214	0.0027854938271604937	6.17283950617284e-05
4	86.68	0.003104423868312757	0.002888374485596708	0.0001646090534979424
4	86.72	0.002623456790123457	0.001954732510288066	0.0004989711934156379
4	86.76	0.003924897119341564	0.0022762345679012345	0.0011831275720164609
4	86.8	0.004930555555555555	0.001934156378600823	0.0020267489711934157
4	86.84	0.007083333333333333	0.002736625514403292	0.002662037037037037
4	86.88	0.010956790123456791	0.0044444444444444444	0.0037397119341563787
4	86.92	0.00959619341563786	0.0035853909465020577	0.0031584362139917698
4	86.96000000000001	0.011867283950617284	0.004907407407407407	0.00334619341563786
4	87.0	0.012654320987654321	0.005030864197530864	0.003029835390946502
4	87.04	0.01287037037037037	0.004758230452674897	0.0026568930041152264
4	87.08	0.012541152263374485	0.0034567901234567903	0.0024537037037037036
4	87.12	0.013204732510288066	0.003155864197530864	0.0024305555555555556
4	87.16	0.012551440329218106	0.0026594650205761317	0.0028189300411522633
4	87.2	0.012983539094650207	0.0024974279835390948	0.003109567901234568
4	87.24	0.011959876543209876	0.0017155349794238683	0.003441358024691358
4	87.28	0.010946502057613168	0.0016975308641975309	0.003374485596707819
4	87.32000000000001	0.010534979423868314	0.001368312757201646	0.003335905349794239
4	87.36	0.012458847736625514	0.0019058641975308642	0.003690843621399177
4	87.4	0.009953703703703704	0.0009002057613168725	0.0029140946502057615
4	87.44	0.009606481481481481	0.0006172839506172839	0.0026286008230452674
4	87.48	0.008420781893004116	0.00040123456790123454	0.002283950617283951
4	87.52	0.007921810699588477	0.0003446502057613169	0.001875
4	87.56	0.007127057613168724	0.00023405349794238683	0.0013194444444444445
4	87.60000000000001	0.005838477366255144	0.00014660493827160494	0.0009027777777777777
4	87.64	0.0050874485596707816	2.05761316872428e-05	0.000977366255144033
4	87.68	0.00418724279835391	3.60082304526749e-05	0.00028292181069958846
4	87.72	0.0036445473251028805	5.1440329218107e-06	7.973251028806585e-05
4	87.76	0.003233024691358025	1.800411522633745e-05	3.08641975308642e-05
4	87.8	0.002132201646090535	2.5720164609053497e-05	7.973251028806585e-05
4	87.84	0.0024151234567901234	0.00038837448559670784	0.0008770576131687243
4	87.88	0.0015637860082304527	9.516460905349794e-05	0.0010570987654320988
4	87.92	0.0015869341563786007	6.17283950617284e-05	0.001257716049382716
4	87.96000000000001	0.0021656378600823046	0.00018775720164609054	0.00176440329218107
4	88.0	0.0028935185185185184	0.00019290123456790122	0.001800411522633745
4	88.04	0.004884259259259259	0.0003446502057613169	0.001484053497942387
4	88.08	0.0073405349794238685	0.0007638888888888889	0.0012885802469135802
4	88.12	0.007574588477366255	0.0011934156378600822	0.0013065843621399176
4	88.16	0.007618312757201646	0.001941872427983539	0.0013091563786008231
4	88.2	0.006923868312757202	0.0023559670781893006	0.0010673868312757202
4	88.24	0.007926954732510288	0.0026440329218106995	0.0006584362139917696
4	88.28	0.007265946502057613	0.002780349794238683	0.0006893004115226338
4	88.32000000000001	0.009030349794238684	0.0028575102880658435	0.0009567901234567902
4	88.36	0.005799897119341564	0.0017001028806584361	0.0006532921810699588
4	88.4	0.004848251028806584	0.0009825102880658436	0.0008359053497942387
4	88.44	0.002911522633744856	0.0003935185185185185	0.0006867283950617284
4	88.48	0.0019007201646090534	0.00027520576131687244	0.0005529835390946502
4	88.52	0.0015560699588477367	0.0001800411522633745	0.0004809670781893004
4	88.56	0.001566358024691358	0.00047582304526748974	0.00031635802469135804
4	88.60000000000001	0.001890432098765432	0.0006507201646090535	0.00033179012345679014
4	88.64	0.002044753086419753	0.0008281893004115226	0.0002109053497942387
4	88.68	0.0036599794238683127	0.0013991769547325103	0.0002932098765432099
4	88.72	0.005488683127572017	0.0028060699588477365	0.0001748971193415638
4	88.76	0.0069958847736625515	0.003968621399176955	0.00011059670781893004
4	88.8	0.008251028806584362	0.005146604938271605	0.0005375514403292181
4	88.84	0.007353395061728395	0.005218621399176955	0.00019290123456790122
4	88.88	0.00710133744855967	0.004475308641975309	6.687242798353909e-05
4	88.92	0.00782664609053498	0.0040406378600823046	8.74485596707819e-05
4	88.96000000000001	0.007998971193415638	0.003492798353909465	0.00014660493827160494
4	89.0	0.009171810699588478	0.002916666666666667	0.000367798353909465
4	89.04	0.00985082304526749	0.0025308641975308644	0.001059670781893004
4	89.08	0.008973765432098765	0.001875	0.0006147119341563787
4	89.12	0.00882201646090535	0.000882201646090535	0.0012139917695473252
4	89.16	0.007998971193415638	0.0005118312757201646	0.0010468106995884774
4	89.2	0.007276234567901234	0.00014917695473251028	0.0010056584362139918
4	89.24	0.008757716049382715	0.0009439300411522634	0.0009284979423868312
4	89.28	0.012103909465020575	0.0027211934156378603	0.0017026748971193416
4	89.32000000000001	0.011394032921810699	0.002916666666666667	0.001965020576131687
4	89.36	0.01209104938271605	0.0035313786008230453	0.0031069958847736627
4	89.4	0.011185699588477366	0.0037602880658436214	0.0033693415637860084
4	89.44	0.010020576131687242	0.0034542181069958846	0.003464506172839506
4	89.48	0.008040123456790123	0.002749485596707819	0.0032407407407407406
4	89.52	0.005550411522633745	0.001404320987654321	0.002829218106995885
4	89.56	0.004068930041152263	0.0007896090534979424	0.002294238683127572
4	89.60000000000001	0.0035056584362139916	0.0011265432098765433	0.0015766460905349794
4	89.64	0.0034516460905349793	0.0013040123456790123	0.0013477366255144033
4	89.68	0.0024022633744855966	0.0009619341563786008	0.0009310699588477366
4	89.72	0.002132201646090535	0.0009130658436213992	0.0006430041152263374
4	89.76	0.0034284979423868313	0.0015843621399176955	0.0007921810699588477
4	89.8	0.001903292181069959	0.0008153292181069958	0.00040123456790123454
4	89.84	0.001669238683127572	0.0008590534979423868	0.0003189300411522634
4	89.88	0.001368312757201646	0.0006224279835390946	0.0003497942386831276
4	89.92	0.00084619341563786	0.000462962962962963	0.00013631687242798355
4	89.96000000000001	0.0009233539094650206	0.0004603909465020576	0.00013117283950617284
4	90.0	0.0006970164609053498	0.00038837448559670784	2.3148148148148147e-05
4	90.04	0.0009593621399176954	0.00046810699588477366	9.516460905349794e-05
4	90.08	0.0014429012345679012	0.000676440329218107	0.0001286008230452675
4	90.12	0.001965020576131687	0.0010673868312757202	9.516460905349794e-05
4	90.16	0.0031661522633744856	0.001970164609053498	7.973251028806585e-05
4	90.2	0.0035416666666666665	0.0021604938271604936	0.00010288065843621399
4	90.24	0.006170267489711934	0.0035956790123456792	0.00037294238683127575
4	90.28	0.0052829218106995885	0.0034439300411522634	3.60082304526749e-05
4	90.32000000000001	0.006082818930041152	0.0048122427983539095	6.17283950617284e-05
4	90.36	0.006131687242798354	0.0054681069958847734	0.00015432098765432098
4	90.4	0.00595679012345679	0.005447530864197531	0.00022890946502057612
4	90.44	0.006111111111111111	0.005601851851851852	0.00020318930041152264
4	90.48	0.005393518518518519	0.0048688271604938275	0.00043467078189300413
4	90.52	0.003955761316872428	0.0034156378600823044	0.000462962962962963
4	90.56	0.0029475308641975307	0.0025462962962962965	0.0003292181069958848
4	90.60000000000001	0.0022659465020576134	0.0019804526748971193	0.00023662551440329217
4	90.64	0.002271090534979424	0.00205761316872428	0.0001080246913580247
4	90.68	0.0023713991769547327	0.00198559670781893	0.0003369341563786008
4	90.72	0.003780864197530864	0.0023533950617283953	0.0007330246913580247
4	90.76	0.0025051440329218106	0.0019393004115226338	0.00026748971193415636
4	90.8	0.0018672839506172839	0.0016152263374485598	9.259259259259259e-05
4	90.84	0.0018415637860082303	0.0015817901234567902	0.00010545267489711934
4	90.88	0.0015097736625514404	0.00125	0.00013631687242798355
4	90.92	0.0015303497942386831	0.0013811728395061729	4.6296296296296294e-05
4	90.96000000000001	0.0009979423868312757	0.0009336419753086419	3.8580246913580246e-05
4	91.0	0.0009490740740740741	0.0007896090534979424	8.23045267489712e-05
4	91.04	0.0010365226337448559	0.0008127572016460906	2.8292181069958848e-05
4	91.08	0.0008590534979423868	0.0005349794238683127	8.487654320987654e-05
4	91.12	0.0012345679012345679	0.00048353909465020576	0.00037294238683127575
4	91.16	0.0010339506172839506	0.0002880658436213992	0.0005195473251028807
4	91.2	0.0032175925925925926	0.0008281893004115226	0.0014326131687242799
4	91.24	0.002883230452674897	0.00019032921810699588	0.001941872427983539
4	91.28	0.003515946502057613	0.00014660493827160494	0.0020190329218106994
4	91.32000000000001	0.0038580246913580245	2.3148148148148147e-05	0.0020498971193415637
4	91.36	0.003958333333333334	1.02880658436214e-05	0.001965020576131687
4	91.4	0.004297839506172839	4.6296296296296294e-05	0.0017155349794238683
4	91.44	0.004791666666666666	1.2860082304526749e-05	0.0016255144032921811
4	91.48	0.004364711934156378	2.05761316872428e-05	0.0013117283950617284
4	91.52	0.004274691358024691	9.259259259259259e-05	0.001044238683127572
4	91.56	0.004171810699588477	6.944444444444444e-05	0.0009079218106995885
4	91.60000000000001	0.004171810699588477	0.0002469135802469136	0.00038065843621399177
4	91.64	0.004997427983539094	0.0006352880658436214	0.0004320987654320988
4	91.68	0.007255658436213992	0.0016872427983539095	0.0006712962962962962
4	91.72	0.007183641975308642	0.0014506172839506173	0.0005632716049382716
4	91.76	0.007463991769547325	0.0017926954732510288	0.0004501028806584362
4	91.8	0.00790380658436214	0.00216820987654321	0.0004552469135802469
4	91.84	0.007536008230452675	0.0017078189300411522	0.00043724279835390947
4	91.88	0.007924382716049382	0.0019470164609053499	0.00038580246913580245
4	91.92	0.007528292181069959	0.0017463991769547326	0.0002700617283950617
4	91.96000000000001	0.007078189300411522	0.0016640946502057613	0.00035493827160493826
4	92.0	0.006126543209876543	0.0015869341563786007	0.00022119341563786008
4	92.04	0.005733024691358024	0.00216820987654321	0.00022376543209876544
4	92.08	0.005146604938271605	0.0026311728395061727	0.00011574074074074075
4	92.12	0.004848251028806584	0.003212448559670782	0.0001286008230452675
4	92.16	0.00563014403292181	0.0039017489711934156	0.0004938271604938272
4	92.2	0.004022633744855967	0.0035622427983539096	0.00023919753086419754
4	92.24	0.004205246913580247	0.003806584362139918	0.0001800411522633745
4	92.28	0.00433641975308642	0.00404320987654321	9.259259259259259e-05
4	92.32000000000001	0.004660493827160494	0.0038143004115226337	0.0001954732510288066
4	92.36	0.0037011316872427986	0.0026877572016460907	4.886831275720165e-05
4	92.4	0.003804012345679012	0.0022376543209876544	0.00011316872427983539
4	92.44	0.003986625514403292	0.0018569958847736625	0.00010288065843621399
4	92.48	0.004418724279835391	0.0017412551440329218	5.915637860082304e-05
4	92.52	0.0044907407407407405	0.00147119341563786	0.00041152263374485596
4	92.56	0.004367283950617284	0.0010236625514403292	0.000727880658436214
4	92.60000000000001	0.003757716049382716	0.0007973251028806584	0.0005864197530864197
4	92.64	0.005198045267489712	0.0010828189300411523	0.0006507201646090535
4	92.68	0.004588477366255144	0.0005761316872427984	0.0001440329218106996
4	92.72	0.004771090534979424	0.0005349794238683127	0.00020576131687242798
4	92.76	0.004822530864197531	0.0003986625514403292	0.0003755144032921811
4	92.8	0.0026286008230452674	0.00013631687242798355	0.00016718106995884774
4	92.84	0.0022247942386831275	0.00021862139917695473	0.00022890946502057612
4	92.88	0.0007227366255144033	2.05761316872428e-05	0.00015689300411522632
4	92.92	0.00042695473251028805	7.973251028806585e-05	2.5720164609053497e-05
4	92.96000000000001	0.0007458847736625515	9.002057613168725e-05	3.8580246913580246e-05
4	93.0	0.002368827160493827	4.372427983539095e-05	8.74485596707819e-05
4	93.04	0.003387345679012346	3.60082304526749e-05	5.401234567901235e-05
4	93.08	0.005108024691358025	5.401234567901235e-05	0.00022119341563786008
4	93.12	0.00838991769547325	0.00047325102880658434	0.0013348765432098766
4	93.16	0.007690329218106996	0.0003034979423868313	0.0011728395061728395
4	93.2	0.00955761316872428	0.0007921810699588477	0.0017181069958847736
4	93.24	0.00974537037037037	0.0010751028806584362	0.0015097736625514404
4	93.28	0.012510288065843622	0.003248456790123457	0.0018621399176954733
4	93.32000000000001	0.012582304526748972	0.0042489711934156375	0.0016486625514403291
4	93.36	0.01460648148148148	0.006586934156378601	0.0017386831275720165
4	93.4	0.015018004115226337	0.0076851851851851855	0.0012911522633744857
4	93.44	0.017867798353909465	0.009459876543209877	0.0013040123456790123
4	93.48	0.018873456790123457	0.010069444444444445	0.0008204732510288066
4	93.52	0.021875	0.01238425925925926	0.0009310699588477366
4	93.56	0.021710390946502057	0.013338477366255144	0.0008744855967078189
4	93.60000000000001	0.022608024691358024	0.013878600823045267	0.0020087448559670783
4	93.64	0.018040123456790125	0.011044238683127571	0.001815843621399177
4	93.68	0.013109567901234569	0.007728909465020576	0.0017181069958847736
4	93.72	0.008955761316872427	0.004575617283950617	0.002001028806584362
4	93.76	0.007062757201646091	0.0038220164609053496	0.0019238683127572017
4	93.8	0.0060648148148148145	0.0038220164609053496	0.001463477366255144
4	93.84	0.005588991769547325	0.004238683127572016	0.0009979423868312757
4	93.88	0.005208333333333333	0.00459104938271605	0.0003780864197530864
4	93.92	0.004699074074074074	0.004315843621399177	0.00021862139917695473
4	93.96000000000001	0.004601337448559671	0.004022633744855967	0.00026748971193415636
4	94.0	0.004089506172839506	0.003801440329218107	0.00012088477366255144
4	94.04	0.003389917695473251	0.002978395061728395	0.00015689300411522632
4	94.08	0.00426440329218107	0.003220164609053498	0.0002957818930041152
4	94.12	0.0028343621399176955	0.0023636831275720164	0.00013631687242798355
4	94.16	0.00198559670781893	0.0017258230452674897	5.915637860082304e-05
4	94.2	0.0011599794238683128	0.0009747942386831276	2.05761316872428e-05
4	94.24	0.0005915637860082304	0.0005246913580246914	1.2860082304526749e-05
4	94.28	0.0003935185185185185	0.00023662551440329217	2.57201646090535e-06
4	94.32000000000001	0.0004552469135802469	0.00023662551440329217	4.6296296296296294e-05
4	94.36	0.00017232510288065845	3.3436213991769545e-05	4.372427983539095e-05
4	94.4	0.00026748971193415636	0.0001800411522633745	3.08641975308642e-05
4	94.44	0.0005401234567901234	0.00043467078189300413	1.2860082304526749e-05
4	94.48	0.00102880658436214	0.000925925925925926	3.8580246913580246e-05
4	94.52	0.0013194444444444445	0.0012602880658436214	2.57201646090535e-06
4	94.56	0.0032098765432098763	0.002361111111111111	0.00030092592592592595
4	94.60000000000001	0.0015895061728395062	0.0013708847736625515	9.77366255144033e-05
4	94.64	0.001970164609053498	0.00165380658436214	0.00018261316872427984
4	94.68	0.0026697530864197533	0.0023868312757201644	0.00024176954732510288
4	94.72	0.002510288065843621	0.0022685185185185187	0.00016203703703703703
4	94.76	0.003094135802469136	0.002844650205761317	0.00012088477366255144
4	94.8	0.0030015432098765434	0.0027752057613168726	0.00014660493827160494
4	94.84	0.002839506172839506	0.0027160493827160493	1.800411522633745e-05
4	94.88	0.002142489711934156	0.0019470164609053499	1.2860082304526749e-05
4	94.92	0.002116769547325103	0.0020550411522633743	5.1440329218107e-06
4	94.96000000000001	0.001368312757201646	0.0012628600823045267	3.3436213991769545e-05
4	95.0	0.0008333333333333334	0.0007175925925925926	2.3148148148148147e-05
4	95.04	0.002042181069958848	0.0010879629629629629	0.00025977366255144034
4	95.08	0.0008487654320987654	0.0004809670781893004	5.401234567901235e-05
4	95.12	0.000787037037037037	0.0006044238683127572	9.516460905349794e-05
4	95.16	0.0008796296296296296	0.0006867283950617284	0.0001080246913580247
4	95.2	0.0007381687242798354	0.0004218106995884774	2.05761316872428e-05
4	95.24	0.0008050411522633745	0.00047325102880658434	3.08641975308642e-05
4	95.28	0.0007896090534979424	0.00037294238683127575	0.00015432098765432098
4	95.32000000000001	0.0014326131687242799	0.000676440329218107	0.0004655349794238683
4	95.36	0.0031069958847736627	0.0016898148148148148	0.0009645061728395061
4	95.4	0.0032664609053497944	0.0012525720164609053	0.001154835390946502
4	95.44	0.003912037037037037	0.0012602880658436214	0.0014506172839506173
4	95.48	0.0038245884773662553	0.0010390946502057614	0.0014171810699588477
4	95.52	0.005308641975308642	0.001388888888888889	0.0016898148148148148
4	95.56	0.003991769547325103	0.0007175925925925926	0.0014686213991769548
4	95.60000000000001	0.0042026748971193415	0.0010390946502057614	0.0012397119341563787
4	95.64	0.003793724279835391	0.0007973251028806584	0.0010390946502057614
4	95.68	0.0032664609053497944	0.0002314814814814815	0.000977366255144033
4	95.72	0.0031121399176954733	0.00019032921810699588	0.0008564814814814815
4	95.76	0.0029475308641975307	5.1440329218106995e-05	0.0006738683127572016
4	95.8	0.002844650205761317	6.17283950617284e-05	0.00032407407407407406
4	95.84	0.0028729423868312756	2.8292181069958848e-05	0.00022376543209876544
4	95.88	0.002788065843621399	7.20164609053498e-05	0.00012602880658436213
4	95.92	0.0031430041152263376	0.0003369341563786008	0.0001954732510288066
4	95.96000000000001	0.003096707818930041	0.0003266460905349794	0.00023919753086419754
4	96.0	0.004449588477366255	0.0007896090534979424	0.0005195473251028807
4	96.04	0.00360082304526749	0.000264917695473251	0.0006378600823045268
4	96.08	0.003125	9.002057613168725e-05	0.00044238683127572015
4	96.12	0.0036419753086419752	8.74485596707819e-05	0.0008153292181069958
4	96.16	0.003924897119341564	0.00010545267489711934	0.0008436213991769547
4	96.2	0.004537037037037037	0.00016975308641975308	0.0008590534979423868
4	96.24000000000001	0.006154835390946502	4.11522633744856e-05	0.0018132716049382715
4	96.28	0.00661522633744856	3.3436213991769545e-05	0.0018261316872427984
4	96.32000000000001	0.00672582304526749	0.00014917695473251028	0.0018672839506172839
4	96.36	0.00695216049382716	6.687242798353909e-05	0.002337962962962963
4	96.4	0.007530864197530864	0.0001748971193415638	0.0026208847736625515
4	96.44	0.0083179012345679	0.0001800411522633745	0.0028575102880658435
4	96.48	0.01150462962962963	0.0008256172839506173	0.0035828189300411524
4	96.52	0.009832818930041152	0.0005092592592592592	0.002970679012345679
4	96.56	0.009398148148148149	0.00047325102880658434	0.0028343621399176955
4	96.60000000000001	0.009022633744855967	0.0005992798353909465	0.0025823045267489714
4	96.64	0.00852880658436214	0.0008641975308641976	0.002103909465020576
4	96.68	0.007109053497942387	0.0006815843621399177	0.001514917695473251
4	96.72	0.005951646090534979	0.0009567901234567902	0.0011574074074074073
4	96.76	0.004953703703703704	0.0009053497942386831	0.001376028806584362
4	96.8	0.005609567901234568	0.001059670781893004	0.002752057613168724
4	96.84	0.005558127572016461	0.0012962962962962963	0.002939814814814815
4	96.88	0.0031584362139917698	0.0012731481481481483	0.0013554526748971194
4	96.92	0.002330246913580247	0.0016435185185185185	0.00034722222222222224
4	96.96000000000001	0.003626543209876543	0.0023122427983539094	0.0005555555555555556
4	97.0	0.003042695473251029	0.0019753086419753087	0.000625
4	97.04	0.004326131687242799	0.002006172839506173	0.0013914609053497942
4	97.08	0.007155349794238683	0.0024974279835390948	0.002029320987654321
4	97.12	0.00989454732510288	0.0019495884773662552	0.0026929012345679013
4	97.16	0.012404835390946502	0.002646604938271605	0.0032664609053497944
4	97.2	0.01092849794238683	0.002067901234567901	0.003140432098765432
4	97.24000000000001	0.010655864197530864	0.0024819958847736626	0.002646604938271605
4	97.28	0.008991769547325102	0.00238940329218107	0.001941872427983539
4	97.32000000000001	0.006069958847736625	0.0024897119341563785	0.000573559670781893
4	97.36	0.0069624485596707815	0.0025925925925925925	0.00042695473251028805
4	97.4	0.006805555555555555	0.0017155349794238683	0.0004963991769547325
4	97.44	0.0095190329218107	0.00257201646090535	0.0013400205761316872
4	97.48	0.006617798353909465	0.001800411522633745	0.0010931069958847737
4	97.52	0.006021090534979424	0.001661522633744856	0.0015997942386831276
4	97.56	0.004645061728395062	0.0014686213991769548	0.0012680041152263375
4	97.60000000000001	0.0037242798353909466	0.0016435185185185185	0.0008719135802469135
4	97.64	0.002651748971193416	0.001404320987654321	0.0006121399176954733
4	97.68	0.0020781893004115227	0.00113940329218107	0.00023405349794238683
4	97.72	0.0017695473251028806	0.0009207818930041152	0.0001954732510288066
4	97.76	0.002523148148148148	0.0008539094650205761	0.00011059670781893004
4	97.8	0.003294753086419753	0.0006121399176954733	7.71604938271605e-06
4	97.84	0.003816872427983539	0.00033950617283950616	6.430041152263375e-05
4	97.88	0.004354423868312757	0.00016975308641975308	0.00031378600823045265
4	97.92	0.007448559670781893	0.0005041152263374485	0.0010905349794238684
4	97.96000000000001	0.007083333333333333	7.973251028806585e-05	0.0013040123456790123
4	98.0	0.00768261316872428	4.886831275720165e-05	0.0014506172839506173
4	98.04	0.009259259259259259	2.3148148148148147e-05	0.0021270576131687245
4	98.08	0.009279835390946503	3.60082304526749e-05	0.002839506172839506
4	98.12	0.009405864197530865	0.0001388888888888889	0.003793724279835391
4	98.16	0.00941872427983539	0.0005349794238683127	0.0042489711934156375
4	98.2	0.00853395061728395	0.0007227366255144033	0.004493312757201646
4	98.24000000000001	0.0079809670781893	0.000992798353909465	0.0050180041152263375
4	98.28	0.007569444444444445	0.0013323045267489711	0.0049151234567901235
4	98.32000000000001	0.006522633744855967	0.0015483539094650206	0.004030349794238683
4	98.36	0.006090534979423868	0.001787551440329218	0.0038245884773662553
4	98.4	0.0075591563786008235	0.002808641975308642	0.0038991769547325104
4	98.44	0.006538065843621399	0.0031378600823045266	0.003022119341563786
4	98.48	0.005748456790123457	0.0031584362139917698	0.0023559670781893006
4	98.52	0.004899691358024692	0.002896090534979424	0.001875
4	98.56	0.004454732510288066	0.0031121399176954733	0.0012705761316872427
4	98.60000000000001	0.003948045267489712	0.0029346707818930042	0.0009104938271604938
4	98.64	0.0036702674897119343	0.0027391975308641977	0.0008873456790123457
4	98.68	0.003323045267489712	0.002507716049382716	0.0006198559670781893
4	98.72	0.002677469135802469	0.0019830246913580245	0.0004140946502057613
4	98.76	0.0023353909465020574	0.0014351851851851852	0.0003034979423868313
4	98.8	0.0016486625514403291	0.000985082304526749	0.00011831275720164609
4	98.84	0.0014506172839506173	0.0008564814814814815	0.0003034979423868313
4	98.88	0.002587448559670782	0.0009876543209876543	0.0005992798353909465
4	98.92	0.0013143004115226337	0.0005195473251028807	0.0002932098765432099
4	98.96000000000001	0.000889917695473251	0.0003935185185185185	0.00011316872427983539
4	99.0	0.000779320987654321	0.00024176954732510288	7.973251028806585e-05
4	99.04	0.0005118312757201646	0.0001594650205761317	9.77366255144033e-05
4	99.08	0.0004783950617283951	0.0001286008230452675	0.0001440329218106996
4	99.12	0.0010751028806584362	0.00010545267489711934	0.0005787037037037037
4	99.16	0.0017926954732510288	0.0001234567901234568	0.0013914609053497942
4	99.2	0.002463991769547325	6.430041152263375e-05	0.0021759259259259258
4	99.24000000000001	0.003117283950617284	3.08641975308642e-05	0.0028575102880658435
4	99.28	0.0038786008230452676	2.3148148148148147e-05	0.0034953703703703705
4	99.32000000000001	0.003904320987654321	1.800411522633745e-05	0.0033719135802469137
4	99.36	0.005426954732510288	0.0003112139917695473	0.003909465020576132
4	99.4	0.004287551440329218	5.6584362139917696e-05	0.0032407407407407406
4	99.44	0.004436728395061728	3.8580246913580246e-05	0.0029218106995884774
4	99.48	0.0039609053497942385	4.11522633744856e-05	0.0023405349794238684
4	99.52	0.0035416666666666665	6.17283950617284e-05	0.001779835390946502
4	99.56	0.0028343621399176955	3.08641975308642e-05	0.0013091563786008231
4	99.60000000000001	0.00253858024691358	1.54320987654321e-05	0.001000514403292181
4	99.64	0.0018364197530864198	1.800411522633745e-05	0.0007510288065843622
4	99.68	0.0012602880658436214	5.6584362139917696e-05	0.0005787037037037037
4	99.72	0.0008050411522633745	5.401234567901235e-05	0.00035493827160493826
4	99.76	0.001324588477366255	0.00030864197530864197	0.0004398148148148148
4	99.8	0.001072530864197531	0.0003446502057613169	0.0003369341563786008
4	99.84	0.0026337448559670784	0.0007664609053497942	0.0006172839506172839
4	99.88	0.0012088477366255144	0.0004475308641975309	0.0002932098765432099
4	99.92	0.0010802469135802468	0.0004963991769547325	0.0002932098765432099
4	99.96000000000001	0.0010133744855967079	0.0006738683127572016	0.00015689300411522632
4	100.0	0.00113940329218107	0.0006610082304526749	0.00022890946502057612
4	100.04	0.0019804526748971193	0.0010982510288065845	0.0003446502057613169
4	100.08	0.0031738683127572015	0.0010570987654320988	0.00040380658436213994
4	100.12	0.004287551440329218	0.0012782921810699588	0.0005632716049382716
4	100.16	0.00444701646090535	0.0007150205761316872	0.0005838477366255144
4	100.2	0.004899691358024692	0.0004295267489711934	0.0005169753086419753
4	100.24000000000001	0.005208333333333333	0.00013374485596707818	0.0005787037037037037
4	100.28	0.005578703703703704	0.00018518518518518518	0.0008179012345679012
4	100.32000000000001	0.00716820987654321	0.0006172839506172839	0.0011702674897119342
4	100.36	0.006401748971193415	0.00020318930041152264	0.001206275720164609
4	100.4	0.006298868312757201	9.259259259259259e-05	0.0010159465020576131
4	100.44	0.0059156378600823045	0.00022119341563786008	0.001103395061728395
4	100.48	0.004873971193415638	2.3148148148148147e-05	0.000779320987654321
4	100.52	0.0037860082304526747	9.002057613168725e-05	0.0006224279835390946
4	100.56	0.003207304526748971	5.1440329218106995e-05	0.00038837448559670784
4	100.60000000000001	0.0025565843621399176	2.57201646090535e-06	0.00015174897119341564
4	100.64	0.002677469135802469	0.0001954732510288066	0.00015689300411522632
4	100.68	0.0023868312757201644	0.0003369341563786008	4.886831275720165e-05
4	100.72	0.002088477366255144	0.000787037037037037	5.915637860082304e-05
4	100.76	0.0021502057613168725	0.0012345679012345679	2.3148148148148147e-05
4	100.8	0.0040406378600823046	0.002132201646090535	0.00029063786008230453
4	100.84	0.0038786008230452676	0.002204218106995885	0.0003780864197530864
4	100.88	0.0044675925925925924	0.002551440329218107	0.0007458847736625515
4	100.92	0.005295781893004115	0.003045267489711934	0.0011702674897119342
4	100.96000000000001	0.005902777777777778	0.003199588477366255	0.0010699588477366254
4	101.0	0.006648662551440329	0.0031121399176954733	0.0011882716049382716
4	101.04	0.007723765432098765	0.0025205761316872428	0.0017103909465020577
4	101.08	0.010313786008230453	0.0029218106995884774	0.002736625514403292
4	101.12	0.011612654320987655	0.0027983539094650206	0.0038940329218106998
4	101.16	0.01360082304526749	0.002780349794238683	0.004861111111111111
4	101.2	0.013317901234567902	0.0020550411522633743	0.005349794238683128
4	101.24000000000001	0.013631687242798354	0.0019290123456790122	0.006944444444444444
4	101.28	0.013256172839506173	0.001965020576131687	0.008106995884773663
4	101.32000000000001	0.010010288065843621	0.0013065843621399176	0.006872427983539094
4	101.36	0.00801440329218107	0.0013348765432098766	0.005393518518518519
4	101.4	0.00602880658436214	0.0010313786008230453	0.003909465020576132
4	101.44	0.004331275720164609	0.0007381687242798354	0.002844650205761317
4	101.48	0.002854938271604938	0.0005889917695473251	0.00169238683127572
4	101.52	0.002911522633744856	0.0004603909465020576	0.0021064814814814813
4	101.56	0.0023713991769547327	0.0002160493827160494	0.0018209876543209876
4	101.60000000000001	0.0018287037037037037	0.0001286008230452675	0.0014377572016460905
4	101.64	0.0021502057613168725	0.00014660493827160494	0.0017335390946502057
4	101.68	0.0022402263374485597	7.716049382716049e-05	0.0018029835390946502
4	101.72	0.002777777777777778	0.00016718106995884774	0.002196502057613169
4	101.76	0.00459104938271605	0.0006610082304526749	0.0026723251028806586
4	101.8	0.0024794238683127573	9.77366255144033e-05	0.0017592592592592592
4	101.84	0.002728909465020576	0.0001646090534979424	0.0019830246913580245
4	101.88	0.002381687242798354	7.20164609053498e-05	0.0020987654320987655
4	101.92	0.0032175925925925926	0.00015689300411522632	0.002844650205761317
4	101.96000000000001	0.003065843621399177	3.60082304526749e-05	0.002777777777777778
4	102.0	0.0026723251028806586	8.74485596707819e-05	0.00238940329218107
4	102.04	0.001890432098765432	7.716049382716049e-05	0.0015380658436213992
4	102.08	0.00165380658436214	9.002057613168725e-05	0.0011831275720164609
4	102.12	0.0014429012345679012	2.8292181069958848e-05	0.0011111111111111111
4	102.16	0.0017695473251028806	0.00011574074074074075	0.0013348765432098766
4	102.2	0.0017283950617283952	7.973251028806585e-05	0.0013168724279835392
4	102.24000000000001	0.003104423868312757	0.0008333333333333334	0.0014351851851851852
4	102.28	0.0021244855967078187	0.000668724279835391	0.0010339506172839506
4	102.32000000000001	0.002271090534979424	0.0011239711934156378	0.0008076131687242799
4	102.36	0.00319701646090535	0.0017695473251028806	0.0007458847736625515
4	102.4	0.0028858024691358025	0.0011291152263374485	0.0011754115226337448
4	102.44	0.003623971193415638	0.00169238683127572	0.0009053497942386831
4	102.48	0.0035416666666666665	0.0009696502057613169	0.0014943415637860083
4	102.52	0.0029526748971193417	0.0010056584362139918	0.0007433127572016461
4	102.56	0.0026929012345679013	0.000977366255144033	0.0006918724279835391
4	102.60000000000001	0.0023508230452674896	0.0008796296296296296	0.00029063786008230453
4	102.64	0.0028600823045267488	0.0012114197530864197	0.0004320987654320988
4	102.68	0.002749485596707819	0.0007818930041152264	0.0002469135802469136
4	102.72	0.004470164609053498	0.0012885802469135802	0.0004655349794238683
4	102.76	0.0018724279835390946	0.0004655349794238683	0.00017232510288065845
4	102.8	0.0016203703703703703	0.00043724279835390947	0.0001388888888888889
4	102.84	0.0008590534979423868	0.0005324074074074074	2.5720164609053497e-05
4	102.88	0.0011342592592592593	0.0006918724279835391	2.05761316872428e-05
4	102.92	0.0003446502057613169	0.00015432098765432098	2.05761316872428e-05
4	102.96000000000001	0.00022890946502057612	6.17283950617284e-05	3.08641975308642e-05
4	103.0	0.00022376543209876544	7.458847736625514e-05	3.3436213991769545e-05
4	103.04	0.00023919753086419754	0.0001234567901234568	1.02880658436214e-05
4	103.08	0.0001748971193415638	3.8580246913580246e-05	6.17283950617284e-05
4	103.12	0.0001234567901234568	2.5720164609053497e-05	3.3436213991769545e-05
4	103.16	5.6584362139917696e-05	7.71604938271605e-06	1.02880658436214e-05
4	103.2	0.0010365226337448559	0.00023405349794238683	0.00025205761316872427
4	103.24000000000001	0.0004475308641975309	9.516460905349794e-05	0.0001234567901234568
4	103.28	0.0002469135802469136	2.8292181069958848e-05	3.60082304526749e-05
4	103.32000000000001	0.00025977366255144034	7.458847736625514e-05	3.3436213991769545e-05
4	103.36	0.00033950617283950616	0.0002726337448559671	1.54320987654321e-05
4	103.4	0.0006301440329218107	0.00045267489711934157	7.973251028806585e-05
4	103.44	0.0002932098765432099	0.00011574074074074075	3.60082304526749e-05
4	103.48	0.0005632716049382716	0.0001286008230452675	4.886831275720165e-05
4	103.52	0.0006455761316872428	3.8580246913580246e-05	7.20164609053498e-05
4	103.56	0.0007433127572016461	3.8580246913580246e-05	3.3436213991769545e-05
[truncated: 13,293 more rows]
