# Supplementary material for: Cultural Artifacts Transform Embodied Practice: How a Sommelier Card Shapes the Behavior of Dyads Engaged in Wine Tasting
Source: Front Psychol. 2019 Dec 6;10:2671. doi: 10.3389/fpsyg.2019.02671 (PMC6915083; doi:10.3389/fpsyg.2019.02671)
Supplement: DATA SHEET S3 — Raw data files (descriptions in README.txt files). [file Data_Sheet_3.zip › Supplementary_3_raw_experimental_data/frame_difference_movement/s33-2-20140513141510.csv]

Range	Time	Overall	ROI0	ROI1
-1	-1.0	1.0	0.2034130658436214	0.20487911522633745
1	0.0	0.0	0.0	0.0
1	0.04	0.02405864197530864	0.004161522633744856	0.0021270576131687245
1	0.08	0.020421810699588476	0.0026080246913580247	0.0007510288065843622
1	0.12	0.03930555555555556	0.012548868312757202	0.0037680041152263373
1	0.16	0.04006687242798354	0.011831275720164609	0.0058127572016460904
1	0.2	0.052944958847736624	0.01953960905349794	0.00676954732510288
1	0.24	0.04070987654320988	0.014858539094650207	0.005043724279835391
1	0.28	0.07095679012345679	0.028220164609053498	0.01066872427983539
1	0.32	0.04387345679012346	0.015128600823045268	0.005640432098765432
1	0.36	0.04469135802469136	0.019498456790123457	0.005030864197530864
1	0.4	0.03613940329218107	0.012546296296296297	0.004639917695473251
1	0.44	0.07123199588477366	0.02563014403292181	0.01308641975308642
1	0.48	0.06621656378600824	0.020378086419753087	0.01345679012345679
1	0.52	0.05633487654320988	0.019974279835390945	0.009506172839506173
1	0.56	0.050002572016460904	0.012199074074074074	0.009495884773662552
1	0.6	0.03467849794238683	0.00970679012345679	0.004326131687242799
1	0.64	0.029102366255144032	0.007636316872427984	0.00466820987654321
1	0.68	0.04752057613168724	0.014516460905349794	0.007680041152263374
1	0.72	0.05018261316872428	0.01510030864197531	0.007608024691358024
1	0.76	0.048099279835390946	0.011491769547325103	0.009246399176954733
1	0.8	0.04019804526748971	0.011746399176954733	0.004670781893004115
1	0.84	0.034513888888888886	0.0066975308641975305	0.005257201646090535
1	0.88	0.031702674897119344	0.0077314814814814815	0.003809156378600823
1	0.92	0.042852366255144034	0.01036522633744856	0.005725308641975309
1	0.96	0.05544238683127572	0.015524691358024692	0.009411008230452675
1	1.0	0.02630401234567901	0.005887345679012346	0.0015637860082304527
1	1.04	0.03176954732510288	0.005460390946502058	0.004873971193415638
1	1.08	0.027944958847736626	0.008040123456790123	0.002052469135802469
1	1.12	0.028647119341563786	0.006080246913580247	0.004583333333333333
1	1.16	0.04707561728395062	0.013287037037037036	0.009735082304526748
1	1.2	0.025316358024691357	0.004053497942386831	0.0049948559670781895
1	1.24	0.035126028806584365	0.009542181069958848	0.006746399176954732
1	1.28	0.020961934156378603	0.004747942386831276	0.0029475308641975307
1	1.32	0.04118312757201646	0.012301954732510289	0.007391975308641975
1	1.36	0.013510802469135802	0.0020601851851851853	0.002021604938271605
1	1.4000000000000001	0.012772633744855967	0.0014969135802469136	0.0013811728395061729
1	1.44	0.030545267489711935	0.008117283950617284	0.005051440329218107
1	1.48	0.013004115226337449	0.0008024691358024691	0.0012628600823045267
1	1.52	0.011046810699588478	0.0002700617283950617	0.0004603909465020576
1	1.56	0.014066358024691358	0.001257716049382716	0.0005967078189300411
1	1.6	0.013536522633744856	0.0002880658436213992	0.0002494855967078189
1	1.6400000000000001	0.015354938271604938	0.0007073045267489712	0.000367798353909465
1	1.68	0.017849794238683128	0.0003909465020576132	0.000676440329218107
1	1.72	0.017921810699588477	0.00015689300411522632	0.00017746913580246913
1	1.76	0.020162037037037037	0.0003189300411522634	0.00011059670781893004
1	1.8	0.02441872427983539	0.00031378600823045265	0.00016203703703703703
1	1.84	0.03328446502057613	0.0008281893004115226	0.00020576131687242798
1	1.8800000000000001	0.03968106995884774	0.0005606995884773662	0.00018261316872427984
1	1.92	0.06040637860082305	0.0075823045267489715	0.0032407407407407406
1	1.96	0.052440843621399176	0.0008436213991769547	0.0002623456790123457
1	2.0	0.06950617283950618	0.0037474279835390946	0.004189814814814815
1	2.04	0.0699974279835391	0.0013657407407407407	0.0006044238683127572
1	2.08	0.09342849794238683	0.00867798353909465	0.0025437242798353908
1	2.12	0.10759002057613169	0.011085390946502058	0.002420267489711934
1	2.16	0.11025462962962963	0.009516460905349794	0.00037037037037037035
1	2.2	0.13748199588477367	0.024544753086419752	0.003675411522633745
1	2.24	0.1407767489711934	0.024398148148148148	0.000558127572016461
1	2.2800000000000002	0.16989454732510287	0.04121399176954733	0.0020833333333333333
1	2.32	0.1878883744855967	0.052247942386831274	0.0009696502057613169
1	2.36	0.24936728395061727	0.07957561728395061	0.011262860082304527
1	2.4	0.2584490740740741	0.085815329218107	0.00595679012345679
1	2.44	0.2722968106995885	0.09349022633744856	0.008400205761316873
1	2.48	0.3017952674897119	0.09896604938271605	0.030959362139917696
1	2.52	0.31371399176954734	0.1031275720164609	0.056854423868312756
1	2.56	0.31477366255144035	0.10709104938271605	0.06392232510288066
1	2.6	0.3308179012345679	0.10998199588477366	0.06859310699588478
1	2.64	0.30554526748971195	0.1069727366255144	0.05266975308641975
1	2.68	0.2912268518518519	0.10229938271604938	0.04128600823045268
1	2.72	0.26711934156378603	0.09737654320987654	0.02876800411522634
1	2.7600000000000002	0.23148148148148148	0.08851851851851852	0.015537551440329218
1	2.8000000000000003	0.2061085390946502	0.08252057613168724	0.011031378600823045
1	2.84	0.1960570987654321	0.08476594650205761	0.01525462962962963
1	2.88	0.2061085390946502	0.08213991769547326	0.026905864197530865
1	2.92	0.18229423868312758	0.07270576131687242	0.025396090534979425
1	2.96	0.16484310699588478	0.0620164609053498	0.026396604938271603
1	3.0	0.14462448559670782	0.054194958847736625	0.0249511316872428
1	3.04	0.13801183127572017	0.04945216049382716	0.02637088477366255
1	3.08	0.11795010288065844	0.04505658436213992	0.02070216049382716
1	3.12	0.1151466049382716	0.04210648148148148	0.01948045267489712
1	3.16	0.09287808641975309	0.03470679012345679	0.01319701646090535
1	3.2	0.0700462962962963	0.02981738683127572	0.006584362139917695
1	3.24	0.09072530864197531	0.03341820987654321	0.00834104938271605
1	3.2800000000000002	0.09601337448559671	0.03349537037037037	0.007739197530864198
1	3.3200000000000003	0.08424639917695473	0.027430555555555555	0.012857510288065843
1	3.36	0.104809670781893	0.03601337448559671	0.01713477366255144
1	3.4	0.09992283950617284	0.033659979423868315	0.014411008230452675
1	3.44	0.06334619341563787	0.019737654320987653	0.011059670781893004
1	3.48	0.06710905349794238	0.016350308641975307	0.012852366255144033
1	3.52	0.06366769547325103	0.019665637860082304	0.0074099794238683125
1	3.56	0.06299125514403292	0.01835133744855967	0.005496399176954733
1	3.6	0.06920267489711934	0.017698045267489713	0.011893004115226338
1	3.64	0.10892232510288066	0.03313271604938271	0.02323045267489712
1	3.68	0.13566100823045268	0.04248456790123457	0.033950617283950615
1	3.72	0.15858796296296296	0.052723765432098765	0.03737397119341564
1	3.7600000000000002	0.1859130658436214	0.06353909465020575	0.03805555555555556
1	3.8000000000000003	0.22494084362139918	0.07499228395061729	0.041023662551440326
1	3.84	0.2922788065843621	0.08519804526748971	0.04315329218106996
1	3.88	0.3551980452674897	0.10590020576131687	0.028299897119341565
1	3.92	0.3942695473251029	0.1272093621399177	0.01695730452674897
1	3.96	0.329292695473251	0.11698045267489712	0.0022659465020576134
1	4.0	0.1962988683127572	0.05756687242798354	0.005416666666666667
1	4.04	0.20558641975308642	0.07822788065843621	0.002042181069958848
1	4.08	0.20993055555555556	0.07931069958847736	0.005061728395061729
1	4.12	0.22987911522633744	0.08897890946502057	0.0062371399176954735
1	4.16	0.24540895061728396	0.09224794238683127	0.0038477366255144033
1	4.2	0.26786265432098766	0.10003858024691357	0.006430041152263375
1	4.24	0.3229526748971193	0.11863168724279835	0.014107510288065844
1	4.28	0.35147633744855966	0.13704732510288065	0.022296810699588478
1	4.32	0.393261316872428	0.15600051440329218	0.03594393004115226
1	4.36	0.37566615226337446	0.1530735596707819	0.035555555555555556
1	4.4	0.3567798353909465	0.13613940329218108	0.024200102880658436
1	4.44	0.33031121399176955	0.1165380658436214	0.011358024691358024
1	4.48	0.31602880658436217	0.10881430041152264	0.0027186213991769546
1	4.5200000000000005	0.3330092592592593	0.11356738683127572	0.012667181069958847
1	4.5600000000000005	0.314809670781893	0.11025205761316872	0.00488940329218107
1	4.6000000000000005	0.3230812757201646	0.11239454732510289	0.010138888888888888
1	4.64	0.3070961934156379	0.1147093621399177	0.00790380658436214
1	4.68	0.29838220164609053	0.11830761316872428	0.007960390946502057
1	4.72	0.29146604938271603	0.1171141975308642	0.013950617283950617
1	4.76	0.29559670781893005	0.12067129629629629	0.02151491769547325
1	4.8	0.3099511316872428	0.12301697530864197	0.03939043209876543
1	4.84	0.2988143004115226	0.13399948559670782	0.04244598765432099
1	4.88	0.3081275720164609	0.144429012345679	0.058526234567901236
1	4.92	0.31568930041152266	0.14372685185185186	0.07515432098765432
1	4.96	0.3256095679012346	0.13682355967078189	0.09034465020576132
1	5.0	0.33458590534979427	0.1253395061728395	0.10743312757201647
1	5.04	0.35151234567901235	0.10347736625514403	0.1362551440329218
1	5.08	0.3524974279835391	0.07547067901234568	0.16219135802469137
1	5.12	0.37329732510288066	0.05337705761316872	0.1617824074074074
1	5.16	0.3658230452674897	0.035138888888888886	0.15280606995884774
1	5.2	0.33681584362139916	0.018184156378600824	0.1373122427983539
1	5.24	0.2753215020576132	0.007299382716049383	0.10790123456790124
1	5.28	0.26325102880658435	0.021841563786008232	0.08209362139917696
1	5.32	0.18829732510288066	0.004629629629629629	0.05547325102880658
1	5.36	0.13819187242798353	0.0033127572016460904	0.045717592592592594
1	5.4	0.10467335390946501	0.0031738683127572015	0.036545781893004115
1	5.44	0.05954732510288066	0.0012088477366255144	0.02272633744855967
1	5.48	0.05106224279835391	0.0019161522633744856	0.015336934156378601
1	5.5200000000000005	0.048312757201646093	0.0017283950617283952	0.013852880658436213
1	5.5600000000000005	0.046689814814814816	0.0029140946502057615	0.0138940329218107
1	5.6000000000000005	0.025650720164609054	0.0011239711934156378	0.013359053497942386
1	5.64	0.022728909465020576	0.001823559670781893	0.014228395061728395
1	5.68	0.02088477366255144	0.0013400205761316872	0.013978909465020575
1	5.72	0.026954732510288067	0.004218106995884774	0.014758230452674896
1	5.76	0.05778292181069959	0.019310699588477365	0.016231995884773663
1	5.8	0.019871399176954734	0.0012474279835390947	0.012181069958847737
1	5.84	0.023353909465020577	0.0015920781893004115	0.012319958847736626
1	5.88	0.02323045267489712	0.0038194444444444443	0.010941358024691358
1	5.92	0.03003343621399177	0.006257716049382716	0.014758230452674896
1	5.96	0.03552211934156379	0.007752057613168725	0.018410493827160493
1	6.0	0.04126800411522634	0.009344135802469136	0.020756172839506173
1	6.04	0.04022119341563786	0.007258230452674897	0.02179269547325103
1	6.08	0.04030349794238683	0.007163065843621399	0.022121913580246913
1	6.12	0.04416152263374486	0.008688271604938272	0.02097736625514403
1	6.16	0.05093364197530864	0.013353909465020576	0.022574588477366254
1	6.2	0.04823045267489712	0.010805041152263375	0.024549897119341565
1	6.24	0.07294495884773662	0.021252572016460906	0.03188528806584362
1	6.28	0.056738683127572014	0.012896090534979424	0.03157664609053498
1	6.32	0.05774434156378601	0.01279320987654321	0.03307098765432099
1	6.36	0.0571656378600823	0.012026748971193416	0.0326466049382716
1	6.4	0.050347222222222224	0.008397633744855967	0.03068415637860082
1	6.44	0.05063528806584362	0.00911008230452675	0.02942901234567901
1	6.48	0.045025720164609054	0.007358539094650206	0.026790123456790122
1	6.5200000000000005	0.04565843621399177	0.008132716049382717	0.02647119341563786
1	6.5600000000000005	0.03841820987654321	0.007232510288065844	0.023127572016460905
1	6.6000000000000005	0.03860082304526749	0.0070653292181069955	0.022983539094650205
1	6.640000000000001	0.028953189300411523	0.0039377572016460905	0.020100308641975307
1	6.68	0.02602366255144033	0.002523148148148148	0.01949074074074074
1	6.72	0.03460905349794239	0.008703703703703703	0.018801440329218107
1	6.76	0.01978909465020576	0.0017386831275720165	0.01550411522633745
1	6.8	0.01599537037037037	0.0015946502057613168	0.012849794238683128
1	6.84	0.012983539094650207	0.001376028806584362	0.010406378600823045
1	6.88	0.012294238683127573	0.001903292181069959	0.008166152263374485
1	6.92	0.011692386831275721	0.0031790123456790125	0.006185699588477366
1	6.96	0.012991255144032921	0.003220164609053498	0.007929526748971193
1	7.0	0.017762345679012345	0.004565329218106996	0.009776234567901235
1	7.04	0.02767746913580247	0.008472222222222223	0.013176440329218107
1	7.08	0.01997170781893004	0.0025282921810699586	0.016409465020576133
1	7.12	0.023582818930041154	0.002700617283950617	0.01891460905349794
1	7.16	0.023040123456790122	0.002286522633744856	0.01971707818930041
1	7.2	0.04058384773662552	0.008809156378600823	0.02418724279835391
1	7.24	0.022862654320987653	0.0007741769547325103	0.021496913580246912
1	7.28	0.02646090534979424	0.0030349794238683126	0.02189814814814815
1	7.32	0.02492283950617284	0.0016332304526748972	0.02118827160493827
1	7.36	0.025457818930041152	0.002103909465020576	0.020699588477366256
1	7.4	0.024315843621399175	0.0026157407407407405	0.02017746913580247
1	7.44	0.021031378600823044	0.0012988683127572015	0.018765432098765432
1	7.48	0.022121913580246913	0.0034284979423868313	0.0174048353909465
1	7.5200000000000005	0.01878343621399177	0.0017026748971193416	0.01583590534979424
1	7.5600000000000005	0.019182098765432098	0.002235082304526749	0.01448559670781893
1	7.6000000000000005	0.017752057613168726	0.0024588477366255146	0.01245627572016461
1	7.640000000000001	0.015285493827160494	0.001617798353909465	0.011221707818930041
1	7.68	0.025905349794238683	0.00720679012345679	0.012566872427983539
1	7.72	0.014020061728395062	0.0021527777777777778	0.010048868312757201
1	7.76	0.01216820987654321	0.0008256172839506173	0.00962962962962963
1	7.8	0.011728395061728396	0.0014326131687242799	0.00904320987654321
1	7.84	0.009092078189300412	0.0006198559670781893	0.007770061728395062
1	7.88	0.009266975308641975	0.0020190329218106994	0.006090534979423868
1	7.92	0.010745884773662551	0.002955246913580247	0.0059387860082304525
1	7.96	0.009233539094650205	0.0026054526748971194	0.004045781893004115
1	8.0	0.010041152263374485	0.0030864197530864196	0.004768518518518518
1	8.040000000000001	0.0077777777777777776	0.0024074074074074076	0.0032536008230452675
1	8.08	0.018171296296296297	0.006378600823045267	0.004483024691358025
1	8.120000000000001	0.01984053497942387	0.006792695473251029	0.004161522633744856
1	8.16	0.034369855967078186	0.013292181069958848	0.007950102880658436
1	8.2	0.004827674897119341	0.0013708847736625515	0.0008796296296296296
1	8.24	0.0060879629629629626	0.0009645061728395061	0.0023353909465020574
1	8.28	0.0027443415637860083	0.0006481481481481481	0.0005272633744855968
1	8.32	0.0026568930041152264	0.0007253086419753087	0.0011728395061728395
1	8.36	0.0027340534979423867	0.0014763374485596708	0.0007047325102880658
1	8.4	0.004038065843621399	0.0020396090534979426	0.0012911522633744857
1	8.44	0.0032407407407407406	0.001712962962962963	0.0007638888888888889
1	8.48	0.0018852880658436213	0.000787037037037037	0.0003575102880658436
1	8.52	0.0028420781893004113	0.0013991769547325103	0.0008256172839506173
1	8.56	0.001926440329218107	0.0008333333333333334	0.0005761316872427984
1	8.6	0.002510288065843621	0.0005967078189300411	0.0011213991769547325
1	8.64	0.014513888888888889	0.005722736625514403	0.003883744855967078
1	8.68	0.002199074074074074	0.0004449588477366255	0.0012705761316872427
1	8.72	0.0018338477366255145	0.000522119341563786	0.0008847736625514403
1	8.76	0.004074074074074074	0.0020344650205761316	0.0012448559670781892
1	8.8	0.0012654320987654322	0.0004938271604938272	0.00038065843621399177
1	8.84	0.00209619341563786	0.0007767489711934157	0.0007124485596707819
1	8.88	0.0027906378600823043	0.00046810699588477366	0.0010159465020576131
1	8.92	0.004503600823045267	0.0014994855967078188	0.0005709876543209877
1	8.96	0.005992798353909465	0.0013503086419753086	0.000727880658436214
1	9.0	0.006098251028806585	0.001257716049382716	0.0001286008230452675
1	9.040000000000001	0.010414094650205761	0.0033050411522633745	0.001396604938271605
1	9.08	0.010429526748971194	0.004675925925925926	0.00022119341563786008
1	9.120000000000001	0.025874485596707818	0.011561213991769547	0.004197530864197531
1	9.16	0.013217592592592593	0.006743827160493827	0.0005915637860082304
1	9.200000000000001	0.01638888888888889	0.008690843621399177	0.0010159465020576131
1	9.24	0.015655864197530865	0.008127572016460905	0.00038065843621399177
1	9.28	0.01800925925925926	0.009621913580246914	0.0009027777777777777
1	9.32	0.015051440329218107	0.007734053497942387	0.00018518518518518518
1	9.36	0.017664609053497943	0.0084130658436214	0.001376028806584362
1	9.4	0.015234053497942386	0.007271090534979424	0.0003523662551440329
1	9.44	0.015758744855967077	0.00705761316872428	0.00047582304526748974
1	9.48	0.015547839506172839	0.006856995884773663	0.0005375514403292181
1	9.52	0.014277263374485597	0.006141975308641976	0.00036522633744855967
1	9.56	0.016273148148148148	0.006689814814814815	0.0013837448559670782
1	9.6	0.027265946502057613	0.011095679012345679	0.003958333333333334
1	9.64	0.015920781893004114	0.006239711934156378	0.0007407407407407407
1	9.68	0.015606995884773663	0.006121399176954733	0.0007921810699588477
1	9.72	0.016455761316872427	0.006633230452674897	0.001535493827160494
1	9.76	0.01695216049382716	0.006520061728395062	0.0017026748971193416
1	9.8	0.018834876543209877	0.006319444444444444	0.0032741769547325102
1	9.84	0.017806069958847738	0.005877057613168724	0.0028343621399176955
1	9.88	0.018978909465020576	0.005365226337448559	0.0046502057613168725
1	9.92	0.019279835390946503	0.005529835390946502	0.0048585390946502055
1	9.96	0.01878858024691358	0.00444701646090535	0.0060879629629629626
1	10.0	0.018431069958847735	0.003986625514403292	0.006923868312757202
1	10.040000000000001	0.01657150205761317	0.0033796296296296296	0.006435185185185185
1	10.08	0.031113683127572015	0.009660493827160494	0.01059670781893004
1	10.120000000000001	0.014940843621399177	0.002965534979423868	0.00636574074074074
1	10.16	0.013508230452674897	0.002044753086419753	0.006193415637860082
1	10.200000000000001	0.011550925925925926	0.0016435185185185185	0.005262345679012345
1	10.24	0.011301440329218107	0.0022659465020576134	0.004722222222222222
1	10.28	0.008595679012345678	0.0015277777777777779	0.003829732510288066
1	10.32	0.01022633744855967	0.002471707818930041	0.004246399176954733
1	10.36	0.008094135802469135	0.001507201646090535	0.003868312757201646
1	10.4	0.011823559670781893	0.00257201646090535	0.005679012345679012
1	10.44	0.01091820987654321	0.0018492798353909464	0.005439814814814815
1	10.48	0.008667695473251028	0.0012731481481481483	0.004578189300411523
1	10.52	0.010756172839506173	0.0015895061728395062	0.006093106995884774
1	10.56	0.02294753086419753	0.006746399176954732	0.008798868312757202
1	10.6	0.011656378600823046	0.0023045267489711935	0.0066049382716049385
1	10.64	0.009194958847736625	0.0014326131687242799	0.005679012345679012
1	10.68	0.011926440329218108	0.0020910493827160496	0.007227366255144033
1	10.72	0.00783179012345679	0.0006224279835390946	0.005820473251028807
1	10.76	0.00912037037037037	0.001021090534979424	0.006784979423868313
1	10.8	0.006921296296296296	0.0004501028806584362	0.0052829218106995885
1	10.84	0.008559670781893004	0.0010416666666666667	0.005887345679012346
1	10.88	0.005805041152263374	0.0004218106995884774	0.004125514403292181
1	10.92	0.00864969135802469	0.0012834362139917696	0.0052366255144032925
1	10.96	0.005979938271604938	0.0006944444444444445	0.0037628600823045267
1	11.0	0.007217078189300411	0.001669238683127572	0.003413065843621399
1	11.040000000000001	0.02186471193415638	0.007507716049382716	0.006646090534979424
1	11.08	0.006574074074074074	0.001206275720164609	0.0026568930041152264
1	11.120000000000001	0.007929526748971193	0.0013040123456790123	0.0032175925925925926
1	11.16	0.007091049382716049	0.0014146090534979425	0.002685185185185185
1	11.200000000000001	0.00875	0.001941872427983539	0.0026697530864197533
1	11.24	0.00563014403292181	0.0012602880658436214	0.001712962962962963
1	11.28	0.0058359053497942385	0.0013323045267489711	0.0017412551440329218
1	11.32	0.005365226337448559	0.0013117283950617284	0.0016949588477366256
1	11.36	0.006558641975308642	0.0017618312757201645	0.002551440329218107
1	11.4	0.005668724279835391	0.001463477366255144	0.0023276748971193416
1	11.44	0.005311213991769547	0.0011522633744855968	0.0025
1	11.48	0.005614711934156379	0.0014686213991769548	0.0022916666666666667
1	11.52	0.0232690329218107	0.008564814814814815	0.006561213991769547
1	11.56	0.00533179012345679	0.0015277777777777779	0.002548868312757202
1	11.6	0.0033487654320987653	0.0003420781893004115	0.002456275720164609
1	11.64	0.004683641975308642	0.0008513374485596708	0.0034182098765432097
1	11.68	0.0031069958847736627	7.716049382716049e-05	0.0025565843621399176
1	11.72	0.005679012345679012	0.0006712962962962962	0.003816872427983539
1	11.76	0.006231995884773663	0.0013117283950617284	0.0033564814814814816
1	11.8	0.00837448559670782	0.0017746913580246914	0.003948045267489712
1	11.84	0.008719135802469136	0.002358539094650206	0.0036599794238683127
1	11.88	0.010866769547325104	0.0028858024691358025	0.0044444444444444444
1	11.92	0.010048868312757201	0.003081275720164609	0.0033539094650205763
1	11.96	0.011844135802469135	0.0035828189300411524	0.0038143004115226337
1	12.0	0.024709362139917694	0.00889917695473251	0.00680298353909465
1	12.040000000000001	0.011134259259259259	0.0037705761316872426	0.002749485596707819
1	12.08	0.013243312757201645	0.00418724279835391	0.0033179012345679014
1	12.120000000000001	0.010604423868312757	0.003580246913580247	0.002294238683127572
1	12.16	0.011895576131687242	0.004220679012345679	0.0031352880658436213
1	12.200000000000001	0.008914609053497943	0.0029886831275720165	0.0022659465020576134
1	12.24	0.01095164609053498	0.0037757201646090536	0.0026183127572016462
1	12.280000000000001	0.009356995884773662	0.0028600823045267488	0.0024382716049382715
1	12.32	0.010570987654320988	0.004238683127572016	0.001756687242798354
1	12.36	0.00938528806584362	0.0037088477366255144	0.0009207818930041152
1	12.4	0.013068415637860082	0.005424382716049383	0.0016435185185185185
1	12.44	0.011216563786008231	0.005061728395061729	0.001103395061728395
1	12.48	0.026031378600823045	0.010946502057613168	0.004969135802469136
1	12.52	0.012291666666666666	0.005799897119341564	0.0009825102880658436
1	12.56	0.013806584362139917	0.0061059670781893	0.0019367283950617283
1	12.6	0.013652263374485597	0.006576646090534979	0.0011805555555555556
1	12.64	0.012631172839506172	0.006224279835390947	0.0015689300411522633
1	12.68	0.01245627572016461	0.006262860082304526	0.0015843621399176955
1	12.72	0.009755658436213992	0.004755658436213991	0.0008770576131687243
1	12.76	0.009691358024691357	0.003999485596707819	0.0019290123456790122
1	12.8	0.006520061728395062	0.002638888888888889	0.0011856995884773664
1	12.84	0.0062037037037037035	0.0017772633744855967	0.0019161522633744856
1	12.88	0.0035108024691358026	0.0008204732510288066	0.0011419753086419754
1	12.92	0.003461934156378601	0.0008127572016460906	0.0013040123456790123
1	12.96	0.013968621399176954	0.005136316872427983	0.0038271604938271606
1	13.0	0.002235082304526749	0.00044238683127572015	0.00043467078189300413
1	13.040000000000001	0.0032175925925925926	0.0007484567901234568	0.0016075102880658437
1	13.08	0.0020730452674897117	0.0007510288065843622	0.0006378600823045268
1	13.120000000000001	0.0031275720164609055	0.000720164609053498	0.0015509259259259259
1	13.16	0.0015612139917695472	0.0005555555555555556	0.0005684156378600823
1	13.200000000000001	0.00257201646090535	0.0007253086419753087	0.0010313786008230453
1	13.24	0.0006507201646090535	0.00019804526748971193	0.00022376543209876544
1	13.280000000000001	0.0018184156378600823	0.0004886831275720165	0.0006172839506172839
1	13.32	0.0005812757201646091	0.00012602880658436213	8.74485596707819e-05
1	13.36	0.0010622427983539094	0.00020061728395061727	0.00040123456790123454
1	13.4	0.0003780864197530864	5.1440329218106995e-05	0.00024176954732510288
1	13.44	0.013919753086419753	0.005023148148148148	0.003906893004115226
1	13.48	0.0008667695473251029	7.458847736625514e-05	0.0004218106995884774
1	13.52	0.0011368312757201646	0.000264917695473251	0.0004809670781893004
1	13.56	0.0021759259259259258	0.00041923868312757203	0.0008076131687242799
1	13.6	0.0013554526748971194	0.00035493827160493826	0.0006481481481481481
1	13.64	0.001772119341563786	0.0004963991769547325	0.0009567901234567902
1	13.68	0.0018801440329218107	0.00023405349794238683	0.0011368312757201646
1	13.72	0.0028369341563786008	0.00014146090534979423	0.0018801440329218107
1	13.76	0.001661522633744856	2.05761316872428e-05	0.001455761316872428
1	13.8	0.002536008230452675	0.00015689300411522632	0.0018492798353909464
1	13.84	0.002970679012345679	0.0001388888888888889	0.0026054526748971194
1	13.88	0.0036419753086419752	0.0005066872427983539	0.0029063786008230452
1	13.92	0.014799382716049383	0.004457304526748971	0.005946502057613169
1	13.96	0.005354938271604938	0.00028549382716049385	0.004182098765432099
1	14.0	0.004930555555555555	0.0004398148148148148	0.00408179012345679
1	14.040000000000001	0.00529320987654321	0.0002880658436213992	0.00455761316872428
1	14.08	0.005429526748971194	0.00020318930041152264	0.004735082304526749
1	14.120000000000001	0.005195473251028806	0.00022119341563786008	0.004629629629629629
1	14.16	0.005817901234567901	0.00013117283950617284	0.004801954732510288
1	14.200000000000001	0.004958847736625515	0.00012088477366255144	0.004529320987654321
1	14.24	0.007170781893004115	0.0004552469135802469	0.006373456790123457
1	14.280000000000001	0.006556069958847737	0.00014660493827160494	0.006234567901234568
1	14.32	0.021185699588477366	0.005429526748971194	0.009470164609053498
1	14.36	0.009300411522633745	0.00024434156378600825	0.00845679012345679
1	14.4	0.03002829218106996	0.0083179012345679	0.013341049382716049
1	14.44	0.012319958847736626	0.0005246913580246914	0.010666152263374485
1	14.48	0.015457818930041152	0.0007973251028806584	0.012998971193415637
1	14.52	0.01577417695473251	0.0009799382716049383	0.012983539094650207
1	14.56	0.017839506172839505	0.0018852880658436213	0.013775720164609054
1	14.6	0.017085905349794237	0.0020318930041152263	0.013122427983539095
1	14.64	0.019169238683127574	0.003065843621399177	0.013629115226337448
1	14.68	0.01999485596707819	0.003256172839506173	0.014038065843621399
1	14.72	0.019981995884773663	0.0035339506172839506	0.013919753086419753
1	14.76	0.022564300411522634	0.004205246913580247	0.015167181069958848
1	14.8	0.020699588477366256	0.0039609053497942385	0.014282407407407407
1	14.84	0.02175411522633745	0.004398148148148148	0.01460648148148148
1	14.88	0.031031378600823046	0.009215534979423868	0.015455246913580247
1	14.92	0.019349279835390948	0.004760802469135803	0.01231738683127572
1	14.96	0.016540637860082304	0.004292695473251029	0.010645576131687243
1	15.0	0.017415123456790124	0.004992283950617284	0.010699588477366255
1	15.040000000000001	0.015192901234567902	0.004493312757201646	0.009657921810699589
1	15.08	0.014215534979423869	0.004475308641975309	0.008647119341563786
1	15.120000000000001	0.014171810699588477	0.004261831275720164	0.008657407407407407
1	15.16	0.011854423868312758	0.003287037037037037	0.007623456790123457
1	15.200000000000001	0.012677469135802468	0.003551954732510288	0.007872942386831276
1	15.24	0.009814814814814814	0.0019495884773662552	0.007132201646090535
1	15.280000000000001	0.011198559670781894	0.002088477366255144	0.007857510288065844
1	15.32	0.008338477366255145	0.000889917695473251	0.0068698559670781895
1	15.36	0.02297582304526749	0.006700102880658436	0.01040380658436214
1	15.4	0.007896090534979423	0.0013734567901234568	0.005416666666666667
1	15.44	0.006923868312757202	0.002013888888888889	0.003464506172839506
1	15.48	0.004827674897119341	0.002674897119341564	0.0013503086419753086
1	15.52	0.00794238683127572	0.0038760288065843623	0.0032536008230452675
1	15.56	0.007127057613168724	0.004699074074074074	0.001941872427983539
1	15.6	0.00905349794238683	0.0060648148148148145	0.0019212962962962964
1	15.64	0.009238683127572016	0.006517489711934156	0.002242798353909465
1	15.68	0.010473251028806585	0.007060185185185185	0.0026440329218106995
1	15.72	0.010231481481481482	0.007530864197530864	0.0021862139917695473
1	15.76	0.008518518518518519	0.00621141975308642	0.001859567901234568
1	15.8	0.00945730452674897	0.007155349794238683	0.0017283950617283952
1	15.84	0.019902263374485595	0.010478395061728395	0.00514917695473251
1	15.88	0.007983539094650206	0.006077674897119341	0.0014326131687242799
1	15.92	0.006741255144032922	0.0049151234567901235	0.0010828189300411523
1	15.96	0.008132716049382717	0.005889917695473251	0.0016126543209876542
1	16.0	0.0057896090534979424	0.00455761316872428	0.0007407407407407407
1	16.04	0.007458847736625514	0.004963991769547325	0.0017026748971193416
1	16.080000000000002	0.005596707818930041	0.003999485596707819	0.0003420781893004115
1	16.12	0.006273148148148148	0.004117798353909465	0.0013271604938271606
1	16.16	0.0060416666666666665	0.0038374485596707818	0.0007510288065843622
1	16.2	0.004560185185185185	0.0029809670781893003	0.0006198559670781893
1	16.240000000000002	0.0061059670781893	0.003924897119341564	0.0007381687242798354
1	16.28	0.003551954732510288	0.00216820987654321	0.00011574074074074075
1	16.32	0.019704218106995883	0.009056069958847737	0.004470164609053498
1	16.36	0.00400462962962963	0.002052469135802469	0.0001954732510288066
1	16.4	0.005416666666666667	0.0029809670781893003	0.0003112139917695473
1	16.44	0.0026594650205761317	0.0016126543209876542	7.973251028806585e-05
1	16.48	0.00216820987654321	0.0011008230452674897	9.002057613168725e-05
1	16.52	0.0011316872427983538	0.00028292181069958846	4.886831275720165e-05
1	16.56	0.001743827160493827	0.0005401234567901234	0.0003343621399176955
1	16.6	0.0007998971193415638	0.00030092592592592595	0.00022633744855967078
1	16.64	0.0017978395061728396	0.0007587448559670781	0.00014146090534979423
1	16.68	0.002283950617283951	0.001190843621399177	0.00019804526748971193
1	16.72	0.0019495884773662552	0.0004295267489711934	0.0001388888888888889
1	16.76	0.002512860082304527	0.0008281893004115226	0.00017232510288065845
1	16.8	0.01476851851851852	0.006098251028806585	0.0026183127572016462
1	16.84	0.0036059670781893004	0.00042695473251028805	0.00016203703703703703
1	16.88	0.0038425925925925928	0.0005709876543209877	0.00010545267489711934
1	16.92	0.005295781893004115	0.0009696502057613169	0.00018518518518518518
1	16.96	0.003523662551440329	0.0004861111111111111	0.00011574074074074075
1	17.0	0.004025205761316873	0.0009336419753086419	0.0001646090534979424
1	17.04	0.002191358024691358	0.00041152263374485596	0.00010030864197530864
1	17.080000000000002	0.00264917695473251	0.0008873456790123457	7.20164609053498e-05
1	17.12	0.0012885802469135802	0.0003112139917695473	4.886831275720165e-05
1	17.16	0.0022247942386831275	0.0005426954732510288	0.00013374485596707818
1	17.2	0.0020241769547325104	0.0006198559670781893	0.00017746913580246913
1	17.240000000000002	0.0012602880658436214	0.0003292181069958848	0.00023405349794238683
1	17.28	0.015	0.005781893004115226	0.003184156378600823
1	17.32	0.001376028806584362	0.00015432098765432098	0.00014660493827160494
1	17.36	0.001838991769547325	0.0001286008230452675	0.00016718106995884774
1	17.400000000000002	0.0018878600823045268	0.00014660493827160494	0.00017746913580246913
1	17.44	0.0030478395061728394	0.00015174897119341564	0.0013297325102880658
1	17.48	0.003284465020576132	8.23045267489712e-05	0.0019161522633744856
1	17.52	0.0067541152263374486	0.0002803497942386831	0.004796810699588478
1	17.56	0.010228909465020575	0.0003215020576131687	0.008402777777777778
1	17.6	0.01573559670781893	0.0008256172839506173	0.01276491769547325
1	17.64	0.014439300411522634	0.00030606995884773663	0.012854938271604938
1	17.68	0.014925411522633745	0.0006224279835390946	0.013058127572016461
1	17.72	0.013960905349794238	0.00022376543209876544	0.012492283950617284
1	17.76	0.027924382716049384	0.006342592592592592	0.014763374485596708
1	17.8	0.011885288065843621	0.00023405349794238683	0.010378086419753086
1	17.84	0.011031378600823045	9.516460905349794e-05	0.009534465020576132
1	17.88	0.013166152263374486	0.00013631687242798355	0.010432098765432099
1	17.92	0.01547067901234568	0.0001286008230452675	0.011990740740740741
1	17.96	0.017481995884773664	0.00022119341563786008	0.012821502057613168
1	18.0	0.012003600823045267	0.0005041152263374485	0.009375
1	18.04	0.013037551440329219	0.0019804526748971193	0.009436728395061728
1	18.080000000000002	0.010650720164609053	0.0022762345679012345	0.0074099794238683125
1	18.12	0.014873971193415637	0.003042695473251029	0.00877829218106996
1	18.16	0.011970164609053499	0.001712962962962963	0.008582818930041152
1	18.2	0.010956790123456791	0.0013837448559670782	0.008991769547325102
1	18.240000000000002	0.0234619341563786	0.005498971193415638	0.011345164609053498
1	18.28	0.010362654320987654	0.0010545267489711935	0.0059953703703703705
1	18.32	0.007857510288065844	0.002139917695473251	0.002970679012345679
1	18.36	0.0043518518518518515	0.0017232510288065844	0.0019212962962962964
1	18.400000000000002	0.004480452674897119	0.002463991769547325	0.0016358024691358025
1	18.44	0.004711934156378601	0.002839506172839506	0.0013631687242798354
1	18.48	0.006231995884773663	0.0031352880658436213	0.0021116255144032923
1	18.52	0.006818415637860082	0.004027777777777778	0.0006790123456790123
1	18.56	0.006008230452674897	0.0038425925925925928	0.0006172839506172839
1	18.6	0.005151748971193416	0.004068930041152263	0.0002777777777777778
1	18.64	0.007029320987654321	0.0032021604938271605	0.0002494855967078189
1	18.68	0.006113683127572016	0.0031738683127572015	0.00010545267489711934
1	18.72	0.019598765432098767	0.009909979423868313	0.004274691358024691
1	18.76	0.006404320987654321	0.0030041152263374487	0.00042695473251028805
1	18.8	0.005635288065843622	0.003065843621399177	0.0007998971193415638
1	18.84	0.004940843621399177	0.0031661522633744856	0.0012114197530864197
1	18.88	0.003374485596707819	0.0020190329218106994	0.0006172839506172839
1	18.92	0.004884259259259259	0.002433127572016461	0.0009182098765432099
1	18.96	0.004310699588477366	0.0015329218106995884	0.001661522633744856
1	19.0	0.011430041152263374	0.0027340534979423867	0.00698559670781893
1	19.04	0.014771090534979424	0.001574074074074074	0.011358024691358024
1	19.080000000000002	0.022132201646090536	0.0021502057613168725	0.016738683127572016
1	19.12	0.022165637860082306	0.001095679012345679	0.018559670781893006
1	19.16	0.025172325102880658	0.0010030864197530865	0.02073559670781893
1	19.2	0.03391718106995885	0.004827674897119341	0.02231738683127572
1	19.240000000000002	0.024665637860082305	0.00047325102880658434	0.021795267489711934
1	19.28	0.021905864197530864	0.00030864197530864197	0.01990740740740741
1	19.32	0.017541152263374486	0.0006584362139917696	0.015246913580246914
1	19.36	0.01593878600823045	0.0005941358024691358	0.012890946502057613
1	19.400000000000002	0.017409979423868314	0.0005658436213991769	0.01128343621399177
1	19.44	0.028780864197530863	0.003626543209876543	0.01544753086419753
1	19.48	0.029035493827160495	0.002962962962962963	0.01581275720164609
1	19.52	0.02728909465020576	0.0033667695473251027	0.013040123456790124
1	19.56	0.019647633744855966	0.001787551440329218	0.008999485596707818
1	19.6	0.019295267489711936	0.0017541152263374487	0.009794238683127572
1	19.64	0.016967592592592593	0.0013194444444444445	0.00959619341563786
1	19.68	0.028088991769547326	0.0074202674897119346	0.011044238683127571
1	19.72	0.012883230452674897	0.001419753086419753	0.006679526748971193
1	19.76	0.01132201646090535	0.0019958847736625514	0.005527263374485596
1	19.8	0.01224022633744856	0.002337962962962963	0.006723251028806584
1	19.84	0.012970679012345679	0.003227880658436214	0.007597736625514403
1	19.88	0.015036008230452674	0.004783950617283951	0.00914866255144033
1	19.92	0.014056069958847736	0.005074588477366256	0.008582818930041152
1	19.96	0.019277263374485598	0.0067541152263374486	0.01164866255144033
1	20.0	0.021229423868312756	0.006854423868312757	0.013199588477366256
1	20.04	0.023454218106995883	0.007615740740740741	0.013827160493827161
1	20.080000000000002	0.02126028806584362	0.007049897119341564	0.012705761316872429
1	20.12	0.025661008230452673	0.008037551440329218	0.01646090534979424
1	20.16	0.03565072016460905	0.011658950617283951	0.018814300411522634
1	20.2	0.02790380658436214	0.007672325102880659	0.01860082304526749
1	20.240000000000002	0.028824588477366256	0.008659979423868312	0.018438786008230453
1	20.28	0.02929783950617284	0.008377057613168724	0.019531893004115227
1	20.32	0.027690329218106997	0.007983539094650206	0.018459362139917695
1	20.36	0.026882716049382718	0.008366769547325103	0.017343106995884774
1	20.400000000000002	0.024133230452674896	0.007590020576131687	0.015036008230452674
1	20.44	0.021532921810699587	0.006900720164609054	0.01367798353909465
1	20.48	0.02178497942386831	0.007183641975308642	0.012757201646090535
1	20.52	0.017440843621399176	0.005992798353909465	0.01033179012345679
1	20.56	0.01685442386831276	0.006679526748971193	0.008346193415637861
1	20.6	0.013703703703703704	0.005843621399176955	0.006252572016460905
1	20.64	0.02558641975308642	0.011273148148148148	0.007728909465020576
1	20.68	0.008834876543209877	0.0036599794238683127	0.0033204732510288067
1	20.72	0.009930555555555555	0.0037885802469135805	0.0038657407407407408
1	20.76	0.008958333333333334	0.002281378600823045	0.004886831275720165
1	20.8	0.009714506172839506	0.002286522633744856	0.005787037037037037
1	20.84	0.00768775720164609	0.0009207818930041152	0.005761316872427984
1	20.88	0.008482510288065844	0.000941358024691358	0.006838991769547325
1	20.92	0.01176440329218107	0.0010982510288065845	0.009863683127572017
1	20.96	0.01166409465020576	0.0005041152263374485	0.01069701646090535
1	21.0	0.01499485596707819	0.0012319958847736626	0.012782921810699588
1	21.04	0.01539866255144033	0.0005015432098765432	0.014189814814814815
1	21.080000000000002	0.017944958847736624	0.0007613168724279835	0.015964506172839506
1	21.12	0.027031893004115227	0.0054681069958847734	0.016409465020576133
1	21.16	0.014071502057613169	0.000367798353909465	0.012289094650205761
1	21.2	0.012294238683127573	0.0011085390946502058	0.009735082304526748
1	21.240000000000002	0.013659979423868313	0.0024151234567901234	0.009261831275720165
1	21.28	0.011977880658436213	0.0012448559670781892	0.008852880658436214
1	21.32	0.015059156378600823	0.0016152263374485598	0.011442901234567902
1	21.36	0.013729423868312758	0.0008616255144032922	0.010828189300411522
1	21.400000000000002	0.014799382716049383	0.000882201646090535	0.01242283950617284
1	21.44	0.01639917695473251	0.0019727366255144034	0.012186213991769548
1	21.48	0.017219650205761317	0.004555041152263375	0.010606995884773663
1	21.52	0.022301954732510287	0.009200102880658437	0.010208333333333333
1	21.56	0.01724537037037037	0.00911008230452675	0.005851337448559671
1	21.6	0.03459104938271605	0.016226851851851853	0.011445473251028807
1	21.64	0.021286008230452676	0.01066358024691358	0.008117283950617284
1	21.68	0.02335648148148148	0.012080761316872428	0.008289609053497942
1	21.72	0.023055555555555555	0.01150462962962963	0.008811728395061728
1	21.76	0.02683641975308642	0.01239969135802469	0.01091820987654321
1	21.8	0.025190329218106995	0.010643004115226338	0.011378600823045268
1	21.84	0.023161008230452675	0.008981481481481481	0.011540637860082305
1	21.88	0.020931069958847737	0.007916666666666667	0.01065329218106996
1	21.92	0.02058641975308642	0.008060699588477367	0.010180041152263375
1	21.96	0.019992283950617282	0.00838991769547325	0.010174897119341563
1	22.0	0.01856224279835391	0.007705761316872428	0.009305555555555555
1	22.04	0.01888374485596708	0.007939814814814814	0.00877829218106996
1	22.080000000000002	0.02862911522633745	0.011754115226337448	0.010540123456790123
1	22.12	0.01445216049382716	0.006201131687242799	0.005941358024691358
1	22.16	0.01366769547325103	0.007327674897119342	0.003986625514403292
1	22.2	0.014395576131687243	0.006658950617283951	0.006039094650205762
1	22.240000000000002	0.012926954732510288	0.005941358024691358	0.005316358024691358
1	22.28	0.01499485596707819	0.006841563786008231	0.00636574074074074
1	22.32	0.012222222222222223	0.0063297325102880655	0.004969135802469136
1	22.36	0.014053497942386832	0.006805555555555555	0.005563271604938271
1	22.400000000000002	0.01426954732510288	0.0075257201646090535	0.005560699588477366
1	22.44	0.012674897119341564	0.007008744855967078	0.004771090534979424
1	22.48	0.013585390946502058	0.006345164609053498	0.006278292181069959
1	22.52	0.011646090534979423	0.0051337448559670784	0.005568415637860083
1	22.56	0.027237654320987653	0.010676440329218106	0.01032150205761317
1	22.6	0.009794238683127572	0.0034542181069958846	0.005357510288065844
1	22.64	0.014194958847736626	0.006177983539094651	0.00587962962962963
1	22.68	0.011376028806584362	0.005303497942386832	0.004498456790123457
1	22.72	0.01150977366255144	0.003981481481481482	0.0060648148148148145
1	22.76	0.008559670781893004	0.002623456790123457	0.005462962962962963
1	22.8	0.01168724279835391	0.004135802469135802	0.00669238683127572
1	22.84	0.011368312757201645	0.004272119341563786	0.005907921810699588
1	22.88	0.012556584362139918	0.004038065843621399	0.007044753086419753
1	22.92	0.011468621399176955	0.004076646090534979	0.006098251028806585
1	22.96	0.010712448559670781	0.003950617283950617	0.005681584362139918
1	23.0	0.00856224279835391	0.0024948559670781895	0.005162037037037037
1	23.04	0.022268518518518517	0.00871141975308642	0.008168724279835391
1	23.080000000000002	0.011718106995884773	0.004683641975308642	0.005205761316872428
1	23.12	0.009652777777777777	0.0037757201646090536	0.0044444444444444444
1	23.16	0.009603909465020577	0.0039840534979423865	0.004411008230452675
1	23.2	0.007842078189300411	0.0036136831275720167	0.0032896090534979424
1	23.240000000000002	0.008544238683127573	0.0037602880658436214	0.004292695473251029
1	23.28	0.007489711934156379	0.003523662551440329	0.003227880658436214
1	23.32	0.010923353909465021	0.005257201646090535	0.0044907407407407405
1	23.36	0.008027263374485597	0.003999485596707819	0.0037474279835390946
1	23.400000000000002	0.010712448559670781	0.004565329218106996	0.00492798353909465
1	23.44	0.00897119341563786	0.004205246913580247	0.0042026748971193415
1	23.48	0.00893261316872428	0.004380144032921811	0.0041563786008230455
1	23.52	0.025234053497942388	0.011265432098765432	0.007880658436213992
1	23.56	0.008505658436213991	0.0043621399176954736	0.0036574074074074074
1	23.6	0.010354938271604937	0.0047067901234567906	0.004781378600823045
1	23.64	0.009066358024691358	0.004197530864197531	0.004349279835390947
1	23.68	0.010671296296296297	0.004755658436213991	0.005136316872427983
1	23.72	0.009794238683127572	0.004338991769547325	0.00441358024691358
1	23.76	0.010385802469135803	0.004979423868312757	0.004390432098765432
1	23.8	0.009974279835390946	0.0046167695473251025	0.00444701646090535
1	23.84	0.01126028806584362	0.005079732510288066	0.004755658436213991
1	23.88	0.010573559670781893	0.00456275720164609	0.004097222222222223
1	23.92	0.014475308641975309	0.006262860082304526	0.004511316872427984
1	23.96	0.01319701646090535	0.005900205761316873	0.004320987654320987
1	24.0	0.030573559670781892	0.013963477366255144	0.008292181069958847
1	24.04	0.015329218106995885	0.00860082304526749	0.0028060699588477365
1	24.080000000000002	0.015859053497942387	0.007785493827160494	0.004135802469135802
1	24.12	0.019356995884773662	0.009650205761316873	0.003816872427983539
1	24.16	0.016152263374485595	0.00761059670781893	0.0029140946502057615
1	24.2	0.019462448559670782	0.009609053497942386	0.003104423868312757
1	24.240000000000002	0.014755658436213992	0.007199074074074074	0.0010699588477366254
1	24.28	0.015226337448559672	0.007875514403292181	0.0005606995884773662
1	24.32	0.012690329218106996	0.005344650205761317	0.0013117283950617284
1	24.36	0.01605195473251029	0.006427469135802469	0.00283179012345679
1	24.400000000000002	0.013683127572016462	0.004107510288065844	0.0031738683127572015
1	24.44	0.015334362139917696	0.004819958847736626	0.003963477366255144
1	24.48	0.026157407407407407	0.008737139917695473	0.008029835390946502
1	24.52	0.012685185185185185	0.0019187242798353909	0.005378086419753086
1	24.560000000000002	0.013099279835390946	0.0015895061728395062	0.006954732510288066
1	24.6	0.009771090534979423	0.0011574074074074073	0.006247427983539095
1	24.64	0.011628086419753086	0.0021733539094650205	0.007790637860082304
1	24.68	0.010434670781893004	0.0008127572016460906	0.00787037037037037
1	24.72	0.012142489711934157	0.0006352880658436214	0.009591049382716049
1	24.76	0.011224279835390946	0.00031635802469135804	0.010246913580246913
1	24.8	0.01577417695473251	0.0011651234567901234	0.013009259259259259
1	24.84	0.01625514403292181	0.0011831275720164609	0.013662551440329218
1	24.88	0.019143518518518518	0.0018801440329218107	0.01593364197530864
1	24.92	0.01744341563786008	0.0014609053497942387	0.014233539094650206
1	24.96	0.030943930041152264	0.008356481481481482	0.01724022633744856
1	25.0	0.017088477366255145	0.003042695473251029	0.01290895061728395
1	25.04	0.016746399176954734	0.003801440329218107	0.01136059670781893
1	25.080000000000002	0.016265432098765433	0.004981995884773663	0.009776234567901235
1	25.12	0.011988168724279836	0.004722222222222222	0.006705246913580247
1	25.16	0.013351337448559672	0.005704732510288066	0.006908436213991769
1	25.2	0.011453189300411523	0.0048919753086419755	0.006082818930041152
1	25.240000000000002	0.013225308641975308	0.006046810699588477	0.00654320987654321
1	25.28	0.00988940329218107	0.004681069958847737	0.004935699588477367
1	25.32	0.011427469135802469	0.005066872427983539	0.005545267489711934
1	25.36	0.010030864197530864	0.004344135802469136	0.003616255144032922
1	25.400000000000002	0.013266460905349794	0.00570216049382716	0.003425925925925926
1	25.44	0.025318930041152262	0.009645061728395061	0.007337962962962963
1	25.48	0.01629372427983539	0.005761316872427984	0.0042258230452674895
1	25.52	0.016424897119341565	0.005645576131687243	0.004763374485596708
1	25.560000000000002	0.01065329218106996	0.0035545267489711934	0.002752057613168724
1	25.6	0.012438271604938272	0.003580246913580247	0.0035956790123456792
1	25.64	0.013338477366255144	0.005169753086419753	0.0034542181069958846
1	25.68	0.015434670781893004	0.005763888888888889	0.00400462962962963
1	25.72	0.013613683127572017	0.004819958847736626	0.0033050411522633745
1	25.76	0.014570473251028806	0.0055246913580246915	0.0028472222222222223
1	25.8	0.014161522633744856	0.0051337448559670784	0.0033641975308641974
1	25.84	0.014917695473251029	0.00587962962962963	0.002816358024691358
1	25.88	0.011597222222222222	0.0038245884773662553	0.0028703703703703703
1	25.92	0.027209362139917696	0.010414094650205761	0.007281378600823046
1	25.96	0.010007716049382716	0.0035493827160493828	0.002358539094650206
1	26.0	0.013641975308641975	0.004727366255144033	0.0039943415637860085
1	26.04	0.012237654320987654	0.004426440329218107	0.003868312757201646
1	26.080000000000002	0.01466820987654321	0.004549897119341564	0.005928497942386831
1	26.12	0.016363168724279835	0.00525462962962963	0.007309670781893004
1	26.16	0.018011831275720164	0.0042309670781893	0.009915123456790123
1	26.2	0.022021604938271606	0.004621913580246914	0.013204732510288066
1	26.240000000000002	0.021875	0.0031944444444444446	0.014740226337448559
1	26.28	0.026723251028806586	0.004143518518518519	0.017602880658436213
1	26.32	0.02813014403292181	0.003654835390946502	0.019555041152263374
1	26.36	0.03306584362139918	0.004637345679012346	0.02256172839506173
1	26.400000000000002	0.04527263374485597	0.010329218106995885	0.024526748971193415
1	26.44	0.03637602880658436	0.006610082304526749	0.022181069958847735
1	26.48	0.03694187242798354	0.007006172839506173	0.022268518518518517
1	26.52	0.039642489711934153	0.007988683127572017	0.023477366255144034
1	26.560000000000002	0.03882201646090535	0.007070473251028807	0.02357767489711934
1	26.6	0.038371913580246914	0.006810699588477367	0.023917181069958847
1	26.64	0.03742798353909465	0.005498971193415638	0.024035493827160494
1	26.68	0.03332818930041152	0.004717078189300412	0.021566358024691357
1	26.72	0.03277520576131687	0.004619341563786008	0.02119341563786008
1	26.76	0.029349279835390946	0.004544753086419753	0.018294753086419754
1	26.8	0.02837448559670782	0.00415895061728395	0.01807355967078189
1	26.84	0.025468106995884775	0.0041229423868312754	0.01566872427983539
1	26.88	0.037253086419753084	0.009462448559670782	0.017746913580246913
1	26.92	0.021602366255144032	0.0033127572016460904	0.013464506172839506
1	26.96	0.020141460905349795	0.0027623456790123457	0.01283179012345679
1	27.0	0.017157921810699587	0.002487139917695473	0.010974794238683128
1	27.04	0.015524691358024692	0.00198559670781893	0.009951131687242798
1	27.080000000000002	0.01441358024691358	0.002358539094650206	0.008809156378600823
1	27.12	0.01209619341563786	0.00165380658436214	0.007145061728395062
1	27.16	0.010434670781893004	0.0017669753086419753	0.006008230452674897
1	27.2	0.008492798353909465	0.0009799382716049383	0.005141460905349794
1	27.240000000000002	0.009465020576131687	0.001779835390946502	0.005082304526748971
1	27.28	0.006165123456790124	0.0006635802469135803	0.003912037037037037
1	27.32	0.00720164609053498	0.0010982510288065845	0.004171810699588477
1	27.36	0.017883230452674898	0.005426954732510288	0.00676954732510288
1	27.400000000000002	0.005252057613168724	0.00031378600823045265	0.003845164609053498
1	27.44	0.005733024691358024	0.00041152263374485596	0.0033667695473251027
1	27.48	0.005406378600823045	0.0008976337448559671	0.0033693415637860084
1	27.52	0.004439300411522634	0.00036265432098765433	0.002939814814814815
1	27.560000000000002	0.004809670781893004	0.0009130658436213992	0.002741769547325103
1	27.6	0.004308127572016461	0.0007587448559670781	0.0024279835390946503
1	27.64	0.004318415637860082	0.0006661522633744856	0.002638888888888889
1	27.68	0.004218106995884774	0.0005324074074074074	0.002816358024691358
1	27.72	0.0038863168724279835	0.0002700617283950617	0.00305298353909465
1	27.76	0.004233539094650206	0.00051440329218107	0.002970679012345679
1	27.8	0.0037731481481481483	0.00014146090534979423	0.003168724279835391
1	27.84	0.01805298353909465	0.005411522633744856	0.007034465020576132
1	27.88	0.004182098765432099	9.002057613168725e-05	0.0036059670781893004
1	27.92	0.005354938271604938	0.0002314814814814815	0.004724794238683128
1	27.96	0.004120370370370371	0.00011059670781893004	0.003729423868312757
1	28.0	0.0047299382716049386	0.0003189300411522634	0.004097222222222223
1	28.04	0.0038503086419753086	0.0002932098765432099	0.0033539094650205763
1	28.080000000000002	0.00455761316872428	0.0006327160493827161	0.0035853909465020577
1	28.12	0.004246399176954733	0.00030092592592592595	0.003477366255144033
1	28.16	0.004086934156378601	0.00020318930041152264	0.0033333333333333335
1	28.2	0.004308127572016461	0.00018261316872427984	0.0037242798353909466
1	28.240000000000002	0.003539094650205761	4.886831275720165e-05	0.0030375514403292183
1	28.28	0.0033539094650205763	0.00023662551440329217	0.0027340534979423867
1	28.32	0.01289866255144033	0.003935185185185185	0.005100308641975308
1	28.36	0.0036856995884773664	0.0010545267489711935	0.0015509259259259259
1	28.400000000000002	0.004652777777777777	0.001463477366255144	0.0009670781893004115
1	28.44	0.007723765432098765	0.0031944444444444446	0.001257716049382716
1	28.48	0.008220164609053497	0.0035956790123456792	0.0004912551440329218
1	28.52	0.010498971193415639	0.004917695473251029	0.0005272633744855968
1	28.560000000000002	0.010113168724279835	0.004675925925925926	0.00046810699588477366
1	28.6	0.010606995884773663	0.004773662551440329	0.0009799382716049383
1	28.64	0.010048868312757201	0.00496656378600823	0.0005812757201646091
1	28.68	0.008770576131687243	0.004194958847736625	0.00025205761316872427
1	28.72	0.008258744855967079	0.003410493827160494	0.0005967078189300411
1	28.76	0.007235082304526749	0.0028600823045267488	0.00022119341563786008
1	28.8	0.021177983539094652	0.008659979423868312	0.004068930041152263
1	28.84	0.008976337448559671	0.0035056584362139916	0.0005658436213991769
1	28.88	0.011221707818930041	0.004642489711934156	0.001345164609053498
1	28.92	0.010496399176954732	0.004614197530864198	0.0006069958847736626
1	28.96	0.012631172839506172	0.005411522633744856	0.0013786008230452676
1	29.0	0.011391460905349794	0.005154320987654321	0.0008024691358024691
1	29.04	0.014449588477366255	0.006800411522633745	0.0015637860082304527
1	29.080000000000002	0.01131687242798354	0.005097736625514404	0.001044238683127572
1	29.12	0.013685699588477367	0.006831275720164609	0.0014969135802469136
1	29.16	0.013508230452674897	0.006435185185185185	0.0015869341563786007
1	29.2	0.012199074074074074	0.006270576131687243	0.0012037037037037038
1	29.240000000000002	0.012986111111111111	0.007047325102880658	0.0011676954732510287
1	29.28	0.02400462962962963	0.010859053497942387	0.004624485596707819
1	29.32	0.012037037037037037	0.006633230452674897	0.0011651234567901234
1	29.36	0.010228909465020575	0.0057201646090534975	0.0009722222222222222
1	29.400000000000002	0.011929012345679012	0.006643518518518518	0.0015252057613168724
1	29.44	0.00948559670781893	0.005606995884773662	0.001103395061728395
1	29.48	0.010308641975308641	0.006118827160493827	0.0016975308641975309
1	29.52	0.008497942386831275	0.005244341563786008	0.0013143004115226337
1	29.560000000000002	0.008659979423868312	0.005162037037037037	0.00169238683127572
1	29.6	0.006404320987654321	0.0042592592592592595	0.0009362139917695473
1	29.64	0.006875	0.003996913580246913	0.0014789094650205761
1	29.68	0.006327160493827161	0.003284465020576132	0.001617798353909465
1	29.72	0.00558641975308642	0.002600308641975309	0.001815843621399177
1	29.76	0.019516460905349794	0.00837962962962963	0.005511831275720165
1	29.8	0.004436728395061728	0.002294238683127572	0.001352880658436214
1	29.84	0.005462962962962963	0.0024511316872427983	0.0021579218106995883
1	29.88	0.0032741769547325102	0.0017078189300411522	0.0007921810699588477
1	29.92	0.005643004115226337	0.0023148148148148147	0.001324588477366255
1	29.96	0.0032664609053497944	0.0018775720164609054	0.0005401234567901234
1	30.0	0.0037757201646090536	0.001875	0.0011625514403292181
1	30.04	0.0027623456790123457	0.0009953703703703704	0.0012731481481481483
1	30.080000000000002	0.00404320987654321	0.0016280864197530864	0.0019058641975308642
1	30.12	0.002646604938271605	0.0006970164609053498	0.001610082304526749
1	30.16	0.0035056584362139916	0.0004809670781893004	0.0021244855967078187
1	30.2	0.003564814814814815	0.0007536008230452675	0.0020910493827160496
1	30.240000000000002	0.018757716049382717	0.00800925925925926	0.004534465020576132
1	30.28	0.001800411522633745	0.0007587448559670781	0.0006661522633744856
1	30.32	0.002777777777777778	0.0011754115226337448	0.001293724279835391
1	30.36	0.0041332304526748975	0.0018852880658436213	0.0012705761316872427
1	30.400000000000002	0.0033127572016460904	0.0014531893004115226	0.0010468106995884774
1	30.44	0.0032381687242798354	0.0017746913580246914	0.00038065843621399177
1	30.48	0.0026414609053497943	0.001610082304526749	9.002057613168725e-05
1	30.52	0.002463991769547325	0.0010905349794238684	0.0001800411522633745
1	30.560000000000002	0.0009516460905349795	0.0004655349794238683	7.20164609053498e-05
1	30.6	0.0023713991769547327	0.0012088477366255144	0.0004063786008230453
1	30.64	0.0019727366255144034	0.00022376543209876544	0.0009002057613168725
1	30.68	0.0027546296296296294	0.0004552469135802469	0.001808127572016461
1	30.72	0.015617283950617284	0.005414094650205761	0.005051440329218107
1	30.76	0.0040997942386831274	0.0003909465020576132	0.0029809670781893003
1	30.8	0.005763888888888889	0.0008153292181069958	0.004246399176954733
1	30.84	0.005033436213991769	0.0002494855967078189	0.004488168724279836
1	30.88	0.005853909465020576	0.0003266460905349794	0.005141460905349794
1	30.92	0.006396604938271605	0.0007818930041152264	0.005342078189300411
1	30.96	0.007764917695473251	0.0012834362139917696	0.006118827160493827
1	31.0	0.006566358024691358	0.0005426954732510288	0.005740740740740741
1	31.04	0.007209362139917696	0.00037294238683127575	0.006247427983539095
1	31.080000000000002	0.006486625514403292	6.687242798353909e-05	0.0056970164609053495
1	31.12	0.006766975308641975	0.0004063786008230453	0.005967078189300412
1	31.16	0.006422325102880658	0.0004655349794238683	0.005843621399176955
1	31.2	0.02301954732510288	0.007127057613168724	0.010380658436213991
1	31.240000000000002	0.008469650205761316	0.0007304526748971193	0.007345679012345679
1	31.28	0.008801440329218107	0.00025977366255144034	0.008204732510288066
1	31.32	0.010074588477366255	0.00020061728395061727	0.009292695473251029
1	31.36	0.011237139917695474	0.0006430041152263374	0.010141460905349795
1	31.400000000000002	0.013269032921810699	0.0007638888888888889	0.011846707818930042
1	31.44	0.013132716049382716	0.00030092592592592595	0.012631172839506172
1	31.48	0.015025720164609053	0.0004861111111111111	0.014233539094650206
1	31.52	0.01441358024691358	0.00012088477366255144	0.01411522633744856
1	31.560000000000002	0.016795267489711933	0.0001748971193415638	0.016347736625514402
1	31.6	0.01690843621399177	0.0005992798353909465	0.01614454732510288
1	31.64	0.017762345679012345	0.0003523662551440329	0.017078189300411523
1	31.68	0.02511059670781893	0.0031635802469135803	0.01891718106995885
1	31.720000000000002	0.017497427983539093	0.0003575102880658436	0.016525205761316872
1	31.76	0.017109053497942388	0.0006970164609053498	0.015887345679012347
1	31.8	0.016170267489711933	0.001044238683127572	0.01459619341563786
1	31.84	0.015810185185185184	0.0009053497942386831	0.014272119341563786
1	31.88	0.014305555555555556	0.00041152263374485596	0.013683127572016462
1	31.92	0.01518775720164609	0.0007150205761316872	0.014089506172839507
1	31.96	0.014338991769547326	0.0008436213991769547	0.013150720164609053
1	32.0	0.013809156378600824	0.0002109053497942387	0.013032407407407407
1	32.04	0.01415380658436214	0.00029835390946502055	0.01334619341563786
1	32.08	0.014310699588477365	0.0005941358024691358	0.012983539094650207
1	32.12	0.01191358024691358	0.0007716049382716049	0.010730452674897119
1	32.160000000000004	0.0225951646090535	0.006039094650205762	0.011466049382716049
1	32.2	0.011010802469135803	0.001882716049382716	0.008364197530864198
1	32.24	0.01249485596707819	0.0025025720164609053	0.0090380658436214
1	32.28	0.011520061728395061	0.003335905349794239	0.006998456790123456
1	32.32	0.010851337448559671	0.0037602880658436214	0.005900205761316873
1	32.36	0.01061985596707819	0.0037705761316872426	0.005444958847736625
1	32.4	0.00727880658436214	0.003227880658436214	0.0032381687242798354
1	32.44	0.006334876543209877	0.002242798353909465	0.0032150205761316874
1	32.480000000000004	0.0040637860082304526	0.0007716049382716049	0.003016975308641975
1	32.52	0.0027109053497942387	0.0003755144032921811	0.0018029835390946502
1	32.56	0.0019161522633744856	0.000522119341563786	0.0011239711934156378
1	32.6	0.001903292181069959	0.0006095679012345679	0.0009439300411522634
1	32.64	0.013554526748971193	0.005002572016460905	0.004290123456790124
1	32.68	0.002219650205761317	0.0007561728395061729	0.0010416666666666667
1	32.72	0.0013297325102880658	0.0003986625514403292	0.0007433127572016461
1	32.76	0.0021579218106995883	0.0005015432098765432	0.0013425925925925925
1	32.8	0.002227366255144033	0.0006404320987654321	0.0013040123456790123
1	32.84	0.0021219135802469135	0.000992798353909465	0.0008513374485596708
1	32.88	0.002242798353909465	0.0012474279835390947	0.0005195473251028807
1	32.92	0.0016255144032921811	0.0010056584362139918	0.0004089506172839506
1	32.96	0.0019135802469135803	0.0006044238683127572	0.0006610082304526749
1	33.0	0.0014969135802469136	0.0009902263374485596	0.0003112139917695473
1	33.04	0.00238940329218107	0.001059670781893004	0.0006712962962962962
1	33.08	0.0025823045267489714	0.000830761316872428	0.00038065843621399177
1	33.12	0.017314814814814814	0.006702674897119342	0.004364711934156378
1	33.160000000000004	0.005316358024691358	0.0020730452674897117	0.00041923868312757203
1	33.2	0.005159465020576131	0.001388888888888889	0.000529835390946502
1	33.24	0.004747942386831276	0.0017541152263374487	0.00013117283950617284
1	33.28	0.007070473251028807	0.00294238683127572	0.0005992798353909465
1	33.32	0.006484053497942387	0.0019804526748971193	0.000470679012345679
1	33.36	0.008467078189300412	0.002852366255144033	0.0002314814814814815
1	33.4	0.00849022633744856	0.003019547325102881	0.00046810699588477366
1	33.44	0.0062602880658436215	0.0020833333333333333	0.00024434156378600825
1	33.480000000000004	0.009099794238683128	0.0037345679012345677	0.0004243827160493827
1	33.52	0.008577674897119341	0.004074074074074074	0.0001440329218106996
1	33.56	0.009675925925925926	0.0041460905349794235	0.0008153292181069958
1	33.6	0.018791152263374484	0.007695473251028807	0.003351337448559671
1	33.64	0.00804269547325103	0.003726851851851852	0.0002700617283950617
1	33.68	0.007085905349794239	0.0039017489711934156	0.00036522633744855967
1	33.72	0.007258230452674897	0.003662551440329218	0.0006507201646090535
1	33.76	0.0058359053497942385	0.0034979423868312758	0.0003034979423868313
1	33.8	0.005542695473251029	0.0028112139917695475	0.0005041152263374485
1	33.84	0.005655864197530864	0.0034542181069958846	0.00042695473251028805
1	33.88	0.005303497942386832	0.0037397119341563787	0.0002803497942386831
1	33.92	0.00695216049382716	0.004480452674897119	0.0005066872427983539
1	33.96	0.00710133744855967	0.005398662551440329	0.00012088477366255144
1	34.0	0.011180555555555555	0.0077777777777777776	0.0003755144032921811
1	34.04	0.01217335390946502	0.008325617283950617	8.487654320987654e-05
1	34.08	0.029693930041152262	0.017291666666666667	0.003845164609053498
1	34.12	0.016296296296296295	0.011748971193415638	8.487654320987654e-05
1	34.160000000000004	0.02287037037037037	0.017368827160493826	0.0007175925925925926
1	34.2	0.02241769547325103	0.017674897119341563	0.0006558641975308642
1	34.24	0.03008230452674897	0.0225	0.0010879629629629629
1	34.28	0.03002057613168724	0.021435185185185186	0.0009079218106995885
1	34.32	0.03334619341563786	0.022430555555555554	0.0010390946502057614
1	34.36	0.036473765432098765	0.02361111111111111	0.0013220164609053498
1	34.4	0.04121913580246914	0.026517489711934156	0.002232510288065844
1	34.44	0.04779320987654321	0.03010030864197531	0.00375
1	34.480000000000004	0.04790380658436214	0.028804012345679014	0.003924897119341564
1	34.52	0.052371399176954735	0.028891460905349796	0.00695216049382716
1	34.56	0.05901748971193416	0.0292309670781893	0.010082304526748971
1	34.6	0.04997170781893004	0.024151234567901234	0.008546810699588478
1	34.64	0.04806584362139918	0.022806069958847736	0.00881687242798354
1	34.68	0.050848765432098764	0.02368827160493827	0.010414094650205761
1	34.72	0.050545267489711936	0.02345679012345679	0.010141460905349795
1	34.76	0.05351337448559671	0.023978909465020577	0.01194701646090535
1	34.800000000000004	0.050684156378600825	0.02178497942386831	0.010969650205761317
1	34.84	0.052109053497942384	0.02161008230452675	0.011929012345679012
1	34.88	0.05165895061728395	0.020941358024691357	0.011916152263374486
1	34.92	0.052515432098765434	0.020645576131687243	0.012674897119341564
1	34.96	0.052523148148148145	0.019843106995884773	0.01326388888888889
1	35.0	0.04975308641975309	0.017677469135802468	0.012885802469135803
1	35.04	0.06583590534979424	0.026970164609053496	0.016589506172839507
1	35.08	0.05386831275720164	0.023173868312757202	0.013739711934156379
1	35.12	0.050421810699588475	0.02270576131687243	0.012566872427983539
1	35.160000000000004	0.04131944444444444	0.018078703703703704	0.01124485596707819
1	35.2	0.03919238683127572	0.01861111111111111	0.011219135802469136
1	35.24	0.03683127572016461	0.02010545267489712	0.00955246913580247
1	35.28	0.037518004115226336	0.022541152263374487	0.009943415637860083
1	35.32	0.036255144032921814	0.025859053497942385	0.008338477366255145
1	35.36	0.042566872427983536	0.029737654320987655	0.008428497942386832
1	35.4	0.04694187242798354	0.03176440329218107	0.007561728395061728
1	35.44	0.05157664609053498	0.03433641975308642	0.00662037037037037
1	35.480000000000004	0.054907407407407405	0.033665123456790125	0.0073173868312757205
1	35.52	0.0678883744855967	0.03750257201646091	0.010444958847736625
1	35.56	0.062255658436213994	0.033582818930041156	0.009647633744855968
1	35.6	0.060583847736625514	0.03090277777777778	0.008837448559670781
1	35.64	0.06223251028806585	0.030079732510288067	0.00981224279835391
1	35.68	0.060012860082304526	0.02869598765432099	0.00915895061728395
1	35.72	0.06404578189300411	0.029963991769547324	0.009516460905349794
1	35.76	0.060779320987654324	0.02649434156378601	0.009547325102880658
1	35.800000000000004	0.06180812757201646	0.02718364197530864	0.009987139917695472
1	35.84	0.055743312757201645	0.02579218106995885	0.009843106995884773
1	35.88	0.05661779835390947	0.025979938271604937	0.011113683127572016
1	35.92	0.054375	0.025203189300411523	0.010465534979423869
1	35.96	0.05218878600823045	0.02371656378600823	0.008791152263374485
1	36.0	0.06251286008230453	0.026159979423868312	0.01216820987654321
1	36.04	0.04238168724279835	0.015722736625514402	0.007836934156378601
1	36.08	0.04022890946502058	0.013912037037037037	0.008173868312757201
1	36.12	0.033245884773662554	0.01066872427983539	0.006851851851851852
1	36.160000000000004	0.036051954732510286	0.014416152263374485	0.0063168724279835395
1	36.2	0.03625	0.01688528806584362	0.0045010288065843625
1	36.24	0.04420524691358025	0.022991255144032923	0.00426440329218107
1	36.28	0.0402391975308642	0.02185699588477366	0.003284465020576132
1	36.32	0.046905864197530865	0.024699074074074075	0.005396090534979424
1	36.36	0.04313528806584362	0.021849279835390947	0.004632201646090535
1	36.4	0.04506172839506173	0.023492798353909466	0.004354423868312757
1	36.44	0.04163837448559671	0.022471707818930042	0.0022016460905349795
1	36.480000000000004	0.05662294238683128	0.026594650205761315	0.00856738683127572
1	36.52	0.043695987654320985	0.02214506172839506	0.004879115226337449
1	36.56	0.043912037037037034	0.021998456790123456	0.0066975308641975305
1	36.6	0.04581275720164609	0.02319187242798354	0.007569444444444445
1	36.64	0.04204475308641975	0.022767489711934156	0.005522119341563786
1	36.68	0.04215534979423868	0.02348508230452675	0.005506687242798354
1	36.72	0.038500514403292184	0.02178755144032922	0.005375514403292181
1	36.76	0.03936213991769547	0.022348251028806585	0.007337962962962963
1	36.800000000000004	0.038083847736625515	0.02266460905349794	0.00720679012345679
1	36.84	0.03767232510288066	0.022924382716049383	0.007160493827160494
1	36.88	0.03537294238683127	0.0216820987654321	0.00815843621399177
1	36.92	0.03715792181069959	0.021844135802469137	0.009382716049382716
1	36.96	0.04875514403292181	0.0234130658436214	0.01624485596707819
1	37.0	0.03946502057613169	0.01824074074074074	0.016093106995884773
1	37.04	0.03847479423868313	0.017085905349794237	0.01811985596707819
1	37.08	0.03710648148148148	0.014493312757201646	0.020002572016460905
1	37.12	0.03474537037037037	0.010272633744855967	0.022304526748971192
1	37.160000000000004	0.033109567901234566	0.0095190329218107	0.022440843621399177
1	37.2	0.036113683127572016	0.009200102880658437	0.025079732510288066
1	37.24	0.034431584362139916	0.010180041152263375	0.02212962962962963
1	37.28	0.03818672839506173	0.01476851851851852	0.020792181069958848
1	37.32	0.031152263374485598	0.010244341563786008	0.017530864197530863
1	37.36	0.0318261316872428	0.010414094650205761	0.016368312757201645
1	37.4	0.026051954732510287	0.008168724279835391	0.013065843621399178
1	37.44	0.041936728395061726	0.01688528806584362	0.015185185185185185
1	37.480000000000004	0.028526234567901234	0.012834362139917696	0.01018775720164609
1	37.52	0.03023148148148148	0.014614197530864197	0.009400720164609053
1	37.56	0.02796553497942387	0.013243312757201645	0.008881172839506173
1	37.6	0.02567901234567901	0.012808641975308642	0.007114197530864197
1	37.64	0.029243827160493827	0.01499485596707819	0.007844650205761318
1	37.68	0.026015946502057612	0.013912037037037037	0.006455761316872428
1	37.72	0.028811728395061728	0.01566872427983539	0.006885288065843621
1	37.76	0.02676954732510288	0.016337448559670783	0.0046965020576131685
1	37.800000000000004	0.030666152263374484	0.019243827160493828	0.004747942386831276
1	37.84	0.029632201646090536	0.018410493827160493	0.0030606995884773663
1	37.88	0.03544495884773662	0.02088991769547325	0.0036059670781893004
1	37.92	0.04531893004115226	0.024014917695473252	0.006867283950617284
1	37.96	0.03932098765432099	0.022204218106995886	0.0033796296296296296
1	38.0	0.03953446502057613	0.022237654320987656	0.003778292181069959
1	38.04	0.04018261316872428	0.022741769547325104	0.004377572016460905
1	38.08	0.04073045267489712	0.021828703703703704	0.005244341563786008
1	38.12	0.04021862139917695	0.02113425925925926	0.005007716049382716
1	38.160000000000004	0.04148662551440329	0.02271090534979424	0.00525462962962963
1	38.2	0.039974279835390945	0.023729423868312758	0.00419238683127572
1	38.24	0.0441332304526749	0.02679269547325103	0.005460390946502058
1	38.28	0.03864454732510288	0.02494341563786008	0.004814814814814815
1	38.32	0.04029320987654321	0.02511059670781893	0.0067309670781893005
1	38.36	0.035704732510288065	0.022806069958847736	0.0061805555555555555
1	38.4	0.050213477366255144	0.028173868312757203	0.010967078189300412
1	38.44	0.032556584362139915	0.01972222222222222	0.005931069958847736
1	38.480000000000004	0.032409979423868314	0.01902006172839506	0.006193415637860082
1	38.52	0.03180041152263374	0.01833076131687243	0.00661522633744856
1	38.56	0.03095679012345679	0.01846965020576132	0.0058461934156378605
1	38.6	0.028986625514403293	0.01614969135802469	0.005959362139917696
1	38.64	0.024146090534979424	0.01238940329218107	0.00488940329218107
1	38.68	0.024305555555555556	0.011872427983539095	0.004804526748971193
1	38.72	0.02022633744855967	0.009483024691358024	0.0035030864197530863
1	38.76	0.018055555555555554	0.0073173868312757205	0.003623971193415638
1	38.800000000000004	0.017407407407407406	0.007049897119341564	0.0035545267489711934
1	38.84	0.020799897119341562	0.009202674897119342	0.0042026748971193415
1	38.88	0.030452674897119343	0.013395061728395061	0.006664094650205761
1	38.92	0.018443930041152263	0.00841820987654321	0.002890946502057613
1	38.96	0.013503086419753086	0.005082304526748971	0.0019315843621399177
1	39.0	0.01658179012345679	0.0060648148148148145	0.003816872427983539
1	39.04	0.014773662551440329	0.004768518518518518	0.0037911522633744857
1	39.08	0.013868312757201646	0.004032921810699588	0.0032510288065843622
1	39.12	0.014393004115226338	0.00433641975308642	0.002662037037037037
1	39.160000000000004	0.012518004115226338	0.004151234567901235	0.0010776748971193415
1	39.2	0.014241255144032922	0.004783950617283951	0.001242283950617284
1	39.24	0.01508230452674897	0.005457818930041152	0.0008564814814814815
1	39.28	0.015298353909465021	0.005424382716049383	0.0010648148148148149
1	39.32	0.015020576131687243	0.0060751028806584366	0.000529835390946502
1	39.36	0.030300925925925926	0.012551440329218106	0.00496656378600823
1	39.4	0.014266975308641976	0.00570216049382716	0.0004603909465020576
1	39.44	0.013636831275720164	0.005138888888888889	0.0008539094650205761
1	39.480000000000004	0.011010802469135803	0.00459104938271605	0.0005787037037037037
1	39.52	0.007983539094650206	0.002412551440329218	0.0013991769547325103
1	39.56	0.004241255144032922	0.0008564814814814815	0.001293724279835391
1	39.6	0.005877057613168724	0.002067901234567901	0.0027597736625514404
1	39.64	0.011193415637860082	0.005010288065843621	0.002307098765432099
1	39.68	0.016458333333333332	0.0071913580246913585	0.0023045267489711935
1	39.72	0.018912037037037036	0.00794753086419753	0.002839506172839506
1	39.76	0.018721707818930042	0.00805812757201646	0.003155864197530864
1	39.800000000000004	0.020205761316872427	0.008127572016460905	0.004056069958847736
1	39.84	0.029642489711934155	0.011983024691358025	0.006877572016460906
1	39.88	0.017916666666666668	0.00669238683127572	0.004261831275720164
1	39.92	0.018063271604938272	0.006795267489711934	0.004606481481481481
1	39.96	0.018901748971193417	0.007235082304526749	0.004097222222222223
1	40.0	0.020987654320987655	0.008405349794238683	0.004025205761316873
1	40.04	0.02197530864197531	0.009092078189300412	0.003104423868312757
1	40.08	0.022795781893004116	0.009940843621399176	0.004148662551440329
1	40.12	0.019434156378600822	0.009421296296296296	0.002816358024691358
1	40.160000000000004	0.018659979423868312	0.008960905349794239	0.003564814814814815
1	40.2	0.017677469135802468	0.008335905349794238	0.00363940329218107
1	40.24	0.01907150205761317	0.008994341563786009	0.004747942386831276
1	40.28	0.016625514403292182	0.006815843621399177	0.005005144032921811
1	40.32	0.0308179012345679	0.012013888888888888	0.009215534979423868
1	40.36	0.015743312757201647	0.006265432098765432	0.005588991769547325
1	40.4	0.020784465020576133	0.007489711934156379	0.00787037037037037
1	40.44	0.01863425925925926	0.005573559670781893	0.0077777777777777776
1	40.480000000000004	0.022788065843621398	0.006787551440329218	0.010092592592592592
1	40.52	0.02038065843621399	0.0054681069958847734	0.010169753086419753
1	40.56	0.024292695473251028	0.006661522633744856	0.011805555555555555
1	40.6	0.023896604938271605	0.00676440329218107	0.012255658436213991
1	40.64	0.025617283950617284	0.007209362139917696	0.012813786008230453
1	40.68	0.02679783950617284	0.007746913580246913	0.013387345679012346
1	40.72	0.025943930041152263	0.0072608024691358025	0.013662551440329218
1	40.76	0.026805555555555555	0.007314814814814815	0.014140946502057614
1	40.800000000000004	0.03717335390946502	0.010905349794238683	0.01806841563786008
1	40.84	0.025501543209876545	0.005252057613168724	0.016273148148148148
1	40.88	0.02556841563786008	0.0050643004115226336	0.016486625514403292
1	40.92	0.02623199588477366	0.004338991769547325	0.018027263374485597
1	40.96	0.02305812757201646	0.0030761316872427984	0.016921296296296295
1	41.0	0.022685185185185187	0.0029758230452674897	0.017085905349794237
1	41.04	0.020146604938271605	0.0021527777777777778	0.01614454732510288
1	41.08	0.020357510288065844	0.0023045267489711935	0.016121399176954734
1	41.12	0.020717592592592593	0.0026954732510288066	0.016257716049382715
1	41.160000000000004	0.020661008230452676	0.002145061728395062	0.01668724279835391
1	41.2	0.02133230452674897	0.0022093621399176954	0.017752057613168726
1	41.24	0.01915895061728395	0.001669238683127572	0.01629372427983539
1	41.28	0.030249485596707818	0.007965534979423868	0.015450102880658437
1	41.32	0.012620884773662551	0.0007638888888888889	0.010419238683127573
1	41.36	0.016345164609053497	0.0019573045267489713	0.012479423868312757
1	41.4	0.012950102880658437	0.0007536008230452675	0.010540123456790123
1	41.44	0.013685699588477367	0.0011008230452674897	0.010848765432098766
1	41.480000000000004	0.011412037037037037	0.00045781893004115225	0.009531893004115227
1	41.52	0.01246656378600823	0.0009439300411522634	0.010020576131687242
1	41.56	0.011358024691358024	0.000522119341563786	0.010084876543209876
1	41.6	0.014375	0.001206275720164609	0.011597222222222222
1	41.64	0.013765432098765433	0.00024176954732510288	0.012420267489711935
1	41.68	0.012217078189300411	0.0001234567901234568	0.011268004115226337
1	41.72	0.013551954732510288	0.0010262345679012345	0.011231995884773662
1	41.76	0.023582818930041154	0.006219135802469136	0.01209619341563786
1	41.800000000000004	0.012242798353909465	0.0011265432098765433	0.009573045267489711
1	41.84	0.010306069958847737	0.000558127572016461	0.008731995884773663
1	41.88	0.011990740740740741	0.0004783950617283951	0.010421810699588478
1	41.92	0.009956275720164609	0.00051440329218107	0.008863168724279835
1	41.96	0.011638374485596709	0.001388888888888889	0.00952417695473251
1	42.0	0.010002572016460905	0.0006147119341563787	0.0084619341563786
1	42.04	0.01304783950617284	0.0014969135802469136	0.010023148148148147
1	42.08	0.012037037037037037	0.0017824074074074075	0.009045781893004114
1	42.12	0.011651234567901235	0.0013863168724279834	0.008539094650205761
1	42.160000000000004	0.011674382716049383	0.0013400205761316872	0.00823045267489712
1	42.2	0.009423868312757202	0.0016229423868312758	0.005761316872427984
1	42.24	0.02460133744855967	0.007988683127572017	0.009501028806584362
1	42.28	0.008094135802469135	0.000992798353909465	0.005318930041152263
1	42.32	0.011893004115226338	0.003119855967078189	0.005540123456790123
1	42.36	0.008364197530864198	0.0024511316872427983	0.00400462962962963
1	42.4	0.01199588477366255	0.004825102880658436	0.003793724279835391
1	42.44	0.013968621399176954	0.005195473251028806	0.005632716049382716
1	42.480000000000004	0.016589506172839507	0.008104423868312758	0.004148662551440329
1	42.52	0.014858539094650207	0.008227880658436213	0.0031147119341563786
1	42.56	0.019076646090534978	0.010673868312757202	0.0037011316872427986
1	42.6	0.017427983539094652	0.010200617283950617	0.0022376543209876544
1	42.64	0.021612654320987655	0.013389917695473251	0.0026877572016460907
1	42.68	0.022381687242798355	0.013315329218106995	0.0027906378600823043
1	42.72	0.04152520576131687	0.020715020576131688	0.008212448559670783
1	42.76	0.029447016460905348	0.015228909465020576	0.005473251028806584
1	42.800000000000004	0.030010288065843622	0.015681584362139917	0.005979938271604938
1	42.84	0.03279835390946502	0.01658179012345679	0.007806069958847737
1	42.88	0.030745884773662552	0.015336934156378601	0.0073302469135802465
1	42.92	0.03489454732510288	0.017343106995884774	0.008333333333333333
1	42.96	0.028978909465020575	0.014732510288065843	0.005606995884773662
1	43.0	0.0311059670781893	0.016386316872427982	0.005519547325102881
1	43.04	0.026965020576131687	0.014891975308641975	0.0034953703703703705
1	43.08	0.030617283950617285	0.016134259259259258	0.004912551440329218
1	43.12	0.028744855967078188	0.013953189300411523	0.005560699588477366
1	43.160000000000004	0.031157407407407408	0.01504372427983539	0.007047325102880658
1	43.2	0.04183899176954733	0.018413065843621398	0.011453189300411523
1	43.24	0.029421296296296296	0.012641460905349794	0.007440843621399177
1	43.28	0.03153292181069959	0.013112139917695474	0.008858024691358025
1	43.32	0.02872170781893004	0.010859053497942387	0.008549382716049382
1	43.36	0.02967849794238683	0.010401234567901235	0.009776234567901235
1	43.4	0.024783950617283952	0.007824074074074074	0.008032407407407408
1	43.44	0.024007201646090534	0.008348765432098766	0.007137345679012345
1	43.480000000000004	0.018868312757201647	0.006304012345679013	0.004945987654320988
1	43.52	0.018690843621399177	0.0063168724279835395	0.004832818930041153
1	43.56	0.01448559670781893	0.0049382716049382715	0.0031378600823045266
1	43.6	0.014652777777777778	0.005540123456790123	0.0033179012345679014
1	43.64	0.013441358024691359	0.005784465020576132	0.0021373456790123456
1	43.68	0.028876028806584363	0.012088477366255145	0.0076517489711934155
1	43.72	0.015583847736625514	0.007896090534979423	0.002926954732510288
1	43.76	0.0138940329218107	0.006977880658436214	0.0024382716049382715
1	43.800000000000004	0.012813786008230453	0.006792695473251029	0.0022016460905349795
1	43.84	0.011826131687242798	0.006476337448559671	0.0017103909465020577
1	43.88	0.01463991769547325	0.008762860082304527	0.002193930041152263
1	43.92	0.015059156378600823	0.009097222222222222	0.0021887860082304526
1	43.96	0.02134002057613169	0.013382201646090535	0.003351337448559671
1	44.0	0.019917695473251028	0.012175925925925925	0.002448559670781893
1	44.04	0.019935699588477365	0.011103395061728395	0.002800925925925926
1	44.08	0.01907150205761317	0.009426440329218107	0.0030915637860082306
1	44.12	0.02524948559670782	0.010792181069958847	0.006738683127572017
1	44.160000000000004	0.032741769547325106	0.013024691358024691	0.009753086419753086
1	44.2	0.02428240740740741	0.008616255144032922	0.008513374485596708
1	44.24	0.025794753086419753	0.007803497942386831	0.0109130658436214
1	44.28	0.025522119341563787	0.006890432098765432	0.012222222222222223
1	44.32	0.02925925925925926	0.00761059670781893	0.015190329218106997
1	44.36	0.02811985596707819	0.006481481481481481	0.015095164609053498
1	44.4	0.028276748971193415	0.00662037037037037	0.01501028806584362
1	44.44	0.026612654320987653	0.006625514403292181	0.013608539094650205
1	44.480000000000004	0.02621141975308642	0.0074331275720164606	0.012564300411522634
1	44.52	0.01959104938271605	0.005622427983539095	0.009606481481481481
1	44.56	0.019891975308641976	0.007960390946502057	0.008382201646090536
1	44.6	0.017319958847736624	0.008240740740740741	0.005941358024691358
1	44.64	0.030882201646090533	0.014747942386831275	0.00874485596707819
1	44.68	0.01426954732510288	0.008811728395061728	0.0033693415637860084
1	44.72	0.012734053497942387	0.007381687242798354	0.0029963991769547324
1	44.76	0.012242798353909465	0.006820987654320988	0.002736625514403292
1	44.800000000000004	0.012065329218106996	0.006327160493827161	0.0027983539094650206
1	44.84	0.011311728395061728	0.00613940329218107	0.0031430041152263376
1	44.88	0.009714506172839506	0.004619341563786008	0.0031378600823045266
1	44.92	0.0157690329218107	0.007299382716049383	0.003438786008230453
1	44.96	0.019467592592592592	0.009825102880658436	0.003896604938271605
1	45.0	0.020982510288065845	0.010028292181069959	0.004732510288065843
1	45.04	0.013261316872427983	0.006224279835390947	0.0025617283950617282
1	45.08	0.01264917695473251	0.004606481481481481	0.003073559670781893
1	45.12	0.026478909465020576	0.010967078189300412	0.005172325102880658
1	45.160000000000004	0.01891718106995885	0.008022119341563785	0.0022633744855967077
1	45.2	0.018731995884773662	0.00804269547325103	0.0027160493827160493
1	45.24	0.017829218106995885	0.007093621399176955	0.0028986625514403294
1	45.28	0.014400720164609054	0.005108024691358025	0.0025051440329218106
1	45.32	0.015336934156378601	0.005738168724279835	0.0024588477366255146
1	45.36	0.016015946502057614	0.006049382716049383	0.0025900205761316872
1	45.4	0.016368312757201645	0.006486625514403292	0.0026157407407407405
1	45.44	0.017083333333333332	0.007448559670781893	0.003387345679012346
1	45.480000000000004	0.011872427983539095	0.004735082304526749	0.0022659465020576134
1	45.52	0.014305555555555556	0.005799897119341564	0.0033539094650205763
1	45.56	0.013901748971193416	0.006579218106995885	0.0023919753086419754
1	45.6	0.02862397119341564	0.0126440329218107	0.006679526748971193
1	45.64	0.009686213991769548	0.004086934156378601	0.0015046296296296296
1	45.68	0.007466563786008231	0.003626543209876543	0.001419753086419753
1	45.72	0.0056738683127572015	0.0038271604938271606	0.0008281893004115226
1	45.76	0.0057073045267489715	0.0036831275720164607	0.0010570987654320988
1	45.800000000000004	0.0056275720164609055	0.0037474279835390946	0.0007175925925925926
1	45.84	0.004405864197530864	0.0019598765432098765	0.0010030864197530865
1	45.88	0.005023148148148148	0.002193930041152263	0.0007947530864197531
1	45.92	0.0060879629629629626	0.002726337448559671	0.0009465020576131687
1	45.96	0.006890432098765432	0.0035853909465020577	0.0006404320987654321
1	46.0	0.006324588477366255	0.003155864197530864	0.0003215020576131687
1	46.04	0.006787551440329218	0.002016460905349794	0.0008076131687242799
1	46.08	0.018477366255144033	0.006795267489711934	0.0038708847736625513
1	46.12	0.007085905349794239	0.0023945473251028807	0.0003292181069958848
1	46.160000000000004	0.00863425925925926	0.0034027777777777776	0.000264917695473251
1	46.2	0.009678497942386831	0.0034465020576131687	0.0007947530864197531
1	46.24	0.008960905349794239	0.002968106995884774	0.0005709876543209877
1	46.28	0.01102366255144033	0.004441872427983539	0.0007613168724279835
1	46.32	0.010133744855967079	0.004002057613168724	0.0005375514403292181
1	46.36	0.008775720164609053	0.0032150205761316874	0.0005015432098765432
1	46.4	0.010313786008230453	0.0038734567901234566	0.0005812757201646091
1	46.44	0.009825102880658436	0.0044907407407407405	0.0005812757201646091
1	46.480000000000004	0.011003086419753087	0.005776748971193416	0.0005889917695473251
1	46.52	0.00970679012345679	0.005267489711934157	0.00020576131687242798
1	46.56	0.024627057613168725	0.011098251028806584	0.004138374485596708
1	46.6	0.012962962962962963	0.006185699588477366	0.0005118312757201646
1	46.64	0.013816872427983538	0.006607510288065843	0.001095679012345679
1	46.68	0.011525205761316873	0.005985082304526749	0.0005324074074074074
1	46.72	0.013091563786008231	0.007240226337448559	0.0006507201646090535
1	46.76	0.013058127572016461	0.006913580246913581	0.0009027777777777777
1	46.800000000000004	0.016231995884773663	0.008438786008230453	0.0014660493827160495
1	46.84	0.015805041152263374	0.008325617283950617	0.0014763374485596708
1	46.88	0.016268004115226338	0.009063786008230454	0.0015534979423868314
1	46.92	0.018665123456790122	0.009544753086419753	0.002932098765432099
1	46.96	0.018266460905349793	0.008876028806584363	0.002484567901234568
1	47.0	0.019758230452674896	0.009099794238683128	0.003207304526748971
1	47.04	0.029349279835390946	0.013137860082304527	0.006093106995884774
1	47.08	0.017883230452674898	0.009588477366255144	0.002433127572016461
1	47.12	0.013171296296296296	0.007055041152263374	0.0015432098765432098
1	47.160000000000004	0.012888374485596708	0.006635802469135803	0.0026594650205761317
1	47.2	0.008171296296296296	0.004331275720164609	0.00147119341563786
1	47.24	0.007728909465020576	0.0037834362139917694	0.002219650205761317
1	47.28	0.0060185185185185185	0.0036805555555555554	0.0009799382716049383
1	47.32	0.012512860082304527	0.007119341563786008	0.0013811728395061729
1	47.36	0.012811213991769547	0.0063065843621399175	0.0015329218106995884
1	47.4	0.013150720164609053	0.006100823045267489	0.000668724279835391
1	47.44	0.015444958847736626	0.007163065843621399	0.0014686213991769548
1	47.480000000000004	0.015833333333333335	0.007530864197530864	0.0009645061728395061
1	47.52	0.031491769547325105	0.013729423868312758	0.005583847736625514
1	47.56	0.01852880658436214	0.008289609053497942	0.0009619341563786008
1	47.6	0.021396604938271606	0.00889917695473251	0.002435699588477366
1	47.64	0.022083333333333333	0.008515946502057612	0.00330761316872428
1	47.68	0.026296296296296297	0.010671296296296297	0.005169753086419753
1	47.72	0.026373456790123456	0.01	0.006350308641975309
1	47.76	0.029200102880658437	0.010805041152263375	0.008523662551440329
1	47.800000000000004	0.027448559670781893	0.009526748971193415	0.00900462962962963
1	47.84	0.026923868312757202	0.009020061728395062	0.009338991769547325
1	47.88	0.02368312757201646	0.007600308641975309	0.008220164609053497
1	47.92	0.01979423868312757	0.006404320987654321	0.006599794238683128
1	47.96	0.016784979423868314	0.005977366255144033	0.005470679012345679
1	48.0	0.028533950617283952	0.010151748971193416	0.009791666666666667
1	48.04	0.018899176954732512	0.004403292181069959	0.008955761316872427
1	48.08	0.01522119341563786	0.0027391975308641977	0.00852880658436214
1	48.120000000000005	0.016213991769547326	0.0026646090534979423	0.009279835390946503
1	48.160000000000004	0.01587962962962963	0.002412551440329218	0.009382716049382716
1	48.2	0.01588477366255144	0.0028472222222222223	0.009881687242798354
1	48.24	0.013070987654320987	0.002052469135802469	0.009879115226337448
1	48.28	0.015483539094650205	0.004686213991769547	0.009189814814814816
1	48.32	0.012345679012345678	0.003006687242798354	0.007836934156378601
1	48.36	0.00982253086419753	0.002232510288065844	0.0066512345679012345
1	48.4	0.00709619341563786	0.0019110082304526748	0.004354423868312757
1	48.44	0.006036522633744856	0.0017232510288065844	0.002852366255144033
1	48.480000000000004	0.021612654320987655	0.008179012345679013	0.007150205761316872
1	48.52	0.00507716049382716	0.0021373456790123456	0.00147119341563786
1	48.56	0.007047325102880658	0.002255658436213992	0.0024305555555555556
1	48.6	0.005	0.0003909465020576132	0.0013503086419753086
1	48.64	0.009313271604938271	0.0020036008230452677	0.0019007201646090534
1	48.68	0.009128086419753087	0.002088477366255144	0.0014248971193415638
1	48.72	0.010733024691358025	0.0022093621399176954	0.0025308641975308644
1	48.76	0.01350051440329218	0.0037885802469135805	0.0037319958847736624
1	48.800000000000004	0.019920267489711933	0.006417181069958848	0.006005658436213992
1	48.84	0.02181841563786008	0.00679783950617284	0.0077314814814814815
1	48.88	0.02469650205761317	0.00794238683127572	0.00905349794238683
1	48.92	0.024359567901234568	0.007656893004115226	0.008863168724279835
1	48.96	0.041527777777777775	0.013840020576131687	0.014907407407407407
1	49.0	0.028713991769547326	0.007633744855967078	0.01294238683127572
1	49.04	0.02840792181069959	0.007044753086419753	0.013649691358024692
1	49.08	0.030949074074074073	0.007312242798353909	0.015558127572016462
1	49.120000000000005	0.029377572016460907	0.006342592592592592	0.014909979423868312
1	49.160000000000004	0.032132201646090534	0.008168724279835391	0.015743312757201647
1	49.2	0.03132201646090535	0.0076748971193415635	0.014933127572016461
1	49.24	0.03453960905349794	0.009364711934156379	0.015383230452674897
1	49.28	0.03361111111111111	0.00871141975308642	0.015074588477366256
1	49.32	0.03593621399176955	0.009382716049382716	0.015352366255144034
1	49.36	0.032196502057613166	0.007803497942386831	0.013886316872427983
1	49.4	0.03346707818930041	0.008613683127572016	0.01367798353909465
1	49.44	0.04243827160493827	0.012021604938271604	0.01566358024691358
1	49.480000000000004	0.030578703703703705	0.006676954732510288	0.012795781893004116
1	49.52	0.029627057613168726	0.00676440329218107	0.012145061728395062
1	49.56	0.02560185185185185	0.005933641975308642	0.010190329218106996
1	49.6	0.02655349794238683	0.006054526748971193	0.010406378600823045
1	49.64	0.02361625514403292	0.005576131687242798	0.009699074074074074
1	49.68	0.024045781893004114	0.005974794238683127	0.009122942386831276
1	49.72	0.020169753086419752	0.004429012345679013	0.008523662551440329
1	49.76	0.02164866255144033	0.005686728395061728	0.008402777777777778
1	49.800000000000004	0.018328189300411524	0.004020061728395061	0.007780349794238683
1	49.84	0.019241255144032923	0.004974279835390946	0.007847222222222222
1	49.88	0.01821244855967078	0.004565329218106996	0.008148148148148147
1	49.92	0.033510802469135806	0.010658436213991769	0.012818930041152263
1	49.96	0.022150205761316873	0.006129115226337449	0.010604423868312757
1	50.0	0.020560699588477366	0.005092592592592593	0.011085390946502058
1	50.04	0.021993312757201646	0.005928497942386831	0.011864711934156379
1	50.08	0.020339506172839507	0.005516975308641975	0.011455761316872428
1	50.120000000000005	0.021098251028806584	0.005545267489711934	0.012605452674897119
1	50.160000000000004	0.019925411522633746	0.005234053497942387	0.012209362139917695
1	50.2	0.022438271604938272	0.006291152263374486	0.014135802469135803
1	50.24	0.020565843621399175	0.004462448559670782	0.01378858024691358
1	50.28	0.022265946502057612	0.004987139917695473	0.01503343621399177
1	50.32	0.019377572016460905	0.003042695473251029	0.014040637860082304
1	50.36	0.021054526748971195	0.0036136831275720167	0.015154320987654322
1	50.4	0.028703703703703703	0.006772119341563786	0.01598508230452675
1	50.44	0.018215020576131686	0.001965020576131687	0.013338477366255144
1	50.480000000000004	0.017569444444444443	0.0022222222222222222	0.012584876543209876
1	50.52	0.016141975308641976	0.0019444444444444444	0.011502057613168724
1	50.56	0.01675925925925926	0.0021013374485596707	0.011221707818930041
1	50.6	0.014215534979423869	0.0020473251028806584	0.009729938271604939
1	50.64	0.014578189300411522	0.0022736625514403292	0.009542181069958848
1	50.68	0.011458333333333333	0.0012551440329218106	0.008523662551440329
1	50.72	0.011005658436213992	0.0014660493827160495	0.007646604938271605
1	50.76	0.008482510288065844	0.0006995884773662552	0.006646090534979424
1	50.800000000000004	0.008099279835390947	0.0010185185185185184	0.005913065843621399
1	50.84	0.005290637860082305	0.0002880658436213992	0.004171810699588477
1	50.88	0.0195190329218107	0.005923353909465021	0.00746141975308642
1	50.92	0.0037680041152263373	7.973251028806585e-05	0.0030606995884773663
1	50.96	0.005069444444444444	0.0008204732510288066	0.003410493827160494
1	51.0	0.004403292181069959	0.0004603909465020576	0.0030555555555555557
1	51.04	0.005349794238683128	0.0013631687242798354	0.003081275720164609
1	51.08	0.005920781893004115	0.0016460905349794238	0.0023045267489711935
1	51.120000000000005	0.006676954732510288	0.0017515432098765432	0.002183641975308642
1	51.160000000000004	0.010172325102880658	0.0034053497942386833	0.0024897119341563785
1	51.2	0.009526748971193415	0.0024948559670781895	0.002510288065843621
1	51.24	0.011195987654320987	0.0035493827160493828	0.002955246913580247
1	51.28	0.010733024691358025	0.0035905349794238682	0.002548868312757202
1	51.32	0.010576131687242798	0.003096707818930041	0.0026671810699588475
1	51.36	0.020866769547325102	0.0075488683127572015	0.004763374485596708
1	51.4	0.009945987654320988	0.002698045267489712	0.002515432098765432
1	51.44	0.010133744855967079	0.0031301440329218107	0.002016460905349794
1	51.480000000000004	0.013145576131687244	0.004665637860082304	0.002021604938271605
1	51.52	0.014508744855967079	0.005416666666666667	0.0022247942386831275
1	51.56	0.014925411522633745	0.005717592592592593	0.0019444444444444444
1	51.6	0.017116769547325102	0.006540637860082304	0.002307098765432099
1	51.64	0.01522119341563786	0.006833847736625515	0.0013734567901234568
1	51.68	0.017157921810699587	0.007600308641975309	0.0022633744855967077
1	51.72	0.014544753086419754	0.007016460905349795	0.0015174897119341563
1	51.76	0.016383744855967077	0.008719135802469136	0.0016872427983539095
1	51.800000000000004	0.01165380658436214	0.006448045267489712	0.0006790123456790123
1	51.84	0.02606738683127572	0.01286008230452675	0.004189814814814815
1	51.88	0.008806584362139918	0.005084876543209877	0.0002880658436213992
1	51.92	0.00941872427983539	0.005318930041152263	0.0008924897119341564
1	51.96	0.006378600823045267	0.003647119341563786	0.000257201646090535
1	52.0	0.009444444444444445	0.005619855967078189	0.0008204732510288066
1	52.04	0.006051954732510288	0.003487654320987654	0.00030606995884773663
1	52.08	0.004912551440329218	0.0028703703703703703	0.0003909465020576132
1	52.120000000000005	0.006929012345679012	0.00323559670781893	0.001522633744855967
1	52.160000000000004	0.007425411522633745	0.003387345679012346	0.0021810699588477368
1	52.2	0.008598251028806585	0.003212448559670782	0.00360082304526749
1	52.24	0.007626028806584362	0.0030401234567901236	0.0028266460905349796
1	52.28	0.009089506172839506	0.0029140946502057615	0.004205246913580247
1	52.32	0.018814300411522634	0.006833847736625515	0.0065483539094650205
1	52.36	0.006656378600823045	0.0011368312757201646	0.0038863168724279835
1	52.4	0.005871913580246913	0.0011316872427983538	0.004076646090534979
1	52.44	0.007265946502057613	0.0012448559670781892	0.005102880658436214
1	52.480000000000004	0.006023662551440329	0.00031635802469135804	0.0052829218106995885
1	52.52	0.008405349794238683	0.0009336419753086419	0.006782407407407407
1	52.56	0.009935699588477367	0.0008693415637860083	0.008016975308641976
1	52.6	0.010151748971193416	0.0005504115226337449	0.009102366255144033
1	52.64	0.012582304526748972	0.0010699588477366254	0.01065329218106996
1	52.68	0.012777777777777779	0.0006404320987654321	0.011314300411522633
1	52.72	0.01573559670781893	0.001743827160493827	0.012710905349794238
1	52.76	0.014477880658436214	0.0005118312757201646	0.013284465020576132
1	52.800000000000004	0.02862397119341564	0.006337448559670782	0.016561213991769547
1	52.84	0.01443672839506173	0.0011702674897119342	0.012235082304526749
1	52.88	0.016383744855967077	0.0022016460905349795	0.012914094650205762
1	52.92	0.01443672839506173	0.00231738683127572	0.011118827160493828
1	52.96	0.01685185185185185	0.0039609053497942385	0.011594650205761317
1	53.0	0.013719135802469137	0.003950617283950617	0.00955761316872428
1	53.04	0.014086934156378602	0.004786522633744856	0.009014917695473251
1	53.08	0.012703189300411522	0.00455761316872428	0.00787037037037037
1	53.120000000000005	0.012137345679012345	0.004935699588477367	0.006401748971193415
1	53.160000000000004	0.012132201646090536	0.004794238683127572	0.006247427983539095
1	53.2	0.01054783950617284	0.004387860082304526	0.005084876543209877
1	53.24	0.011306584362139918	0.004472736625514403	0.005437242798353909
1	53.28	0.019627057613168724	0.007885802469135802	0.006666666666666667
1	53.32	0.0062268518518518515	0.002674897119341564	0.002780349794238683
1	53.36	0.004899691358024692	0.0025797325102880657	0.0019187242798353909
1	53.4	0.0051440329218107	0.002510288065843621	0.0019573045267489713
1	53.44	0.003330761316872428	0.0014326131687242799	0.0013786008230452676
1	53.480000000000004	0.004035493827160494	0.0017078189300411522	0.0014763374485596708
1	53.52	0.0021219135802469135	0.0004655349794238683	0.001000514403292181
1	53.56	0.0031301440329218107	0.0007844650205761317	0.0016152263374485598
1	53.6	0.003973765432098765	0.001008230452674897	0.002595164609053498
1	53.64	0.002109053497942387	0.0007098765432098765	0.000977366255144033
1	53.68	0.0038374485596707818	0.001154835390946502	0.0017824074074074075
1	53.72	0.0014454732510288065	0.0002109053497942387	0.0009567901234567902
1	53.76	0.017867798353909465	0.007186213991769547	0.0051440329218107
1	53.800000000000004	0.0018775720164609054	0.0002314814814814815	0.0005941358024691358
1	53.84	0.004295267489711934	0.001206275720164609	0.0019598765432098765
1	53.88	0.001831275720164609	0.0003909465020576132	0.0011856995884773664
1	53.92	0.0037397119341563787	0.0009490740740740741	0.0021116255144032923
1	53.96	0.0016409465020576133	0.0004063786008230453	0.0009953703703703704
1	54.0	0.003917181069958847	0.0011136831275720164	0.0020267489711934157
1	54.04	0.0015303497942386831	0.00017746913580246913	0.0008384773662551441
1	54.08	0.0026440329218106995	0.0006224279835390946	0.001345164609053498
1	54.120000000000005	0.002523148148148148	0.0001080246913580247	0.0019444444444444444
1	54.160000000000004	0.002016460905349794	0.0002957818930041152	0.0013040123456790123
1	54.2	0.0014814814814814814	0.0001286008230452675	0.0010185185185185184
1	54.24	0.01316872427983539	0.005012860082304527	0.003806584362139918
1	54.28	0.0009465020576131687	0.00023662551440329217	0.0003189300411522634
1	54.32	0.0007664609053497942	0.00020833333333333335	0.0003215020576131687
1	54.36	0.0023276748971193416	0.001103395061728395	0.0002880658436213992
1	54.4	0.0010030864197530865	0.000558127572016461	0.00012602880658436213
1	54.44	0.0011265432098765433	0.0005504115226337449	0.0002777777777777778
1	54.480000000000004	0.000727880658436214	0.0004140946502057613	0.00016203703703703703
1	54.52	0.0030349794238683126	0.0012037037037037038	0.001301440329218107
1	54.56	0.004367283950617284	0.0015200617283950618	0.0024228395061728393
1	54.6	0.008608539094650206	0.002600308641975309	0.005028292181069959
1	54.64	0.010743312757201647	0.0027623456790123457	0.00727880658436214
1	54.68	0.010781893004115226	0.0025900205761316872	0.0076980452674897115
1	54.72	0.02382201646090535	0.007404835390946502	0.01157664609053498
1	54.76	0.008984053497942388	0.0012474279835390947	0.007379115226337448
1	54.800000000000004	0.009405864197530865	0.0008230452674897119	0.008078703703703704
1	54.84	0.008479938271604938	0.0006712962962962962	0.007564300411522634
1	54.88	0.009624485596707819	0.0017181069958847736	0.007273662551440329
1	54.92	0.008179012345679013	0.001427469135802469	0.006396604938271605
1	54.96	0.009454732510288066	0.002193930041152263	0.00646604938271605
1	55.0	0.006772119341563786	0.0008179012345679012	0.005437242798353909
1	55.04	0.008258744855967079	0.0008384773662551441	0.005928497942386831
1	55.08	0.006293724279835391	0.0001234567901234568	0.0051105967078189304
1	55.120000000000005	0.007211934156378601	0.0012088477366255144	0.004647633744855967
1	55.160000000000004	0.005666152263374485	0.0004295267489711934	0.004459876543209876
1	55.2	0.02113425925925926	0.007489711934156379	0.006898148148148148
1	55.24	0.004189814814814815	0.0001440329218106996	0.0034465020576131687
1	55.28	0.0043055555555555555	0.0003523662551440329	0.0034979423868312758
1	55.32	0.00477880658436214	0.0006121399176954733	0.003667695473251029
1	55.36	0.005205761316872428	0.0003034979423868313	0.00426440329218107
1	55.4	0.007085905349794239	0.001008230452674897	0.005316358024691358
1	55.44	0.006656378600823045	0.00047325102880658434	0.005444958847736625
1	55.480000000000004	0.010527263374485597	0.001965020576131687	0.007211934156378601
1	55.52	0.01069701646090535	0.0015123456790123457	0.007806069958847737
1	55.56	0.01445216049382716	0.0018287037037037037	0.010468106995884774
1	55.6	0.015987654320987654	0.0017978395061728396	0.011941872427983538
1	55.64	0.019737654320987653	0.002155349794238683	0.015128600823045268
1	55.68	0.03208333333333333	0.007124485596707819	0.018531378600823045
1	55.72	0.0234619341563786	0.0018544238683127572	0.019616769547325105
1	55.76	0.026054526748971192	0.0017283950617283952	0.02204218106995885
1	55.800000000000004	0.027620884773662552	0.0014891975308641975	0.024120370370370372
1	55.84	0.031059670781893003	0.0017412551440329218	0.026993312757201647
1	55.88	0.032340534979423866	0.0009747942386831276	0.02974022633744856
1	55.92	0.034837962962962966	0.0009387860082304527	0.03196244855967078
1	55.96	0.03370884773662552	0.0001954732510288066	0.03210133744855967
1	56.0	0.03636574074074074	0.0014223251028806585	0.03288837448559671
1	56.04	0.03363683127572017	0.00043467078189300413	0.031633230452674896
1	56.08	0.03368312757201646	0.0010365226337448559	0.03075102880658436
1	56.120000000000005	0.03128343621399177	0.00041923868312757203	0.02928755144032922
1	56.160000000000004	0.043328189300411525	0.006391460905349794	0.03025462962962963
1	56.2	0.028554526748971194	0.00040123456790123454	0.026782407407407408
1	56.24	0.027659465020576132	0.0005992798353909465	0.02512088477366255
1	56.28	0.024781378600823044	0.0003832304526748971	0.02281635802469136
1	56.32	0.021589506172839504	0.00037037037037037035	0.020018004115226338
1	56.36	0.022181069958847735	0.0009645061728395061	0.019089506172839506
1	56.4	0.0205761316872428	0.0010828189300411523	0.018055555555555554
1	56.44	0.02033179012345679	0.0011599794238683128	0.017335390946502056
1	56.480000000000004	0.01797067901234568	0.0011342592592592593	0.015270061728395061
1	56.52	0.017001028806584363	0.0013580246913580246	0.013896604938271604
1	56.56	0.014110082304526749	0.0015715020576131688	0.011195987654320987
1	56.6	0.013294753086419753	0.0021630658436213993	0.009459876543209877
1	56.64	0.020828189300411522	0.0058127572016460904	0.010048868312757201
1	56.68	0.00877829218106996	0.0019007201646090534	0.005252057613168724
1	56.72	0.010270061728395062	0.003675411522633745	0.004220679012345679
1	56.76	0.009506172839506173	0.0030838477366255143	0.0035313786008230453
1	56.800000000000004	0.010344650205761316	0.0037602880658436214	0.00397119341563786
1	56.84	0.009256687242798354	0.003338477366255144	0.0036213991769547325
1	56.88	0.00996141975308642	0.0036188271604938272	0.003662551440329218
1	56.92	0.008209876543209876	0.003222736625514403	0.0028215020576131686
1	56.96	0.008261316872427983	0.003433641975308642	0.0028137860082304528
1	57.0	0.0063940329218107	0.0028600823045267488	0.0025694444444444445
1	57.04	0.007325102880658436	0.0030632716049382716	0.002808641975308642
1	57.08	0.008485082304526749	0.0042258230452674895	0.0021296296296296298
1	57.120000000000005	0.028587962962962964	0.013338477366255144	0.006638374485596708
1	57.160000000000004	0.019035493827160493	0.010501543209876544	0.001965020576131687
1	57.2	0.021805555555555557	0.01199588477366255	0.0018055555555555555
1	57.24	0.02171296296296296	0.011890432098765433	0.0013734567901234568
1	57.28	0.02080246913580247	0.011175411522633745	0.0011111111111111111
1	57.32	0.019467592592592592	0.010444958847736625	0.0009747942386831276
1	57.36	0.01741769547325103	0.00960133744855967	0.001116255144032922
1	57.4	0.022404835390946502	0.01433127572016461	0.0019470164609053499
1	57.44	0.025272633744855968	0.016136831275720166	0.002381687242798354
1	57.480000000000004	0.029611625514403293	0.018526234567901236	0.0030632716049382716
1	57.52	0.029189814814814814	0.017600308641975308	0.0025668724279835392
1	57.56	0.030997942386831276	0.01840277777777778	0.002955246913580247
1	57.6	0.03650720164609054	0.019439300411522635	0.005437242798353909
1	57.64	0.024411008230452676	0.015041152263374486	0.0019084362139917695
1	57.68	0.020357510288065844	0.01356738683127572	0.0012242798353909465
1	57.72	0.020907921810699587	0.0129809670781893	0.0014994855967078188
1	57.76	0.01903292181069959	0.011129115226337449	0.0008487654320987654
1	57.800000000000004	0.019575617283950617	0.010627572016460906	0.0006198559670781893
1	57.84	0.02111625514403292	0.011597222222222222	0.0010262345679012345
1	57.88	0.02051954732510288	0.010537551440329218	0.0009284979423868312
1	57.92	0.02131172839506173	0.01073559670781893	0.001455761316872428
1	57.96	0.0180761316872428	0.008361625514403292	0.0008873456790123457
1	58.0	0.016062242798353908	0.0073636831275720165	0.0010390946502057614
1	58.04	0.013842592592592592	0.00709619341563786	0.0007227366255144033
1	58.08	0.026535493827160493	0.013377057613168724	0.0050411522633744855
1	58.120000000000005	0.012145061728395062	0.007659465020576132	0.0008950617283950618
1	58.160000000000004	0.012726337448559671	0.006545781893004116	0.001059670781893004
1	58.2	0.010784465020576131	0.005033436213991769	0.0007484567901234568
1	58.24	0.010884773662551441	0.005046296296296296	0.0010776748971193415
1	58.28	0.008191872427983539	0.003780864197530864	0.0011291152263374485
1	58.32	0.005841049382716049	0.0024074074074074076	0.0005709876543209877
1	58.36	0.005084876543209877	0.002507716049382716	0.000941358024691358
1	58.4	0.0031815843621399178	0.0012782921810699588	0.0003215020576131687
1	58.44	0.0066846707818930045	0.0030606995884773663	0.0011702674897119342
1	58.480000000000004	0.007196502057613169	0.004030349794238683	0.0009387860082304527
1	58.52	0.009094650205761317	0.0048688271604938275	0.0015432098765432098
1	58.56	0.01984053497942387	0.00996141975308642	0.0040997942386831274
1	58.6	0.009045781893004114	0.005640432098765432	0.0007587448559670781
1	58.64	0.00761059670781893	0.00514917695473251	0.00036265432098765433
1	58.68	0.008135288065843621	0.005246913580246914	0.0010030864197530865
1	58.72	0.008194444444444445	0.006463477366255144	0.0005504115226337449
1	58.76	0.01356738683127572	0.009902263374485597	0.0013503086419753086
1	58.800000000000004	0.01727366255144033	0.01313528806584362	0.0016023662551440329
1	58.84	0.016936728395061728	0.01338477366255144	0.0010133744855967079
1	58.88	0.015385802469135802	0.011983024691358025	0.0010108024691358026
1	58.92	0.01415380658436214	0.011193415637860082	0.0008693415637860083
1	58.96	0.015825617283950617	0.011656378600823046	0.0012088477366255144
1	59.0	0.014143518518518519	0.009372427983539095	0.0007227366255144033
1	59.04	0.03	0.015244341563786009	0.005401234567901234
1	59.08	0.016517489711934157	0.00970679012345679	0.0009027777777777777
1	59.120000000000005	0.019665637860082304	0.011525205761316873	0.001926440329218107
1	59.160000000000004	0.017219650205761317	0.00978909465020576	0.0019161522633744856
1	59.2	0.01922582304526749	0.009567901234567902	0.0037860082304526747
1	59.24	0.016134259259259258	0.007875514403292181	0.003184156378600823
1	59.28	0.016430041152263375	0.008099279835390947	0.0035545267489711934
1	59.32	0.01579475308641975	0.007705761316872428	0.004411008230452675
1	59.36	0.01625514403292181	0.008492798353909465	0.004477880658436214
1	59.4	0.015396090534979423	0.007829218106995885	0.005568415637860083
1	59.44	0.014140946502057614	0.006705246913580247	0.005506687242798354
1	59.480000000000004	0.01444701646090535	0.006820987654320988	0.005979938271604938
1	59.52	0.02409722222222222	0.01055812757201646	0.008405349794238683
1	59.56	0.009945987654320988	0.003227880658436214	0.005360082304526749
1	59.6	0.01206275720164609	0.004794238683127572	0.004840534979423868
1	59.64	0.014830246913580246	0.007031893004115226	0.005444958847736625
1	59.68	0.01403292181069959	0.0073070987654320985	0.00444701646090535
1	59.72	0.01787551440329218	0.007811213991769548	0.005838477366255144
1	59.76	0.01839763374485597	0.007618312757201646	0.0046965020576131685
1	59.800000000000004	0.021147119341563787	0.008505658436213991	0.005205761316872428
1	59.84	0.02022119341563786	0.008397633744855967	0.003953189300411522
1	59.88	0.02059670781893004	0.009506172839506173	0.0034799382716049383
1	59.92	0.019477880658436215	0.009920267489711934	0.003140432098765432
1	59.96	0.017824074074074076	0.010851337448559671	0.0022505144032921812
1	60.0	0.03482253086419753	0.0190380658436214	0.006664094650205761
1	60.04	0.017713477366255143	0.011939300411522634	0.0013863168724279834
1	60.08	0.021872427983539094	0.013888888888888888	0.0027674897119341563
1	60.120000000000005	0.01712448559670782	0.011188271604938271	0.0005889917695473251
1	60.160000000000004	0.01828446502057613	0.012420267489711935	0.0011419753086419754
1	60.2	0.013094135802469136	0.00963477366255144	0.0001388888888888889
1	60.24	0.016098251028806583	0.011712962962962963	0.0006790123456790123
1	60.28	0.014248971193415639	0.010352366255144033	0.0002546296296296296
1	60.32	0.015455246913580247	0.010833333333333334	0.00040380658436213994
1	60.36	0.014822530864197532	0.01018261316872428	0.00047582304526748974
1	60.4	0.013685699588477367	0.008770576131687243	0.000830761316872428
1	60.44	0.015288065843621398	0.009477880658436215	0.000941358024691358
1	60.480000000000004	0.025748456790123456	0.012896090534979424	0.004148662551440329
1	60.52	0.016496913580246915	0.009014917695473251	0.001934156378600823
1	60.56	0.014879115226337449	0.006890432098765432	0.0025025720164609053
1	60.6	0.01756172839506173	0.007883230452674897	0.003981481481481482
1	60.64	0.015015432098765432	0.005853909465020576	0.004161522633744856
1	60.68	0.01743827160493827	0.006890432098765432	0.005460390946502058
1	60.72	0.01467849794238683	0.0052031893004115225	0.004578189300411523
1	60.76	0.016468621399176955	0.006149691358024691	0.005519547325102881
1	60.800000000000004	0.013461934156378601	0.003765432098765432	0.005113168724279835
1	60.84	0.014063786008230453	0.004089506172839506	0.004933127572016461
1	60.88	0.011334876543209877	0.0028986625514403294	0.004223251028806585
1	60.92	0.010372942386831275	0.002638888888888889	0.003780864197530864
1	60.96	0.023032407407407408	0.007983539094650206	0.007124485596707819
1	61.0	0.0084619341563786	0.0015483539094650206	0.003425925925925926
1	61.04	0.008888888888888889	0.0018621399176954733	0.003449074074074074
1	61.08	0.007955246913580247	0.0019238683127572017	0.002425411522633745
1	61.120000000000005	0.00738940329218107	0.002067901234567901	0.0019573045267489713
1	61.160000000000004	0.0062037037037037035	0.0017489711934156379	0.0008333333333333334
1	61.2	0.008575102880658436	0.002916666666666667	0.001831275720164609
1	61.24	0.007263374485596708	0.002384259259259259	0.0013837448559670782
1	61.28	0.008876028806584363	0.0029758230452674897	0.0020267489711934157
1	61.32	0.00768775720164609	0.0024305555555555556	0.0016435185185185185
1	61.36	0.008531378600823045	0.0029449588477366254	0.0017952674897119341
1	61.4	0.007337962962962963	0.0022402263374485597	0.0014094650205761317
1	61.44	0.02192901234567901	0.008405349794238683	0.004958847736625515
1	61.480000000000004	0.006085390946502058	0.0013786008230452676	0.001116255144032922
1	61.52	0.005496399176954733	0.0010133744855967079	0.0009619341563786008
1	61.56	0.007692901234567901	0.0022968106995884773	0.0016229423868312758
1	61.6	0.005190329218106996	0.0010648148148148149	0.0010108024691358026
1	61.64	0.006538065843621399	0.0016872427983539095	0.001337448559670782
1	61.68	0.004724794238683128	0.0010982510288065845	0.000625
1	61.72	0.005640432098765432	0.0015689300411522633	0.0008693415637860083
1	61.76	0.004164094650205761	0.0008127572016460906	0.0004243827160493827
1	61.800000000000004	0.00613940329218107	0.001610082304526749	0.0010905349794238684
1	61.84	0.003199588477366255	0.0006121399176954733	0.0001954732510288066
1	61.88	0.0038477366255144033	0.0012371399176954732	0.0005478395061728395
1	61.92	0.013719135802469137	0.0050180041152263375	0.003477366255144033
1	61.96	0.0006404320987654321	8.23045267489712e-05	0.00018775720164609054
1	62.0	0.0010339506172839506	0.0001080246913580247	0.00025977366255144034
1	62.04	0.0020113168724279836	0.0006172839506172839	0.00012088477366255144
1	62.08	0.003896604938271605	0.0011728395061728395	0.00037037037037037035
1	62.120000000000005	0.005159465020576131	0.001890432098765432	4.372427983539095e-05
1	62.160000000000004	0.00882201646090535	0.0030324074074074073	0.0007741769547325103
1	62.2	0.007530864197530864	0.00253858024691358	0.00019804526748971193
1	62.24	0.008798868312757202	0.0034233539094650207	0.0003523662551440329
1	62.28	0.007219650205761317	0.002510288065843621	0.00010288065843621399
1	62.32	0.009693930041152264	0.004367283950617284	0.00041923868312757203
1	62.36	0.008572530864197531	0.004295267489711934	0.0002160493827160494
1	62.4	0.026877572016460904	0.011607510288065843	0.005079732510288066
1	62.440000000000005	0.011041666666666667	0.0051105967078189304	0.000470679012345679
1	62.480000000000004	0.013688271604938271	0.0065946502057613165	0.0004449588477366255
1	62.52	0.016406893004115228	0.008762860082304527	0.0005555555555555556
1	62.56	0.017708333333333333	0.010748456790123456	0.00019032921810699588
1	62.6	0.02122685185185185	0.013978909465020575	0.0004861111111111111
1	62.64	0.02011059670781893	0.013575102880658435	0.00029835390946502055
1	62.68	0.02279320987654321	0.01631687242798354	0.0003523662551440329
1	62.72	0.021525205761316873	0.016015946502057614	0.00028292181069958846
1	62.76	0.023737139917695473	0.018266460905349793	0.0007510288065843622
1	62.800000000000004	0.02066872427983539	0.01660493827160494	0.00034722222222222224
1	62.84	0.022502572016460904	0.018333333333333333	0.0005992798353909465
1	62.88	0.03031121399176955	0.020046296296296295	0.0033539094650205763
1	62.92	0.01930812757201646	0.01510545267489712	0.00028292181069958846
1	62.96	0.018070987654320986	0.013616255144032922	0.0005015432098765432
1	63.0	0.015936213991769546	0.011453189300411523	0.0004963991769547325
1	63.04	0.016401748971193415	0.01117798353909465	0.0003034979423868313
1	63.08	0.015079732510288065	0.009104938271604938	0.00020061728395061727
1	63.120000000000005	0.01672067901234568	0.009696502057613169	0.00024176954732510288
1	63.160000000000004	0.0137011316872428	0.007142489711934157	8.487654320987654e-05
1	63.2	0.014966563786008231	0.00787037037037037	0.00017232510288065845
1	63.24	0.012651748971193416	0.00591820987654321	0.0003755144032921811
1	63.28	0.014727366255144033	0.007060185185185185	0.001419753086419753
1	63.32	0.012150205761316873	0.0058461934156378605	0.0009542181069958848
1	63.36	0.02686985596707819	0.012533436213991769	0.0051440329218107
1	63.4	0.012726337448559671	0.0067541152263374486	0.0005632716049382716
1	63.440000000000005	0.013613683127572017	0.007229938271604938	0.0009593621399176954
1	63.480000000000004	0.012901234567901234	0.0061805555555555555	0.0016126543209876542
1	63.52	0.01175925925925926	0.005522119341563786	0.0017181069958847736
1	63.56	0.011455761316872428	0.005213477366255144	0.0019804526748971193
1	63.6	0.008189300411522634	0.0038786008230452676	0.0010030864197530865
1	63.64	0.009675925925925926	0.004933127572016461	0.0013477366255144033
1	63.68	0.005925925925925926	0.003207304526748971	0.00016203703703703703
1	63.72	0.006574074074074074	0.003389917695473251	0.0004449588477366255
1	63.76	0.005354938271604938	0.002890946502057613	0.0002726337448559671
1	63.800000000000004	0.006473765432098765	0.0036085390946502057	0.00047582304526748974
1	63.84	0.017001028806584363	0.0077546296296296295	0.00338477366255144
1	63.88	0.0053060699588477365	0.0025925925925925925	0.00024176954732510288
1	63.92	0.0036445473251028805	0.002242798353909465	0.00024434156378600825
1	63.96	0.004233539094650206	0.0026183127572016462	0.0001234567901234568
1	64.0	0.0018287037037037037	0.001427469135802469	4.372427983539095e-05
1	64.04	0.0021064814814814813	0.001772119341563786	6.430041152263375e-05
1	64.08	0.0034027777777777776	0.002880658436213992	0.00014660493827160494
1	64.12	0.008847736625514403	0.006424897119341564	0.00030606995884773663
1	64.16	0.014148662551440329	0.009575617283950618	0.0007690329218106996
1	64.2	0.012013888888888888	0.007590020576131687	0.0004089506172839506
1	64.24	0.015889917695473252	0.010738168724279835	0.00073559670781893
1	64.28	0.014583333333333334	0.010820473251028806	0.0004295267489711934
1	64.32000000000001	0.028618827160493826	0.017890946502057612	0.0038786008230452676
1	64.36	0.015789609053497942	0.010588991769547326	0.0015200617283950618
1	64.4	0.020581275720164608	0.012651748971193416	0.0026594650205761317
1	64.44	0.016219135802469135	0.008757716049382715	0.0027083333333333334
1	64.48	0.019254115226337448	0.009899691358024692	0.0036342592592592594
1	64.52	0.018734567901234567	0.009287551440329217	0.004205246913580247
1	64.56	0.02020833333333333	0.009140946502057613	0.005190329218106996
1	64.6	0.019542181069958846	0.008829732510288065	0.004832818930041153
1	64.64	0.018695987654320987	0.007271090534979424	0.005354938271604938
1	64.68	0.020285493827160495	0.008068415637860083	0.005815329218106996
1	64.72	0.01838991769547325	0.006556069958847737	0.005167181069958848
1	64.76	0.01759002057613169	0.005756172839506172	0.005164609053497943
1	64.8	0.0256738683127572	0.009166666666666667	0.007034465020576132
1	64.84	0.013531378600823046	0.003793724279835391	0.0032921810699588477
1	64.88	0.01533179012345679	0.006486625514403292	0.00294238683127572
1	64.92	0.01660493827160494	0.0074202674897119346	0.0036959876543209876
1	64.96000000000001	0.00959619341563786	0.0032407407407407406	0.0024305555555555556
1	65.0	0.01000514403292181	0.004333847736625514	0.0028600823045267488
1	65.04	0.010542695473251028	0.0058461934156378605	0.0024228395061728393
1	65.08	0.011522633744855968	0.007062757201646091	0.0015637860082304527
1	65.12	0.010887345679012346	0.006970164609053498	0.001072530864197531
1	65.16	0.006810699588477367	0.00444701646090535	0.0007561728395061729
1	65.2	0.010473251028806585	0.006934156378600823	0.002448559670781893
1	65.24	0.012674897119341564	0.007816358024691357	0.0025565843621399176
1	65.28	0.02469650205761317	0.012289094650205761	0.006862139917695473
1	65.32000000000001	0.011237139917695474	0.0069393004115226335	0.0027700617283950616
1	65.36	0.01061985596707819	0.006291152263374486	0.002991255144032922
1	65.4	0.007253086419753086	0.00463477366255144	0.0023045267489711935
1	65.44	0.012775205761316872	0.007764917695473251	0.0033693415637860084
1	65.48	0.009776234567901235	0.005871913580246913	0.0021347736625514403
1	65.52	0.009575617283950618	0.006247427983539095	0.002332818930041152
1	65.56	0.010552983539094651	0.0062834362139917695	0.0022890946502057614
1	65.6	0.007353395061728395	0.00400462962962963	0.0019315843621399177
1	65.64	0.010504115226337448	0.006833847736625515	0.0023019547325102883
1	65.68	0.009619341563786007	0.006640946502057613	0.0014737654320987653
1	65.72	0.009912551440329218	0.006453189300411523	0.001484053497942387
1	65.76	0.01967849794238683	0.010100308641975309	0.004459876543209876
1	65.8	0.00753343621399177	0.004526748971193415	0.0013323045267489711
1	65.84	0.007412551440329218	0.005046296296296296	0.001574074074074074
1	65.88	0.011373456790123457	0.0072839506172839505	0.002052469135802469
1	65.92	0.009472736625514403	0.006319444444444444	0.0013940329218106995
1	65.96000000000001	0.009675925925925926	0.006265432098765432	0.0015457818930041153
1	66.0	0.0070756172839506176	0.0043287037037037035	0.0008796296296296296
1	66.04	0.0075720164609053495	0.00481738683127572	0.0012628600823045267
1	66.08	0.008665123456790123	0.006031378600823045	0.001190843621399177
1	66.12	0.009943415637860083	0.006854423868312757	0.0011625514403292181
1	66.16	0.011278292181069958	0.00705761316872428	0.0012602880658436214
1	66.2	0.009171810699588478	0.005936213991769548	0.0008487654320987654
1	66.24	0.02286522633744856	0.011195987654320987	0.0049717078189300415
1	66.28	0.008335905349794238	0.006602366255144033	0.00026748971193415636
1	66.32000000000001	0.010784465020576131	0.008770576131687243	0.0006532921810699588
1	66.36	0.011486625514403293	0.008405349794238683	0.0008487654320987654
1	66.4	0.012728909465020576	0.009218106995884774	0.0020987654320987655
1	66.44	0.011453189300411523	0.009251543209876542	0.0013477366255144033
1	66.48	0.011550925925925926	0.00982253086419753	0.0011882716049382716
1	66.52	0.010601851851851852	0.009462448559670782	0.00037294238683127575
1	66.56	0.013459362139917696	0.01091820987654321	0.00102880658436214
1	66.6	0.014439300411522634	0.011046810699588478	0.0011111111111111111
1	66.64	0.013729423868312758	0.00977366255144033	0.0008976337448559671
1	66.68	0.015144032921810699	0.010234053497942387	0.0012654320987654322
1	66.72	0.02494598765432099	0.01301440329218107	0.003986625514403292
1	66.76	0.014027777777777778	0.008184156378600822	0.0012680041152263375
1	66.8	0.011718106995884773	0.006550925925925926	0.0008153292181069958
1	66.84	0.013400205761316872	0.0074099794238683125	0.0011265432098765433
1	66.88	0.010848765432098766	0.005588991769547325	0.000668724279835391
1	66.92	0.011473765432098765	0.005828189300411523	0.0008179012345679012
1	66.96000000000001	0.0092309670781893	0.0044907407407407405	0.00024176954732510288
1	67.0	0.009989711934156379	0.00474537037037037	0.0006584362139917696
1	67.04	0.006831275720164609	0.0028600823045267488	0.00020576131687242798
1	67.08	0.008441358024691358	0.0033050411522633745	0.0011496913580246913
1	67.12	0.006504629629629629	0.0021759259259259258	0.0006455761316872428
1	67.16	0.006553497942386831	0.002193930041152263	0.0007947530864197531
1	67.2	0.019588477366255144	0.0074202674897119346	0.00440843621399177
1	67.24	0.006823559670781893	0.0018184156378600823	0.0011676954732510287
1	67.28	0.007152777777777778	0.002037037037037037	0.0008873456790123457
1	67.32000000000001	0.006448045267489712	0.002132201646090535	0.0005478395061728395
1	67.36	0.006738683127572017	0.002281378600823045	0.0007664609053497942
1	67.4	0.00532664609053498	0.0018441358024691358	0.0002932098765432099
1	67.44	0.006327160493827161	0.002044753086419753	0.0007896090534979424
1	67.48	0.004742798353909465	0.0016743827160493826	9.259259259259259e-05
1	67.52	0.004933127572016461	0.0016795267489711934	0.00015432098765432098
1	67.56	0.0045936213991769545	0.001574074074074074	9.002057613168725e-05
1	67.6	0.005069444444444444	0.001491769547325103	0.0005838477366255144
1	67.64	0.005493827160493827	0.0019470164609053499	0.0007818930041152264
1	67.68	0.022646604938271604	0.0082690329218107	0.006383744855967078
1	67.72	0.0077880658436213996	0.0021502057613168725	0.0027237654320987656
1	67.76	0.009753086419753086	0.001965020576131687	0.005097736625514404
1	67.8	0.012795781893004116	0.002476851851851852	0.0072839506172839505
1	67.84	0.013652263374485597	0.0014146090534979425	0.009202674897119342
1	67.88	0.016363168724279835	0.002235082304526749	0.010987654320987654
1	67.92	0.01688528806584362	0.0017746913580246914	0.012307098765432099
1	67.96000000000001	0.021098251028806584	0.0027314814814814814	0.014609053497942387
1	68.0	0.020666152263374486	0.002281378600823045	0.015144032921810699
1	68.04	0.025195473251028805	0.0034182098765432097	0.017674897119341563
1	68.08	0.024107510288065844	0.0022762345679012345	0.018786008230452674
1	68.12	0.02666409465020576	0.0026568930041152264	0.0208179012345679
1	68.16	0.03900977366255144	0.0075	0.024284979423868314
1	68.2	0.02757716049382716	0.0013168724279835392	0.022962962962962963
1	68.24	0.02921553497942387	0.0019058641975308642	0.024609053497942388
1	68.28	0.029614197530864198	0.0016949588477366256	0.025061728395061728
1	68.32000000000001	0.03207818930041152	0.002752057613168724	0.02663065843621399
1	68.36	0.02933127572016461	0.0013194444444444445	0.026286008230452674
1	68.4	0.03061985596707819	0.001779835390946502	0.02676440329218107
1	68.44	0.02789866255144033	0.0016358024691358025	0.024531893004115228
1	68.48	0.028886316872427983	0.003096707818930041	0.023726851851851853
1	68.52	0.02558641975308642	0.002698045267489712	0.02127829218106996
1	68.56	0.025041152263374486	0.002749485596707819	0.020087448559670783
1	68.60000000000001	0.022219650205761318	0.0029963991769547324	0.017852366255144032
1	68.64	0.03477880658436214	0.00875514403292181	0.018991769547325104
1	68.68	0.02047582304526749	0.0029243827160493827	0.01543724279835391
1	68.72	0.018582818930041153	0.0024948559670781895	0.01434670781893004
1	68.76	0.01835648148148148	0.00253858024691358	0.01420267489711934
1	68.8	0.015267489711934156	0.0015406378600823045	0.01268261316872428
1	68.84	0.01569701646090535	0.0026337448559670784	0.011941872427983538
1	68.88	0.013019547325102881	0.0011111111111111111	0.010488683127572016
1	68.92	0.01444701646090535	0.00220679012345679	0.010882201646090535
1	68.96000000000001	0.012011316872427983	0.0009979423868312757	0.009945987654320988
1	69.0	0.01378343621399177	0.0021502057613168725	0.009483024691358024
1	69.04	0.00907664609053498	0.0002469135802469136	0.007736625514403292
1	69.08	0.01018775720164609	0.0023945473251028807	0.00588477366255144
1	69.12	0.01748456790123457	0.005146604938271605	0.007996399176954733
1	69.16	0.006206275720164609	0.0018287037037037037	0.002736625514403292
1	69.2	0.0047890946502057614	0.0006095679012345679	0.0027854938271604937
1	69.24	0.004871399176954732	0.0019598765432098765	0.0018698559670781894
1	69.28	0.005992798353909465	0.0023559670781893006	0.002183641975308642
1	69.32000000000001	0.005877057613168724	0.0031790123456790125	0.0021064814814814813
1	69.36	0.009169238683127572	0.004169238683127572	0.0035956790123456792
1	69.4	0.008914609053497943	0.004197530864197531	0.00386059670781893
1	69.44	0.013302469135802469	0.005398662551440329	0.006342592592592592
1	69.48	0.012026748971193416	0.004539609053497942	0.006175411522633745
1	69.52	0.015720164609053497	0.0045936213991769545	0.009228395061728395
1	69.56	0.016185699588477365	0.004426440329218107	0.009825102880658436
1	69.60000000000001	0.0302391975308642	0.008667695473251028	0.015318930041152264
1	69.64	0.01632201646090535	0.00323559670781893	0.011743827160493827
1	69.68	0.0177880658436214	0.0034670781893004115	0.013117283950617283
1	69.72	0.016700102880658436	0.0027083333333333334	0.012481995884773663
1	69.76	0.016442901234567903	0.002932098765432099	0.01205246913580247
1	69.8	0.015689300411522635	0.0023791152263374486	0.012080761316872428
1	69.84	0.014560185185185185	0.001800411522633745	0.01143775720164609
1	69.88	0.015733024691358025	0.0018672839506172839	0.012680041152263375
1	69.92	0.012530864197530864	0.0007690329218106996	0.010967078189300412
1	69.96000000000001	0.014565329218106996	0.0007150205761316872	0.01324074074074074
1	70.0	0.012564300411522634	0.0002494855967078189	0.011674382716049383
1	70.04	0.014207818930041152	0.0003446502057613169	0.01231738683127572
1	70.08	0.025715020576131686	0.005573559670781893	0.01397633744855967
1	70.12	0.017080761316872427	0.002255658436213992	0.011087962962962963
1	70.16	0.017752057613168726	0.0024974279835390948	0.01147119341563786
1	70.2	0.018400205761316873	0.002867798353909465	0.011489197530864198
1	70.24	0.017121913580246912	0.0029346707818930042	0.010383230452674898
1	70.28	0.017381687242798354	0.00283179012345679	0.010380658436213991
1	70.32000000000001	0.01818158436213992	0.003176440329218107	0.010933641975308642
1	70.36	0.0169238683127572	0.002726337448559671	0.010239197530864198
1	70.4	0.01822530864197531	0.003374485596707819	0.010303497942386832
1	70.44	0.015684156378600822	0.0023199588477366257	0.009187242798353909
1	70.48	0.016975308641975308	0.0037628600823045267	0.008119855967078189
1	70.52	0.014987139917695473	0.0027854938271604937	0.0074202674897119346
1	70.56	0.029763374485596707	0.00896604938271605	0.010478395061728395
1	70.60000000000001	0.015609567901234567	0.004120370370370371	0.00636059670781893
1	70.64	0.019261831275720166	0.006085390946502058	0.005877057613168724
1	70.68	0.016833847736625513	0.005519547325102881	0.004534465020576132
1	70.72	0.01866769547325103	0.006929012345679012	0.003996913580246913
1	70.76	0.017623456790123455	0.006417181069958848	0.0038477366255144033
1	70.8	0.017950102880658438	0.00712962962962963	0.0040997942386831274
1	70.84	0.01631687242798354	0.006131687242798354	0.003940329218106996
1	70.88	0.013901748971193416	0.005396090534979424	0.0031301440329218107
1	70.92	0.012440843621399177	0.004418724279835391	0.0028858024691358025
1	70.96000000000001	0.008729423868312757	0.002970679012345679	0.0017283950617283952
1	71.0	0.008701131687242798	0.0033410493827160494	0.0013348765432098766
1	71.04	0.020925925925925924	0.00787037037037037	0.004840534979423868
1	71.08	0.008719135802469136	0.0038271604938271606	0.0004912551440329218
1	71.12	0.0075488683127572015	0.003065843621399177	0.0005169753086419753
1	71.16	0.00768775720164609	0.002808641975308642	0.001116255144032922
1	71.2	0.004254115226337449	0.0016255144032921811	0.0003986625514403292
1	71.24	0.004884259259259259	0.0012834362139917696	0.00073559670781893
1	71.28	0.003922325102880659	0.0019470164609053499	0.0005658436213991769
1	71.32000000000001	0.0034516460905349793	0.0009439300411522634	0.0004989711934156379
1	71.36	0.003991769547325103	0.0013297325102880658	0.0007047325102880658
1	71.4	0.0020087448559670783	0.0003497942386831276	0.0002726337448559671
1	71.44	0.003171296296296296	0.000925925925925926	0.0006455761316872428
1	71.48	0.002199074074074074	0.0005401234567901234	0.00018775720164609054
1	71.52	0.016898148148148148	0.005946502057613169	0.005542695473251029
1	71.56	0.0023045267489711935	0.0002494855967078189	0.0015303497942386831
1	71.60000000000001	0.005766460905349794	0.0009953703703703704	0.002911522633744856
1	71.64	0.004071502057613169	8.23045267489712e-05	0.0034799382716049383
1	71.68	0.005776748971193416	0.00012088477366255144	0.005059156378600823
1	71.72	0.006239711934156378	6.687242798353909e-05	0.005802469135802469
1	71.76	0.00844650205761317	0.00019290123456790122	0.007366255144032921
1	71.8	0.009261831275720165	0.0001286008230452675	0.00830246913580247
1	71.84	0.010717592592592593	0.0004398148148148148	0.009516460905349794
1	71.88	0.012394547325102881	0.00045267489711934157	0.011229423868312757
1	71.92	0.01301440329218107	0.0004938271604938272	0.011167695473251029
1	71.96000000000001	0.01625514403292181	0.00037294238683127575	0.014230967078189301
1	72.0	0.02617283950617284	0.004241255144032922	0.016993312757201645
1	72.04	0.018858024691358024	9.516460905349794e-05	0.017914094650205763
1	72.08	0.019969135802469135	0.00015432098765432098	0.01891718106995885
1	72.12	0.021373456790123455	0.0001388888888888889	0.020169753086419752
1	72.16	0.016594650205761317	3.3436213991769545e-05	0.015974794238683126
1	72.2	0.015905349794238684	0.0002700617283950617	0.014727366255144033
1	72.24	0.015540123456790124	0.0009670781893004115	0.013125
1	72.28	0.016386316872427982	0.0013065843621399176	0.013094135802469136
1	72.32000000000001	0.01868312757201646	0.001831275720164609	0.014948559670781894
1	72.36	0.01814814814814815	0.0009593621399176954	0.01547067901234568
1	72.4	0.017746913580246913	0.0016409465020576133	0.014261831275720165
1	72.44	0.016134259259259258	0.0008127572016460906	0.014287551440329218
1	72.48	0.03208590534979424	0.0073070987654320985	0.01819187242798354
1	72.52	0.017281378600823044	0.0007407407407407407	0.014969135802469136
1	72.56	0.020691872427983538	0.0015637860082304527	0.017219650205761317
1	72.60000000000001	0.020344650205761317	0.0007587448559670781	0.018554526748971192
1	72.64	0.024925411522633743	0.0014686213991769548	0.02203446502057613
1	72.68	0.025493827160493827	0.0012705761316872427	0.02255401234567901
1	72.72	0.0310082304526749	0.002001028806584362	0.026895576131687242
1	72.76	0.030720164609053496	0.0014943415637860083	0.02775977366255144
1	72.8	0.0349048353909465	0.002456275720164609	0.02998971193415638
1	72.84	0.03455761316872428	0.002052469135802469	0.030041152263374487
1	72.88	0.033181584362139915	0.0026697530864197533	0.028474794238683127
1	72.92	0.0319238683127572	0.002800925925925926	0.026846707818930043
1	72.96000000000001	0.04191358024691358	0.00797067901234568	0.02647119341563786
1	73.0	0.030493827160493828	0.0038374485596707818	0.02352880658436214
1	73.04	0.028503086419753087	0.00400462962962963	0.021949588477366257
1	73.08	0.028569958847736627	0.004393004115226338	0.02172067901234568
1	73.12	0.025527263374485597	0.00330761316872428	0.019727366255144034
1	73.16	0.024814814814814814	0.00330761316872428	0.01850051440329218
1	73.2	0.02179783950617284	0.0026800411522633744	0.016718106995884774
1	73.24	0.021000514403292182	0.003271604938271605	0.015465534979423868
1	73.28	0.017638888888888888	0.0027906378600823043	0.013335905349794239
1	73.32000000000001	0.016877572016460906	0.0028703703703703703	0.012579732510288065
1	73.36	0.01880401234567901	0.00456275720164609	0.012098765432098766
1	73.4	0.01628858024691358	0.0037860082304526747	0.010673868312757202
1	73.44	0.029614197530864198	0.010257201646090536	0.012590020576131688
1	73.48	0.010614711934156378	0.0016383744855967078	0.008243312757201646
1	73.52	0.010563271604938272	0.0016152263374485598	0.00738940329218107
1	73.56	0.010465534979423869	0.0027957818930041153	0.005167181069958848
1	73.60000000000001	0.01194701646090535	0.004053497942386831	0.005007716049382716
1	73.64	0.009045781893004114	0.0042489711934156375	0.0023482510288065843
1	73.68	0.013464506172839506	0.0072042181069958845	0.0027469135802469136
1	73.72	0.010823045267489713	0.005473251028806584	0.0021862139917695473
1	73.76	0.01705246913580247	0.008369341563786008	0.004074074074074074
1	73.8	0.01893261316872428	0.00804269547325103	0.006563786008230453
1	73.84	0.026123971193415637	0.011113683127572016	0.00970164609053498
1	73.88	0.02886574074074074	0.011643518518518518	0.012662037037037038
1	73.92	0.044953703703703704	0.018598251028806585	0.016797839506172838
1	73.96000000000001	0.03341049382716049	0.012001028806584362	0.01741769547325103
1	74.0	0.036257716049382716	0.012417695473251028	0.019364711934156377
1	74.04	0.03911265432098766	0.013112139917695474	0.021098251028806584
1	74.08	0.036607510288065845	0.011707818930041152	0.02113940329218107
1	74.12	0.0378343621399177	0.011954732510288066	0.022391975308641975
1	74.16	0.03565329218106996	0.010545267489711935	0.021841563786008232
1	74.2	0.03844393004115226	0.010743312757201647	0.02431327160493827
1	74.24	0.038001543209876545	0.01158179012345679	0.023701131687242798
1	74.28	0.037929526748971196	0.010606995884773663	0.024174382716049384
1	74.32000000000001	0.03586162551440329	0.00911008230452675	0.024411008230452676
1	74.36	0.035761316872427985	0.00835133744855967	0.024902263374485596
1	74.4	0.046352880658436214	0.011903292181069959	0.02781378600823045
1	74.44	0.03390946502057613	0.006036522633744856	0.024994855967078188
1	74.48	0.03510802469135803	0.007103909465020576	0.02455761316872428
1	74.52	0.03390689300411523	0.006833847736625515	0.023667695473251028
1	74.56	0.035146604938271604	0.008122427983539095	0.0234130658436214
1	74.60000000000001	0.030429526748971193	0.0060751028806584366	0.022124485596707818
1	74.64	0.030208333333333334	0.006504629629629629	0.021666666666666667
1	74.68	0.025506687242798354	0.005190329218106996	0.019223251028806586
1	74.72	0.025666152263374487	0.006334876543209877	0.018269032921810698
1	74.76	0.022222222222222223	0.005617283950617284	0.01566872427983539
1	74.8	0.0215380658436214	0.005684156378600823	0.01434670781893004
1	74.84	0.01660236625514403	0.00418724279835391	0.011370884773662552
1	74.88	0.02904320987654321	0.009992283950617284	0.013341049382716049
1	74.92	0.012723765432098766	0.0036805555555555554	0.00819701646090535
1	74.96000000000001	0.011412037037037037	0.0034825102880658436	0.006856995884773663
1	75.0	0.010498971193415639	0.0033564814814814816	0.005756172839506172
1	75.04	0.009583333333333333	0.004300411522633745	0.004331275720164609
1	75.08	0.009398148148148149	0.003968621399176955	0.0041563786008230455
1	75.12	0.006712962962962963	0.002736625514403292	0.003233024691358025
1	75.16	0.007680041152263374	0.0021296296296296298	0.0044907407407407405
1	75.2	0.004976851851851852	0.0012731481481481483	0.0030761316872427984
1	75.24	0.007047325102880658	0.002116769547325103	0.0037319958847736624
1	75.28	0.004565329218106996	0.0007613168724279835	0.0029989711934156377
1	75.32000000000001	0.007530864197530864	0.002281378600823045	0.003927469135802469
1	75.36	0.015216049382716049	0.0057896090534979424	0.005393518518518519
1	75.4	0.0035956790123456792	0.0012628600823045267	0.001875
1	75.44	0.0040174897119341565	0.0008976337448559671	0.0023559670781893006
1	75.48	0.002698045267489712	0.0007690329218106996	0.0014454732510288065
1	75.52	0.0035828189300411524	0.000941358024691358	0.0021502057613168725
1	75.56	0.00169238683127572	0.00023405349794238683	0.0008101851851851852
1	75.60000000000001	0.005151748971193416	0.0022659465020576134	0.0016255144032921811
1	75.64	0.005532407407407408	0.002404835390946502	0.0005632716049382716
1	75.68	0.008688271604938272	0.003016975308641975	0.0012731481481481483
1	75.72	0.007322530864197531	0.0019084362139917695	0.0009130658436213992
1	75.76	0.009251543209876542	0.0021656378600823046	0.002191358024691358
1	75.8	0.006265432098765432	0.0018492798353909464	0.0008564814814814815
1	75.84	0.021880144032921812	0.008477366255144033	0.005300925925925926
1	75.88	0.007034465020576132	0.0033204732510288067	0.0008641975308641976
1	75.92	0.008572530864197531	0.0033693415637860084	0.0014248971193415638
1	75.96000000000001	0.008168724279835391	0.002983539094650206	0.0016666666666666668
1	76.0	0.0055015432098765435	0.001736111111111111	0.0009002057613168725
1	76.04	0.006424897119341564	0.0024691358024691358	0.0015766460905349794
1	76.08	0.006640946502057613	0.002700617283950617	0.001116255144032922
1	76.12	0.006934156378600823	0.0029140946502057615	0.0011239711934156378
1	76.16	0.004356995884773663	0.0012525720164609053	0.0010339506172839506
1	76.2	0.004681069958847737	0.000985082304526749	0.0013091563786008231
1	76.24	0.004776234567901235	0.0022762345679012345	0.0007253086419753087
1	76.28	0.007060185185185185	0.003335905349794239	0.000882201646090535
1	76.32000000000001	0.017829218106995885	0.007764917695473251	0.0040406378600823046
1	76.36	0.007116769547325103	0.004344135802469136	0.00033950617283950616
1	76.4	0.006422325102880658	0.004161522633744856	0.00024176954732510288
1	76.44	0.007510288065843622	0.0042489711934156375	0.0009387860082304527
1	76.48	0.00679783950617284	0.0042258230452674895	0.000676440329218107
1	76.52	0.007196502057613169	0.003713991769547325	0.0012294238683127573
1	76.56	0.0060879629629629626	0.003256172839506173	0.0009310699588477366
1	76.60000000000001	0.004786522633744856	0.002476851851851852	0.00034722222222222224
1	76.64	0.004969135802469136	0.002597736625514403	0.0005838477366255144
1	76.68	0.0030787037037037037	0.0017026748971193416	0.00010288065843621399
1	76.72	0.005231481481481481	0.003065843621399177	0.0004089506172839506
1	76.76	0.004012345679012346	0.0023559670781893006	0.00011059670781893004
1	76.8	0.01818672839506173	0.007762345679012346	0.00404320987654321
1	76.84	0.0031121399176954733	0.0011882716049382716	0.00011831275720164609
1	76.88	0.004688786008230452	0.0022993827160493825	0.0002314814814814815
1	76.92	0.004794238683127572	0.0025848765432098767	0.00021862139917695473
1	76.96000000000001	0.005162037037037037	0.002772633744855967	0.0003292181069958848
1	77.0	0.005931069958847736	0.0024176954732510287	0.001242283950617284
1	77.04	0.0051234567901234564	0.0014969135802469136	0.0016512345679012346
1	77.08	0.005977366255144033	0.0007818930041152264	0.0030838477366255143
1	77.12	0.0066280864197530865	0.0013605967078189301	0.003626543209876543
1	77.16	0.009714506172839506	0.0024176954732510287	0.00595679012345679
1	77.2	0.008467078189300412	0.0007716049382716049	0.006736111111111111
1	77.24	0.01138888888888889	0.0010159465020576131	0.009040637860082305
1	77.28	0.02286522633744856	0.0049151234567901235	0.012584876543209876
1	77.32000000000001	0.016494341563786007	0.0011239711934156378	0.012955246913580246
1	77.36	0.01920524691358025	0.002361111111111111	0.014891975308641975
1	77.4	0.023623971193415638	0.003942901234567901	0.017222222222222222
1	77.44	0.023377057613168724	0.00400977366255144	0.01744598765432099
1	77.48	0.026748971193415638	0.005738168724279835	0.018040123456790125
1	77.52	0.026568930041152263	0.006396604938271605	0.017286522633744857
1	77.56	0.026064814814814815	0.006610082304526749	0.01610082304526749
1	77.60000000000001	0.027309670781893003	0.007250514403292181	0.016689814814814814
1	77.64	0.028963477366255146	0.008022119341563785	0.017566872427983538
1	77.68	0.03300668724279835	0.008665123456790123	0.020108024691358025
1	77.72	0.03423611111111111	0.008734567901234568	0.021147119341563787
1	77.76	0.04640432098765432	0.012978395061728395	0.025246913580246912
1	77.8	0.031059670781893003	0.00654320987654321	0.02081275720164609
1	77.84	0.032070473251028804	0.007590020576131687	0.02018775720164609
1	77.88	0.026756687242798356	0.005925925925925926	0.01713991769547325
1	77.92	0.024102366255144034	0.005748456790123457	0.014997427983539095
1	77.96000000000001	0.020390946502057614	0.004958847736625515	0.01279320987654321
1	78.0	0.02094650205761317	0.005599279835390947	0.011952160493827161
1	78.04	0.019876543209876543	0.005213477366255144	0.011545781893004115
1	78.08	0.019395576131687242	0.004174382716049383	0.01166409465020576
1	78.12	0.01867798353909465	0.003559670781893004	0.011466049382716049
1	78.16	0.019637345679012347	0.004256687242798354	0.011774691358024692
1	78.2	0.02041409465020576	0.004107510288065844	0.012713477366255143
1	78.24	0.031057098765432098	0.008279320987654321	0.015743312757201647
1	78.28	0.022896090534979423	0.004104938271604938	0.015877057613168724
1	78.32000000000001	0.023384773662551442	0.005030864197530864	0.015684156378600822
1	78.36	0.02270576131687243	0.004565329218106996	0.01580246913580247
1	78.4	0.02174639917695473	0.004997427983539094	0.014807098765432099
1	78.44	0.022319958847736625	0.005347222222222222	0.014611625514403292
1	78.48	0.021638374485596707	0.006337448559670782	0.013361625514403293
1	78.52	0.022844650205761315	0.007680041152263374	0.012687757201646091
1	78.56	0.021977880658436214	0.007587448559670782	0.01190843621399177
1	78.60000000000001	0.020650720164609053	0.0063297325102880655	0.011679526748971193
1	78.64	0.020406378600823047	0.007155349794238683	0.010388374485596708
1	78.68	0.017286522633744857	0.006103395061728395	0.00874485596707819
1	78.72	0.029243827160493827	0.011658950617283951	0.011445473251028807
1	78.76	0.011918724279835391	0.005619855967078189	0.005488683127572017
1	78.8	0.010756172839506173	0.006244855967078189	0.003845164609053498
1	78.84	0.00794238683127572	0.005668724279835391	0.001720679012345679
1	78.88	0.008989197530864197	0.006051954732510288	0.002001028806584362
1	78.92	0.009974279835390946	0.0056044238683127575	0.0030272633744855967
1	78.96000000000001	0.014724794238683128	0.006118827160493827	0.00643775720164609
1	79.0	0.01733281893004115	0.0055478395061728395	0.009279835390946503
1	79.04	0.02334619341563786	0.007376543209876543	0.012924382716049383
1	79.08	0.02376028806584362	0.006612654320987654	0.013688271604938271
1	79.12	0.023703703703703703	0.007397119341563786	0.013088991769547325
1	79.16	0.02227366255144033	0.006900720164609054	0.012301954732510289
1	79.2	0.031167695473251027	0.011350308641975308	0.012957818930041153
1	79.24	0.01839763374485597	0.006417181069958848	0.008765432098765432
1	79.28	0.014457304526748972	0.004544753086419753	0.007343106995884773
1	79.32000000000001	0.013878600823045267	0.0046167695473251025	0.006877572016460906
1	79.36	0.010174897119341563	0.00290380658436214	0.0058693415637860085
1	79.4	0.00944701646090535	0.0030015432098765434	0.004449588477366255
1	79.44	0.008487654320987654	0.0029758230452674897	0.0041460905349794235
1	79.48	0.009989711934156379	0.0037911522633744857	0.004207818930041152
1	79.52	0.007541152263374485	0.003199588477366255	0.0027083333333333334
1	79.56	0.007227366255144033	0.0030915637860082306	0.0027854938271604937
1	79.60000000000001	0.00779320987654321	0.0043055555555555555	0.001970164609053498
1	79.64	0.0050643004115226336	0.002271090534979424	0.0022093621399176954
1	79.68	0.020843621399176955	0.009284979423868312	0.006221707818930041
1	79.72	0.0028060699588477365	0.001368312757201646	0.0009465020576131687
1	79.76	0.005877057613168724	0.002867798353909465	0.001669238683127572
1	79.8	0.005447530864197531	0.002677469135802469	0.0011831275720164609
1	79.84	0.007911522633744856	0.0039377572016460905	0.0018184156378600823
1	79.88	0.005354938271604938	0.0029346707818930042	0.000522119341563786
[truncated: 19,983 more rows]
