# Supplementary material for: Cultural Artifacts Transform Embodied Practice: How a Sommelier Card Shapes the Behavior of Dyads Engaged in Wine Tasting
Source: Front Psychol. 2019 Dec 6;10:2671. doi: 10.3389/fpsyg.2019.02671 (PMC6915083; doi:10.3389/fpsyg.2019.02671)
Supplement: DATA SHEET S3 — Raw data files (descriptions in README.txt files). [file Data_Sheet_3.zip › Supplementary_3_raw_experimental_data/frame_difference_movement/s42-2-20140519171017.csv]

Range	Time	Overall	ROI0	ROI1
-1	-1.0	1.0	0.18789351851851852	0.20585133744855966
2	3.12	0.14450360082304528	0.0028189300411522633	0.004367283950617284
2	3.16	0.1319650205761317	0.0027340534979423867	0.0018415637860082303
2	3.2	0.11435699588477366	0.0029449588477366254	0.000573559670781893
2	3.24	0.10188786008230452	0.0028575102880658435	0.0006147119341563787
2	3.2800000000000002	0.08868312757201646	0.002309670781893004	0.0002623456790123457
2	3.3200000000000003	0.0875437242798354	0.0023508230452674896	0.00031635802469135804
2	3.36	0.08034722222222222	0.0030555555555555557	0.001345164609053498
2	3.4	0.06901748971193415	0.0023431069958847737	0.00022890946502057612
2	3.44	0.055388374485596706	0.0018981481481481482	5.401234567901235e-05
2	3.48	0.05780349794238683	0.00169238683127572	0.00013374485596707818
2	3.52	0.06653292181069959	0.0016512345679012346	3.3436213991769545e-05
2	3.56	0.054488168724279834	0.0011368312757201646	0.0001286008230452675
2	3.6	0.033310185185185186	0.0007690329218106996	0.0001440329218106996
2	3.64	0.021743827160493827	0.0007587448559670781	0.00013117283950617284
2	3.68	0.01254372427983539	0.0007613168724279835	0.00013117283950617284
2	3.72	0.00863940329218107	0.0006044238683127572	0.0003369341563786008
2	3.7600000000000002	0.008040123456790123	0.00025977366255144034	0.0003986625514403292
2	3.8000000000000003	0.007932098765432098	0.00012602880658436213	0.0007664609053497942
2	3.84	0.013096707818930041	0.0007433127572016461	0.002109053497942387
2	3.88	0.007667181069958848	7.458847736625514e-05	0.00038837448559670784
2	3.92	0.008204732510288066	6.944444444444444e-05	0.0004063786008230453
2	3.96	0.009290123456790124	3.08641975308642e-05	0.00025977366255144034
2	4.0	0.01058641975308642	0.0002777777777777778	0.00047325102880658434
2	4.04	0.011113683127572016	0.0001954732510288066	0.000360082304526749
2	4.08	0.01294238683127572	0.00021862139917695473	0.001103395061728395
2	4.12	0.01438014403292181	0.0003523662551440329	0.0010545267489711935
2	4.16	0.014873971193415637	0.00024176954732510288	0.0013734567901234568
2	4.2	0.016147119341563786	0.0005349794238683127	0.0017901234567901235
2	4.24	0.016977880658436213	0.00016203703703703703	0.0017412551440329218
2	4.28	0.01829218106995885	0.0004320987654320988	0.0017386831275720165
2	4.32	0.022116769547325103	0.0008847736625514403	0.0027957818930041153
2	4.36	0.019812242798353908	0.0006404320987654321	0.0022093621399176954
2	4.4	0.020095164609053497	0.0011651234567901234	0.0022608024691358024
2	4.44	0.021324588477366256	0.001522633744855967	0.0028137860082304528
2	4.48	0.019498456790123457	0.0012911522633744857	0.002623456790123457
2	4.5200000000000005	0.01961162551440329	0.0021759259259259258	0.0024588477366255146
2	4.5600000000000005	0.019305555555555555	0.001977880658436214	0.0022016460905349795
2	4.6000000000000005	0.020897633744855967	0.0032664609053497944	0.0023405349794238684
2	4.64	0.019390432098765432	0.00393261316872428	0.002283950617283951
2	4.68	0.019416152263374484	0.006118827160493827	0.0020756172839506174
2	4.72	0.017952674897119342	0.007376543209876543	0.001875
2	4.76	0.015910493827160494	0.008166152263374485	0.001566358024691358
2	4.8	0.017322530864197532	0.009328703703703704	0.0018029835390946502
2	4.84	0.012098765432098766	0.008950617283950617	0.00040380658436213994
2	4.88	0.01102366255144033	0.008904320987654321	8.487654320987654e-05
2	4.92	0.010133744855967079	0.008137860082304526	0.00012088477366255144
2	4.96	0.008731995884773663	0.007345679012345679	0.0001286008230452675
2	5.0	0.006844135802469136	0.006090534979423868	6.430041152263375e-05
2	5.04	0.005794753086419753	0.0049948559670781895	4.11522633744856e-05
2	5.08	0.004886831275720165	0.0035416666666666665	0.00013117283950617284
2	5.12	0.004645061728395062	0.0028137860082304528	0.0002494855967078189
2	5.16	0.004346707818930041	0.0027469135802469136	0.0001234567901234568
2	5.2	0.004320987654320987	0.00264917695473251	0.00022633744855967078
2	5.24	0.003168724279835391	0.0021887860082304526	6.687242798353909e-05
2	5.28	0.005313786008230453	0.002199074074074074	0.0007767489711934157
2	5.32	0.001823559670781893	0.0012242798353909465	6.687242798353909e-05
2	5.36	0.002713477366255144	0.0013065843621399176	0.00030606995884773663
2	5.4	0.0019727366255144034	0.0009619341563786008	0.00036522633744855967
2	5.44	0.0007330246913580247	0.0004449588477366255	0.00012602880658436213
2	5.48	0.0007407407407407407	0.00033950617283950616	0.00011574074074074075
2	5.5200000000000005	0.0004783950617283951	0.0002777777777777778	6.944444444444444e-05
2	5.5600000000000005	0.0005401234567901234	0.00024176954732510288	5.401234567901235e-05
2	5.6000000000000005	0.00029835390946502055	0.00012088477366255144	5.915637860082304e-05
2	5.64	0.0009696502057613169	0.00043467078189300413	9.002057613168725e-05
2	5.68	0.000529835390946502	0.0002314814814814815	8.74485596707819e-05
2	5.72	0.00038837448559670784	0.0001080246913580247	3.3436213991769545e-05
2	5.76	0.0036085390946502057	0.0007150205761316872	0.0007638888888888889
2	5.8	0.0007536008230452675	0.0002546296296296296	0.00016718106995884774
2	5.84	0.0005812757201646091	0.0003034979423868313	7.716049382716049e-05
2	5.88	0.0005992798353909465	0.00030606995884773663	4.6296296296296294e-05
2	5.92	0.00042695473251028805	0.00022376543209876544	2.8292181069958848e-05
2	5.96	0.0005015432098765432	0.00040123456790123454	1.2860082304526749e-05
2	6.0	0.0005529835390946502	0.00022376543209876544	7.973251028806585e-05
2	6.04	0.0008127572016460906	0.0005452674897119342	8.74485596707819e-05
2	6.08	0.0006481481481481481	0.0004295267489711934	8.74485596707819e-05
2	6.12	0.00035493827160493826	0.00018775720164609054	4.6296296296296294e-05
2	6.16	0.0004449588477366255	0.00025977366255144034	3.3436213991769545e-05
2	6.2	0.000522119341563786	0.0003420781893004115	4.886831275720165e-05
2	6.24	0.003016975308641975	0.0009516460905349795	0.0004861111111111111
2	6.28	0.0007896090534979424	0.00045781893004115225	2.8292181069958848e-05
2	6.32	0.0012834362139917696	0.0010313786008230453	3.08641975308642e-05
2	6.36	0.0022222222222222222	0.0017849794238683128	7.20164609053498e-05
2	6.4	0.003161008230452675	0.0028189300411522633	7.20164609053498e-05
2	6.44	0.003953189300411522	0.0034696502057613167	0.00011059670781893004
2	6.48	0.0032613168724279834	0.002875514403292181	9.259259259259259e-05
2	6.5200000000000005	0.003243312757201646	0.0027109053497942387	0.0001954732510288066
2	6.5600000000000005	0.002965534979423868	0.0024176954732510287	0.00011574074074074075
2	6.6000000000000005	0.003119855967078189	0.0024588477366255146	2.8292181069958848e-05
2	6.640000000000001	0.0032973251028806582	0.002852366255144033	4.6296296296296294e-05
2	6.68	0.0036059670781893004	0.002875514403292181	2.05761316872428e-05
2	6.72	0.005578703703703704	0.003207304526748971	0.0004989711934156379
2	6.76	0.00356738683127572	0.002867798353909465	4.11522633744856e-05
2	6.8	0.0036368312757201647	0.0028986625514403294	9.259259259259259e-05
2	6.84	0.003335905349794239	0.0026080246913580247	6.944444444444444e-05
2	6.88	0.003294753086419753	0.002433127572016461	0.00015432098765432098
2	6.92	0.0035082304526748973	0.0020781893004115227	0.0005092592592592592
2	6.96	0.004375	0.0019212962962962964	0.0010108024691358026
2	7.0	0.004822530864197531	0.001404320987654321	0.0014866255144032922
2	7.04	0.005447530864197531	0.0012268518518518518	0.00165380658436214
2	7.08	0.005473251028806584	0.0012191358024691357	0.0015457818930041153
2	7.12	0.006535493827160494	0.0006044238683127572	0.0022608024691358024
2	7.16	0.0067541152263374486	0.0005504115226337449	0.0022016460905349795
2	7.2	0.010308641975308641	0.0012268518518518518	0.0032407407407407406
2	7.24	0.008263888888888888	0.0009902263374485596	0.002368827160493827
2	7.28	0.008449074074074074	0.0008487654320987654	0.002345679012345679
2	7.32	0.008294753086419753	0.0014429012345679012	0.002361111111111111
2	7.36	0.007808641975308642	0.0016460905349794238	0.002196502057613169
2	7.4	0.0076851851851851855	0.0021656378600823046	0.0018647119341563786
2	7.44	0.006926440329218107	0.002651748971193416	0.001396604938271605
2	7.48	0.00720164609053498	0.0031121399176954733	0.0012448559670781892
2	7.5200000000000005	0.006738683127572017	0.0037680041152263373	0.0006224279835390946
2	7.5600000000000005	0.006568930041152264	0.003883744855967078	0.000727880658436214
2	7.6000000000000005	0.004873971193415638	0.0036342592592592594	0.0001440329218106996
2	7.640000000000001	0.004287551440329218	0.0032767489711934155	0.00022633744855967078
2	7.68	0.00709619341563786	0.003441358024691358	0.0009490740740740741
2	7.72	0.0031430041152263376	0.002559156378600823	7.716049382716049e-05
2	7.76	0.0019315843621399177	0.0016820987654320987	4.6296296296296294e-05
2	7.8	0.0023353909465020574	0.0016383744855967078	0.00015689300411522632
2	7.84	0.0024665637860082305	0.0012448559670781892	0.00021347736625514403
2	7.88	0.002829218106995885	0.0012319958847736626	0.00042695473251028805
2	7.92	0.0032664609053497944	0.00042695473251028805	0.0004655349794238683
2	7.96	0.0039609053497942385	0.00024176954732510288	0.0006790123456790123
2	8.0	0.00563014403292181	0.00016975308641975308	0.0012139917695473252
2	8.040000000000001	0.006766975308641975	0.0002623456790123457	0.0016820987654320987
2	8.08	0.008623971193415637	0.0005967078189300411	0.002435699588477366
2	8.120000000000001	0.008245884773662551	0.0002469135802469136	0.002597736625514403
2	8.16	0.011391460905349794	0.0008179012345679012	0.003778292181069959
2	8.2	0.006610082304526749	0.00011316872427983539	0.0023508230452674896
2	8.24	0.005295781893004115	0.00011574074074074075	0.002021604938271605
2	8.28	0.0032381687242798354	0.00018775720164609054	0.001051954732510288
2	8.32	0.0026697530864197533	0.00016975308641975308	0.0010699588477366254
2	8.36	0.0029526748971193417	0.0002160493827160494	0.001198559670781893
2	8.4	0.0024974279835390948	1.02880658436214e-05	0.0010056584362139918
2	8.44	0.0026646090534979423	0.00023919753086419754	0.0011445473251028807
2	8.48	0.0024305555555555556	0.00045781893004115225	0.000977366255144033
2	8.52	0.0017412551440329218	0.00051440329218107	0.0005324074074074074
2	8.56	0.001345164609053498	0.0007561728395061729	0.00020576131687242798
2	8.6	0.0013040123456790123	0.0005941358024691358	0.0003112139917695473
2	8.64	0.003958333333333334	0.0008230452674897119	0.0013503086419753086
2	8.68	0.0018106995884773663	0.00036265432098765433	0.0005375514403292181
2	8.72	0.001427469135802469	0.00030606995884773663	0.00043467078189300413
2	8.76	0.0012268518518518518	0.0003189300411522634	0.0002700617283950617
2	8.8	0.000720164609053498	0.0004243827160493827	4.6296296296296294e-05
2	8.84	0.0008719135802469135	0.0005195473251028807	0.00010545267489711934
2	8.88	0.0005504115226337449	0.0003292181069958848	3.8580246913580246e-05
2	8.92	0.0005169753086419753	0.0004063786008230453	3.3436213991769545e-05
2	8.96	0.0005709876543209877	0.000367798353909465	4.886831275720165e-05
2	9.0	0.0005941358024691358	0.00040380658436213994	8.487654320987654e-05
2	9.040000000000001	0.0008539094650205761	0.0006455761316872428	5.915637860082304e-05
2	9.08	0.0005915637860082304	0.0005246913580246914	1.54320987654321e-05
2	9.120000000000001	0.003284465020576132	0.0011111111111111111	0.0006430041152263374
2	9.16	0.0007998971193415638	0.000360082304526749	0.00011316872427983539
2	9.200000000000001	0.0012705761316872427	0.0007098765432098765	0.00011059670781893004
2	9.24	0.0010751028806584362	0.0007613168724279835	5.401234567901235e-05
2	9.28	0.0012782921810699588	0.0008950617283950618	0.00011316872427983539
2	9.32	0.000779320987654321	0.0005915637860082304	6.944444444444444e-05
2	9.36	0.0009182098765432099	0.0006455761316872428	4.372427983539095e-05
2	9.4	0.0006018518518518519	0.0003909465020576132	6.944444444444444e-05
2	9.44	0.0007175925925925926	0.0005864197530864197	2.8292181069958848e-05
2	9.48	0.0008513374485596708	0.0005195473251028807	2.8292181069958848e-05
2	9.52	0.0009207818930041152	0.0005169753086419753	6.687242798353909e-05
2	9.56	0.0015329218106995884	0.000720164609053498	0.00020576131687242798
2	9.6	0.003999485596707819	0.0015303497942386831	0.0007175925925925926
2	9.64	0.0016640946502057613	0.0008539094650205761	0.00015174897119341564
2	9.68	0.0010622427983539094	0.0006970164609053498	5.401234567901235e-05
2	9.72	0.0006198559670781893	0.0003832304526748971	7.973251028806585e-05
2	9.76	0.000257201646090535	0.00015432098765432098	5.6584362139917696e-05
2	9.8	0.0005915637860082304	0.00031378600823045265	4.886831275720165e-05
2	9.84	0.000676440329218107	0.0002880658436213992	0.00014660493827160494
2	9.88	0.0014377572016460905	0.0004912551440329218	0.0003497942386831276
2	9.92	0.002911522633744856	0.0007150205761316872	0.0009670781893004115
2	9.96	0.0041460905349794235	0.0004166666666666667	0.0018775720164609054
2	10.0	0.005740740740740741	0.0002803497942386831	0.0023791152263374486
2	10.040000000000001	0.006597222222222222	0.00011831275720164609	0.002829218106995885
2	10.08	0.011239711934156378	0.0006558641975308642	0.004053497942386831
2	10.120000000000001	0.00911008230452675	0.00013374485596707818	0.003132716049382716
2	10.16	0.009732510288065844	0.0003266460905349794	0.0030041152263374487
2	10.200000000000001	0.009912551440329218	0.0003986625514403292	0.002844650205761317
2	10.24	0.009979423868312758	0.0005709876543209877	0.0025848765432098767
2	10.28	0.010167181069958849	0.0009619341563786008	0.002052469135802469
2	10.32	0.010097736625514404	0.0011136831275720164	0.0017746913580246914
2	10.36	0.009804526748971193	0.0013323045267489711	0.0014891975308641975
2	10.4	0.009338991769547325	0.0011805555555555556	0.0015766460905349794
2	10.44	0.008397633744855967	0.0009542181069958848	0.0013786008230452676
2	10.48	0.007160493827160494	0.0007536008230452675	0.0011574074074074073
2	10.52	0.006221707818930041	0.0004320987654320988	0.0007253086419753087
2	10.56	0.007880658436213992	0.00084619341563786	0.0014068930041152264
2	10.6	0.004611625514403292	0.0007021604938271605	0.0005272633744855968
2	10.64	0.003140432098765432	0.0006018518518518519	0.00017746913580246913
2	10.68	0.0029963991769547324	0.001051954732510288	0.00022890946502057612
2	10.72	0.0020730452674897117	0.00073559670781893	7.973251028806585e-05
2	10.76	0.002487139917695473	0.0009310699588477366	7.973251028806585e-05
2	10.8	0.0028600823045267488	0.0008770576131687243	4.6296296296296294e-05
2	10.84	0.0034696502057613167	0.0009953703703703704	0.00010030864197530864
2	10.88	0.0034542181069958846	0.0010108024691358026	2.3148148148148147e-05
2	10.92	0.0038760288065843623	0.0013323045267489711	2.8292181069958848e-05
2	10.96	0.0035210905349794238	0.0016383744855967078	3.60082304526749e-05
2	11.0	0.003804012345679012	0.0019187242798353909	4.886831275720165e-05
2	11.040000000000001	0.006679526748971193	0.0022479423868312755	0.0007150205761316872
2	11.08	0.0033333333333333335	0.001926440329218107	0.0001234567901234568
2	11.120000000000001	0.0028986625514403294	0.0013425925925925925	0.0001388888888888889
2	11.16	0.0019187242798353909	0.0013914609053497942	0.00011316872427983539
2	11.200000000000001	0.0016512345679012346	0.0011625514403292181	0.0001388888888888889
2	11.24	0.0015277777777777779	0.0013143004115226337	4.886831275720165e-05
2	11.28	0.0015920781893004115	0.0012988683127572015	2.3148148148148147e-05
2	11.32	0.0016332304526748972	0.001242283950617284	2.5720164609053497e-05
2	11.36	0.0015020576131687243	0.0011368312757201646	5.1440329218106995e-05
2	11.4	0.0015637860082304527	0.0006584362139917696	2.8292181069958848e-05
2	11.44	0.0020601851851851853	0.00031378600823045265	6.944444444444444e-05
2	11.48	0.003019547325102881	0.00024434156378600825	4.6296296296296294e-05
2	11.52	0.006286008230452675	0.00044238683127572015	0.0006224279835390946
2	11.56	0.004948559670781893	9.259259259259259e-05	0.00010545267489711934
2	11.6	0.0057896090534979424	9.002057613168725e-05	0.0001234567901234568
2	11.64	0.006766975308641975	0.00013117283950617284	0.00016718106995884774
2	11.68	0.0069727366255144035	2.3148148148148147e-05	0.0001234567901234568
2	11.72	0.007695473251028807	0.00012602880658436213	5.6584362139917696e-05
2	11.76	0.008016975308641976	6.17283950617284e-05	2.5720164609053497e-05
2	11.8	0.008906893004115226	0.00020061728395061727	6.17283950617284e-05
2	11.84	0.008994341563786009	0.00014146090534979423	0.00012602880658436213
2	11.88	0.009135802469135803	0.0002726337448559671	0.0005015432098765432
2	11.92	0.009549897119341564	0.0006069958847736626	0.0010056584362139918
2	11.96	0.009665637860082305	0.0008359053497942387	0.0014326131687242799
2	12.0	0.011939300411522634	0.0011959876543209877	0.0027109053497942387
2	12.040000000000001	0.010156893004115226	0.0009825102880658436	0.0029243827160493827
2	12.08	0.009804526748971193	0.0012680041152263375	0.0029809670781893003
2	12.120000000000001	0.010172325102880658	0.001352880658436214	0.0034027777777777776
2	12.16	0.00992798353909465	0.0011008230452674897	0.0037165637860082303
2	12.200000000000001	0.009727366255144032	0.001301440329218107	0.0037962962962962963
2	12.24	0.009621913580246914	0.0011419753086419754	0.003945473251028807
2	12.280000000000001	0.0091820987654321	0.0013143004115226337	0.003809156378600823
2	12.32	0.0075488683127572015	0.0007304526748971193	0.0034902263374485595
2	12.36	0.00632201646090535	0.0007638888888888889	0.0028858024691358025
2	12.4	0.004714506172839506	0.00033179012345679014	0.0023251028806584363
2	12.44	0.0032304526748971195	0.0001748971193415638	0.0017412551440329218
2	12.48	0.005679012345679012	0.0007304526748971193	0.00231738683127572
2	12.52	0.0025565843621399176	0.00017746913580246913	0.001368312757201646
2	12.56	0.003042695473251029	0.0001748971193415638	0.0016255144032921811
2	12.6	0.0033153292181069957	0.00018518518518518518	0.0016949588477366256
2	12.64	0.003917181069958847	0.00015432098765432098	0.002088477366255144
2	12.68	0.0042361111111111115	0.00011059670781893004	0.002283950617283951
2	12.72	0.004387860082304526	6.430041152263375e-05	0.0025308641975308644
2	12.76	0.004565329218106996	0.00035493827160493826	0.002361111111111111
2	12.8	0.003719135802469136	0.00018261316872427984	0.0020344650205761316
2	12.84	0.004068930041152263	0.0007896090534979424	0.0017001028806584361
2	12.88	0.003603395061728395	0.000558127572016461	0.001412037037037037
2	12.92	0.0033950617283950617	0.000992798353909465	0.0011625514403292181
2	12.96	0.004902263374485597	0.0012962962962962963	0.0013040123456790123
2	13.0	0.0026697530864197533	0.000889917695473251	0.0008641975308641976
2	13.040000000000001	0.002404835390946502	0.0007175925925925926	0.0007998971193415638
2	13.08	0.0025823045267489714	0.0006661522633744856	0.0009002057613168725
2	13.120000000000001	0.002844650205761317	0.00034722222222222224	0.0013040123456790123
2	13.16	0.00290380658436214	0.0003575102880658436	0.0013786008230452676
2	13.200000000000001	0.0025797325102880657	0.00022633744855967078	0.0012808641975308641
2	13.24	0.0021502057613168725	0.00030092592592592595	0.0008564814814814815
2	13.280000000000001	0.0022633744855967077	0.00028292181069958846	0.0008204732510288066
2	13.32	0.0011291152263374485	4.6296296296296294e-05	0.0004398148148148148
2	13.36	0.001412037037037037	3.60082304526749e-05	0.0005889917695473251
2	13.4	0.001404320987654321	1.2860082304526749e-05	0.0006944444444444445
2	13.44	0.004465020576131688	0.0006095679012345679	0.0014300411522633744
2	13.48	0.001535493827160494	0.0002777777777777778	0.0005606995884773662
2	13.52	0.0016049382716049382	0.0003986625514403292	0.0005478395061728395
2	13.56	0.0017232510288065844	0.0005118312757201646	0.00041152263374485596
2	13.6	0.0014866255144032922	0.0005992798353909465	0.00025205761316872427
2	13.64	0.0018338477366255145	0.0007304526748971193	0.00031378600823045265
2	13.68	0.0020550411522633743	0.0011651234567901234	0.00031378600823045265
2	13.72	0.0022608024691358024	0.0012217078189300412	0.0001594650205761317
2	13.76	0.0027623456790123457	0.001419753086419753	0.00038580246913580245
2	13.8	0.0028343621399176955	0.0015329218106995884	0.00040123456790123454
2	13.84	0.0030401234567901236	0.0018106995884773663	0.0004140946502057613
2	13.88	0.003094135802469136	0.001566358024691358	0.0006455761316872428
2	13.92	0.005733024691358024	0.002433127572016461	0.0010802469135802468
2	13.96	0.0032664609053497944	0.001977880658436214	0.00047582304526748974
2	14.0	0.0029603909465020575	0.0018364197530864198	0.00043724279835390947
2	14.040000000000001	0.002880658436213992	0.0019958847736625514	0.0002777777777777778
2	14.08	0.002780349794238683	0.001926440329218107	0.00011831275720164609
2	14.120000000000001	0.003222736625514403	0.002147633744855967	0.0003935185185185185
2	14.16	0.0035982510288065845	0.0022402263374485597	0.00047325102880658434
2	14.200000000000001	0.0037114197530864197	0.0024074074074074076	0.0005529835390946502
2	14.24	0.004879115226337449	0.0027674897119341563	0.0007690329218106996
2	14.280000000000001	0.005411522633744856	0.002932098765432099	0.0010828189300411523
2	14.32	0.0064789094650205764	0.00323559670781893	0.001574074074074074
2	14.36	0.006520061728395062	0.003263888888888889	0.001455761316872428
2	14.4	0.008942901234567901	0.003580246913580247	0.0021013374485596707
2	14.44	0.007013888888888889	0.0029578189300411522	0.0018955761316872429
2	14.48	0.007155349794238683	0.002772633744855967	0.002183641975308642
2	14.52	0.006460905349794239	0.0026286008230452674	0.0018441358024691358
2	14.56	0.006854423868312757	0.0025	0.002332818930041152
2	14.6	0.007155349794238683	0.0025411522633744855	0.0026440329218106995
2	14.64	0.007821502057613169	0.002484567901234568	0.0028703703703703703
2	14.68	0.008189300411522634	0.00231738683127572	0.003104423868312757
2	14.72	0.009272119341563786	0.0020344650205761316	0.004079218106995885
2	14.76	0.010601851851851852	0.0018647119341563786	0.004912551440329218
2	14.8	0.010979938271604938	0.0013580246913580246	0.005234053497942387
2	14.84	0.011676954732510288	0.0010339506172839506	0.005457818930041152
2	14.88	0.014465020576131688	0.0013425925925925925	0.006116255144032922
2	14.92	0.011895576131687242	0.00031378600823045265	0.005578703703703704
2	14.96	0.012348251028806585	0.0003189300411522634	0.005596707818930041
2	15.0	0.011414609053497943	0.0002957818930041152	0.004822530864197531
2	15.040000000000001	0.010452674897119341	9.77366255144033e-05	0.004498456790123457
2	15.08	0.010218621399176954	0.00036522633744855967	0.0036959876543209876
2	15.120000000000001	0.009184670781893004	0.0003446502057613169	0.0030606995884773663
2	15.16	0.007919238683127572	0.0003755144032921811	0.0018852880658436213
2	15.200000000000001	0.007456275720164609	0.0001646090534979424	0.0013914609053497942
2	15.24	0.005871913580246913	5.1440329218106995e-05	0.0005169753086419753
2	15.280000000000001	0.005681584362139918	0.00022890946502057612	0.00022890946502057612
2	15.32	0.004848251028806584	7.716049382716049e-05	5.915637860082304e-05
2	15.36	0.0075257201646090535	0.0008436213991769547	0.0007921810699588477
2	15.4	0.004084362139917696	0.00031378600823045265	0.0001388888888888889
2	15.44	0.0042258230452674895	0.0003215020576131687	0.0001594650205761317
2	15.48	0.0030555555555555557	5.915637860082304e-05	8.23045267489712e-05
2	15.52	0.0029012345679012346	0.0001954732510288066	0.00017746913580246913
2	15.56	0.0023945473251028807	0.00021862139917695473	3.3436213991769545e-05
2	15.6	0.0019315843621399177	0.00013117283950617284	8.74485596707819e-05
2	15.64	0.0012911522633744857	8.74485596707819e-05	0.00019804526748971193
2	15.68	0.00084619341563786	6.687242798353909e-05	5.401234567901235e-05
2	15.72	0.0006815843621399177	0.00014917695473251028	0.00010288065843621399
2	15.76	0.00032407407407407406	2.5720164609053497e-05	3.08641975308642e-05
2	15.8	0.00023919753086419754	0.00015432098765432098	3.3436213991769545e-05
2	15.84	0.002896090534979424	0.0007818930041152264	0.0006018518518518519
2	15.88	0.0007818930041152264	0.00040380658436213994	5.401234567901235e-05
2	15.92	0.000985082304526749	0.0006147119341563787	7.20164609053498e-05
2	15.96	0.0015612139917695472	0.000985082304526749	8.74485596707819e-05
2	16.0	0.0015612139917695472	0.0011445473251028807	8.74485596707819e-05
2	16.04	0.0017541152263374487	0.0013503086419753086	0.00015174897119341564
2	16.080000000000002	0.0017283950617283952	0.0013914609053497942	7.973251028806585e-05
2	16.12	0.0015457818930041153	0.0012705761316872427	6.687242798353909e-05
2	16.16	0.0017978395061728396	0.0014223251028806585	7.20164609053498e-05
2	16.2	0.0016332304526748972	0.0011676954732510287	5.1440329218106995e-05
2	16.240000000000002	0.0018878600823045268	0.00113940329218107	2.3148148148148147e-05
2	16.28	0.0018672839506172839	0.0011522633744855968	1.2860082304526749e-05
2	16.32	0.005066872427983539	0.0019187242798353909	0.0006018518518518519
2	16.36	0.00279320987654321	0.0015689300411522633	8.23045267489712e-05
2	16.4	0.0028472222222222223	0.0017232510288065844	6.944444444444444e-05
2	16.44	0.0030324074074074073	0.001743827160493827	8.23045267489712e-05
2	16.48	0.003472222222222222	0.0019367283950617283	8.487654320987654e-05
2	16.52	0.0036651234567901233	0.00209619341563786	0.00021862139917695473
2	16.56	0.0042489711934156375	0.002052469135802469	0.00011831275720164609
2	16.6	0.0037448559670781893	0.0017258230452674897	0.00014660493827160494
2	16.64	0.003981481481481482	0.0017155349794238683	0.0002777777777777778
2	16.68	0.0038348765432098765	0.0017155349794238683	0.00028549382716049385
2	16.72	0.003829732510288066	0.001712962962962963	0.0002700617283950617
2	16.76	0.003927469135802469	0.0017155349794238683	0.00029063786008230453
2	16.8	0.005529835390946502	0.0014248971193415638	0.001044238683127572
2	16.84	0.002705761316872428	0.0010056584362139918	0.00025977366255144034
2	16.88	0.0022402263374485597	0.0009670781893004115	0.0002314814814814815
2	16.92	0.0022145061728395064	0.0008513374485596708	0.00019032921810699588
2	16.96	0.00165380658436214	0.0006712962962962962	6.430041152263375e-05
2	17.0	0.0020730452674897117	0.0005041152263374485	0.00024176954732510288
2	17.04	0.001875	0.000522119341563786	2.3148148148148147e-05
2	17.080000000000002	0.0019521604938271605	0.0003986625514403292	6.944444444444444e-05
2	17.12	0.0024022633744855966	0.00017746913580246913	7.71604938271605e-06
2	17.16	0.0029758230452674897	0.00039609053497942386	0.00011574074074074075
2	17.2	0.0034799382716049383	0.00020061728395061727	6.687242798353909e-05
2	17.240000000000002	0.003904320987654321	0.00021862139917695473	5.6584362139917696e-05
2	17.28	0.0075591563786008235	0.001059670781893004	0.0005838477366255144
2	17.32	0.005787037037037037	0.0007947530864197531	8.23045267489712e-05
2	17.36	0.006718106995884774	0.0013554526748971194	0.000257201646090535
2	17.400000000000002	0.0073868312757201645	0.0016512345679012346	0.0002160493827160494
2	17.44	0.009068930041152263	0.002067901234567901	0.0003420781893004115
2	17.48	0.009122942386831276	0.0019804526748971193	0.000668724279835391
2	17.52	0.009953703703703704	0.0017463991769547326	0.0003575102880658436
2	17.56	0.009637345679012345	0.0009284979423868312	0.0006944444444444445
2	17.6	0.009827674897119342	0.00019032921810699588	0.0006995884773662552
2	17.64	0.010149176954732511	7.20164609053498e-05	0.0007716049382716049
2	17.68	0.010931069958847737	3.60082304526749e-05	0.0007844650205761317
2	17.72	0.010992798353909466	1.2860082304526749e-05	0.0006198559670781893
2	17.76	0.015776748971193414	0.0010056584362139918	0.0016589506172839507
2	17.8	0.01463991769547325	0.0007510288065843622	0.0008924897119341564
2	17.84	0.017479423868312756	0.002322530864197531	0.000668724279835391
2	17.88	0.019871399176954734	0.003647119341563786	0.0008847736625514403
2	17.92	0.023634259259259258	0.005020576131687242	0.0008770576131687243
2	17.96	0.025704732510288066	0.005146604938271605	0.0009825102880658436
2	18.0	0.025967078189300413	0.004981995884773663	0.001051954732510288
2	18.04	0.02522119341563786	0.004567901234567902	0.0010776748971193415
2	18.080000000000002	0.022646604938271604	0.004143518518518519	0.0010108024691358026
2	18.12	0.021064814814814814	0.003323045267489712	0.0010185185185185184
2	18.16	0.019493312757201647	0.00290380658436214	0.0010468106995884774
2	18.2	0.0175488683127572	0.0020987654320987655	0.0011882716049382716
2	18.240000000000002	0.01881172839506173	0.0024305555555555556	0.0018209876543209876
2	18.28	0.013981481481481482	0.001345164609053498	0.001368312757201646
2	18.32	0.013330761316872428	0.0013040123456790123	0.00169238683127572
2	18.36	0.010643004115226338	0.0009465020576131687	0.0009490740740740741
2	18.400000000000002	0.010380658436213991	0.0011702674897119342	0.0010416666666666667
2	18.44	0.008644547325102881	0.0007587448559670781	0.0008101851851851852
2	18.48	0.007939814814814814	0.0006970164609053498	0.0007047325102880658
2	18.52	0.005005144032921811	0.0005684156378600823	0.0002726337448559671
2	18.56	0.004583333333333333	0.0006121399176954733	0.0003369341563786008
2	18.6	0.004480452674897119	0.00045781893004115225	9.002057613168725e-05
2	18.64	0.006177983539094651	0.0006430041152263374	0.00031378600823045265
2	18.68	0.006286008230452675	0.0005195473251028807	0.00013117283950617284
2	18.72	0.01139917695473251	0.0011496913580246913	0.0008539094650205761
2	18.76	0.011728395061728396	0.0006995884773662552	0.0004140946502057613
2	18.8	0.012896090534979424	0.0003292181069958848	0.0005041152263374485
2	18.84	0.015645576131687242	0.0005606995884773662	0.0009696502057613169
2	18.88	0.01765946502057613	0.0006018518518518519	0.0005375514403292181
2	18.92	0.01974537037037037	0.000625	0.0006121399176954733
2	18.96	0.018829732510288067	0.0004938271604938272	0.00034722222222222224
2	19.0	0.018775720164609055	0.00043467078189300413	0.0007150205761316872
2	19.04	0.017301954732510286	0.0002803497942386831	0.00039609053497942386
2	19.080000000000002	0.01689300411522634	0.00026748971193415636	0.0004320987654320988
2	19.12	0.015048868312757202	0.00021347736625514403	0.000529835390946502
2	19.16	0.015102880658436214	0.0003755144032921811	0.00073559670781893
2	19.2	0.015982510288065844	0.0005632716049382716	0.0015792181069958849
2	19.240000000000002	0.013371913580246914	0.00040380658436213994	0.0008513374485596708
2	19.28	0.01363940329218107	0.0004218106995884774	0.0011728395061728395
2	19.32	0.01289866255144033	0.0004320987654320988	0.0016280864197530864
2	19.36	0.012654320987654321	0.00027520576131687244	0.002145061728395062
2	19.400000000000002	0.010534979423868314	4.372427983539095e-05	0.0017618312757201645
2	19.44	0.008955761316872427	9.516460905349794e-05	0.001301440329218107
2	19.48	0.006728395061728395	7.973251028806585e-05	0.000985082304526749
2	19.52	0.00563014403292181	8.487654320987654e-05	0.0011574074074074073
2	19.56	0.004717078189300412	7.973251028806585e-05	0.0012165637860082304
2	19.6	0.004441872427983539	9.77366255144033e-05	0.0006378600823045268
2	19.64	0.0047067901234567906	0.00011059670781893004	0.0009516460905349795
2	19.68	0.006954732510288066	0.0007664609053497942	0.0014506172839506173
2	19.72	0.0023482510288065843	0.00043467078189300413	0.00022633744855967078
2	19.76	0.0020498971193415637	0.0007433127572016461	7.20164609053498e-05
2	19.8	0.0029089506172839505	0.001059670781893004	0.0001646090534979424
2	19.84	0.003045267489711934	0.0008076131687242799	0.0001646090534979424
2	19.88	0.005200617283950618	0.0013040123456790123	0.00017746913580246913
2	19.92	0.006983024691358025	0.00113940329218107	3.60082304526749e-05
2	19.96	0.011183127572016461	0.001419753086419753	2.3148148148148147e-05
2	20.0	0.012952674897119341	0.0008976337448559671	1.02880658436214e-05
2	20.04	0.0157690329218107	0.001301440329218107	0.00022376543209876544
2	20.080000000000002	0.015722736625514402	0.0016255144032921811	0.00028292181069958846
2	20.12	0.01579732510288066	0.0023019547325102883	0.0005092592592592592
2	20.16	0.019017489711934156	0.0037319958847736624	0.0013477366255144033
2	20.2	0.017497427983539093	0.004356995884773663	0.0006069958847736626
2	20.240000000000002	0.019300411522633745	0.005056584362139917	0.0007561728395061729
2	20.28	0.020401234567901234	0.005694444444444445	0.0010545267489711935
2	20.32	0.0201440329218107	0.005740740740740741	0.0009593621399176954
2	20.36	0.01989454732510288	0.006234567901234568	0.000941358024691358
2	20.400000000000002	0.019634773662551442	0.005871913580246913	0.0010905349794238684
2	20.44	0.017641460905349793	0.005509259259259259	0.0006918724279835391
2	20.48	0.017255658436213992	0.00503858024691358	0.0007767489711934157
2	20.52	0.015280349794238684	0.004701646090534979	0.0008359053497942387
2	20.56	0.013631687242798354	0.003883744855967078	0.0007716049382716049
2	20.6	0.012026748971193416	0.003207304526748971	0.000684156378600823
2	20.64	0.014318415637860082	0.003184156378600823	0.0017592592592592592
2	20.68	0.009832818930041152	0.0021347736625514403	0.0010030864197530865
2	20.72	0.00988940329218107	0.0019753086419753087	0.001368312757201646
2	20.76	0.008984053497942388	0.001720679012345679	0.0014609053497942387
2	20.8	0.00800925925925926	0.001198559670781893	0.0017849794238683128
2	20.84	0.006965020576131687	0.001059670781893004	0.0016075102880658437
2	20.88	0.006664094650205761	0.0007253086419753087	0.0016358024691358025
2	20.92	0.006761831275720165	0.0008410493827160494	0.001661522633744856
2	20.96	0.005195473251028806	0.00030092592592592595	0.00169238683127572
2	21.0	0.005213477366255144	0.0002932098765432099	0.0015380658436213992
2	21.04	0.0037345679012345677	5.6584362139917696e-05	0.0012757201646090535
2	21.080000000000002	0.003924897119341564	4.886831275720165e-05	0.001610082304526749
2	21.12	0.006298868312757201	0.00032407407407407406	0.0022530864197530865
2	21.16	0.004647633744855967	6.17283950617284e-05	0.0017181069958847736
2	21.2	0.004781378600823045	6.687242798353909e-05	0.0016023662551440329
2	21.240000000000002	0.005763888888888889	0.00014660493827160494	0.001522633744855967
2	21.28	0.005833333333333334	0.00036522633744855967	0.0014146090534979425
2	21.32	0.006082818930041152	0.0004475308641975309	0.0015020576131687243
2	21.36	0.006273148148148148	0.0005066872427983539	0.0014326131687242799
2	21.400000000000002	0.006008230452674897	0.0007304526748971193	0.0012345679012345679
2	21.44	0.006381172839506173	0.0010751028806584362	0.0012551440329218106
2	21.48	0.006535493827160494	0.0012705761316872427	0.0010699588477366254
2	21.52	0.008096707818930042	0.0021270576131687245	0.0010879629629629629
2	21.56	0.008366769547325103	0.0021604938271604936	0.0009876543209876543
2	21.6	0.011450617283950618	0.0032664609053497944	0.0015277777777777779
2	21.64	0.009472736625514403	0.0038708847736625513	0.0010185185185185184
2	21.68	0.010318930041152263	0.004943415637860082	0.0011008230452674897
2	21.72	0.009971707818930042	0.005336934156378601	0.001059670781893004
2	21.76	0.010398662551440329	0.006352880658436214	0.000925925925925926
2	21.8	0.009346707818930041	0.006419753086419753	0.0006893004115226338
2	21.84	0.009891975308641976	0.00694701646090535	0.0007098765432098765
2	21.88	0.00974022633744856	0.007240226337448559	0.0007844650205761317
2	21.92	0.009007201646090535	0.007199074074074074	0.000625
2	21.96	0.008773148148148148	0.007124485596707819	0.00073559670781893
2	22.0	0.007924382716049382	0.006702674897119342	0.0005375514403292181
2	22.04	0.007083333333333333	0.006077674897119341	0.00027520576131687244
2	22.080000000000002	0.00868312757201646	0.005504115226337448	0.0008693415637860083
2	22.12	0.006023662551440329	0.004035493827160494	0.00040123456790123454
2	22.16	0.012242798353909465	0.0029218106995884774	0.0004938271604938272
2	22.2	0.02420267489711934	0.0016640946502057613	0.0006172839506172839
2	22.240000000000002	0.03623971193415638	0.001154835390946502	0.00043467078189300413
2	22.28	0.054958847736625516	0.0006995884773662552	0.0005246913580246914
2	22.32	0.06440586419753086	0.0006790123456790123	0.00031378600823045265
2	22.36	0.07131172839506172	0.000573559670781893	0.000360082304526749
2	22.400000000000002	0.07259002057613169	0.0005246913580246914	0.0003780864197530864
2	22.44	0.0688503086419753	0.0008770576131687243	0.0001234567901234568
2	22.48	0.07141975308641975	0.001000514403292181	0.00014146090534979423
2	22.52	0.06957304526748971	0.0018441358024691358	0.00020576131687242798
2	22.56	0.09071244855967078	0.00367798353909465	0.0014583333333333334
2	22.6	0.1026929012345679	0.0042258230452674895	0.0002932098765432099
2	22.64	0.12095164609053498	0.004825102880658436	0.00038580246913580245
2	22.68	0.13193158436213992	0.005105452674897119	0.0004398148148148148
2	22.72	0.1425514403292181	0.005437242798353909	0.0043055555555555555
2	22.76	0.14655349794238684	0.004925411522633745	0.014439300411522634
2	22.8	0.16179269547325104	0.004588477366255144	0.02690843621399177
2	22.84	0.1886522633744856	0.003155864197530864	0.04029320987654321
2	22.88	0.21396090534979423	0.0027160493827160493	0.05694701646090535
2	22.92	0.22573302469135803	0.0015432098765432098	0.07722479423868313
2	22.96	0.22664351851851852	0.0010673868312757202	0.1011548353909465
2	23.0	0.249565329218107	0.0009233539094650206	0.12407921810699589
2	23.04	0.27631172839506174	0.0011856995884773664	0.1471167695473251
2	23.080000000000002	0.2991795267489712	0.012075617283950617	0.1552957818930041
2	23.12	0.3270704732510288	0.028819444444444446	0.15234310699588477
2	23.16	0.33939557613168725	0.04876543209876543	0.13186728395061728
2	23.2	0.3455015432098765	0.08404835390946502	0.1001954732510288
2	23.240000000000002	0.33855967078189303	0.11421553497942387	0.06594135802469135
2	23.28	0.3203935185185185	0.12558641975308643	0.04224279835390946
2	23.32	0.3134439300411523	0.13636316872427984	0.017890946502057612
2	23.36	0.29573302469135804	0.14030864197530865	0.0030041152263374487
2	23.400000000000002	0.29305555555555557	0.13002829218106995	0.0020036008230452677
2	23.44	0.2766486625514403	0.10816358024691358	0.0017412551440329218
2	23.48	0.2720576131687243	0.08914866255144033	0.0014609053497942387
2	23.52	0.2365354938271605	0.066875	0.0027186213991769546
2	23.56	0.19650977366255143	0.04934156378600823	0.0009747942386831276
2	23.6	0.17655349794238684	0.04015432098765432	0.000882201646090535
2	23.64	0.14405864197530865	0.024459876543209875	0.00045781893004115225
2	23.68	0.10942644032921811	0.00800925925925926	0.00038065843621399177
2	23.72	0.08700102880658436	0.001484053497942387	0.00019290123456790122
2	23.76	0.07181841563786008	0.0012962962962962963	0.00012602880658436213
2	23.8	0.046566358024691355	0.0008950617283950618	5.915637860082304e-05
2	23.84	0.016800411522633747	0.000779320987654321	0.0001800411522633745
2	23.88	0.007973251028806584	0.0008487654320987654	5.401234567901235e-05
2	23.92	0.00856224279835391	0.0010570987654320988	8.487654320987654e-05
2	23.96	0.009632201646090535	0.0016486625514403291	7.973251028806585e-05
2	24.0	0.014717078189300412	0.0023996913580246913	0.001198559670781893
2	24.04	0.010444958847736625	0.0024897119341563785	7.458847736625514e-05
2	24.080000000000002	0.011790123456790123	0.0029012345679012346	0.0002109053497942387
2	24.12	0.012785493827160493	0.003968621399176955	9.259259259259259e-05
2	24.16	0.012409979423868314	0.003513374485596708	9.516460905349794e-05
2	24.2	0.01294238683127572	0.003719135802469136	0.00015174897119341564
2	24.240000000000002	0.012736625514403292	0.003410493827160494	0.00010288065843621399
2	24.28	0.012739197530864197	0.002978395061728395	0.00018518518518518518
2	24.32	0.013438786008230452	0.0035313786008230453	0.00023405349794238683
2	24.36	0.014104938271604939	0.002800925925925926	0.0002623456790123457
2	24.400000000000002	0.01440329218106996	0.0033950617283950617	0.0001234567901234568
2	24.44	0.014758230452674896	0.003227880658436214	0.00045267489711934157
2	24.48	0.01741255144032922	0.0031738683127572015	0.0010853909465020576
2	24.52	0.014063786008230453	0.002145061728395062	0.0003755144032921811
2	24.560000000000002	0.014097222222222223	0.0021887860082304526	0.00051440329218107
2	24.6	0.013297325102880658	0.002183641975308642	0.0008127572016460906
2	24.64	0.013287037037037036	0.001965020576131687	0.0014763374485596708
2	24.68	0.012368827160493827	0.0014994855967078188	0.0013143004115226337
2	24.72	0.012291666666666666	0.0016152263374485598	0.0015380658436213992
2	24.76	0.011129115226337449	0.0013631687242798354	0.0009079218106995885
2	24.8	0.01043724279835391	0.0013811728395061729	0.0006815843621399177
2	24.84	0.009068930041152263	0.0011342592592592593	0.0003755144032921811
2	24.88	0.008564814814814815	0.0015303497942386831	0.00027520576131687244
2	24.92	0.00712962962962963	0.001324588477366255	0.00018261316872427984
2	24.96	0.00900462962962963	0.0016486625514403291	0.0008693415637860083
2	25.0	0.004876543209876543	0.0009567901234567902	0.00019804526748971193
2	25.04	0.0042026748971193415	0.000727880658436214	0.0002160493827160494
2	25.080000000000002	0.00334619341563786	0.0006481481481481481	0.00015432098765432098
2	25.12	0.0028112139917695475	0.00038065843621399177	0.00022119341563786008
2	25.16	0.0024922839506172838	0.0002777777777777778	0.00011831275720164609
2	25.2	0.0025823045267489714	0.00038065843621399177	0.00015174897119341564
2	25.240000000000002	0.0027469135802469136	0.0004218106995884774	0.0001080246913580247
2	25.28	0.0015895061728395062	0.00010545267489711934	6.687242798353909e-05
2	25.32	0.001574074074074074	0.00017232510288065845	8.487654320987654e-05
2	25.36	0.0008770576131687243	0.00011574074074074075	6.687242798353909e-05
2	25.400000000000002	0.0016846707818930042	0.00029835390946502055	5.915637860082304e-05
2	25.44	0.004647633744855967	0.0006327160493827161	0.00047582304526748974
2	25.48	0.0038374485596707818	0.00019804526748971193	7.973251028806585e-05
2	25.52	0.0045241769547325105	0.0002469135802469136	6.687242798353909e-05
2	25.560000000000002	0.005223765432098766	0.00021862139917695473	7.20164609053498e-05
2	25.6	0.005537551440329218	0.00015689300411522632	6.430041152263375e-05
2	25.64	0.006512345679012346	0.0004912551440329218	4.886831275720165e-05
2	25.68	0.007391975308641975	0.0004938271604938272	0.00018518518518518518
2	25.72	0.007973251028806584	0.0005452674897119342	0.00015432098765432098
2	25.76	0.00981224279835391	0.0007150205761316872	0.00012602880658436213
2	25.8	0.011643518518518518	0.0014506172839506173	5.1440329218106995e-05
2	25.84	0.013441358024691359	0.00169238683127572	8.23045267489712e-05
2	25.88	0.014104938271604939	0.0023636831275720164	5.6584362139917696e-05
2	25.92	0.019063786008230454	0.0033153292181069957	0.0010802469135802468
2	25.96	0.016141975308641976	0.0032407407407407406	0.00043724279835390947
2	26.0	0.0161059670781893	0.003155864197530864	0.0004475308641975309
2	26.04	0.016368312757201645	0.0038991769547325104	0.00047325102880658434
2	26.080000000000002	0.017358539094650207	0.00386059670781893	0.0008847736625514403
2	26.12	0.017420267489711934	0.004699074074074074	0.0006224279835390946
2	26.16	0.017376543209876544	0.0042489711934156375	0.0008101851851851852
2	26.2	0.01699845679012346	0.0046167695473251025	0.0005349794238683127
2	26.240000000000002	0.01572530864197531	0.00419238683127572	0.0004166666666666667
2	26.28	0.015817901234567902	0.004588477366255144	0.0002109053497942387
2	26.32	0.015241769547325102	0.004346707818930041	0.00042695473251028805
2	26.36	0.016129115226337448	0.004531893004115227	0.0004603909465020576
2	26.400000000000002	0.019781378600823046	0.005090020576131687	0.0020267489711934157
2	26.44	0.01897119341563786	0.004773662551440329	0.0020859053497942386
2	26.48	0.018852880658436214	0.004272119341563786	0.0021219135802469135
2	26.52	0.01866769547325103	0.003996913580246913	0.002196502057613169
2	26.560000000000002	0.01731738683127572	0.0035776748971193414	0.001965020576131687
2	26.6	0.01607253086419753	0.0033204732510288067	0.0018544238683127572
2	26.64	0.015316358024691359	0.00283179012345679	0.0012808641975308641
2	26.68	0.015997942386831276	0.0027674897119341563	0.001103395061728395
2	26.72	0.017361111111111112	0.002926954732510288	0.0012319958847736626
2	26.76	0.018194444444444444	0.0030504115226337447	0.0012319958847736626
2	26.8	0.01885030864197531	0.00356738683127572	0.0011111111111111111
2	26.84	0.01804269547325103	0.0034953703703703705	0.0009439300411522634
2	26.88	0.02102366255144033	0.0042258230452674895	0.0019984567901234567
2	26.92	0.018698559670781892	0.003667695473251029	0.0011676954732510287
2	26.96	0.018719135802469134	0.003778292181069959	0.001376028806584362
2	27.0	0.016278292181069957	0.003287037037037037	0.0010776748971193415
2	27.04	0.015573559670781893	0.0035956790123456792	0.0012139917695473252
2	27.080000000000002	0.01386059670781893	0.003912037037037037	0.0009516460905349795
2	27.12	0.011507201646090535	0.004405864197530864	0.0007047325102880658
2	27.16	0.010316358024691358	0.00441358024691358	0.00051440329218107
2	27.2	0.009423868312757202	0.004549897119341564	0.0003369341563786008
2	27.240000000000002	0.009750514403292181	0.005162037037037037	0.00038065843621399177
2	27.28	0.008513374485596708	0.005907921810699588	0.00018261316872427984
2	27.32	0.010228909465020575	0.0063400205761316875	0.0005478395061728395
2	27.36	0.01426440329218107	0.006959876543209877	0.0011008230452674897
2	27.400000000000002	0.012914094650205762	0.006190843621399177	0.0007690329218106996
2	27.44	0.012896090534979424	0.005473251028806584	0.0004655349794238683
2	27.48	0.013688271604938271	0.004773662551440329	0.0007253086419753087
2	27.52	0.01364454732510288	0.004426440329218107	0.0006352880658436214
2	27.560000000000002	0.014210390946502057	0.003832304526748971	0.0008050411522633745
2	27.6	0.013742283950617284	0.0033924897119341564	0.0005941358024691358
2	27.64	0.014110082304526749	0.0031635802469135803	0.0006404320987654321
2	27.68	0.014279835390946502	0.0029243827160493827	0.0006044238683127572
2	27.72	0.01445216049382716	0.0022659465020576134	0.0007304526748971193
2	27.76	0.01510030864197531	0.002006172839506173	0.0011599794238683128
2	27.8	0.014945987654320987	0.0017669753086419753	0.0008641975308641976
2	27.84	0.018557098765432097	0.002968106995884774	0.0016872427983539095
2	27.88	0.016167695473251028	0.0024691358024691358	0.0010751028806584362
2	27.92	0.016535493827160495	0.002433127572016461	0.0009490740740740741
2	27.96	0.016496913580246915	0.002368827160493827	0.0009387860082304527
2	28.0	0.017188786008230452	0.0025437242798353908	0.0011702674897119342
2	28.04	0.016944444444444446	0.0028343621399176955	0.001190843621399177
2	28.080000000000002	0.016520061728395062	0.0028497942386831276	0.0011213991769547325
2	28.12	0.016751543209876544	0.0028497942386831276	0.0015946502057613168
2	28.16	0.014542181069958847	0.001990740740740741	0.001491769547325103
2	28.2	0.014205246913580247	0.001712962962962963	0.0016846707818930042
2	28.240000000000002	0.013233024691358024	0.0015946502057613168	0.0011959876543209877
2	28.28	0.01313528806584362	0.0015123456790123457	0.0013194444444444445
2	28.32	0.01544238683127572	0.0020550411522633743	0.0020859053497942386
2	28.36	0.013006687242798354	0.001882716049382716	0.001859567901234568
2	28.400000000000002	0.010679012345679013	0.001008230452674897	0.0017669753086419753
2	28.44	0.010504115226337448	0.001293724279835391	0.0016306584362139917
2	28.48	0.008472222222222223	0.0006095679012345679	0.0016666666666666668
2	28.52	0.008289609053497942	0.0006018518518518519	0.0020036008230452677
2	28.560000000000002	0.00625	0.00033179012345679014	0.0017824074074074075
2	28.6	0.005424382716049383	0.0002700617283950617	0.0016718106995884773
2	28.64	0.0043852880658436216	0.00031378600823045265	0.0012962962962962963
2	28.68	0.00393261316872428	0.00014660493827160494	0.0012139917695473252
2	28.72	0.004418724279835391	0.00035493827160493826	0.0014429012345679012
2	28.76	0.005007716049382716	0.000529835390946502	0.0017592592592592592
2	28.8	0.008991769547325102	0.002145061728395062	0.0024922839506172838
2	28.84	0.0066049382716049385	0.002381687242798354	0.0016280864197530864
2	28.88	0.00800925925925926	0.0032613168724279834	0.0017952674897119341
2	28.92	0.007775205761316873	0.0033153292181069957	0.0016872427983539095
2	28.96	0.0088940329218107	0.003966049382716049	0.0019135802469135803
2	29.0	0.00837448559670782	0.0040406378600823046	0.0016718106995884773
2	29.04	0.008665123456790123	0.004534465020576132	0.0014994855967078188
2	29.080000000000002	0.0079809670781893	0.00481738683127572	0.0009979423868312757
2	29.12	0.008467078189300412	0.005465534979423869	0.0008101851851851852
2	29.16	0.008948045267489713	0.0055015432098765435	0.0010673868312757202
2	29.2	0.00914866255144033	0.005941358024691358	0.0008487654320987654
2	29.240000000000002	0.010244341563786008	0.006268004115226338	0.0010236625514403292
2	29.28	0.012358539094650206	0.007055041152263374	0.0013940329218106995
2	29.32	0.010108024691358025	0.0066512345679012345	0.0005658436213991769
2	29.36	0.010326646090534979	0.006772119341563786	0.0005452674897119342
2	29.400000000000002	0.010372942386831275	0.006468621399176954	0.0007098765432098765
2	29.44	0.009665637860082305	0.0065252057613168725	0.0003420781893004115
2	29.48	0.01033179012345679	0.006584362139917695	0.000462962962962963
2	29.52	0.009320987654320987	0.006401748971193415	2.8292181069958848e-05
2	29.560000000000002	0.00952417695473251	0.00636574074074074	0.0001388888888888889
2	29.6	0.009375	0.006206275720164609	7.716049382716049e-05
2	29.64	0.009035493827160493	0.005622427983539095	8.23045267489712e-05
2	29.68	0.00853395061728395	0.005290637860082305	3.3436213991769545e-05
2	29.72	0.008852880658436214	0.005270061728395062	0.00013117283950617284
2	29.76	0.01136059670781893	0.005504115226337448	0.0006352880658436214
2	29.8	0.00881687242798354	0.0051105967078189304	9.516460905349794e-05
2	29.84	0.00929783950617284	0.005010288065843621	0.0001954732510288066
2	29.88	0.00912551440329218	0.004904835390946502	9.259259259259259e-05
2	29.92	0.01007716049382716	0.005496399176954733	0.00014146090534979423
2	29.96	0.009750514403292181	0.005344650205761317	4.372427983539095e-05
2	30.0	0.01154320987654321	0.006319444444444444	0.00010288065843621399
2	30.04	0.012114197530864198	0.006370884773662552	2.5720164609053497e-05
2	30.080000000000002	0.013166152263374486	0.006152263374485597	6.17283950617284e-05
2	30.12	0.013266460905349794	0.005444958847736625	0.00012088477366255144
2	30.16	0.013438786008230452	0.00466820987654321	4.11522633744856e-05
2	30.2	0.013940329218106996	0.004279835390946502	7.973251028806585e-05
2	30.240000000000002	0.016376028806584363	0.0041332304526748975	0.0005889917695473251
2	30.28	0.013518518518518518	0.0029012345679012346	5.6584362139917696e-05
2	30.32	0.013832304526748971	0.002487139917695473	5.401234567901235e-05
2	30.36	0.01371656378600823	0.0019238683127572017	5.1440329218106995e-05
2	30.400000000000002	0.01324074074074074	0.0016203703703703703	3.60082304526749e-05
2	30.44	0.012271090534979424	0.0014068930041152264	1.2860082304526749e-05
2	30.48	0.011358024691358024	0.0011136831275720164	1.54320987654321e-05
2	30.52	0.010907921810699588	0.0010776748971193415	3.8580246913580246e-05
2	30.560000000000002	0.010277777777777778	0.0010802469135802468	0.00012602880658436213
2	30.6	0.009084362139917696	0.0007896090534979424	0.00014917695473251028
2	30.64	0.008320473251028807	0.0008050411522633745	6.17283950617284e-05
2	30.68	0.007296810699588477	0.0008770576131687243	0.00010545267489711934
2	30.72	0.009274691358024691	0.001558641975308642	0.0005375514403292181
2	30.76	0.006275720164609053	0.001095679012345679	5.401234567901235e-05
2	30.8	0.0062371399176954735	0.0012911522633744857	0.00010030864197530864
2	30.84	0.005	0.0011059670781893003	6.17283950617284e-05
2	30.88	0.004642489711934156	0.0012731481481481483	7.973251028806585e-05
2	30.92	0.003243312757201646	0.0011291152263374485	3.3436213991769545e-05
2	30.96	0.003359053497942387	0.001242283950617284	3.8580246913580246e-05
2	31.0	0.0021064814814814813	0.0009027777777777777	3.8580246913580246e-05
2	31.04	0.0019830246913580245	0.0008513374485596708	8.74485596707819e-05
2	31.080000000000002	0.0009284979423868312	0.0005709876543209877	1.02880658436214e-05
2	31.12	0.0011291152263374485	0.000625	0.00012602880658436213
2	31.16	0.0011882716049382716	0.00034722222222222224	1.800411522633745e-05
2	31.2	0.005002572016460905	0.000787037037037037	0.0006147119341563787
2	31.240000000000002	0.00125	0.0001594650205761317	5.915637860082304e-05
2	31.28	0.00113940329218107	0.0002160493827160494	4.6296296296296294e-05
2	31.32	0.0005812757201646091	8.23045267489712e-05	9.77366255144033e-05
2	31.36	0.0002700617283950617	5.401234567901235e-05	5.1440329218106995e-05
2	31.400000000000002	0.0003909465020576132	0.0	3.8580246913580246e-05
2	31.44	0.00013374485596707818	2.57201646090535e-06	3.3436213991769545e-05
2	31.48	0.0007767489711934157	0.00011059670781893004	5.915637860082304e-05
2	31.52	0.000676440329218107	4.6296296296296294e-05	8.487654320987654e-05
2	31.560000000000002	0.002777777777777778	0.0003497942386831276	0.00024176954732510288
2	31.6	0.005388374485596707	0.00047582304526748974	4.11522633744856e-05
2	31.64	0.008454218106995886	0.0005967078189300411	6.17283950617284e-05
2	31.68	0.013019547325102881	0.0016049382716049382	0.0004603909465020576
2	31.720000000000002	0.014228395061728395	0.0022016460905349795	3.60082304526749e-05
2	31.76	0.01775977366255144	0.003161008230452675	6.430041152263375e-05
2	31.8	0.020339506172839507	0.00411522633744856	3.8580246913580246e-05
2	31.84	0.021988168724279836	0.005012860082304527	3.8580246913580246e-05
2	31.88	0.022026748971193416	0.005380658436213992	3.3436213991769545e-05
2	31.92	0.021689814814814815	0.005383230452674897	6.430041152263375e-05
2	31.96	0.021054526748971195	0.005414094650205761	3.08641975308642e-05
2	32.0	0.02022119341563786	0.00532664609053498	2.3148148148148147e-05
2	32.04	0.018641975308641975	0.0054089506172839506	1.02880658436214e-05
2	32.08	0.01832561728395062	0.005794753086419753	1.800411522633745e-05
2	32.12	0.017145061728395063	0.0056044238683127575	0.0
2	32.160000000000004	0.01915895061728395	0.0063168724279835395	0.0004603909465020576
2	32.2	0.0159619341563786	0.005743312757201646	0.00030092592592592595
2	32.24	0.01709619341563786	0.0063863168724279835	0.0014377572016460905
2	32.28	0.01747170781893004	0.006766975308641975	0.0023276748971193416
2	32.32	0.01841820987654321	0.007466563786008231	0.003094135802469136
2	32.36	0.02077417695473251	0.007857510288065844	0.0034182098765432097
2	32.4	0.021977880658436214	0.008109567901234568	0.003523662551440329
2	32.44	0.021558641975308643	0.007618312757201646	0.0034310699588477366
2	32.480000000000004	0.019963991769547326	0.006401748971193415	0.0027983539094650206
2	32.52	0.019290123456790122	0.00599022633744856	0.002523148148148148
2	32.56	0.016337448559670783	0.00411522633744856	0.0013940329218106995
2	32.6	0.014562757201646091	0.0031532921810699588	0.0009902263374485596
2	32.64	0.014467592592592593	0.0019753086419753087	0.0012011316872427983
2	32.68	0.011574074074074073	0.0011342592592592593	0.0002726337448559671
2	32.72	0.01059156378600823	0.0009516460905349795	0.00051440329218107
2	32.76	0.008958333333333334	0.0005066872427983539	0.00011831275720164609
2	32.8	0.007906378600823044	0.0002314814814814815	0.00025205761316872427
2	32.84	0.007530864197530864	0.0006610082304526749	0.00011059670781893004
2	32.88	0.006059670781893004	0.00035493827160493826	3.8580246913580246e-05
2	32.92	0.004531893004115227	0.00011059670781893004	1.800411522633745e-05
2	32.96	0.0036702674897119343	0.00016975308641975308	2.5720164609053497e-05
2	33.0	0.0036856995884773664	0.0011111111111111111	1.02880658436214e-05
2	33.04	0.0031147119341563786	0.0016049382716049382	1.2860082304526749e-05
2	33.08	0.0037217078189300413	0.0025925925925925925	3.3436213991769545e-05
2	33.12	0.007564300411522634	0.004074074074074074	0.0004501028806584362
2	33.160000000000004	0.005051440329218107	0.0041229423868312754	3.8580246913580246e-05
2	33.2	0.005787037037037037	0.004711934156378601	2.8292181069958848e-05
2	33.24	0.005691872427983539	0.004511316872427984	6.430041152263375e-05
2	33.28	0.00551440329218107	0.004266975308641975	5.915637860082304e-05
2	33.32	0.005321502057613169	0.0039146090534979425	5.915637860082304e-05
2	33.36	0.004310699588477366	0.003299897119341564	2.8292181069958848e-05
2	33.4	0.004164094650205761	0.003042695473251029	3.3436213991769545e-05
2	33.44	0.0035210905349794238	0.002854938271604938	6.944444444444444e-05
2	33.480000000000004	0.0034825102880658436	0.0027109053497942387	7.20164609053498e-05
2	33.52	0.0031301440329218107	0.002404835390946502	1.800411522633745e-05
2	33.56	0.0028343621399176955	0.0020833333333333333	7.20164609053498e-05
2	33.6	0.0050874485596707816	0.0023508230452674896	0.0005272633744855968
2	33.64	0.0030041152263374487	0.002021604938271605	5.915637860082304e-05
2	33.68	0.0027160493827160493	0.0016049382716049382	0.00015432098765432098
2	33.72	0.0031635802469135803	0.0015457818930041153	3.60082304526749e-05
2	33.76	0.0019290123456790122	0.0010056584362139918	6.687242798353909e-05
2	33.8	0.0015534979423868314	0.00084619341563786	8.23045267489712e-05
2	33.84	0.0012191358024691357	0.0007767489711934157	5.401234567901235e-05
2	33.88	0.0010699588477366254	0.0007124485596707819	2.8292181069958848e-05
2	33.92	0.0011728395061728395	0.00047582304526748974	2.05761316872428e-05
2	33.96	0.0017026748971193416	0.0003909465020576132	1.02880658436214e-05
2	34.0	0.00305298353909465	0.00048353909465020576	3.60082304526749e-05
2	34.04	0.004783950617283951	0.00029063786008230453	1.02880658436214e-05
2	34.08	0.0088940329218107	0.00047582304526748974	0.0006275720164609053
2	34.12	0.00878858024691358	0.00031635802469135804	0.00016203703703703703
2	34.160000000000004	0.010511831275720165	0.0005092592592592592	0.00019804526748971193
2	34.2	0.011602366255144034	0.000558127572016461	0.00032407407407407406
2	34.24	0.012631172839506172	0.0007818930041152264	0.000558127572016461
2	34.28	0.012551440329218106	0.0005529835390946502	0.000522119341563786
2	34.32	0.012667181069958847	0.00016203703703703703	0.0009156378600823045
2	34.36	0.01411522633744856	0.0010648148148148149	0.0013554526748971194
2	34.4	0.015005144032921811	0.0023276748971193416	0.0019187242798353909
2	34.44	0.015949074074074074	0.00400977366255144	0.00205761316872428
2	34.480000000000004	0.01709619341563786	0.005725308641975309	0.0029861111111111113
2	34.52	0.017376543209876544	0.0066743827160493825	0.0031018518518518517
2	34.56	0.019241255144032923	0.006522633744855967	0.003891460905349794
2	34.6	0.014645061728395062	0.004943415637860082	0.0030375514403292183
2	34.64	0.012237654320987654	0.003690843621399177	0.0028215020576131686
2	34.68	0.009832818930041152	0.003029835390946502	0.002294238683127572
2	34.72	0.006404320987654321	0.001875	0.001484053497942387
2	34.76	0.00433641975308642	0.001823559670781893	0.0007998971193415638
2	34.800000000000004	0.002142489711934156	0.0008127572016460906	0.00040380658436213994
2	34.84	0.0020473251028806584	0.0010236625514403292	0.00051440329218107
2	34.88	0.002752057613168724	0.0007818930041152264	0.0008641975308641976
2	34.92	0.0031635802469135803	0.0009490740740740741	0.0005606995884773662
2	34.96	0.002878086419753086	0.0007330246913580247	0.000367798353909465
2	35.0	0.0027443415637860083	0.0010853909465020576	4.886831275720165e-05
2	35.04	0.007217078189300411	0.00305298353909465	0.0007818930041152264
2	35.08	0.004675925925925926	0.0030838477366255143	5.401234567901235e-05
2	35.12	0.005023148148148148	0.0035185185185185185	0.0001234567901234568
2	35.160000000000004	0.003940329218106996	0.0027211934156378603	8.74485596707819e-05
2	35.2	0.0032253086419753085	0.0021373456790123456	0.00012088477366255144
2	35.24	0.0025797325102880657	0.001779835390946502	3.60082304526749e-05
2	35.28	0.0018955761316872429	0.0011831275720164609	0.00011574074074074075
2	35.32	0.00113940329218107	0.0008024691358024691	0.00015174897119341564
2	35.36	0.001000514403292181	0.0007124485596707819	2.3148148148148147e-05
2	35.4	0.0017078189300411522	0.0013554526748971194	0.0001646090534979424
2	35.44	0.0019675925925925924	0.001743827160493827	7.20164609053498e-05
2	35.480000000000004	0.002780349794238683	0.002191358024691358	5.915637860082304e-05
2	35.52	0.0045190329218107	0.002358539094650206	0.0004449588477366255
2	35.56	0.0018621399176954733	0.001352880658436214	0.00017232510288065845
2	35.6	0.0015843621399176955	0.0010365226337448559	9.516460905349794e-05
2	35.64	0.0008076131687242799	0.0002623456790123457	0.00018261316872427984
2	35.68	0.0006918724279835391	0.0002700617283950617	4.6296296296296294e-05
2	35.72	0.0014326131687242799	0.0008950617283950618	9.259259259259259e-05
2	35.76	0.0008539094650205761	0.0006095679012345679	2.5720164609053497e-05
2	35.800000000000004	0.0022685185185185187	0.0014248971193415638	5.401234567901235e-05
2	35.84	0.00305298353909465	0.002052469135802469	3.8580246913580246e-05
2	35.88	0.004032921810699588	0.00246141975308642	0.0002314814814814815
2	35.92	0.0038863168724279835	0.002677469135802469	4.886831275720165e-05
2	35.96	0.0036728395061728395	0.0024176954732510287	0.00013117283950617284
2	36.0	0.005954218106995885	0.0027752057613168726	0.0005889917695473251
2	36.04	0.0027160493827160493	0.0021630658436213993	8.487654320987654e-05
2	36.08	0.0025051440329218106	0.0019495884773662552	0.0001080246913580247
2	36.12	0.0021116255144032923	0.0017181069958847736	6.687242798353909e-05
2	36.160000000000004	0.002258230452674897	0.0018801440329218107	5.915637860082304e-05
2	36.2	0.00084619341563786	0.0006532921810699588	2.3148148148148147e-05
2	36.24	0.0008204732510288066	0.0003755144032921811	0.00011574074074074075
2	36.28	0.00147119341563786	0.00010545267489711934	0.0005272633744855968
2	36.32	0.0034979423868312758	0.0003112139917695473	0.0015483539094650206
2	36.36	0.0047299382716049386	5.401234567901235e-05	0.0023559670781893006
2	36.4	0.006257716049382716	2.05761316872428e-05	0.002651748971193416
2	36.44	0.008050411522633746	7.20164609053498e-05	0.0032253086419753085
2	36.480000000000004	0.012016460905349795	0.0005889917695473251	0.004272119341563786
2	36.52	0.010275205761316873	7.973251028806585e-05	0.0035108024691358026
2	36.56	0.010609567901234568	9.259259259259259e-05	0.003019547325102881
2	36.6	0.010504115226337448	9.516460905349794e-05	0.002147633744855967
2	36.64	0.009331275720164608	6.944444444444444e-05	0.0008256172839506173
2	36.68	0.010108024691358025	0.00041923868312757203	0.0007613168724279835
2	36.72	0.008858024691358025	4.886831275720165e-05	0.00033950617283950616
2	36.76	0.008991769547325102	2.8292181069958848e-05	0.0007175925925925926
2	36.800000000000004	0.007631172839506173	4.11522633744856e-05	0.0004140946502057613
2	36.84	0.00709619341563786	0.00011831275720164609	0.0005041152263374485
2	36.88	0.005686728395061728	5.1440329218107e-06	0.0004809670781893004
2	36.92	0.005270061728395062	0.00015689300411522632	0.000882201646090535
2	36.96	0.007219650205761317	0.000720164609053498	0.0014609053497942387
2	37.0	0.0034310699588477366	0.00010545267489711934	0.000470679012345679
2	37.04	0.003323045267489712	0.0002546296296296296	0.0002469135802469136
2	37.08	0.0017669753086419753	0.00038065843621399177	0.00022633744855967078
2	37.12	0.002435699588477366	0.00029835390946502055	6.687242798353909e-05
2	37.160000000000004	0.0012345679012345679	0.00010288065843621399	1.2860082304526749e-05
2	37.2	0.0014969135802469136	0.00033950617283950616	1.54320987654321e-05
2	37.24	0.0011959876543209877	7.458847736625514e-05	5.401234567901235e-05
2	37.28	0.0012782921810699588	0.0003292181069958848	6.430041152263375e-05
2	37.32	0.0007253086419753087	0.00023662551440329217	8.74485596707819e-05
2	37.36	0.001535493827160494	0.00022119341563786008	0.00033950617283950616
2	37.4	0.0019753086419753087	8.487654320987654e-05	0.000727880658436214
2	37.44	0.0063940329218107	0.000625	0.0026671810699588475
2	37.480000000000004	0.003881172839506173	3.3436213991769545e-05	0.0024819958847736626
2	37.52	0.00415380658436214	9.516460905349794e-05	0.0027469135802469136
2	37.56	0.004030349794238683	6.944444444444444e-05	0.0030375514403292183
2	37.6	0.003155864197530864	1.800411522633745e-05	0.0024022633744855966
2	37.64	0.0031352880658436213	4.11522633744856e-05	0.0020267489711934157
2	37.68	0.003019547325102881	1.54320987654321e-05	0.0018801440329218107
2	37.72	0.002037037037037037	3.8580246913580246e-05	0.0015380658436213992
2	37.76	0.002471707818930041	0.0008513374485596708	0.0013554526748971194
2	37.800000000000004	0.0024537037037037036	0.0008924897119341564	0.0009799382716049383
2	37.84	0.0029861111111111113	0.001345164609053498	0.0008281893004115226
2	37.88	0.0031507201646090535	0.0017335390946502057	0.0006069958847736626
2	37.92	0.006823559670781893	0.00246141975308642	0.001352880658436214
2	37.96	0.0046733539094650205	0.0029732510288065844	0.00041923868312757203
2	38.0	0.005074588477366256	0.003413065843621399	0.0002109053497942387
2	38.04	0.00606224279835391	0.003719135802469136	0.00015174897119341564
2	38.08	0.007453703703703704	0.003703703703703704	0.0003497942386831276
2	38.12	0.0068364197530864194	0.0035185185185185185	0.00025205761316872427
2	38.160000000000004	0.00900977366255144	0.0038657407407407408	0.0006738683127572016
2	38.2	0.009089506172839506	0.0034207818930041154	0.0005092592592592592
2	38.24	0.009763374485596707	0.0032921810699588477	0.0004655349794238683
2	38.28	0.009212962962962963	0.0028189300411522633	0.00027520576131687244
2	38.32	0.011484053497942386	0.0026723251028806586	0.0007998971193415638
2	38.36	0.011013374485596708	0.002142489711934156	0.00037294238683127575
2	38.4	0.01572530864197531	0.0024794238683127573	0.0016435185185185185
2	38.44	0.010859053497942387	0.0020036008230452677	0.0006481481481481481
2	38.480000000000004	0.008994341563786009	0.0013477366255144033	0.00044238683127572015
2	38.52	0.008266460905349795	0.0015612139917695472	0.0002314814814814815
2	38.56	0.006931584362139918	0.001463477366255144	0.0005967078189300411
2	38.6	0.006795267489711934	0.002147633744855967	0.0006095679012345679
2	38.64	0.010041152263374485	0.0030478395061728394	0.0006172839506172839
2	38.68	0.012546296296296297	0.0040637860082304526	0.0007638888888888889
2	38.72	0.011905864197530864	0.004200102880658437	0.0005941358024691358
2	38.76	0.010136316872427983	0.004097222222222223	0.0006095679012345679
2	38.800000000000004	0.009735082304526748	0.0038425925925925928	0.00047325102880658434
2	38.84	0.008724279835390947	0.003299897119341564	0.0004398148148148148
2	38.88	0.01140432098765432	0.003845164609053498	0.0009876543209876543
2	38.92	0.0064326131687242796	0.0020267489711934157	0.0002777777777777778
2	38.96	0.0060648148148148145	0.0019470164609053499	0.0001594650205761317
2	39.0	0.0069727366255144035	0.00305298353909465	6.687242798353909e-05
2	39.04	0.00709619341563786	0.0035956790123456792	5.915637860082304e-05
2	39.08	0.006862139917695473	0.0038863168724279835	4.6296296296296294e-05
2	39.12	0.00713477366255144	0.003623971193415638	3.8580246913580246e-05
2	39.160000000000004	0.007083333333333333	0.0026826131687242797	3.60082304526749e-05
2	39.2	0.00738940329218107	0.002404835390946502	7.20164609053498e-05
2	39.24	0.004014917695473251	0.0005375514403292181	3.3436213991769545e-05
2	39.28	0.004575617283950617	0.0009310699588477366	2.05761316872428e-05
2	39.32	0.005208333333333333	0.0010828189300411523	1.02880658436214e-05
2	39.36	0.009781378600823046	0.0021630658436213993	0.0006095679012345679
2	39.4	0.005843621399176955	0.0005015432098765432	6.17283950617284e-05
2	39.44	0.0073173868312757205	0.001095679012345679	0.00012088477366255144
2	39.480000000000004	0.009279835390946503	0.002384259259259259	9.002057613168725e-05
2	39.52	0.010280349794238683	0.0041563786008230455	5.1440329218106995e-05
2	39.56	0.00952417695473251	0.0045138888888888885	2.3148148148148147e-05
2	39.6	0.009907407407407408	0.005195473251028806	2.8292181069958848e-05
2	39.64	0.010228909465020575	0.005504115226337448	3.08641975308642e-05
2	39.68	0.010733024691358025	0.006147119341563786	2.3148148148148147e-05
2	39.72	0.01126028806584362	0.0068930041152263375	1.2860082304526749e-05
2	39.76	0.009940843621399176	0.005612139917695473	2.8292181069958848e-05
2	39.800000000000004	0.008783436213991769	0.0049614197530864195	2.5720164609053497e-05
2	39.84	0.010563271604938272	0.0051568930041152265	0.0004783950617283951
2	39.88	0.008631687242798353	0.00448559670781893	0.00010545267489711934
2	39.92	0.007476851851851852	0.0033950617283950617	7.458847736625514e-05
2	39.96	0.007415123456790123	0.0032253086419753085	5.1440329218106995e-05
2	40.0	0.006419753086419753	0.002788065843621399	2.5720164609053497e-05
2	40.04	0.006039094650205762	0.0031430041152263376	2.3148148148148147e-05
2	40.08	0.005776748971193416	0.0034027777777777776	2.5720164609053497e-05
2	40.12	0.006039094650205762	0.004027777777777778	3.3436213991769545e-05
2	40.160000000000004	0.0061805555555555555	0.004506172839506173	4.886831275720165e-05
2	40.2	0.006448045267489712	0.0050643004115226336	2.57201646090535e-06
2	40.24	0.0071913580246913585	0.005277777777777778	3.3436213991769545e-05
2	40.28	0.008122427983539095	0.005784465020576132	1.2860082304526749e-05
2	40.32	0.011370884773662552	0.006520061728395062	0.0005246913580246914
2	40.36	0.009830246913580247	0.006370884773662552	0.00011574074074074075
2	40.4	0.01080761316872428	0.006440329218106996	0.00017232510288065845
2	40.44	0.01113940329218107	0.0057201646090534975	0.00040380658436213994
2	40.480000000000004	0.010522119341563786	0.003263888888888889	0.0003446502057613169
2	40.52	0.009416152263374486	0.002080761316872428	0.0006301440329218107
2	40.56	0.011625514403292181	0.0029758230452674897	0.0006738683127572016
2	40.6	0.014351851851851852	0.00415380658436214	0.0012782921810699588
2	40.64	0.01493827160493827	0.004297839506172839	0.0014351851851851852
2	40.68	0.0159130658436214	0.00419238683127572	0.0018467078189300411
2	40.72	0.016478909465020578	0.0045010288065843625	0.0021630658436213993
2	40.76	0.018338477366255143	0.005141460905349794	0.0023251028806584363
2	40.800000000000004	0.021630658436213993	0.006031378600823045	0.0029501028806584364
2	40.84	0.020938786008230452	0.006129115226337449	0.002510288065843621
2	40.88	0.021304012345679014	0.0066743827160493825	0.0018338477366255145
2	40.92	0.022656893004115226	0.006823559670781893	0.002307098765432099
2	40.96	0.02335648148148148	0.007312242798353909	0.002065329218106996
2	41.0	0.023909465020576132	0.006841563786008231	0.00246141975308642
2	41.04	0.023562242798353908	0.005964506172839506	0.0025823045267489714
2	41.08	0.02319701646090535	0.005769032921810699	0.0028858024691358025
2	41.12	0.022235082304526747	0.0059722222222222225	0.00283179012345679
2	41.160000000000004	0.020118312757201644	0.005745884773662551	0.003117283950617284
2	41.2	0.018371913580246913	0.0055709876543209875	0.002880658436213992
2	41.24	0.016815843621399176	0.004418724279835391	0.002883230452674897
2	41.28	0.01742283950617284	0.004459876543209876	0.00319701646090535
2	41.32	0.013829732510288066	0.00330761316872428	0.0025668724279835392
2	41.36	0.012443415637860082	0.003148148148148148	0.00209619341563786
2	41.4	0.010090020576131687	0.0025025720164609053	0.001990740740740741
2	41.44	0.01150977366255144	0.0029758230452674897	0.0021347736625514403
2	41.480000000000004	0.009272119341563786	0.0024588477366255146	0.0018801440329218107
2	41.52	0.007885802469135802	0.002824074074074074	0.001779835390946502
2	41.56	0.005861625514403292	0.0023276748971193416	0.0009722222222222222
2	41.6	0.00474022633744856	0.00261059670781893	0.0006738683127572016
2	41.64	0.0037860082304526747	0.001962448559670782	0.00047582304526748974
2	41.68	0.002991255144032922	0.0022093621399176954	0.00014146090534979423
2	41.72	0.0025411522633744855	0.0014609053497942387	0.00027520576131687244
2	41.76	0.005745884773662551	0.002551440329218107	0.000889917695473251
2	41.800000000000004	0.002777777777777778	0.0018775720164609054	0.00034722222222222224
2	41.84	0.002361111111111111	0.0018492798353909464	0.00017746913580246913
2	41.88	0.0019238683127572017	0.00147119341563786	9.516460905349794e-05
2	41.92	0.0019830246913580245	0.0015252057613168724	4.6296296296296294e-05
2	41.96	0.0013863168724279834	0.0008924897119341564	0.00011574074074074075
2	42.0	0.0011651234567901234	0.0009645061728395061	1.800411522633745e-05
2	42.04	0.0014326131687242799	0.0011702674897119342	6.944444444444444e-05
2	42.08	0.0015174897119341563	0.001352880658436214	1.2860082304526749e-05
2	42.12	0.0022685185185185187	0.0018209876543209876	0.00010288065843621399
2	42.160000000000004	0.0024382716049382715	0.0019984567901234567	9.259259259259259e-05
2	42.2	0.003065843621399177	0.002384259259259259	3.8580246913580246e-05
2	42.24	0.006275720164609053	0.0031301440329218107	0.0006275720164609053
2	42.28	0.004241255144032922	0.0030992798353909464	4.886831275720165e-05
2	42.32	0.00360082304526749	0.0025823045267489714	4.11522633744856e-05
2	42.36	0.0031378600823045266	0.0023765432098765433	2.5720164609053497e-05
2	42.4	0.003487654320987654	0.002397119341563786	9.002057613168725e-05
2	42.44	0.003022119341563786	0.002345679012345679	6.944444444444444e-05
2	42.480000000000004	0.0033770576131687243	0.002685185185185185	7.716049382716049e-05
2	42.52	0.003359053497942387	0.0027160493827160493	1.02880658436214e-05
2	42.56	0.0036702674897119343	0.0025797325102880657	0.0003497942386831276
2	42.6	0.0039943415637860085	0.002281378600823045	0.0008333333333333334
2	42.64	0.0033667695473251027	0.0018878600823045268	0.000830761316872428
2	42.68	0.003258744855967078	0.001610082304526749	0.0012397119341563787
2	42.72	0.007734053497942387	0.002229938271604938	0.003294753086419753
2	42.76	0.006918724279835391	0.001610082304526749	0.003981481481481482
2	42.800000000000004	0.007438271604938272	0.0015432098765432098	0.003966049382716049
2	42.84	0.009619341563786007	0.0016255144032921811	0.005108024691358025
2	42.88	0.009578189300411523	0.001455761316872428	0.004897119341563786
2	42.92	0.010905349794238683	0.0018029835390946502	0.005771604938271605
2	42.96	0.010141460905349795	0.0014454732510288065	0.005432098765432099
2	43.0	0.010334362139917695	0.0012448559670781892	0.005545267489711934
2	43.04	0.009719650205761318	0.0009104938271604938	0.005851337448559671
2	43.08	0.00871656378600823	0.0003112139917695473	0.005522119341563786
2	43.12	0.007536008230452675	0.00016975308641975308	0.004508744855967078
2	43.160000000000004	0.00768261316872428	0.0005452674897119342	0.004567901234567902
2	43.2	0.010444958847736625	0.0016820987654320987	0.004925411522633745
2	43.24	0.007510288065843622	0.0012371399176954732	0.003881172839506173
2	43.28	0.007083333333333333	0.0015972222222222223	0.003256172839506173
2	43.32	0.006352880658436214	0.0019084362139917695	0.002510288065843621
2	43.36	0.005625	0.0023019547325102883	0.0016795267489711934
2	43.4	0.005277777777777778	0.0021064814814814813	0.0016898148148148148
2	43.44	0.005090020576131687	0.0022659465020576134	0.0013220164609053498
2	43.480000000000004	0.005241769547325103	0.0022222222222222222	0.001448045267489712
2	43.52	0.005264917695473251	0.0026286008230452674	0.0012268518518518518
2	43.56	0.005913065843621399	0.0026286008230452674	0.0016126543209876542
2	43.6	0.006324588477366255	0.003006687242798354	0.001610082304526749
2	43.64	0.005792181069958848	0.002602880658436214	0.0016332304526748972
2	43.68	0.008279320987654321	0.0030889917695473253	0.0020756172839506174
2	43.72	0.0048122427983539095	0.0023791152263374486	0.0008050411522633745
2	43.76	0.005360082304526749	0.002839506172839506	0.0012114197530864197
2	43.800000000000004	0.004567901234567902	0.002409979423868313	0.0009645061728395061
2	43.84	0.00375	0.002358539094650206	0.0004938271604938272
2	43.88	0.003258744855967078	0.0021347736625514403	0.0003420781893004115
2	43.92	0.0032896090534979424	0.0021656378600823046	0.0004783950617283951
2	43.96	0.0031430041152263376	0.001756687242798354	0.0005761316872427984
2	44.0	0.002674897119341564	0.001669238683127572	0.0004320987654320988
2	44.04	0.002595164609053498	0.0016203703703703703	0.0003575102880658436
2	44.08	0.0020267489711934157	0.001491769547325103	0.00016203703703703703
2	44.12	0.0026337448559670784	0.0017412551440329218	0.00018518518518518518
2	44.160000000000004	0.0046733539094650205	0.00220679012345679	0.0007767489711934157
2	44.2	0.002646604938271605	0.0016332304526748972	0.00042695473251028805
2	44.24	0.002155349794238683	0.0013786008230452676	0.0001748971193415638
2	44.28	0.0022608024691358024	0.0012088477366255144	0.0003446502057613169
2	44.32	0.001154835390946502	0.0009156378600823045	2.5720164609053497e-05
2	44.36	0.0007227366255144033	0.0004501028806584362	0.00014660493827160494
2	44.4	0.0010365226337448559	0.0003935185185185185	0.0005246913580246914
2	44.44	0.0011599794238683128	0.00019804526748971193	0.0006172839506172839
2	44.480000000000004	0.001743827160493827	0.0001388888888888889	0.0009747942386831276
2	44.52	0.0017669753086419753	0.00011316872427983539	0.0010390946502057614
2	44.56	0.0022659465020576134	7.716049382716049e-05	0.0011934156378600822
2	44.6	0.0020190329218106994	2.57201646090535e-06	0.0011599794238683128
2	44.64	0.004969135802469136	0.0007175925925925926	0.001756687242798354
2	44.68	0.0035905349794238682	0.000720164609053498	0.001376028806584362
2	44.72	0.005174897119341564	0.00147119341563786	0.0019444444444444444
2	44.76	0.0047299382716049386	0.0015715020576131688	0.001669238683127572
2	44.800000000000004	0.006244855967078189	0.0022968106995884773	0.002155349794238683
2	44.84	0.006638374485596708	0.0028266460905349796	0.002145061728395062
2	44.88	0.008245884773662551	0.0034542181069958846	0.002536008230452675
2	44.92	0.01	0.004020061728395061	0.0031147119341563786
2	44.96	0.010354938271604937	0.0037371399176954734	0.003464506172839506
2	45.0	0.011707818930041152	0.0032175925925925926	0.004768518518518518
2	45.04	0.01138888888888889	0.0022659465020576134	0.0050411522633744855
2	45.08	0.012098765432098766	0.001514917695473251	0.005537551440329218
2	45.12	0.01522119341563786	0.0017978395061728396	0.006828703703703704
2	45.160000000000004	0.012880658436213992	0.0008641975308641976	0.005864197530864198
2	45.2	0.012417695473251028	0.0010159465020576131	0.0051440329218107
2	45.24	0.012844650205761317	0.0014686213991769548	0.004845679012345679
2	45.28	0.011754115226337448	0.0018569958847736625	0.003515946502057613
2	45.32	0.010205761316872428	0.0017412551440329218	0.00216820987654321
2	45.36	0.010190329218106996	0.0019135802469135803	0.0018415637860082303
2	45.4	0.008924897119341564	0.00198559670781893	0.00084619341563786
2	45.44	0.00882716049382716	0.0023276748971193416	0.0008076131687242799
2	45.480000000000004	0.007926954732510288	0.0023996913580246913	0.0006661522633744856
2	45.52	0.008233024691358025	0.003207304526748971	0.0005195473251028807
2	45.56	0.008433641975308642	0.004002057613168724	0.000257201646090535
2	45.6	0.011445473251028807	0.004639917695473251	0.0010905349794238684
2	45.64	0.008016975308641976	0.003413065843621399	0.00020061728395061727
2	45.68	0.007656893004115226	0.003070987654320988	0.00019804526748971193
2	45.72	0.0076980452674897115	0.0034979423868312758	9.77366255144033e-05
2	45.76	0.0070653292181069955	0.0029989711934156377	0.00018261316872427984
2	45.800000000000004	0.00551440329218107	0.001787551440329218	0.00021347736625514403
2	45.84	0.006334876543209877	0.003145576131687243	7.458847736625514e-05
2	45.88	0.008618827160493827	0.004387860082304526	8.23045267489712e-05
2	45.92	0.011324588477366256	0.005462962962962963	6.430041152263375e-05
2	45.96	0.010699588477366255	0.004814814814814815	4.886831275720165e-05
2	46.0	0.010733024691358025	0.004624485596707819	2.3148148148148147e-05
2	46.04	0.010036008230452675	0.004061213991769548	2.3148148148148147e-05
2	46.08	0.01275462962962963	0.004619341563786008	0.0005915637860082304
2	46.12	0.010185185185185186	0.00418724279835391	8.23045267489712e-05
2	46.160000000000004	0.01025462962962963	0.0038220164609053496	4.886831275720165e-05
2	46.2	0.009827674897119342	0.00360082304526749	7.716049382716049e-05
2	46.24	0.01032150205761317	0.003755144032921811	7.20164609053498e-05
2	46.28	0.010092592592592592	0.0037602880658436214	5.401234567901235e-05
2	46.32	0.010066872427983539	0.003829732510288066	4.886831275720165e-05
2	46.36	0.009521604938271606	0.003662551440329218	0.0001080246913580247
2	46.4	0.010468106995884774	0.0037731481481481483	0.00024176954732510288
2	46.44	0.009102366255144033	0.0031944444444444446	6.687242798353909e-05
2	46.480000000000004	0.009609053497942386	0.0033719135802469137	0.0001440329218106996
2	46.52	0.009164094650205762	0.003258744855967078	0.00031635802469135804
2	46.56	0.014194958847736626	0.00400977366255144	0.0010982510288065845
2	46.6	0.011599794238683127	0.0029603909465020575	0.00042695473251028805
2	46.64	0.013989197530864198	0.003045267489711934	0.0006558641975308642
2	46.68	0.014061213991769548	0.002736625514403292	0.0006430041152263374
2	46.72	0.016514917695473252	0.002983539094650206	0.0008590534979423868
2	46.76	0.017204218106995885	0.002916666666666667	0.001008230452674897
2	46.800000000000004	0.019398148148148147	0.0034747942386831277	0.000992798353909465
2	46.84	0.017790637860082305	0.0022505144032921812	0.0011419753086419754
2	46.88	0.01771604938271605	0.0017978395061728396	0.0009284979423868312
2	46.92	0.017373971193415636	0.001743827160493827	0.0010185185185185184
2	46.96	0.01632201646090535	0.001345164609053498	0.0009156378600823045
2	47.0	0.015722736625514402	0.0014223251028806585	0.0008590534979423868
2	47.04	0.017175925925925924	0.0013348765432098766	0.0015843621399176955
2	47.08	0.015473251028806584	0.0006455761316872428	0.0009876543209876543
2	47.12	0.015537551440329218	0.0005504115226337449	0.0006815843621399177
2	47.160000000000004	0.016239711934156378	0.0006327160493827161	0.0007690329218106996
2	47.2	0.016278292181069957	0.0007664609053497942	0.0007433127572016461
2	47.24	0.01572530864197531	0.0007124485596707819	0.0006635802469135803
2	47.28	0.014578189300411522	0.000676440329218107	0.0005889917695473251
2	47.32	0.01452417695473251	0.0009053497942386831	0.00040380658436213994
2	47.36	0.014773662551440329	0.000889917695473251	0.0005066872427983539
2	47.4	0.014223251028806585	0.0009902263374485596	0.0004809670781893004
2	47.44	0.01352880658436214	0.0009567901234567902	0.0005169753086419753
2	47.480000000000004	0.01059156378600823	0.0012011316872427983	0.00026748971193415636
2	47.52	0.014022633744855966	0.0022736625514403292	0.0010313786008230453
2	47.56	0.009912551440329218	0.002337962962962963	0.00013631687242798355
2	47.6	0.008670267489711935	0.0026054526748971194	0.00037294238683127575
2	47.64	0.005285493827160494	0.0018492798353909464	6.944444444444444e-05
2	47.68	0.005439814814814815	0.001610082304526749	0.00012602880658436213
2	47.72	0.004693930041152264	0.0009079218106995885	4.11522633744856e-05
4	57.44	0.0038143004115226337	0.0025617283950617282	5.1440329218107e-06
4	57.480000000000004	0.003374485596707819	0.002309670781893004	1.800411522633745e-05
4	57.52	0.002965534979423868	0.0020498971193415637	4.372427983539095e-05
4	57.56	0.003438786008230453	0.0019804526748971193	0.00014917695473251028
4	57.6	0.0062139917695473255	0.001965020576131687	0.0006712962962962962
4	57.64	0.0058359053497942385	0.0016975308641975309	0.0005375514403292181
4	57.68	0.005542695473251029	0.0015817901234567902	0.00022890946502057612
4	57.72	0.005336934156378601	0.0012911522633744857	0.00039609053497942386
4	57.76	0.005005144032921811	0.0011111111111111111	0.0002700617283950617
4	57.800000000000004	0.004567901234567902	0.0009953703703703704	0.00030864197530864197
4	57.84	0.005357510288065844	0.0009747942386831276	0.00020833333333333335
4	57.88	0.006442901234567902	0.0010159465020576131	0.0003034979423868313
4	57.92	0.00738425925925926	0.0010390946502057614	6.17283950617284e-05
4	57.96	0.008487654320987654	0.0015946502057613168	4.886831275720165e-05
4	58.0	0.009328703703703704	0.0021579218106995883	2.05761316872428e-05
4	58.04	0.010902777777777779	0.0024408436213991767	4.372427983539095e-05
4	58.08	0.014583333333333334	0.002968106995884774	0.0005015432098765432
4	58.120000000000005	0.011442901234567902	0.0026877572016460907	5.401234567901235e-05
4	58.160000000000004	0.010218621399176954	0.0018364197530864198	4.11522633744856e-05
4	58.2	0.007407407407407408	0.0009619341563786008	2.5720164609053497e-05
4	58.24	0.005704732510288066	0.00042695473251028805	5.915637860082304e-05
4	58.28	0.004753086419753087	0.0001800411522633745	6.430041152263375e-05
4	58.32	0.005372942386831276	0.0002726337448559671	0.0002726337448559671
4	58.36	0.004652777777777777	0.00037294238683127575	5.6584362139917696e-05
4	58.4	0.0040637860082304526	0.0005838477366255144	7.20164609053498e-05
4	58.44	0.00356738683127572	0.00037037037037037035	0.0001954732510288066
4	58.480000000000004	0.003184156378600823	0.0007304526748971193	0.00014660493827160494
4	58.52	0.0032921810699588477	0.0006661522633744856	0.00016975308641975308
4	58.56	0.0062602880658436215	0.0014146090534979425	0.0005118312757201646
4	58.6	0.004048353909465021	0.0009516460905349795	6.17283950617284e-05
4	58.64	0.0045190329218107	0.0007998971193415638	0.00019032921810699588
4	58.68	0.0060416666666666665	0.0009002057613168725	0.00032407407407407406
4	58.72	0.0070524691358024695	0.0008076131687242799	0.00022890946502057612
4	58.76	0.00879372427983539	0.0008590534979423868	0.0005349794238683127
4	58.800000000000004	0.011301440329218107	0.0009362139917695473	0.0007690329218106996
4	58.84	0.01219650205761317	0.00043724279835390947	0.0009670781893004115
4	58.88	0.014547325102880659	0.0003497942386831276	0.0011496913580246913
4	58.92	0.016661522633744857	0.00015174897119341564	0.0013220164609053498
4	58.96	0.017934670781893005	0.0001286008230452675	0.0011856995884773664
4	59.0	0.01908179012345679	0.0002494855967078189	0.001000514403292181
4	59.04	0.023109567901234567	0.0008050411522633745	0.0015817901234567902
4	59.08	0.0205761316872428	0.0005504115226337449	0.0008924897119341564
4	59.120000000000005	0.020059156378600822	0.0005709876543209877	0.0006404320987654321
4	59.160000000000004	0.020684156378600823	0.0009079218106995885	0.0010468106995884774
4	59.2	0.021059670781893004	0.0012808641975308641	0.0012525720164609053
4	59.24	0.020190329218106994	0.0015252057613168724	0.0015715020576131688
4	59.28	0.019405864197530865	0.0018467078189300411	0.0013863168724279834
4	59.32	0.018569958847736625	0.002016460905349794	0.0012705761316872427
4	59.36	0.018575102880658435	0.0023636831275720164	0.0011239711934156378
4	59.4	0.017854938271604937	0.0025257201646090533	0.0006712962962962962
4	59.44	0.017044753086419753	0.0026671810699588475	0.0004552469135802469
4	59.480000000000004	0.016453189300411522	0.003029835390946502	0.0007741769547325103
4	59.52	0.018742283950617285	0.0036805555555555554	0.0012088477366255144
4	59.56	0.016291152263374485	0.0034979423868312758	0.0006995884773662552
4	59.6	0.015239197530864198	0.003523662551440329	0.0008101851851851852
4	59.64	0.014704218106995884	0.0036882716049382717	0.0005941358024691358
4	59.68	0.013852880658436213	0.0035185185185185185	0.000573559670781893
4	59.72	0.013683127572016462	0.00386059670781893	0.0006044238683127572
4	59.76	0.0120679012345679	0.0034156378600823044	0.0005812757201646091
4	59.800000000000004	0.011157407407407408	0.003587962962962963	0.0004295267489711934
4	59.84	0.009922839506172839	0.002939814814814815	0.0005529835390946502
4	59.88	0.009835390946502058	0.0028343621399176955	0.00040123456790123454
4	59.92	0.009444444444444445	0.0020087448559670783	0.0005529835390946502
4	59.96	0.00837448559670782	0.0016872427983539095	0.00047325102880658434
4	60.0	0.011337448559670782	0.002147633744855967	0.0012602880658436214
4	60.04	0.008258744855967079	0.0017978395061728396	0.0005478395061728395
4	60.08	0.009614197530864198	0.0028626543209876545	0.0006095679012345679
4	60.120000000000005	0.00944187242798354	0.003930041152263374	0.0002469135802469136
4	60.160000000000004	0.01106738683127572	0.00522119341563786	0.0003215020576131687
4	60.2	0.011069958847736625	0.0060648148148148145	6.944444444444444e-05
4	60.24	0.01117283950617284	0.006234567901234568	9.516460905349794e-05
4	60.28	0.009837962962962963	0.005694444444444445	1.02880658436214e-05
4	60.32	0.009454732510288066	0.00440843621399177	1.800411522633745e-05
4	60.36	0.009663065843621399	0.003544238683127572	3.3436213991769545e-05
4	60.4	0.0092309670781893	0.0032741769547325102	0.00014660493827160494
4	60.44	0.008760288065843622	0.0030478395061728394	0.0003215020576131687
4	60.480000000000004	0.011239711934156378	0.0035570987654320986	0.0011342592592592593
4	60.52	0.010174897119341563	0.0030555555555555557	0.001257716049382716
4	60.56	0.009020061728395062	0.002602880658436214	0.000625
4	60.6	0.010090020576131687	0.0025257201646090533	0.00113940329218107
4	60.64	0.009632201646090535	0.0021579218106995883	0.0009439300411522634
4	60.68	0.010751028806584363	0.0017386831275720165	0.0012345679012345679
4	60.72	0.011149691358024691	0.0010853909465020576	0.001257716049382716
4	60.76	0.012515432098765432	0.0008719135802469135	0.0017155349794238683
4	60.800000000000004	0.012685185185185185	0.0003343621399176955	0.0019367283950617283
4	60.84	0.01445216049382716	0.0004063786008230453	0.002409979423868313
4	60.88	0.015028292181069958	0.00031635802469135804	0.002685185185185185
4	60.92	0.016419753086419752	0.0005915637860082304	0.0033539094650205763
4	60.96	0.02046553497942387	0.001059670781893004	0.0045473251028806585
4	61.0	0.01881172839506173	0.0006069958847736626	0.004498456790123457
4	61.04	0.01877829218106996	0.0005787037037037037	0.004254115226337449
4	61.08	0.01948559670781893	0.0010802469135802468	0.004832818930041153
4	61.120000000000005	0.01906121399176955	0.001095679012345679	0.004933127572016461
4	61.160000000000004	0.019333847736625515	0.0013991769547325103	0.0050180041152263375
4	61.2	0.018940329218106997	0.001190843621399177	0.004799382716049383
4	61.24	0.020300925925925927	0.00113940329218107	0.005347222222222222
4	61.28	0.019076646090534978	0.0009902263374485596	0.004609053497942387
4	61.32	0.019328703703703702	0.0010236625514403292	0.004794238683127572
4	61.36	0.019454732510288064	0.0006558641975308642	0.00433641975308642
4	61.4	0.0192309670781893	0.0005787037037037037	0.004076646090534979
4	61.44	0.023477366255144034	0.0005761316872427984	0.005828189300411523
4	61.480000000000004	0.02034207818930041	0.0003575102880658436	0.005365226337448559
4	61.52	0.01936985596707819	0.00021347736625514403	0.005354938271604938
4	61.56	0.017147633744855968	0.0003034979423868313	0.004529320987654321
4	61.6	0.01782664609053498	0.0008384773662551441	0.004904835390946502
4	61.64	0.016756687242798354	0.0011676954732510287	0.0046502057613168725
4	61.68	0.0166358024691358	0.0016769547325102881	0.005
4	61.72	0.01705761316872428	0.0022119341563786006	0.0043518518518518515
4	61.76	0.015661008230452675	0.002587448559670782	0.003248456790123457
4	61.800000000000004	0.017829218106995885	0.0035622427983539096	0.003580246913580247
4	61.84	0.01433127572016461	0.004727366255144033	0.0028703703703703703
4	61.88	0.01582818930041152	0.0056507201646090535	0.0032458847736625517
4	61.92	0.019030349794238684	0.006664094650205761	0.004110082304526749
4	61.96	0.015334362139917696	0.006527777777777778	0.0032741769547325102
4	62.0	0.015604423868312758	0.006820987654320988	0.0032896090534979424
4	62.04	0.015113168724279836	0.006875	0.0032613168724279834
4	62.08	0.014765946502057613	0.006473765432098765	0.0030915637860082306
4	62.120000000000005	0.013896604938271604	0.006324588477366255	0.0028935185185185184
4	62.160000000000004	0.012363683127572016	0.005450102880658436	0.0024176954732510287
4	62.2	0.010694444444444444	0.004747942386831276	0.0015329218106995884
4	62.24	0.009853395061728396	0.004426440329218107	0.0011831275720164609
4	62.28	0.008896604938271605	0.0038708847736625513	0.001021090534979424
4	62.32	0.008215020576131687	0.0036599794238683127	0.0007304526748971193
4	62.36	0.006702674897119342	0.0031815843621399178	0.000360082304526749
4	62.4	0.01011059670781893	0.003616255144032922	0.00113940329218107
4	62.440000000000005	0.005982510288065844	0.0026877572016460907	0.00020318930041152264
4	62.480000000000004	0.0058359053497942385	0.0027031893004115224	0.00022376543209876544
4	62.52	0.005357510288065844	0.0021604938271604936	0.0003446502057613169
4	62.56	0.005	0.0022633744855967077	7.458847736625514e-05
4	62.6	0.005694444444444445	0.0025205761316872428	0.00015432098765432098
4	62.64	0.005671296296296297	0.002939814814814815	4.372427983539095e-05
4	62.68	0.006165123456790124	0.003096707818930041	0.0001080246913580247
4	62.72	0.00595679012345679	0.003433641975308642	2.57201646090535e-06
4	62.76	0.006262860082304526	0.003690843621399177	2.5720164609053497e-05
4	62.800000000000004	0.006918724279835391	0.004022633744855967	5.1440329218107e-06
4	62.84	0.008132716049382717	0.004367283950617284	5.1440329218106995e-05
4	62.88	0.011401748971193415	0.005367798353909465	0.0005401234567901234
4	62.92	0.010424382716049382	0.0053395061728395065	0.00010030864197530864
4	62.96	0.010457818930041152	0.004876543209876543	0.00014917695473251028
4	63.0	0.011540637860082305	0.004243827160493827	0.00012088477366255144
4	63.04	0.012983539094650207	0.003917181069958847	8.487654320987654e-05
4	63.08	0.014110082304526749	0.003425925925925926	2.05761316872428e-05
4	63.120000000000005	0.01499485596707819	0.0024279835390946503	5.915637860082304e-05
4	63.160000000000004	0.015416666666666667	0.00176440329218107	4.372427983539095e-05
4	63.2	0.01559156378600823	0.0017926954732510288	1.2860082304526749e-05
4	63.24	0.013968621399176954	0.0013940329218106995	1.2860082304526749e-05
4	63.28	0.012381687242798353	0.0013657407407407407	2.3148148148148147e-05
4	63.32	0.011234567901234569	0.0014686213991769548	1.02880658436214e-05
4	63.36	0.011818415637860083	0.001756687242798354	0.00046810699588477366
4	63.4	0.007440843621399177	0.0013554526748971194	4.886831275720165e-05
4	63.440000000000005	0.0063631687242798355	0.0010133744855967079	7.458847736625514e-05
4	63.480000000000004	0.004951131687242798	0.0008024691358024691	3.8580246913580246e-05
4	63.52	0.004182098765432099	0.0004320987654320988	6.430041152263375e-05
4	63.56	0.003256172839506173	0.00025977366255144034	8.74485596707819e-05
4	63.6	0.0027109053497942387	0.00014917695473251028	4.372427983539095e-05
4	63.64	0.002373971193415638	0.0001646090534979424	9.259259259259259e-05
4	63.68	0.0022530864197530865	0.00017232510288065845	4.886831275720165e-05
4	63.72	0.001669238683127572	0.00023662551440329217	8.74485596707819e-05
4	63.76	0.0010776748971193415	0.00019804526748971193	1.2860082304526749e-05
4	63.800000000000004	0.0007613168724279835	0.00023405349794238683	7.458847736625514e-05
4	63.84	0.0024537037037037036	0.00038837448559670784	0.0005709876543209877
4	63.88	0.0005375514403292181	8.487654320987654e-05	6.687242798353909e-05
4	63.92	0.0004963991769547325	4.372427983539095e-05	9.259259259259259e-05
4	63.96	0.0004655349794238683	8.487654320987654e-05	8.23045267489712e-05
4	64.0	0.001095679012345679	0.0004089506172839506	0.00018261316872427984
4	64.04	0.0009953703703703704	0.0007433127572016461	7.973251028806585e-05
4	64.08	0.0010982510288065845	0.000684156378600823	3.8580246913580246e-05
4	64.12	0.0009104938271604938	0.0005041152263374485	0.00010030864197530864
4	64.16	0.0014737654320987653	0.0007021604938271605	0.00018775720164609054
4	64.2	0.0031224279835390945	0.0008539094650205761	7.458847736625514e-05
4	64.24	0.005416666666666667	0.0007407407407407407	0.0006790123456790123
4	64.28	0.006728395061728395	0.0004089506172839506	0.0014531893004115226
4	64.32000000000001	0.01168724279835391	0.0009439300411522634	0.0033719135802469137
4	64.36	0.011358024691358024	0.0002957818930041152	0.0037860082304526747
4	64.4	0.013269032921810699	0.0006352880658436214	0.004421296296296296
4	64.44	0.013495370370370371	0.0005992798353909465	0.004480452674897119
4	64.48	0.013685699588477367	0.0001748971193415638	0.0042489711934156375
4	64.52	0.014061213991769548	0.0005787037037037037	0.004709362139917695
4	64.56	0.014393004115226338	0.0007613168724279835	0.0045010288065843625
4	64.6	0.01511059670781893	0.0009876543209876543	0.00455761316872428
4	64.64	0.013765432098765433	0.00084619341563786	0.0033179012345679014
4	64.68	0.013251028806584362	0.0008924897119341564	0.0024305555555555556
4	64.72	0.010210905349794238	0.0005684156378600823	0.0015843621399176955
4	64.76	0.009300411522633745	0.0006378600823045268	0.0011959876543209877
4	64.8	0.010164609053497942	0.0008281893004115226	0.0013425925925925925
4	64.84	0.006954732510288066	0.00037037037037037035	0.0005195473251028807
4	64.88	0.0053395061728395065	0.0001286008230452675	0.0003909465020576132
4	64.92	0.004747942386831276	0.00013631687242798355	0.0003832304526748971
4	64.96000000000001	0.0041332304526748975	7.973251028806585e-05	0.0002314814814814815
4	65.0	0.003551954732510288	0.00017232510288065845	0.0001440329218106996
4	65.04	0.0028986625514403294	7.716049382716049e-05	0.0001954732510288066
4	65.08	0.0017618312757201645	9.002057613168725e-05	0.00010545267489711934
4	65.12	0.001116255144032922	1.2860082304526749e-05	0.00016718106995884774
4	65.16	0.0015895061728395062	2.05761316872428e-05	0.0002469135802469136
4	65.2	0.0027109053497942387	5.1440329218107e-06	0.0004655349794238683
4	65.24	0.002067901234567901	1.02880658436214e-05	0.00012602880658436213
4	65.28	0.00613940329218107	0.000264917695473251	0.0015020576131687243
4	65.32000000000001	0.003955761316872428	3.8580246913580246e-05	0.0006584362139917696
4	65.36	0.005097736625514404	9.77366255144033e-05	0.001044238683127572
4	65.4	0.005401234567901234	1.02880658436214e-05	0.0008076131687242799
4	65.44	0.0068930041152263375	4.11522633744856e-05	0.0010339506172839506
4	65.48	0.007993827160493827	2.3148148148148147e-05	0.0010313786008230453
4	65.52	0.009531893004115227	2.8292181069958848e-05	0.0014094650205761317
4	65.56	0.009912551440329218	1.54320987654321e-05	0.0014686213991769548
4	65.6	0.010239197530864198	3.8580246913580246e-05	0.001705246913580247
4	65.64	0.011599794238683127	7.973251028806585e-05	0.0022247942386831275
4	65.68	0.010758744855967077	5.915637860082304e-05	0.002193930041152263
4	65.72	0.011435185185185185	7.458847736625514e-05	0.002309670781893004
4	65.76	0.013328189300411523	0.00038580246913580245	0.002916666666666667
4	65.8	0.010964506172839505	0.00015689300411522632	0.002507716049382716
4	65.84	0.01052469135802469	0.0002469135802469136	0.002515432098765432
4	65.88	0.010447530864197531	0.0006198559670781893	0.002638888888888889
4	65.92	0.010054012345679013	0.0011059670781893003	0.00257201646090535
4	65.96000000000001	0.010444958847736625	0.001404320987654321	0.002888374485596708
4	66.0	0.010252057613168724	0.0015946502057613168	0.0030992798353909464
4	66.04	0.010185185185185186	0.001484053497942387	0.0032047325102880658
4	66.08	0.008904320987654321	0.0013708847736625515	0.003433641975308642
4	66.12	0.007325102880658436	0.000941358024691358	0.0032407407407407406
4	66.16	0.00563014403292181	0.0009490740740740741	0.0026131687242798352
4	66.2	0.004110082304526749	0.0008796296296296296	0.0013040123456790123
4	66.24	0.006345164609053498	0.0015946502057613168	0.0015895061728395062
4	66.28	0.0037319958847736624	0.0011574074074074073	0.0005401234567901234
4	66.32000000000001	0.0033487654320987653	0.0015509259259259259	0.00025205761316872427
4	66.36	0.004002057613168724	0.0022016460905349795	0.0003832304526748971
4	66.4	0.005082304526748971	0.00356738683127572	0.0002109053497942387
4	66.44	0.005774176954732511	0.004506172839506173	0.00010545267489711934
4	66.48	0.007222222222222222	0.005977366255144033	0.00020318930041152264
4	66.52	0.007440843621399177	0.006823559670781893	5.6584362139917696e-05
4	66.56	0.008253600823045267	0.007561728395061728	3.3436213991769545e-05
4	66.6	0.008251028806584362	0.007417695473251029	0.00014146090534979423
4	66.64	0.007649176954732511	0.007088477366255144	8.487654320987654e-05
4	66.68	0.007471707818930041	0.00665380658436214	0.00016718106995884774
4	66.72	0.008713991769547326	0.0060879629629629626	0.0006815843621399177
4	66.76	0.0056275720164609055	0.004632201646090535	0.0003780864197530864
4	66.8	0.004863683127572016	0.003698559670781893	0.000676440329218107
4	66.84	0.0044444444444444444	0.002662037037037037	0.001206275720164609
4	66.88	0.003233024691358025	0.0018492798353909464	0.0009645061728395061
4	66.92	0.003243312757201646	0.0015020576131687243	0.0013091563786008231
4	66.96000000000001	0.00246141975308642	0.0009439300411522634	0.0011779835390946503
4	67.0	0.002294238683127572	0.0009207818930041152	0.0010313786008230453
4	67.04	0.001661522633744856	0.0005992798353909465	0.0007253086419753087
4	67.08	0.0015020576131687243	0.00045781893004115225	0.0006507201646090535
4	67.12	0.0010699588477366254	0.00042695473251028805	0.0002546296296296296
4	67.16	0.0012114197530864197	0.00020576131687242798	0.0006018518518518519
4	67.2	0.004498456790123457	0.0008950617283950618	0.0015123456790123457
4	67.24	0.0011368312757201646	0.00020318930041152264	0.0005555555555555556
4	67.28	0.002242798353909465	0.0006172839506172839	0.00102880658436214
4	67.32000000000001	0.0021733539094650205	0.00018261316872427984	0.0013065843621399176
4	67.36	0.0025411522633744855	0.00015689300411522632	0.0015123456790123457
4	67.4	0.00220679012345679	2.8292181069958848e-05	0.0014429012345679012
4	67.44	0.0020473251028806584	3.60082304526749e-05	0.0009490740740740741
4	67.48	0.001242283950617284	6.687242798353909e-05	0.0006018518518518519
4	67.52	0.001419753086419753	0.00021347736625514403	0.0005118312757201646
4	67.56	0.0013400205761316872	8.74485596707819e-05	0.0005889917695473251
4	67.6	0.0016280864197530864	0.00016718106995884774	0.0006301440329218107
4	67.64	0.0016126543209876542	0.00012602880658436213	0.0006918724279835391
4	67.68	0.005205761316872428	0.0009593621399176954	0.001736111111111111
4	67.72	0.003335905349794239	0.0015329218106995884	0.0009336419753086419
4	67.76	0.004722222222222222	0.0029475308641975307	0.0008410493827160494
4	67.8	0.006021090534979424	0.004164094650205761	0.0009002057613168725
4	67.84	0.006198559670781893	0.004549897119341564	0.0007073045267489712
4	67.88	0.007127057613168724	0.005120884773662552	0.0009979423868312757
4	67.92	0.005622427983539095	0.004071502057613169	0.0007973251028806584
4	67.96000000000001	0.0055941358024691355	0.0036882716049382717	0.0008847736625514403
4	68.0	0.003279320987654321	0.0021810699588477368	0.0004295267489711934
4	68.04	0.002286522633744856	0.001448045267489712	0.0002777777777777778
4	68.08	0.0018184156378600823	0.001427469135802469	0.00012088477366255144
4	68.12	0.00375	0.0030761316872427984	7.20164609053498e-05
4	68.16	0.006694958847736626	0.004071502057613169	0.0007973251028806584
4	68.2	0.004701646090534979	0.004048353909465021	0.00019032921810699588
4	68.24	0.005205761316872428	0.004200102880658437	0.00014917695473251028
4	68.28	0.0042309670781893	0.0034310699588477366	0.0001080246913580247
4	68.32000000000001	0.004161522633744856	0.003176440329218107	0.000257201646090535
4	68.36	0.003382201646090535	0.002397119341563786	0.00024176954732510288
4	68.4	0.0027957818930041153	0.0019058641975308642	0.00014660493827160494
4	68.44	0.0023636831275720164	0.0017463991769547326	8.487654320987654e-05
4	68.48	0.002800925925925926	0.002042181069958848	7.973251028806585e-05
4	68.52	0.002456275720164609	0.0018261316872427984	5.401234567901235e-05
4	68.56	0.003081275720164609	0.002235082304526749	4.886831275720165e-05
4	68.60000000000001	0.003184156378600823	0.0023405349794238684	7.71604938271605e-06
4	68.64	0.0057201646090534975	0.0029861111111111113	0.0005787037037037037
4	68.68	0.003616255144032922	0.002487139917695473	0.0001080246913580247
4	68.72	0.003523662551440329	0.002433127572016461	4.886831275720165e-05
4	68.76	0.0038888888888888888	0.002741769547325103	5.1440329218106995e-05
4	68.8	0.003065843621399177	0.0022222222222222222	4.886831275720165e-05
4	68.84	0.003845164609053498	0.0025900205761316872	0.00043467078189300413
4	68.88	0.0032741769547325102	0.0023945473251028807	0.0002160493827160494
4	68.92	0.0032175925925925926	0.0024228395061728393	0.00010030864197530864
4	68.96000000000001	0.0032818930041152265	0.0020190329218106994	0.00022633744855967078
4	69.0	0.003330761316872428	0.002147633744855967	0.0002623456790123457
4	69.04	0.0030272633744855967	0.0015046296296296296	0.0006661522633744856
4	69.08	0.0033770576131687243	0.0014248971193415638	0.0007973251028806584
4	69.12	0.005442386831275721	0.0013425925925925925	0.001772119341563786
4	69.16	0.0033436213991769547	0.0008693415637860083	0.0014300411522633744
4	69.2	0.003536522633744856	0.0007175925925925926	0.0016718106995884773
4	69.24	0.0032458847736625517	0.0006224279835390946	0.0014609053497942387
4	69.28	0.0035622427983539096	0.00045781893004115225	0.0020190329218106994
4	69.32000000000001	0.004310699588477366	0.0006378600823045268	0.0022145061728395064
4	69.36	0.004647633744855967	0.0006661522633744856	0.0025462962962962965
4	69.4	0.0051234567901234564	0.000787037037037037	0.0027674897119341563
4	69.44	0.0065252057613168725	0.0008796296296296296	0.004068930041152263
4	69.48	0.008004115226337448	0.0007741769547325103	0.004475308641975309
4	69.52	0.009287551440329217	0.0006404320987654321	0.00540380658436214
4	69.56	0.008986625514403292	0.00024434156378600825	0.004943415637860082
4	69.60000000000001	0.0136059670781893	0.0006918724279835391	0.006270576131687243
4	69.64	0.01106738683127572	0.0003189300411522634	0.00537037037037037
4	69.68	0.012337962962962964	0.00029835390946502055	0.005416666666666667
4	69.72	0.011604938271604939	0.00025977366255144034	0.004531893004115227
4	69.76	0.010828189300411522	7.973251028806585e-05	0.0038220164609053496
4	69.8	0.01007716049382716	0.0001646090534979424	0.0025308641975308644
4	69.84	0.00926440329218107	8.487654320987654e-05	0.0014326131687242799
4	69.88	0.00878858024691358	0.00020576131687242798	0.000977366255144033
4	69.92	0.007934670781893005	6.430041152263375e-05	0.0007150205761316872
4	69.96000000000001	0.007842078189300411	0.00010288065843621399	0.000830761316872428
4	70.0	0.007039609053497943	1.2860082304526749e-05	0.0007741769547325103
4	70.04	0.006671810699588478	7.973251028806585e-05	0.0005401234567901234
4	70.08	0.00856224279835391	0.00043467078189300413	0.0011291152263374485
4	70.12	0.0057896090534979424	0.0004809670781893004	8.487654320987654e-05
4	70.16	0.00481738683127572	2.8292181069958848e-05	0.0002726337448559671
4	70.2	0.004182098765432099	0.00018775720164609054	6.430041152263375e-05
4	70.24	0.00338477366255144	7.973251028806585e-05	3.3436213991769545e-05
4	70.28	0.002883230452674897	0.0003523662551440329	7.716049382716049e-05
4	70.32000000000001	0.0034233539094650207	0.0006610082304526749	0.00011316872427983539
4	70.36	0.002651748971193416	0.0006584362139917696	6.17283950617284e-05
4	70.4	0.004020061728395061	0.0018261316872427984	0.0001646090534979424
4	70.44	0.003652263374485597	0.001743827160493827	0.0001234567901234568
4	70.48	0.004403292181069959	0.0021373456790123456	0.00013117283950617284
4	70.52	0.004218106995884774	0.0022659465020576134	7.20164609053498e-05
4	70.56	0.0074331275720164606	0.0029063786008230452	0.0006378600823045268
4	70.60000000000001	0.0046733539094650205	0.0025308641975308644	7.716049382716049e-05
4	70.64	0.00415895061728395	0.0021604938271604936	0.00010545267489711934
4	70.68	0.0037217078189300413	0.001941872427983539	2.3148148148148147e-05
4	70.72	0.004266975308641975	0.00246141975308642	1.54320987654321e-05
4	70.76	0.004598765432098765	0.0027957818930041153	1.54320987654321e-05
4	70.8	0.0055709876543209875	0.003852880658436214	3.08641975308642e-05
4	70.84	0.00698559670781893	0.005249485596707819	6.687242798353909e-05
4	70.88	0.008006687242798355	0.006373456790123457	4.886831275720165e-05
4	70.92	0.009025205761316872	0.006954732510288066	6.17283950617284e-05
4	70.96000000000001	0.008546810699588478	0.006123971193415637	6.687242798353909e-05
4	71.0	0.008199588477366255	0.0053626543209876545	1.800411522633745e-05
4	71.04	0.01102880658436214	0.005676440329218107	0.00044238683127572015
4	71.08	0.010606995884773663	0.005612139917695473	0.0001646090534979424
4	71.12	0.01462962962962963	0.00621656378600823	0.0003780864197530864
4	71.16	0.01756172839506173	0.0064326131687242796	0.00039609053497942386
4	71.2	0.020118312757201644	0.00602880658436214	0.0004912551440329218
4	71.24	0.02066872427983539	0.006072530864197531	0.000787037037037037
4	71.28	0.01835133744855967	0.005738168724279835	0.0008384773662551441
4	71.32000000000001	0.017034465020576133	0.00646604938271605	0.0007664609053497942
4	71.36	0.01694701646090535	0.007654320987654321	0.001051954732510288
4	71.4	0.014390432098765431	0.007368827160493827	0.000558127572016461
4	71.44	0.011926440329218108	0.0063400205761316875	0.0004886831275720165
4	71.48	0.013058127572016461	0.006576646090534979	0.0007690329218106996
4	71.52	0.018029835390946502	0.00779320987654321	0.0018261316872427984
4	71.56	0.016574074074074074	0.007872942386831276	0.0013065843621399176
4	71.60000000000001	0.017232510288065845	0.00712962962962963	0.0014994855967078188
4	71.64	0.01688528806584362	0.005411522633744856	0.0021784979423868315
4	71.68	0.014956275720164608	0.002878086419753086	0.0027546296296296294
4	71.72	0.018724279835390947	0.0053060699588477365	0.0025925925925925925
4	71.76	0.02047582304526749	0.005581275720164609	0.002978395061728395
4	71.8	0.02032664609053498	0.004902263374485597	0.0035982510288065845
4	71.84	0.020686728395061728	0.004174382716049383	0.0045010288065843625
4	71.88	0.023034979423868313	0.005733024691358024	0.004542181069958848
4	71.92	0.02419238683127572	0.00628858024691358	0.004645061728395062
4	71.96000000000001	0.024776234567901234	0.006391460905349794	0.004220679012345679
4	72.0	0.027332818930041154	0.006327160493827161	0.005205761316872428
4	72.04	0.024002057613168724	0.004439300411522634	0.0048816872427983535
4	72.08	0.025295781893004115	0.005344650205761317	0.004951131687242798
4	72.12	0.025550411522633744	0.005216049382716049	0.004958847736625515
4	72.16	0.022728909465020576	0.0036934156378600823	0.004457304526748971
4	72.2	0.02434156378600823	0.005437242798353909	0.0046167695473251025
4	72.24	0.025079732510288066	0.006257716049382716	0.004169238683127572
4	72.28	0.025835905349794238	0.006193415637860082	0.004076646090534979
4	72.32000000000001	0.025843621399176956	0.006188271604938272	0.0037448559670781893
4	72.36	0.024228395061728396	0.005054012345679012	0.003698559670781893
4	72.4	0.024128086419753086	0.0045010288065843625	0.003706275720164609
4	72.44	0.02261059670781893	0.0035339506172839506	0.0035262345679012348
4	72.48	0.025992798353909465	0.0034465020576131687	0.0045473251028806585
4	72.52	0.021159979423868314	0.0018184156378600823	0.003868312757201646
4	72.56	0.020439814814814813	0.0014583333333333334	0.003840020576131687
4	72.60000000000001	0.01842335390946502	0.001396604938271605	0.003742283950617284
4	72.64	0.01829218106995885	0.0017746913580246914	0.003755144032921811
4	72.68	0.016628086419753087	0.0019315843621399177	0.0035853909465020577
4	72.72	0.016414609053497942	0.0024665637860082305	0.003626543209876543
4	72.76	0.014637345679012346	0.0027340534979423867	0.0031893004115226336
4	72.8	0.013415637860082305	0.0026646090534979423	0.00261059670781893
4	72.84	0.013042695473251029	0.0025462962962962965	0.0021064814814814813
4	72.88	0.014333847736625514	0.0025205761316872428	0.0019675925925925924
4	72.92	0.014086934156378602	0.002484567901234568	0.001072530864197531
4	72.96000000000001	0.01660493827160494	0.0027391975308641977	0.0013065843621399176
4	73.0	0.013371913580246914	0.002142489711934156	0.00018775720164609054
4	73.04	0.012926954732510288	0.0016435185185185185	9.516460905349794e-05
4	73.08	0.011774691358024692	0.0016358024691358025	7.716049382716049e-05
4	73.12	0.01040380658436214	0.0011779835390946503	0.0001286008230452675
4	73.16	0.011231995884773662	0.000889917695473251	0.0007458847736625515
4	73.2	0.010480967078189301	0.0007124485596707819	0.0006404320987654321
4	73.24	0.011594650205761317	0.0006224279835390946	0.001242283950617284
4	73.28	0.011738683127572017	0.00048353909465020576	0.0013425925925925925
4	73.32000000000001	0.01268261316872428	0.0003909465020576132	0.0016563786008230452
4	73.36	0.013773148148148149	0.0001954732510288066	0.0018930041152263374
4	73.4	0.014513888888888889	0.00011574074074074075	0.002219650205761317
4	73.44	0.018022119341563787	0.0005658436213991769	0.003171296296296296
4	73.48	0.014771090534979424	0.00014660493827160494	0.002255658436213992
4	73.52	0.015622427983539095	8.74485596707819e-05	0.0027211934156378603
4	73.56	0.014650205761316872	5.6584362139917696e-05	0.0021630658436213993
4	73.60000000000001	0.01443672839506173	5.915637860082304e-05	0.0023199588477366257
4	73.64	0.01239969135802469	0.00011574074074074075	0.001962448559670782
4	73.68	0.01061985596707819	1.2860082304526749e-05	0.001617798353909465
4	73.72	0.008662551440329219	5.1440329218106995e-05	0.0014429012345679012
4	73.76	0.007132201646090535	7.20164609053498e-05	0.0010313786008230453
4	73.8	0.005987654320987654	4.11522633744856e-05	0.0008770576131687243
4	73.84	0.005239197530864197	5.1440329218107e-06	0.00036522633744855967
4	73.88	0.005429526748971194	3.08641975308642e-05	0.0005555555555555556
4	73.92	0.0071579218106995884	0.0003215020576131687	0.0013297325102880658
4	73.96000000000001	0.0020730452674897117	8.23045267489712e-05	0.000522119341563786
4	74.0	0.0017386831275720165	3.60082304526749e-05	0.00019032921810699588
4	74.04	0.0020781893004115227	0.00010545267489711934	0.0004243827160493827
4	74.08	0.0018672839506172839	2.05761316872428e-05	0.00015689300411522632
4	74.12	0.002839506172839506	2.8292181069958848e-05	0.00028292181069958846
4	74.16	0.002852366255144033	5.1440329218107e-06	0.0002726337448559671
4	74.2	0.004233539094650206	3.60082304526749e-05	0.0006301440329218107
4	74.24	0.007039609053497943	7.716049382716049e-05	0.0009593621399176954
4	74.28	0.009981995884773663	7.71604938271605e-06	0.0014094650205761317
4	74.32000000000001	0.012314814814814815	5.401234567901235e-05	0.002142489711934156
4	74.36	0.015707304526748973	8.487654320987654e-05	0.0030349794238683126
4	74.4	0.0214429012345679	0.0007175925925925926	0.004295267489711934
4	74.44	0.022806069958847736	0.0006327160493827161	0.004233539094650206
4	74.48	0.024475308641975307	0.00043724279835390947	0.004279835390946502
4	74.52	0.026314300411522634	0.0008924897119341564	0.0048122427983539095
4	74.56	0.02708590534979424	0.0007330246913580247	0.004516460905349794
4	74.60000000000001	0.026496913580246913	0.0007124485596707819	0.004367283950617284
4	74.64	0.026723251028806586	0.0008359053497942387	0.004256687242798354
4	74.68	0.02694701646090535	0.0005015432098765432	0.004704218106995885
4	74.72	0.026162551440329217	0.00032407407407407406	0.004611625514403292
4	74.76	0.025532407407407406	0.0008384773662551441	0.005406378600823045
4	74.8	0.024369855967078188	0.0012037037037037038	0.004819958847736626
4	74.84	0.024398148148148148	0.001507201646090535	0.005113168724279835
4	74.88	0.027371399176954733	0.002219650205761317	0.005987654320987654
4	74.92	0.02340792181069959	0.0016589506172839507	0.004987139917695473
4	74.96000000000001	0.023096707818930043	0.0015483539094650206	0.004675925925925926
4	75.0	0.02451388888888889	0.001566358024691358	0.005079732510288066
4	75.04	0.02411522633744856	0.0011136831275720164	0.005270061728395062
4	75.08	0.023675411522633746	0.0009490740740740741	0.0054783950617283955
4	75.12	0.02209619341563786	0.00019032921810699588	0.005943930041152263
4	75.16	0.022602880658436214	0.0007227366255144033	0.006273148148148148
4	75.2	0.021666666666666667	0.0004809670781893004	0.006311728395061728
4	75.24	0.020925925925925924	0.0007844650205761317	0.0059387860082304525
4	75.28	0.018050411522633744	0.0007021604938271605	0.005159465020576131
4	75.32000000000001	0.016159979423868313	0.0008873456790123457	0.004879115226337449
4	75.36	0.016257716049382715	0.001051954732510288	0.004531893004115227
4	75.4	0.013145576131687244	0.0005632716049382716	0.0034696502057613167
4	75.44	0.012911522633744855	0.0009953703703703704	0.002803497942386831
4	75.48	0.014454732510288067	0.0015997942386831276	0.0023482510288065843
4	75.52	0.014575617283950617	0.002013888888888889	0.0017463991769547326
4	75.56	0.012816358024691358	0.0017515432098765432	0.0016203703703703703
4	75.60000000000001	0.01337962962962963	0.0018106995884773663	0.0014763374485596708
4	75.64	0.013125	0.0020241769547325104	0.0016203703703703703
4	75.68	0.012474279835390947	0.0024742798353909463	0.001116255144032922
4	75.72	0.014866255144032921	0.0029963991769547324	0.0010108024691358026
4	75.76	0.01680812757201646	0.0031790123456790125	0.0008590534979423868
4	75.8	0.017440843621399176	0.0028215020576131686	0.0006352880658436214
4	75.84	0.021296296296296296	0.003410493827160494	0.001419753086419753
4	75.88	0.017600308641975308	0.0027211934156378603	0.0005478395061728395
4	75.92	0.01598508230452675	0.00205761316872428	0.00041923868312757203
4	75.96000000000001	0.014063786008230453	0.0017001028806584361	0.00030864197530864197
4	76.0	0.011386316872427983	0.0009104938271604938	0.0001594650205761317
4	76.04	0.011597222222222222	0.0008976337448559671	0.0003523662551440329
4	76.08	0.010223765432098766	0.00047325102880658434	0.00010288065843621399
4	76.12	0.010066872427983539	0.0003909465020576132	0.0001080246913580247
4	76.16	0.010661008230452676	0.001337448559670782	0.00014917695473251028
4	76.2	0.01157664609053498	0.0019573045267489713	0.0003497942386831276
4	76.24	0.011098251028806584	0.0024511316872427983	0.00044238683127572015
4	76.28	0.011496913580246914	0.00227880658436214	0.0004912551440329218
4	76.32000000000001	0.013724279835390946	0.0027443415637860083	0.001376028806584362
4	76.36	0.010817901234567901	0.0021116255144032923	0.0003420781893004115
4	76.4	0.011093106995884774	0.0022993827160493825	0.00042695473251028805
4	76.44	0.01276491769547325	0.00238940329218107	0.0007124485596707819
4	76.48	0.015156893004115227	0.003109567901234568	0.0010931069958847737
4	76.52	0.016193415637860083	0.0032741769547325102	0.0011805555555555556
4	76.56	0.017160493827160495	0.0034156378600823044	0.0017412551440329218
4	76.60000000000001	0.01685442386831276	0.002926954732510288	0.0018467078189300411
4	76.64	0.01750514403292181	0.0024382716049382715	0.0018775720164609054
4	76.68	0.017381687242798354	0.001838991769547325	0.002021604938271605
4	76.72	0.01780349794238683	0.001514917695473251	0.0020473251028806584
4	76.76	0.017065329218106995	0.0013091563786008231	0.0015972222222222223
4	76.8	0.019781378600823046	0.0015895061728395062	0.002626028806584362
4	76.84	0.016036522633744856	0.0009825102880658436	0.0016152263374485598
4	76.88	0.015645576131687242	0.001044238683127572	0.0013991769547325103
4	76.92	0.015334362139917696	0.0009619341563786008	0.0015997942386831276
4	76.96000000000001	0.01448559670781893	0.0011188271604938272	0.0015869341563786007
4	77.0	0.013629115226337448	0.0011085390946502058	0.0014814814814814814
4	77.04	0.01220679012345679	0.001301440329218107	0.0015277777777777779
4	77.08	0.011455761316872428	0.0018672839506172839	0.0016640946502057613
4	77.12	0.00934156378600823	0.0020859053497942386	0.0013554526748971194
4	77.16	0.010239197530864198	0.0025205761316872428	0.0013194444444444445
4	77.2	0.010529835390946502	0.0027597736625514404	0.0010185185185185184
4	77.24	0.011059670781893004	0.0037088477366255144	0.0008050411522633745
4	77.28	0.014189814814814815	0.004346707818930041	0.00169238683127572
4	77.32000000000001	0.01158179012345679	0.004768518518518518	0.001116255144032922
4	77.36	0.011417181069958848	0.004693930041152264	0.0009799382716049383
4	77.4	0.011340020576131687	0.005120884773662552	0.000720164609053498
4	77.44	0.010974794238683128	0.005151748971193416	0.0007844650205761317
4	77.48	0.011383744855967078	0.00533179012345679	0.0008024691358024691
4	77.52	0.011069958847736625	0.005606995884773662	0.0006018518518518519
4	77.56	0.011288580246913581	0.005632716049382716	0.0009619341563786008
4	77.60000000000001	0.010933641975308642	0.0052366255144032925	0.0010931069958847737
4	77.64	0.011051954732510288	0.005357510288065844	0.0011702674897119342
4	77.68	0.010426954732510287	0.004655349794238683	0.0010879629629629629
4	77.72	0.009832818930041152	0.004182098765432099	0.000985082304526749
4	77.76	0.0128369341563786	0.004189814814814815	0.001669238683127572
4	77.8	0.00959619341563786	0.0037114197530864197	0.0009542181069958848
4	77.84	0.01022633744855967	0.004377572016460905	0.0005864197530864197
4	77.88	0.010457818930041152	0.004963991769547325	0.0004603909465020576
4	77.92	0.01000514403292181	0.004917695473251029	0.00029835390946502055
4	77.96000000000001	0.008752572016460906	0.004606481481481481	0.00015689300411522632
4	78.0	0.007857510288065844	0.004320987654320987	8.74485596707819e-05
4	78.04	0.007463991769547325	0.004107510288065844	5.6584362139917696e-05
4	78.08	0.00735082304526749	0.004045781893004115	6.944444444444444e-05
4	78.12	0.0075025720164609054	0.00408179012345679	0.0001594650205761317
4	78.16	0.007088477366255144	0.003587962962962963	0.00011059670781893004
4	78.2	0.008155864197530864	0.004102366255144033	0.0001954732510288066
4	78.24	0.012651748971193416	0.005529835390946502	0.0011111111111111111
4	78.28	0.010686728395061728	0.0058590534979423865	0.0003215020576131687
4	78.32000000000001	0.010375514403292182	0.005748456790123457	0.0005066872427983539
4	78.36	0.010295781893004115	0.005414094650205761	0.0006970164609053498
4	78.4	0.01007201646090535	0.005241769547325103	0.0011522633744855968
4	78.44	0.009393004115226337	0.004845679012345679	0.001463477366255144
4	78.48	0.008096707818930042	0.0037011316872427986	0.0016280864197530864
4	78.52	0.006885288065843621	0.002736625514403292	0.0017155349794238683
4	78.56	0.007085905349794239	0.0024228395061728393	0.0021141975308641976
4	78.60000000000001	0.007993827160493827	0.0026080246913580247	0.002435699588477366
4	78.64	0.008688271604938272	0.0024974279835390948	0.0025437242798353908
4	78.68	0.00955246913580247	0.0022222222222222222	0.0025823045267489714
4	78.72	0.014758230452674896	0.003338477366255144	0.0036934156378600823
4	78.76	0.012888374485596708	0.0026311728395061727	0.0032973251028806582
4	78.8	0.01404835390946502	0.002780349794238683	0.0032458847736625517
4	78.84	0.014652777777777778	0.0028986625514403294	0.0028575102880658435
4	78.88	0.014958847736625515	0.0030272633744855967	0.0020396090534979426
4	78.92	0.014434156378600823	0.0031532921810699588	0.0010982510288065845
4	78.96000000000001	0.014441872427983539	0.0031507201646090535	0.0006455761316872428
4	79.0	0.013698559670781893	0.0032021604938271605	0.00030606995884773663
4	79.04	0.013837448559670782	0.0028266460905349796	0.0003780864197530864
4	79.08	0.013865740740740741	0.0026697530864197533	0.00022633744855967078
4	79.12	0.013621399176954733	0.00264917695473251	0.00018775720164609054
4	79.16	0.01411522633744856	0.0025282921810699586	0.0003420781893004115
4	79.2	0.016008230452674896	0.0030118312757201646	0.0009362139917695473
4	79.24	0.01353395061728395	0.0026131687242798352	0.0003266460905349794
4	79.28	0.012330246913580247	0.002757201646090535	0.00016975308641975308
4	79.32000000000001	0.011905864197530864	0.0026414609053497943	9.77366255144033e-05
4	79.36	0.010241769547325103	0.002358539094650206	0.00012088477366255144
4	79.4	0.010295781893004115	0.0024974279835390948	9.516460905349794e-05
4	79.44	0.008068415637860083	0.001970164609053498	0.00011574074074074075
4	79.48	0.008106995884773663	0.002471707818930041	9.77366255144033e-05
4	79.52	0.005928497942386831	0.0017335390946502057	3.08641975308642e-05
4	79.56	0.005941358024691358	0.001926440329218107	9.259259259259259e-05
4	79.60000000000001	0.0048688271604938275	0.0013477366255144033	0.00017746913580246913
4	79.64	0.004380144032921811	0.0012448559670781892	0.00017232510288065845
4	79.68	0.0062371399176954735	0.001404320987654321	0.0012011316872427983
4	79.72	0.003148148148148148	0.0006918724279835391	0.00045781893004115225
4	79.76	0.004686213991769547	0.0009079218106995885	0.001116255144032922
4	79.8	0.005668724279835391	0.000787037037037037	0.0016126543209876542
4	79.84	0.008073559670781893	0.0009156378600823045	0.002705761316872428
4	79.88	0.008112139917695473	0.0009362139917695473	0.0033204732510288067
4	79.92	0.010504115226337448	0.0015200617283950618	0.0043518518518518515
4	79.96000000000001	0.009794238683127572	0.00125	0.00444701646090535
4	80.0	0.010246913580246913	0.0016049382716049382	0.00492798353909465
4	80.04	0.011080246913580246	0.0022993827160493825	0.0048122427983539095
4	80.08	0.012726337448559671	0.0028935185185185184	0.005007716049382716
4	80.12	0.010450102880658436	0.0025900205761316872	0.0042309670781893
4	80.16	0.01294238683127572	0.0035493827160493828	0.004346707818930041
4	80.2	0.007114197530864197	0.002911522633744856	0.0022453703703703702
4	80.24	0.0068930041152263375	0.003094135802469136	0.0018441358024691358
4	80.28	0.005393518518518519	0.0027854938271604937	0.001000514403292181
4	80.32000000000001	0.005581275720164609	0.002883230452674897	0.001008230452674897
4	80.36	0.006247427983539095	0.0030992798353909464	0.0008616255144032922
4	80.4	0.006103395061728395	0.002875514403292181	0.0007227366255144033
4	80.44	0.006468621399176954	0.0030504115226337447	0.0007818930041152264
4	80.48	0.006224279835390947	0.0031790123456790125	0.0007330246913580247
4	80.52	0.005982510288065844	0.002965534979423868	0.0007253086419753087
4	80.56	0.006977880658436214	0.0030324074074074073	0.0002623456790123457
4	80.60000000000001	0.009351851851851853	0.0031790123456790125	0.00034722222222222224
4	80.64	0.014079218106995885	0.003968621399176955	0.0010108024691358026
4	80.68	0.011622942386831276	0.0035210905349794238	0.000684156378600823
4	80.72	0.011610082304526748	0.0031507201646090535	0.0009130658436213992
4	80.76	0.01051440329218107	0.0024305555555555556	0.0012705761316872427
4	80.8	0.011087962962962963	0.0020190329218106994	0.001396604938271605
4	80.84	0.010002572016460905	0.0014146090534979425	0.0011754115226337448
4	80.88	0.009873971193415638	0.0009516460905349795	0.0011676954732510287
4	80.92	0.009351851851851853	0.0007973251028806584	0.0016383744855967078
4	80.96000000000001	0.00885030864197531	0.0007973251028806584	0.0014300411522633744
4	81.0	0.00791409465020576	0.0006172839506172839	0.0015406378600823045
4	81.04	0.006959876543209877	0.0006301440329218107	0.0012988683127572015
4	81.08	0.005393518518518519	0.00029835390946502055	0.00084619341563786
4	81.12	0.009840534979423868	0.0006738683127572016	0.0018981481481481482
4	81.16	0.006967592592592593	0.00012602880658436213	0.0011599794238683128
4	81.2	0.0066743827160493825	0.00011059670781893004	0.0008127572016460906
4	81.24	0.0062371399176954735	0.0005272633744855968	0.00031378600823045265
4	81.28	0.0069624485596707815	0.0013143004115226337	0.00019032921810699588
4	81.32000000000001	0.007332818930041152	0.0018955761316872429	4.11522633744856e-05
4	81.36	0.009097222222222222	0.002816358024691358	0.00014146090534979423
4	81.4	0.011481481481481481	0.003603395061728395	0.00016718106995884774
4	81.44	0.010444958847736625	0.0037962962962962963	0.0002623456790123457
4	81.48	0.010715020576131688	0.004457304526748971	0.00033179012345679014
4	81.52	0.010704732510288065	0.005378086419753086	0.0002777777777777778
4	81.56	0.012865226337448559	0.006455761316872428	0.00025977366255144034
4	81.60000000000001	0.015385802469135802	0.007474279835390947	0.0008101851851851852
4	81.64	0.012636316872427984	0.007718621399176955	0.0002546296296296296
4	81.68	0.012605452674897119	0.008022119341563785	0.00018775720164609054
4	81.72	0.012286522633744856	0.00787037037037037	0.00017232510288065845
4	81.76	0.010694444444444444	0.0073405349794238685	0.00017232510288065845
4	81.8	0.010393518518518519	0.0070190329218106995	0.000257201646090535
4	81.84	0.011391460905349794	0.0071913580246913585	0.00022890946502057612
4	81.88	0.012849794238683128	0.00713477366255144	0.0001748971193415638
4	81.92	0.014277263374485597	0.007093621399176955	0.00023919753086419754
4	81.96000000000001	0.013734567901234567	0.006358024691358025	0.00014660493827160494
4	82.0	0.01411522633744856	0.006036522633744856	0.0001646090534979424
4	82.04	0.013724279835390946	0.005375514403292181	0.00018261316872427984
4	82.08	0.017219650205761317	0.005895061728395061	0.0008693415637860083
4	82.12	0.013526234567901235	0.004621913580246914	0.00013631687242798355
4	82.16	0.013865740740740741	0.004585905349794239	0.00029835390946502055
4	82.2	0.013513374485596709	0.004061213991769548	0.0003369341563786008
4	82.24	0.01257201646090535	0.003742283950617284	0.00012088477366255144
4	82.28	0.012883230452674897	0.0036213991769547325	0.0004243827160493827
4	82.32000000000001	0.011604938271604939	0.003212448559670782	0.0001234567901234568
4	82.36	0.011409465020576132	0.0031790123456790125	0.00026748971193415636
4	82.4	0.0102880658436214	0.002651748971193416	0.00018775720164609054
4	82.44	0.009729938271604939	0.00246141975308642	0.00017746913580246913
4	82.48	0.008616255144032922	0.002345679012345679	0.0001080246913580247
4	82.52	0.007798353909465021	0.002139917695473251	9.002057613168725e-05
4	82.56	0.009969135802469135	0.0027674897119341563	0.0006172839506172839
4	82.60000000000001	0.007186213991769547	0.0027186213991769546	3.8580246913580246e-05
4	82.64	0.007474279835390947	0.0033281893004115225	5.1440329218106995e-05
4	82.68	0.007013888888888889	0.0034953703703703705	4.372427983539095e-05
4	82.72	0.006404320987654321	0.003950617283950617	1.54320987654321e-05
4	82.76	0.00893261316872428	0.0050180041152263375	0.00010288065843621399
4	82.8	0.010516975308641976	0.0051568930041152265	2.3148148148148147e-05
4	82.84	0.011538065843621399	0.005151748971193416	0.00011574074074074075
4	82.88	0.012271090534979424	0.005704732510288066	9.259259259259259e-05
4	82.92	0.011628086419753086	0.00492283950617284	0.0001954732510288066
4	82.96000000000001	0.011594650205761317	0.00415380658436214	0.0001388888888888889
4	83.0	0.013253600823045268	0.0034516460905349793	0.00036265432098765433
4	83.04	0.018407921810699588	0.0033333333333333335	0.0015200617283950618
4	83.08	0.016406893004115228	0.0022145061728395064	0.0008590534979423868
4	83.12	0.017479423868312756	0.0017541152263374487	0.0007561728395061729
4	83.16	0.016810699588477366	0.0013940329218106995	0.0007536008230452675
4	83.2	0.016517489711934157	0.0012911522633744857	0.0008487654320987654
4	83.24	0.01677469135802469	0.0011599794238683128	0.0006635802469135803
4	83.28	0.016126543209876543	0.0011291152263374485	0.000684156378600823
4	83.32000000000001	0.015843621399176954	0.0009439300411522634	0.001368312757201646
4	83.36	0.015833333333333335	0.0007998971193415638	0.0015406378600823045
4	83.4	0.01609053497942387	0.0008564814814814815	0.001965020576131687
4	83.44	0.015488683127572017	0.0005426954732510288	0.0019958847736625514
4	83.48	0.016095679012345678	0.0004989711934156379	0.002507716049382716
4	83.52	0.019758230452674896	0.0007098765432098765	0.0032458847736625517
4	83.56	0.01787551440329218	0.00023405349794238683	0.0028472222222222223
4	83.60000000000001	0.014560185185185185	0.0002546296296296296	0.0027083333333333334
4	83.64	0.012119341563786008	0.0002803497942386831	0.003081275720164609
4	83.68	0.01024948559670782	0.0002700617283950617	0.0030889917695473253
4	83.72	0.00933641975308642	7.973251028806585e-05	0.003104423868312757
4	83.76	0.008845164609053498	5.1440329218106995e-05	0.0035982510288065845
4	83.8	0.009032921810699588	6.944444444444444e-05	0.003472222222222222
4	83.84	0.008922325102880659	6.17283950617284e-05	0.003973765432098765
4	83.88	0.00838991769547325	0.00011574074074074075	0.004076646090534979
4	83.92	0.009886831275720164	7.458847736625514e-05	0.004480452674897119
4	83.96000000000001	0.010606995884773663	2.8292181069958848e-05	0.004776234567901235
4	84.0	0.015308641975308642	0.0004218106995884774	0.005992798353909465
4	84.04	0.013325617283950618	0.00013117283950617284	0.004997427983539094
4	84.08	0.01448559670781893	0.00019032921810699588	0.004863683127572016
4	84.12	0.01587962962962963	0.00032407407407407406	0.004755658436213991
4	84.16	0.016252572016460905	0.0003755144032921811	0.0046039094650205765
4	84.2	0.017847222222222223	0.0005555555555555556	0.004609053497942387
4	84.24	0.01819187242798354	0.00045267489711934157	0.004539609053497942
4	84.28	0.017847222222222223	0.0003420781893004115	0.0036934156378600823
4	84.32000000000001	0.01827417695473251	0.00018518518518518518	0.003397633744855967
4	84.36	0.018454218106995886	0.00018518518518518518	0.0024176954732510287
4	84.4	0.017258230452674897	0.0002880658436213992	0.0020756172839506174
4	84.44	0.0177880658436214	0.0006790123456790123	0.0019675925925925924
4	84.48	0.020146604938271605	0.001286008230452675	0.0025257201646090533
4	84.52	0.018016975308641974	0.0013786008230452676	0.001990740740740741
4	84.56	0.0166820987654321	0.0011419753086419754	0.0019470164609053499
4	84.60000000000001	0.015177469135802469	0.0012551440329218106	0.001808127572016461
4	84.64	0.014750514403292182	0.0010468106995884774	0.0020987654320987655
4	84.68	0.014688786008230453	0.0009465020576131687	0.0018878600823045268
4	84.72	0.013402777777777777	0.0006095679012345679	0.002037037037037037
4	84.76	0.01346707818930041	0.0009079218106995885	0.0016820987654320987
4	84.8	0.012759773662551441	0.001484053497942387	0.0016383744855967078
4	84.84	0.01147119341563786	0.001831275720164609	0.0014223251028806585
4	84.88	0.011077674897119342	0.0019161522633744856	0.0013271604938271606
4	84.92	0.009639917695473251	0.0017952674897119341	0.0012294238683127573
4	84.96000000000001	0.011702674897119342	0.002147633744855967	0.0017155349794238683
4	85.0	0.007857510288065844	0.001558641975308642	0.0009130658436213992
4	85.04	0.00621656378600823	0.0009593621399176954	0.0008616255144032922
4	85.08	0.004611625514403292	0.0006352880658436214	0.0004398148148148148
4	85.12	0.0040174897119341565	0.0003832304526748971	0.00047582304526748974
4	85.16	0.0025823045267489714	0.00023662551440329217	0.00012602880658436213
4	85.2	0.0023559670781893006	0.00010030864197530864	0.0001234567901234568
4	85.24	0.0010133744855967079	0.00016203703703703703	3.60082304526749e-05
4	85.28	0.0011291152263374485	0.00018261316872427984	1.54320987654321e-05
4	85.32000000000001	0.0009902263374485596	0.00020833333333333335	0.00011059670781893004
4	85.36	0.0012191358024691357	0.000257201646090535	0.0002932098765432099
4	85.4	0.0018209876543209876	0.00016718106995884774	0.00051440329218107
4	85.44	0.00529320987654321	0.00043724279835390947	0.001051954732510288
4	85.48	0.004763374485596708	0.00028549382716049385	0.0005709876543209877
4	85.52	0.0062834362139917695	0.00042695473251028805	0.0006558641975308642
4	85.56	0.007520576131687243	0.0006532921810699588	0.0006481481481481481
4	85.60000000000001	0.00860082304526749	0.0004243827160493827	0.0007638888888888889
4	85.64	0.009549897119341564	0.00028292181069958846	0.0006815843621399177
4	85.68	0.01003343621399177	0.00012088477366255144	0.0009310699588477366
4	85.72	0.011854423868312758	0.00020576131687242798	0.0011651234567901234
4	85.76	0.012116769547325103	0.00037037037037037035	0.0010673868312757202
4	85.8	0.014385288065843622	0.0006712962962962962	0.0011445473251028807
4	85.84	0.014819958847736625	0.0007047325102880658	0.0013914609053497942
4	85.88	0.014837962962962963	0.0005787037037037037	0.0014531893004115226
4	85.92	0.018407921810699588	0.0009670781893004115	0.0026286008230452674
4	85.96000000000001	0.015450102880658437	0.00047325102880658434	0.001491769547325103
4	86.0	0.015390946502057613	0.0002777777777777778	0.0016255144032921811
4	86.04	0.015452674897119342	0.00011831275720164609	0.0016846707818930042
4	86.08	0.015733024691358025	0.00011831275720164609	0.0016563786008230452
4	86.12	0.01607767489711934	0.00011574074074074075	0.0015817901234567902
4	86.16	0.016934156378600823	2.5720164609053497e-05	0.001661522633744856
4	86.2	0.017546296296296296	1.54320987654321e-05	0.001851851851851852
4	86.24	0.01867798353909465	0.0001234567901234568	0.00231738683127572
4	86.28	0.018806584362139916	6.17283950617284e-05	0.002463991769547325
4	86.32000000000001	0.0191332304526749	0.0006867283950617284	0.002800925925925926
4	86.36	0.018713991769547324	0.0012242798353909465	0.002867798353909465
4	86.4	0.02158179012345679	0.0027391975308641977	0.003587962962962963
4	86.44	0.019295267489711936	0.003703703703703704	0.0030761316872427984
4	86.48	0.018366769547325103	0.0049382716049382715	0.0025797325102880657
4	86.52	0.01850051440329218	0.005895061728395061	0.00227880658436214
4	86.56	0.01780349794238683	0.006736111111111111	0.0025025720164609053
4	86.60000000000001	0.0175	0.007273662551440329	0.002777777777777778
4	86.64	0.01588477366255144	0.007358539094650206	0.0025205761316872428
4	86.68	0.014981995884773662	0.006970164609053498	0.00238940329218107
4	86.72	0.012523148148148148	0.006262860082304526	0.0020550411522633743
4	86.76	0.011049382716049383	0.005712448559670782	0.0017849794238683128
4	86.8	0.009241255144032921	0.005069444444444444	0.0014891975308641975
4	86.84	0.007034465020576132	0.004423868312757201	0.000941358024691358
4	86.88	0.008863168724279835	0.00415380658436214	0.001743827160493827
4	86.92	0.0043518518518518515	0.002919238683127572	0.0006970164609053498
4	86.96000000000001	0.0029963991769547324	0.002139917695473251	0.00019804526748971193
4	87.0	0.002425411522633745	0.0017849794238683128	0.00017232510288065845
4	87.04	0.0019367283950617283	0.001072530864197531	0.00018775720164609054
4	87.08	0.0012834362139917696	0.000720164609053498	0.00020576131687242798
4	87.12	0.0010390946502057614	0.0007561728395061729	6.944444444444444e-05
4	87.16	0.0008230452674897119	0.000727880658436214	3.08641975308642e-05
4	87.2	0.0008976337448559671	0.0004809670781893004	9.77366255144033e-05
4	87.24	0.0007227366255144033	0.00038580246913580245	5.6584362139917696e-05
4	87.28	0.000779320987654321	0.00012088477366255144	0.0003034979423868313
4	87.32000000000001	0.0004218106995884774	0.00011574074074074075	6.687242798353909e-05
4	87.36	0.003073559670781893	0.0008281893004115226	0.000573559670781893
4	87.4	0.0007433127572016461	0.00030606995884773663	0.0001286008230452675
4	87.44	0.0009465020576131687	0.0004501028806584362	6.17283950617284e-05
4	87.48	0.0008590534979423868	0.0003986625514403292	0.00011316872427983539
4	87.52	0.000684156378600823	0.0004963991769547325	3.08641975308642e-05
4	87.56	0.0012602880658436214	0.0005684156378600823	0.0002623456790123457
4	87.60000000000001	0.0008487654320987654	0.0005401234567901234	1.02880658436214e-05
4	87.64	0.0011111111111111111	0.0006893004115226338	6.430041152263375e-05
4	87.68	0.0007844650205761317	0.0005478395061728395	2.3148148148148147e-05
4	87.72	0.0007330246913580247	0.0003343621399176955	0.0001080246913580247
4	87.76	0.0005632716049382716	0.0003780864197530864	7.71604938271605e-06
4	87.8	0.0006378600823045268	0.0004886831275720165	7.71604938271605e-06
4	87.84	0.002564300411522634	0.000889917695473251	0.0003343621399176955
4	87.88	0.0011059670781893003	0.0006867283950617284	0.00010288065843621399
4	87.92	0.0008230452674897119	0.00030606995884773663	0.0001286008230452675
4	87.96000000000001	0.0008950617283950618	0.000470679012345679	6.430041152263375e-05
4	88.0	0.0005349794238683127	0.00033179012345679014	2.5720164609053497e-05
4	88.04	0.0005092592592592592	0.00031635802469135804	5.1440329218106995e-05
4	88.08	0.0003832304526748971	0.00022890946502057612	1.02880658436214e-05
4	88.12	0.00045781893004115225	0.00022633744855967078	1.2860082304526749e-05
4	88.16	0.000684156378600823	0.0004861111111111111	1.02880658436214e-05
4	88.2	0.0012345679012345679	0.0009516460905349795	2.5720164609053497e-05
4	88.24	0.0010133744855967079	0.0007818930041152264	5.915637860082304e-05
4	88.28	0.0004295267489711934	0.0003215020576131687	0.0
4	88.32000000000001	0.0032175925925925926	0.001293724279835391	0.00040380658436213994
4	88.36	0.0009182098765432099	0.00042695473251028805	5.915637860082304e-05
4	88.4	0.0012165637860082304	0.0008924897119341564	2.8292181069958848e-05
4	88.44	0.0011188271604938272	0.0007098765432098765	3.3436213991769545e-05
4	88.48	0.0018106995884773663	0.0014454732510288065	3.08641975308642e-05
4	88.52	0.0016409465020576133	0.0012602880658436214	4.372427983539095e-05
4	88.56	0.0014146090534979425	0.0011085390946502058	1.2860082304526749e-05
4	88.60000000000001	0.0015869341563786007	0.0012345679012345679	9.002057613168725e-05
4	88.64	0.000941358024691358	0.0008101851851851852	2.8292181069958848e-05
4	88.68	0.0007561728395061729	0.0005118312757201646	4.372427983539095e-05
4	88.72	0.00040123456790123454	0.0002777777777777778	2.8292181069958848e-05
4	88.76	0.00031378600823045265	6.944444444444444e-05	5.915637860082304e-05
4	88.8	0.002487139917695473	0.0007536008230452675	0.00040123456790123454
4	88.84	0.0005066872427983539	0.00020576131687242798	5.6584362139917696e-05
4	88.88	0.001147119341563786	0.0007638888888888889	5.1440329218106995e-05
4	88.92	0.0020833333333333333	0.0015252057613168724	1.800411522633745e-05
4	88.96000000000001	0.003073559670781893	0.0024151234567901234	2.8292181069958848e-05
4	89.0	0.004205246913580247	0.0030889917695473253	5.915637860082304e-05
4	89.04	0.004675925925925926	0.003804012345679012	1.02880658436214e-05
4	89.08	0.004735082304526749	0.0038657407407407408	1.02880658436214e-05
4	89.12	0.0052263374485596705	0.0042026748971193415	9.002057613168725e-05
4	89.16	0.005190329218106996	0.004308127572016461	4.886831275720165e-05
4	89.2	0.0060648148148148145	0.004560185185185185	0.00033950617283950616
4	89.24	0.006278292181069959	0.004012345679012346	0.0005041152263374485
4	89.28	0.00952932098765432	0.004693930041152264	0.0011625514403292181
4	89.32000000000001	0.00823559670781893	0.0038786008230452676	0.0012705761316872427
4	89.36	0.008945473251028806	0.003757716049382716	0.001368312757201646
4	89.4	0.008996913580246913	0.0036213991769547325	0.0014531893004115226
4	89.44	0.009655349794238682	0.00356738683127572	0.001566358024691358
4	89.48	0.009925411522633746	0.0036188271604938272	0.0018287037037037037
4	89.52	0.010162037037037037	0.003631687242798354	0.0021013374485596707
4	89.56	0.011116255144032921	0.0037680041152263373	0.002911522633744856
4	89.60000000000001	0.00981224279835391	0.003472222222222222	0.002749485596707819
4	89.64	0.009511316872427983	0.003374485596707819	0.002803497942386831
4	89.68	0.007978395061728394	0.0031790123456790125	0.002309670781893004
4	89.72	0.006167695473251029	0.002515432098765432	0.0015895061728395062
4	89.76	0.007029320987654321	0.002368827160493827	0.001831275720164609
4	89.8	0.0036419753086419752	0.0020087448559670783	0.0004938271604938272
4	89.84	0.0025	0.0015432098765432098	0.00016718106995884774
4	89.88	0.0021579218106995883	0.0010390946502057614	0.00011831275720164609
4	89.92	0.0013297325102880658	0.0008256172839506173	1.54320987654321e-05
4	89.96000000000001	0.0011831275720164609	0.0005555555555555556	1.02880658436214e-05
4	90.0	0.0008204732510288066	0.00031635802469135804	2.8292181069958848e-05
4	90.04	0.0006198559670781893	0.0003446502057613169	2.5720164609053497e-05
4	90.08	0.0006352880658436214	0.0002932098765432099	5.401234567901235e-05
4	90.12	0.0016769547325102881	0.0002546296296296296	5.401234567901235e-05
4	90.16	0.002700617283950617	0.00021862139917695473	0.00025205761316872427
4	90.2	0.0031584362139917698	9.77366255144033e-05	0.0003292181069958848
4	90.24	0.007049897119341564	0.0006378600823045268	0.0015612139917695472
4	90.28	0.0050643004115226336	0.0001080246913580247	0.0011188271604938272
4	90.32000000000001	0.006319444444444444	0.0002880658436213992	0.0017309670781893004
4	90.36	0.005900205761316873	0.00034722222222222224	0.0017103909465020577
4	90.4	0.006923868312757202	0.0006121399176954733	0.002358539094650206
4	90.44	0.006710390946502057	0.0011882716049382716	0.0021784979423868315
4	90.48	0.008742283950617285	0.0030606995884773663	0.002597736625514403
4	90.52	0.010141460905349795	0.004663065843621399	0.002456275720164609
4	90.56	0.01029835390946502	0.005542695473251029	0.002219650205761317
4	90.60000000000001	0.009205246913580246	0.005537551440329218	0.0016306584362139917
4	90.64	0.0066280864197530865	0.004344135802469136	0.0013065843621399176
4	90.68	0.00474537037037037	0.003233024691358025	0.000830761316872428
4	90.72	0.005092592592592593	0.0018775720164609054	0.001376028806584362
4	90.76	0.0022916666666666667	0.0008873456790123457	0.000470679012345679
4	90.8	0.0015046296296296296	0.00051440329218107	0.0002109053497942387
4	90.84	0.001712962962962963	0.0006018518518518519	0.00018518518518518518
4	90.88	0.0012088477366255144	0.00046810699588477366	5.401234567901235e-05
4	90.92	0.0013065843621399176	0.0006584362139917696	0.00013374485596707818
4	90.96000000000001	0.0007407407407407407	0.00038065843621399177	3.08641975308642e-05
4	91.0	0.0004449588477366255	0.0002546296296296296	2.05761316872428e-05
4	91.04	0.0005401234567901234	0.0003523662551440329	3.3436213991769545e-05
4	91.08	0.00037294238683127575	0.0002623456790123457	2.57201646090535e-06
4	91.12	0.0004295267489711934	0.00030606995884773663	7.71604938271605e-06
4	91.16	0.00029063786008230453	0.00020318930041152264	2.57201646090535e-06
4	91.2	0.0027314814814814814	0.0007510288065843622	0.0005426954732510288
4	91.24	0.0004475308641975309	0.0002880658436213992	4.11522633744856e-05
4	91.28	0.0011111111111111111	0.0007433127572016461	4.6296296296296294e-05
4	91.32000000000001	0.0006995884773662552	0.0004320987654320988	2.5720164609053497e-05
4	91.36	0.0012345679012345679	0.000676440329218107	5.6584362139917696e-05
4	91.4	0.0012088477366255144	0.0006610082304526749	1.800411522633745e-05
4	91.44	0.000941358024691358	0.0005066872427983539	5.915637860082304e-05
4	91.48	0.0010339506172839506	0.0006327160493827161	1.02880658436214e-05
4	91.52	0.0008719135802469135	0.00043724279835390947	7.973251028806585e-05
4	91.56	0.0008024691358024691	0.0005375514403292181	5.915637860082304e-05
4	91.60000000000001	0.0006172839506172839	0.0004501028806584362	2.5720164609053497e-05
4	91.64	0.0012834362139917696	0.0007098765432098765	0.00010030864197530864
4	91.68	0.006000514403292181	0.0014429012345679012	0.0011188271604938272
4	91.72	0.0066975308641975305	0.001610082304526749	0.0014454732510288065
4	91.76	0.008742283950617285	0.0017181069958847736	0.001954732510288066
4	91.8	0.011530349794238682	0.0022376543209876544	0.0027700617283950616
4	91.84	0.011468621399176955	0.0022685185185185187	0.0023868312757201644
4	91.88	0.011885288065843621	0.0024279835390946503	0.002332818930041152
4	91.92	0.012044753086419753	0.002764917695473251	0.0018364197530864198
4	91.96000000000001	0.012157921810699588	0.003068415637860082	0.001388888888888889
4	92.0	0.011628086419753086	0.0032510288065843622	0.0011522633744855968
4	92.04	0.01087962962962963	0.0032741769547325102	0.0010802469135802468
4	92.08	0.01029835390946502	0.003485082304526749	0.0008024691358024691
4	92.12	0.008631687242798353	0.0032664609053497944	0.0006198559670781893
4	92.16	0.011589506172839506	0.004084362139917696	0.0015174897119341563
4	92.2	0.007021604938271605	0.0038245884773662553	0.00020576131687242798
4	92.24	0.00712962962962963	0.004763374485596708	0.0001594650205761317
4	92.28	0.0068467078189300415	0.005426954732510288	8.23045267489712e-05
4	92.32000000000001	0.007736625514403292	0.006126543209876543	5.915637860082304e-05
4	92.36	0.008305041152263375	0.006931584362139918	2.3148148148148147e-05
4	92.4	0.008611111111111111	0.00720679012345679	2.3148148148148147e-05
4	92.44	0.008060699588477367	0.006913580246913581	1.800411522633745e-05
4	92.48	0.006820987654320988	0.0059387860082304525	2.5720164609053497e-05
4	92.52	0.004675925925925926	0.0040637860082304526	5.401234567901235e-05
4	92.56	0.003117283950617284	0.0026414609053497943	4.6296296296296294e-05
4	92.60000000000001	0.0027854938271604937	0.0018878600823045268	0.0001440329218106996
4	92.64	0.0049948559670781895	0.0018415637860082303	0.000668724279835391
4	92.68	0.0015483539094650206	0.0008050411522633745	9.259259259259259e-05
[truncated: 11,206 more rows]
