# Supplementary material for: Cultural Artifacts Transform Embodied Practice: How a Sommelier Card Shapes the Behavior of Dyads Engaged in Wine Tasting
Source: Front Psychol. 2019 Dec 6;10:2671. doi: 10.3389/fpsyg.2019.02671 (PMC6915083; doi:10.3389/fpsyg.2019.02671)
Supplement: DATA SHEET S3 — Raw data files (descriptions in README.txt files). [file Data_Sheet_3.zip › Supplementary_3_raw_experimental_data/frame_difference_movement/s39-2-20140516174826.csv]

Range	Time	Overall	ROI0	ROI1
-1	-1.0	1.0	0.20574331275720165	0.25693415637860084
2	7.88	0.02992798353909465	0.021270576131687244	0.006167695473251029
2	7.92	0.022098765432098766	0.014146090534979424	0.005871913580246913
2	7.96	0.012343106995884773	0.006278292181069959	0.005131172839506173
2	8.0	0.009632201646090535	0.00319701646090535	0.005787037037037037
2	8.040000000000001	0.01952417695473251	0.014146090534979424	0.004457304526748971
2	8.08	0.026247427983539094	0.021373456790123455	0.0034233539094650207
2	8.120000000000001	0.028176440329218108	0.023914609053497942	0.00257201646090535
2	8.16	0.043747427983539096	0.031977880658436215	0.005817901234567901
2	8.2	0.033251028806584364	0.029387860082304526	0.0015380658436213992
2	8.24	0.03580246913580247	0.029498456790123456	0.0035956790123456792
2	8.28	0.031286008230452675	0.02640946502057613	0.0025462962962962965
2	8.32	0.03467335390946502	0.027631172839506172	0.003922325102880659
2	8.36	0.031689814814814816	0.025637860082304526	0.00330761316872428
2	8.4	0.03215277777777778	0.025915637860082306	0.003958333333333334
2	8.44	0.03386574074074074	0.026111111111111113	0.005228909465020576
2	8.48	0.03613683127572016	0.027448559670781893	0.005910493827160494
2	8.52	0.04134259259259259	0.027651748971193414	0.008927469135802469
2	8.56	0.06551697530864198	0.03574074074074074	0.013137860082304527
2	8.6	0.0558179012345679	0.028909465020576133	0.01173611111111111
2	8.64	0.05844135802469136	0.03172582304526749	0.012047325102880658
2	8.68	0.03229166666666667	0.021561213991769548	0.005462962962962963
2	8.72	0.0300488683127572	0.021406893004115225	0.00415380658436214
2	8.76	0.025599279835390946	0.019367283950617285	0.0036291152263374484
2	8.8	0.0228369341563786	0.018407921810699588	0.002551440329218107
2	8.84	0.019809670781893003	0.016790123456790124	0.0020987654320987655
2	8.88	0.01985082304526749	0.01755658436213992	0.0017746913580246914
2	8.92	0.016252572016460905	0.014246399176954732	0.001558641975308642
2	8.96	0.017474279835390946	0.014652777777777778	0.002219650205761317
2	9.0	0.012734053497942387	0.01000514403292181	0.001376028806584362
2	9.040000000000001	0.018011831275720164	0.013441358024691359	0.0024922839506172838
2	9.08	0.014292695473251028	0.011424897119341564	0.0009439300411522634
2	9.120000000000001	0.03375514403292181	0.02050411522633745	0.00496656378600823
2	9.16	0.014665637860082304	0.011607510288065843	0.0012011316872427983
2	9.200000000000001	0.014223251028806585	0.012695473251028806	0.0006404320987654321
2	9.24	0.01216820987654321	0.011229423868312757	0.0006147119341563787
2	9.28	0.014917695473251029	0.013076131687242799	0.001301440329218107
2	9.32	0.010658436213991769	0.009727366255144032	0.0006790123456790123
2	9.36	0.008945473251028806	0.007911522633744856	0.0008230452674897119
2	9.4	0.007397119341563786	0.006100823045267489	0.00084619341563786
2	9.44	0.005522119341563786	0.004138374485596708	0.0010159465020576131
2	9.48	0.0053395061728395065	0.0038220164609053496	0.001345164609053498
2	9.52	0.0039840534979423865	0.0027083333333333334	0.0010751028806584362
2	9.56	0.007309670781893004	0.005534979423868313	0.0015123456790123457
2	9.6	0.018814300411522634	0.01059670781893004	0.004171810699588477
2	9.64	0.007119341563786008	0.005715020576131687	0.0010493827160493827
2	9.68	0.006859567901234568	0.004814814814814815	0.00169238683127572
2	9.72	0.011147119341563786	0.008168724279835391	0.0026183127572016462
2	9.76	0.009143518518518518	0.005802469135802469	0.0029732510288065844
2	9.8	0.012574588477366255	0.008207304526748971	0.003953189300411522
2	9.84	0.017361111111111112	0.011198559670781894	0.005486111111111111
2	9.88	0.028984053497942388	0.019737654320987653	0.007973251028806584
2	9.92	0.029619341563786008	0.01838477366255144	0.010064300411522634
2	9.96	0.028824588477366256	0.016993312757201645	0.01102880658436214
2	10.0	0.029827674897119343	0.016936728395061728	0.01205761316872428
2	10.040000000000001	0.029282407407407406	0.018647119341563784	0.009858539094650206
2	10.08	0.04289094650205761	0.025771604938271606	0.012685185185185185
2	10.120000000000001	0.02998199588477366	0.02126543209876543	0.0077880658436213996
2	10.16	0.02911522633744856	0.0214429012345679	0.006877572016460906
2	10.200000000000001	0.02518261316872428	0.019079218106995886	0.005522119341563786
2	10.24	0.026075102880658438	0.020344650205761317	0.005167181069958848
2	10.28	0.020336934156378602	0.016712962962962964	0.0032741769547325102
2	10.32	0.018631687242798355	0.015851337448559672	0.002361111111111111
2	10.36	0.01346707818930041	0.012960390946502058	0.0003266460905349794
2	10.4	0.01441358024691358	0.013153292181069958	0.0008796296296296296
2	10.44	0.00982253086419753	0.00938528806584362	0.00030092592592592595
2	10.48	0.00753858024691358	0.007224794238683128	0.00010030864197530864
2	10.52	0.008806584362139918	0.007520576131687243	0.0011651234567901234
2	10.56	0.01900977366255144	0.011903292181069959	0.0037242798353909466
2	10.6	0.009130658436213992	0.007440843621399177	0.0014789094650205761
2	10.64	0.008991769547325102	0.006404320987654321	0.00227880658436214
2	10.68	0.009501028806584362	0.007227366255144033	0.0020190329218106994
2	10.72	0.0069624485596707815	0.005725308641975309	0.001198559670781893
2	10.76	0.00783179012345679	0.006224279835390947	0.0014789094650205761
2	10.8	0.004935699588477367	0.0037602880658436214	0.0010828189300411523
2	10.84	0.006643518518518518	0.005249485596707819	0.0011831275720164609
2	10.88	0.0053523662551440325	0.004367283950617284	0.0008693415637860083
2	10.92	0.006545781893004116	0.005460390946502058	0.000889917695473251
2	10.96	0.006885288065843621	0.006021090534979424	0.0007536008230452675
2	11.0	0.007394547325102881	0.006808127572016461	0.0005272633744855968
2	11.040000000000001	0.021231995884773664	0.014027777777777778	0.003626543209876543
2	11.08	0.007842078189300411	0.0068698559670781895	0.0007741769547325103
2	11.120000000000001	0.006818415637860082	0.0057304526748971196	0.0008564814814814815
2	11.16	0.0034953703703703705	0.0030838477366255143	0.0002726337448559671
2	11.200000000000001	0.0060416666666666665	0.005411522633744856	0.00047582304526748974
2	11.24	0.006851851851851852	0.0065483539094650205	0.00023662551440329217
2	11.28	0.010185185185185186	0.009516460905349794	0.0005787037037037037
2	11.32	0.012129629629629629	0.011126543209876542	0.00084619341563786
2	11.36	0.015090020576131687	0.013428497942386831	0.0015252057613168724
2	11.4	0.014315843621399177	0.01305298353909465	0.0010339506172839506
2	11.44	0.01631687242798354	0.014241255144032922	0.0018698559670781894
2	11.48	0.016628086419753087	0.01412037037037037	0.002330246913580247
2	11.52	0.028482510288065845	0.018145576131687245	0.0059156378600823045
2	11.56	0.014989711934156378	0.010864197530864197	0.004002057613168724
2	11.6	0.015537551440329218	0.01110082304526749	0.00434156378600823
2	11.64	0.016368312757201645	0.011586934156378601	0.004539609053497942
2	11.68	0.017080761316872427	0.012515432098765432	0.004233539094650206
2	11.72	0.017955246913580247	0.013227880658436214	0.004359567901234568
2	11.76	0.01670781893004115	0.012718621399176955	0.0036419753086419752
2	11.8	0.014053497942386832	0.009670781893004115	0.003958333333333334
2	11.84	0.012366255144032922	0.009079218106995884	0.002939814814814815
2	11.88	0.013590534979423868	0.009879115226337448	0.003227880658436214
2	11.92	0.013960905349794238	0.010601851851851852	0.003132716049382716
2	11.96	0.017224794238683127	0.012728909465020576	0.004210390946502058
2	12.0	0.028791152263374486	0.018647119341563784	0.006880144032921811
2	12.040000000000001	0.01989969135802469	0.013994341563786008	0.005411522633744856
2	12.08	0.020987654320987655	0.014696502057613168	0.0058461934156378605
2	12.120000000000001	0.018719135802469134	0.012618312757201646	0.005761316872427984
2	12.16	0.018294753086419754	0.012440843621399177	0.005653292181069959
2	12.200000000000001	0.014642489711934156	0.010059156378600822	0.004495884773662551
2	12.24	0.012083333333333333	0.007813786008230452	0.00415380658436214
2	12.280000000000001	0.00960133744855967	0.005925925925925926	0.0035030864197530863
2	12.32	0.010614711934156378	0.007286522633744856	0.0031430041152263376
2	12.36	0.007512860082304527	0.005154320987654321	0.0022685185185185187
2	12.4	0.008557098765432099	0.006532921810699589	0.001815843621399177
2	12.44	0.007353395061728395	0.005779320987654321	0.0014994855967078188
2	12.48	0.01906121399176955	0.011424897119341564	0.004130658436213992
2	12.52	0.0042824074074074075	0.003477366255144033	0.0006147119341563787
2	12.56	0.0041795267489711935	0.003425925925925926	0.0005787037037037037
2	12.6	0.0040637860082304526	0.003019547325102881	0.0008333333333333334
2	12.64	0.0028215020576131686	0.0018801440329218107	0.0008384773662551441
2	12.68	0.004284979423868312	0.0032613168724279834	0.00084619341563786
2	12.72	0.0033667695473251027	0.0027623456790123457	0.0005529835390946502
2	12.76	0.004254115226337449	0.003310185185185185	0.0007536008230452675
2	12.8	0.003461934156378601	0.00253858024691358	0.0007998971193415638
2	12.84	0.00456275720164609	0.0036728395061728395	0.0007973251028806584
2	12.88	0.004418724279835391	0.0035905349794238682	0.0007433127572016461
2	12.92	0.004531893004115227	0.003410493827160494	0.0009027777777777777
2	12.96	0.014228395061728395	0.008917181069958847	0.0026929012345679013
2	13.0	0.0066512345679012345	0.005066872427983539	0.001396604938271605
2	13.040000000000001	0.008276748971193416	0.006630658436213991	0.0015046296296296296
2	13.08	0.006975308641975308	0.006108539094650206	0.0007510288065843622
2	13.120000000000001	0.008155864197530864	0.007301954732510288	0.00073559670781893
2	13.16	0.010372942386831275	0.00944701646090535	0.0008847736625514403
2	13.200000000000001	0.01327417695473251	0.01198045267489712	0.001190843621399177
2	13.24	0.011820987654320988	0.011090534979423868	0.0006635802469135803
2	13.280000000000001	0.014215534979423869	0.013410493827160494	0.000676440329218107
2	13.32	0.01128343621399177	0.01077417695473251	0.0004552469135802469
2	13.36	0.013364197530864198	0.011728395061728396	0.0015046296296296296
2	13.4	0.010661008230452676	0.00988940329218107	0.0006995884773662552
2	13.44	0.023279320987654322	0.01612397119341564	0.0037885802469135805
2	13.48	0.009207818930041153	0.008670267489711935	0.000264917695473251
2	13.52	0.009786522633744856	0.008595679012345678	0.0009182098765432099
2	13.56	0.010390946502057612	0.008593106995884774	0.0015406378600823045
2	13.6	0.011296296296296296	0.008521090534979424	0.002510288065843621
2	13.64	0.01243312757201646	0.00897119341563786	0.0032047325102880658
2	13.68	0.011774691358024692	0.007862654320987655	0.003840020576131687
2	13.72	0.013387345679012346	0.00852880658436214	0.004699074074074074
2	13.76	0.010671296296296297	0.005841049382716049	0.004704218106995885
2	13.8	0.012695473251028806	0.007235082304526749	0.005295781893004115
2	13.84	0.008647119341563786	0.0035622427983539096	0.005030864197530864
2	13.88	0.01054783950617284	0.004333847736625514	0.006003086419753087
2	13.92	0.019529320987654322	0.008647119341563786	0.0077777777777777776
2	13.96	0.008912037037037038	0.003389917695473251	0.005264917695473251
2	14.0	0.006862139917695473	0.0022530864197530865	0.004483024691358025
2	14.040000000000001	0.007764917695473251	0.004110082304526749	0.0033770576131687243
2	14.08	0.006141975308641976	0.0035056584362139916	0.0024434156378600825
2	14.120000000000001	0.005406378600823045	0.004076646090534979	0.001206275720164609
2	14.16	0.0062139917695473255	0.004822530864197531	0.001154835390946502
2	14.200000000000001	0.0072376543209876545	0.006239711934156378	0.0008693415637860083
2	14.24	0.007273662551440329	0.005643004115226337	0.0014994855967078188
2	14.280000000000001	0.003883744855967078	0.0027829218106995885	0.001008230452674897
2	14.32	0.0032690329218106997	0.002397119341563786	0.0007844650205761317
2	14.36	0.0023276748971193416	0.0021116255144032923	0.0001800411522633745
2	14.4	0.016167695473251028	0.009904835390946502	0.003256172839506173
2	14.44	0.003927469135802469	0.0032510288065843622	0.0004655349794238683
2	14.48	0.004670781893004115	0.0032021604938271605	0.001324588477366255
2	14.52	0.005601851851851852	0.0037114197530864197	0.0017232510288065844
2	14.56	0.005383230452674897	0.0032407407407407406	0.0019727366255144034
2	14.6	0.004804526748971193	0.0024305555555555556	0.0022993827160493825
2	14.64	0.007641460905349794	0.004624485596707819	0.0028858024691358025
2	14.68	0.012626028806584363	0.009467592592592593	0.0029346707818930042
2	14.72	0.012510288065843622	0.009411008230452675	0.0029501028806584364
2	14.76	0.010002572016460905	0.006579218106995885	0.0033667695473251027
2	14.8	0.009220679012345679	0.005784465020576132	0.0033719135802469137
2	14.84	0.016170267489711933	0.012309670781893003	0.0037217078189300413
2	14.88	0.024704218106995884	0.015545267489711934	0.006021090534979424
2	14.92	0.01247170781893004	0.007957818930041152	0.004284979423868312
2	14.96	0.009498456790123457	0.005267489711934157	0.003973765432098765
2	15.0	0.012998971193415637	0.00830761316872428	0.004411008230452675
2	15.040000000000001	0.015501543209876543	0.011435185185185185	0.0037371399176954734
2	15.08	0.01606738683127572	0.011540637860082305	0.004290123456790124
2	15.120000000000001	0.015074588477366256	0.010594135802469136	0.004135802469135802
2	15.16	0.014315843621399177	0.009722222222222222	0.004310699588477366
2	15.200000000000001	0.015131172839506173	0.010560699588477366	0.004269547325102881
2	15.24	0.011782407407407408	0.007924382716049382	0.0036419753086419752
2	15.280000000000001	0.014475308641975309	0.010686728395061728	0.0034027777777777776
2	15.32	0.012978395061728395	0.009534465020576132	0.003199588477366255
2	15.36	0.02725565843621399	0.017736625514403293	0.0061059670781893
2	15.4	0.018032407407407407	0.013410493827160494	0.004128086419753086
2	15.44	0.020318930041152265	0.014956275720164608	0.0049845679012345675
2	15.48	0.020725308641975308	0.01513888888888889	0.005334362139917695
2	15.52	0.02485082304526749	0.01818158436213992	0.006270576131687243
2	15.56	0.02330761316872428	0.017636316872427983	0.005192901234567901
2	15.6	0.02386574074074074	0.017772633744855968	0.005460390946502058
2	15.64	0.02213991769547325	0.01675925925925926	0.004832818930041153
2	15.68	0.020895061728395063	0.015102880658436214	0.0052031893004115225
2	15.72	0.019614197530864196	0.01397633744855967	0.0049382716049382715
2	15.76	0.016381172839506172	0.011198559670781894	0.004614197530864198
2	15.8	0.01621656378600823	0.010738168724279835	0.0048919753086419755
2	15.84	0.024686213991769547	0.013917181069958848	0.0070190329218106995
2	15.88	0.013847736625514404	0.008438786008230453	0.004657921810699589
2	15.92	0.010946502057613168	0.006082818930041152	0.004266975308641975
2	15.96	0.010936213991769547	0.005671296296296297	0.004506172839506173
2	16.0	0.007006172839506173	0.002939814814814815	0.0036496913580246915
2	16.04	0.00680298353909465	0.002381687242798354	0.003968621399176955
2	16.080000000000002	0.004007201646090535	0.0004449588477366255	0.0033770576131687243
2	16.12	0.00434156378600823	0.0007818930041152264	0.003207304526748971
2	16.16	0.0036856995884773664	0.00025977366255144034	0.0030324074074074073
2	16.2	0.004454732510288066	0.0005915637860082304	0.003513374485596708
2	16.240000000000002	0.005277777777777778	0.0004501028806584362	0.00434156378600823
2	16.28	0.005043724279835391	0.00046810699588477366	0.004215534979423868
2	16.32	0.018824588477366254	0.006890432098765432	0.008207304526748971
2	16.36	0.007618312757201646	0.0012757201646090535	0.005799897119341564
2	16.4	0.00870627572016461	0.00044238683127572015	0.007736625514403292
2	16.44	0.008153292181069959	0.00015174897119341564	0.00750514403292181
2	16.48	0.01085648148148148	0.0005349794238683127	0.009560185185185185
2	16.52	0.010627572016460906	0.00037294238683127575	0.009354423868312757
2	16.56	0.013739711934156379	0.0019084362139917695	0.010748456790123456
2	16.6	0.01213991769547325	0.0008719135802469135	0.009830246913580247
2	16.64	0.015722736625514402	0.0035622427983539096	0.010583847736625514
2	16.68	0.012998971193415637	0.0014814814814814814	0.00974022633744856
2	16.72	0.01501028806584362	0.0030787037037037037	0.009843106995884773
2	16.76	0.013755144032921812	0.0020087448559670783	0.009863683127572017
2	16.8	0.024228395061728396	0.008140432098765433	0.011352880658436214
2	16.84	0.012633744855967079	0.001990740740740741	0.008981481481481481
2	16.88	0.012970679012345679	0.0033796296296296296	0.008315329218106996
2	16.92	0.011944444444444445	0.002698045267489712	0.007795781893004115
2	16.96	0.009768518518518518	0.001993312757201646	0.006831275720164609
2	17.0	0.009922839506172839	0.002749485596707819	0.006417181069958848
2	17.04	0.009657921810699589	0.003155864197530864	0.00580761316872428
2	17.080000000000002	0.010221193415637861	0.004439300411522634	0.004974279835390946
2	17.12	0.008451646090534979	0.0032021604938271605	0.004539609053497942
2	17.16	0.008346193415637861	0.00367798353909465	0.003778292181069959
2	17.2	0.00958590534979424	0.005375514403292181	0.003551954732510288
2	17.240000000000002	0.007561728395061728	0.004837962962962963	0.002322530864197531
2	17.28	0.02035493827160494	0.011180555555555555	0.005303497942386832
2	17.32	0.008775720164609053	0.006201131687242799	0.001993312757201646
2	17.36	0.013469650205761317	0.0101440329218107	0.0026054526748971194
2	17.400000000000002	0.013739711934156379	0.009976851851851851	0.00279320987654321
2	17.44	0.016329732510288065	0.011221707818930041	0.0036728395061728395
2	17.48	0.014174382716049382	0.009614197530864198	0.0030761316872427984
2	17.52	0.017073045267489713	0.011049382716049383	0.004053497942386831
2	17.56	0.013922325102880658	0.008392489711934157	0.003698559670781893
2	17.6	0.014470164609053498	0.008040123456790123	0.004534465020576132
2	17.64	0.012250514403292181	0.005792181069958848	0.00444701646090535
2	17.68	0.014627057613168725	0.006736111111111111	0.00537037037037037
2	17.72	0.015429526748971193	0.006257716049382716	0.006517489711934156
2	17.76	0.03079732510288066	0.012623456790123456	0.011350308641975308
2	17.8	0.017121913580246912	0.005498971193415638	0.009488168724279836
2	17.84	0.01676440329218107	0.005715020576131687	0.009681069958847736
2	17.88	0.01940329218106996	0.008356481481481482	0.009920267489711934
2	17.92	0.019143518518518518	0.009976851851851851	0.008310185185185184
2	17.96	0.019421296296296298	0.010578703703703703	0.007847222222222222
2	18.0	0.017960390946502057	0.010825617283950617	0.00603395061728395
2	18.04	0.020753600823045268	0.013330761316872428	0.005383230452674897
2	18.080000000000002	0.020054012345679013	0.014935699588477366	0.0035776748971193414
2	18.12	0.023181584362139917	0.019956275720164608	0.002307098765432099
2	18.16	0.022597736625514404	0.021059670781893004	0.0010982510288065845
2	18.2	0.02430298353909465	0.022631172839506174	0.0010262345679012345
2	18.240000000000002	0.03305812757201646	0.026147119341563788	0.003449074074074074
2	18.28	0.02609567901234568	0.02430812757201646	0.0013837448559670782
2	18.32	0.02712448559670782	0.026306584362139916	0.00041152263374485596
2	18.36	0.026005658436213993	0.025444958847736624	0.0002957818930041152
2	18.400000000000002	0.027273662551440328	0.026733539094650205	0.0003266460905349794
2	18.44	0.024963991769547327	0.024598765432098765	0.00020318930041152264
2	18.48	0.02708590534979424	0.025799897119341563	0.00102880658436214
2	18.52	0.02465792181069959	0.02347222222222222	0.0008796296296296296
2	18.56	0.025308641975308643	0.023706275720164607	0.0012217078189300412
2	18.6	0.021072530864197532	0.02059156378600823	0.0001748971193415638
2	18.64	0.021597222222222223	0.02104423868312757	0.00026748971193415636
2	18.68	0.019411008230452675	0.019004629629629628	0.00016975308641975308
2	18.72	0.029863683127572017	0.023477366255144034	0.002777777777777778
2	18.76	0.01673611111111111	0.01632201646090535	0.00011831275720164609
2	18.8	0.01533179012345679	0.01485082304526749	0.00018261316872427984
2	18.84	0.011856995884773663	0.011466049382716049	0.00016975308641975308
2	18.88	0.013163580246913581	0.012651748971193416	0.00037037037037037035
2	18.92	0.017638888888888888	0.015028292181069958	0.002484567901234568
2	18.96	0.023405349794238684	0.01979423868312757	0.0035339506172839506
2	19.0	0.029585905349794238	0.023909465020576132	0.005450102880658436
2	19.04	0.03244341563786008	0.026530349794238683	0.0057304526748971196
2	19.080000000000002	0.03621656378600823	0.028981481481481483	0.006676954732510288
2	19.12	0.03427469135802469	0.02742283950617284	0.005622427983539095
2	19.16	0.03268261316872428	0.024462448559670783	0.006221707818930041
2	19.2	0.035848765432098764	0.0241358024691358	0.00694701646090535
2	19.240000000000002	0.02501800411522634	0.01897633744855967	0.0034002057613168723
2	19.28	0.02449588477366255	0.019146090534979423	0.002713477366255144
2	19.32	0.023469650205761316	0.01895576131687243	0.002193930041152263
2	19.36	0.021571502057613167	0.017294238683127572	0.002227366255144033
2	19.400000000000002	0.01877057613168724	0.015272633744855968	0.0016435185185185185
2	19.44	0.01790380658436214	0.014789094650205762	0.0014326131687242799
2	19.48	0.013374485596707819	0.010640432098765432	0.0013914609053497942
2	19.52	0.014050925925925927	0.011041666666666667	0.0019007201646090534
2	19.56	0.008708847736625515	0.007132201646090535	0.001154835390946502
2	19.6	0.008104423868312758	0.006368312757201646	0.0012242798353909465
2	19.64	0.005686728395061728	0.0036059670781893004	0.0016358024691358025
2	19.68	0.02088991769547325	0.010969650205761317	0.005686728395061728
2	19.72	0.007463991769547325	0.004405864197530864	0.002183641975308642
2	19.76	0.007965534979423868	0.004933127572016461	0.0023122427983539094
2	19.8	0.0066743827160493825	0.003891460905349794	0.0021630658436213993
2	19.84	0.004598765432098765	0.002309670781893004	0.001610082304526749
2	19.88	0.007314814814814815	0.004549897119341564	0.0021064814814814813
2	19.92	0.00360082304526749	0.0020627572016460906	0.0012114197530864197
2	19.96	0.006280864197530864	0.004061213991769548	0.0017463991769547326
2	20.0	0.0023996913580246913	0.0006661522633744856	0.0013425925925925925
2	20.04	0.004963991769547325	0.0023405349794238684	0.0020550411522633743
2	20.080000000000002	0.002330246913580247	0.0003755144032921811	0.0014326131687242799
2	20.12	0.006057098765432099	0.002564300411522634	0.0024151234567901234
2	20.16	0.0170679012345679	0.007803497942386831	0.005012860082304527
2	20.2	0.006404320987654321	0.0007536008230452675	0.003647119341563786
2	20.240000000000002	0.00603395061728395	0.0006069958847736626	0.0031069958847736627
2	20.28	0.008119855967078189	0.0011779835390946503	0.004200102880658437
2	20.32	0.009164094650205762	0.0017772633744855967	0.004393004115226338
2	20.36	0.008662551440329219	0.002109053497942387	0.0043852880658436216
2	20.400000000000002	0.0095190329218107	0.003572530864197531	0.004164094650205761
2	20.44	0.008876028806584363	0.0040406378600823046	0.0032767489711934155
2	20.48	0.012034465020576132	0.007518004115226337	0.002824074074074074
2	20.52	0.012680041152263375	0.0092309670781893	0.001831275720164609
2	20.56	0.014102366255144032	0.010241769547325103	0.0020344650205761316
2	20.6	0.013958333333333333	0.011396604938271606	0.0013400205761316872
2	20.64	0.025511831275720164	0.01673611111111111	0.0043621399176954736
2	20.68	0.01504372427983539	0.013179012345679012	0.0012371399176954732
2	20.72	0.0166820987654321	0.013744855967078189	0.0021759259259259258
2	20.76	0.014475308641975309	0.01213477366255144	0.0016718106995884773
2	20.8	0.018163580246913582	0.014205246913580247	0.00290380658436214
2	20.84	0.01474537037037037	0.011746399176954733	0.0022016460905349795
2	20.88	0.00938528806584362	0.007031893004115226	0.0018364197530864198
2	20.92	0.010450102880658436	0.008569958847736625	0.0012217078189300412
2	20.96	0.007872942386831276	0.005090020576131687	0.0016126543209876542
2	21.0	0.012608024691358025	0.00801954732510288	0.002551440329218107
2	21.04	0.013001543209876544	0.007188786008230453	0.003351337448559671
2	21.080000000000002	0.017800925925925925	0.010424382716049382	0.004218106995884774
2	21.12	0.02877314814814815	0.015329218106995885	0.00713477366255144
2	21.16	0.01871656378600823	0.010360082304526749	0.005113168724279835
2	21.2	0.015298353909465021	0.006640946502057613	0.005257201646090535
2	21.240000000000002	0.019693930041152264	0.009675925925925926	0.0063400205761316875
2	21.28	0.018978909465020576	0.008330761316872428	0.006862139917695473
2	21.32	0.02325617283950617	0.009963991769547325	0.008968621399176955
2	21.36	0.023016975308641975	0.00941872427983539	0.009727366255144032
2	21.400000000000002	0.0239917695473251	0.01025462962962963	0.010923353909465021
2	21.44	0.02162551440329218	0.008737139917695473	0.010550411522633744
2	21.48	0.016152263374485595	0.0064094650205761316	0.008323045267489712
2	21.52	0.014467592592592593	0.0047299382716049386	0.008580246913580248
2	21.56	0.011015946502057613	0.00356738683127572	0.0065817901234567905
2	21.6	0.02430298353909465	0.010869341563786009	0.0092309670781893
2	21.64	0.008150720164609054	0.0024176954732510287	0.005115740740740741
2	21.68	0.00922582304526749	0.004948559670781893	0.0038580246913580245
2	21.72	0.006990740740740741	0.0044675925925925924	0.0021810699588477368
2	21.76	0.012492283950617284	0.010159465020576132	0.0019881687242798356
2	21.8	0.015478395061728396	0.014056069958847736	0.001103395061728395
2	21.84	0.019462448559670782	0.017944958847736624	0.001072530864197531
2	21.88	0.02181841563786008	0.02084104938271605	0.0006481481481481481
2	21.92	0.02286522633744856	0.021424897119341563	0.001116255144032922
2	21.96	0.025257201646090535	0.02239454732510288	0.0024511316872427983
2	22.0	0.024161522633744856	0.022016460905349793	0.0019830246913580245
2	22.04	0.025573559670781894	0.02344135802469136	0.0018852880658436213
2	22.080000000000002	0.03174897119341564	0.0256738683127572	0.003184156378600823
2	22.12	0.02325617283950617	0.02234567901234568	0.0006275720164609053
2	22.16	0.022492283950617285	0.02179783950617284	0.00048353909465020576
2	22.2	0.024429012345679013	0.023317901234567902	0.0008950617283950618
2	22.240000000000002	0.022690329218106996	0.022227366255144033	0.0003215020576131687
2	22.28	0.023811728395061727	0.022700617283950616	0.0009284979423868312
2	22.32	0.023006687242798352	0.022232510288065842	0.000727880658436214
2	22.36	0.025190329218106995	0.024909979423868314	8.487654320987654e-05
2	22.400000000000002	0.026556069958847735	0.02626543209876543	0.0002160493827160494
2	22.44	0.02647119341563786	0.026183127572016462	7.716049382716049e-05
2	22.48	0.02694701646090535	0.026373456790123456	0.0003935185185185185
2	22.52	0.021939300411522634	0.02172582304526749	6.430041152263375e-05
2	22.56	0.032412551440329215	0.025871913580246913	0.003119855967078189
2	22.6	0.015892489711934157	0.015576131687242799	0.0001286008230452675
2	22.64	0.01603395061728395	0.014511316872427984	0.0012551440329218106
2	22.68	0.01501028806584362	0.011993312757201646	0.0028600823045267488
2	22.72	0.016481481481481482	0.011458333333333333	0.004747942386831276
2	22.76	0.014189814814814815	0.007551440329218107	0.005992798353909465
2	22.8	0.01770061728395062	0.009405864197530865	0.006877572016460906
2	22.84	0.014166666666666666	0.0063940329218107	0.006072530864197531
2	22.88	0.01833590534979424	0.009133230452674897	0.007006172839506173
2	22.92	0.016165123456790123	0.007080761316872428	0.005889917695473251
2	22.96	0.01460648148148148	0.006257716049382716	0.0043518518518518515
2	23.0	0.011046810699588478	0.004251543209876543	0.0030992798353909464
2	23.04	0.020838477366255145	0.008976337448559671	0.005113168724279835
2	23.080000000000002	0.00949074074074074	0.0042309670781893	0.0021116255144032923
2	23.12	0.008454218106995886	0.0034799382716049383	0.0021013374485596707
2	23.16	0.008377057613168724	0.0034027777777777776	0.0019727366255144034
2	23.2	0.005398662551440329	0.0014094650205761317	0.001095679012345679
2	23.240000000000002	0.006913580246913581	0.0022170781893004116	0.001808127572016461
2	23.28	0.004503600823045267	0.0006815843621399177	0.0013657407407407407
2	23.32	0.007662037037037037	0.0028369341563786008	0.002623456790123457
2	23.36	0.004840534979423868	0.0015174897119341563	0.0015766460905349794
2	23.400000000000002	0.0072839506172839505	0.0030324074074074073	0.0024948559670781895
2	23.44	0.004801954732510288	0.0009567901234567902	0.002232510288065844
2	23.48	0.005239197530864197	0.001455761316872428	0.002170781893004115
2	23.52	0.01885545267489712	0.008868312757201647	0.0050411522633744855
2	23.56	0.0026877572016460907	0.0007613168724279835	0.0011239711934156378
2	23.6	0.003706275720164609	0.0017026748971193416	0.001257716049382716
2	23.64	0.0029346707818930042	0.0010262345679012345	0.0012602880658436214
2	23.68	0.006486625514403292	0.004979423868312757	0.0010648148148148149
2	23.72	0.007487139917695473	0.0058461934156378605	0.001286008230452675
2	23.76	0.012260802469135803	0.009909979423868313	0.0016898148148148148
2	23.8	0.01334619341563786	0.011075102880658437	0.0013400205761316872
2	23.84	0.02476851851851852	0.021003086419753087	0.002116769547325103
2	23.88	0.03059156378600823	0.027379115226337448	0.0015483539094650206
2	23.92	0.03461162551440329	0.03075102880658436	0.0017592592592592592
2	23.96	0.033392489711934155	0.029236111111111112	0.0018955761316872429
2	24.0	0.04460133744855967	0.03145318930041152	0.005733024691358024
2	24.04	0.03271347736625514	0.027541152263374485	0.0024897119341563785
2	24.080000000000002	0.029861111111111113	0.025270061728395063	0.0024151234567901234
2	24.12	0.03243827160493827	0.02650977366255144	0.0037988683127572016
2	24.16	0.02840792181069959	0.02368827160493827	0.002484567901234568
2	24.2	0.030195473251028806	0.024542181069958847	0.0029578189300411522
2	24.240000000000002	0.02801440329218107	0.023510802469135804	0.0021244855967078187
2	24.28	0.028554526748971194	0.024094650205761316	0.0019187242798353909
2	24.32	0.026440329218106996	0.022741769547325104	0.0012165637860082304
2	24.36	0.02550411522633745	0.021406893004115225	0.0014454732510288065
2	24.400000000000002	0.021275720164609054	0.01842335390946502	0.00043724279835390947
2	24.44	0.01823045267489712	0.015776748971193414	0.00048353909465020576
2	24.48	0.02693415637860082	0.01835648148148148	0.0033950617283950617
2	24.52	0.013559670781893005	0.010853909465020576	0.0002957818930041152
2	24.560000000000002	0.012759773662551441	0.009398148148148149	0.0005941358024691358
2	24.6	0.01150977366255144	0.008840020576131688	0.0004063786008230453
2	24.64	0.013809156378600824	0.009722222222222222	0.0007716049382716049
2	24.68	0.015079732510288065	0.011602366255144034	0.00013374485596707818
2	24.72	0.019112654320987653	0.015102880658436214	0.00020318930041152264
2	24.76	0.021967592592592594	0.017229938271604937	0.0005118312757201646
2	24.8	0.02793724279835391	0.02151491769547325	0.0011213991769547325
2	24.84	0.028770576131687244	0.023045267489711935	0.0014351851851851852
2	24.88	0.03347479423868313	0.026538065843621398	0.0020498971193415637
2	24.92	0.03333590534979424	0.027445987654320988	0.0017386831275720165
2	24.96	0.044516460905349796	0.032469135802469136	0.004470164609053498
2	25.0	0.03493312757201646	0.030252057613168723	0.0019470164609053499
2	25.04	0.03677469135802469	0.03151491769547325	0.0026080246913580247
2	25.080000000000002	0.0365869341563786	0.03147376543209877	0.00257201646090535
2	25.12	0.03250514403292181	0.028199588477366255	0.002409979423868313
2	25.16	0.03322788065843622	0.02859567901234568	0.0024074074074074076
2	25.2	0.029696502057613167	0.026082818930041152	0.0017669753086419753
2	25.240000000000002	0.030882201646090533	0.02606738683127572	0.002404835390946502
2	25.28	0.024853395061728394	0.021165123456790124	0.0016589506172839507
2	25.32	0.02423611111111111	0.01926954732510288	0.0025257201646090533
2	25.36	0.019416152263374484	0.014763374485596708	0.002067901234567901
2	25.400000000000002	0.021177983539094652	0.01481738683127572	0.002890946502057613
2	25.44	0.02773662551440329	0.017309670781893004	0.004621913580246914
2	25.48	0.01908179012345679	0.013760288065843621	0.0021116255144032923
2	25.52	0.019117798353909466	0.012847222222222222	0.0027829218106995885
2	25.560000000000002	0.01846965020576132	0.011988168724279836	0.0027597736625514404
2	25.6	0.016165123456790123	0.008407921810699588	0.0036136831275720167
2	25.64	0.012934670781893004	0.005444958847736625	0.004174382716049383
2	25.68	0.013492798353909465	0.0045010288065843625	0.00570216049382716
2	25.72	0.010802469135802469	0.0029012345679012346	0.005025720164609054
2	25.76	0.011810699588477367	0.003631687242798354	0.006039094650205762
2	25.8	0.008320473251028807	0.0013914609053497942	0.006036522633744856
2	25.84	0.008125	0.0007767489711934157	0.006877572016460906
2	25.88	0.00849022633744856	0.0012242798353909465	0.006841563786008231
2	25.92	0.020848765432098765	0.008299897119341563	0.008729423868312757
2	25.96	0.005470679012345679	0.0015303497942386831	0.003184156378600823
2	26.0	0.006268004115226338	0.004205246913580247	0.0011728395061728395
2	26.04	0.010488683127572016	0.008883744855967077	0.0004989711934156379
2	26.080000000000002	0.00820216049382716	0.006669238683127572	0.0002314814814814815
2	26.12	0.013410493827160494	0.011340020576131687	0.00027520576131687244
2	26.16	0.016121399176954734	0.013654835390946501	0.0002700617283950617
2	26.2	0.024061213991769546	0.020910493827160495	0.000720164609053498
2	26.240000000000002	0.025210905349794237	0.023179012345679012	0.0003189300411522634
2	26.28	0.029704218106995885	0.027312242798353908	0.0005709876543209877
2	26.32	0.027988683127572016	0.025722736625514404	0.00047325102880658434
2	26.36	0.03252057613168724	0.029920267489711935	0.0002109053497942387
2	26.400000000000002	0.040733024691358026	0.03166152263374485	0.003626543209876543
2	26.44	0.03391460905349794	0.029593621399176956	0.0007998971193415638
2	26.48	0.031849279835390945	0.02872685185185185	0.00013374485596707818
2	26.52	0.03174897119341564	0.02880144032921811	0.00013117283950617284
2	26.560000000000002	0.03094135802469136	0.02866255144032922	0.00013374485596707818
2	26.6	0.030673868312757202	0.028042695473251028	0.00025977366255144034
2	26.64	0.032623456790123455	0.029899691358024692	0.0003189300411522634
2	26.68	0.0313940329218107	0.029107510288065845	9.77366255144033e-05
2	26.72	0.03252314814814815	0.029449588477366256	0.0006172839506172839
2	26.76	0.030985082304526748	0.02810442386831276	0.0005915637860082304
2	26.8	0.03308127572016461	0.02857767489711934	0.0026208847736625515
2	26.84	0.0325025720164609	0.02665895061728395	0.0037988683127572016
2	26.88	0.045797325102880655	0.030977366255144034	0.008065843621399177
2	26.92	0.03088477366255144	0.021352880658436213	0.006795267489711934
2	26.96	0.03208590534979424	0.019102366255144033	0.007813786008230452
2	27.0	0.02768775720164609	0.01492798353909465	0.007029320987654321
2	27.04	0.03245884773662552	0.016273148148148148	0.007574588477366255
2	27.080000000000002	0.034714506172839506	0.01846965020576132	0.006430041152263375
2	27.12	0.03622170781893004	0.02011059670781893	0.005277777777777778
2	27.16	0.039056069958847736	0.022386831275720165	0.004709362139917695
2	27.2	0.03453703703703704	0.02085133744855967	0.003016975308641975
2	27.240000000000002	0.03404578189300411	0.020056584362139918	0.0035313786008230453
2	27.28	0.024765946502057615	0.014765946502057613	0.002093621399176955
2	27.32	0.025689300411522634	0.01681327160493827	0.002361111111111111
2	27.36	0.03385545267489712	0.02175925925925926	0.004711934156378601
2	27.400000000000002	0.02129372427983539	0.015432098765432098	0.0022968106995884773
2	27.44	0.022806069958847736	0.01747685185185185	0.001875
2	27.48	0.025877057613168723	0.01904835390946502	0.0023919753086419754
2	27.52	0.019351851851851853	0.014742798353909466	0.0010468106995884774
2	27.560000000000002	0.022505144032921812	0.016934156378600823	0.001484053497942387
2	27.6	0.02291409465020576	0.017978395061728394	0.001242283950617284
2	27.64	0.025257201646090535	0.020108024691358025	0.0014146090534979425
2	27.68	0.028521090534979424	0.023194444444444445	0.0016640946502057613
2	27.72	0.027512860082304528	0.023739711934156377	0.0009696502057613169
2	27.76	0.029012345679012345	0.025411522633744858	0.0009336419753086419
2	27.8	0.02553755144032922	0.02349537037037037	0.00015689300411522632
2	27.84	0.03889146090534979	0.029251543209876545	0.0036702674897119343
2	27.88	0.02330761316872428	0.021270576131687244	0.0007896090534979424
2	27.92	0.024068930041152264	0.020959362139917694	0.0017541152263374487
2	27.96	0.02131172839506173	0.01922582304526749	0.0014969135802469136
2	28.0	0.02302469135802469	0.020738168724279835	0.001566358024691358
2	28.04	0.021190843621399176	0.01925925925925926	0.0012808641975308641
2	28.080000000000002	0.020455246913580246	0.0179809670781893	0.0017463991769547326
2	28.12	0.017736625514403293	0.014825102880658437	0.0018852880658436213
2	28.16	0.016815843621399176	0.013058127572016461	0.001954732510288066
2	28.2	0.01540380658436214	0.011252572016460906	0.0016898148148148148
2	28.240000000000002	0.010789609053497943	0.006733539094650205	0.001337448559670782
2	28.28	0.008503086419753086	0.0037448559670781893	0.001934156378600823
2	28.32	0.02066872427983539	0.009251543209876542	0.005159465020576131
2	28.36	0.008909465020576131	0.0026877572016460907	0.003436213991769547
2	28.400000000000002	0.007145061728395062	0.001934156378600823	0.0032613168724279834
2	28.44	0.009161522633744855	0.0039377572016460905	0.0034079218106995886
2	28.48	0.004925411522633745	0.002037037037037037	0.0012962962962962963
2	28.52	0.0072145061728395065	0.003351337448559671	0.002155349794238683
2	28.560000000000002	0.005223765432098766	0.0018287037037037037	0.001859567901234568
2	28.6	0.007037037037037037	0.0024897119341563785	0.002926954732510288
2	28.64	0.006100823045267489	0.001574074074074074	0.0032536008230452675
2	28.68	0.007906378600823044	0.003500514403292181	0.0027314814814814814
2	28.72	0.008924897119341564	0.005444958847736625	0.0020910493827160496
2	28.76	0.008315329218106996	0.0055709876543209875	0.0013194444444444445
2	28.8	0.026234567901234566	0.016064814814814816	0.004920267489711934
2	28.84	0.009848251028806584	0.006934156378600823	0.0011882716049382716
2	28.88	0.01537551440329218	0.010738168724279835	0.002229938271604938
2	28.92	0.017008744855967078	0.012039609053497942	0.002029320987654321
2	28.96	0.023948045267489712	0.01702417695473251	0.003294753086419753
2	29.0	0.02248971193415638	0.01614454732510288	0.0024537037037037036
2	29.04	0.029945987654320987	0.02136574074074074	0.003477366255144033
2	29.080000000000002	0.02665895061728395	0.019079218106995886	0.0028112139917695475
2	29.12	0.03147633744855967	0.023940329218106998	0.002777777777777778
2	29.16	0.030987654320987653	0.024935699588477366	0.002155349794238683
2	29.2	0.029130658436213992	0.024238683127572016	0.0017078189300411522
2	29.240000000000002	0.03272119341563786	0.026327160493827162	0.002749485596707819
2	29.28	0.0430298353909465	0.02924125514403292	0.006172839506172839
2	29.32	0.03147633744855967	0.02273662551440329	0.003935185185185185
2	29.36	0.028371913580246915	0.01945216049382716	0.0036805555555555554
2	29.400000000000002	0.0365869341563786	0.02360082304526749	0.004992283950617284
2	29.44	0.03151491769547325	0.018662551440329217	0.004493312757201646
2	29.48	0.03539866255144033	0.01959104938271605	0.0058693415637860085
2	29.52	0.030877057613168724	0.016453189300411522	0.005311213991769547
2	29.560000000000002	0.035974794238683126	0.020020576131687243	0.006424897119341564
2	29.6	0.03379115226337449	0.01919238683127572	0.006406893004115227
2	29.64	0.03252314814814815	0.015877057613168724	0.008194444444444445
2	29.68	0.027857510288065844	0.012631172839506172	0.007726337448559671
2	29.72	0.026815843621399178	0.012746913580246913	0.007049897119341564
2	29.76	0.04026491769547325	0.01961162551440329	0.009871399176954733
2	29.8	0.019338991769547325	0.008824588477366255	0.0062268518518518515
2	29.84	0.020787037037037038	0.011301440329218107	0.006234567901234568
2	29.88	0.014284979423868313	0.006239711934156378	0.005036008230452675
2	29.92	0.013603395061728396	0.006391460905349794	0.004639917695473251
2	29.96	0.006327160493827161	0.002232510288065844	0.003006687242798354
2	30.0	0.006885288065843621	0.004771090534979424	0.001000514403292181
2	30.04	0.005380658436213992	0.003626543209876543	0.0007227366255144033
2	30.080000000000002	0.009819958847736626	0.0077880658436213996	0.000882201646090535
2	30.12	0.008626543209876544	0.006965020576131687	0.00036522633744855967
2	30.16	0.008986625514403292	0.006430041152263375	0.00176440329218107
2	30.2	0.008464506172839507	0.006244855967078189	0.0012911522633744857
2	30.240000000000002	0.024398148148148148	0.013683127572016462	0.0043055555555555555
2	30.28	0.014233539094650206	0.012016460905349795	0.0008873456790123457
2	30.32	0.020318930041152265	0.01819187242798354	0.0008153292181069958
2	30.36	0.025982510288065842	0.023657407407407408	0.0005864197530864197
2	30.400000000000002	0.026700102880658435	0.0250951646090535	0.00019032921810699588
2	30.44	0.02708590534979424	0.02588991769547325	0.00024434156378600825
2	30.48	0.02411522633744856	0.023266460905349794	0.00017746913580246913
2	30.52	0.028531378600823044	0.027312242798353908	0.00041923868312757203
2	30.560000000000002	0.025666152263374487	0.024431584362139918	0.0005066872427983539
2	30.6	0.025900205761316873	0.02385030864197531	0.0009439300411522634
2	30.64	0.021283436213991768	0.01888888888888889	0.0007073045267489712
2	30.68	0.020534979423868314	0.018238168724279837	0.00029063786008230453
2	30.72	0.02700874485596708	0.019140946502057613	0.002772633744855967
2	30.76	0.01430812757201646	0.011934156378600824	0.00020318930041152264
2	30.8	0.014753086419753087	0.011905864197530864	0.0002494855967078189
2	30.84	0.012708333333333334	0.009760802469135802	0.0003420781893004115
2	30.88	0.01408179012345679	0.010270061728395062	0.0006995884773662552
2	30.92	0.011579218106995885	0.008271604938271605	0.0001646090534979424
2	30.96	0.012386831275720165	0.008299897119341563	0.0005838477366255144
2	31.0	0.012337962962962964	0.007834362139917695	0.0011085390946502058
2	31.04	0.012759773662551441	0.00882716049382716	0.0004938271604938272
2	31.080000000000002	0.015889917695473252	0.011828703703703704	0.0009567901234567902
2	31.12	0.015751028806584362	0.010169753086419753	0.0025462962962962965
2	31.16	0.01820730452674897	0.012127057613168724	0.0036882716049382717
2	31.2	0.03267232510288066	0.018176440329218106	0.008145576131687243
2	31.240000000000002	0.018150720164609054	0.01066358024691358	0.005511831275720165
2	31.28	0.014338991769547326	0.005699588477366255	0.006743827160493827
2	31.32	0.01916409465020576	0.008479938271604938	0.008125
2	31.36	0.01610082304526749	0.0058461934156378605	0.007353395061728395
2	31.400000000000002	0.021085390946502056	0.00790380658436214	0.009071502057613168
2	31.44	0.019189814814814816	0.007512860082304527	0.007309670781893004
2	31.48	0.023068415637860083	0.010869341563786009	0.0074099794238683125
2	31.52	0.019310699588477365	0.010480967078189301	0.005056584362139917
2	31.560000000000002	0.02213477366255144	0.01252829218106996	0.005066872427983539
2	31.6	0.017741769547325103	0.01058641975308642	0.0033436213991769547
2	31.64	0.019495884773662552	0.011957304526748971	0.00375
2	31.68	0.026815843621399178	0.015167181069958848	0.005082304526748971
2	31.720000000000002	0.015164609053497943	0.008055555555555555	0.0024228395061728393
2	31.76	0.0136059670781893	0.0067541152263374486	0.002698045267489712
2	31.8	0.011507201646090535	0.005617283950617284	0.0026414609053497943
2	31.84	0.012404835390946502	0.006689814814814815	0.002728909465020576
2	31.88	0.009393004115226337	0.005655864197530864	0.0011111111111111111
2	31.92	0.012042181069958849	0.00698559670781893	0.0012448559670781892
2	31.96	0.008137860082304526	0.003924897119341564	0.0007175925925925926
2	32.0	0.013022119341563786	0.006766975308641975	0.002294238683127572
2	32.04	0.009632201646090535	0.003690843621399177	0.0023791152263374486
2	32.08	0.011656378600823046	0.0052597736625514405	0.0030246913580246914
2	32.12	0.0065817901234567905	0.0018878600823045268	0.002384259259259259
2	32.160000000000004	0.02277006172839506	0.012085905349794238	0.0047299382716049386
2	32.2	0.004583333333333333	0.0016409465020576133	0.0001594650205761317
2	32.24	0.006090534979423868	0.0029578189300411522	0.0005812757201646091
2	32.28	0.0061059670781893	0.003991769547325103	0.0007664609053497942
2	32.32	0.005691872427983539	0.003487654320987654	0.0008076131687242799
2	32.36	0.009791666666666667	0.006851851851851852	0.0010853909465020576
2	32.4	0.004945987654320988	0.003438786008230453	0.00027520576131687244
2	32.44	0.010625	0.0090869341563786	0.000558127572016461
2	32.480000000000004	0.011936728395061729	0.010339506172839507	0.00016718106995884774
2	32.52	0.021751543209876545	0.01824588477366255	0.0014429012345679012
2	32.56	0.023199588477366254	0.019233539094650205	0.001404320987654321
2	32.6	0.028073559670781893	0.022829218106995886	0.001463477366255144
2	32.64	0.03960648148148148	0.02781635802469136	0.0035905349794238682
2	32.68	0.033593106995884775	0.026175411522633744	0.0017772633744855967
2	32.72	0.034516460905349794	0.02654835390946502	0.002409979423868313
2	32.76	0.035643004115226334	0.027440843621399178	0.0037860082304526747
2	32.8	0.03391975308641975	0.026190843621399177	0.0034002057613168723
2	32.84	0.032695473251028805	0.02588991769547325	0.003191872427983539
2	32.88	0.03161265432098766	0.024367283950617283	0.0030632716049382716
2	32.92	0.027852366255144034	0.022242798353909465	0.001962448559670782
2	32.96	0.02939814814814815	0.02343364197530864	0.0017541152263374487
2	33.0	0.02738940329218107	0.02175925925925926	0.001507201646090535
2	33.04	0.0259619341563786	0.01969135802469136	0.002155349794238683
2	33.08	0.023227880658436215	0.018647119341563784	0.0015432098765432098
2	33.12	0.0361522633744856	0.02406378600823045	0.004907407407407407
2	33.160000000000004	0.024534465020576133	0.02067644032921811	0.0011136831275720164
2	33.2	0.02780349794238683	0.022286522633744855	0.0012242798353909465
2	33.24	0.02866769547325103	0.024444444444444446	0.0008436213991769547
2	33.28	0.029760802469135803	0.024825102880658437	0.0015946502057613168
2	33.32	0.030570987654320987	0.02480195473251029	0.0014994855967078188
2	33.36	0.031833847736625516	0.024537037037037038	0.0012757201646090535
2	33.4	0.033742283950617284	0.023665123456790123	0.002193930041152263
2	33.44	0.03302469135802469	0.020789609053497943	0.002983539094650206
2	33.480000000000004	0.0361033950617284	0.022479423868312757	0.004475308641975309
2	33.52	0.032121913580246915	0.019200102880658435	0.004722222222222222
2	33.56	0.03403549382716049	0.01904320987654321	0.00679783950617284
2	33.6	0.039642489711934153	0.020442386831275722	0.008477366255144033
2	33.64	0.03217078189300412	0.017296810699588477	0.007247942386831276
2	33.68	0.029804526748971192	0.016275720164609053	0.006514917695473251
2	33.72	0.03337962962962963	0.018621399176954732	0.007116769547325103
2	33.76	0.03278034979423868	0.019943415637860083	0.005920781893004115
2	33.8	0.03651234567901235	0.02293724279835391	0.006723251028806584
2	33.84	0.035563271604938274	0.023623971193415638	0.006159979423868313
2	33.88	0.03558641975308642	0.023729423868312758	0.0065817901234567905
2	33.92	0.034927983539094654	0.02274434156378601	0.006229423868312757
2	33.96	0.030169753086419754	0.019886831275720166	0.005889917695473251
2	34.0	0.03032664609053498	0.018132716049382717	0.00791409465020576
2	34.04	0.02347993827160494	0.01433127572016461	0.006152263374485597
2	34.08	0.0372093621399177	0.01835133744855967	0.011679526748971193
2	34.12	0.02037551440329218	0.010540123456790123	0.007664609053497942
2	34.160000000000004	0.022366255144032923	0.011059670781893004	0.008994341563786009
2	34.2	0.01658179012345679	0.006990740740740741	0.008032407407407408
2	34.24	0.015889917695473252	0.0059490740740740745	0.008662551440329219
2	34.28	0.014097222222222223	0.0063940329218107	0.006921296296296296
2	34.32	0.012744341563786009	0.005614711934156379	0.006682098765432099
2	34.36	0.01066358024691358	0.004573045267489712	0.005843621399176955
2	34.4	0.00915895061728395	0.0033539094650205763	0.005442386831275721
2	34.44	0.008189300411522634	0.0024408436213991767	0.005519547325102881
2	34.480000000000004	0.00654320987654321	0.0017386831275720165	0.0047196502057613166
2	34.52	0.006358024691358025	0.0025180041152263375	0.0035313786008230453
2	34.56	0.017137345679012345	0.008359053497942387	0.005313786008230453
2	34.6	0.004356995884773663	0.0021013374485596707	0.002016460905349794
2	34.64	0.003117283950617284	0.001993312757201646	0.0008384773662551441
2	34.68	0.00565843621399177	0.002800925925925926	0.0026337448559670784
2	34.72	0.0030401234567901236	0.0014814814814814814	0.0014660493827160495
2	34.76	0.0018492798353909464	0.0010905349794238684	0.0005915637860082304
2	34.800000000000004	0.001000514403292181	5.401234567901235e-05	0.0008436213991769547
2	34.84	0.0009079218106995885	0.000462962962962963	0.0003215020576131687
2	34.88	0.0010545267489711935	0.0006712962962962962	0.0002314814814814815
2	34.92	0.0013477366255144033	0.0008179012345679012	0.0003909465020576132
2	34.96	0.001875	0.0013194444444444445	0.00041152263374485596
2	35.0	0.0017103909465020577	0.001376028806584362	0.0002314814814814815
2	35.04	0.015560699588477367	0.007944958847736626	0.004107510288065844
2	35.08	0.0019444444444444444	0.0006712962962962962	0.0011316872427983538
2	35.12	0.002808641975308642	0.0012731481481481483	0.0011702674897119342
2	35.160000000000004	0.0011342592592592593	0.00030092592592592595	0.0005967078189300411
2	35.2	0.001388888888888889	0.0007021604938271605	0.0005864197530864197
2	35.24	0.0009387860082304527	0.0003935185185185185	0.0004218106995884774
2	35.28	0.0021296296296296298	0.0019367283950617283	0.00013117283950617284
2	35.32	0.0023868312757201644	0.0022685185185185187	4.6296296296296294e-05
2	35.36	0.003626543209876543	0.003310185185185185	0.00018261316872427984
2	35.4	0.004747942386831276	0.004104938271604938	0.0005504115226337449
2	35.44	0.003981481481481482	0.0036342592592592594	0.00020061728395061727
2	35.480000000000004	0.006373456790123457	0.006121399176954733	6.430041152263375e-05
2	35.52	0.017373971193415636	0.011777263374485597	0.0025180041152263375
2	35.56	0.008153292181069959	0.007716049382716049	0.0002546296296296296
2	35.6	0.008171296296296296	0.0075823045267489715	0.00043467078189300413
2	35.64	0.012497427983539094	0.01143775720164609	0.0009079218106995885
2	35.68	0.009359567901234567	0.008780864197530864	0.0003780864197530864
2	35.72	0.011126543209876542	0.010162037037037037	0.0005787037037037037
2	35.76	0.011558641975308643	0.011021090534979424	0.00012088477366255144
2	35.800000000000004	0.014444444444444444	0.01337962962962963	0.0004861111111111111
2	35.84	0.012222222222222223	0.011610082304526748	4.11522633744856e-05
2	35.88	0.015370370370370371	0.01463991769547325	0.0003112139917695473
2	35.92	0.013786008230452675	0.01315843621399177	0.00020061728395061727
2	35.96	0.012551440329218106	0.011694958847736626	0.0003755144032921811
2	36.0	0.02634259259259259	0.0181738683127572	0.004169238683127572
2	36.04	0.010213477366255145	0.009027777777777777	0.0008641975308641976
2	36.08	0.013343621399176955	0.012407407407407407	0.0004783950617283951
2	36.12	0.009645061728395061	0.009318415637860082	0.00011831275720164609
2	36.160000000000004	0.013305041152263374	0.012420267489711935	0.00044238683127572015
2	36.2	0.012181069958847737	0.011514917695473251	0.00035493827160493826
2	36.24	0.014020061728395062	0.01346707818930041	0.00018261316872427984
2	36.28	0.011718106995884773	0.011442901234567902	6.430041152263375e-05
2	36.32	0.011877572016460905	0.011419753086419753	0.00024434156378600825
2	36.36	0.01102880658436214	0.010079732510288066	0.0006532921810699588
2	36.4	0.010565843621399177	0.010064300411522634	0.00017746913580246913
2	36.44	0.011077674897119342	0.010599279835390947	0.00020576131687242798
2	36.480000000000004	0.027397119341563785	0.01787551440329218	0.004140946502057613
2	36.52	0.008870884773662551	0.008359053497942387	0.000264917695473251
2	36.56	0.007445987654320987	0.006959876543209877	0.0002880658436213992
2	36.6	0.010997942386831275	0.010036008230452675	0.0007664609053497942
2	36.64	0.005897633744855967	0.0056044238683127575	0.00019290123456790122
2	36.68	0.008443930041152263	0.008032407407407408	0.00031378600823045265
2	36.72	0.004920267489711934	0.004796810699588478	7.973251028806585e-05
2	36.76	0.007217078189300411	0.006219135802469136	0.0008873456790123457
2	36.800000000000004	0.0022685185185185187	0.002142489711934156	5.401234567901235e-05
2	36.84	0.006540637860082304	0.006149691358024691	0.0001748971193415638
2	36.88	0.0016229423868312758	0.001396604938271605	0.0001234567901234568
2	36.92	0.004403292181069959	0.0038425925925925928	0.000360082304526749
2	36.96	0.01881687242798354	0.011746399176954733	0.003299897119341564
2	37.0	0.0012680041152263375	0.0009490740740740741	0.00011316872427983539
2	37.04	0.002013888888888889	0.0016409465020576133	0.0001954732510288066
2	37.08	0.0006404320987654321	0.0005015432098765432	6.430041152263375e-05
2	37.12	0.0030272633744855967	0.0027443415637860083	0.00015174897119341564
2	37.160000000000004	0.0015509259259259259	0.0012808641975308641	9.77366255144033e-05
2	37.2	0.003222736625514403	0.0018852880658436213	0.0012242798353909465
2	37.24	0.0027391975308641977	0.0014094650205761317	0.0012268518518518518
2	37.28	0.004372427983539095	0.0031430041152263376	0.0008564814814814815
2	37.32	0.0030349794238683126	0.002623456790123457	0.0002880658436213992
2	37.36	0.008050411522633746	0.006967592592592593	0.0007433127572016461
2	37.4	0.0063168724279835395	0.0061059670781893	0.0001080246913580247
2	37.44	0.022746913580246914	0.015344650205761317	0.0033024691358024692
2	37.480000000000004	0.005727880658436214	0.004429012345679013	0.0009567901234567902
2	37.52	0.006643518518518518	0.004320987654320987	0.0020910493827160496
2	37.56	0.015048868312757202	0.011288580246913581	0.0034002057613168723
2	37.6	0.012692901234567901	0.00830761316872428	0.004274691358024691
2	37.64	0.019002057613168723	0.012546296296296297	0.00606738683127572
2	37.68	0.014097222222222223	0.008233024691358025	0.005781893004115226
2	37.72	0.016561213991769547	0.009591049382716049	0.006514917695473251
2	37.76	0.008117283950617284	0.0024819958847736626	0.005401234567901234
2	37.800000000000004	0.01399948559670782	0.007379115226337448	0.005974794238683127
2	37.84	0.007716049382716049	0.0028189300411522633	0.0045241769547325105
2	37.88	0.012013888888888888	0.006633230452674897	0.004691358024691358
2	37.92	0.01899434156378601	0.01012088477366255	0.005614711934156379
2	37.96	0.006347736625514403	0.0031069958847736627	0.002512860082304527
2	38.0	0.00621141975308642	0.003690843621399177	0.0020396090534979426
2	38.04	0.007469135802469135	0.00503858024691358	0.0016846707818930042
2	38.08	0.010280349794238683	0.00783179012345679	0.0019290123456790122
2	38.12	0.011671810699588477	0.008137860082304526	0.002978395061728395
2	38.160000000000004	0.016381172839506172	0.010910493827160493	0.004799382716049383
2	38.2	0.01324074074074074	0.007844650205761318	0.00488940329218107
2	38.24	0.019110082304526748	0.012726337448559671	0.005766460905349794
2	38.28	0.014377572016460905	0.00823559670781893	0.005601851851851852
2	38.32	0.017237654320987655	0.010522119341563786	0.006141975308641976
2	38.36	0.013371913580246914	0.006468621399176954	0.006540637860082304
2	38.4	0.030493827160493828	0.016975308641975308	0.00959619341563786
2	38.44	0.012536008230452676	0.004503600823045267	0.0075
2	38.480000000000004	0.014344135802469135	0.006121399176954733	0.007566872427983539
2	38.52	0.012263374485596707	0.0035776748971193414	0.008027263374485597
2	38.56	0.012597736625514402	0.0031944444444444446	0.008659979423868312
2	38.6	0.012749485596707818	0.003662551440329218	0.008536522633744856
2	38.64	0.010784465020576131	0.0011805555555555556	0.008963477366255143
2	38.68	0.014699074074074074	0.003996913580246913	0.010020576131687242
2	38.72	0.010969650205761317	0.0009619341563786008	0.009436728395061728
2	38.76	0.015383230452674897	0.004724794238683128	0.010092592592592592
2	38.800000000000004	0.012098765432098766	0.001831275720164609	0.009709362139917695
2	38.84	0.016198559670781893	0.005249485596707819	0.010074588477366255
2	38.88	0.025473251028806584	0.009632201646090535	0.011972736625514404
2	38.92	0.014997427983539095	0.0045010288065843625	0.009575617283950618
2	38.96	0.014459876543209876	0.004981995884773663	0.008801440329218107
2	39.0	0.01657150205761317	0.007518004115226337	0.008284465020576132
2	39.04	0.01680812757201646	0.00882716049382716	0.007188786008230453
2	39.08	0.01441358024691358	0.006867283950617284	0.006792695473251029
2	39.12	0.013132716049382716	0.0061059670781893	0.0063940329218107
2	39.160000000000004	0.01003343621399177	0.0030246913580246914	0.0063297325102880655
2	39.2	0.013019547325102881	0.005234053497942387	0.006743827160493827
2	39.24	0.01091820987654321	0.0035956790123456792	0.006481481481481481
2	39.28	0.012690329218106996	0.005457818930041152	0.006664094650205761
2	39.32	0.012008744855967078	0.004958847736625515	0.006406893004115227
2	39.36	0.024259259259259258	0.011862139917695472	0.008652263374485597
2	39.4	0.007782921810699588	0.0018724279835390946	0.0056044238683127575
2	39.44	0.009356995884773662	0.00334619341563786	0.005596707818930041
2	39.480000000000004	0.009735082304526748	0.004439300411522634	0.004814814814814815
2	39.52	0.014670781893004116	0.008603395061728395	0.0055015432098765435
2	39.56	0.010498971193415639	0.005303497942386832	0.004632201646090535
2	39.6	0.009328703703703704	0.004344135802469136	0.004367283950617284
2	39.64	0.00804269547325103	0.003719135802469136	0.0036882716049382717
2	39.68	0.007093621399176955	0.0034310699588477366	0.0032098765432098763
2	39.72	0.008904320987654321	0.005342078189300411	0.0029758230452674897
2	39.76	0.006021090534979424	0.003065843621399177	0.0025205761316872428
2	39.800000000000004	0.010511831275720165	0.0076748971193415635	0.002170781893004115
2	39.84	0.018392489711934155	0.010923353909465021	0.00419238683127572
2	39.88	0.004503600823045267	0.003477366255144033	0.0006224279835390946
2	39.92	0.0030478395061728394	0.0019984567901234567	0.0008796296296296296
2	39.96	0.0120190329218107	0.010931069958847737	0.0008281893004115226
2	40.0	0.013199588477366256	0.012165637860082304	0.0005787037037037037
2	40.04	0.016507201646090534	0.014809670781893004	0.0008950617283950618
2	40.08	0.015429526748971193	0.01378858024691358	0.0009336419753086419
2	40.12	0.015246913580246914	0.013001543209876544	0.0016383744855967078
2	40.160000000000004	0.012080761316872428	0.010118312757201646	0.0014300411522633744
2	40.2	0.008852880658436214	0.007391975308641975	0.0010982510288065845
2	40.24	0.009619341563786007	0.008377057613168724	0.000684156378600823
2	40.28	0.007926954732510288	0.007016460905349795	0.0004449588477366255
2	40.32	0.021882716049382717	0.01382201646090535	0.0042309670781893
2	40.36	0.005648148148148148	0.001941872427983539	0.003161008230452675
2	40.4	0.007456275720164609	0.002006172839506173	0.0048919753086419755
2	40.44	0.007844650205761318	0.0016383744855967078	0.005907921810699588
2	40.480000000000004	0.013443930041152264	0.004506172839506173	0.00811471193415638
2	40.52	0.01275462962962963	0.002425411522633745	0.00991769547325103
2	40.56	0.015424382716049383	0.003793724279835391	0.010707304526748972
2	40.6	0.014012345679012345	0.0032664609053497944	0.010113168724279835
2	40.64	0.01681327160493827	0.004873971193415638	0.011059670781893004
2	40.68	0.017335390946502056	0.005095164609053498	0.011448045267489711
2	40.72	0.016257716049382715	0.003966049382716049	0.01128343621399177
2	40.76	0.018930041152263374	0.005342078189300411	0.012448559670781893
2	40.800000000000004	0.03033179012345679	0.011417181069958848	0.014565329218106996
2	40.84	0.01940329218106996	0.004691358024691358	0.01313528806584362
2	40.88	0.018765432098765432	0.006252572016460905	0.011126543209876542
2	40.92	0.022926954732510288	0.00922582304526749	0.011983024691358025
2	40.96	0.020522119341563786	0.007844650205761318	0.011082818930041153
2	41.0	0.023176440329218107	0.011190843621399178	0.010252057613168724
2	41.04	0.016805555555555556	0.007016460905349795	0.008356481481481482
2	41.08	0.014092078189300411	0.0057073045267489715	0.007224794238683128
2	41.12	0.012579732510288065	0.005606995884773662	0.005979938271604938
2	41.160000000000004	0.011517489711934156	0.005625	0.004976851851851852
2	41.2	0.010931069958847737	0.005285493827160494	0.004699074074074074
2	41.24	0.007422839506172839	0.002564300411522634	0.003940329218106996
2	41.28	0.025717592592592594	0.012556584362139918	0.008436213991769548
2	41.32	0.008510802469135803	0.003359053497942387	0.00404320987654321
2	41.36	0.011167695473251029	0.0045138888888888885	0.005239197530864197
2	41.4	0.011435185185185185	0.005542695473251029	0.0044907407407407405
2	41.44	0.015650720164609052	0.007692901234567901	0.006021090534979424
2	41.480000000000004	0.019243827160493828	0.010954218106995884	0.0058590534979423865
2	41.52	0.030949074074074073	0.02036008230452675	0.006880144032921811
2	41.56	0.02977366255144033	0.020805041152263375	0.005712448559670782
2	41.6	0.029315843621399176	0.018780864197530864	0.00632201646090535
2	41.64	0.02426440329218107	0.014652777777777778	0.005612139917695473
2	41.68	0.019660493827160494	0.010632716049382715	0.005311213991769547
2	41.72	0.024493312757201645	0.0147119341563786	0.0054783950617283955
2	41.76	0.033384773662551444	0.017363683127572017	0.008034979423868313
2	41.800000000000004	0.021561213991769548	0.010676440329218106	0.0058461934156378605
2	41.84	0.019375	0.009979423868312758	0.004686213991769547
2	41.88	0.021535493827160492	0.010882201646090535	0.004825102880658436
2	41.92	0.01766203703703704	0.009223251028806584	0.003374485596707819
2	41.96	0.017744341563786008	0.009027777777777777	0.0035056584362139916
2	42.0	0.013104423868312757	0.00621141975308642	0.002286522633744856
2	42.04	0.013569958847736626	0.005745884773662551	0.0025205761316872428
2	42.08	0.011216563786008231	0.0042824074074074075	0.0018055555555555555
2	42.12	0.01304783950617284	0.0048919753086419755	0.0024922839506172838
2	42.160000000000004	0.011265432098765432	0.0034079218106995886	0.0028060699588477365
2	42.2	0.011574074074074073	0.004205246913580247	0.0021810699588477368
2	42.24	0.027199074074074073	0.012605452674897119	0.00565843621399177
2	42.28	0.006759259259259259	0.001514917695473251	0.0009387860082304527
2	42.32	0.009320987654320987	0.0034002057613168723	0.001396604938271605
2	42.36	0.00936985596707819	0.005154320987654321	0.0005787037037037037
2	42.4	0.013773148148148149	0.009287551440329217	0.0007098765432098765
2	42.44	0.010498971193415639	0.007767489711934156	0.00022633744855967078
2	42.480000000000004	0.012626028806584363	0.009393004115226337	0.0016589506172839507
2	42.52	0.007415123456790123	0.0037088477366255144	0.0019393004115226338
2	42.56	0.012402263374485597	0.006031378600823045	0.0035828189300411524
2	42.6	0.009390432098765432	0.0034233539094650207	0.003742283950617284
2	42.64	0.017530864197530863	0.008253600823045267	0.005324074074074074
2	42.68	0.01909979423868313	0.007896090534979423	0.006913580246913581
2	42.72	0.03607253086419753	0.014423868312757201	0.011612654320987655
2	42.76	0.021075102880658437	0.004688786008230452	0.010797325102880659
2	42.800000000000004	0.023122427983539095	0.006327160493827161	0.011401748971193415
2	42.84	0.03051440329218107	0.009976851851851851	0.014619341563786008
2	42.88	0.029578189300411523	0.007705761316872428	0.015738168724279834
2	42.92	0.034099794238683125	0.011409465020576132	0.017391975308641974
2	42.96	0.02777006172839506	0.007551440329218107	0.01734053497942387
2	43.0	0.02802469135802469	0.006784979423868313	0.01815329218106996
2	43.04	0.025380658436213992	0.004068930041152263	0.01838991769547325
2	43.08	0.027962962962962964	0.00456275720164609	0.019992283950617282
2	43.12	0.025501543209876545	0.0024151234567901234	0.019912551440329218
2	43.160000000000004	0.026833847736625515	0.0021502057613168725	0.021463477366255142
2	43.2	0.0402906378600823	0.009117798353909466	0.02420267489711934
2	43.24	0.025275205761316873	0.0007690329218106996	0.022088477366255143
2	43.28	0.023986625514403292	0.0012654320987654322	0.02074588477366255
2	43.32	0.02036522633744856	0.0011882716049382716	0.017597736625514403
2	43.36	0.018868312757201647	0.0021784979423868315	0.015185185185185185
2	43.4	0.013685699588477367	0.0009027777777777777	0.011450617283950618
2	43.44	0.013503086419753086	0.0031121399176954733	0.00959619341563786
2	43.480000000000004	0.00830246913580247	0.0007973251028806584	0.006993312757201646
2	43.52	0.010447530864197531	0.004138374485596708	0.005838477366255144
2	43.56	0.0084619341563786	0.004588477366255144	0.0037165637860082303
2	43.6	0.01065329218106996	0.0062037037037037035	0.004107510288065844
2	43.64	0.00632201646090535	0.0024974279835390948	0.0034593621399176956
2	43.68	0.02414351851851852	0.01227880658436214	0.007381687242798354
2	43.72	0.00856224279835391	0.0024819958847736626	0.0056044238683127575
2	43.76	0.009930555555555555	0.0030915637860082306	0.0063631687242798355
2	43.800000000000004	0.011535493827160494	0.004050925925925926	0.006586934156378601
2	43.84	0.008798868312757202	0.0013220164609053498	0.006800411522633745
2	43.88	0.009290123456790124	0.0021527777777777778	0.006291152263374486
2	43.92	0.006141975308641976	0.000625	0.005079732510288066
2	43.96	0.007741769547325103	0.0027391975308641977	0.004418724279835391
2	44.0	0.003029835390946502	0.000668724279835391	0.0020730452674897117
2	44.04	0.0034902263374485595	0.0012114197530864197	0.00209619341563786
2	44.08	0.0024974279835390948	0.00073559670781893	0.0013631687242798354
2	44.12	0.006334876543209877	0.003359053497942387	0.00209619341563786
2	44.160000000000004	0.018531378600823045	0.009804526748971193	0.004976851851851852
2	44.2	0.006941872427983539	0.00334619341563786	0.002595164609053498
2	44.24	0.008976337448559671	0.005252057613168724	0.0028575102880658435
2	44.28	0.006229423868312757	0.0025411522633744855	0.0031301440329218107
2	44.32	0.00801440329218107	0.00400977366255144	0.003374485596707819
2	44.36	0.00404320987654321	0.0006507201646090535	0.0031275720164609055
2	44.4	0.010074588477366255	0.005336934156378601	0.004169238683127572
2	44.44	0.005406378600823045	0.0012217078189300412	0.0038580246913580245
2	44.480000000000004	0.012556584362139918	0.00709619341563786	0.005051440329218107
2	44.52	0.010375514403292182	0.006265432098765432	0.0038657407407407408
2	44.56	0.020396090534979424	0.01422582304526749	0.005375514403292181
2	44.6	0.017973251028806585	0.011823559670781893	0.005591563786008231
2	44.64	0.03911265432098766	0.024387860082304525	0.010498971193415639
2	44.68	0.029002057613168725	0.02000514403292181	0.007916666666666667
2	44.72	0.035270061728395065	0.025064300411522633	0.008922325102880659
2	44.76	0.03517746913580247	0.024454732510288065	0.009305555555555555
2	44.800000000000004	0.03642489711934156	0.025133744855967078	0.009735082304526748
2	44.84	0.034436728395061726	0.022242798353909465	0.01113940329218107
2	44.88	0.031931584362139914	0.02033179012345679	0.01040380658436214
2	44.92	0.032767489711934154	0.02080761316872428	0.010902777777777779
2	44.96	0.03194701646090535	0.020550411522633746	0.01040380658436214
2	45.0	0.031175411522633745	0.019218106995884773	0.011010802469135803
2	45.04	0.029765946502057612	0.019616769547325105	0.009241255144032921
2	45.08	0.029506172839506174	0.01992283950617284	0.008881172839506173
2	45.12	0.03833333333333333	0.024128086419753086	0.009971707818930042
2	45.160000000000004	0.028657407407407406	0.020421810699588476	0.007240226337448559
2	45.2	0.026098251028806585	0.018636831275720165	0.006612654320987654
2	45.24	0.025743312757201646	0.018088991769547324	0.00698559670781893
2	45.28	0.022132201646090536	0.0146630658436214	0.006844135802469136
2	45.32	0.02158179012345679	0.013027263374485596	0.007896090534979423
2	45.36	0.018775720164609055	0.01	0.008189300411522634
2	45.4	0.015257201646090535	0.0065020576131687245	0.008382201646090536
2	45.44	0.01772119341563786	0.00791409465020576	0.00949074074074074
2	45.480000000000004	0.014974279835390946	0.005126028806584362	0.009717078189300411
2	45.52	0.017250514403292182	0.006231995884773663	0.010733024691358025
2	45.56	0.014359567901234568	0.0036419753086419752	0.01055812757201646
2	45.6	0.02698559670781893	0.011414609053497943	0.012265946502057614
2	45.64	0.012911522633744855	0.003022119341563786	0.009603909465020577
2	45.68	0.015457818930041152	0.00603395061728395	0.0092309670781893
2	45.72	0.011391460905349794	0.0030992798353909464	0.008176440329218108
2	45.76	0.012857510288065843	0.0041229423868312754	0.008487654320987654
2	45.800000000000004	0.010357510288065844	0.002044753086419753	0.008055555555555555
2	45.84	0.010097736625514404	0.002595164609053498	0.007145061728395062
2	45.88	0.008719135802469136	0.0020113168724279836	0.006540637860082304
2	45.92	0.006774691358024692	0.001242283950617284	0.005483539094650206
2	45.96	0.008112139917695473	0.0028137860082304528	0.005200617283950618
2	46.0	0.0064789094650205764	0.0019187242798353909	0.004429012345679013
2	46.04	0.00813014403292181	0.003523662551440329	0.004449588477366255
2	46.08	0.015936213991769546	0.007109053497942387	0.0057896090534979424
2	46.12	0.0025257201646090533	0.0008590534979423868	0.001404320987654321
2	46.160000000000004	0.0018415637860082303	0.0014609053497942387	0.00021347736625514403
2	46.2	0.0032921810699588477	0.0027623456790123457	0.0003292181069958848
2	46.24	0.002487139917695473	0.0019290123456790122	0.0004552469135802469
2	46.28	0.006568930041152264	0.00529320987654321	0.0011316872427983538
2	46.32	0.011082818930041153	0.009164094650205762	0.0016949588477366256
2	46.36	0.01680298353909465	0.01364454732510288	0.002875514403292181
2	46.4	0.01952417695473251	0.01466820987654321	0.004537037037037037
2	46.44	0.020162037037037037	0.014688786008230453	0.005164609053497943
2	46.480000000000004	0.021324588477366256	0.015167181069958848	0.005828189300411523
2	46.52	0.021473765432098765	0.014429012345679013	0.006676954732510288
2	46.56	0.033726851851851855	0.020090020576131688	0.01015432098765432
2	46.6	0.02267746913580247	0.013330761316872428	0.008881172839506173
2	46.64	0.024315843621399175	0.013245884773662552	0.010632716049382715
2	46.68	0.023253600823045267	0.011568930041152264	0.01143261316872428
2	46.72	0.024084362139917697	0.010756172839506173	0.013088991769547325
2	46.76	0.023284465020576132	0.010025720164609054	0.013137860082304527
2	46.800000000000004	0.023251028806584362	0.00801954732510288	0.014940843621399177
2	46.84	0.024421296296296295	0.008719135802469136	0.015280349794238684
2	46.88	0.02204732510288066	0.006352880658436214	0.015329218106995885
2	46.92	0.02051954732510288	0.006622942386831276	0.013518518518518518
2	46.96	0.01674125514403292	0.00430298353909465	0.012170781893004115
2	47.0	0.016095679012345678	0.00489454732510288	0.01084619341563786
2	47.04	0.023909465020576132	0.009426440329218107	0.01121141975308642
2	47.08	0.011278292181069958	0.002896090534979424	0.008263888888888888
2	47.12	0.010357510288065844	0.003441358024691358	0.006784979423868313
2	47.160000000000004	0.011334876543209877	0.003999485596707819	0.0071810699588477364
2	47.2	0.008070987654320988	0.0021270576131687245	0.005843621399176955
2	47.24	0.007199074074074074	0.001610082304526749	0.005426954732510288
2	47.28	0.006185699588477366	0.0013194444444444445	0.0047890946502057614
2	47.32	0.006712962962962963	0.0018261316872427984	0.004727366255144033
2	47.36	0.00702417695473251	0.0023713991769547327	0.004534465020576132
2	47.4	0.009156378600823046	0.004688786008230452	0.004354423868312757
2	47.44	0.0095190329218107	0.005671296296296297	0.0037088477366255144
2	47.480000000000004	0.009218106995884774	0.006154835390946502	0.0029578189300411522
2	47.52	0.02456275720164609	0.015241769547325102	0.005931069958847736
2	47.56	0.010527263374485597	0.008022119341563785	0.002191358024691358
2	47.6	0.012579732510288065	0.009511316872427983	0.0027391975308641977
2	47.64	0.011754115226337448	0.009881687242798354	0.0016435185185185185
2	47.68	0.011159979423868312	0.009675925925925926	0.0013194444444444445
2	47.72	0.008906893004115226	0.00834104938271605	0.00045781893004115225
2	47.76	0.01085648148148148	0.009722222222222222	0.0009079218106995885
2	47.800000000000004	0.010203189300411523	0.009308127572016461	0.0007998971193415638
2	47.84	0.009426440329218107	0.008713991769547326	0.0005606995884773662
2	47.88	0.011193415637860082	0.010280349794238683	0.000684156378600823
2	47.92	0.006219135802469136	0.00532664609053498	0.0007407407407407407
2	47.96	0.009825102880658436	0.008837448559670781	0.0008719135802469135
2	48.0	0.01845164609053498	0.011756687242798354	0.003472222222222222
2	48.04	0.010516975308641976	0.008346193415637861	0.002006172839506173
2	48.08	0.013518518518518518	0.01117798353909465	0.002199074074074074
2	48.120000000000005	0.017427983539094652	0.01429783950617284	0.0027546296296296294
2	48.160000000000004	0.015159465020576132	0.012698045267489712	0.0021219135802469135
2	48.2	0.017294238683127572	0.014858539094650207	0.0019161522633744856
2	48.24	0.014493312757201646	0.013549382716049383	0.00031378600823045265
2	48.28	0.015817901234567902	0.014598765432098766	0.0005787037037037037
2	48.32	0.013824588477366255	0.012978395061728395	0.0003420781893004115
2	48.36	0.014385288065843622	0.013392489711934156	0.0006584362139917696
2	48.4	0.017160493827160495	0.015354938271604938	0.0015560699588477367
2	48.44	0.017605452674897118	0.015534979423868313	0.0018981481481481482
2	48.480000000000004	0.031010802469135804	0.022878086419753085	0.0043518518518518515
2	48.52	0.02339506172839506	0.020686728395061728	0.001962448559670782
2	48.56	0.030833333333333334	0.02760545267489712	0.002116769547325103
2	48.6	0.036412037037037034	0.03358539094650206	0.0014660493827160495
2	48.64	0.04450874485596708	0.04126800411522634	0.0016435185185185185
2	48.68	0.04685956790123457	0.04468878600823045	0.0007047325102880658
2	48.72	0.04275977366255144	0.040604423868312756	0.0008281893004115226
2	48.76	0.03497942386831276	0.03290380658436214	0.0005426954732510288
2	48.800000000000004	0.027883230452674896	0.02584619341563786	0.00024434156378600825
2	48.84	0.021556069958847738	0.01910493827160494	0.0008281893004115226
2	48.88	0.023919753086419752	0.021594650205761318	0.0012731481481481483
2	48.92	0.02711162551440329	0.02438014403292181	0.0016460905349794238
2	48.96	0.044056069958847734	0.03340277777777778	0.004876543209876543
2	49.0	0.0298559670781893	0.028114711934156378	0.0006893004115226338
2	49.04	0.02361111111111111	0.022525720164609055	0.0006867283950617284
2	49.08	0.023940329218106998	0.022183641975308643	0.0010313786008230453
2	49.120000000000005	0.01933127572016461	0.01842335390946502	9.516460905349794e-05
2	49.160000000000004	0.014094650205761316	0.012986111111111111	0.00019804526748971193
2	49.2	0.01029320987654321	0.0088940329218107	0.0008050411522633745
2	49.24	0.008569958847736625	0.006818415637860082	0.0010673868312757202
2	49.28	0.004359567901234568	0.002962962962962963	0.0008770576131687243
2	49.32	0.006286008230452675	0.004398148148148148	0.0014737654320987653
2	49.36	0.0050874485596707816	0.0034310699588477366	0.0013271604938271606
2	49.4	0.006520061728395062	0.005280349794238683	0.0008050411522633745
2	49.44	0.02038837448559671	0.013613683127572017	0.0030555555555555557
2	49.480000000000004	0.008150720164609054	0.0066280864197530865	0.0011059670781893003
2	49.52	0.0111059670781893	0.009007201646090535	0.0013708847736625515
2	49.56	0.009670781893004115	0.00819701646090535	0.001154835390946502
2	49.6	0.009022633744855967	0.007281378600823046	0.0014377572016460905
2	49.64	0.00665380658436214	0.005036008230452675	0.0012345679012345679
2	49.68	0.008305041152263375	0.006599794238683128	0.0014068930041152264
2	49.72	0.004212962962962963	0.003631687242798354	0.000360082304526749
2	49.76	0.005300925925925926	0.004529320987654321	0.0004989711934156379
2	49.800000000000004	0.0045473251028806585	0.003973765432098765	0.0003986625514403292
2	49.84	0.014125514403292181	0.012780349794238683	0.0008256172839506173
2	49.88	0.021111111111111112	0.019079218106995886	0.0013811728395061729
2	49.92	0.03736368312757202	0.029128086419753087	0.004315843621399177
2	49.96	0.030972222222222224	0.028006687242798353	0.0018672839506172839
2	50.0	0.03208590534979424	0.030079732510288067	0.0010699588477366254
2	50.04	0.032124485596707816	0.029871399176954732	0.0013837448559670782
2	50.08	0.029737654320987655	0.027366255144032924	0.0015792181069958849
2	50.120000000000005	0.02656121399176955	0.024619341563786007	0.0012962962962962963
2	50.160000000000004	0.02060956790123457	0.018953189300411524	0.0014068930041152264
2	50.2	0.021630658436213993	0.01885030864197531	0.0023482510288065843
2	50.24	0.018477366255144033	0.015817901234567902	0.0022145061728395064
2	50.28	0.021507201646090535	0.018863168724279837	0.002065329218106996
2	50.32	0.022332818930041153	0.01997170781893004	0.0017618312757201645
2	50.36	0.028593106995884774	0.026118827160493827	0.0016512345679012346
2	50.4	0.036126543209876544	0.02953703703703704	0.003248456790123457
2	50.44	0.03206275720164609	0.029819958847736625	0.0010905349794238684
2	50.480000000000004	0.033675411522633744	0.03087448559670782	0.0012139917695473252
2	50.52	0.03467592592592592	0.031628086419753086	0.0014377572016460905
2	50.56	0.03372427983539095	0.030223765432098766	0.001875
2	50.6	0.029827674897119343	0.026905864197530865	0.0016666666666666668
2	50.64	0.027373971193415638	0.023958333333333335	0.002373971193415638
2	50.68	0.02407664609053498	0.020174897119341565	0.00261059670781893
2	50.72	0.028076131687242798	0.024338991769547326	0.002067901234567901
2	50.76	0.02781378600823045	0.0251440329218107	0.001044238683127572
2	50.800000000000004	0.03512860082304527	0.03154320987654321	0.0019058641975308642
2	50.84	0.040666152263374486	0.03678755144032922	0.0022505144032921812
2	50.88	0.05387345679012346	0.043886316872427986	0.0049151234567901235
2	50.92	0.04678497942386831	0.04198302469135803	0.0025540123456790124
2	50.96	0.04919753086419753	0.04404835390946502	0.002219650205761317
2	51.0	0.05299382716049383	0.04749228395061728	0.0026208847736625515
2	51.04	0.05313271604938272	0.04779578189300412	0.0023636831275720164
2	51.08	0.052379115226337446	0.04815843621399177	0.002013888888888889
2	51.120000000000005	0.048310185185185185	0.04602366255144033	0.0007561728395061729
2	51.160000000000004	0.045936213991769545	0.04356738683127572	0.0009542181069958848
2	51.2	0.03931327160493827	0.03691358024691358	0.0010648148148148149
2	51.24	0.032687757201646093	0.029891975308641974	0.0015123456790123457
2	51.28	0.023099279835390948	0.02122170781893004	0.0009130658436213992
2	51.32	0.018698559670781892	0.016849279835390946	0.0012757201646090535
2	51.36	0.026412037037037036	0.020257201646090534	0.002780349794238683
2	51.4	0.017890946502057612	0.016270576131687243	0.00073559670781893
2	51.44	0.01361111111111111	0.013076131687242799	0.0001646090534979424
2	51.480000000000004	0.02095164609053498	0.020079732510288065	0.00045781893004115225
2	51.52	0.024441872427983537	0.022932098765432098	0.0011291152263374485
2	51.56	0.0263940329218107	0.024526748971193415	0.0012037037037037038
2	51.6	0.02831275720164609	0.026643518518518518	0.0009876543209876543
2	51.64	0.028919753086419753	0.02736111111111111	0.0008359053497942387
2	51.68	0.031118827160493828	0.029459876543209876	0.0008770576131687243
2	51.72	0.03036522633744856	0.029027777777777777	0.0006275720164609053
2	51.76	0.03292952674897119	0.030218621399176956	0.00198559670781893
2	51.800000000000004	0.03242026748971193	0.029002057613168725	0.0027957818930041153
2	51.84	0.04146862139917695	0.031574074074074074	0.005997942386831275
2	51.88	0.029835390946502057	0.026301440329218106	0.0028600823045267488
2	51.92	0.027901234567901233	0.023981481481481482	0.0033487654320987653
2	51.96	0.02228395061728395	0.01996141975308642	0.0018364197530864198
2	52.0	0.019925411522633746	0.01753858024691358	0.0018698559670781894
2	52.04	0.015609567901234567	0.014871399176954733	0.00041923868312757203
2	52.08	0.011049382716049383	0.010434670781893004	0.00038580246913580245
2	52.120000000000005	0.01213991769547325	0.01017746913580247	0.0017309670781893004
2	52.160000000000004	0.007142489711934157	0.006131687242798354	0.0009593621399176954
2	52.2	0.00926954732510288	0.007908950617283951	0.0012782921810699588
2	52.24	0.008546810699588478	0.0072145061728395065	0.0012114197530864197
2	52.28	0.009801954732510288	0.008587962962962962	0.0010905349794238684
2	52.32	0.02128858024691358	0.014657921810699588	0.0033693415637860084
2	52.36	0.01444701646090535	0.012631172839506172	0.0014248971193415638
2	52.4	0.01646604938271605	0.013647119341563785	0.002548868312757202
2	52.44	0.02157664609053498	0.016856995884773664	0.004364711934156378
2	52.480000000000004	0.020805041152263375	0.015578703703703704	0.0048585390946502055
2	52.52	0.02077417695473251	0.014740226337448559	0.005679012345679012
2	52.56	0.020061728395061727	0.013940329218106996	0.005781893004115226
2	52.6	0.01989454732510288	0.013423353909465021	0.006224279835390947
2	52.64	0.017916666666666668	0.011599794238683127	0.006093106995884774
2	52.68	0.01420267489711934	0.008775720164609053	0.0053292181069958845
2	52.72	0.014966563786008231	0.00977366255144033	0.0049948559670781895
2	52.76	0.014045781893004115	0.010223765432098766	0.003742283950617284
2	52.800000000000004	0.025444958847736624	0.016684670781893004	0.005432098765432099
2	52.84	0.013433641975308643	0.012232510288065844	0.0009593621399176954
2	52.88	0.016280864197530866	0.014338991769547326	0.0014866255144032922
2	52.92	0.015599279835390946	0.013747427983539095	0.0015637860082304527
2	52.96	0.015385802469135802	0.013765432098765433	0.0012731481481481483
2	53.0	0.01033179012345679	0.009709362139917695	0.0003755144032921811
2	53.04	0.01132201646090535	0.010439814814814815	0.0005452674897119342
2	53.08	0.011604938271604939	0.010563271604938272	0.0008487654320987654
2	53.120000000000005	0.00992798353909465	0.008536522633744856	0.0011625514403292181
2	53.160000000000004	0.010282921810699588	0.008731995884773663	0.0014814814814814814
2	53.2	0.006568930041152264	0.006049382716049383	0.00048353909465020576
2	53.24	0.014084362139917695	0.012404835390946502	0.001345164609053498
2	53.28	0.029176954732510287	0.022055041152263373	0.003883744855967078
2	53.32	0.02034722222222222	0.018626543209876542	0.0012808641975308641
2	53.36	0.017186213991769547	0.015753600823045267	0.001072530864197531
2	53.4	0.016021090534979424	0.01341820987654321	0.0022145061728395064
2	53.44	0.014164094650205761	0.011550925925925926	0.002420267489711934
2	53.480000000000004	0.019516460905349794	0.016095679012345678	0.003258744855967078
2	53.52	0.022307098765432097	0.01853909465020576	0.0034567901234567903
2	53.56	0.023279320987654322	0.01885030864197531	0.004053497942386831
2	53.6	0.025172325102880658	0.020318930041152265	0.004531893004115227
2	53.64	0.02485082304526749	0.019431584362139917	0.005138888888888889
2	53.68	0.027628600823045267	0.021157407407407406	0.006224279835390947
2	53.72	0.026790123456790122	0.01999485596707819	0.006723251028806584
2	53.76	0.040606995884773664	0.026718106995884772	0.00992798353909465
2	53.800000000000004	0.02757201646090535	0.020336934156378602	0.006918724279835391
2	53.84	0.03185699588477366	0.024377572016460906	0.006689814814814815
2	53.88	0.02766975308641975	0.021574074074074075	0.005779320987654321
2	53.92	0.028850308641975308	0.022960390946502058	0.00551440329218107
2	53.96	0.023981481481481482	0.01883744855967078	0.0048353909465020575
2	54.0	0.02397119341563786	0.018029835390946502	0.0054783950617283955
2	54.04	0.020555555555555556	0.015522119341563787	0.0045190329218107
2	54.08	0.02052469135802469	0.01566872427983539	0.004503600823045267
2	54.120000000000005	0.01586934156378601	0.011538065843621399	0.0039943415637860085
2	54.160000000000004	0.017631172839506173	0.01327932098765432	0.003906893004115226
2	54.2	0.013991769547325103	0.009593621399176955	0.0037448559670781893
2	54.24	0.02565329218106996	0.015367798353909464	0.0062268518518518515
2	54.28	0.009776234567901235	0.006841563786008231	0.002595164609053498
2	54.32	0.005671296296296297	0.0041563786008230455	0.0012525720164609053
2	54.36	0.008819444444444444	0.007114197530864197	0.0013991769547325103
2	54.4	0.00694701646090535	0.0055709876543209875	0.0011728395061728395
2	54.44	0.012085905349794238	0.009621913580246914	0.0021656378600823046
2	54.480000000000004	0.008251028806584362	0.006049382716049383	0.0019495884773662552
2	54.52	0.011784979423868313	0.008811728395061728	0.002764917695473251
2	54.56	0.008420781893004116	0.0036805555555555554	0.004346707818930041
2	54.6	0.013392489711934156	0.005833333333333334	0.006905864197530864
2	54.64	0.013693415637860083	0.004632201646090535	0.008253600823045267
2	54.68	0.017188786008230452	0.005200617283950618	0.01
2	54.72	0.033598251028806585	0.011633230452674897	0.014483024691358025
2	54.76	0.022242798353909465	0.0036445473251028805	0.014125514403292181
2	54.800000000000004	0.02582561728395062	0.005797325102880659	0.0154809670781893
2	54.84	0.03029835390946502	0.009814814814814814	0.01691872427983539
2	54.88	0.03467335390946502	0.013698559670781893	0.018029835390946502
2	54.92	0.03522119341563786	0.01399948559670782	0.018410493827160493
2	54.96	0.04133230452674897	0.018063271604938272	0.020516975308641976
2	55.0	0.04099022633744856	0.019140946502057613	0.01902006172839506
2	55.04	0.04317901234567901	0.01958590534979424	0.018189300411522634
2	55.08	0.0372608024691358	0.018685699588477368	0.014495884773662551
2	55.120000000000005	0.03511059670781893	0.017291666666666667	0.014112654320987654
2	55.160000000000004	0.02975051440329218	0.014056069958847736	0.011944444444444445
2	55.2	0.0439429012345679	0.019732510288065844	0.015036008230452674
2	55.24	0.024326131687242798	0.009711934156378601	0.01037037037037037
2	55.28	0.019148662551440328	0.008024691358024692	0.00783179012345679
2	55.32	0.01863940329218107	0.007623456790123457	0.006977880658436214
2	55.36	0.014979423868312757	0.004884259259259259	0.004951131687242798
2	55.4	0.01860082304526749	0.010277777777777778	0.002867798353909465
2	55.44	0.018032407407407407	0.010761316872427984	0.0014326131687242799
2	55.480000000000004	0.021069958847736627	0.013521090534979423	0.001324588477366255
2	55.52	0.018688271604938272	0.01143775720164609	0.0012962962962962963
2	55.56	0.021224279835390946	0.01363940329218107	0.0017103909465020577
2	55.6	0.019323559670781892	0.01353909465020576	0.0016949588477366256
2	55.64	0.021589506172839504	0.014084362139917695	0.0035468106995884775
2	55.68	0.03193672839506173	0.019634773662551442	0.005866769547325103
2	55.72	0.019688786008230454	0.014012345679012345	0.003233024691358025
2	55.76	0.01994084362139918	0.013536522633744856	0.0038425925925925928
2	55.800000000000004	0.015681584362139917	0.011579218106995885	0.0025823045267489714
2	55.84	0.01613940329218107	0.012080761316872428	0.002409979423868313
2	55.88	0.01540895061728395	0.012289094650205761	0.0018364197530864198
2	55.92	0.017373971193415636	0.014408436213991769	0.0019084362139917695
2	55.96	0.014063786008230453	0.011548353909465021	0.0018132716049382715
2	56.0	0.016756687242798354	0.014197530864197531	0.001815843621399177
2	56.04	0.02206275720164609	0.020372942386831277	0.0012114197530864197
2	56.08	0.02690843621399177	0.025239197530864198	0.0012114197530864197
2	56.120000000000005	0.026268004115226336	0.024953703703703704	0.0008641975308641976
2	56.160000000000004	0.03791923868312757	0.02935956790123457	0.004320987654320987
2	56.2	0.025444958847736624	0.02332818930041152	0.0015020576131687243
2	56.24	0.02713477366255144	0.02480195473251029	0.001376028806584362
2	56.28	0.029760802469135803	0.02756687242798354	0.001427469135802469
2	56.32	0.027114197530864196	0.02569187242798354	0.0009645061728395061
2	56.36	0.02878343621399177	0.02709619341563786	0.0008873456790123457
2	56.4	0.028575102880658437	0.027237654320987653	0.0004809670781893004
2	56.44	0.027358539094650206	0.02612911522633745	0.00043724279835390947
2	56.480000000000004	0.025028292181069958	0.023984053497942387	0.00020576131687242798
2	56.52	0.023541666666666666	0.02201388888888889	0.0007175925925925926
2	56.56	0.020213477366255145	0.01916409465020576	0.0001800411522633745
2	56.6	0.01997170781893004	0.018310185185185186	0.0005195473251028807
2	56.64	0.026718106995884772	0.020506687242798353	0.002626028806584362
2	56.68	0.017718621399176956	0.01649948559670782	0.00011316872427983539
2	56.72	0.013613683127572017	0.012677469135802468	0.0003575102880658436
2	56.76	0.00956275720164609	0.008675411522633745	0.00030606995884773663
2	56.800000000000004	0.009873971193415638	0.00871656378600823	0.0002726337448559671
2	56.84	0.007646604938271605	0.006988168724279835	1.54320987654321e-05
2	56.88	0.0068364197530864194	0.006345164609053498	9.77366255144033e-05
2	56.92	0.0069495884773662555	0.0065252057613168725	2.05761316872428e-05
2	56.96	0.009318415637860082	0.008441358024691358	0.00031378600823045265
2	57.0	0.009747942386831276	0.009200102880658437	6.430041152263375e-05
2	57.04	0.011826131687242798	0.011005658436213992	0.00033950617283950616
2	57.08	0.015362654320987655	0.014624485596707818	4.11522633744856e-05
2	57.120000000000005	0.03244084362139918	0.025455246913580247	0.002674897119341564
2	57.160000000000004	0.026234567901234566	0.02500514403292181	9.516460905349794e-05
2	57.2	0.030252057613168723	0.029017489711934158	9.002057613168725e-05
2	57.24	0.03100051440329218	0.029987139917695475	0.00012602880658436213
2	57.28	0.03236368312757202	0.030689300411522635	0.0002803497942386831
2	57.32	0.034521604938271604	0.03263374485596708	0.0001080246913580247
2	57.36	0.03300925925925926	0.030720164609053496	0.00010545267489711934
2	57.4	0.032906378600823044	0.030673868312757202	0.00022890946502057612
2	57.44	0.02970679012345679	0.027752057613168724	0.00011574074074074075
2	57.480000000000004	0.034794238683127574	0.030738168724279834	0.00020833333333333335
2	57.52	0.0358667695473251	0.03215020576131687	0.00019804526748971193
2	57.56	0.03600308641975308	0.031715534979423865	0.00038065843621399177
2	57.6	0.04213477366255144	0.03249485596707819	0.002564300411522634
2	57.64	0.03295010288065844	0.02819187242798354	0.00015689300411522632
2	57.68	0.03010545267489712	0.02553755144032922	0.00023919753086419754
2	57.72	0.029621913580246913	0.024717078189300412	0.0001388888888888889
2	57.76	0.02659207818930041	0.022399691358024693	0.0001440329218106996
2	57.800000000000004	0.023559670781893003	0.019943415637860083	0.00016203703703703703
2	57.84	0.021810699588477367	0.018546810699588478	0.0002546296296296296
2	57.88	0.017286522633744857	0.014953703703703703	7.20164609053498e-05
2	57.92	0.019508744855967076	0.01628343621399177	0.0010185185185185184
2	57.96	0.011602366255144034	0.010156893004115226	6.17283950617284e-05
2	58.0	0.01426440329218107	0.011975308641975308	0.000264917695473251
2	58.04	0.009645061728395061	0.008212448559670783	8.74485596707819e-05
2	58.08	0.027713477366255145	0.01954732510288066	0.002484567901234568
2	58.120000000000005	0.012772633744855967	0.009426440329218107	0.00013631687242798355
2	58.160000000000004	0.01951388888888889	0.014110082304526749	0.0001954732510288066
2	58.2	0.019279835390946503	0.013510802469135802	0.00014660493827160494
2	58.24	0.02515432098765432	0.018348765432098766	0.00031378600823045265
2	58.28	0.028852880658436213	0.022026748971193416	0.0004886831275720165
2	58.32	0.03268261316872428	0.023806584362139917	0.0011754115226337448
2	58.36	0.03793724279835391	0.02809156378600823	0.0011008230452674897
2	58.4	0.03882973251028807	0.02915380658436214	0.001440329218106996
2	58.44	0.044382716049382716	0.03301697530864198	0.002600308641975309
2	58.480000000000004	0.04318158436213992	0.032844650205761314	0.002016460905349794
2	58.52	0.04532407407407407	0.03335905349794239	0.002926954732510288
2	58.56	0.051527777777777777	0.036406893004115225	0.0046039094650205765
2	58.6	0.04026491769547325	0.03231995884773663	0.002044753086419753
2	58.64	0.036484053497942384	0.03010545267489712	0.0013580246913580246
2	58.68	0.03538065843621399	0.029112654320987655	0.0016126543209876542
2	58.72	0.028469650205761317	0.023294753086419755	0.0013837448559670782
2	58.76	0.028685699588477366	0.022752057613168723	0.0023353909465020574
2	58.800000000000004	0.029092078189300413	0.02462962962962963	0.0013863168724279834
2	58.84	0.031085390946502058	0.02714506172839506	0.0008333333333333334
2	58.88	0.030938786008230454	0.027698045267489712	0.000727880658436214
2	58.92	0.027160493827160494	0.024431584362139918	0.0011831275720164609
2	58.96	0.02729681069958848	0.024272119341563786	0.001412037037037037
2	59.0	0.026751543209876542	0.022852366255144033	0.0016383744855967078
2	59.04	0.04016203703703704	0.029194958847736624	0.00477880658436214
2	59.08	0.02890432098765432	0.022950102880658435	0.002227366255144033
2	59.120000000000005	0.033510802469135806	0.025100308641975308	0.003935185185185185
2	59.160000000000004	0.029068930041152262	0.02126028806584362	0.00393261316872428
2	59.2	0.036525205761316876	0.026293724279835392	0.005923353909465021
2	59.24	0.0364429012345679	0.025915637860082306	0.0068132716049382714
2	59.28	0.041180555555555554	0.02788065843621399	0.00967335390946502
2	59.32	0.04156635802469136	0.02498456790123457	0.011831275720164609
2	59.36	0.04206275720164609	0.023251028806584362	0.012674897119341564
2	59.4	0.04202674897119341	0.020555555555555556	0.01501028806584362
2	59.44	0.03907150205761317	0.018505658436213993	0.015380658436213992
2	59.480000000000004	0.043541666666666666	0.020172325102880657	0.017705761316872428
2	59.52	0.05037551440329218	0.02304783950617284	0.01864454732510288
2	59.56	0.04231738683127572	0.018122427983539094	0.018387345679012346
2	59.6	0.036180555555555556	0.015411522633744856	0.016849279835390946
2	59.64	0.03634259259259259	0.0138940329218107	0.01834619341563786
2	59.68	0.03153292181069959	0.011643518518518518	0.017291666666666667
2	59.72	0.03153292181069959	0.010244341563786008	0.018037551440329216
2	59.76	0.03010545267489712	0.013215020576131687	0.014801954732510288
2	59.800000000000004	0.032204218106995884	0.014215534979423869	0.015897633744855966
2	59.84	0.031270576131687246	0.015048868312757202	0.01403292181069959
2	59.88	0.029511316872427983	0.01510545267489712	0.01254372427983539
2	59.92	0.027834362139917697	0.014688786008230453	0.011239711934156378
2	59.96	0.019421296296296298	0.009338991769547325	0.008760288065843622
2	60.0	0.035270061728395065	0.01908179012345679	0.011231995884773662
2	60.04	0.01607767489711934	0.007361111111111111	0.00789866255144033
2	60.08	0.02202417695473251	0.013037551440329219	0.00813014403292181
2	60.120000000000005	0.016607510288065844	0.008768004115226338	0.007250514403292181
2	60.160000000000004	0.024251543209876544	0.01397119341563786	0.009022633744855967
2	60.2	0.021080246913580247	0.01025462962962963	0.009344135802469136
2	60.24	0.026010802469135803	0.014102366255144032	0.009981995884773663
2	60.28	0.02088991769547325	0.010936213991769547	0.007911522633744856
2	60.32	0.01766718106995885	0.01066872427983539	0.005079732510288066
2	60.36	0.015205761316872428	0.008940329218106996	0.0045473251028806585
2	60.4	0.015249485596707819	0.009477880658436215	0.004400720164609053
2	60.44	0.0160570987654321	0.009783950617283951	0.005190329218106996
2	60.480000000000004	0.02774434156378601	0.014863683127572016	0.008477366255144033
2	60.52	0.01961934156378601	0.011440329218106995	0.006234567901234568
2	60.56	0.023253600823045267	0.014328703703703703	0.006520061728395062
2	60.6	0.028593106995884774	0.018505658436213993	0.00738425925925926
2	60.64	0.029758230452674898	0.02003858024691358	0.0070987654320987656
2	60.68	0.03547067901234568	0.023317901234567902	0.00804269547325103
2	60.72	0.02824074074074074	0.015298353909465021	0.008425925925925925
2	60.76	0.02887345679012346	0.014133230452674898	0.008621399176954732
2	60.800000000000004	0.02626543209876543	0.012510288065843622	0.007440843621399177
2	60.84	0.023580246913580245	0.011242283950617283	0.006957304526748971
2	60.88	0.022582304526748972	0.012209362139917695	0.0061805555555555555
2	60.92	0.024781378600823044	0.015475823045267489	0.005195473251028806
2	60.96	0.037785493827160496	0.02242798353909465	0.0075720164609053495
2	61.0	0.012677469135802468	0.006286008230452675	0.004238683127572016
2	61.04	0.012078189300411523	0.006489197530864198	0.0036599794238683127
2	61.08	0.01050925925925926	0.006460905349794239	0.0016486625514403291
2	61.120000000000005	0.013227880658436214	0.0092309670781893	0.0014686213991769548
2	61.160000000000004	0.012646604938271605	0.010270061728395062	0.00030092592592592595
2	61.2	0.02367283950617284	0.02	0.001095679012345679
2	61.24	0.018029835390946502	0.014169238683127573	0.0009490740740740741
2	61.28	0.017137345679012345	0.010380658436213991	0.0020601851851851853
2	61.32	0.011208847736625515	0.0074434156378600826	0.0010493827160493827
2	61.36	0.0125	0.00907664609053498	0.0012680041152263375
2	61.4	0.010851337448559671	0.007993827160493827	0.0012217078189300412
2	61.44	0.02630401234567901	0.015344650205761317	0.005367798353909465
2	61.480000000000004	0.01313528806584362	0.009346707818930041	0.0024819958847736626
2	61.52	0.012996399176954733	0.00881687242798354	0.00305298353909465
2	61.56	0.02146604938271605	0.015059156378600823	0.00415895061728395
2	61.6	0.015882201646090534	0.010380658436213991	0.0036805555555555554
2	61.64	0.021342592592592594	0.014930555555555556	0.004210390946502058
2	61.68	0.014110082304526749	0.00872170781893004	0.0035905349794238682
2	61.72	0.020540123456790123	0.01425925925925926	0.003816872427983539
2	61.76	0.016864711934156378	0.011856995884773663	0.003070987654320988
2	61.800000000000004	0.022371399176954732	0.016625514403292182	0.002968106995884774
2	61.84	0.013909465020576132	0.009742798353909465	0.002878086419753086
2	61.88	0.022088477366255143	0.017551440329218106	0.002587448559670782
2	61.92	0.03094135802469136	0.020625	0.005565843621399177
2	61.96	0.018348765432098766	0.016231995884773663	0.001301440329218107
2	62.0	0.01657664609053498	0.013569958847736626	0.0019367283950617283
2	62.04	0.020108024691358025	0.018137860082304526	0.001095679012345679
2	62.08	0.022690329218106996	0.01961934156378601	0.001352880658436214
2	62.120000000000005	0.023575102880658436	0.021388888888888888	0.0008976337448559671
2	62.160000000000004	0.027029320987654322	0.023950617283950617	0.001324588477366255
2	62.2	0.02474537037037037	0.02273662551440329	0.0007536008230452675
2	62.24	0.025483539094650207	0.022181069958847735	0.0017746913580246914
2	62.28	0.025138888888888888	0.022265946502057612	0.0014994855967078188
2	62.32	0.02628858024691358	0.02165380658436214	0.0026697530864197533
2	62.36	0.029338991769547323	0.02415895061728395	0.0032253086419753085
2	62.4	0.04587448559670782	0.030498971193415637	0.008631687242798353
2	62.440000000000005	0.03449074074074074	0.026707818930041153	0.005082304526748971
2	62.480000000000004	0.03565586419753086	0.02656121399176955	0.0065020576131687245
2	62.52	0.03819444444444445	0.028978909465020575	0.006535493827160494
2	62.56	0.03853395061728395	0.030419238683127573	0.0059619341563786005
2	62.6	0.042849794238683125	0.0329809670781893	0.00602880658436214
2	62.64	0.04285751028806584	0.034809670781893	0.004354423868312757
2	62.68	0.047065329218106994	0.03678497942386831	0.005452674897119342
2	62.72	0.044958847736625514	0.03493827160493827	0.004503600823045267
2	62.76	0.04076131687242798	0.029930555555555554	0.0055941358024691355
2	62.800000000000004	0.033104423868312756	0.023312757201646092	0.004930555555555555
2	62.84	0.035270061728395065	0.02417695473251029	0.005128600823045268
2	62.88	0.039125514403292184	0.02568672839506173	0.007021604938271605
2	62.92	0.028796296296296296	0.020843621399176955	0.004663065843621399
2	62.96	0.024099794238683126	0.018040123456790125	0.003335905349794239
2	63.0	0.023449074074074074	0.018302469135802468	0.003294753086419753
2	63.04	0.018829732510288067	0.01434670781893004	0.0027186213991769546
2	63.08	0.016265432098765433	0.012602880658436214	0.002677469135802469
2	63.120000000000005	0.01569701646090535	0.01117798353909465	0.003513374485596708
2	63.160000000000004	0.014359567901234568	0.010308641975308641	0.003199588477366255
2	63.2	0.018765432098765432	0.011620370370370371	0.0051234567901234564
2	63.24	0.018698559670781892	0.010115740740740741	0.005375514403292181
2	63.28	0.02102880658436214	0.010555555555555556	0.006926440329218107
2	63.32	0.021342592592592594	0.012147633744855967	0.005712448559670782
2	63.36	0.03419495884773663	0.019382716049382714	0.008603395061728395
2	63.4	0.019616769547325105	0.011599794238683127	0.004323559670781893
2	63.440000000000005	0.017183641975308642	0.00867798353909465	0.004755658436213991
2	63.480000000000004	0.014429012345679013	0.006800411522633745	0.004048353909465021
2	63.52	0.012808641975308642	0.006234567901234568	0.0036574074074074074
2	63.56	0.015588991769547325	0.009169238683127572	0.003852880658436214
2	63.6	0.014092078189300411	0.009151234567901234	0.002839506172839506
2	63.64	0.015751028806584362	0.009143518518518518	0.003981481481481482
2	63.68	0.010869341563786009	0.006103395061728395	0.002752057613168724
2	63.72	0.015249485596707819	0.009904835390946502	0.0034953703703703705
2	63.76	0.012445987654320988	0.007926954732510288	0.0023199588477366257
2	63.800000000000004	0.018464506172839505	0.01205246913580247	0.003690843621399177
2	63.84	0.026237139917695475	0.015889917695473252	0.005396090534979424
2	63.88	0.01375	0.009372427983539095	0.0023482510288065843
2	63.92	0.012502572016460906	0.007816358024691357	0.002088477366255144
2	63.96	0.01283179012345679	0.007577160493827161	0.0025025720164609053
2	64.0	0.009187242798353909	0.005542695473251029	0.0014351851851851852
2	64.04	0.00900977366255144	0.005542695473251029	0.0011111111111111111
2	64.08	0.007543724279835391	0.004171810699588477	0.0008719135802469135
2	64.12	0.008145576131687243	0.005048868312757202	0.0006790123456790123
2	64.16	0.009063786008230454	0.0057073045267489715	0.0011496913580246913
2	64.2	0.010594135802469136	0.008503086419753086	0.0006198559670781893
2	64.24	0.01459104938271605	0.012404835390946502	0.0008873456790123457
2	64.28	0.007813786008230452	0.006882716049382716	0.0003343621399176955
2	64.32000000000001	0.02455246913580247	0.01576388888888889	0.0040637860082304526
2	64.36	0.003852880658436214	0.0027340534979423867	0.00029835390946502055
2	64.4	0.013559670781893005	0.011862139917695472	0.0006532921810699588
2	64.44	0.004333847736625514	0.0037757201646090536	0.00012088477366255144
2	64.48	0.008559670781893004	0.00716820987654321	0.0006018518518518519
2	64.52	0.006183127572016461	0.005126028806584362	0.0004912551440329218
2	64.56	0.005303497942386832	0.003757716049382716	0.0008281893004115226
2	64.6	0.004326131687242799	0.00352880658436214	0.0004320987654320988
2	64.64	0.003852880658436214	0.002764917695473251	0.0007587448559670781
2	64.68	0.006514917695473251	0.005462962962962963	0.0006275720164609053
2	64.72	0.0030992798353909464	0.001875	0.0006970164609053498
2	64.76	0.004241255144032922	0.0024279835390946503	0.0010133744855967079
2	64.8	0.017479423868312756	0.009104938271604938	0.004104938271604938
2	64.84	0.004542181069958848	0.001890432098765432	0.0010030864197530865
2	64.88	0.006918724279835391	0.003912037037037037	0.0007330246913580247
2	64.92	0.013137860082304527	0.008852880658436214	0.0012397119341563787
2	64.96000000000001	0.014657921810699588	0.011026234567901234	0.000985082304526749
2	65.0	0.02094393004115226	0.01653034979423868	0.0015329218106995884
2	65.04	0.020146604938271605	0.016036522633744856	0.0016820987654320987
2	65.08	0.017677469135802468	0.014488168724279835	0.0015329218106995884
2	65.12	0.015216049382716049	0.012181069958847737	0.0015509259259259259
2	65.16	0.01566358024691358	0.012672325102880659	0.0014429012345679012
2	65.2	0.020095164609053497	0.01563014403292181	0.0015920781893004115
2	65.24	0.017574588477366256	0.014012345679012345	0.001610082304526749
2	65.28	0.03364969135802469	0.02302469135802469	0.005336934156378601
2	65.32000000000001	0.016345164609053497	0.01345164609053498	0.0017001028806584361
2	65.36	0.023016975308641975	0.01997170781893004	0.0015946502057613168
2	65.4	0.017821502057613167	0.016131687242798353	0.000830761316872428
2	65.44	0.015648148148148147	0.013901748971193416	0.0005941358024691358
2	65.48	0.0127880658436214	0.01158179012345679	0.0004166666666666667
2	65.52	0.013719135802469137	0.012055041152263374	0.000625
2	65.56	0.010709876543209877	0.009295267489711934	0.0005941358024691358
2	65.6	0.009830246913580247	0.008281893004115226	0.000992798353909465
2	65.64	0.009094650205761317	0.007528292181069959	0.0008539094650205761
2	65.68	0.007649176954732511	0.005964506172839506	0.0011625514403292181
2	65.72	0.007762345679012346	0.005794753086419753	0.0012397119341563787
2	65.76	0.02020833333333333	0.011604938271604939	0.004279835390946502
2	65.8	0.007006172839506173	0.005	0.001324588477366255
2	65.84	0.006013374485596708	0.003917181069958847	0.001566358024691358
2	65.88	0.007764917695473251	0.0053523662551440325	0.001507201646090535
2	65.92	0.00746141975308642	0.005172325102880658	0.0015637860082304527
2	65.96000000000001	0.010833333333333334	0.007659465020576132	0.001705246913580247
2	66.0	0.01135545267489712	0.008117283950617284	0.0016512345679012346
2	66.04	0.01614969135802469	0.012047325102880658	0.0019238683127572017
2	66.08	0.014621913580246913	0.010455246913580248	0.002227366255144033
2	66.12	0.017481995884773664	0.013271604938271606	0.002227366255144033
2	66.16	0.02300925925925926	0.018305041152263373	0.0023199588477366257
2	66.2	0.019423868312757202	0.015218621399176955	0.0027083333333333334
2	66.24	0.032276234567901234	0.02070216049382716	0.006103395061728395
2	66.28	0.017664609053497943	0.014092078189300411	0.0026826131687242797
2	66.32000000000001	0.020318930041152265	0.01639917695473251	0.0023945473251028807
2	66.36	0.021473765432098765	0.017968106995884775	0.0021296296296296298
2	66.4	0.021489197530864198	0.01801954732510288	0.0021347736625514403
2	66.44	0.022728909465020576	0.020192901234567903	0.0016306584362139917
2	66.48	0.022296810699588478	0.01965277777777778	0.0011342592592592593
2	66.52	0.017883230452674898	0.016491769547325102	0.0005838477366255144
2	66.56	0.011051954732510288	0.009915123456790123	0.000264917695473251
2	66.6	0.012991255144032921	0.011733539094650206	0.0007587448559670781
2	66.64	0.00811471193415638	0.006419753086419753	0.0008513374485596708
2	66.68	0.011875	0.00989454732510288	0.000977366255144033
2	66.72	0.021352880658436213	0.013731995884773663	0.003436213991769547
2	66.76	0.008906893004115226	0.00720679012345679	0.000882201646090535
2	66.8	0.009567901234567902	0.0076980452674897115	0.0010570987654320988
2	66.84	0.015357510288065843	0.011988168724279836	0.002196502057613169
2	66.88	0.014812242798353909	0.010457818930041152	0.003433641975308642
2	66.92	0.02775977366255144	0.020370370370370372	0.005843621399176955
2	66.96000000000001	0.019704218106995883	0.012463991769547326	0.005905349794238683
2	67.0	0.021352880658436213	0.012844650205761317	0.007103909465020576
2	67.04	0.016579218106995884	0.009719650205761318	0.0062268518518518515
2	67.08	0.01913065843621399	0.011111111111111112	0.007253086419753086
2	67.12	0.014338991769547326	0.007633744855967078	0.005946502057613169
2	67.16	0.014243827160493827	0.0073405349794238685	0.006198559670781893
2	67.2	0.030897633744855966	0.016337448559670783	0.009693930041152264
2	67.24	0.017260802469135802	0.010064300411522634	0.006491769547325103
2	67.28	0.017626028806584364	0.008752572016460906	0.007453703703703704
2	67.32000000000001	0.015334362139917696	0.007497427983539095	0.006640946502057613
2	67.36	0.01710133744855967	0.009030349794238684	0.006553497942386831
2	67.4	0.017247942386831274	0.010059156378600822	0.00646604938271605
2	67.44	0.02007716049382716	0.012739197530864197	0.006275720164609053
2	67.48	0.018441358024691358	0.012564300411522634	0.004948559670781893
2	67.52	0.017391975308641974	0.012337962962962964	0.0038888888888888888
2	67.56	0.015684156378600822	0.011157407407407408	0.00400462962962963
2	67.6	0.017901234567901235	0.013359053497942386	0.003397633744855967
2	67.64	0.020303497942386832	0.015823045267489712	0.0033796296296296296
2	67.68	0.03294495884773663	0.021177983539094652	0.006015946502057613
2	67.72	0.016329732510288065	0.013004115226337449	0.0026800411522633744
2	67.76	0.016131687242798353	0.012718621399176955	0.002878086419753086
2	67.8	0.01662037037037037	0.012962962962962963	0.002880658436213992
2	67.84	0.01604423868312757	0.011957304526748971	0.0031275720164609055
2	67.88	0.01959104938271605	0.015262345679012346	0.0031532921810699588
2	67.92	0.0221141975308642	0.016795267489711933	0.00397119341563786
2	67.96000000000001	0.021291152263374486	0.016658950617283952	0.0037242798353909466
2	68.0	0.018814300411522634	0.013801440329218108	0.003909465020576132
2	68.04	0.01679269547325103	0.012777777777777779	0.003065843621399177
2	68.08	0.012530864197530864	0.008549382716049382	0.0029372427983539095
2	68.12	0.01316872427983539	0.00984567901234568	0.0020087448559670783
2	68.16	0.024277263374485596	0.014444444444444444	0.00518261316872428
2	68.2	0.005655864197530864	0.0041795267489711935	0.0009979423868312757
2	68.24	0.0075823045267489715	0.004822530864197531	0.0019675925925925924
2	68.28	0.005509259259259259	0.0035108024691358026	0.0014660493827160495
2	68.32000000000001	0.008752572016460906	0.005997942386831275	0.0023045267489711935
2	68.36	0.005393518518518519	0.0032510288065843622	0.0018467078189300411
2	68.4	0.012402263374485597	0.009411008230452675	0.002271090534979424
2	68.44	0.00713477366255144	0.004555041152263375	0.0016486625514403291
2	68.48	0.011445473251028807	0.00713477366255144	0.003220164609053498
2	68.52	0.0057304526748971196	0.0029809670781893003	0.0021784979423868315
2	68.56	0.012618312757201646	0.008037551440329218	0.004012345679012346
2	68.60000000000001	0.005951646090534979	0.002191358024691358	0.0032175925925925926
2	68.64	0.024189814814814813	0.012049897119341563	0.007836934156378601
2	68.68	0.006147119341563786	0.001448045267489712	0.0040637860082304526
2	68.72	0.0066846707818930045	0.0019393004115226338	0.004107510288065844
2	68.76	0.005208333333333333	0.0019290123456790122	0.0029526748971193417
2	68.8	0.004452160493827161	0.0014429012345679012	0.0027700617283950616
2	68.84	0.008310185185185184	0.005614711934156379	0.0022119341563786006
2	68.88	0.0038580246913580245	0.0018544238683127572	0.0018338477366255145
2	68.92	0.005864197530864198	0.0032510288065843622	0.0022505144032921812
2	68.96000000000001	0.0041460905349794235	0.002139917695473251	0.0018544238683127572
2	69.0	0.007623456790123457	0.004356995884773663	0.0028575102880658435
2	69.04	0.005709876543209876	0.0036599794238683127	0.0016743827160493826
2	69.08	0.007736625514403292	0.005241769547325103	0.002145061728395062
2	69.12	0.01691358024691358	0.00970679012345679	0.004403292181069959
2	69.16	0.0024691358024691358	0.0012782921810699588	0.0008204732510288066
2	69.2	0.0025025720164609053	0.0013348765432098766	0.00046810699588477366
2	69.24	0.002381687242798354	0.0015946502057613168	0.00036522633744855967
2	69.28	0.0026594650205761317	0.0014891975308641975	0.0006018518518518519
2	69.32000000000001	0.0017772633744855967	0.0005992798353909465	0.0009362139917695473
2	69.36	0.0036728395061728395	0.002435699588477366	0.0009104938271604938
2	69.4	0.0016512345679012346	0.001206275720164609	0.00032407407407407406
2	69.44	0.002844650205761317	0.0017258230452674897	0.0010056584362139918
2	69.48	0.0018775720164609054	0.000985082304526749	0.0007844650205761317
2	69.52	0.005357510288065844	0.0029063786008230452	0.0018955761316872429
2	69.56	0.0036805555555555554	0.0016563786008230452	0.0015123456790123457
2	69.60000000000001	0.019354423868312758	0.010277777777777778	0.005290637860082305
2	69.64	0.002677469135802469	0.0009336419753086419	0.0013811728395061729
2	69.68	0.0033487654320987653	0.0014814814814814814	0.0014891975308641975
2	69.72	0.002255658436213992	0.0006532921810699588	0.0014814814814814814
2	69.76	0.003647119341563786	0.00125	0.0019958847736625514
2	69.8	0.0034542181069958846	0.0005272633744855968	0.002713477366255144
2	69.84	0.002463991769547325	0.0002700617283950617	0.0018698559670781894
2	69.88	0.0038348765432098765	0.0006584362139917696	0.002764917695473251
2	69.92	0.001800411522633745	0.00014917695473251028	0.0014609053497942387
2	69.96000000000001	0.003647119341563786	0.001337448559670782	0.0020036008230452677
2	70.0	0.0035210905349794238	0.0021373456790123456	0.0010673868312757202
2	70.04	0.008181584362139917	0.005900205761316873	0.001934156378600823
2	70.08	0.021599794238683127	0.013024691358024691	0.004691358024691358
2	70.12	0.009614197530864198	0.007188786008230453	0.001419753086419753
2	70.16	0.008004115226337448	0.005985082304526749	0.0013400205761316872
2	70.2	0.008623971193415637	0.006877572016460906	0.0011496913580246913
2	70.24	0.010725308641975309	0.009094650205761317	0.0010416666666666667
2	70.28	0.012294238683127573	0.009989711934156379	0.0014531893004115226
2	70.32000000000001	0.010277777777777778	0.007924382716049382	0.0016229423868312758
2	70.36	0.008405349794238683	0.006491769547325103	0.001396604938271605
2	70.4	0.009984567901234568	0.007908950617283951	0.0018647119341563786
2	70.44	0.004555041152263375	0.0030041152263374487	0.0013605967078189301
2	70.48	0.005643004115226337	0.0036368312757201647	0.001661522633744856
2	70.52	0.003855452674897119	0.0025	0.0009002057613168725
2	70.56	0.022844650205761315	0.01403292181069959	0.0049948559670781895
2	70.60000000000001	0.002713477366255144	0.0011754115226337448	0.0011856995884773664
2	70.64	0.007091049382716049	0.005169753086419753	0.0014094650205761317
2	70.68	0.0024228395061728393	0.0013117283950617284	0.000787037037037037
2	70.72	0.005079732510288066	0.0036059670781893004	0.0010236625514403292
2	70.76	0.0021630658436213993	0.0015946502057613168	0.0004963991769547325
2	70.8	0.0028575102880658435	0.001954732510288066	0.0008127572016460906
2	70.84	0.002854938271604938	0.0014094650205761317	0.0013040123456790123
2	70.88	0.002726337448559671	0.0009696502057613169	0.0015817901234567902
2	70.92	0.005457818930041152	0.002638888888888889	0.00227880658436214
2	70.96000000000001	0.005874485596707819	0.003351337448559671	0.002001028806584362
2	71.0	0.010046296296296296	0.0063631687242798355	0.0028626543209876545
2	71.04	0.022098765432098766	0.012690329218106996	0.005383230452674897
2	71.08	0.012600308641975309	0.008539094650205761	0.0029603909465020575
2	71.12	0.008693415637860082	0.004724794238683128	0.0030401234567901236
2	71.16	0.01126028806584362	0.007469135802469135	0.0028369341563786008
2	71.2	0.0067309670781893005	0.0035570987654320986	0.0024382716049382715
2	71.24	0.009218106995884774	0.006579218106995885	0.002093621399176955
2	71.28	0.004943415637860082	0.0034953703703703705	0.001095679012345679
2	71.32000000000001	0.006715534979423868	0.004873971193415638	0.0012165637860082304
2	71.36	0.006923868312757202	0.005	0.001376028806584362
2	71.4	0.005810185185185186	0.004760802469135803	0.0006018518518518519
2	71.44	0.007155349794238683	0.006113683127572016	0.000573559670781893
2	71.48	0.004665637860082304	0.0039377572016460905	0.00031378600823045265
2	71.52	0.020133744855967077	0.011954732510288066	0.004400720164609053
2	71.56	0.0019598765432098765	0.0015997942386831276	0.00011059670781893004
2	71.60000000000001	0.0014891975308641975	0.0009722222222222222	0.0003292181069958848
2	71.64	0.00125	0.0008153292181069958	0.00015432098765432098
2	71.68	0.00540380658436214	0.0049151234567901235	0.00025205761316872427
2	71.72	0.0008950617283950618	0.0006430041152263374	9.516460905349794e-05
2	71.76	0.0033204732510288067	0.0028215020576131686	0.00025205761316872427
2	71.8	0.0030401234567901236	0.002536008230452675	0.0003189300411522634
2	71.84	0.00246141975308642	0.0018055555555555555	0.00012602880658436213
2	71.88	0.0015432098765432098	0.0007561728395061729	0.0006918724279835391
2	71.92	0.001044238683127572	0.0005812757201646091	0.00020576131687242798
2	71.96000000000001	0.0027391975308641977	0.0011265432098765433	0.0012988683127572015
2	72.0	0.014719650205761317	0.007584876543209876	0.0039017489711934156
2	72.04	0.0017309670781893004	0.0004140946502057613	0.0010159465020576131
2	72.08	0.001368312757201646	0.00018261316872427984	0.0010339506172839506
2	72.12	0.004107510288065844	0.0028935185185185184	0.0009670781893004115
2	72.16	0.002080761316872428	0.0017181069958847736	0.00022633744855967078
2	72.2	0.00996656378600823	0.007518004115226337	0.001448045267489712
2	72.24	0.01467335390946502	0.010871913580246913	0.0023945473251028807
2	72.28	0.02508230452674897	0.01884259259259259	0.0037885802469135805
2	72.32000000000001	0.03146090534979424	0.02416409465020576	0.003935185185185185
2	72.36	0.03950617283950617	0.03229681069958848	0.0037397119341563787
2	72.4	0.03960390946502058	0.03333333333333333	0.0032253086419753085
2	72.44	0.03608796296296296	0.029506172839506174	0.003616255144032922
2	72.48	0.04755915637860082	0.031715534979423865	0.008171296296296296
2	72.52	0.038580246913580245	0.028016975308641976	0.005874485596707819
2	72.56	0.038001543209876545	0.025938786008230453	0.006504629629629629
2	72.60000000000001	0.033739711934156376	0.0226929012345679	0.006584362139917695
2	72.64	0.03230452674897119	0.020877057613168725	0.006309156378600823
2	72.68	0.02652777777777778	0.017502572016460907	0.0049151234567901235
2	72.72	0.022055041152263373	0.01371656378600823	0.004508744855967078
2	72.76	0.01613940329218107	0.010316358024691358	0.002867798353909465
2	72.8	0.020450102880658436	0.011923868312757201	0.004331275720164609
2	72.84	0.018765432098765432	0.011592078189300411	0.0024382716049382715
4	78.96000000000001	0.039194958847736626	0.035815329218107	0.0013991769547325103
4	79.0	0.040457818930041155	0.037304526748971195	0.0010853909465020576
4	79.04	0.0405761316872428	0.03691872427983539	0.001301440329218107
4	79.08	0.04092078189300412	0.036478909465020574	0.001903292181069959
4	79.12	0.03924897119341564	0.03447530864197531	0.002088477366255144
4	79.16	0.03859825102880658	0.03385288065843622	0.0022119341563786006
4	79.2	0.047551440329218105	0.03714763374485597	0.00448559670781893
4	79.24	0.03566358024691358	0.03193930041152263	0.0016203703703703703
4	79.28	0.028809156378600823	0.026329732510288067	0.001198559670781893
4	79.32000000000001	0.02707818930041152	0.024040637860082304	0.0016640946502057613
4	79.36	0.022546296296296297	0.01895576131687243	0.002373971193415638
4	79.4	0.023868312757201648	0.018508230452674898	0.004007201646090535
4	79.44	0.015604423868312758	0.008953189300411522	0.0055246913580246915
4	79.48	0.014840534979423869	0.007615740740740741	0.006278292181069959
4	79.52	0.012698045267489712	0.006376028806584362	0.005820473251028807
4	79.56	0.01903292181069959	0.011499485596707819	0.007026748971193416
4	79.60000000000001	0.025318930041152262	0.017849794238683128	0.0066049382716049385
4	79.64	0.027186213991769546	0.019665637860082304	0.006404320987654321
4	79.68	0.043973765432098764	0.02970164609053498	0.009187242798353909
4	79.72	0.03186985596707819	0.024853395061728394	0.00537037037037037
4	79.76	0.03395833333333333	0.027258230452674895	0.004902263374485597
4	79.8	0.03281121399176955	0.026296296296296297	0.004940843621399177
4	79.84	0.036123971193415635	0.028361625514403292	0.006108539094650206
4	79.88	0.033595679012345676	0.026008230452674898	0.005974794238683127
4	79.92	0.036478909465020574	0.02725565843621399	0.007672325102880659
4	79.96000000000001	0.03349794238683128	0.024709362139917694	0.007258230452674897
4	80.0	0.033739711934156376	0.023670267489711933	0.008523662551440329
4	80.04	0.03110082304526749	0.021177983539094652	0.008585390946502057
4	80.08	0.030357510288065843	0.019501028806584362	0.009537037037037037
4	80.12	0.029804526748971192	0.018575102880658435	0.009992283950617284
4	80.16	0.04842849794238683	0.027062757201646092	0.014387860082304527
4	80.2	0.03383230452674897	0.02084619341563786	0.011756687242798354
4	80.24	0.030643004115226337	0.018392489711934155	0.01117798353909465
4	80.28	0.03230195473251029	0.019212962962962963	0.011833847736625514
4	80.32000000000001	0.028791152263374486	0.01581275720164609	0.011640946502057613
4	80.36	0.029544753086419753	0.01550411522633745	0.012613168724279835
4	80.4	0.0251929012345679	0.012613168724279835	0.011193415637860082
4	80.44	0.03063014403292181	0.017672325102880658	0.011347736625514403
4	80.48	0.02782664609053498	0.016162551440329218	0.010527263374485597
4	80.52	0.028796296296296296	0.016694958847736627	0.010977366255144033
4	80.56	0.02537037037037037	0.01462962962962963	0.00985082304526749
4	80.60000000000001	0.026507201646090536	0.016226851851851853	0.009498456790123457
4	80.64	0.039256687242798356	0.022752057613168723	0.011800411522633746
4	80.68	0.023942901234567902	0.015054012345679012	0.008248456790123457
4	80.72	0.02367283950617284	0.015334362139917696	0.007608024691358024
4	80.76	0.0213940329218107	0.01393775720164609	0.00710133744855967
4	80.8	0.027340534979423868	0.019416152263374484	0.007193930041152263
4	80.84	0.027872942386831277	0.020936213991769547	0.006304012345679013
4	80.88	0.031023662551440328	0.024863683127572016	0.0054809670781893
4	80.92	0.027692901234567902	0.023068415637860083	0.004086934156378601
4	80.96000000000001	0.02764917695473251	0.023184156378600822	0.00386059670781893
4	81.0	0.02418724279835391	0.020303497942386832	0.0036445473251028805
4	81.04	0.026113683127572018	0.021679526748971195	0.003881172839506173
4	81.08	0.02252829218106996	0.019097222222222224	0.002962962962962963
4	81.12	0.0362962962962963	0.02561471193415638	0.006116255144032922
4	81.16	0.019189814814814816	0.01717335390946502	0.001412037037037037
4	81.2	0.020444958847736627	0.017842078189300413	0.0021013374485596707
4	81.24	0.021424897119341563	0.01846707818930041	0.002510288065843621
4	81.28	0.022518004115226337	0.019045781893004116	0.0031121399176954733
4	81.32000000000001	0.020887345679012344	0.016993312757201645	0.0035493827160493828
4	81.36	0.017219650205761317	0.013981481481481482	0.0030272633744855967
4	81.4	0.018271604938271607	0.013353909465020576	0.004567901234567902
4	81.44	0.014549897119341564	0.01126028806584362	0.0030324074074074073
4	81.48	0.014061213991769548	0.009783950617283951	0.004068930041152263
4	81.52	0.010789609053497943	0.008099279835390947	0.0025925925925925925
4	81.56	0.012746913580246913	0.009333847736625515	0.00323559670781893
4	81.60000000000001	0.02302469135802469	0.014449588477366255	0.005228909465020576
4	81.64	0.008464506172839507	0.005684156378600823	0.002381687242798354
4	81.68	0.00694701646090535	0.0042824074074074075	0.002384259259259259
4	81.72	0.004758230452674897	0.002638888888888889	0.0018724279835390946
4	81.76	0.002602880658436214	0.001815843621399177	0.000668724279835391
4	81.8	0.0014248971193415638	0.0010468106995884774	0.00025977366255144034
4	81.84	0.0029989711934156377	0.0010468106995884774	0.0016718106995884773
4	81.88	0.004434156378600823	0.0008770576131687243	0.003212448559670782
4	81.92	0.009801954732510288	0.003912037037037037	0.005349794238683128
4	81.96000000000001	0.01011059670781893	0.0036445473251028805	0.006072530864197531
4	82.0	0.015588991769547325	0.007528292181069959	0.007680041152263374
4	82.04	0.013441358024691359	0.005126028806584362	0.007939814814814814
4	82.08	0.03469650205761317	0.01618827160493827	0.013487654320987655
4	82.12	0.01857253086419753	0.006723251028806584	0.011154835390946503
4	82.16	0.024238683127572016	0.010684156378600823	0.012759773662551441
4	82.2	0.027772633744855967	0.014344135802469135	0.012564300411522634
4	82.24	0.02856224279835391	0.013755144032921812	0.013665123456790123
4	82.28	0.032065329218106994	0.01734053497942387	0.013541666666666667
4	82.32000000000001	0.031512345679012344	0.01580761316872428	0.014573045267489712
4	82.36	0.03532664609053498	0.018305041152263373	0.015964506172839506
4	82.4	0.030236625514403294	0.01418724279835391	0.015385802469135802
4	82.44	0.031491769547325105	0.01624485596707819	0.014477880658436214
4	82.48	0.023739711934156377	0.011813271604938272	0.011093106995884774
4	82.52	0.023117283950617285	0.013693415637860083	0.00838477366255144
4	82.56	0.031440329218106994	0.01653034979423868	0.010149176954732511
4	82.60000000000001	0.019503600823045267	0.011527777777777777	0.006923868312757202
4	82.64	0.015853909465020577	0.0086059670781893	0.006208847736625514
4	82.68	0.019562757201646092	0.011376028806584362	0.006936728395061729
4	82.72	0.015457818930041152	0.008991769547325102	0.005365226337448559
4	82.76	0.014657921810699588	0.00956275720164609	0.004020061728395061
4	82.8	0.010900205761316872	0.006553497942386831	0.003433641975308642
4	82.84	0.009783950617283951	0.006687242798353909	0.0024176954732510287
4	82.88	0.009079218106995884	0.006015946502057613	0.0024459876543209877
4	82.92	0.010753600823045268	0.007944958847736626	0.0023276748971193416
4	82.96000000000001	0.008662551440329219	0.005563271604938271	0.0025437242798353908
4	83.0	0.008063271604938272	0.00529835390946502	0.0022968106995884773
4	83.04	0.021568930041152262	0.012255658436213991	0.00529835390946502
4	83.08	0.004066358024691358	0.0018184156378600823	0.0017258230452674897
4	83.12	0.005113168724279835	0.0025540123456790124	0.0020396090534979426
4	83.16	0.004426440329218107	0.0023045267489711935	0.0016769547325102881
4	83.2	0.009863683127572017	0.007196502057613169	0.0019573045267489713
4	83.24	0.008922325102880659	0.00695216049382716	0.0014814814814814814
4	83.28	0.008294753086419753	0.006566358024691358	0.0012191358024691357
4	83.32000000000001	0.01077417695473251	0.008587962962962962	0.0016589506172839507
4	83.36	0.006838991769547325	0.005318930041152263	0.0011316872427983538
4	83.4	0.0111059670781893	0.009259259259259259	0.0015406378600823045
4	83.44	0.005246913580246914	0.004197530864197531	0.0007767489711934157
4	83.48	0.009416152263374486	0.008068415637860083	0.0010339506172839506
4	83.52	0.018431069958847735	0.011540637860082305	0.0034156378600823044
4	83.56	0.008593106995884774	0.007481995884773662	0.0006327160493827161
4	83.60000000000001	0.005316358024691358	0.0040406378600823046	0.0009130658436213992
4	83.64	0.008467078189300412	0.00717335390946502	0.0009542181069958848
4	83.68	0.004030349794238683	0.0030092592592592593	0.0007047325102880658
4	83.72	0.00602880658436214	0.004933127572016461	0.0007330246913580247
4	83.76	0.00434156378600823	0.0029295267489711932	0.0012011316872427983
4	83.8	0.00466820987654321	0.0038888888888888888	0.0005015432098765432
4	83.84	0.0043621399176954736	0.003330761316872428	0.0006635802469135803
4	83.88	0.0027700617283950616	0.0018981481481481482	0.0006095679012345679
4	83.92	0.007132201646090535	0.00606738683127572	0.0006893004115226338
4	83.96000000000001	0.0032536008230452675	0.002955246913580247	0.00016718106995884774
4	84.0	0.022170781893004116	0.015231481481481481	0.003284465020576132
4	84.04	0.0027983539094650206	0.0022993827160493825	0.00020318930041152264
4	84.08	0.007114197530864197	0.0066049382716049385	0.00019290123456790122
4	84.12	0.0037217078189300413	0.003575102880658436	5.401234567901235e-05
4	84.16	0.006090534979423868	0.005722736625514403	0.00020061728395061727
4	84.2	0.0026697530864197533	0.0023996913580246913	0.00015432098765432098
4	84.24	0.005802469135802469	0.005439814814814815	0.00020318930041152264
4	84.28	0.004395576131687243	0.0036496913580246915	0.0006893004115226338
4	84.32000000000001	0.0030272633744855967	0.0023919753086419754	0.000470679012345679
4	84.36	0.0024742798353909463	0.0017849794238683128	0.00040380658436213994
4	84.4	0.0012345679012345679	0.0007407407407407407	0.000360082304526749
4	84.44	0.002880658436213992	0.0025617283950617282	0.00020318930041152264
4	84.48	0.015450102880658437	0.009143518518518518	0.0028343621399176955
4	84.52	0.002471707818930041	0.0018029835390946502	0.0004218106995884774
4	84.56	0.0021296296296296298	0.0012397119341563787	0.0004938271604938272
4	84.60000000000001	0.002283950617283951	0.0015020576131687243	0.000558127572016461
4	84.64	0.0010236625514403292	0.000522119341563786	0.00033179012345679014
4	84.68	0.0015046296296296296	0.0011136831275720164	0.0002726337448559671
4	84.72	0.0010159465020576131	0.0008050411522633745	0.00011059670781893004
4	84.76	0.0022968106995884773	0.0019598765432098765	0.00023919753086419754
4	84.8	0.003829732510288066	0.0030324074074074073	0.0004809670781893004
4	84.84	0.004441872427983539	0.0034079218106995886	0.0008256172839506173
4	84.88	0.007247942386831276	0.005588991769547325	0.0012474279835390947
4	84.92	0.009411008230452675	0.006849279835390946	0.002145061728395062
4	84.96000000000001	0.02575874485596708	0.016916152263374486	0.004956275720164609
4	85.0	0.011625514403292181	0.008526234567901235	0.002626028806584362
4	85.04	0.01827417695473251	0.014393004115226338	0.0034079218106995886
4	85.08	0.014997427983539095	0.011278292181069958	0.0032921810699588477
4	85.12	0.018819444444444444	0.014683641975308642	0.0037705761316872426
4	85.16	0.01676954732510288	0.013482510288065843	0.00290380658436214
4	85.2	0.020717592592592593	0.016507201646090534	0.00367798353909465
4	85.24	0.017530864197530863	0.014645061728395062	0.0026723251028806586
4	85.28	0.019848251028806583	0.01723508230452675	0.002358539094650206
4	85.32000000000001	0.019675925925925927	0.01685956790123457	0.0025668724279835392
4	85.36	0.019984567901234568	0.018670267489711935	0.0010313786008230453
4	85.4	0.021478909465020575	0.01948045267489712	0.0017078189300411522
4	85.44	0.033737139917695474	0.025388374485596707	0.004354423868312757
4	85.48	0.023603395061728396	0.02196244855967078	0.0011702674897119342
4	85.52	0.02341820987654321	0.021895576131687244	0.001059670781893004
4	85.56	0.02410493827160494	0.022222222222222223	0.0012525720164609053
4	85.60000000000001	0.023333333333333334	0.022319958847736625	0.0005066872427983539
4	85.64	0.022713477366255144	0.021535493827160492	0.0006018518518518519
4	85.68	0.02304783950617284	0.02147119341563786	0.0009130658436213992
4	85.72	0.022929526748971193	0.021072530864197532	0.0013143004115226337
4	85.76	0.020902777777777777	0.019537037037037037	0.0009490740740740741
4	85.8	0.019945987654320988	0.018338477366255143	0.0010648148148148149
4	85.84	0.017325102880658437	0.015823045267489712	0.001044238683127572
4	85.88	0.015637860082304528	0.01474537037037037	0.00033179012345679014
4	85.92	0.029184670781893005	0.02155349794238683	0.0036651234567901233
4	85.96000000000001	0.011545781893004115	0.011167695473251029	0.00011059670781893004
4	86.0	0.015501543209876543	0.014516460905349794	0.0005606995884773662
4	86.04	0.014104938271604939	0.013708847736625514	7.20164609053498e-05
4	86.08	0.017623456790123455	0.0167309670781893	0.0004809670781893004
4	86.12	0.014128086419753086	0.013724279835390946	0.00024434156378600825
4	86.16	0.017391975308641974	0.01646604938271605	0.0005452674897119342
4	86.2	0.013641975308641975	0.013091563786008231	0.0002777777777777778
4	86.24	0.014207818930041152	0.013266460905349794	0.0006507201646090535
4	86.28	0.00930298353909465	0.008526234567901235	0.0005478395061728395
4	86.32000000000001	0.011633230452674897	0.010468106995884774	0.0008359053497942387
4	86.36	0.010648148148148148	0.009194958847736625	0.0010262345679012345
4	86.4	0.02627829218106996	0.016561213991769547	0.004549897119341564
4	86.44	0.009537037037037037	0.007325102880658436	0.00147119341563786
4	86.48	0.009693930041152264	0.006838991769547325	0.002065329218106996
4	86.52	0.010228909465020575	0.005766460905349794	0.003500514403292181
4	86.56	0.00960133744855967	0.004732510288065843	0.0038708847736625513
4	86.60000000000001	0.011820987654320988	0.005617283950617284	0.004863683127572016
4	86.64	0.011779835390946502	0.005632716049382716	0.004920267489711934
4	86.68	0.014699074074074074	0.0054809670781893	0.007597736625514403
4	86.72	0.015789609053497942	0.005815329218106996	0.007667181069958848
4	86.76	0.018510802469135803	0.006885288065843621	0.008294753086419753
4	86.8	0.01838477366255144	0.006957304526748971	0.007991255144032922
4	86.84	0.021867283950617284	0.007497427983539095	0.009930555555555555
4	86.88	0.03472736625514403	0.014266975308641976	0.012260802469135803
4	86.92	0.020871913580246912	0.006509773662551441	0.009112654320987654
4	86.96000000000001	0.02139917695473251	0.006476337448559671	0.009290123456790124
4	87.0	0.016638374485596706	0.00492283950617284	0.0072839506172839505
4	87.04	0.016450617283950617	0.005172325102880658	0.006748971193415638
4	87.08	0.013690843621399176	0.004403292181069959	0.005036008230452675
4	87.12	0.015241769547325102	0.005578703703703704	0.004506172839506173
4	87.16	0.012983539094650207	0.0031275720164609055	0.004552469135802469
4	87.2	0.01441358024691358	0.004254115226337449	0.004786522633744856
4	87.24	0.01084619341563786	0.002788065843621399	0.0033436213991769547
4	87.28	0.01054783950617284	0.0025308641975308644	0.0030015432098765434
4	87.32000000000001	0.006913580246913581	0.000676440329218107	0.002337962962962963
4	87.36	0.02104938271604938	0.008662551440329219	0.006111111111111111
4	87.4	0.004071502057613169	0.0005658436213991769	0.0016743827160493826
4	87.44	0.0057536008230452676	0.0011496913580246913	0.002204218106995885
4	87.48	0.006098251028806585	0.000889917695473251	0.0032690329218106997
4	87.52	0.002471707818930041	0.0004166666666666667	0.0014094650205761317
4	87.56	0.005614711934156379	0.0012731481481481483	0.0027083333333333334
4	87.60000000000001	0.0026363168724279837	0.00031378600823045265	0.000787037037037037
4	87.64	0.003757716049382716	0.0008847736625514403	0.001903292181069959
4	87.68	0.004212962962962963	0.0007536008230452675	0.001779835390946502
4	87.72	0.006077674897119341	0.0008179012345679012	0.0026800411522633744
4	87.76	0.006743827160493827	0.000889917695473251	0.0031275720164609055
4	87.8	0.010285493827160494	0.0017978395061728396	0.004943415637860082
4	87.84	0.02165380658436214	0.007618312757201646	0.007399691358024691
4	87.88	0.015388374485596708	0.004086934156378601	0.007111625514403292
4	87.92	0.017574588477366256	0.004830246913580247	0.008765432098765432
4	87.96000000000001	0.019467592592592592	0.005357510288065844	0.009814814814814814
4	88.0	0.022299382716049383	0.005648148148148148	0.011568930041152264
4	88.04	0.023837448559670783	0.005823045267489712	0.013330761316872428
4	88.08	0.029570473251028805	0.010198045267489712	0.014799382716049383
4	88.12	0.02709619341563786	0.00900977366255144	0.015036008230452674
4	88.16	0.025972222222222223	0.008148148148148147	0.01598508230452675
4	88.2	0.025671296296296296	0.009079218106995884	0.015195473251028806
4	88.24	0.025064300411522633	0.008868312757201647	0.014233539094650206
4	88.28	0.022157921810699588	0.007013888888888889	0.013024691358024691
4	88.32000000000001	0.039277263374485595	0.01565843621399177	0.01690843621399177
4	88.36	0.021080246913580247	0.0056970164609053495	0.012314814814814815
4	88.4	0.019362139917695472	0.006453189300411523	0.009971707818930042
4	88.44	0.01698559670781893	0.006257716049382716	0.008004115226337448
4	88.48	0.013657407407407408	0.005532407407407408	0.00563014403292181
4	88.52	0.013760288065843621	0.006131687242798354	0.005632716049382716
4	88.56	0.01044238683127572	0.003212448559670782	0.006147119341563786
4	88.60000000000001	0.015015432098765432	0.007088477366255144	0.007183641975308642
4	88.64	0.017618312757201646	0.008536522633744856	0.008040123456790123
4	88.68	0.025689300411522634	0.015383230452674897	0.009089506172839506
4	88.72	0.02575102880658436	0.016502057613168725	0.008405349794238683
4	88.76	0.031712962962962964	0.022281378600823045	0.008222736625514404
4	88.8	0.04230452674897119	0.028209876543209878	0.009840534979423868
4	88.84	0.03336934156378601	0.026003086419753088	0.0064094650205761316
4	88.88	0.027806069958847737	0.02263888888888889	0.004629629629629629
4	88.92	0.02470164609053498	0.02095164609053498	0.0033410493827160494
4	88.96000000000001	0.028497942386831277	0.02441872427983539	0.003647119341563786
4	89.0	0.03454732510288066	0.029539609053497944	0.00441358024691358
4	89.04	0.03360082304526749	0.027260802469135804	0.005684156378600823
4	89.08	0.03140174897119342	0.02515946502057613	0.006026234567901235
4	89.12	0.02808641975308642	0.0217309670781893	0.0058693415637860085
4	89.16	0.018832304526748972	0.01375	0.004688786008230452
4	89.2	0.022091049382716048	0.018281893004115226	0.0033024691358024692
4	89.24	0.02708590534979424	0.0239917695473251	0.0026054526748971194
4	89.28	0.04322788065843621	0.03351337448559671	0.005596707818930041
4	89.32000000000001	0.03223251028806584	0.029763374485596707	0.0018209876543209876
4	89.36	0.033238168724279836	0.029128086419753087	0.002736625514403292
4	89.4	0.029765946502057612	0.025756172839506174	0.002705761316872428
4	89.44	0.023410493827160494	0.01986882716049383	0.0024665637860082305
4	89.48	0.018125	0.014858539094650207	0.0023251028806584363
4	89.52	0.018016975308641974	0.015465534979423868	0.0016846707818930042
4	89.56	0.021118827160493826	0.0172119341563786	0.0029218106995884774
4	89.60000000000001	0.01579732510288066	0.009912551440329218	0.00503858024691358
4	89.64	0.01925925925925926	0.009210390946502058	0.008773148148148148
4	89.68	0.018593106995884772	0.0071579218106995884	0.010198045267489712
4	89.72	0.02351337448559671	0.009413580246913581	0.012757201646090535
4	89.76	0.03306841563786008	0.014210390946502057	0.014004629629629629
4	89.8	0.02060185185185185	0.007116769547325103	0.011391460905349794
4	89.84	0.02057098765432099	0.009711934156378601	0.009068930041152263
4	89.88	0.016103395061728396	0.006162551440329218	0.008366769547325103
4	89.92	0.009907407407407408	0.0019470164609053499	0.006977880658436214
4	89.96000000000001	0.010969650205761317	0.0034233539094650207	0.006833847736625515
4	90.0	0.008037551440329218	0.002646604938271605	0.004606481481481481
4	90.04	0.017584876543209876	0.012628600823045268	0.00430298353909465
4	90.08	0.015362654320987655	0.009238683127572016	0.005740740740740741
4	90.12	0.012199074074074074	0.006003086419753087	0.005715020576131687
4	90.16	0.011275720164609053	0.004724794238683128	0.005964506172839506
4	90.2	0.006514917695473251	0.0006327160493827161	0.0053626543209876545
4	90.24	0.026406893004115226	0.011797839506172839	0.01047582304526749
4	90.28	0.009876543209876543	0.0012474279835390947	0.00800925925925926
4	90.32000000000001	0.012844650205761317	0.002368827160493827	0.009603909465020577
4	90.36	0.014092078189300411	0.0014660493827160495	0.01132201646090535
4	90.4	0.015853909465020577	0.002013888888888889	0.012319958847736626
4	90.44	0.013515946502057613	0.0007175925925925926	0.011376028806584362
4	90.48	0.015393518518518518	0.002145061728395062	0.011455761316872428
4	90.52	0.014012345679012345	0.0016846707818930042	0.01066872427983539
4	90.56	0.01289866255144033	0.0018415637860082303	0.00981224279835391
4	90.60000000000001	0.013217592592592593	0.0038117283950617285	0.008724279835390947
4	90.64	0.010568415637860082	0.0035493827160493828	0.006671810699588478
4	90.68	0.01507716049382716	0.007579732510288066	0.006887860082304527
4	90.72	0.02419753086419753	0.012623456790123456	0.0073302469135802465
4	90.76	0.012170781893004115	0.0077777777777777776	0.0038734567901234566
4	90.8	0.010537551440329218	0.006376028806584362	0.0038271604938271606
4	90.84	0.015681584362139917	0.010324074074074074	0.004909979423868313
4	90.88	0.014490740740740742	0.008770576131687243	0.005324074074074074
4	90.92	0.022265946502057612	0.014454732510288067	0.007399691358024691
4	90.96000000000001	0.021643518518518517	0.01304783950617284	0.008343621399176954
4	91.0	0.027731481481481482	0.01763374485596708	0.009351851851851853
4	91.04	0.027481995884773663	0.01827417695473251	0.008590534979423869
4	91.08	0.02666666666666667	0.017073045267489713	0.009030349794238684
4	91.12	0.02357767489711934	0.014323559670781893	0.008775720164609053
4	91.16	0.015018004115226337	0.006278292181069959	0.00849537037037037
4	91.2	0.03238168724279836	0.0159619341563786	0.012458847736625514
4	91.24	0.013050411522633745	0.0036419753086419752	0.009022633744855967
4	91.28	0.018171296296296297	0.009066358024691358	0.008549382716049382
4	91.32000000000001	0.013991769547325103	0.006658950617283951	0.006929012345679012
4	91.36	0.021993312757201646	0.013626543209876543	0.007867798353909465
4	91.4	0.017170781893004115	0.010084876543209876	0.006965020576131687
4	91.44	0.018261316872427984	0.009169238683127572	0.008742283950617285
4	91.48	0.013752572016460905	0.005738168724279835	0.007883230452674897
4	91.52	0.01573045267489712	0.006592078189300412	0.00877829218106996
4	91.56	0.015280349794238684	0.007271090534979424	0.007752057613168725
4	91.60000000000001	0.01832304526748971	0.010064300411522634	0.007808641975308642
4	91.64	0.023173868312757202	0.015262345679012346	0.007551440329218107
4	91.68	0.0361548353909465	0.023083847736625515	0.009223251028806584
4	91.72	0.025676440329218106	0.019439300411522635	0.005715020576131687
4	91.76	0.02543724279835391	0.020164609053497942	0.004866255144032922
4	91.8	0.02690329218106996	0.02095164609053498	0.005450102880658436
4	91.84	0.027993827160493825	0.02248971193415638	0.005213477366255144
4	91.88	0.029282407407407406	0.023284465020576132	0.005776748971193416
4	91.92	0.0293261316872428	0.023312757201646092	0.005882201646090535
4	91.96000000000001	0.03165637860082304	0.02426440329218107	0.007301954732510288
4	92.0	0.031363168724279834	0.023953189300411522	0.007353395061728395
4	92.04	0.03172839506172839	0.022854938271604938	0.00878858024691358
4	92.08	0.03340277777777778	0.02333590534979424	0.009969135802469135
4	92.12	0.033737139917695474	0.02256687242798354	0.010997942386831275
4	92.16	0.04484567901234568	0.026540637860082303	0.014362139917695473
4	92.2	0.028292181069958847	0.015936213991769546	0.0122119341563786
4	92.24	0.029619341563786008	0.016890432098765434	0.012366255144032922
4	92.28	0.02940843621399177	0.01619084362139918	0.013032407407407407
4	92.32000000000001	0.03335648148148148	0.020632716049382716	0.012608024691358025
4	92.36	0.0315869341563786	0.020349794238683126	0.011162551440329217
4	92.4	0.033608539094650204	0.022685185185185187	0.010797325102880659
4	92.44	0.029560185185185186	0.01982767489711934	0.009675925925925926
4	92.48	0.03271090534979424	0.022590020576131686	0.00996656378600823
4	92.52	0.029727366255144032	0.021522633744855968	0.008125
4	92.56	0.03099537037037037	0.02323559670781893	0.007680041152263374
4	92.60000000000001	0.029068930041152262	0.02234567901234568	0.0066280864197530865
4	92.64	0.04254372427983539	0.027049897119341564	0.009791666666666667
4	92.68	0.025036008230452676	0.01897633744855967	0.005866769547325103
4	92.72	0.023392489711934156	0.018575102880658435	0.004693930041152264
4	92.76	0.024493312757201645	0.018798868312757202	0.005576131687242798
4	92.8	0.02186471193415638	0.018096707818930042	0.0035982510288065845
4	92.84	0.023222736625514405	0.019143518518518518	0.003963477366255144
4	92.88	0.021319444444444443	0.018832304526748972	0.002409979423868313
4	92.92	0.023449074074074074	0.020061728395061727	0.0033179012345679014
4	92.96000000000001	0.02130658436213992	0.01881687242798354	0.002448559670781893
4	93.0	0.02034207818930041	0.0170679012345679	0.0032304526748971195
4	93.04	0.016556069958847737	0.014189814814814815	0.002330246913580247
4	93.08	0.01684670781893004	0.014174382716049382	0.0026311728395061727
4	93.12	0.028114711934156378	0.01967849794238683	0.005522119341563786
4	93.16	0.013276748971193415	0.011643518518518518	0.0014351851851851852
4	93.2	0.013011831275720165	0.012037037037037037	0.0008513374485596708
4	93.24	0.01172582304526749	0.011226851851851852	0.00042695473251028805
4	93.28	0.014544753086419754	0.013996913580246913	0.00048353909465020576
4	93.32000000000001	0.01525977366255144	0.013212448559670782	0.001970164609053498
4	93.36	0.01981738683127572	0.015424382716049383	0.004279835390946502
4	93.4	0.01974022633744856	0.014387860082304527	0.0052597736625514405
4	93.44	0.025113168724279836	0.016959876543209875	0.008029835390946502
4	93.48	0.02406635802469136	0.015038580246913581	0.008919753086419752
4	93.52	0.024326131687242798	0.012849794238683128	0.011381172839506173
4	93.56	0.022232510288065842	0.009549897119341564	0.012533436213991769
4	93.60000000000001	0.0424537037037037	0.019935699588477365	0.01747170781893004
4	93.64	0.024140946502057614	0.008906893004115226	0.014873971193415637
4	93.68	0.023636831275720166	0.00875	0.014490740740740742
4	93.72	0.024436728395061728	0.008670267489711935	0.015367798353909464
4	93.76	0.01978395061728395	0.0055941358024691355	0.01393775720164609
4	93.8	0.02400462962962963	0.008780864197530864	0.014987139917695473
4	93.84	0.02204732510288066	0.006676954732510288	0.015203189300411523
[truncated: 13,704 more rows]
