# Supplementary material for: Cultural Artifacts Transform Embodied Practice: How a Sommelier Card Shapes the Behavior of Dyads Engaged in Wine Tasting
Source: Front Psychol. 2019 Dec 6;10:2671. doi: 10.3389/fpsyg.2019.02671 (PMC6915083; doi:10.3389/fpsyg.2019.02671)
Supplement: DATA SHEET S3 — Raw data files (descriptions in README.txt files). [file Data_Sheet_3.zip › Supplementary_3_raw_experimental_data/frame_difference_movement/s81-2-20140610125123.csv]

Range	Time	Overall	ROI0	ROI1
-1	-1.0	1.0	0.13914351851851853	0.145434670781893
2	5.88	0.01859567901234568	0.0023791152263374486	0.007854938271604939
2	5.96	0.03705246913580247	0.00801440329218107	0.015131172839506173
2	6.0	0.022911522633744855	0.005303497942386832	0.008629115226337448
2	6.04	0.02210648148148148	0.005131172839506173	0.008878600823045268
2	6.08	0.02574074074074074	0.008055555555555555	0.009616769547325103
2	6.12	0.02503858024691358	0.007067901234567901	0.00911008230452675
2	6.16	0.031075102880658435	0.009179526748971193	0.01003343621399177
2	6.2	0.029405864197530864	0.007991255144032922	0.010036008230452675
2	6.24	0.032983539094650204	0.008168724279835391	0.01206275720164609
2	6.28	0.02729423868312757	0.006795267489711934	0.011175411522633745
2	6.32	0.0267309670781893	0.0063065843621399175	0.010776748971193415
2	6.36	0.027204218106995883	0.007080761316872428	0.010784465020576131
2	6.4	0.025887345679012345	0.006746399176954732	0.010156893004115226
2	6.44	0.022160493827160493	0.0038348765432098765	0.009930555555555555
2	6.48	0.020938786008230452	0.004735082304526749	0.008701131687242798
2	6.5200000000000005	0.023829732510288065	0.006304012345679013	0.009475308641975308
2	6.5600000000000005	0.024328703703703703	0.008955761316872427	0.00753343621399177
2	6.6000000000000005	0.025169753086419753	0.010375514403292182	0.006810699588477367
2	6.640000000000001	0.026008230452674898	0.012296810699588477	0.006419753086419753
2	6.68	0.027489711934156377	0.012006172839506174	0.006929012345679012
2	6.72	0.03205761316872428	0.011394032921810699	0.008675411522633745
2	6.76	0.0270679012345679	0.008420781893004116	0.00823559670781893
2	6.8	0.026525205761316874	0.007960390946502057	0.008479938271604938
2	6.84	0.024174382716049384	0.008222736625514404	0.008047839506172839
2	6.88	0.017286522633744857	0.006468621399176954	0.0059156378600823045
2	6.92	0.01933641975308642	0.007633744855967078	0.005486111111111111
2	6.96	0.024179526748971194	0.011087962962962963	0.005439814814814815
2	7.0	0.01763374485596708	0.00746141975308642	0.0037911522633744857
2	7.04	0.015781893004115227	0.007001028806584362	0.003243312757201646
2	7.08	0.012523148148148148	0.005275205761316872	0.00305298353909465
2	7.12	0.011838991769547325	0.005676440329218107	0.0032896090534979424
2	7.16	0.010861625514403292	0.006231995884773663	0.002512860082304527
2	7.2	0.01933641975308642	0.007906378600823044	0.005686728395061728
2	7.24	0.011586934156378601	0.00621656378600823	0.002955246913580247
2	7.28	0.010743312757201647	0.005228909465020576	0.0025771604938271604
2	7.32	0.01055812757201646	0.004194958847736625	0.002021604938271605
2	7.36	0.023325617283950616	0.012296810699588477	0.003199588477366255
2	7.4	0.024858539094650207	0.011772119341563785	0.004094650205761317
2	7.44	0.02213991769547325	0.00958590534979424	0.0040406378600823046
2	7.48	0.021054526748971195	0.007597736625514403	0.0049382716049382715
2	7.5200000000000005	0.018680555555555554	0.006748971193415638	0.004935699588477367
2	7.5600000000000005	0.019753086419753086	0.008400205761316873	0.005336934156378601
2	7.6000000000000005	0.01993312757201646	0.009681069958847736	0.004825102880658436
2	7.640000000000001	0.022569444444444444	0.011291152263374486	0.0048585390946502055
2	7.68	0.024472736625514403	0.009614197530864198	0.005573559670781893
2	7.72	0.015617283950617284	0.004722222222222222	0.00338477366255144
2	7.76	0.014197530864197531	0.003852880658436214	0.002852366255144033
2	7.8	0.01433641975308642	0.004375	0.0024511316872427983
2	7.84	0.013194444444444444	0.003989197530864197	0.002409979423868313
2	7.88	0.011854423868312758	0.0037345679012345677	0.0019881687242798356
2	7.92	0.01154320987654321	0.0037628600823045267	0.0030864197530864196
2	7.96	0.01003858024691358	0.0030349794238683126	0.003729423868312757
2	8.0	0.012024176954732511	0.00418724279835391	0.004279835390946502
2	8.040000000000001	0.011592078189300411	0.004663065843621399	0.0037448559670781893
2	8.08	0.013564814814814814	0.004873971193415638	0.004393004115226338
2	8.120000000000001	0.012296810699588477	0.0045138888888888885	0.0038425925925925928
2	8.16	0.02027520576131687	0.006154835390946502	0.0067078189300411525
2	8.2	0.011748971193415638	0.0034439300411522634	0.0037628600823045267
2	8.24	0.012842078189300412	0.0037757201646090536	0.003855452674897119
2	8.28	0.01161522633744856	0.0032921810699588477	0.0028189300411522633
2	8.32	0.013137860082304527	0.003729423868312757	0.003742283950617284
2	8.36	0.01257201646090535	0.002890946502057613	0.004030349794238683
2	8.4	0.013924897119341563	0.0033050411522633745	0.005141460905349794
2	8.44	0.01727366255144033	0.0030606995884773663	0.007304526748971194
2	8.48	0.017885802469135802	0.00319701646090535	0.007595164609053498
2	8.52	0.019642489711934157	0.0034182098765432097	0.00849022633744856
2	8.56	0.021185699588477366	0.004097222222222223	0.00878858024691358
2	8.6	0.025349794238683127	0.005810185185185186	0.010115740740740741
2	8.64	0.03138631687242798	0.007592592592592593	0.011967592592592592
2	8.68	0.029940843621399177	0.0066743827160493825	0.012116769547325103
2	8.72	0.03082304526748971	0.006957304526748971	0.012554012345679013
2	8.76	0.0337011316872428	0.008508230452674898	0.01323045267489712
2	8.8	0.03313014403292181	0.008328189300411522	0.013402777777777777
2	8.84	0.032412551440329215	0.008022119341563785	0.013798868312757201
2	8.88	0.030213477366255143	0.006527777777777778	0.013618827160493827
2	8.92	0.02878858024691358	0.005542695473251029	0.013320473251028806
2	8.96	0.03007201646090535	0.00665380658436214	0.013294753086419753
2	9.0	0.029176954732510287	0.007008744855967078	0.012345679012345678
2	9.040000000000001	0.0298559670781893	0.007916666666666667	0.012569444444444444
2	9.08	0.026813271604938273	0.006448045267489712	0.011833847736625514
2	9.120000000000001	0.030604423868312757	0.006455761316872428	0.013564814814814814
2	9.16	0.02403292181069959	0.002839506172839506	0.013806584362139917
2	9.200000000000001	0.022330246913580248	0.0020036008230452677	0.01445216049382716
2	9.24	0.02106224279835391	0.002330246913580247	0.014477880658436214
2	9.28	0.020974794238683127	0.0031790123456790125	0.013636831275720164
2	9.32	0.019555041152263374	0.003191872427983539	0.012463991769547326
2	9.36	0.020625	0.0034747942386831277	0.012260802469135803
2	9.4	0.019987139917695473	0.003258744855967078	0.011507201646090535
2	9.44	0.019305555555555555	0.00360082304526749	0.010689300411522634
2	9.48	0.02011574074074074	0.0040406378600823046	0.010097736625514404
2	9.52	0.015799897119341565	0.003248456790123457	0.007636316872427984
2	9.56	0.01511574074074074	0.002968106995884774	0.0068132716049382714
2	9.6	0.020120884773662553	0.0036574074074074074	0.008582818930041152
2	9.64	0.015889917695473252	0.0022479423868312755	0.008137860082304526
2	9.68	0.015655864197530865	0.0017978395061728396	0.009176954732510288
2	9.72	0.016656378600823044	0.0012294238683127573	0.011468621399176955
2	9.76	0.01656378600823045	0.0005092592592592592	0.013320473251028806
2	9.8	0.019290123456790122	0.0007664609053497942	0.015684156378600822
2	9.84	0.020270061728395062	0.000558127572016461	0.016898148148148148
2	9.88	0.023245884773662552	0.0005709876543209877	0.019194958847736626
2	9.92	0.024369855967078188	0.0007690329218106996	0.019223251028806586
2	9.96	0.022775205761316874	0.0007098765432098765	0.017926954732510287
2	10.0	0.020815329218106995	0.0006069958847736626	0.01518261316872428
2	10.040000000000001	0.01902777777777778	0.0003112139917695473	0.01441358024691358
2	10.08	0.02556841563786008	0.0020859053497942386	0.015051440329218107
2	10.120000000000001	0.0163940329218107	9.002057613168725e-05	0.012502572016460906
2	10.16	0.01635545267489712	0.0001954732510288066	0.012371399176954732
2	10.200000000000001	0.013551954732510288	0.0002700617283950617	0.010349794238683128
2	10.24	0.013809156378600824	0.00026748971193415636	0.009940843621399176
2	10.28	0.013364197530864198	2.8292181069958848e-05	0.009444444444444445
2	10.32	0.015583847736625514	0.00012088477366255144	0.010938786008230453
2	10.36	0.014441872427983539	9.77366255144033e-05	0.010516975308641976
2	10.4	0.014729938271604938	0.00022119341563786008	0.010452674897119341
2	10.44	0.011417181069958848	2.3148148148148147e-05	0.008719135802469136
2	10.48	0.009853395061728396	2.5720164609053497e-05	0.007944958847736626
2	10.52	0.00940843621399177	5.1440329218106995e-05	0.0075720164609053495
2	10.56	0.015550411522633745	0.0012808641975308641	0.009423868312757202
2	10.6	0.00835133744855967	4.6296296296296294e-05	0.006877572016460906
2	10.64	0.006658950617283951	6.687242798353909e-05	0.005318930041152263
2	10.68	0.00599022633744856	7.20164609053498e-05	0.004454732510288066
2	10.72	0.005190329218106996	0.0001440329218106996	0.0038117283950617285
2	10.76	0.007088477366255144	0.0003909465020576132	0.003623971193415638
2	10.8	0.007968106995884773	0.0006610082304526749	0.0034516460905349793
2	10.84	0.010277777777777778	0.0011959876543209877	0.0037705761316872426
2	10.88	0.011242283950617283	0.0015303497942386831	0.004405864197530864
2	10.92	0.012978395061728395	0.002330246913580247	0.004948559670781893
2	10.96	0.015133744855967078	0.0024691358024691358	0.006733539094650205
2	11.0	0.017651748971193416	0.002844650205761317	0.008492798353909465
2	11.040000000000001	0.02788837448559671	0.005177469135802469	0.012762345679012346
2	11.08	0.024429012345679013	0.003793724279835391	0.012209362139917695
2	11.120000000000001	0.029058641975308643	0.004511316872427984	0.01460648148148148
2	11.16	0.028613683127572016	0.004405864197530864	0.01356738683127572
2	11.200000000000001	0.032268518518518516	0.006093106995884774	0.013780864197530864
2	11.24	0.031185699588477365	0.00636059670781893	0.011895576131687242
2	11.28	0.03283179012345679	0.007304526748971194	0.011772119341563785
2	11.32	0.02919238683127572	0.005074588477366256	0.010036008230452675
2	11.36	0.026728395061728395	0.002962962962962963	0.00962962962962963
2	11.4	0.0251440329218107	0.0024434156378600825	0.009228395061728395
2	11.44	0.025516975308641974	0.002536008230452675	0.009212962962962963
2	11.48	0.02722479423868313	0.003662551440329218	0.010007716049382716
2	11.52	0.03671296296296296	0.006442901234567902	0.013770576131687242
2	11.56	0.029657921810699588	0.004614197530864198	0.012692901234567901
2	11.6	0.02644804526748971	0.004210390946502058	0.01246141975308642
2	11.64	0.026219135802469137	0.006206275720164609	0.011859567901234568
2	11.68	0.024205246913580246	0.006131687242798354	0.011718106995884773
2	11.72	0.02442644032921811	0.00639917695473251	0.012489711934156378
2	11.76	0.02031378600823045	0.004215534979423868	0.011329732510288066
2	11.8	0.020123456790123458	0.004521604938271605	0.010758744855967077
2	11.84	0.017155349794238682	0.004110082304526749	0.009014917695473251
2	11.88	0.017271090534979425	0.004323559670781893	0.008665123456790123
2	11.92	0.014866255144032921	0.003996913580246913	0.0070421810699588475
2	11.96	0.014845679012345679	0.004308127572016461	0.006643518518518518
2	12.0	0.02064300411522634	0.00551440329218107	0.008557098765432099
2	12.040000000000001	0.012659465020576131	0.003330761316872428	0.0059387860082304525
2	12.08	0.013245884773662552	0.003263888888888889	0.007343106995884773
2	12.120000000000001	0.012368827160493827	0.0029501028806584364	0.006499485596707819
2	12.16	0.012181069958847737	0.0028266460905349796	0.0070653292181069955
2	12.200000000000001	0.010686728395061728	0.0015380658436213992	0.006970164609053498
2	12.24	0.01114454732510288	0.000941358024691358	0.008037551440329218
2	12.280000000000001	0.010887345679012346	0.0015509259259259259	0.007656893004115226
2	12.32	0.012926954732510288	0.00246141975308642	0.008662551440329219
2	12.36	0.012695473251028806	0.0025900205761316872	0.008886316872427984
2	12.4	0.014555041152263375	0.0033127572016460904	0.00993312757201646
2	12.44	0.015383230452674897	0.0035339506172839506	0.01029320987654321
2	12.48	0.024212962962962964	0.005905349794238683	0.013045267489711933
2	12.52	0.018464506172839505	0.004223251028806585	0.01213991769547325
2	12.56	0.019537037037037037	0.004678497942386831	0.012178497942386832
2	12.6	0.020002572016460905	0.005120884773662552	0.011949588477366255
2	12.64	0.017968106995884775	0.004799382716049383	0.009768518518518518
2	12.68	0.01860082304526749	0.0056738683127572015	0.008840020576131688
2	12.72	0.01590792181069959	0.00489454732510288	0.006381172839506173
2	12.76	0.015931069958847736	0.005177469135802469	0.005823045267489712
2	12.8	0.0147119341563786	0.004418724279835391	0.004997427983539094
2	12.84	0.015426954732510288	0.004711934156378601	0.004909979423868313
2	12.88	0.014099794238683128	0.0038477366255144033	0.0042824074074074075
2	12.92	0.015439814814814814	0.003996913580246913	0.00433641975308642
2	12.96	0.018726851851851852	0.004102366255144033	0.005473251028806584
2	13.0	0.014393004115226338	0.0024537037037037036	0.004084362139917696
2	13.040000000000001	0.014958847736625515	0.0022016460905349795	0.004534465020576132
2	13.08	0.014575617283950617	0.0019984567901234567	0.003809156378600823
2	13.120000000000001	0.01544753086419753	0.00227880658436214	0.004169238683127572
2	13.16	0.014411008230452675	0.0021862139917695473	0.003441358024691358
2	13.200000000000001	0.015547839506172839	0.0031378600823045266	0.003485082304526749
2	13.24	0.014470164609053498	0.0028266460905349796	0.0033950617283950617
2	13.280000000000001	0.014220679012345678	0.003572530864197531	0.002651748971193416
2	13.32	0.01282664609053498	0.0029501028806584364	0.0025565843621399176
2	13.36	0.013847736625514404	0.003575102880658436	0.002844650205761317
2	13.4	0.011766975308641976	0.0033641975308641974	0.0019187242798353909
2	13.44	0.018479938271604938	0.005612139917695473	0.0035931069958847735
2	13.48	0.00984567901234568	0.003148148148148148	0.0011599794238683128
2	13.52	0.00985082304526749	0.003022119341563786	0.00147119341563786
2	13.56	0.008469650205761316	0.0023353909465020574	0.0013065843621399176
2	13.6	0.0073070987654320985	0.001522633744855967	0.000985082304526749
2	13.64	0.007178497942386832	0.0012551440329218106	0.001059670781893004
2	13.68	0.005313786008230453	0.0007484567901234568	0.00037294238683127575
2	13.72	0.004997427983539094	0.0005709876543209877	0.00022633744855967078
2	13.76	0.004393004115226338	0.000470679012345679	0.000360082304526749
2	13.8	0.004819958847736626	0.0004809670781893004	0.0003575102880658436
2	13.84	0.003652263374485597	0.0003189300411522634	0.00010288065843621399
2	13.88	0.00404320987654321	0.0003523662551440329	0.0004218106995884774
2	13.92	0.008582818930041152	0.0016460905349794238	0.0019830246913580245
2	13.96	0.003068415637860082	0.000264917695473251	0.0002957818930041152
2	14.0	0.0029089506172839505	0.0004063786008230453	0.0004886831275720165
2	14.040000000000001	0.0025025720164609053	0.00028549382716049385	0.000264917695473251
2	14.08	0.0022608024691358024	0.0001954732510288066	0.0003832304526748971
2	14.120000000000001	0.0020087448559670783	0.00021347736625514403	0.0001440329218106996
2	14.16	0.0015483539094650206	0.00029835390946502055	0.00011831275720164609
2	14.200000000000001	0.0014866255144032922	0.00010030864197530864	7.458847736625514e-05
2	14.24	0.0019804526748971193	0.00017232510288065845	0.0004989711934156379
2	14.280000000000001	0.0019444444444444444	2.8292181069958848e-05	0.00024176954732510288
2	14.32	0.0020473251028806584	0.00016203703703703703	0.00046810699588477366
2	14.36	0.0013631687242798354	0.00011316872427983539	6.430041152263375e-05
2	14.4	0.0073173868312757205	0.0015097736625514404	0.0017309670781893004
2	14.44	0.0012962962962962963	0.00011059670781893004	0.0001440329218106996
2	14.48	0.0011728395061728395	0.00011316872427983539	0.0002880658436213992
2	14.52	0.001934156378600823	0.0001440329218106996	0.0008127572016460906
2	14.56	0.001743827160493827	0.00014146090534979423	0.0012988683127572015
2	14.6	0.002067901234567901	3.3436213991769545e-05	0.001535493827160494
2	14.64	0.0018106995884773663	6.17283950617284e-05	0.0015637860082304527
2	14.68	0.0032253086419753085	5.401234567901235e-05	0.002685185185185185
2	14.72	0.0038271604938271606	5.401234567901235e-05	0.0032664609053497944
2	14.76	0.0055941358024691355	0.0001440329218106996	0.004814814814814815
2	14.8	0.005516975308641975	2.05761316872428e-05	0.004830246913580247
2	14.84	0.0076286008230452675	6.944444444444444e-05	0.006342592592592592
2	14.88	0.011936728395061729	0.00125	0.0070987654320987656
2	14.92	0.0073868312757201645	7.973251028806585e-05	0.00613940329218107
2	14.96	0.007062757201646091	0.00010545267489711934	0.006159979423868313
2	15.0	0.007633744855967078	5.915637860082304e-05	0.006694958847736626
2	15.040000000000001	0.006561213991769547	3.08641975308642e-05	0.00573559670781893
2	15.08	0.006759259259259259	7.458847736625514e-05	0.00606224279835391
2	15.120000000000001	0.005424382716049383	9.516460905349794e-05	0.004665637860082304
2	15.16	0.005426954732510288	2.5720164609053497e-05	0.004768518518518518
2	15.200000000000001	0.004483024691358025	6.17283950617284e-05	0.003868312757201646
2	15.24	0.0033719135802469137	2.5720164609053497e-05	0.003068415637860082
2	15.280000000000001	0.0036651234567901233	9.259259259259259e-05	0.002780349794238683
2	15.32	0.00238940329218107	5.1440329218107e-06	0.0021296296296296298
2	15.36	0.00867283950617284	0.0012731481481481483	0.003999485596707819
2	15.4	0.0015303497942386831	6.17283950617284e-05	0.0011779835390946503
2	15.44	0.0012782921810699588	6.430041152263375e-05	0.0007484567901234568
2	15.48	0.0007175925925925926	2.5720164609053497e-05	0.0003755144032921811
2	15.52	0.0012525720164609053	2.5720164609053497e-05	0.000925925925925926
2	15.56	0.0010468106995884774	3.08641975308642e-05	0.0008924897119341564
2	15.6	0.0021733539094650205	9.259259259259259e-05	0.0012757201646090535
2	15.64	0.00216820987654321	0.0002109053497942387	0.001206275720164609
2	15.68	0.001440329218106996	9.77366255144033e-05	0.0011856995884773664
2	15.72	0.0014146090534979425	5.1440329218106995e-05	0.0009722222222222222
2	15.76	0.0010570987654320988	2.57201646090535e-06	0.0008719135802469135
2	15.8	0.0009799382716049383	1.02880658436214e-05	0.0008873456790123457
2	15.84	0.0065020576131687245	0.0011676954732510287	0.0026646090534979423
2	15.88	0.0007638888888888889	7.716049382716049e-05	0.0004089506172839506
2	15.92	0.0010828189300411523	5.915637860082304e-05	0.000727880658436214
2	15.96	0.0024588477366255146	0.00010545267489711934	0.0011959876543209877
2	16.0	0.0015715020576131688	1.2860082304526749e-05	0.0013580246913580246
2	16.04	0.002829218106995885	0.00010545267489711934	0.0022145061728395064
2	16.080000000000002	0.0016229423868312758	9.002057613168725e-05	0.0012705761316872427
2	16.12	0.001558641975308642	2.3148148148148147e-05	0.0012911522633744857
2	16.16	0.0012191358024691357	5.915637860082304e-05	0.0007253086419753087
2	16.2	0.0012628600823045267	3.8580246913580246e-05	0.0009002057613168725
2	16.240000000000002	0.0007253086419753087	2.3148148148148147e-05	0.0004501028806584362
2	16.28	0.0011316872427983538	1.2860082304526749e-05	0.0010365226337448559
2	16.32	0.007896090534979423	0.0011574074074074073	0.003647119341563786
2	16.36	0.002242798353909465	7.973251028806585e-05	0.001851851851851852
2	16.4	0.003104423868312757	0.00013631687242798355	0.002332818930041152
2	16.44	0.0028189300411522633	8.74485596707819e-05	0.0022093621399176954
2	16.48	0.004079218106995885	0.00011574074074074075	0.002685185185185185
2	16.52	0.004750514403292181	0.0004295267489711934	0.002646604938271605
2	16.56	0.007623456790123457	0.0006224279835390946	0.004045781893004115
2	16.6	0.008348765432098766	0.0010133744855967079	0.0041563786008230455
2	16.64	0.010432098765432099	0.0015895061728395062	0.005457818930041152
2	16.68	0.011157407407407408	0.0020910493827160496	0.005841049382716049
2	16.72	0.011905864197530864	0.002116769547325103	0.006442901234567902
2	16.76	0.013436213991769547	0.002409979423868313	0.007757201646090535
2	16.8	0.01764917695473251	0.0035468106995884775	0.008626543209876544
2	16.84	0.013055555555555556	0.002674897119341564	0.007577160493827161
2	16.88	0.011152263374485596	0.002512860082304527	0.006244855967078189
2	16.92	0.010810185185185185	0.002487139917695473	0.005985082304526749
2	16.96	0.007654320987654321	0.00209619341563786	0.004130658436213992
2	17.0	0.007247942386831276	0.0021630658436213993	0.003713991769547325
2	17.04	0.005100308641975308	0.001772119341563786	0.0025437242798353908
2	17.080000000000002	0.004454732510288066	0.0016666666666666668	0.001815843621399177
2	17.12	0.00257201646090535	0.0012139917695473252	0.0010339506172839506
2	17.16	0.002255658436213992	0.0009825102880658436	0.0007741769547325103
2	17.2	0.0014377572016460905	0.0004063786008230453	0.000573559670781893
2	17.240000000000002	0.0018544238683127572	0.00041923868312757203	0.0008153292181069958
2	17.28	0.009423868312757202	0.0025565843621399176	0.003125
2	17.32	0.0032818930041152265	0.001617798353909465	0.0007690329218106996
2	17.36	0.004457304526748971	0.0021759259259259258	0.0010262345679012345
2	17.400000000000002	0.0039377572016460905	0.00220679012345679	0.0004218106995884774
2	17.44	0.004801954732510288	0.002361111111111111	0.0008796296296296296
2	17.48	0.004007201646090535	0.0020859053497942386	0.00016203703703703703
2	17.52	0.00507201646090535	0.002001028806584362	0.0006352880658436214
2	17.56	0.004477880658436214	0.001926440329218107	0.00023662551440329217
2	17.6	0.005030864197530864	0.0018441358024691358	0.0004886831275720165
2	17.64	0.0038374485596707818	0.0013040123456790123	7.716049382716049e-05
2	17.68	0.0037474279835390946	0.0011882716049382716	0.00021862139917695473
2	17.72	0.003227880658436214	0.0008487654320987654	0.00016975308641975308
2	17.76	0.009578189300411523	0.0022685185185185187	0.0023868312757201644
2	17.8	0.001440329218106996	0.00021862139917695473	0.00036522633744855967
2	17.84	0.0020859053497942386	0.0007021604938271605	0.00018261316872427984
2	17.88	0.0025900205761316872	0.0006635802469135803	0.00046810699588477366
2	17.92	0.001206275720164609	0.00046810699588477366	0.00016718106995884774
2	17.96	0.001242283950617284	0.00014660493827160494	0.000360082304526749
2	18.0	0.0009387860082304527	0.0002957818930041152	0.00023405349794238683
2	18.04	0.0012885802469135802	0.00018518518518518518	0.0006121399176954733
2	18.080000000000002	0.0007973251028806584	0.00017232510288065845	0.000367798353909465
2	18.12	0.0010545267489711935	3.8580246913580246e-05	0.0008333333333333334
2	18.16	0.0010416666666666667	3.08641975308642e-05	0.0008101851851851852
2	18.2	0.001484053497942387	3.3436213991769545e-05	0.0011136831275720164
2	18.240000000000002	0.007160493827160494	0.0013400205761316872	0.00290380658436214
2	18.28	0.0019367283950617283	4.6296296296296294e-05	0.001507201646090535
2	18.32	0.002764917695473251	6.944444444444444e-05	0.002109053497942387
2	18.36	0.0035828189300411524	0.00020833333333333335	0.0028935185185185184
2	18.400000000000002	0.005285493827160494	0.00011831275720164609	0.004189814814814815
2	18.44	0.006165123456790124	0.0002314814814814815	0.005131172839506173
2	18.48	0.009071502057613168	0.00023405349794238683	0.007808641975308642
2	18.52	0.008688271604938272	1.02880658436214e-05	0.008176440329218108
2	18.56	0.010643004115226338	2.8292181069958848e-05	0.010097736625514404
2	18.6	0.011201131687242799	0.00024434156378600825	0.010164609053497942
2	18.64	0.012132201646090536	0.00010030864197530864	0.011314300411522633
2	18.68	0.011738683127572017	2.3148148148148147e-05	0.01128343621399177
2	18.72	0.01810185185185185	0.00125	0.013348765432098765
2	18.76	0.012458847736625514	6.430041152263375e-05	0.011702674897119342
2	18.8	0.012330246913580247	0.00012602880658436213	0.011239711934156378
2	18.84	0.011563786008230452	0.00031635802469135804	0.010488683127572016
2	18.88	0.01088991769547325	0.00014917695473251028	0.00986111111111111
2	18.92	0.009827674897119342	0.0004140946502057613	0.008261316872427983
2	18.96	0.008070987654320988	0.0004089506172839506	0.0062037037037037035
2	19.0	0.008991769547325102	0.0006995884773662552	0.006370884773662552
2	19.04	0.007890946502057614	0.0006815843621399177	0.005074588477366256
2	19.080000000000002	0.009081790123456791	0.0011188271604938272	0.004933127572016461
2	19.12	0.009465020576131687	0.0013631687242798354	0.004637345679012346
2	19.16	0.011936728395061729	0.0026157407407407405	0.005164609053497943
2	19.2	0.018063271604938272	0.005030864197530864	0.0062139917695473255
2	19.240000000000002	0.016574074074074074	0.006082818930041152	0.004284979423868312
2	19.28	0.018891460905349794	0.007615740740740741	0.00455761316872428
2	19.32	0.020020576131687243	0.008153292181069959	0.004220679012345679
2	19.36	0.019503600823045267	0.00676954732510288	0.005059156378600823
2	19.400000000000002	0.017651748971193416	0.004989711934156379	0.004989711934156379
2	19.44	0.01750514403292181	0.004948559670781893	0.005126028806584362
2	19.48	0.017227366255144032	0.005097736625514404	0.004783950617283951
2	19.52	0.019753086419753086	0.006167695473251029	0.005534979423868313
2	19.56	0.01885545267489712	0.005529835390946502	0.005985082304526749
2	19.6	0.016751543209876544	0.004560185185185185	0.005437242798353909
2	19.64	0.01157664609053498	0.002021604938271605	0.004621913580246914
2	19.68	0.020617283950617283	0.004508744855967078	0.007978395061728394
2	19.72	0.01580761316872428	0.003258744855967078	0.007021604938271605
2	19.76	0.016080246913580246	0.004056069958847736	0.006507201646090535
2	19.8	0.014151234567901235	0.003647119341563786	0.005895061728395061
2	19.84	0.012806069958847737	0.003580246913580247	0.00459104938271605
2	19.88	0.010313786008230453	0.003726851851851852	0.002741769547325103
2	19.92	0.006710390946502057	0.002170781893004115	0.0014609053497942387
2	19.96	0.006751543209876543	0.002662037037037037	0.0019187242798353909
2	20.0	0.0051337448559670784	0.0026929012345679013	0.0010751028806584362
2	20.04	0.004832818930041153	0.002878086419753086	0.0011959876543209877
2	20.080000000000002	0.0037731481481481483	0.0022659465020576134	0.0011136831275720164
2	20.12	0.0049382716049382715	0.0025437242798353908	0.0017669753086419753
2	20.16	0.010133744855967079	0.003464506172839506	0.0030889917695473253
2	20.2	0.0031867283950617283	0.0019315843621399177	0.000522119341563786
2	20.240000000000002	0.003287037037037037	0.0020318930041152263	0.000625
2	20.28	0.004861111111111111	0.0028343621399176955	0.001412037037037037
2	20.32	0.005056584362139917	0.0021579218106995883	0.0016512345679012346
2	20.36	0.004256687242798354	0.0016023662551440329	0.0017824074074074075
2	20.400000000000002	0.006923868312757202	0.0025282921810699586	0.002955246913580247
2	20.44	0.005661008230452675	0.002433127572016461	0.0022093621399176954
2	20.48	0.00797582304526749	0.0035493827160493828	0.0028343621399176955
2	20.52	0.006453189300411523	0.0030401234567901236	0.001903292181069959
2	20.56	0.00834104938271605	0.003930041152263374	0.0031378600823045266
2	20.6	0.006772119341563786	0.0034284979423868313	0.002358539094650206
2	20.64	0.014894547325102881	0.004758230452674897	0.005841049382716049
2	20.68	0.006291152263374486	0.002623456790123457	0.0023405349794238684
2	20.72	0.009002057613168725	0.00264917695473251	0.004516460905349794
2	20.76	0.00768261316872428	0.0014866255144032922	0.004290123456790124
2	20.8	0.010882201646090535	0.0018055555555555555	0.006383744855967078
2	20.84	0.012952674897119341	0.0027340534979423867	0.006003086419753087
2	20.88	0.013315329218106995	0.0031121399176954733	0.0058461934156378605
2	20.92	0.014143518518518519	0.003258744855967078	0.005727880658436214
2	20.96	0.011381172839506173	0.002487139917695473	0.0047196502057613166
2	21.0	0.012782921810699588	0.0029732510288065844	0.005787037037037037
2	21.04	0.010084876543209876	0.002638888888888889	0.004578189300411523
2	21.080000000000002	0.010658436213991769	0.0023482510288065843	0.005324074074074074
2	21.12	0.016527777777777777	0.0041229423868312754	0.006808127572016461
2	21.16	0.010758744855967077	0.003096707818930041	0.004948559670781893
2	21.2	0.010164609053497942	0.0031275720164609055	0.004166666666666667
2	21.240000000000002	0.010805041152263375	0.003809156378600823	0.004693930041152264
2	21.28	0.009164094650205762	0.0033281893004115225	0.003963477366255144
2	21.32	0.01044238683127572	0.003016975308641975	0.005560699588477366
2	21.36	0.011486625514403293	0.002939814814814815	0.006658950617283951
2	21.400000000000002	0.01190843621399177	0.0028858024691358025	0.006929012345679012
2	21.44	0.012574588477366255	0.0032304526748971195	0.006923868312757202
2	21.48	0.01058641975308642	0.0027340534979423867	0.005856481481481482
2	21.52	0.010941358024691358	0.003212448559670782	0.005439814814814815
2	21.56	0.009169238683127572	0.0031147119341563786	0.003896604938271605
2	21.6	0.017003600823045268	0.004897119341563786	0.006185699588477366
2	21.64	0.009094650205761317	0.0033256172839506173	0.0028215020576131686
2	21.68	0.01128343621399177	0.004277263374485597	0.0032381687242798354
2	21.72	0.010444958847736625	0.003523662551440329	0.003148148148148148
2	21.76	0.010537551440329218	0.0036959876543209876	0.0030272633744855967
2	21.8	0.009066358024691358	0.003719135802469136	0.0022170781893004116
2	21.84	0.010758744855967077	0.003927469135802469	0.0032510288065843622
2	21.88	0.011903292181069959	0.003477366255144033	0.004771090534979424
2	21.92	0.014997427983539095	0.003765432098765432	0.006373456790123457
2	21.96	0.014166666666666666	0.003207304526748971	0.006666666666666667
2	22.0	0.013281893004115227	0.002764917695473251	0.006468621399176954
2	22.04	0.012862654320987654	0.0034310699588477366	0.0054912551440329214
2	22.080000000000002	0.01861111111111111	0.005954218106995885	0.00606224279835391
2	22.12	0.013006687242798354	0.0038425925925925928	0.004925411522633745
2	22.16	0.012672325102880659	0.0039377572016460905	0.00408179012345679
2	22.2	0.011473765432098765	0.004344135802469136	0.0035776748971193414
2	22.240000000000002	0.010452674897119341	0.004771090534979424	0.0026080246913580247
2	22.28	0.011525205761316873	0.004670781893004115	0.0038194444444444443
2	22.32	0.013708847736625514	0.004663065843621399	0.005169753086419753
2	22.36	0.014866255144032921	0.004917695473251029	0.00540380658436214
2	22.400000000000002	0.014611625514403292	0.005195473251028806	0.005
2	22.44	0.012988683127572016	0.005537551440329218	0.004053497942386831
2	22.48	0.013269032921810699	0.005738168724279835	0.00415895061728395
2	22.52	0.010882201646090535	0.004781378600823045	0.004166666666666667
2	22.56	0.01797582304526749	0.006090534979423868	0.00646604938271605
2	22.6	0.009331275720164608	0.0037448559670781893	0.0034542181069958846
2	22.64	0.010043724279835391	0.003413065843621399	0.004151234567901235
2	22.68	0.010496399176954732	0.004079218106995885	0.004511316872427984
2	22.72	0.014038065843621399	0.005056584362139917	0.006190843621399177
2	22.76	0.014194958847736626	0.004552469135802469	0.006934156378600823
2	22.8	0.01639917695473251	0.005195473251028806	0.008099279835390947
2	22.84	0.0170190329218107	0.004830246913580247	0.008564814814814815
2	22.88	0.01737911522633745	0.005902777777777778	0.0077777777777777776
2	22.92	0.015180041152263374	0.0049614197530864195	0.006597222222222222
2	22.96	0.012849794238683128	0.003580246913580247	0.005925925925925926
2	23.0	0.013554526748971193	0.0031301440329218107	0.006795267489711934
2	23.04	0.018269032921810698	0.004279835390946502	0.008441358024691358
2	23.080000000000002	0.01287551440329218	0.0033564814814814816	0.0065020576131687245
2	23.12	0.012394547325102881	0.004102366255144033	0.006337448559670782
2	23.16	0.013032407407407407	0.003991769547325103	0.006270576131687243
2	23.2	0.01327932098765432	0.0036213991769547325	0.00717335390946502
2	23.240000000000002	0.013433641975308643	0.003963477366255144	0.007088477366255144
2	23.28	0.012584876543209876	0.0035982510288065845	0.006826131687242798
2	23.32	0.011983024691358025	0.003016975308641975	0.006875
2	23.36	0.010169753086419753	0.0025694444444444445	0.006118827160493827
2	23.400000000000002	0.009717078189300411	0.0024537037037037036	0.005864197530864198
2	23.44	0.009771090534979423	0.002983539094650206	0.005457818930041152
2	23.48	0.008986625514403292	0.0027623456790123457	0.005169753086419753
2	23.52	0.015733024691358025	0.004338991769547325	0.006679526748971193
2	23.56	0.008467078189300412	0.0029526748971193417	0.004393004115226338
2	23.6	0.009693930041152264	0.0036368312757201647	0.0044907407407407405
2	23.64	0.008786008230452676	0.003935185185185185	0.003840020576131687
2	23.68	0.010028292181069959	0.004760802469135803	0.0035030864197530863
2	23.72	0.009236111111111112	0.00477880658436214	0.0030246913580246914
2	23.76	0.010751028806584363	0.005270061728395062	0.0032690329218106997
2	23.8	0.009758230452674897	0.00503858024691358	0.0029758230452674897
2	23.84	0.010411522633744856	0.004598765432098765	0.0034207818930041154
2	23.88	0.009804526748971193	0.004629629629629629	0.003544238683127572
2	23.92	0.010648148148148148	0.0053395061728395065	0.003330761316872428
2	23.96	0.011059670781893004	0.005907921810699588	0.0032741769547325102
2	24.0	0.019112654320987653	0.00849537037037037	0.005349794238683128
2	24.04	0.012890946502057613	0.00753343621399177	0.0035905349794238682
2	24.080000000000002	0.013117283950617283	0.0072145061728395065	0.003883744855967078
2	24.12	0.013428497942386831	0.007139917695473251	0.003924897119341564
2	24.16	0.013163580246913581	0.0063631687242798355	0.004475308641975309
2	24.2	0.014174382716049382	0.0065946502057613165	0.005033436213991769
2	24.240000000000002	0.014508744855967079	0.006208847736625514	0.005617283950617284
2	24.28	0.01485082304526749	0.00646604938271605	0.005228909465020576
2	24.32	0.013659979423868313	0.005653292181069959	0.005452674897119342
2	24.36	0.014194958847736626	0.005270061728395062	0.005498971193415638
2	24.400000000000002	0.011718106995884773	0.004086934156378601	0.004899691358024692
2	24.44	0.012127057613168724	0.004254115226337449	0.00474022633744856
2	24.48	0.017512860082304526	0.005928497942386831	0.005655864197530864
2	24.52	0.011347736625514403	0.004683641975308642	0.003389917695473251
2	24.560000000000002	0.012116769547325103	0.004483024691358025	0.00400462962962963
2	24.6	0.011440329218106995	0.003667695473251029	0.003184156378600823
2	24.64	0.013909465020576132	0.004097222222222223	0.004629629629629629
2	24.68	0.014915123456790124	0.005249485596707819	0.004423868312757201
2	24.72	0.01534207818930041	0.0052031893004115225	0.005138888888888889
2	24.76	0.013829732510288066	0.004732510288065843	0.004542181069958848
2	24.8	0.013690843621399176	0.0046270576131687245	0.004529320987654321
2	24.84	0.011754115226337448	0.00434156378600823	0.004223251028806585
2	24.88	0.011777263374485597	0.003991769547325103	0.004665637860082304
2	24.92	0.011849279835390946	0.004279835390946502	0.004215534979423868
2	24.96	0.019436728395061727	0.005828189300411523	0.006831275720164609
2	25.0	0.011993312757201646	0.004583333333333333	0.004454732510288066
2	25.04	0.010902777777777779	0.004699074074074074	0.003904320987654321
2	25.080000000000002	0.009462448559670782	0.003935185185185185	0.003587962962962963
2	25.12	0.007551440329218107	0.0031224279835390945	0.0030504115226337447
2	25.16	0.008685699588477366	0.004233539094650206	0.002435699588477366
2	25.2	0.009588477366255144	0.00474022633744856	0.002600308641975309
2	25.240000000000002	0.011203703703703704	0.004768518518518518	0.003935185185185185
2	25.28	0.011165123456790124	0.005128600823045268	0.003485082304526749
2	25.32	0.013423353909465021	0.0056507201646090535	0.004382716049382716
2	25.36	0.013034979423868312	0.005841049382716049	0.0036702674897119343
2	25.400000000000002	0.013906893004115226	0.006442901234567902	0.004061213991769548
2	25.44	0.017921810699588477	0.007111625514403292	0.005290637860082305
2	25.48	0.01022633744855967	0.004356995884773663	0.003006687242798354
2	25.52	0.009130658436213992	0.003978909465020576	0.002602880658436214
2	25.560000000000002	0.010316358024691358	0.0042361111111111115	0.0033410493827160494
2	25.6	0.01107253086419753	0.004498456790123457	0.003909465020576132
2	25.64	0.011558641975308643	0.0042824074074074075	0.004166666666666667
2	25.68	0.012919238683127571	0.004799382716049383	0.005131172839506173
2	25.72	0.011772119341563785	0.004297839506172839	0.005437242798353909
2	25.76	0.012541152263374485	0.004403292181069959	0.006188271604938272
2	25.8	0.011213991769547325	0.004140946502057613	0.005640432098765432
2	25.84	0.013016975308641975	0.004588477366255144	0.006553497942386831
2	25.88	0.012001028806584362	0.003580246913580247	0.006514917695473251
2	25.92	0.020720164609053498	0.006023662551440329	0.008780864197530864
2	25.96	0.01249485596707819	0.0041460905349794235	0.006463477366255144
2	26.0	0.011831275720164609	0.003464506172839506	0.005715020576131687
2	26.04	0.008585390946502057	0.0021502057613168725	0.004886831275720165
2	26.080000000000002	0.008356481481481482	0.002132201646090535	0.004117798353909465
2	26.12	0.010213477366255145	0.0038117283950617285	0.004058641975308642
2	26.16	0.010717592592592593	0.004683641975308642	0.003719135802469136
2	26.2	0.013410493827160494	0.005033436213991769	0.005167181069958848
2	26.240000000000002	0.012698045267489712	0.004951131687242798	0.004526748971193415
2	26.28	0.01529320987654321	0.005434670781893004	0.005426954732510288
2	26.32	0.015380658436213992	0.005748456790123457	0.0047299382716049386
2	26.36	0.017381687242798354	0.006278292181069959	0.005187757201646091
2	26.400000000000002	0.020468106995884774	0.007055041152263374	0.005465534979423869
2	26.44	0.014884259259259259	0.005244341563786008	0.003279320987654321
2	26.48	0.014675925925925926	0.005069444444444444	0.0034825102880658436
2	26.52	0.013978909465020575	0.004711934156378601	0.0035056584362139916
2	26.560000000000002	0.01346707818930041	0.004356995884773663	0.0037217078189300413
2	26.6	0.015655864197530865	0.005455246913580247	0.0044444444444444444
2	26.64	0.01734567901234568	0.007242798353909465	0.004269547325102881
2	26.68	0.016833847736625513	0.006877572016460906	0.004002057613168724
2	26.72	0.017037037037037038	0.0070653292181069955	0.0036368312757201647
2	26.76	0.01667438271604938	0.006954732510288066	0.0035416666666666665
2	26.8	0.016517489711934157	0.006401748971193415	0.003966049382716049
2	26.84	0.01397633744855967	0.00485082304526749	0.0033924897119341564
2	26.88	0.018775720164609055	0.006599794238683128	0.004459876543209876
2	26.92	0.010938786008230453	0.0046270576131687245	0.0017103909465020577
2	26.96	0.011594650205761317	0.004845679012345679	0.0019367283950617283
2	27.0	0.00933641975308642	0.003729423868312757	0.0015380658436213992
2	27.04	0.010576131687242798	0.00397119341563786	0.0024537037037037036
2	27.080000000000002	0.011278292181069958	0.004621913580246914	0.0024742798353909463
2	27.12	0.01081275720164609	0.004279835390946502	0.0025565843621399176
2	27.16	0.010185185185185186	0.0037731481481481483	0.0025
2	27.2	0.008451646090534979	0.0032896090534979424	0.002139917695473251
2	27.240000000000002	0.008973765432098765	0.003726851851851852	0.001970164609053498
2	27.28	0.008315329218106996	0.0037448559670781893	0.0015252057613168724
2	27.32	0.009830246913580247	0.004840534979423868	0.0018672839506172839
2	27.36	0.01493827160493827	0.006512345679012346	0.00334619341563786
2	27.400000000000002	0.009956275720164609	0.005465534979423869	0.0015792181069958849
2	27.44	0.00874485596707819	0.00532664609053498	0.0014068930041152264
2	27.48	0.010588991769547326	0.005303497942386832	0.0027957818930041153
2	27.52	0.009058641975308642	0.004606481481481481	0.0027623456790123457
2	27.560000000000002	0.00952932098765432	0.004166666666666667	0.0034979423868312758
2	27.6	0.008312757201646091	0.003222736625514403	0.0033770576131687243
2	27.64	0.008266460905349795	0.0034953703703703705	0.003449074074074074
2	27.68	0.009097222222222222	0.004531893004115227	0.003587962962962963
2	27.72	0.009436728395061728	0.005452674897119342	0.003220164609053498
2	27.76	0.011062242798353909	0.006185699588477366	0.0042026748971193415
2	27.8	0.009061213991769547	0.006193415637860082	0.002536008230452675
2	27.84	0.016334876543209878	0.00787037037037037	0.005126028806584362
2	27.88	0.007497427983539095	0.004483024691358025	0.0024305555555555556
2	27.92	0.008994341563786009	0.004400720164609053	0.003500514403292181
2	27.96	0.007705761316872428	0.0032818930041152265	0.003924897119341564
2	28.0	0.00761059670781893	0.002991255144032922	0.004027777777777778
2	28.04	0.007291666666666667	0.002309670781893004	0.004423868312757201
2	28.080000000000002	0.007121913580246914	0.0023148148148148147	0.00393261316872428
2	28.12	0.00720679012345679	0.0015560699588477367	0.00466820987654321
2	28.16	0.0077880658436213996	0.001993312757201646	0.004822530864197531
2	28.2	0.010185185185185186	0.0033281893004115225	0.005619855967078189
2	28.240000000000002	0.011013374485596708	0.00352880658436214	0.006082818930041152
2	28.28	0.013253600823045268	0.004495884773662551	0.0072145061728395065
2	28.32	0.018294753086419754	0.00570216049382716	0.00823045267489712
2	28.36	0.013804012345679012	0.004781378600823045	0.007523148148148148
2	28.400000000000002	0.013955761316872428	0.00441358024691358	0.007132201646090535
2	28.44	0.014696502057613168	0.004002057613168724	0.008065843621399177
2	28.48	0.013994341563786008	0.0025694444444444445	0.008101851851851851
2	28.52	0.014097222222222223	0.0015174897119341563	0.008991769547325102
2	28.560000000000002	0.013647119341563785	0.00041923868312757203	0.009174382716049383
2	28.6	0.012847222222222222	0.000257201646090535	0.009372427983539095
2	28.64	0.011893004115226338	0.00022119341563786008	0.008503086419753086
2	28.68	0.009753086419753086	9.259259259259259e-05	0.007574588477366255
2	28.72	0.008505658436213991	5.1440329218106995e-05	0.0065715020576131685
2	28.76	0.006556069958847737	1.800411522633745e-05	0.005151748971193416
2	28.8	0.013479938271604939	0.0016255144032921811	0.00694701646090535
2	28.84	0.005895061728395061	3.3436213991769545e-05	0.004516460905349794
2	28.88	0.006751543209876543	8.23045267489712e-05	0.005383230452674897
2	28.92	0.0065020576131687245	4.372427983539095e-05	0.005583847736625514
2	28.96	0.007435699588477366	0.00014917695473251028	0.006550925925925926
2	29.0	0.006774691358024692	0.00025205761316872427	0.005545267489711934
2	29.04	0.009593621399176955	0.0002623456790123457	0.007849794238683127
2	29.080000000000002	0.009699074074074074	0.00020833333333333335	0.008024691358024692
2	29.12	0.010131172839506174	6.430041152263375e-05	0.008703703703703703
2	29.16	0.010861625514403292	3.08641975308642e-05	0.009454732510288066
2	29.2	0.011478909465020577	0.00029063786008230453	0.009963991769547325
2	29.240000000000002	0.011051954732510288	0.00039609053497942386	0.00915380658436214
2	29.28	0.015712448559670782	0.001800411522633745	0.009531893004115227
2	29.32	0.01098508230452675	0.000977366255144033	0.00768261316872428
2	29.36	0.009693930041152264	0.001242283950617284	0.0057536008230452676
2	29.400000000000002	0.00974022633744856	0.0014763374485596708	0.004750514403292181
2	29.44	0.009200102880658437	0.001345164609053498	0.004266975308641975
2	29.48	0.009290123456790124	0.001720679012345679	0.003652263374485597
2	29.52	0.007752057613168725	0.0015329218106995884	0.0022993827160493825
2	29.560000000000002	0.0084130658436214	0.0018544238683127572	0.0027469135802469136
2	29.6	0.008310185185185184	0.0018492798353909464	0.0026568930041152264
2	29.64	0.007968106995884773	0.002029320987654321	0.002271090534979424
2	29.68	0.008726851851851852	0.0020498971193415637	0.0027906378600823043
2	29.72	0.00742798353909465	0.002065329218106996	0.0019881687242798356
2	29.76	0.013369341563786009	0.003397633744855967	0.004138374485596708
2	29.8	0.005588991769547325	0.0017386831275720165	0.001448045267489712
2	29.84	0.0059156378600823045	0.0013323045267489711	0.0019727366255144034
2	29.88	0.0037088477366255144	0.0008667695473251029	0.0012397119341563787
2	29.92	0.004107510288065844	0.0008076131687242799	0.0016563786008230452
2	29.96	0.0024819958847736626	0.0003935185185185185	0.0012834362139917696
2	30.0	0.003523662551440329	0.00043724279835390947	0.0018287037037037037
2	30.04	0.001463477366255144	9.002057613168725e-05	0.001000514403292181
2	30.080000000000002	0.0022736625514403292	9.516460905349794e-05	0.0013914609053497942
2	30.12	0.0008770576131687243	7.716049382716049e-05	0.0006147119341563787
2	30.16	0.001617798353909465	2.5720164609053497e-05	0.0010390946502057614
2	30.2	0.0014994855967078188	5.915637860082304e-05	0.0011574074074074073
2	30.240000000000002	0.008834876543209877	0.00165380658436214	0.003335905349794239
2	30.28	0.0011496913580246913	5.915637860082304e-05	0.0007175925925925926
2	30.32	0.001455761316872428	7.20164609053498e-05	0.0010545267489711935
2	30.36	0.0012294238683127573	0.00010030864197530864	0.0006893004115226338
2	30.400000000000002	0.0009002057613168725	6.17283950617284e-05	0.0005812757201646091
2	30.44	0.001484053497942387	0.0006790123456790123	0.0004861111111111111
2	30.48	0.0006224279835390946	3.60082304526749e-05	0.0005169753086419753
2	30.52	0.0010108024691358026	0.0001080246913580247	0.0005761316872427984
2	30.560000000000002	0.0006172839506172839	0.0	0.0005684156378600823
2	30.6	0.0009953703703703704	4.886831275720165e-05	0.0007253086419753087
2	30.64	0.0006481481481481481	1.54320987654321e-05	0.0005041152263374485
2	30.68	0.0009362139917695473	2.3148148148148147e-05	0.00044238683127572015
2	30.72	0.007003600823045268	0.0014994855967078188	0.002229938271604938
2	30.76	0.0008950617283950618	0.00011316872427983539	0.0003112139917695473
2	30.8	0.002001028806584362	0.00036265432098765433	0.0008436213991769547
2	30.84	0.0005606995884773662	0.00011059670781893004	9.516460905349794e-05
2	30.88	0.0016589506172839507	9.002057613168725e-05	0.0008564814814814815
2	30.92	0.00026748971193415636	1.54320987654321e-05	5.6584362139917696e-05
2	30.96	0.0007664609053497942	6.687242798353909e-05	0.00037294238683127575
2	31.0	0.00020833333333333335	2.3148148148148147e-05	1.54320987654321e-05
2	31.04	0.0009053497942386831	2.57201646090535e-06	0.0004886831275720165
2	31.080000000000002	0.0016666666666666668	7.71604938271605e-06	0.0012962962962962963
2	31.12	0.0027391975308641977	3.3436213991769545e-05	0.0022479423868312755
2	31.16	0.0024794238683127573	5.1440329218107e-06	0.002170781893004115
2	31.2	0.009781378600823046	0.0016332304526748972	0.004439300411522634
2	31.240000000000002	0.0032741769547325102	3.3436213991769545e-05	0.0026286008230452674
2	31.28	0.004094650205761317	1.54320987654321e-05	0.0035468106995884775
2	31.32	0.005686728395061728	0.00011831275720164609	0.00444701646090535
2	31.36	0.006370884773662552	0.00041152263374485596	0.004498456790123457
2	31.400000000000002	0.006712962962962963	0.000264917695473251	0.00489454732510288
2	31.44	0.005380658436213992	7.716049382716049e-05	0.004218106995884774
2	31.48	0.005717592592592593	5.1440329218106995e-05	0.004552469135802469
2	31.52	0.005131172839506173	0.0004989711934156379	0.003742283950617284
2	31.560000000000002	0.004783950617283951	0.0002700617283950617	0.003631687242798354
2	31.6	0.003996913580246913	0.0003755144032921811	0.0027700617283950616
2	31.64	0.003515946502057613	7.973251028806585e-05	0.002700617283950617
2	31.68	0.007811213991769548	0.000941358024691358	0.003991769547325103
2	31.720000000000002	0.002662037037037037	0.00011316872427983539	0.001851851851851852
2	31.76	0.00330761316872428	0.00029063786008230453	0.0018338477366255145
2	31.8	0.0031018518518518517	0.0007638888888888889	0.0015303497942386831
2	31.84	0.0038245884773662553	0.0014506172839506173	0.00125
2	31.88	0.0037680041152263373	0.0017618312757201645	0.0006995884773662552
2	31.92	0.0066743827160493825	0.0021604938271604936	0.0027391975308641977
2	31.96	0.007821502057613169	0.002147633744855967	0.003425925925925926
2	32.0	0.009714506172839506	0.002476851851851852	0.004737654320987654
2	32.04	0.010715020576131688	0.0020267489711934157	0.005943930041152263
2	32.08	0.013328189300411523	0.001934156378600823	0.008377057613168724
2	32.12	0.01375	0.0015303497942386831	0.00926954732510288
2	32.160000000000004	0.02058641975308642	0.00257201646090535	0.012204218106995885
2	32.2	0.01393775720164609	0.0011059670781893003	0.00992798353909465
2	32.24	0.013413065843621398	0.0008873456790123457	0.009974279835390946
2	32.28	0.012301954732510289	0.0003343621399176955	0.009737654320987655
2	32.32	0.009205246913580246	8.74485596707819e-05	0.007818930041152264
2	32.36	0.006715534979423868	0.00018518518518518518	0.005146604938271605
2	32.4	0.004287551440329218	6.17283950617284e-05	0.0028266460905349796
2	32.44	0.004861111111111111	0.0003034979423868313	0.002808641975308642
2	32.480000000000004	0.0031661522633744856	7.71604938271605e-06	0.002361111111111111
2	32.52	0.0036959876543209876	7.973251028806585e-05	0.0022453703703703702
2	32.56	0.0021270576131687245	4.6296296296296294e-05	0.0017335390946502057
2	32.6	0.003029835390946502	0.00016975308641975308	0.001903292181069959
2	32.64	0.007700617283950617	0.0012191358024691357	0.003539094650205761
2	32.68	0.0021244855967078187	3.08641975308642e-05	0.0016023662551440329
2	32.72	0.002294238683127572	6.430041152263375e-05	0.0017849794238683128
2	32.76	0.002042181069958848	9.77366255144033e-05	0.0014994855967078188
2	32.8	0.00238940329218107	5.6584362139917696e-05	0.0019110082304526748
2	32.84	0.0017258230452674897	3.8580246913580246e-05	0.0013837448559670782
2	32.88	0.002564300411522634	5.915637860082304e-05	0.0020910493827160496
2	32.92	0.0021733539094650205	1.800411522633745e-05	0.0019367283950617283
2	32.96	0.0030838477366255143	0.0002726337448559671	0.002119341563786008
2	33.0	0.00198559670781893	5.1440329218106995e-05	0.0015020576131687243
2	33.04	0.003243312757201646	0.00023919753086419754	0.0021604938271604936
2	33.08	0.002523148148148148	0.0002700617283950617	0.0016383744855967078
2	33.12	0.00856224279835391	0.001669238683127572	0.0033487654320987653
2	33.160000000000004	0.002574588477366255	0.00045781893004115225	0.0010236625514403292
2	33.2	0.0037731481481481483	0.0007613168724279835	0.0017489711934156379
2	33.24	0.0028626543209876545	0.0008384773662551441	0.0006404320987654321
2	33.28	0.005419238683127572	0.0012782921810699588	0.001558641975308642
2	33.32	0.007013888888888889	0.00165380658436214	0.0017155349794238683
2	33.36	0.010123456790123457	0.0022247942386831275	0.0030606995884773663
2	33.4	0.012301954732510289	0.0032407407407407406	0.003706275720164609
2	33.44	0.014951131687242799	0.004284979423868312	0.00400977366255144
2	33.480000000000004	0.019601337448559672	0.006347736625514403	0.005100308641975308
2	33.52	0.020411522633744857	0.007602880658436214	0.004727366255144033
2	33.56	0.021113683127572017	0.008022119341563785	0.0047299382716049386
2	33.6	0.023945473251028807	0.007744341563786008	0.006013374485596708
2	33.64	0.018171296296296297	0.005048868312757202	0.004377572016460905
2	33.68	0.01713991769547325	0.004169238683127572	0.005290637860082305
2	33.72	0.01882201646090535	0.005213477366255144	0.0060416666666666665
2	33.76	0.017435699588477366	0.005416666666666667	0.005455246913580247
2	33.8	0.01661522633744856	0.005424382716049383	0.004732510288065843
2	33.84	0.01713991769547325	0.004753086419753087	0.006003086419753087
2	33.88	0.01890946502057613	0.0037114197530864197	0.009300411522633745
2	33.92	0.022229938271604938	0.0038425925925925928	0.012152777777777778
2	33.96	0.02345164609053498	0.0048353909465020575	0.012438271604938272
2	34.0	0.02271090534979424	0.0047196502057613166	0.01217335390946502
2	34.04	0.018587962962962962	0.0038580246913580245	0.01061985596707819
2	34.08	0.02344135802469136	0.0051337448559670784	0.012348251028806585
2	34.12	0.015733024691358025	0.003464506172839506	0.009691358024691357
2	34.160000000000004	0.014084362139917695	0.003978909465020576	0.007880658436213992
2	34.2	0.010534979423868314	0.0022145061728395064	0.006177983539094651
2	34.24	0.008032407407407408	0.001412037037037037	0.004969135802469136
2	34.28	0.006756687242798354	0.0009902263374485596	0.0040997942386831274
2	34.32	0.006957304526748971	0.002358539094650206	0.003155864197530864
2	34.36	0.009220679012345679	0.00323559670781893	0.0035570987654320986
2	34.4	0.009295267489711934	0.0037962962962962963	0.003351337448559671
2	34.44	0.010830761316872427	0.00418724279835391	0.0038194444444444443
2	34.480000000000004	0.010498971193415639	0.003919753086419753	0.004279835390946502
2	34.52	0.013495370370370371	0.004897119341563786	0.004904835390946502
2	34.56	0.01773405349794239	0.0056507201646090535	0.006268004115226338
2	34.6	0.012047325102880658	0.004326131687242799	0.00448559670781893
2	34.64	0.00849537037037037	0.0029603909465020575	0.0035468106995884775
2	34.68	0.007857510288065844	0.002381687242798354	0.00330761316872428
2	34.72	0.0033204732510288067	0.000779320987654321	0.0015432098765432098
2	34.76	0.0040637860082304526	0.0006121399176954733	0.0016486625514403291
2	34.800000000000004	0.001962448559670782	0.0004861111111111111	0.0009490740740740741
2	34.84	0.0034825102880658436	0.0004552469135802469	0.0015920781893004115
2	34.88	0.003374485596707819	0.000462962962962963	0.001669238683127572
2	34.92	0.0034079218106995886	0.00041923868312757203	0.0017155349794238683
2	34.96	0.0039017489711934156	0.0006944444444444445	0.001926440329218107
2	35.0	0.00418724279835391	0.000941358024691358	0.001934156378600823
2	35.04	0.011900720164609054	0.0028600823045267488	0.0045241769547325105
2	35.08	0.004660493827160494	0.0007381687242798354	0.0024588477366255146
2	35.12	0.003690843621399177	0.0001440329218106996	0.0023919753086419754
2	35.160000000000004	0.0033153292181069957	9.77366255144033e-05	0.002232510288065844
2	35.2	0.003832304526748971	0.00019804526748971193	0.0026671810699588475
2	35.24	0.003125	8.23045267489712e-05	0.0020704732510288064
2	35.28	0.0038425925925925928	0.00022376543209876544	0.0025282921810699586
2	35.32	0.00367798353909465	0.0004912551440329218	0.00216820987654321
2	35.36	0.003449074074074074	0.000720164609053498	0.001934156378600823
2	35.4	0.004002057613168724	0.00038580246913580245	0.0025900205761316872
2	35.44	0.0025411522633744855	0.0002726337448559671	0.0019058641975308642
2	35.480000000000004	0.003989197530864197	0.00035493827160493826	0.002978395061728395
2	35.52	0.009593621399176955	0.0017824074074074075	0.004454732510288066
2	35.56	0.0028703703703703703	0.00012088477366255144	0.0021579218106995883
2	35.6	0.002512860082304527	0.00010030864197530864	0.0021296296296296298
2	35.64	0.002965534979423868	7.716049382716049e-05	0.0025694444444444445
2	35.68	0.0020190329218106994	1.2860082304526749e-05	0.001772119341563786
2	35.72	0.002878086419753086	2.3148148148148147e-05	0.0025205761316872428
2	35.76	0.0013631687242798354	4.372427983539095e-05	0.0012448559670781892
2	35.800000000000004	0.0018106995884773663	7.458847736625514e-05	0.001419753086419753
2	35.84	0.000668724279835391	3.08641975308642e-05	0.0005632716049382716
2	35.88	0.0014068930041152264	3.8580246913580246e-05	0.0009619341563786008
2	35.92	0.0010853909465020576	4.6296296296296294e-05	0.0007947530864197531
2	35.96	0.0014609053497942387	7.716049382716049e-05	0.0008693415637860083
2	36.0	0.007785493827160494	0.0015277777777777779	0.003065843621399177
2	36.04	0.0009516460905349795	0.0001286008230452675	0.0003935185185185185
2	36.08	0.0011368312757201646	0.0007175925925925926	0.00020833333333333335
2	36.12	0.0010030864197530865	0.000522119341563786	0.00030092592592592595
2	36.160000000000004	0.0015715020576131688	0.0009902263374485596	0.00022119341563786008
2	36.2	0.0014866255144032922	0.0011625514403292181	0.00019032921810699588
2	36.24	0.0018338477366255145	0.0013323045267489711	0.00011059670781893004
2	36.28	0.0014814814814814814	0.0011779835390946503	9.259259259259259e-05
2	36.32	0.0015895061728395062	0.0009310699588477366	0.0002314814814814815
2	36.36	0.0006198559670781893	0.00045267489711934157	4.11522633744856e-05
2	36.4	0.0005015432098765432	0.0001388888888888889	0.0001234567901234568
2	36.44	0.00036265432098765433	2.5720164609053497e-05	0.00024176954732510288
2	36.480000000000004	0.007785493827160494	0.0018930041152263374	0.0022608024691358024
2	36.52	0.001206275720164609	0.0003446502057613169	0.0004501028806584362
2	36.56	0.0008204732510288066	0.00011316872427983539	0.0004783950617283951
2	36.6	0.0012217078189300412	0.0003266460905349794	0.000573559670781893
2	36.64	0.00084619341563786	7.458847736625514e-05	0.0006584362139917696
2	36.68	0.001198559670781893	0.00010288065843621399	0.0009053497942386831
2	36.72	0.0008950617283950618	1.800411522633745e-05	0.0008050411522633745
2	36.76	0.00125	3.8580246913580246e-05	0.0010673868312757202
2	36.800000000000004	0.0010699588477366254	8.23045267489712e-05	0.0008976337448559671
2	36.84	0.0011265432098765433	5.1440329218106995e-05	0.0009516460905349795
2	36.88	0.0008436213991769547	3.08641975308642e-05	0.0007175925925925926
2	36.92	0.0008256172839506173	5.6584362139917696e-05	0.0006327160493827161
2	36.96	0.006772119341563786	0.0012139917695473252	0.0025925925925925925
2	37.0	0.0005555555555555556	5.1440329218106995e-05	0.00024176954732510288
2	37.04	0.000529835390946502	8.23045267489712e-05	0.00026748971193415636
2	37.08	0.0003292181069958848	5.6584362139917696e-05	0.00020061728395061727
2	37.12	0.001440329218106996	4.6296296296296294e-05	0.0012988683127572015
2	37.160000000000004	0.0017026748971193416	3.8580246913580246e-05	0.0015972222222222223
2	37.2	0.0024794238683127573	3.08641975308642e-05	0.002204218106995885
2	37.24	0.0021244855967078187	1.800411522633745e-05	0.0020036008230452677
2	37.28	0.0027597736625514404	1.800411522633745e-05	0.002476851851851852
2	37.32	0.0024074074074074076	7.71604938271605e-06	0.0022736625514403292
2	37.36	0.00283179012345679	7.71604938271605e-06	0.0025617283950617282
2	37.4	0.0027083333333333334	5.1440329218107e-06	0.0023945473251028807
2	37.44	0.00877829218106996	0.0012319958847736626	0.004405864197530864
2	37.480000000000004	0.003397633744855967	5.1440329218106995e-05	0.0024665637860082305
2	37.52	0.003148148148148148	0.00017232510288065845	0.0020833333333333333
2	37.56	0.004135802469135802	0.0007998971193415638	0.0019367283950617283
2	37.6	0.004477880658436214	0.0019393004115226338	0.0015560699588477367
2	37.64	0.007430555555555556	0.00330761316872428	0.0017232510288065844
2	37.68	0.008310185185185184	0.0039146090534979425	0.0024691358024691358
2	37.72	0.00996141975308642	0.0038245884773662553	0.003227880658436214
2	37.76	0.008166152263374485	0.002638888888888889	0.0036368312757201647
2	37.800000000000004	0.009495884773662552	0.0020910493827160496	0.0043621399176954736
2	37.84	0.010329218106995885	0.002559156378600823	0.004233539094650206
2	37.88	0.012939814814814815	0.004431584362139918	0.0035622427983539096
2	37.92	0.017816358024691357	0.005864197530864198	0.004310699588477366
2	37.96	0.013662551440329218	0.004454732510288066	0.0034284979423868313
2	38.0	0.013101851851851852	0.0037345679012345677	0.003816872427983539
2	38.04	0.01275462962962963	0.0028137860082304528	0.004120370370370371
2	38.08	0.012379115226337448	0.0022247942386831275	0.004472736625514403
2	38.12	0.01378858024691358	0.003575102880658436	0.004609053497942387
2	38.160000000000004	0.015640432098765433	0.005177469135802469	0.00433641975308642
2	38.2	0.014567901234567901	0.00537037037037037	0.003374485596707819
2	38.24	0.015339506172839506	0.005375514403292181	0.003978909465020576
2	38.28	0.013652263374485597	0.004763374485596708	0.0034182098765432097
2	38.32	0.013924897119341563	0.004763374485596708	0.0033204732510288067
2	38.36	0.01164866255144033	0.004171810699588477	0.002800925925925926
2	38.4	0.017348251028806584	0.005606995884773662	0.004457304526748971
2	38.44	0.0092309670781893	0.003477366255144033	0.0013580246913580246
2	38.480000000000004	0.01036522633744856	0.0035313786008230453	0.0016049382716049382
2	38.52	0.009351851851851853	0.002890946502057613	0.0016975308641975309
2	38.56	0.007934670781893005	0.002196502057613169	0.0016846707818930042
2	38.6	0.006512345679012346	0.001890432098765432	0.0010236625514403292
2	38.64	0.003978909465020576	0.0009156378600823045	0.00084619341563786
2	38.68	0.002548868312757202	0.00044238683127572015	0.0008641975308641976
2	38.72	0.0013786008230452676	4.6296296296296294e-05	0.0005838477366255144
2	38.76	0.0016975308641975309	0.00022376543209876544	0.0005992798353909465
2	38.800000000000004	0.0018930041152263374	0.00016975308641975308	0.0006044238683127572
2	38.84	0.0025282921810699586	0.0002623456790123457	0.0009104938271604938
2	38.88	0.008261316872427983	0.0016332304526748972	0.002507716049382716
2	38.92	0.001736111111111111	0.00014660493827160494	0.0005889917695473251
2	38.96	0.003104423868312757	0.0001954732510288066	0.0011188271604938272
2	39.0	0.002103909465020576	0.00020061728395061727	0.0008384773662551441
2	39.04	0.002332818930041152	0.00019290123456790122	0.0011239711934156378
2	39.08	0.0019804526748971193	9.002057613168725e-05	0.0015766460905349794
2	39.12	0.003909465020576132	0.0003215020576131687	0.002507716049382716
2	39.160000000000004	0.003989197530864197	0.00018775720164609054	0.002911522633744856
2	39.2	0.004948559670781893	0.0003112139917695473	0.0033050411522633745
2	39.24	0.003968621399176955	0.00011831275720164609	0.0032021604938271605
2	39.28	0.004699074074074074	0.00025205761316872427	0.0037371399176954734
2	39.32	0.0036651234567901233	3.08641975308642e-05	0.0034233539094650207
2	39.36	0.010244341563786008	0.001388888888888889	0.005447530864197531
2	39.4	0.004130658436213992	8.487654320987654e-05	0.0031893004115226336
2	39.44	0.004233539094650206	0.0001748971193415638	0.003132716049382716
2	39.480000000000004	0.0038271604938271606	0.00022890946502057612	0.0027237654320987656
2	39.52	0.004086934156378601	0.00035493827160493826	0.0025797325102880657
2	39.56	0.0042309670781893	0.00024434156378600825	0.002764917695473251
2	39.6	0.004254115226337449	0.0004963991769547325	0.002199074074074074
2	39.64	0.005082304526748971	0.0004475308641975309	0.0024922839506172838
2	39.68	0.004981995884773663	0.0007536008230452675	0.001440329218106996
2	39.72	0.00646604938271605	0.0012834362139917696	0.001779835390946502
2	39.76	0.006118827160493827	0.001242283950617284	0.001059670781893004
2	39.800000000000004	0.006607510288065843	0.0014583333333333334	0.0017515432098765432
2	39.84	0.011229423868312757	0.0025900205761316872	0.0031738683127572015
2	39.88	0.005401234567901234	0.0012474279835390947	0.0009593621399176954
2	39.92	0.004879115226337449	0.0010416666666666667	0.0004938271604938272
2	39.96	0.004143518518518519	0.0006944444444444445	0.0009593621399176954
2	40.0	0.004117798353909465	0.0011265432098765433	0.00036522633744855967
2	40.04	0.004251543209876543	0.0013143004115226337	0.0006455761316872428
2	40.08	0.005002572016460905	0.0016255144032921811	0.00044238683127572015
2	40.12	0.003284465020576132	0.0012037037037037038	0.0004655349794238683
2	40.160000000000004	0.00496656378600823	0.0014763374485596708	0.0007458847736625515
2	40.2	0.0025180041152263375	0.0010545267489711935	9.002057613168725e-05
2	40.24	0.0035622427983539096	0.001095679012345679	0.0004603909465020576
2	40.28	0.002780349794238683	0.00102880658436214	0.00011831275720164609
2	40.32	0.010805041152263375	0.002726337448559671	0.0027237654320987656
2	40.36	0.003976337448559671	0.0008847736625514403	0.00019290123456790122
2	40.4	0.00492283950617284	0.0010262345679012345	0.0005324074074074074
2	40.44	0.003631687242798354	0.000727880658436214	7.716049382716049e-05
2	40.480000000000004	0.0038940329218106998	0.0008333333333333334	0.00029063786008230453
2	40.52	0.002772633744855967	0.00033950617283950616	7.20164609053498e-05
2	40.56	0.0019521604938271605	0.000360082304526749	0.0002546296296296296
2	40.6	0.0010776748971193415	0.00018518518518518518	0.0002494855967078189
2	40.64	0.0013503086419753086	7.458847736625514e-05	0.0001800411522633745
2	40.68	0.0015432098765432098	6.17283950617284e-05	0.0004295267489711934
2	40.72	0.0008101851851851852	1.800411522633745e-05	0.0004063786008230453
2	40.76	0.0011291152263374485	6.17283950617284e-05	0.00048353909465020576
2	40.800000000000004	0.007662037037037037	0.0013348765432098766	0.0029809670781893003
2	40.84	0.0013271604938271606	3.8580246913580246e-05	0.0007818930041152264
2	40.88	0.0024074074074074076	5.1440329218106995e-05	0.0017901234567901235
2	40.92	0.0021013374485596707	6.687242798353909e-05	0.001095679012345679
2	40.96	0.0024382716049382715	2.8292181069958848e-05	0.0018801440329218107
2	41.0	0.0030092592592592593	5.6584362139917696e-05	0.0018775720164609054
2	41.04	0.0028343621399176955	7.973251028806585e-05	0.00231738683127572
2	41.08	0.003207304526748971	0.00015432098765432098	0.002242798353909465
2	41.12	0.003338477366255144	0.00017746913580246913	0.0024074074074074076
2	41.160000000000004	0.0024974279835390948	5.915637860082304e-05	0.0018930041152263374
2	41.2	0.0033667695473251027	4.11522633744856e-05	0.0029012345679012346
2	41.24	0.002685185185185185	2.8292181069958848e-05	0.002361111111111111
2	41.28	0.009295267489711934	0.0012268518518518518	0.004387860082304526
2	41.32	0.0022659465020576134	4.886831275720165e-05	0.0017772633744855967
2	41.36	0.0024974279835390948	6.430041152263375e-05	0.0019393004115226338
2	41.4	0.0011342592592592593	3.8580246913580246e-05	0.0006995884773662552
2	41.44	0.001990740740740741	0.00010288065843621399	0.0015972222222222223
2	41.480000000000004	0.0006378600823045268	1.2860082304526749e-05	0.00023919753086419754
2	41.52	0.0017232510288065844	2.3148148148148147e-05	0.0013400205761316872
2	41.56	0.0004912551440329218	5.1440329218107e-06	0.00023919753086419754
2	41.6	0.0016460905349794238	2.8292181069958848e-05	0.0012139917695473252
2	41.64	0.0008976337448559671	5.1440329218107e-06	0.0006944444444444445
2	41.68	0.0005992798353909465	1.800411522633745e-05	0.0005401234567901234
2	41.72	0.0006815843621399177	2.05761316872428e-05	0.0005401234567901234
2	41.76	0.006273148148148148	0.0011754115226337448	0.00227880658436214
2	41.800000000000004	0.0009619341563786008	6.17283950617284e-05	0.00048353909465020576
2	41.84	0.0012319958847736626	6.944444444444444e-05	0.0005967078189300411
2	41.88	0.0015277777777777779	8.23045267489712e-05	0.0004140946502057613
2	41.92	0.0007690329218106996	0.00011059670781893004	0.00012602880658436213
2	41.96	0.0011574074074074073	0.0001646090534979424	0.00038580246913580245
2	42.0	0.0007073045267489712	3.8580246913580246e-05	0.00038065843621399177
2	42.04	0.0014660493827160495	0.00020061728395061727	0.0006867283950617284
2	42.08	0.0006275720164609053	5.1440329218106995e-05	0.00036522633744855967
2	42.12	0.0009516460905349795	9.002057613168725e-05	0.0005066872427983539
2	42.160000000000004	0.0005889917695473251	6.944444444444444e-05	0.0003034979423868313
2	42.2	0.00040380658436213994	3.3436213991769545e-05	0.00023919753086419754
2	42.24	0.00662037037037037	0.0012757201646090535	0.00205761316872428
2	42.28	0.0004938271604938272	4.372427983539095e-05	0.0001800411522633745
2	42.32	0.00040123456790123454	3.08641975308642e-05	0.00025205761316872427
2	42.36	0.00035493827160493826	1.800411522633745e-05	0.00010030864197530864
2	42.4	0.00043467078189300413	8.74485596707819e-05	0.00017232510288065845
2	42.44	0.0002957818930041152	1.800411522633745e-05	0.00012088477366255144
2	42.480000000000004	0.0003420781893004115	2.5720164609053497e-05	0.00014146090534979423
2	42.52	0.00014146090534979423	1.02880658436214e-05	7.458847736625514e-05
2	42.56	0.00038580246913580245	9.259259259259259e-05	0.00016203703703703703
2	42.6	0.00041152263374485596	0.0001080246913580247	0.00019032921810699588
2	42.64	0.0008153292181069958	0.00020833333333333335	0.00035493827160493826
2	42.68	0.0005015432098765432	9.77366255144033e-05	0.00014917695473251028
2	42.72	0.007291666666666667	0.0015534979423868314	0.002080761316872428
2	42.76	0.000522119341563786	3.8580246913580246e-05	0.0002109053497942387
2	42.800000000000004	0.00033179012345679014	4.11522633744856e-05	0.00012602880658436213
2	42.84	0.0006995884773662552	6.687242798353909e-05	0.0002546296296296296
2	42.88	0.00025205761316872427	2.3148148148148147e-05	0.0001388888888888889
2	42.92	0.0005761316872427984	5.6584362139917696e-05	0.00022376543209876544
2	42.96	0.00029063786008230453	4.886831275720165e-05	0.0001286008230452675
2	43.0	0.0007690329218106996	0.00024434156378600825	0.00013631687242798355
2	43.04	0.00012602880658436213	3.8580246913580246e-05	2.5720164609053497e-05
2	43.08	0.00045267489711934157	1.02880658436214e-05	0.0002546296296296296
2	43.12	8.487654320987654e-05	5.1440329218107e-06	5.1440329218106995e-05
2	43.160000000000004	0.00030864197530864197	5.401234567901235e-05	0.00012602880658436213
2	43.2	0.0057536008230452676	0.0011625514403292181	0.001440329218106996
2	43.24	0.0005761316872427984	2.3148148148148147e-05	0.00017232510288065845
2	43.28	0.0010390946502057614	6.17283950617284e-05	0.0002109053497942387
2	43.32	0.00020318930041152264	3.60082304526749e-05	7.20164609053498e-05
2	43.36	0.0006558641975308642	4.372427983539095e-05	0.00018518518518518518
2	43.4	0.0001800411522633745	2.5720164609053497e-05	2.5720164609053497e-05
2	43.44	0.001388888888888889	9.77366255144033e-05	0.00027520576131687244
2	43.480000000000004	0.00031635802469135804	5.401234567901235e-05	0.00011316872427983539
2	43.52	0.002911522633744856	0.0004501028806584362	0.0004861111111111111
2	43.56	0.0027314814814814814	0.0005992798353909465	0.0001286008230452675
2	43.6	0.004750514403292181	0.0008616255144032922	0.00025205761316872427
2	43.64	0.00573559670781893	0.0010570987654320988	0.0005864197530864197
2	43.68	0.012160493827160494	0.0022145061728395064	0.0024022633744855966
2	43.72	0.008217592592592592	0.0014583333333333334	0.0010931069958847737
2	43.76	0.008863168724279835	0.0014300411522633744	0.0010982510288065845
2	43.800000000000004	0.00881687242798354	0.0014866255144032922	0.0011342592592592593
2	43.84	0.008976337448559671	0.0014506172839506173	0.001059670781893004
2	43.88	0.009259259259259259	0.0012757201646090535	0.001242283950617284
2	43.92	0.010527263374485597	0.0013220164609053498	0.0024794238683127573
2	43.96	0.010830761316872427	0.0012448559670781892	0.003042695473251029
2	44.0	0.01172067901234568	0.0012654320987654322	0.0037217078189300413
2	44.04	0.011895576131687242	0.0011419753086419754	0.004318415637860082
2	44.08	0.011929012345679012	0.0009207818930041152	0.004660493827160494
2	44.12	0.011499485596707819	0.0009156378600823045	0.00492283950617284
2	44.160000000000004	0.016481481481481482	0.0019007201646090534	0.006676954732510288
2	44.2	0.01143775720164609	0.0008564814814814815	0.004657921810699589
2	44.24	0.011682098765432098	0.0007150205761316872	0.004822530864197531
2	44.28	0.010141460905349795	0.0008616255144032922	0.0038117283950617285
2	44.32	0.010295781893004115	0.0008641975308641976	0.0036702674897119343
2	44.36	0.009102366255144033	0.0006507201646090535	0.0034053497942386833
2	44.4	0.009809670781893005	0.0008487654320987654	0.00360082304526749
2	44.44	0.007944958847736626	0.0006172839506172839	0.003058127572016461
2	44.480000000000004	0.008392489711934157	0.0004886831275720165	0.003703703703703704
2	44.52	0.006044238683127572	0.00023662551440329217	0.002983539094650206
2	44.56	0.006144547325102881	0.0002880658436213992	0.0030118312757201646
2	44.6	0.005257201646090535	0.00020833333333333335	0.0029886831275720165
2	44.64	0.011545781893004115	0.0015046296296296296	0.004781378600823045
2	44.68	0.00522119341563786	0.0001954732510288066	0.002962962962962963
2	44.72	0.006694958847736626	0.0002777777777777778	0.003323045267489712
2	44.76	0.005424382716049383	0.00025205761316872427	0.0027752057613168726
2	44.800000000000004	0.005910493827160494	0.0002109053497942387	0.00283179012345679
2	44.84	0.005522119341563786	0.00024434156378600825	0.002919238683127572
2	44.88	0.005012860082304527	0.00020576131687242798	0.0023765432098765433
2	44.92	0.005200617283950618	0.0002880658436213992	0.002700617283950617
2	44.96	0.004380144032921811	0.00012602880658436213	0.0019958847736625514
2	45.0	0.004825102880658436	0.00022890946502057612	0.0023251028806584363
2	45.04	0.00433641975308642	0.00012088477366255144	0.002103909465020576
2	45.08	0.0046965020576131685	0.00031378600823045265	0.00227880658436214
2	45.12	0.009825102880658436	0.0010828189300411523	0.003719135802469136
2	45.160000000000004	0.00375	0.00022633744855967078	0.001705246913580247
2	45.2	0.003626543209876543	0.00024434156378600825	0.0014789094650205761
2	45.24	0.0033127572016460904	0.00014660493827160494	0.0016358024691358025
2	45.28	0.0034207818930041154	0.00025977366255144034	0.0012962962962962963
2	45.32	0.002955246913580247	0.00016203703703703703	0.0014171810699588477
2	45.36	0.0033641975308641974	0.00015174897119341564	0.001455761316872428
2	45.4	0.0023508230452674896	0.00010030864197530864	0.0010673868312757202
2	45.44	0.00360082304526749	0.00016203703703703703	0.0015869341563786007
2	45.480000000000004	0.001484053497942387	1.54320987654321e-05	0.0007561728395061729
2	45.52	0.002147633744855967	9.77366255144033e-05	0.0010108024691358026
2	45.56	0.0015380658436213992	1.02880658436214e-05	0.0004089506172839506
2	45.6	0.00889917695473251	0.0011496913580246913	0.002728909465020576
2	45.64	0.001574074074074074	0.00018775720164609054	0.0002494855967078189
2	45.68	0.0024742798353909463	0.00029063786008230453	0.0004295267489711934
2	45.72	0.00047582304526748974	9.002057613168725e-05	0.0001286008230452675
2	45.76	0.0013425925925925925	3.8580246913580246e-05	0.0008101851851851852
2	45.800000000000004	0.0010982510288065845	7.20164609053498e-05	0.0006404320987654321
2	45.84	0.0019315843621399177	7.458847736625514e-05	0.001103395061728395
2	45.88	0.003780864197530864	0.00021862139917695473	0.0017489711934156379
2	45.92	0.004369855967078189	0.0003446502057613169	0.00169238683127572
2	45.96	0.00587962962962963	0.00030092592592592595	0.002103909465020576
2	46.0	0.0060751028806584366	0.00047582304526748974	0.0018055555555555555
2	46.04	0.00786522633744856	0.0005041152263374485	0.00231738683127572
2	46.08	0.013436213991769547	0.0017746913580246914	0.0038760288065843623
2	46.12	0.010054012345679013	0.001021090534979424	0.0025565843621399176
2	46.160000000000004	0.009807098765432098	0.0009156378600823045	0.0020781893004115227
2	46.2	0.011561213991769547	0.0012628600823045267	0.003019547325102881
2	46.24	0.011162551440329217	0.0013271604938271606	0.002788065843621399
2	46.28	0.012818930041152263	0.0016023662551440329	0.003145576131687243
2	46.32	0.01289866255144033	0.0017412551440329218	0.003258744855967078
2	46.36	0.014215534979423869	0.0019495884773662552	0.003968621399176955
2	46.4	0.015344650205761317	0.0022736625514403292	0.00444701646090535
2	46.44	0.01543724279835391	0.002322530864197531	0.004776234567901235
2	46.480000000000004	0.016152263374485595	0.0031275720164609055	0.005365226337448559
2	46.52	0.016008230452674896	0.00330761316872428	0.005246913580246914
2	46.56	0.02203446502057613	0.0048919753086419755	0.007849794238683127
2	46.6	0.015488683127572017	0.0037217078189300413	0.005540123456790123
2	46.64	0.015118312757201647	0.003845164609053498	0.006527777777777778
2	46.68	0.013852880658436213	0.0036342592592592594	0.005874485596707819
2	46.72	0.013801440329218108	0.0034825102880658436	0.006255144032921811
2	46.76	0.011856995884773663	0.0031275720164609055	0.00532664609053498
2	46.800000000000004	0.01140432098765432	0.0030092592592592593	0.005457818930041152
2	46.84	0.009938271604938272	0.00253858024691358	0.004624485596707819
2	46.88	0.008106995884773663	0.002103909465020576	0.003950617283950617
2	46.92	0.00868312757201646	0.0018621399176954733	0.004269547325102881
2	46.96	0.005982510288065844	0.0012165637860082304	0.003335905349794239
2	47.0	0.006229423868312757	0.0009670781893004115	0.0034902263374485595
2	47.04	0.010833333333333334	0.0020267489711934157	0.004459876543209876
2	47.08	0.00400977366255144	0.00044238683127572015	0.002332818930041152
2	47.12	0.0026131687242798352	0.00031378600823045265	0.001815843621399177
2	47.160000000000004	0.0032921810699588477	0.0005555555555555556	0.0019675925925925924
2	47.2	0.0011111111111111111	5.401234567901235e-05	0.0009207818930041152
2	47.24	0.0010056584362139918	9.516460905349794e-05	0.0004809670781893004
2	47.28	0.0003369341563786008	2.8292181069958848e-05	0.00022376543209876544
2	47.32	0.000985082304526749	9.259259259259259e-05	0.0005195473251028807
2	47.36	0.001566358024691358	0.00011574074074074075	0.0012294238683127573
2	47.4	0.0010236625514403292	9.77366255144033e-05	0.0006918724279835391
2	47.44	0.001705246913580247	0.00029063786008230453	0.001044238683127572
2	47.480000000000004	0.0005812757201646091	2.5720164609053497e-05	0.0004166666666666667
2	47.52	0.008168724279835391	0.001484053497942387	0.003263888888888889
2	47.56	0.0009799382716049383	2.8292181069958848e-05	0.0005632716049382716
2	47.6	0.0014506172839506173	9.259259259259259e-05	0.0009336419753086419
2	47.64	0.000992798353909465	3.60082304526749e-05	0.000676440329218107
2	47.68	0.0014737654320987653	1.2860082304526749e-05	0.0011059670781893003
2	47.72	0.000889917695473251	2.05761316872428e-05	0.0006378600823045268
2	47.76	0.0018287037037037037	4.11522633744856e-05	0.0013991769547325103
2	47.800000000000004	0.0010570987654320988	5.401234567901235e-05	0.0007664609053497942
2	47.84	0.002013888888888889	4.6296296296296294e-05	0.0017155349794238683
2	47.88	0.0016898148148148148	1.54320987654321e-05	0.0013863168724279834
2	47.92	0.0017772633744855967	3.60082304526749e-05	0.0014429012345679012
2	47.96	0.002332818930041152	5.6584362139917696e-05	0.0019110082304526748
2	48.0	0.007448559670781893	0.0012011316872427983	0.0034593621399176956
2	48.04	0.0017849794238683128	6.17283950617284e-05	0.0012962962962962963
2	48.08	0.0014866255144032922	5.915637860082304e-05	0.001072530864197531
2	48.120000000000005	0.0016229423868312758	0.00021862139917695473	0.001095679012345679
2	48.160000000000004	0.0009207818930041152	7.716049382716049e-05	0.0007253086419753087
2	48.2	0.0016152263374485598	5.915637860082304e-05	0.0012911522633744857
2	48.24	0.0008153292181069958	3.8580246913580246e-05	0.0006867283950617284
2	48.28	0.0013143004115226337	6.17283950617284e-05	0.0009465020576131687
2	48.32	0.0008641975308641976	1.800411522633745e-05	0.0007021604938271605
2	48.36	0.001352880658436214	7.973251028806585e-05	0.001051954732510288
2	48.4	0.0008976337448559671	0.00010545267489711934	0.0006481481481481481
2	48.44	0.0007536008230452675	0.00010030864197530864	0.00039609053497942386
2	48.480000000000004	0.007301954732510288	0.0016203703703703703	0.0023919753086419754
2	48.52	0.0004912551440329218	7.458847736625514e-05	0.00015689300411522632
2	48.56	0.0005838477366255144	2.8292181069958848e-05	0.0003034979423868313
2	48.6	0.00028292181069958846	3.3436213991769545e-05	0.00016718106995884774
2	48.64	0.0003266460905349794	3.60082304526749e-05	0.0001080246913580247
2	48.68	0.0001748971193415638	2.05761316872428e-05	8.23045267489712e-05
2	48.72	0.00035493827160493826	3.8580246913580246e-05	9.259259259259259e-05
2	48.76	0.0002160493827160494	1.800411522633745e-05	4.886831275720165e-05
2	48.800000000000004	0.000360082304526749	9.002057613168725e-05	6.944444444444444e-05
2	48.84	4.886831275720165e-05	0.0	3.3436213991769545e-05
2	48.88	0.00024434156378600825	2.5720164609053497e-05	3.8580246913580246e-05
2	48.92	0.0003523662551440329	2.5720164609053497e-05	0.00013117283950617284
2	48.96	0.007121913580246914	0.0016332304526748972	0.001926440329218107
2	49.0	0.00046810699588477366	4.11522633744856e-05	0.0001440329218106996
2	49.04	0.00038580246913580245	5.915637860082304e-05	0.00014660493827160494
2	49.08	0.0004655349794238683	7.716049382716049e-05	0.00014660493827160494
2	49.120000000000005	0.0002314814814814815	3.3436213991769545e-05	5.1440329218106995e-05
2	49.160000000000004	0.0006198559670781893	1.02880658436214e-05	0.0005041152263374485
2	49.2	0.00022119341563786008	1.800411522633745e-05	9.002057613168725e-05
2	49.24	0.0005426954732510288	2.3148148148148147e-05	0.0001646090534979424
2	49.28	0.0001954732510288066	1.54320987654321e-05	8.23045267489712e-05
2	49.32	0.0004243827160493827	2.8292181069958848e-05	0.00019290123456790122
2	49.36	9.516460905349794e-05	3.3436213991769545e-05	1.2860082304526749e-05
2	49.4	0.0004809670781893004	2.8292181069958848e-05	0.0001286008230452675
2	49.44	0.0057304526748971196	0.0010931069958847737	0.0016872427983539095
2	49.480000000000004	0.0005967078189300411	4.886831275720165e-05	0.0002109053497942387
2	49.52	0.0003575102880658436	4.372427983539095e-05	0.00011574074074074075
2	49.56	0.0002777777777777778	1.800411522633745e-05	6.430041152263375e-05
2	49.6	0.0007073045267489712	5.1440329218107e-06	0.000522119341563786
2	49.64	0.0002803497942386831	0.0	1.54320987654321e-05
2	49.68	0.0006301440329218107	2.8292181069958848e-05	5.1440329218106995e-05
2	49.72	0.00019804526748971193	1.54320987654321e-05	3.08641975308642e-05
2	49.76	0.00032407407407407406	7.973251028806585e-05	7.20164609053498e-05
2	49.800000000000004	0.00019290123456790122	5.401234567901235e-05	2.3148148148148147e-05
2	49.84	0.0005478395061728395	0.00011059670781893004	9.516460905349794e-05
2	49.88	0.00023662551440329217	1.2860082304526749e-05	0.00011831275720164609
2	49.92	0.005794753086419753	0.0012011316872427983	0.0014531893004115226
2	49.96	0.00045781893004115225	3.8580246913580246e-05	0.00015432098765432098
2	50.0	0.00034722222222222224	4.6296296296296294e-05	8.74485596707819e-05
2	50.04	0.00033179012345679014	3.08641975308642e-05	0.0001388888888888889
2	50.08	0.00032407407407407406	5.6584362139917696e-05	9.259259259259259e-05
2	50.120000000000005	0.0004912551440329218	1.800411522633745e-05	0.00021347736625514403
2	50.160000000000004	0.00022633744855967078	7.71604938271605e-06	0.00013374485596707818
2	50.2	0.00043467078189300413	7.20164609053498e-05	0.00018775720164609054
2	50.24	0.0001748971193415638	3.3436213991769545e-05	7.20164609053498e-05
2	50.28	0.0005658436213991769	9.002057613168725e-05	0.0002726337448559671
2	50.32	6.17283950617284e-05	1.2860082304526749e-05	3.8580246913580246e-05
2	50.36	0.0003343621399176955	1.800411522633745e-05	0.00010030864197530864
2	50.4	0.00529835390946502	0.0010159465020576131	0.0017541152263374487
2	50.44	0.0006610082304526749	3.60082304526749e-05	0.00024176954732510288
2	50.480000000000004	0.0004320987654320988	4.372427983539095e-05	0.00022376543209876544
2	50.52	0.0004501028806584362	3.3436213991769545e-05	0.0002160493827160494
2	50.56	0.000522119341563786	1.54320987654321e-05	0.00031378600823045265
2	50.6	0.0002623456790123457	3.8580246913580246e-05	0.00010030864197530864
2	50.64	0.0006224279835390946	5.401234567901235e-05	0.0002494855967078189
2	50.68	0.00014917695473251028	1.02880658436214e-05	4.886831275720165e-05
2	50.72	0.0003189300411522634	2.05761316872428e-05	0.00010545267489711934
2	50.76	9.77366255144033e-05	1.2860082304526749e-05	2.05761316872428e-05
2	50.800000000000004	0.0002957818930041152	1.02880658436214e-05	0.00016975308641975308
2	50.84	0.0003343621399176955	2.57201646090535e-06	0.00011831275720164609
2	50.88	0.0066743827160493825	0.0011702674897119342	0.002507716049382716
2	50.92	0.0017926954732510288	4.11522633744856e-05	0.0014429012345679012
2	50.96	0.0024974279835390948	7.20164609053498e-05	0.0020910493827160496
2	51.0	0.0029861111111111113	4.886831275720165e-05	0.0024742798353909463
2	51.04	0.003299897119341564	7.973251028806585e-05	0.0029012345679012346
2	51.08	0.0035853909465020577	2.8292181069958848e-05	0.0033667695473251027
2	51.120000000000005	0.0035339506172839506	1.2860082304526749e-05	0.0032150205761316874
2	51.160000000000004	0.0042026748971193415	5.1440329218107e-06	0.0036368312757201647
2	51.2	0.0032613168724279834	1.2860082304526749e-05	0.002741769547325103
2	51.24	0.003441358024691358	5.1440329218107e-06	0.002602880658436214
2	51.28	0.0026671810699588475	7.71604938271605e-06	0.0018981481481481482
2	51.32	0.003917181069958847	2.3148148148148147e-05	0.002829218106995885
2	51.36	0.007939814814814814	0.0010133744855967079	0.0035982510288065845
2	51.4	0.003323045267489712	5.915637860082304e-05	0.0017695473251028806
2	51.44	0.002397119341563786	6.687242798353909e-05	0.0010570987654320988
2	51.480000000000004	0.0027623456790123457	4.6296296296296294e-05	0.0014763374485596708
2	51.52	0.00290380658436214	3.8580246913580246e-05	0.0015277777777777779
2	51.56	0.003572530864197531	6.430041152263375e-05	0.002065329218106996
2	51.6	0.004611625514403292	1.2860082304526749e-05	0.0028575102880658435
2	51.64	0.005766460905349794	3.8580246913580246e-05	0.003981481481481482
2	51.68	0.006574074074074074	4.372427983539095e-05	0.004873971193415638
2	51.72	0.006540637860082304	3.60082304526749e-05	0.005074588477366256
2	51.76	0.008161008230452675	3.3436213991769545e-05	0.006550925925925926
2	51.800000000000004	0.007834362139917695	2.57201646090535e-06	0.005923353909465021
2	51.84	0.01386059670781893	0.0010365226337448559	0.008289609053497942
2	51.88	0.009290123456790124	3.60082304526749e-05	0.006875
2	51.92	0.010092592592592592	0.0001080246913580247	0.007664609053497942
2	51.96	0.009925411522633746	6.944444444444444e-05	0.007672325102880659
2	52.0	0.010738168724279835	4.11522633744856e-05	0.008701131687242798
2	52.04	0.010751028806584363	5.915637860082304e-05	0.008693415637860082
2	52.08	0.010018004115226338	1.2860082304526749e-05	0.008343621399176954
2	52.120000000000005	0.009320987654320987	2.3148148148148147e-05	0.007926954732510288
2	52.160000000000004	0.008659979423868312	4.372427983539095e-05	0.007463991769547325
2	52.2	0.008773148148148148	3.8580246913580246e-05	0.007211934156378601
2	52.24	0.008436213991769548	1.54320987654321e-05	0.007353395061728395
2	52.28	0.009092078189300412	6.944444444444444e-05	0.007710905349794238
2	52.32	0.013739711934156379	0.0011574074074074073	0.008731995884773663
2	52.36	0.009282407407407408	5.915637860082304e-05	0.007584876543209876
2	52.4	0.008137860082304526	4.372427983539095e-05	0.006854423868312757
2	52.44	0.008073559670781893	3.3436213991769545e-05	0.006278292181069959
2	52.480000000000004	0.006031378600823045	4.372427983539095e-05	0.005167181069958848
2	52.52	0.0070987654320987656	2.3148148148148147e-05	0.006003086419753087
2	52.56	0.007265946502057613	2.05761316872428e-05	0.006167695473251029
2	52.6	0.007626028806584362	2.05761316872428e-05	0.006193415637860082
2	52.64	0.009326131687242799	3.08641975308642e-05	0.007646604938271605
2	52.68	0.008325617283950617	2.3148148148148147e-05	0.0066280864197530865
2	52.72	0.008752572016460906	3.60082304526749e-05	0.007003600823045268
2	52.76	0.008834876543209877	4.886831275720165e-05	0.006872427983539094
2	52.800000000000004	0.01593878600823045	0.0012628600823045267	0.009853395061728396
2	52.84	0.009243827160493828	2.3148148148148147e-05	0.007335390946502058
2	52.88	0.009444444444444445	3.08641975308642e-05	0.008029835390946502
2	52.92	0.009549897119341564	2.05761316872428e-05	0.00837962962962963
2	52.96	0.009722222222222222	2.8292181069958848e-05	0.008796296296296297
2	53.0	0.010614711934156378	7.71604938271605e-06	0.009645061728395061
2	53.04	0.01074074074074074	4.886831275720165e-05	0.009704218106995885
2	53.08	0.010815329218106996	3.08641975308642e-05	0.00959619341563786
2	53.120000000000005	0.010565843621399177	8.23045267489712e-05	0.009233539094650205
2	53.160000000000004	0.010488683127572016	5.915637860082304e-05	0.009282407407407408
2	53.2	0.00992798353909465	2.5720164609053497e-05	0.009068930041152263
2	53.24	0.011597222222222222	0.00013374485596707818	0.010717592592592593
2	53.28	0.01618312757201646	0.0012191358024691357	0.011707818930041152
2	53.32	0.011532921810699589	7.20164609053498e-05	0.010468106995884774
2	53.36	0.010383230452674898	4.11522633744856e-05	0.00955246913580247
2	53.4	0.010835905349794239	0.00011059670781893004	0.009423868312757202
2	53.44	0.00966820987654321	1.02880658436214e-05	0.008652263374485597
2	53.480000000000004	0.009863683127572017	2.05761316872428e-05	0.00830246913580247
2	53.52	0.008096707818930042	3.08641975308642e-05	0.0071579218106995884
2	53.56	0.008171296296296296	3.60082304526749e-05	0.0069393004115226335
2	53.6	0.00672582304526749	2.05761316872428e-05	0.005992798353909465
2	53.64	0.007726337448559671	5.1440329218106995e-05	0.00676954732510288
2	53.68	0.008155864197530864	6.687242798353909e-05	0.007487139917695473
2	53.72	0.0074794238683127574	2.3148148148148147e-05	0.006795267489711934
2	53.76	0.012986111111111111	0.001404320987654321	0.00768261316872428
2	53.800000000000004	0.005694444444444445	5.1440329218106995e-05	0.004588477366255144
2	53.84	0.005010288065843621	5.915637860082304e-05	0.0037731481481481483
2	53.88	0.004585905349794239	5.401234567901235e-05	0.003299897119341564
2	53.92	0.006082818930041152	9.77366255144033e-05	0.0045936213991769545
2	53.96	0.007484567901234568	1.2860082304526749e-05	0.006481481481481481
2	54.0	0.01091820987654321	1.54320987654321e-05	0.010025720164609054
2	54.04	0.010416666666666666	1.02880658436214e-05	0.009516460905349794
2	54.08	0.009259259259259259	6.430041152263375e-05	0.008011831275720164
2	54.120000000000005	0.006342592592592592	4.372427983539095e-05	0.005591563786008231
2	54.160000000000004	0.004531893004115227	4.11522633744856e-05	0.003981481481481482
2	54.2	0.005411522633744856	9.002057613168725e-05	0.004645061728395062
2	54.24	0.011352880658436214	0.0014377572016460905	0.006378600823045267
2	54.28	0.00606224279835391	7.716049382716049e-05	0.005138888888888889
2	54.32	0.00599022633744856	4.372427983539095e-05	0.005470679012345679
2	54.36	0.006702674897119342	7.716049382716049e-05	0.005931069958847736
2	54.4	0.006234567901234568	1.800411522633745e-05	0.005815329218106996
2	54.44	0.006723251028806584	4.886831275720165e-05	0.005900205761316873
2	54.480000000000004	0.005686728395061728	5.1440329218107e-06	0.00537037037037037
2	54.52	0.00669238683127572	0.0001594650205761317	0.00599022633744856
2	54.56	0.006175411522633745	2.57201646090535e-06	0.005738168724279835
2	54.6	0.00717335390946502	9.259259259259259e-05	0.006401748971193415
2	54.64	0.006172839506172839	3.3436213991769545e-05	0.005725308641975309
2	54.68	0.005295781893004115	7.716049382716049e-05	0.004830246913580247
2	54.72	0.011522633744855968	0.0017258230452674897	0.00602880658436214
2	54.76	0.004215534979423868	2.05761316872428e-05	0.003780864197530864
2	54.800000000000004	0.004071502057613169	5.401234567901235e-05	0.0037628600823045267
2	54.84	0.002808641975308642	2.8292181069958848e-05	0.0026671810699588475
2	54.88	0.002435699588477366	7.973251028806585e-05	0.0021656378600823046
2	54.92	0.0015432098765432098	4.886831275720165e-05	0.001404320987654321
2	54.96	0.0009104938271604938	2.5720164609053497e-05	0.0007407407407407407
2	55.0	0.000470679012345679	1.02880658436214e-05	0.0003575102880658436
2	55.04	0.0005632716049382716	4.886831275720165e-05	0.00025205761316872427
2	55.08	0.00031635802469135804	7.71604938271605e-06	0.0002160493827160494
2	55.120000000000005	0.0008539094650205761	4.6296296296296294e-05	0.0005324074074074074
2	55.160000000000004	0.00084619341563786	5.401234567901235e-05	0.0005812757201646091
2	55.2	0.007893518518518518	0.0015689300411522633	0.002867798353909465
2	55.24	0.000925925925925926	2.5720164609053497e-05	0.0005452674897119342
2	55.28	0.0014531893004115226	2.8292181069958848e-05	0.0011265432098765433
2	55.32	0.0012037037037037038	7.973251028806585e-05	0.0009593621399176954
2	55.36	0.0015277777777777779	4.6296296296296294e-05	0.0012628600823045267
2	55.4	0.0012139917695473252	0.00013631687242798355	0.0010030864197530865
2	55.44	0.0015483539094650206	1.02880658436214e-05	0.0014146090534979425
2	55.480000000000004	0.001324588477366255	9.259259259259259e-05	0.000985082304526749
2	55.52	0.0013400205761316872	1.54320987654321e-05	0.0011934156378600822
2	55.56	0.0012371399176954732	3.08641975308642e-05	0.0009104938271604938
2	55.6	0.001286008230452675	1.54320987654321e-05	0.0011882716049382716
2	55.64	0.000889917695473251	1.02880658436214e-05	0.0006069958847736626
2	55.68	0.0070190329218106995	0.001206275720164609	0.002875514403292181
2	55.72	0.0007690329218106996	7.973251028806585e-05	0.0003523662551440329
2	55.76	0.0008179012345679012	6.944444444444444e-05	0.00048353909465020576
2	55.800000000000004	0.0005015432098765432	1.02880658436214e-05	0.0002932098765432099
2	55.84	0.0005118312757201646	2.57201646090535e-06	0.00035493827160493826
2	55.88	0.0002777777777777778	1.2860082304526749e-05	0.00015174897119341564
2	55.92	0.0002546296296296296	2.5720164609053497e-05	0.00011574074074074075
2	55.96	0.00018775720164609054	1.54320987654321e-05	5.401234567901235e-05
2	56.0	6.944444444444444e-05	5.1440329218107e-06	3.08641975308642e-05
2	56.04	0.00020576131687242798	5.1440329218107e-06	9.516460905349794e-05
2	56.08	0.00027520576131687244	2.57201646090535e-06	0.0001594650205761317
2	56.120000000000005	0.00019290123456790122	7.71604938271605e-06	0.00014146090534979423
2	56.160000000000004	0.005396090534979424	0.001103395061728395	0.001859567901234568
2	56.2	0.0007098765432098765	6.430041152263375e-05	0.00028292181069958846
2	56.24	0.0003112139917695473	5.915637860082304e-05	7.973251028806585e-05
2	56.28	0.00043724279835390947	4.886831275720165e-05	0.0002160493827160494
2	56.32	0.00019804526748971193	3.3436213991769545e-05	6.430041152263375e-05
2	56.36	0.0005709876543209877	6.944444444444444e-05	0.0002160493827160494
2	56.4	0.00045267489711934157	0.00013374485596707818	3.60082304526749e-05
2	56.44	0.0009619341563786008	0.00024434156378600825	0.00019032921810699588
2	56.480000000000004	0.00032407407407407406	2.8292181069958848e-05	6.687242798353909e-05
2	56.52	0.000470679012345679	2.05761316872428e-05	0.00017232510288065845
2	56.56	0.00035493827160493826	0.0	1.54320987654321e-05
2	56.6	0.0007844650205761317	5.1440329218107e-06	0.0003266460905349794
2	56.64	0.004665637860082304	0.0010416666666666667	0.001427469135802469
2	56.68	0.0009027777777777777	5.401234567901235e-05	0.0002469135802469136
2	56.72	0.0008513374485596708	7.716049382716049e-05	0.00024434156378600825
2	56.76	0.0007613168724279835	6.687242798353909e-05	0.00026748971193415636
2	56.800000000000004	0.0007175925925925926	5.1440329218106995e-05	0.0003523662551440329
2	56.84	0.0004320987654320988	7.20164609053498e-05	0.00020833333333333335
2	56.88	0.0010982510288065845	0.0001594650205761317	0.0005658436213991769
2	56.92	0.0002803497942386831	1.02880658436214e-05	0.00014917695473251028
2	56.96	0.0005838477366255144	2.8292181069958848e-05	0.000367798353909465
2	57.0	0.000257201646090535	3.08641975308642e-05	0.0001646090534979424
2	57.04	0.0006584362139917696	5.915637860082304e-05	0.0002803497942386831
2	57.08	0.00027520576131687244	5.1440329218107e-06	0.0001800411522633745
2	57.120000000000005	0.0061059670781893	0.0012319958847736626	0.0020730452674897117
2	57.160000000000004	0.0005195473251028807	3.08641975308642e-05	0.00023405349794238683
2	57.2	0.0004989711934156379	4.372427983539095e-05	0.0002803497942386831
2	57.24	0.0004886831275720165	5.6584362139917696e-05	0.00016203703703703703
2	57.28	0.0003780864197530864	7.458847736625514e-05	0.0002109053497942387
2	57.32	0.0006507201646090535	7.716049382716049e-05	0.0002803497942386831
2	57.36	0.00034722222222222224	2.05761316872428e-05	0.00013374485596707818
2	57.4	0.0010648148148148149	0.00018261316872427984	0.0003189300411522634
2	57.44	0.0003034979423868313	6.944444444444444e-05	0.0001234567901234568
2	57.480000000000004	0.000941358024691358	0.00011059670781893004	0.00038065843621399177
2	57.52	0.0002700617283950617	7.71604938271605e-06	0.00017232510288065845
2	57.56	0.0008950617283950618	3.08641975308642e-05	0.000470679012345679
2	57.6	0.006252572016460905	0.0010982510288065845	0.002258230452674897
2	57.64	0.0016023662551440329	2.8292181069958848e-05	0.001147119341563786
2	57.68	0.0018467078189300411	3.60082304526749e-05	0.001324588477366255
2	57.72	0.0020036008230452677	7.20164609053498e-05	0.0013708847736625515
2	57.76	0.0016769547325102881	3.08641975308642e-05	0.0012397119341563787
2	57.800000000000004	0.0015432098765432098	3.8580246913580246e-05	0.0011496913580246913
2	57.84	0.001859567901234568	3.3436213991769545e-05	0.001396604938271605
2	57.88	0.0017001028806584361	1.02880658436214e-05	0.0013323045267489711
2	57.92	0.002196502057613169	4.11522633744856e-05	0.0017078189300411522
2	57.96	0.001772119341563786	5.1440329218107e-06	0.0016563786008230452
2	58.0	0.0026363168724279837	4.6296296296296294e-05	0.0023559670781893006
2	58.04	0.0025694444444444445	2.5720164609053497e-05	0.002286522633744856
2	58.08	0.008292181069958847	0.0012139917695473252	0.004097222222222223
2	58.120000000000005	0.0029218106995884774	2.3148148148148147e-05	0.00238940329218107
2	58.160000000000004	0.0038940329218106998	6.944444444444444e-05	0.0033436213991769547
2	58.2	0.0031018518518518517	4.372427983539095e-05	0.002690329218106996
2	58.24	0.003397633744855967	3.3436213991769545e-05	0.002852366255144033
2	58.28	0.00352880658436214	2.8292181069958848e-05	0.003042695473251029
2	58.32	0.0026954732510288066	5.6584362139917696e-05	0.002155349794238683
2	58.36	0.0021347736625514403	4.6296296296296294e-05	0.0017746913580246914
2	58.4	0.0014351851851851852	3.3436213991769545e-05	0.0011316872427983538
2	58.44	0.0017489711934156379	1.02880658436214e-05	0.0015432098765432098
2	58.480000000000004	0.0011574074074074073	1.02880658436214e-05	0.0009953703703703704
2	58.52	0.0015766460905349794	1.800411522633745e-05	0.0014017489711934156
2	58.56	0.006273148148148148	0.0009645061728395061	0.0026594650205761317
2	58.6	0.001448045267489712	1.800411522633745e-05	0.0009284979423868312
2	58.64	0.0013271604938271606	3.3436213991769545e-05	0.0007407407407407407
2	58.68	0.0014351851851851852	4.372427983539095e-05	0.0008127572016460906
2	58.72	0.0012139917695473252	1.54320987654321e-05	0.0007973251028806584
2	58.76	0.0009053497942386831	6.944444444444444e-05	0.000462962962962963
2	58.800000000000004	0.0013117283950617284	6.944444444444444e-05	0.0008204732510288066
2	58.84	0.0006404320987654321	1.800411522633745e-05	0.0003832304526748971
2	58.88	0.0011728395061728395	3.3436213991769545e-05	0.0010056584362139918
2	58.92	0.0005504115226337449	1.2860082304526749e-05	0.0004501028806584362
2	58.96	0.0011959876543209877	7.716049382716049e-05	0.0009233539094650206
2	59.0	0.0006970164609053498	1.02880658436214e-05	0.0006172839506172839
2	59.04	0.00794238683127572	0.0014583333333333334	0.0035262345679012348
2	59.08	0.0008693415637860083	3.3436213991769545e-05	0.0005066872427983539
2	59.120000000000005	0.0012139917695473252	3.08641975308642e-05	0.0009284979423868312
2	59.160000000000004	0.0005555555555555556	2.3148148148148147e-05	0.0004295267489711934
2	59.2	0.0015509259259259259	3.60082304526749e-05	0.001242283950617284
2	59.24	0.0005195473251028807	2.3148148148148147e-05	0.0004783950617283951
2	59.28	0.0007741769547325103	5.915637860082304e-05	0.00048353909465020576
2	59.32	0.0011651234567901234	1.800411522633745e-05	0.0009799382716049383
2	59.36	0.0012217078189300412	4.11522633744856e-05	0.0008770576131687243
2	59.4	0.001743827160493827	3.60082304526749e-05	0.001368312757201646
2	59.44	0.0024151234567901234	2.05761316872428e-05	0.0021527777777777778
2	59.480000000000004	0.004035493827160494	3.8580246913580246e-05	0.003631687242798354
2	59.52	0.008233024691358025	0.00113940329218107	0.004429012345679013
2	59.56	0.0022530864197530865	4.6296296296296294e-05	0.0016023662551440329
2	59.6	0.0012885802469135802	4.886831275720165e-05	0.0005787037037037037
2	59.64	0.0018878600823045268	2.3148148148148147e-05	0.0010905349794238684
2	59.68	0.0010828189300411523	1.02880658436214e-05	0.0004218106995884774
2	59.72	0.0020396090534979426	3.8580246913580246e-05	0.001514917695473251
2	59.76	0.0012011316872427983	1.2860082304526749e-05	0.0007973251028806584
2	59.800000000000004	0.0017669753086419753	5.1440329218106995e-05	0.0009979423868312757
2	59.84	0.0008410493827160494	1.54320987654321e-05	0.0005992798353909465
2	59.88	0.001484053497942387	0.0	0.0010339506172839506
2	59.92	0.0016126543209876542	0.00023662551440329217	0.0009182098765432099
2	59.96	0.0017541152263374487	2.05761316872428e-05	0.0012757201646090535
2	60.0	0.008482510288065844	0.0014609053497942387	0.00330761316872428
2	60.04	0.002029320987654321	3.60082304526749e-05	0.0014017489711934156
2	60.08	0.003176440329218107	0.0002109053497942387	0.0023533950617283953
2	60.120000000000005	0.0024922839506172838	6.17283950617284e-05	0.0018287037037037037
2	60.160000000000004	0.002705761316872428	0.00016718106995884774	0.0021244855967078187
2	60.2	0.002286522633744856	5.6584362139917696e-05	0.0017926954732510288
2	60.24	0.0023508230452674896	0.0001080246913580247	0.0017695473251028806
2	60.28	0.002204218106995885	3.8580246913580246e-05	0.001772119341563786
2	60.32	0.0024922839506172838	3.60082304526749e-05	0.002088477366255144
2	60.36	0.003248456790123457	0.00011316872427983539	0.0023559670781893006
2	60.4	0.0024511316872427983	0.0003755144032921811	0.0018184156378600823
2	60.44	0.00294238683127572	0.0003266460905349794	0.0021810699588477368
2	60.480000000000004	0.0075025720164609054	0.0012782921810699588	0.0034799382716049383
2	60.52	0.002626028806584362	7.20164609053498e-05	0.0020036008230452677
2	60.56	0.0013837448559670782	4.6296296296296294e-05	0.001044238683127572
2	60.6	0.0019444444444444444	2.3148148148148147e-05	0.001507201646090535
2	60.64	0.001072530864197531	3.08641975308642e-05	0.0008976337448559671
2	60.68	0.0013271604938271606	7.458847736625514e-05	0.0007510288065843622
2	60.72	0.0006301440329218107	2.3148148148148147e-05	0.0004809670781893004
2	60.76	0.0014326131687242799	0.0	0.0008024691358024691
2	60.800000000000004	0.000470679012345679	1.54320987654321e-05	0.00023405349794238683
2	60.84	0.0008410493827160494	7.716049382716049e-05	0.00027520576131687244
2	60.88	0.0009233539094650206	0.00013631687242798355	8.74485596707819e-05
2	60.92	0.0015174897119341563	0.00018775720164609054	0.00022376543209876544
2	60.96	0.008132716049382717	0.00227880658436214	0.001831275720164609
2	61.0	0.002854938271604938	0.0006635802469135803	0.0005812757201646091
2	61.04	0.0056738683127572015	0.0016229423868312758	0.0011779835390946503
2	61.08	0.004429012345679013	0.0010545267489711935	0.0008384773662551441
2	61.120000000000005	0.005396090534979424	0.0014531893004115226	0.001103395061728395
2	61.160000000000004	0.004274691358024691	0.0011651234567901234	0.000462962962962963
2	61.2	0.005483539094650206	0.0013786008230452676	0.0010802469135802468
2	61.24	0.0045704732510288065	0.0009387860082304527	0.0009542181069958848
2	61.28	0.005244341563786008	0.00102880658436214	0.0014326131687242799
2	61.32	0.0039840534979423865	0.0003575102880658436	0.0011085390946502058
2	61.36	0.004956275720164609	0.0006532921810699588	0.001970164609053498
2	61.4	0.003981481481481482	0.0002726337448559671	0.0020036008230452677
2	61.44	0.012003600823045267	0.0023276748971193416	0.00459619341563786
2	61.480000000000004	0.004670781893004115	0.0005066872427983539	0.0031224279835390945
2	61.52	0.005905349794238683	0.0004603909465020576	0.004364711934156378
2	61.56	0.0074794238683127574	0.0003343621399176955	0.0061059670781893
2	61.6	0.007273662551440329	0.00022119341563786008	0.0066280864197530865
2	61.64	0.008173868312757201	0.00023919753086419754	0.00710133744855967
2	61.68	0.006563786008230453	1.2860082304526749e-05	0.005992798353909465
2	61.72	0.00746141975308642	8.487654320987654e-05	0.006090534979423868
2	61.76	0.008029835390946502	0.0001286008230452675	0.006844135802469136
2	61.800000000000004	0.008981481481481481	0.00031378600823045265	0.007245370370370371
2	61.84	0.008873456790123456	0.0002932098765432099	0.006774691358024692
2	61.88	0.009290123456790124	0.0003189300411522634	0.006705246913580247
2	61.92	0.015092592592592593	0.0017901234567901235	0.008101851851851851
2	61.96	0.00853395061728395	8.23045267489712e-05	0.0062037037037037035
2	62.0	0.009606481481481481	0.00023405349794238683	0.007060185185185185
2	62.04	0.009287551440329217	0.00018775720164609054	0.006638374485596708
2	62.08	0.009099794238683128	0.00037294238683127575	0.006319444444444444
2	62.120000000000005	0.008099279835390947	0.00011831275720164609	0.005645576131687243
2	62.160000000000004	0.009097222222222222	0.00023919753086419754	0.006504629629629629
2	62.2	0.009032921810699588	0.00014660493827160494	0.006648662551440329
2	62.24	0.009588477366255144	0.0001800411522633745	0.007448559670781893
2	62.28	0.009678497942386831	9.516460905349794e-05	0.007811213991769548
2	62.32	0.011633230452674897	0.0002109053497942387	0.009421296296296296
2	62.36	0.012039609053497942	5.1440329218106995e-05	0.010059156378600822
2	62.4	0.022186213991769548	0.0019958847736625514	0.013989197530864198
2	62.440000000000005	0.015599279835390946	5.1440329218106995e-05	0.013297325102880658
2	62.480000000000004	0.016247427983539096	5.6584362139917696e-05	0.014333847736625514
2	62.52	0.018281893004115226	9.002057613168725e-05	0.016383744855967077
2	62.56	0.018441358024691358	4.11522633744856e-05	0.01691358024691358
2	62.6	0.020015432098765433	0.00028292181069958846	0.01763374485596708
2	62.64	0.020270061728395062	0.0006944444444444445	0.01743827160493827
2	62.68	0.02249485596707819	0.001095679012345679	0.01806841563786008
2	62.72	0.022098765432098766	0.0014094650205761317	0.017613168724279836
2	62.76	0.02192901234567901	0.0019495884773662552	0.01601851851851852
2	62.800000000000004	0.020794753086419752	0.0018981481481481482	0.01540895061728395
2	62.84	0.021473765432098765	0.002145061728395062	0.014899691358024691
2	62.88	0.026121399176954732	0.0031224279835390945	0.01604423868312757
2	62.92	0.023248456790123457	0.0024974279835390948	0.015295781893004115
2	62.96	0.023780864197530865	0.0029063786008230452	0.01474537037037037
2	63.0	0.02431327160493827	0.0029886831275720165	0.014598765432098766
2	63.04	0.024470164609053498	0.0033179012345679014	0.013917181069958848
2	63.08	0.024398148148148148	0.0032021604938271605	0.013582818930041152
2	63.120000000000005	0.025439814814814814	0.003580246913580247	0.013474794238683127
2	63.160000000000004	0.025061728395061728	0.0036934156378600823	0.012533436213991769
2	63.2	0.025450102880658437	0.0040997942386831274	0.012188786008230453
2	63.24	0.024953703703703704	0.003973765432098765	0.011669238683127572
2	63.28	0.024907407407407406	0.004297839506172839	0.011216563786008231
2	63.32	0.02340277777777778	0.003580246913580247	0.010488683127572016
2	63.36	0.029243827160493827	0.005313786008230453	0.012391975308641976
2	63.4	0.023094135802469135	0.003256172839506173	0.010506687242798353
2	63.440000000000005	0.0215869341563786	0.0031378600823045266	0.009279835390946503
2	63.480000000000004	0.01982253086419753	0.0028137860082304528	0.008659979423868312
2	63.52	0.017613168724279836	0.002476851851851852	0.0072608024691358025
2	63.56	0.016208847736625516	0.0021244855967078187	0.007103909465020576
2	63.6	0.013330761316872428	0.0016023662551440329	0.005748456790123457
2	63.64	0.01315843621399177	0.0015406378600823045	0.0060751028806584366
2	63.68	0.013209876543209877	0.0012680041152263375	0.006929012345679012
2	63.72	0.013981481481481482	0.0012782921810699588	0.007497427983539095
2	63.76	0.015311213991769547	0.001008230452674897	0.008798868312757202
2	63.800000000000004	0.01804783950617284	0.0011291152263374485	0.01124485596707819
2	63.84	0.02308127572016461	0.002322530864197531	0.012587448559670781
2	63.88	0.01885545267489712	0.001008230452674897	0.011538065843621399
2	63.92	0.01816872427983539	0.0010751028806584362	0.010609567901234568
2	63.96	0.01839506172839506	0.0013786008230452676	0.010208333333333333
2	64.0	0.0180761316872428	0.0010802469135802468	0.00959619341563786
2	64.04	0.016550925925925927	0.0009799382716049383	0.007762345679012346
2	64.08	0.016838991769547326	0.0012011316872427983	0.007271090534979424
2	64.12	0.016761831275720163	0.0017258230452674897	0.006977880658436214
2	64.16	0.0189429012345679	0.003019547325102881	0.00911522633744856
2	64.2	0.018518518518518517	0.0037217078189300413	0.008798868312757202
2	64.24	0.02185956790123457	0.004763374485596708	0.010537551440329218
2	64.28	0.02047067901234568	0.005007716049382716	0.010236625514403292
2	64.32000000000001	0.03215277777777778	0.008575102880658436	0.014161522633744856
2	64.36	0.023184156378600822	0.005897633744855967	0.011219135802469136
2	64.4	0.02415380658436214	0.0054912551440329214	0.012155349794238683
2	64.44	0.02032664609053498	0.004218106995884774	0.011383744855967078
2	64.48	0.020421810699588476	0.0033410493827160494	0.011548353909465021
2	64.52	0.018050411522633744	0.002662037037037037	0.01087962962962963
2	64.56	0.017219650205761317	0.00216820987654321	0.010439814814814815
2	64.6	0.016098251028806583	0.001990740740740741	0.009843106995884773
2	64.64	0.014261831275720165	0.0014814814814814814	0.009320987654320987
2	64.68	0.013847736625514404	0.0017412551440329218	0.00893775720164609
2	64.72	0.011216563786008231	0.0010931069958847737	0.008106995884773663
2	64.76	0.009609053497942386	0.0015252057613168724	0.007314814814814815
2	64.8	0.015146604938271606	0.0028369341563786008	0.008436213991769548
2	64.84	0.009624485596707819	0.0011959876543209877	0.006414609053497942
2	64.88	0.008443930041152263	0.000573559670781893	0.005090020576131687
2	64.92	0.00981224279835391	0.0012268518518518518	0.0049845679012345675
2	64.96000000000001	0.008060699588477367	0.0005941358024691358	0.004189814814814815
2	65.0	0.009112654320987654	0.0009516460905349795	0.003832304526748971
2	65.04	0.007983539094650206	0.001021090534979424	0.0028215020576131686
2	65.08	0.008531378600823045	0.0010982510288065845	0.0025282921810699586
2	65.12	0.007821502057613169	0.0014737654320987653	0.0018569958847736625
2	65.16	0.008541666666666666	0.0019598765432098765	0.0014531893004115226
2	65.2	0.009549897119341564	0.0029063786008230452	0.001337448559670782
2	65.24	0.01017746913580247	0.0032664609053497944	0.000977366255144033
2	65.28	0.01857253086419753	0.0059953703703703705	0.0036368312757201647
2	65.32000000000001	0.014002057613168724	0.004948559670781893	0.0020396090534979426
2	65.36	0.01776491769547325	0.005573559670781893	0.003942901234567901
2	65.4	0.018919753086419754	0.005763888888888889	0.004665637860082304
2	65.44	0.0216820987654321	0.006417181069958848	0.005967078189300412
2	65.48	0.020753600823045268	0.006522633744855967	0.005483539094650206
2	65.52	0.023575102880658436	0.007055041152263374	0.0074202674897119346
2	65.56	0.022157921810699588	0.006476337448559671	0.007083333333333333
2	65.6	0.02203446502057613	0.00636059670781893	0.007921810699588477
2	65.64	0.02150977366255144	0.006286008230452675	0.007906378600823044
2	65.68	0.01986882716049383	0.005483539094650206	0.008001543209876543
2	65.72	0.019315843621399178	0.005516975308641975	0.008024691358024692
2	65.76	0.022713477366255144	0.006520061728395062	0.008958333333333334
2	65.8	0.017001028806584363	0.004683641975308642	0.007471707818930041
2	65.84	0.015475823045267489	0.003832304526748971	0.0076286008230452675
2	65.88	0.015074588477366256	0.003161008230452675	0.007775205761316873
2	65.92	0.0129809670781893	0.0019675925925925924	0.007633744855967078
2	65.96000000000001	0.012600308641975309	0.0013194444444444445	0.007644032921810699
2	66.0	0.010617283950617284	0.0005401234567901234	0.007062757201646091
2	66.04	0.01033179012345679	0.00034722222222222224	0.007276234567901234
2	66.08	0.010357510288065844	0.0003935185185185185	0.007520576131687243
2	66.12	0.009493312757201645	0.00031378600823045265	0.007142489711934157
2	66.16	0.009449588477366256	0.00030864197530864197	0.007438271604938272
2	66.2	0.00837448559670782	4.11522633744856e-05	0.006934156378600823
2	66.24	0.015005144032921811	0.0017901234567901235	0.008644547325102881
2	66.28	0.007412551440329218	3.08641975308642e-05	0.0063065843621399175
2	66.32000000000001	0.005861625514403292	2.05761316872428e-05	0.005084876543209877
2	66.36	0.004629629629629629	3.08641975308642e-05	0.004053497942386831
2	66.4	0.004045781893004115	5.401234567901235e-05	0.0036856995884773664
2	66.44	0.0038220164609053496	4.11522633744856e-05	0.003487654320987654
2	66.48	0.003703703703703704	4.6296296296296294e-05	0.0032896090534979424
2	66.52	0.0032253086419753085	3.3436213991769545e-05	0.002854938271604938
2	66.56	0.003258744855967078	9.259259259259259e-05	0.002800925925925926
2	66.6	0.0026440329218106995	5.915637860082304e-05	0.002235082304526749
2	66.64	0.002515432098765432	4.372427983539095e-05	0.002170781893004115
2	66.68	0.002204218106995885	9.516460905349794e-05	0.001838991769547325
2	66.72	0.0075257201646090535	0.0011265432098765433	0.003359053497942387
2	66.76	0.001661522633744856	3.8580246913580246e-05	0.0011445473251028807
2	66.8	0.0015277777777777779	3.3436213991769545e-05	0.0012139917695473252
2	66.84	0.0020036008230452677	4.886831275720165e-05	0.0014609053497942387
2	66.88	0.0012911522633744857	2.5720164609053497e-05	0.0010931069958847737
2	66.92	0.0010776748971193415	2.3148148148148147e-05	0.0009027777777777777
2	66.96000000000001	0.0009284979423868312	7.71604938271605e-06	0.0008050411522633745
2	67.0	0.0012268518518518518	0.00011831275720164609	0.0008641975308641976
2	67.04	0.0008976337448559671	1.800411522633745e-05	0.0007561728395061729
2	67.08	0.0008281893004115226	6.430041152263375e-05	0.0006095679012345679
2	67.12	0.0007844650205761317	7.71604938271605e-06	0.0006610082304526749
2	67.16	0.0008101851851851852	1.02880658436214e-05	0.0005864197530864197
2	67.2	0.007055041152263374	0.0012294238683127573	0.0027109053497942387
2	67.24	0.0010056584362139918	4.372427983539095e-05	0.0006610082304526749
2	67.28	0.0014300411522633744	2.8292181069958848e-05	0.0012011316872427983
2	67.32000000000001	0.0007921810699588477	7.71604938271605e-06	0.0006918724279835391
2	67.36	0.00102880658436214	1.2860082304526749e-05	0.0009053497942386831
2	67.4	0.0004475308641975309	0.0	0.00041923868312757203
2	67.44	0.0010056584362139918	1.800411522633745e-05	0.0007973251028806584
2	67.48	0.00028292181069958846	7.71604938271605e-06	0.00022890946502057612
2	67.52	0.0006327160493827161	2.8292181069958848e-05	0.0005092592592592592
2	67.56	0.00030092592592592595	1.800411522633745e-05	0.00019032921810699588
2	67.6	0.0010982510288065845	7.71604938271605e-06	0.0008847736625514403
2	67.64	0.0008847736625514403	5.1440329218107e-06	0.0006815843621399177
2	67.68	0.007690329218106996	0.0014377572016460905	0.0025900205761316872
2	67.72	0.0015560699588477367	2.8292181069958848e-05	0.0009747942386831276
2	67.76	0.0011651234567901234	3.60082304526749e-05	0.0008744855967078189
2	67.8	0.0012525720164609053	2.05761316872428e-05	0.0006944444444444445
2	67.84	0.001059670781893004	9.259259259259259e-05	0.0007716049382716049
2	67.88	0.0016640946502057613	0.00015689300411522632	0.0009722222222222222
2	67.92	0.0014068930041152264	3.3436213991769545e-05	0.0011316872427983538
2	67.96000000000001	0.0016898148148148148	0.0001388888888888889	0.0009310699588477366
2	68.0	0.001095679012345679	2.5720164609053497e-05	0.0008513374485596708
2	68.04	0.0019470164609053499	0.00015174897119341564	0.0010853909465020576
2	68.08	0.001712962962962963	3.8580246913580246e-05	0.0012037037037037038
2	68.12	0.0026131687242798352	0.00021347736625514403	0.0013348765432098766
2	68.16	0.008258744855967079	0.0013837448559670782	0.002888374485596708
2	68.2	0.0019007201646090534	9.77366255144033e-05	0.000787037037037037
2	68.24	0.002361111111111111	0.00024176954732510288	0.0011419753086419754
2	68.28	0.0014171810699588477	0.00014146090534979423	0.0002314814814814815
2	68.32000000000001	0.001875	0.00033950617283950616	0.0008590534979423868
2	68.36	0.001021090534979424	7.458847736625514e-05	0.0004912551440329218
2	68.4	0.0014017489711934156	0.0002880658436213992	0.0007844650205761317
2	68.44	0.0010828189300411523	0.00025977366255144034	0.0005478395061728395
2	68.48	0.0022119341563786006	0.00023662551440329217	0.000977366255144033
2	68.52	0.001566358024691358	0.0001594650205761317	0.0005169753086419753
2	68.56	0.002404835390946502	0.00030092592592592595	0.0005812757201646091
2	68.60000000000001	0.0022890946502057614	0.00025977366255144034	0.00030864197530864197
2	68.64	0.008675411522633745	0.0015534979423868314	0.0023251028806584363
2	68.68	0.0033153292181069957	0.0006455761316872428	0.0007098765432098765
2	68.72	0.0038760288065843623	0.0004783950617283951	0.0010776748971193415
2	68.76	0.00488940329218107	0.000727880658436214	0.0011702674897119342
2	68.8	0.004940843621399177	0.0010159465020576131	0.0011239711934156378
2	68.84	0.006702674897119342	0.0013477366255144033	0.0017772633744855967
2	68.88	0.006159979423868313	0.0011779835390946503	0.0018415637860082303
2	68.92	0.005992798353909465	0.0009722222222222222	0.0020267489711934157
2	68.96000000000001	0.004899691358024692	0.0005015432098765432	0.0022505144032921812
2	69.0	0.005061728395061729	0.0008359053497942387	0.002183641975308642
2	69.04	0.004045781893004115	0.0008384773662551441	0.0015766460905349794
2	69.08	0.005709876543209876	0.0015432098765432098	0.0018029835390946502
2	69.12	0.01007201646090535	0.0025308641975308644	0.002867798353909465
2	69.16	0.0063400205761316875	0.0017978395061728396	0.0019598765432098765
2	69.2	0.006787551440329218	0.0017618312757201645	0.0026208847736625515
2	69.24	0.007379115226337448	0.0018569958847736625	0.0026723251028806586
2	69.28	0.007916666666666667	0.0018338477366255145	0.0034593621399176956
2	69.32000000000001	0.006872427983539094	0.0016460905349794238	0.003058127572016461
2	69.36	0.00768775720164609	0.0018930041152263374	0.003780864197530864
2	69.4	0.007921810699588477	0.0017541152263374487	0.0037602880658436214
2	69.44	0.009212962962962963	0.0020036008230452677	0.004663065843621399
2	69.48	0.008667695473251028	0.0019753086419753087	0.003963477366255144
2	69.52	0.009560185185185185	0.0022916666666666667	0.004449588477366255
2	69.56	0.008919753086419752	0.0020344650205761316	0.004223251028806585
2	69.60000000000001	0.016021090534979424	0.0037962962962962963	0.0067309670781893005
2	69.64	0.008323045267489712	0.0016486625514403291	0.004068930041152263
2	69.68	0.008140432098765433	0.0013734567901234568	0.004323559670781893
2	69.72	0.0073636831275720165	0.0005606995884773662	0.003973765432098765
2	69.76	0.006054526748971193	0.00045267489711934157	0.0032458847736625517
2	69.8	0.00783179012345679	0.0008513374485596708	0.003284465020576132
2	69.84	0.00662037037037037	0.0009670781893004115	0.0021527777777777778
2	69.88	0.00830761316872428	0.0018672839506172839	0.002147633744855967
2	69.92	0.0065715020576131685	0.0023251028806584363	0.0011959876543209877
2	69.96000000000001	0.008924897119341564	0.0028137860082304528	0.0023713991769547327
2	70.0	0.006496913580246914	0.0029140946502057615	0.0012474279835390947
2	70.04	0.007749485596707819	0.003299897119341564	0.0019135802469135803
2	70.08	0.012121913580246913	0.004575617283950617	0.0034902263374485595
2	70.12	0.006121399176954733	0.0028137860082304528	0.001661522633744856
2	70.16	0.005336934156378601	0.0029732510288065844	0.0010545267489711935
2	70.2	0.006959876543209877	0.0034567901234567903	0.0016949588477366256
2	70.24	0.005913065843621399	0.0029809670781893003	0.0014583333333333334
2	70.28	0.006882716049382716	0.0032818930041152265	0.0019110082304526748
2	70.32000000000001	0.006679526748971193	0.0030606995884773663	0.002227366255144033
2	70.36	0.00621141975308642	0.0026929012345679013	0.001712962962962963
2	70.4	0.00625	0.003094135802469136	0.0020190329218106994
2	70.44	0.006051954732510288	0.0029012345679012346	0.0017669753086419753
2	70.48	0.006751543209876543	0.0032150205761316874	0.0022402263374485597
2	70.52	0.0048353909465020575	0.0020318930041152263	0.001903292181069959
2	70.56	0.012242798353909465	0.004148662551440329	0.004038065843621399
2	70.60000000000001	0.004480452674897119	0.0016563786008230452	0.0019315843621399177
2	70.64	0.004243827160493827	0.001934156378600823	0.0015766460905349794
2	70.68	0.003881172839506173	0.0014866255144032922	0.0017155349794238683
2	70.72	0.0038194444444444443	0.0015432098765432098	0.0016846707818930042
2	70.76	0.004387860082304526	0.0018106995884773663	0.001743827160493827
2	70.8	0.002890946502057613	0.0011599794238683128	0.0012757201646090535
2	70.84	0.003500514403292181	0.001345164609053498	0.001388888888888889
2	70.88	0.002021604938271605	0.0007484567901234568	0.0010622427983539094
2	70.92	0.002919238683127572	0.0010416666666666667	0.001345164609053498
2	70.96000000000001	0.002170781893004115	0.0007510288065843622	0.00125
2	71.0	0.002463991769547325	0.0010545267489711935	0.0011188271604938272
2	71.04	0.007867798353909465	0.0023482510288065843	0.0027469135802469136
2	71.08	0.002623456790123457	0.0011316872427983538	0.0007998971193415638
2	71.12	0.0018287037037037037	0.0006995884773662552	0.0006944444444444445
2	71.16	0.0023508230452674896	0.000720164609053498	0.0009825102880658436
2	71.2	0.0014609053497942387	0.0004063786008230453	0.0006301440329218107
2	71.24	0.002219650205761317	0.0007613168724279835	0.0007458847736625515
2	71.28	0.002548868312757202	0.0005889917695473251	0.0006378600823045268
2	71.32000000000001	0.002638888888888889	0.0005092592592592592	0.0005889917695473251
2	71.36	0.003096707818930041	0.0005169753086419753	0.0009979423868312757
2	71.4	0.00220679012345679	0.0006352880658436214	0.00030864197530864197
2	71.44	0.004645061728395062	0.0013117283950617284	0.0011265432098765433
2	71.48	0.004143518518518519	0.0016409465020576133	0.0011702674897119342
2	71.52	0.014169238683127573	0.004609053497942387	0.004809670781893004
2	71.56	0.006748971193415638	0.0025282921810699586	0.0021347736625514403
2	71.60000000000001	0.010141460905349795	0.0030889917695473253	0.004526748971193415
2	71.64	0.008073559670781893	0.002373971193415638	0.0035931069958847735
2	71.68	0.01113940329218107	0.002878086419753086	0.0055246913580246915
2	71.72	0.009130658436213992	0.002381687242798354	0.0047659465020576134
2	71.76	0.01157664609053498	0.0028986625514403294	0.00625
2	71.8	0.011216563786008231	0.002523148148148148	0.0065020576131687245
2	71.84	0.011046810699588478	0.002044753086419753	0.006741255144032922
2	71.88	0.009858539094650206	0.0010468106995884774	0.006141975308641976
2	71.92	0.008225308641975309	0.00016718106995884774	0.005195473251028806
2	71.96000000000001	0.00798611111111111	0.00015689300411522632	0.005452674897119342
2	72.0	0.014133230452674898	0.0022093621399176954	0.007319958847736625
2	72.04	0.007343106995884773	0.0007998971193415638	0.005172325102880658
2	72.08	0.006666666666666667	0.0010416666666666667	0.0043055555555555555
2	72.12	0.007109053497942387	0.0014068930041152264	0.004020061728395061
2	72.16	0.0073070987654320985	0.0017772633744855967	0.0033924897119341564
2	72.2	0.007600308641975309	0.0017746913580246914	0.0037397119341563787
2	72.24	0.008659979423868312	0.0015766460905349794	0.004722222222222222
2	72.28	0.007258230452674897	0.0009053497942386831	0.004601337448559671
2	72.32000000000001	0.007304526748971194	0.0010622427983539094	0.004089506172839506
2	72.36	0.0041229423868312754	0.00036522633744855967	0.0023405349794238684
2	72.4	0.004552469135802469	0.0003832304526748971	0.0026157407407407405
2	72.44	0.0029809670781893003	0.0003034979423868313	0.0014068930041152264
2	72.48	0.011800411522633746	0.002384259259259259	0.004709362139917695
2	72.52	0.0015972222222222223	0.0001080246913580247	0.0007073045267489712
2	72.56	0.004071502057613169	0.0007638888888888889	0.002052469135802469
2	72.60000000000001	0.0010982510288065845	7.20164609053498e-05	0.0005889917695473251
2	72.64	0.0021219135802469135	5.6584362139917696e-05	0.0013580246913580246
2	72.68	0.0005401234567901234	1.2860082304526749e-05	0.000257201646090535
2	72.72	0.0008436213991769547	7.716049382716049e-05	0.00046810699588477366
2	72.76	0.0003497942386831276	1.54320987654321e-05	0.0001800411522633745
2	72.8	0.0017849794238683128	0.00033179012345679014	0.0010673868312757202
2	72.84	0.0004861111111111111	0.00010030864197530864	0.00023662551440329217
2	72.88	0.00040123456790123454	0.0001234567901234568	0.00022119341563786008
2	72.92	0.00039609053497942386	6.944444444444444e-05	0.00022633744855967078
2	72.96000000000001	0.006491769547325103	0.0015046296296296296	0.002139917695473251
2	73.0	0.0007973251028806584	0.0001080246913580247	0.0002777777777777778
2	73.04	0.0004989711934156379	5.915637860082304e-05	0.00010030864197530864
2	73.08	0.0008256172839506173	0.00015689300411522632	0.00020061728395061727
2	73.12	0.0002623456790123457	3.3436213991769545e-05	4.886831275720165e-05
2	73.16	0.0013863168724279834	0.0005941358024691358	0.00012088477366255144
2	73.2	0.00084619341563786	8.74485596707819e-05	8.23045267489712e-05
2	73.24	0.0009284979423868312	5.915637860082304e-05	7.458847736625514e-05
2	73.28	0.0004218106995884774	1.800411522633745e-05	2.3148148148148147e-05
2	73.32000000000001	0.0008539094650205761	6.430041152263375e-05	0.00012602880658436213
2	73.36	0.0012114197530864197	0.00013374485596707818	0.0003575102880658436
2	73.4	0.000787037037037037	0.00014146090534979423	0.0003266460905349794
2	73.44	0.007523148148148148	0.001720679012345679	0.0021013374485596707
2	73.48	0.0005864197530864197	5.6584362139917696e-05	0.00014660493827160494
2	73.52	0.0012242798353909465	6.430041152263375e-05	0.0003420781893004115
2	73.56	0.0007896090534979424	0.00010030864197530864	0.00030092592592592595
2	73.60000000000001	0.0015303497942386831	9.77366255144033e-05	0.0007073045267489712
2	73.64	0.0017335390946502057	2.5720164609053497e-05	0.0010236625514403292
2	73.68	0.003912037037037037	0.00011574074074074075	0.0026671810699588475
2	73.72	0.004575617283950617	4.372427983539095e-05	0.0034825102880658436
2	73.76	0.007343106995884773	8.23045267489712e-05	0.0059490740740740745
2	73.8	0.007924382716049382	3.3436213991769545e-05	0.006841563786008231
2	73.84	0.009200102880658437	1.02880658436214e-05	0.008032407407407408
2	73.88	0.01069701646090535	4.11522633744856e-05	0.009614197530864198
2	73.92	0.0179809670781893	0.0015457818930041153	0.011988168724279836
2	73.96000000000001	0.011949588477366255	4.6296296296296294e-05	0.010771604938271605
2	74.0	0.009763374485596707	3.08641975308642e-05	0.008878600823045268
2	74.04	0.008238168724279835	7.973251028806585e-05	0.0073405349794238685
2	74.08	0.005010288065843621	5.6584362139917696e-05	0.004526748971193415
2	74.12	0.0048688271604938275	0.00027520576131687244	0.0039840534979423865
2	74.16	0.0029603909465020575	3.08641975308642e-05	0.0024459876543209877
2	74.2	0.003058127572016461	3.3436213991769545e-05	0.002515432098765432
2	74.24	0.0023148148148148147	2.5720164609053497e-05	0.001890432098765432
2	74.28	0.00283179012345679	3.08641975308642e-05	0.002155349794238683
2	74.32000000000001	0.00261059670781893	5.1440329218107e-06	0.002345679012345679
2	74.36	0.0029886831275720165	4.6296296296296294e-05	0.0026594650205761317
2	74.4	0.008541666666666666	0.0013786008230452676	0.004138374485596708
2	74.44	0.003904320987654321	5.6584362139917696e-05	0.0033667695473251027
2	74.48	0.0033487654320987653	3.60082304526749e-05	0.003070987654320988
2	74.52	0.0037962962962962963	1.2860082304526749e-05	0.0035210905349794238
2	74.56	0.003924897119341564	1.02880658436214e-05	0.003713991769547325
2	74.60000000000001	0.00393261316872428	5.1440329218107e-06	0.003742283950617284
2	74.64	0.003963477366255144	6.17283950617284e-05	0.00367798353909465
2	74.68	0.0036419753086419752	1.54320987654321e-05	0.0034207818930041154
2	74.72	0.003801440329218107	6.17283950617284e-05	0.003351337448559671
2	74.76	0.0036419753086419752	8.23045267489712e-05	0.003145576131687243
2	74.8	0.0033050411522633745	0.00016203703703703703	0.002844650205761317
2	74.84	0.003359053497942387	7.71604938271605e-06	0.0032047325102880658
2	74.88	0.008189300411522634	0.001206275720164609	0.004254115226337449
2	74.92	0.003906893004115226	6.430041152263375e-05	0.0034002057613168723
2	74.96000000000001	0.0028703703703703703	7.458847736625514e-05	0.002515432098765432
2	75.0	0.0023276748971193416	9.516460905349794e-05	0.0019161522633744856
2	75.04	0.0013580246913580246	2.3148148148148147e-05	0.001190843621399177
2	75.08	0.0015252057613168724	4.11522633744856e-05	0.0013863168724279834
2	75.12	0.0010828189300411523	1.800411522633745e-05	0.0008281893004115226
2	75.16	0.0015329218106995884	0.0003369341563786008	0.0008050411522633745
2	75.2	0.0012885802469135802	0.0005195473251028807	0.00016975308641975308
2	75.24	0.0021733539094650205	0.000985082304526749	0.00020576131687242798
2	75.28	0.003016975308641975	0.001419753086419753	6.17283950617284e-05
2	75.32000000000001	0.0038220164609053496	0.0018621399176954733	0.0002546296296296296
2	75.36	0.009758230452674897	0.0032175925925925926	0.002139917695473251
2	75.4	0.007006172839506173	0.002597736625514403	0.0011959876543209877
2	75.44	0.008644547325102881	0.002978395061728395	0.002029320987654321
2	75.48	0.009801954732510288	0.003094135802469136	0.0024279835390946503
2	75.52	0.011131687242798354	0.003184156378600823	0.002749485596707819
2	75.56	0.012265946502057614	0.0031944444444444446	0.0029295267489711932
2	75.60000000000001	0.01436985596707819	0.0032047325102880658	0.00386059670781893
2	75.64	0.015257201646090535	0.002983539094650206	0.004578189300411523
2	75.68	0.017844650205761318	0.0030504115226337447	0.006054526748971193
2	75.72	0.01751800411522634	0.0025694444444444445	0.00595679012345679
2	75.76	0.02036008230452675	0.002345679012345679	0.0077546296296296295
2	75.8	0.018238168724279837	0.0017618312757201645	0.006669238683127572
2	75.84	0.02459619341563786	0.004120370370370371	0.008081275720164609
2	75.88	0.016376028806584363	0.0023533950617283953	0.004997427983539094
2	75.92	0.016213991769547326	0.0027674897119341563	0.004848251028806584
2	75.96000000000001	0.01404835390946502	0.0022659465020576134	0.004261831275720164
2	76.0	0.013243312757201645	0.002332818930041152	0.00408179012345679
2	76.04	0.01418724279835391	0.003513374485596708	0.003647119341563786
2	76.08	0.012700617283950617	0.0034002057613168723	0.0033950617283950617
2	76.12	0.014007201646090536	0.0045241769547325105	0.0035416666666666665
2	76.16	0.01257716049382716	0.004197530864197531	0.0032021604938271605
2	76.2	0.015805041152263374	0.006165123456790124	0.00363940329218107
2	76.24	0.015882201646090534	0.006224279835390947	0.004012345679012346
2	76.28	0.016903292181069958	0.006998456790123456	0.0039017489711934156
2	76.32000000000001	0.018891460905349794	0.0067078189300411525	0.004963991769547325
2	76.36	0.013410493827160494	0.005069444444444444	0.003145576131687243
2	76.4	0.011856995884773663	0.0046039094650205765	0.003227880658436214
2	76.44	0.012322530864197531	0.005192901234567901	0.003199588477366255
2	76.48	0.010360082304526749	0.0046965020576131685	0.0025694444444444445
2	76.52	0.010751028806584363	0.00514917695473251	0.0021656378600823046
2	76.56	0.010236625514403292	0.005421810699588477	0.0019393004115226338
2	76.60000000000001	0.009259259259259259	0.005169753086419753	0.0015920781893004115
2	76.64	0.009248971193415638	0.004837962962962963	0.00198559670781893
2	76.68	0.006728395061728395	0.0034233539094650207	0.0013297325102880658
2	76.72	0.005799897119341564	0.0029346707818930042	0.0015895061728395062
2	76.76	0.0029243827160493827	0.0015457818930041153	0.0008744855967078189
2	76.8	0.0102880658436214	0.0034567901234567903	0.0034516460905349793
2	76.84	0.0022530864197530865	0.0008976337448559671	0.0009593621399176954
2	76.88	0.00415895061728395	0.001962448559670782	0.0018698559670781894
2	76.92	0.002677469135802469	0.0016640946502057613	0.0008513374485596708
2	76.96000000000001	0.0031790123456790125	0.001491769547325103	0.0009876543209876543
2	77.0	0.0026929012345679013	0.0013477366255144033	0.001000514403292181
2	77.04	0.0013168724279835392	0.00029063786008230453	0.0009233539094650206
2	77.08	0.002294238683127572	0.0006069958847736626	0.001455761316872428
2	77.12	0.0028729423868312756	0.000977366255144033	0.0016358024691358025
2	77.16	0.003816872427983539	0.000668724279835391	0.0026440329218106995
2	77.2	0.004845679012345679	0.0011008230452674897	0.0030092592592592593
2	77.24	0.00783179012345679	0.0005118312757201646	0.006517489711934156
2	77.28	0.01501028806584362	0.0021759259259259258	0.009539609053497943
2	77.32000000000001	0.012286522633744856	0.000684156378600823	0.010787037037037038
2	77.36	0.013755144032921812	0.0008281893004115226	0.012286522633744856
2	77.4	0.014945987654320987	0.0004989711934156379	0.013564814814814814
2	77.44	0.015177469135802469	0.0010622427983539094	0.012854938271604938
2	77.48	0.017075617283950618	0.0013040123456790123	0.013407921810699589
2	77.52	0.019045781893004116	0.001368312757201646	0.01460648148148148
2	77.56	0.020195473251028807	0.0009696502057613169	0.016784979423868314
2	77.60000000000001	0.020599279835390946	0.0013220164609053498	0.016242283950617283
2	77.64	0.01933641975308642	0.0025848765432098767	0.015108024691358024
2	77.68	0.02020833333333333	0.003927469135802469	0.013796296296296296
2	77.72	0.018171296296296297	0.004164094650205761	0.011954732510288066
2	77.76	0.02680298353909465	0.006820987654320988	0.013559670781893005
2	77.8	0.019719650205761316	0.005028292181069959	0.010979938271604938
2	77.84	0.020599279835390946	0.005447530864197531	0.010504115226337448
2	77.88	0.01811471193415638	0.004781378600823045	0.008927469135802469
2	77.92	0.01902777777777778	0.005192901234567901	0.008551954732510287
2	77.96000000000001	0.015792181069958847	0.0038991769547325104	0.006990740740740741
2	78.0	0.014539609053497942	0.0032253086419753085	0.006460905349794239
2	78.04	0.01129372427983539	0.002512860082304527	0.004981995884773663
2	78.08	0.010871913580246913	0.002728909465020576	0.004493312757201646
2	78.12	0.010203189300411523	0.002880658436213992	0.00440843621399177
2	78.16	0.010411522633744856	0.0026929012345679013	0.004683641975308642
2	78.2	0.011347736625514403	0.0033281893004115225	0.004958847736625515
2	78.24	0.01834619341563786	0.0045190329218107	0.007507716049382716
2	78.28	0.012237654320987654	0.002749485596707819	0.005897633744855967
2	78.32000000000001	0.011748971193415638	0.0024974279835390948	0.005195473251028806
2	78.36	0.011779835390946502	0.0023405349794238684	0.00599022633744856
2	78.4	0.012379115226337448	0.002232510288065844	0.0060751028806584366
2	78.44	0.012404835390946502	0.0023199588477366257	0.0064094650205761316
2	78.48	0.011967592592592592	0.001669238683127572	0.0064094650205761316
2	78.52	0.013335905349794239	0.001669238683127572	0.00790380658436214
2	78.56	0.013582818930041152	0.001286008230452675	0.008539094650205761
2	78.60000000000001	0.013305041152263374	0.0008281893004115226	0.009169238683127572
2	78.64	0.01510545267489712	0.0009593621399176954	0.010617283950617284
2	78.68	0.013001543209876544	0.0005606995884773662	0.010115740740740741
2	78.72	0.02237911522633745	0.002970679012345679	0.013407921810699589
2	78.76	0.014624485596707818	0.0009722222222222222	0.010972222222222222
2	78.8	0.01667695473251029	0.0013220164609053498	0.01198045267489712
2	78.84	0.015285493827160494	0.001206275720164609	0.011046810699588478
2	78.88	0.01724022633744856	0.001455761316872428	0.011514917695473251
2	78.92	0.01508230452674897	0.0013734567901234568	0.009598765432098765
2	78.96000000000001	0.01667438271604938	0.0020550411522633743	0.009899691358024692
2	79.0	0.014881687242798354	0.0021219135802469135	0.00830246913580247
2	79.04	0.01579475308641975	0.0025823045267489714	0.008294753086419753
2	79.08	0.015527263374485597	0.0036342592592592594	0.006736111111111111
2	79.12	0.016378600823045267	0.005	0.005913065843621399
2	79.16	0.01811985596707819	0.006108539094650206	0.006195987654320988
2	79.2	0.02237911522633745	0.0072376543209876545	0.007103909465020576
2	79.24	0.014979423868312757	0.005090020576131687	0.004169238683127572
2	79.28	0.012518004115226338	0.003912037037037037	0.00386059670781893
2	79.32000000000001	0.012391975308641976	0.0031815843621399178	0.004737654320987654
2	79.36	0.009516460905349794	0.0024305555555555556	0.0036702674897119343
2	79.4	0.00991769547325103	0.0023868312757201644	0.0038503086419753086
2	79.44	0.007934670781893005	0.0018467078189300411	0.003544238683127572
2	79.48	0.00962962962962963	0.002361111111111111	0.004521604938271605
2	79.52	0.007983539094650206	0.001838991769547325	0.003996913580246913
2	79.56	0.010054012345679013	0.001838991769547325	0.005239197530864197
2	79.60000000000001	0.010583847736625514	0.001455761316872428	0.0067772633744855966
2	79.64	0.011195987654320987	0.0014351851851851852	0.006988168724279835
2	79.68	0.019454732510288064	0.0038580246913580245	0.00993312757201646
2	79.72	0.012271090534979424	0.0015715020576131688	0.007780349794238683
2	79.76	0.01349022633744856	0.0014326131687242799	0.008786008230452676
2	79.8	0.011545781893004115	0.0008796296296296296	0.007744341563786008
2	79.84	0.011530349794238682	0.0008590534979423868	0.007932098765432098
2	79.88	0.009326131687242799	0.0005864197530864197	0.006463477366255144
2	79.92	0.008737139917695473	0.0007973251028806584	0.005871913580246913
2	79.96000000000001	0.007391975308641975	0.0006147119341563787	0.004344135802469136
2	80.0	0.007309670781893004	0.0011702674897119342	0.004135802469135802
2	80.04	0.006162551440329218	0.0006661522633744856	0.003397633744855967
2	80.08	0.00625	0.0004449588477366255	0.003793724279835391
2	80.12	0.005380658436213992	0.0003343621399176955	0.003073559670781893
2	80.16	0.013742283950617284	0.0032047325102880658	0.005025720164609054
2	80.2	0.0059722222222222225	0.0015432098765432098	0.003042695473251029
2	80.24	0.005771604938271605	0.0018981481481481482	0.002698045267489712
2	80.28	0.008263888888888888	0.0027211934156378603	0.003755144032921811
2	80.32000000000001	0.00794238683127572	0.002919238683127572	0.00363940329218107
2	80.36	0.008942901234567901	0.004354423868312757	0.0030324074074074073
2	80.4	0.00830761316872428	0.004238683127572016	0.002487139917695473
2	80.44	0.010414094650205761	0.005393518518518519	0.0026800411522633744
2	80.48	0.009616769547325103	0.005380658436213992	0.0019058641975308642
2	80.52	0.010820473251028806	0.006309156378600823	0.001962448559670782
2	80.56	0.009915123456790123	0.005874485596707819	0.0014994855967078188
2	80.60000000000001	0.010717592592592593	0.006242283950617284	0.00169238683127572
2	80.64	0.0170190329218107	0.007497427983539095	0.0036574074074074074
2	80.68	0.009246399176954733	0.0058127572016460904	0.0009053497942386831
2	80.72	0.011051954732510288	0.0062834362139917695	0.0013503086419753086
2	80.76	0.009837962962962963	0.0051234567901234564	0.0013554526748971194
2	80.8	0.011733539094650206	0.005336934156378601	0.0017103909465020577
2	80.84	0.010905349794238683	0.0041229423868312754	0.0018338477366255145
2	80.88	0.013217592592592593	0.004537037037037037	0.00246141975308642
2	80.92	0.011607510288065843	0.0036728395061728395	0.0020550411522633743
2	80.96000000000001	0.013580246913580247	0.003989197530864197	0.002911522633744856
2	81.0	0.012127057613168724	0.0028420781893004113	0.0026311728395061727
2	81.04	0.012780349794238683	0.002700617283950617	0.002968106995884774
2	81.08	0.011123971193415638	0.0020627572016460906	0.0022093621399176954
2	81.12	0.016921296296296295	0.0035776748971193414	0.004164094650205761
2	81.16	0.010486111111111111	0.001558641975308642	0.0021373456790123456
2	81.2	0.00963477366255144	0.0009876543209876543	0.0020473251028806584
2	81.24	0.009326131687242799	0.0012808641975308641	0.0018672839506172839
2	81.28	0.00794753086419753	0.0007664609053497942	0.0016358024691358025
2	81.32000000000001	0.007908950617283951	0.0009953703703703704	0.0017335390946502057
2	81.36	0.006324588477366255	0.0006507201646090535	0.0011779835390946503
2	81.4	0.005375514403292181	0.00073559670781893	0.0007150205761316872
2	81.44	0.004382716049382716	0.0003780864197530864	0.0006815843621399177
2	81.48	0.005213477366255144	0.000462962962962963	0.0011419753086419754
2	81.52	0.0037988683127572016	0.000257201646090535	0.0010879629629629629
2	81.56	0.004801954732510288	9.516460905349794e-05	0.0021887860082304526
2	81.60000000000001	0.010349794238683128	0.0012911522633744857	0.004212962962962963
2	81.64	0.006489197530864198	0.00016203703703703703	0.004089506172839506
2	81.68	0.007484567901234568	0.00017746913580246913	0.0048353909465020575
2	81.72	0.00823045267489712	0.0003292181069958848	0.005424382716049383
2	81.76	0.009619341563786007	0.00029063786008230453	0.006568930041152264
2	81.8	0.008909465020576131	0.00028549382716049385	0.005979938271604938
2	81.84	0.009660493827160494	0.00022376543209876544	0.006589506172839506
2	81.88	0.00841820987654321	8.23045267489712e-05	0.006000514403292181
2	81.92	0.008814300411522634	0.0001594650205761317	0.005992798353909465
2	81.96000000000001	0.007196502057613169	7.20164609053498e-05	0.005046296296296296
2	82.0	0.007121913580246914	6.17283950617284e-05	0.004909979423868313
2	82.04	0.0052263374485596705	1.800411522633745e-05	0.004503600823045267
2	82.08	0.012301954732510289	0.0012474279835390947	0.00705761316872428
2	82.12	0.005637860082304527	4.11522633744856e-05	0.004588477366255144
2	82.16	0.007165637860082305	7.716049382716049e-05	0.005303497942386832
2	82.2	0.008266460905349795	4.11522633744856e-05	0.005529835390946502
2	82.24	0.008647119341563786	0.00018518518518518518	0.005516975308641975
2	82.28	0.008868312757201647	0.0002160493827160494	0.005421810699588477
2	82.32000000000001	0.008040123456790123	0.00012088477366255144	0.004647633744855967
2	82.36	0.009470164609053498	0.000529835390946502	0.004585905349794239
2	82.4	0.008243312757201646	0.0002546296296296296	0.003958333333333334
2	82.44	0.007924382716049382	0.0003266460905349794	0.0032150205761316874
2	82.48	0.006579218106995885	0.0002160493827160494	0.0018672839506172839
2	82.52	0.007469135802469135	0.0003755144032921811	0.0021604938271604936
2	82.56	0.013395061728395061	0.00165380658436214	0.004076646090534979
2	82.60000000000001	0.008492798353909465	0.000558127572016461	0.0018569958847736625
2	82.64	0.008739711934156378	0.00044238683127572015	0.0018569958847736625
2	82.68	0.010545267489711935	0.0007561728395061729	0.0026646090534979423
2	82.72	0.011826131687242798	0.0011188271604938272	0.0028935185185185184
2	82.76	0.012103909465020575	0.0016666666666666668	0.002728909465020576
2	82.8	0.012983539094650207	0.002147633744855967	0.003374485596707819
2	82.84	0.012808641975308642	0.0026646090534979423	0.002803497942386831
2	82.88	0.014233539094650206	0.00393261316872428	0.0030889917695473253
2	82.92	0.012872942386831275	0.0041795267489711935	0.001808127572016461
2	82.96000000000001	0.01403292181069959	0.004776234567901235	0.0022736625514403292
2	83.0	0.01273148148148148	0.004642489711934156	0.002088477366255144
2	83.04	0.02104423868312757	0.006903292181069959	0.005411522633744856
2	83.08	0.01541409465020576	0.005421810699588477	0.003999485596707819
2	83.12	0.01733796296296296	0.006556069958847737	0.004711934156378601
2	83.16	0.016062242798353908	0.006059670781893004	0.004462448559670782
2	83.2	0.02069701646090535	0.00720679012345679	0.007335390946502058
2	83.24	0.01975565843621399	0.006507201646090535	0.007849794238683127
2	83.28	0.019632201646090534	0.0058924897119341565	0.008515946502057612
2	83.32000000000001	0.018184156378600824	0.005779320987654321	0.007649176954732511
2	83.36	0.015882201646090534	0.004760802469135803	0.006885288065843621
2	83.4	0.015424382716049383	0.004243827160493827	0.007376543209876543
2	83.44	0.014747942386831275	0.0035210905349794238	0.008436213991769548
2	83.48	0.014943415637860082	0.0031790123456790125	0.009184670781893004
2	83.52	0.01977880658436214	0.004580761316872428	0.01032150205761317
2	83.56	0.015192901234567902	0.002749485596707819	0.009979423868312758
2	83.60000000000001	0.013906893004115226	0.002235082304526749	0.00978909465020576
2	83.64	0.015272633744855968	0.002551440329218107	0.010059156378600822
2	83.68	0.012687757201646091	0.0017592592592592592	0.009282407407407408
2	83.72	0.013431069958847736	0.0012191358024691357	0.009791666666666667
2	83.76	0.012842078189300412	0.0010982510288065845	0.009405864197530865
2	83.8	0.01283179012345679	0.0015715020576131688	0.008940329218106996
2	83.84	0.013621399176954733	0.0015380658436213992	0.009349279835390946
2	83.88	0.01364454732510288	0.0015252057613168724	0.010092592592592592
2	83.92	0.013824588477366255	0.001558641975308642	0.010133744855967079
2	83.96000000000001	0.012217078189300411	0.0010159465020576131	0.008837448559670781
2	84.0	0.019143518518518518	0.003441358024691358	0.00930298353909465
2	84.04	0.010794753086419752	0.001507201646090535	0.005689300411522634
2	84.08	0.010478395061728395	0.0019598765432098765	0.003698559670781893
2	84.12	0.009140946502057613	0.001859567901234568	0.0030889917695473253
2	84.16	0.013724279835390946	0.0033127572016460904	0.0058693415637860085
2	84.2	0.014825102880658437	0.002764917695473251	0.007492283950617284
2	84.24	0.015871913580246914	0.0034542181069958846	0.007734053497942387
2	84.28	0.01279320987654321	0.002139917695473251	0.0056275720164609055
2	84.32000000000001	0.013125	0.0029089506172839505	0.004907407407407407
2	84.36	0.01588477366255144	0.003804012345679012	0.006000514403292181
2	84.4	0.017842078189300413	0.00474022633744856	0.006198559670781893
2	84.44	0.02290895061728395	0.007165637860082305	0.007741769547325103
2	84.48	0.03020576131687243	0.009107510288065843	0.009994855967078189
2	84.52	0.026496913580246913	0.006712962962962963	0.009094650205761317
2	84.56	0.0263940329218107	0.006512345679012346	0.008832304526748972
2	84.60000000000001	0.02710133744855967	0.006095679012345679	0.009621913580246914
2	84.64	0.02738425925925926	0.0054681069958847734	0.010406378600823045
2	84.68	0.028305041152263375	0.005300925925925926	0.010699588477366255
2	84.72	0.028328189300411522	0.004573045267489712	0.011116255144032921
2	84.76	0.028508230452674897	0.004873971193415638	0.011386316872427983
2	84.8	0.02830246913580247	0.004670781893004115	0.011550925925925926
2	84.84	0.02827932098765432	0.004794238683127572	0.011900720164609054
2	84.88	0.027546296296296298	0.0045473251028806585	0.012142489711934157
2	84.92	0.025982510288065842	0.003425925925925926	0.012376543209876543
2	84.96000000000001	0.031064814814814816	0.005100308641975308	0.01349022633744856
2	85.0	0.023945473251028807	0.0027597736625514404	0.012083333333333333
2	85.04	0.022235082304526747	0.002698045267489712	0.010949074074074075
2	85.08	0.02088991769547325	0.002674897119341564	0.010246913580246913
2	85.12	0.02059156378600823	0.002829218106995885	0.010061728395061729
2	85.16	0.02066358024691358	0.002147633744855967	0.01077417695473251
2	85.2	0.021147119341563787	0.002001028806584362	0.011643518518518518
2	85.24	0.019498456790123457	0.0012551440329218106	0.011520061728395061
2	85.28	0.019385288065843623	0.0013657407407407407	0.011378600823045268
2	85.32000000000001	0.017901234567901235	0.0012885802469135802	0.010730452674897119
2	85.36	0.01756172839506173	0.0010828189300411523	0.010609567901234568
2	85.4	0.018413065843621398	0.0010828189300411523	0.010964506172839505
2	85.44	0.02200360082304527	0.002510288065843621	0.011486625514403293
2	85.48	0.016455761316872427	0.0008744855967078189	0.010306069958847737
2	85.52	0.015771604938271604	0.0008564814814814815	0.00963477366255144
2	85.56	0.01555298353909465	0.0009747942386831276	0.009493312757201645
2	85.60000000000001	0.013914609053497942	0.0005401234567901234	0.009413580246913581
2	85.64	0.016319444444444445	0.0008076131687242799	0.010534979423868314
2	85.68	0.014593621399176955	0.0005375514403292181	0.009868827160493827
2	85.72	0.015357510288065843	0.0004475308641975309	0.010537551440329218
2	85.76	0.012857510288065843	0.0005658436213991769	0.00904320987654321
2	85.8	0.012453703703703703	0.0004398148148148148	0.008999485596707818
[truncated: 8,669 more rows]
