# Supplementary material for: Cultural Artifacts Transform Embodied Practice: How a Sommelier Card Shapes the Behavior of Dyads Engaged in Wine Tasting
Source: Front Psychol. 2019 Dec 6;10:2671. doi: 10.3389/fpsyg.2019.02671 (PMC6915083; doi:10.3389/fpsyg.2019.02671)
Supplement: DATA SHEET S3 — Raw data files (descriptions in README.txt files). [file Data_Sheet_3.zip › Supplementary_3_raw_experimental_data/frame_difference_movement/s91-2-20140618130056.csv]

Range	Time	Overall	ROI0	ROI1
-1	-1.0	1.0	0.14993569958847736	0.25248713991769545
2	6.24	0.14655092592592592	0.04830761316872428	0.04337705761316873
2	6.28	0.102255658436214	0.03075102880658436	0.03870627572016461
2	6.32	0.18877314814814813	0.06193930041152263	0.06049382716049383
2	6.36	0.0767258230452675	0.0202880658436214	0.021911008230452673
2	6.4	0.13829475308641975	0.047808641975308645	0.03712448559670782
2	6.44	0.1384207818930041	0.04099794238683128	0.03525720164609054
2	6.48	0.130434670781893	0.04296296296296296	0.03174125514403292
2	6.5200000000000005	0.17012602880658437	0.0483641975308642	0.04573559670781893
2	6.5600000000000005	0.10865740740740741	0.03019804526748971	0.021646090534979425
2	6.6000000000000005	0.16972479423868314	0.048027263374485596	0.04343364197530864
2	6.640000000000001	0.09376800411522634	0.02975051440329218	0.020061728395061727
2	6.68	0.13568930041152263	0.044747942386831274	0.03846965020576132
2	6.72	0.10887345679012346	0.033238168724279836	0.03055298353909465
2	6.76	0.1162474279835391	0.03686213991769547	0.03332304526748971
2	6.8	0.10837448559670781	0.03186728395061728	0.030051440329218106
2	6.84	0.08369084362139918	0.027723765432098764	0.022124485596707818
2	6.88	0.10510545267489711	0.032268518518518516	0.029205246913580247
2	6.92	0.05696759259259259	0.019704218106995883	0.013431069958847736
2	6.96	0.07336419753086419	0.022795781893004116	0.01957304526748971
2	7.0	0.020025720164609052	0.006159979423868313	0.0035082304526748973
2	7.04	0.026923868312757202	0.009099794238683128	0.006766975308641975
2	7.08	0.038425925925925926	0.014084362139917695	0.00772119341563786
2	7.12	0.040679012345679014	0.011872427983539095	0.00985082304526749
2	7.16	0.05689814814814815	0.019338991769547325	0.012934670781893004
2	7.2	0.07232510288065844	0.02206275720164609	0.019112654320987653
2	7.24	0.06798868312757202	0.022623456790123456	0.01690843621399177
2	7.28	0.07157150205761317	0.023405349794238684	0.017885802469135802
2	7.32	0.05100565843621399	0.018382201646090536	0.010730452674897119
2	7.36	0.05416923868312757	0.020218621399176955	0.012710905349794238
2	7.4	0.041435185185185186	0.015198045267489711	0.007669753086419753
2	7.44	0.04379372427983539	0.01638888888888889	0.00962962962962963
2	7.48	0.03372427983539095	0.013189300411522633	0.004886831275720165
2	7.5200000000000005	0.03218621399176955	0.012582304526748972	0.006069958847736625
2	7.5600000000000005	0.030864197530864196	0.009735082304526748	0.005635288065843622
2	7.6000000000000005	0.0210108024691358	0.006453189300411523	0.003125
2	7.640000000000001	0.026484053497942386	0.00716820987654321	0.005223765432098766
2	7.68	0.028310185185185185	0.007723765432098765	0.007165637860082305
2	7.72	0.03554269547325103	0.010830761316872427	0.00746141975308642
2	7.76	0.015236625514403293	0.0036599794238683127	0.000992798353909465
2	7.8	0.03335905349794239	0.010223765432098766	0.006687242798353909
2	7.84	0.02736111111111111	0.008199588477366255	0.004426440329218107
2	7.88	0.03446759259259259	0.011383744855967078	0.007026748971193416
2	7.92	0.01366769547325103	0.004493312757201646	0.002867798353909465
2	7.96	0.03005401234567901	0.011039094650205762	0.006882716049382716
2	8.0	0.015532407407407408	0.005488683127572017	0.00305298353909465
2	8.040000000000001	0.024645061728395062	0.008811728395061728	0.004827674897119341
2	8.08	0.018935185185185187	0.006445473251028806	0.0037217078189300413
2	8.120000000000001	0.022885802469135803	0.008922325102880659	0.004243827160493827
2	8.16	0.0386548353909465	0.013485082304526748	0.009074074074074075
2	8.2	0.017260802469135802	0.0069393004115226335	0.0031121399176954733
2	8.24	0.037093621399176956	0.014179526748971194	0.006970164609053498
2	8.28	0.010792181069958847	0.00529320987654321	0.001368312757201646
2	8.32	0.028022119341563786	0.011620370370370371	0.005763888888888889
2	8.36	0.015540123456790124	0.007299382716049383	0.002409979423868313
2	8.4	0.029146090534979425	0.01132716049382716	0.006851851851851852
2	8.44	0.018593106995884772	0.006993312757201646	0.0038348765432098765
2	8.48	0.02132201646090535	0.009027777777777777	0.0032253086419753085
2	8.52	0.019632201646090534	0.007301954732510288	0.003917181069958847
2	8.56	0.011247427983539095	0.004097222222222223	0.0024305555555555556
2	8.6	0.021954732510288066	0.007219650205761317	0.00507201646090535
2	8.64	0.016203703703703703	0.005234053497942387	0.004418724279835391
2	8.68	0.02336934156378601	0.008400205761316873	0.005951646090534979
2	8.72	0.007749485596707819	0.005344650205761317	0.00042695473251028805
2	8.76	0.027209362139917696	0.012628600823045268	0.004356995884773663
2	8.8	0.0192309670781893	0.00944187242798354	0.0023662551440329217
2	8.84	0.02291409465020576	0.008996913580246913	0.004655349794238683
2	8.88	0.009971707818930042	0.00489454732510288	0.0014326131687242799
2	8.92	0.018302469135802468	0.009277263374485596	0.002970679012345679
2	8.96	0.021705246913580247	0.01191358024691358	0.003438786008230453
2	9.0	0.013665123456790123	0.007255658436213992	0.002229938271604938
2	9.040000000000001	0.017188786008230452	0.007147633744855967	0.0033127572016460904
2	9.08	0.012497427983539094	0.005681584362139918	0.00205761316872428
2	9.120000000000001	0.028441358024691357	0.009976851851851851	0.007577160493827161
2	9.16	0.007060185185185185	0.0032304526748971195	0.001008230452674897
2	9.200000000000001	0.018768004115226337	0.007376543209876543	0.005162037037037037
2	9.24	0.006900720164609054	0.0034002057613168723	0.0005272633744855968
2	9.28	0.011167695473251029	0.004174382716049383	0.0036496913580246915
2	9.32	0.013670267489711934	0.005534979423868313	0.001756687242798354
2	9.36	0.01289866255144033	0.004061213991769548	0.004411008230452675
2	9.4	0.01584619341563786	0.0059387860082304525	0.002103909465020576
2	9.44	0.006165123456790124	0.0029501028806584364	0.0012114197530864197
2	9.48	0.011975308641975308	0.005048868312757202	0.002037037037037037
2	9.52	0.004441872427983539	0.0029346707818930042	0.0002494855967078189
2	9.56	0.010156893004115226	0.005002572016460905	0.0011779835390946503
2	9.6	0.013603395061728396	0.0054809670781893	0.003330761316872428
2	9.64	0.005244341563786008	0.0034696502057613167	0.0002546296296296296
2	9.68	0.005267489711934157	0.003500514403292181	0.00015689300411522632
2	9.72	0.007649176954732511	0.004053497942386831	0.0003935185185185185
2	9.76	0.006530349794238683	0.0031069958847736627	0.0005272633744855968
2	9.8	0.006121399176954733	0.003335905349794239	0.00022890946502057612
2	9.84	0.004429012345679013	0.0028137860082304528	9.259259259259259e-05
2	9.88	0.006049382716049383	0.0033487654320987653	0.0004295267489711934
2	9.92	0.0056507201646090535	0.0023431069958847737	0.0007896090534979424
2	9.96	0.0035905349794238682	0.001934156378600823	0.00037294238683127575
2	10.0	0.00367798353909465	0.0023431069958847737	0.0001800411522633745
2	10.040000000000001	0.0030992798353909464	0.002412551440329218	6.430041152263375e-05
2	10.08	0.013181584362139918	0.005169753086419753	0.002772633744855967
2	10.120000000000001	0.004194958847736625	0.002955246913580247	0.00023662551440329217
2	10.16	0.005913065843621399	0.003623971193415638	0.00029063786008230453
2	10.200000000000001	0.00529835390946502	0.002816358024691358	0.0008410493827160494
2	10.24	0.011270576131687244	0.004079218106995885	0.0033770576131687243
2	10.28	0.011535493827160494	0.0035699588477366255	0.004411008230452675
2	10.32	0.017564300411522633	0.004189814814814815	0.00905349794238683
2	10.36	0.013940329218106996	0.0031275720164609055	0.00787037037037037
2	10.4	0.022348251028806585	0.006988168724279835	0.009205246913580246
2	10.44	0.012659465020576131	0.003487654320987654	0.00694701646090535
2	10.48	0.010084876543209876	0.002602880658436214	0.005354938271604938
2	10.52	0.010658436213991769	0.0030272633744855967	0.005079732510288066
2	10.56	0.021738683127572017	0.005864197530864198	0.0071579218106995884
2	10.6	0.015715020576131687	0.004884259259259259	0.004845679012345679
2	10.64	0.011846707818930042	0.004169238683127572	0.0032741769547325102
2	10.68	0.019935699588477365	0.008510802469135803	0.004771090534979424
2	10.72	0.012078189300411523	0.004354423868312757	0.0034079218106995886
2	10.76	0.018099279835390947	0.007353395061728395	0.004837962962962963
2	10.8	0.01723508230452675	0.006965020576131687	0.005257201646090535
2	10.84	0.01753858024691358	0.00768775720164609	0.005234053497942387
2	10.88	0.020239197530864197	0.00912037037037037	0.0051337448559670784
2	10.92	0.023150720164609055	0.011707818930041152	0.005200617283950618
2	10.96	0.0209130658436214	0.009879115226337448	0.004356995884773663
2	11.0	0.00974537037037037	0.00603395061728395	0.0009696502057613169
2	11.040000000000001	0.02715020576131687	0.01080761316872428	0.006556069958847737
2	11.08	0.012281378600823045	0.006983024691358025	0.0018441358024691358
2	11.120000000000001	0.01893775720164609	0.009470164609053498	0.004308127572016461
2	11.16	0.02060442386831276	0.010069444444444445	0.005920781893004115
2	11.200000000000001	0.012734053497942387	0.007867798353909465	0.002523148148148148
2	11.24	0.011689814814814814	0.007265946502057613	0.0015097736625514404
2	11.28	0.017008744855967078	0.009714506172839506	0.003045267489711934
2	11.32	0.02109053497942387	0.009465020576131687	0.004210390946502058
2	11.36	0.008991769547325102	0.0048353909465020575	0.0014583333333333334
2	11.4	0.013580246913580247	0.005871913580246913	0.0022402263374485597
2	11.44	0.008479938271604938	0.004027777777777778	0.0011934156378600822
2	11.48	0.019609053497942387	0.007240226337448559	0.005558127572016461
2	11.52	0.017867798353909465	0.005609567901234568	0.004976851851851852
2	11.56	0.017795781893004115	0.006820987654320988	0.004092078189300411
2	11.6	0.009164094650205762	0.0038760288065843623	0.0015509259259259259
2	11.64	0.011658950617283951	0.005028292181069959	0.0011651234567901234
2	11.68	0.010504115226337448	0.004393004115226338	0.0020627572016460906
2	11.72	0.006736111111111111	0.0026826131687242797	0.0006584362139917696
2	11.76	0.007222222222222222	0.002536008230452675	0.0008050411522633745
2	11.8	0.010792181069958847	0.004238683127572016	0.0020087448559670783
2	11.84	0.004711934156378601	0.0017078189300411522	0.000985082304526749
2	11.88	0.017934670781893005	0.006748971193415638	0.0036882716049382717
2	11.92	0.0037731481481481483	0.0009207818930041152	0.000720164609053498
2	11.96	0.009583333333333333	0.0028703703703703703	0.0020601851851851853
2	12.0	0.022152777777777778	0.0076748971193415635	0.005967078189300412
2	12.040000000000001	0.008796296296296297	0.0029063786008230452	0.0013040123456790123
2	12.08	0.004279835390946502	0.0015457818930041153	0.0007381687242798354
2	12.120000000000001	0.01018261316872428	0.0040406378600823046	0.0019521604938271605
2	12.16	0.006463477366255144	0.003022119341563786	0.0012114197530864197
2	12.200000000000001	0.013353909465020576	0.005311213991769547	0.002487139917695473
2	12.24	0.005722736625514403	0.0023996913580246913	0.0006481481481481481
2	12.280000000000001	0.007595164609053498	0.0022916666666666667	0.0009619341563786008
2	12.32	0.02197530864197531	0.008145576131687243	0.005102880658436214
2	12.36	0.007217078189300411	0.0029012345679012346	0.000558127572016461
2	12.4	0.013070987654320987	0.005136316872427983	0.0019573045267489713
2	12.44	0.008935185185185185	0.00319701646090535	0.0010648148148148149
2	12.48	0.022242798353909465	0.007633744855967078	0.0051234567901234564
2	12.52	0.009686213991769548	0.00305298353909465	0.0009567901234567902
2	12.56	0.007916666666666667	0.0026826131687242797	0.00016203703703703703
2	12.6	0.010694444444444444	0.0035622427983539096	0.0014454732510288065
2	12.64	0.008886316872427984	0.002993827160493827	0.0011651234567901234
2	12.68	0.012559156378600823	0.005213477366255144	0.001324588477366255
2	12.72	0.011041666666666667	0.004130658436213992	0.001875
2	12.76	0.012227366255144033	0.0044675925925925924	0.0014686213991769548
2	12.8	0.004110082304526749	0.0018492798353909464	7.458847736625514e-05
2	12.84	0.00636059670781893	0.002698045267489712	0.0004552469135802469
2	12.88	0.010748456790123456	0.0042026748971193415	0.0024459876543209877
2	12.92	0.009169238683127572	0.003603395061728395	0.001535493827160494
2	12.96	0.016010802469135804	0.0046502057613168725	0.004089506172839506
2	13.0	0.011977880658436213	0.0035030864197530863	0.0023559670781893006
2	13.040000000000001	0.007790637860082304	0.0016563786008230452	0.0013991769547325103
2	13.08	0.005573559670781893	0.0011831275720164609	0.0003575102880658436
2	13.120000000000001	0.004642489711934156	0.0004398148148148148	0.0006584362139917696
2	13.16	0.005560699588477366	0.0010236625514403292	0.0006455761316872428
2	13.200000000000001	0.013173868312757202	0.004022633744855967	0.002991255144032922
2	13.24	0.0082690329218107	0.002595164609053498	0.0008513374485596708
2	13.280000000000001	0.007291666666666667	0.0029012345679012346	0.0007175925925925926
2	13.32	0.011990740740740741	0.0047659465020576134	0.002052469135802469
2	13.36	0.006702674897119342	0.0032407407407407406	0.0008333333333333334
2	13.4	0.003778292181069959	0.002456275720164609	0.00031378600823045265
2	13.44	0.019477880658436215	0.007695473251028807	0.00514917695473251
2	13.48	0.007893518518518518	0.0054783950617283955	0.0004166666666666667
2	13.52	0.00896604938271605	0.006417181069958848	0.0004089506172839506
2	13.56	0.00820216049382716	0.006337448559670782	0.0004912551440329218
2	13.6	0.007862654320987655	0.006077674897119341	0.0002469135802469136
2	13.64	0.008258744855967079	0.006494341563786008	0.00015689300411522632
2	13.68	0.008387345679012346	0.00621141975308642	0.0002314814814814815
2	13.72	0.014040637860082304	0.0084619341563786	0.0017824074074074075
2	13.76	0.00636059670781893	0.004200102880658437	0.0005658436213991769
2	13.8	0.00930298353909465	0.005280349794238683	0.0016280864197530864
2	13.84	0.005573559670781893	0.003287037037037037	0.0001388888888888889
2	13.88	0.0037757201646090536	0.0023122427983539094	4.372427983539095e-05
2	13.92	0.013189300411522633	0.005056584362139917	0.003073559670781893
2	13.96	0.009670781893004115	0.00529835390946502	0.0011934156378600822
2	14.0	0.005020576131687242	0.002685185185185185	0.0007741769547325103
2	14.040000000000001	0.005174897119341564	0.0016152263374485598	0.0009079218106995885
2	14.08	0.004297839506172839	0.0020704732510288064	0.00043467078189300413
2	14.120000000000001	0.004542181069958848	0.0020318930041152263	0.00040380658436213994
2	14.16	0.005074588477366256	0.001831275720164609	0.0006095679012345679
2	14.200000000000001	0.007152777777777778	0.002623456790123457	0.001190843621399177
2	14.24	0.0034465020576131687	0.0009825102880658436	0.0005324074074074074
2	14.280000000000001	0.0026440329218106995	0.0008281893004115226	0.00016203703703703703
2	14.32	0.003515946502057613	0.0008744855967078189	0.00028549382716049385
2	14.36	0.0024228395061728393	0.0006121399176954733	8.74485596707819e-05
2	14.4	0.015241769547325102	0.004837962962962963	0.0039146090534979425
2	14.44	0.005522119341563786	0.0017541152263374487	0.0006455761316872428
2	14.48	0.0049717078189300415	0.0014686213991769548	0.0009002057613168725
2	14.52	0.003551954732510288	0.0012011316872427983	0.000264917695473251
2	14.56	0.0031147119341563786	0.00113940329218107	0.00036265432098765433
2	14.6	0.001977880658436214	0.000985082304526749	0.00010030864197530864
2	14.64	0.0042309670781893	0.0023996913580246913	0.00010030864197530864
2	14.68	0.004521604938271605	0.002808641975308642	8.23045267489712e-05
2	14.72	0.005411522633744856	0.0033153292181069957	0.0001594650205761317
2	14.76	0.008256172839506172	0.006177983539094651	0.0001954732510288066
2	14.8	0.00842335390946502	0.00702417695473251	7.973251028806585e-05
2	14.84	0.010506687242798353	0.008948045267489713	0.00022633744855967078
2	14.88	0.022728909465020576	0.012806069958847737	0.003382201646090535
2	14.92	0.012937242798353909	0.009989711934156379	0.00039609053497942386
2	14.96	0.012569444444444444	0.00974022633744856	0.00033179012345679014
2	15.0	0.01423611111111111	0.010689300411522634	0.00033950617283950616
2	15.040000000000001	0.015344650205761317	0.011893004115226338	0.00020833333333333335
2	15.08	0.015609567901234567	0.012165637860082304	0.00017232510288065845
2	15.120000000000001	0.015226337448559672	0.011733539094650206	0.00019032921810699588
2	15.16	0.017137345679012345	0.013091563786008231	0.0013065843621399176
2	15.200000000000001	0.01852366255144033	0.013171296296296296	0.0018467078189300411
2	15.24	0.015547839506172839	0.009472736625514403	0.0024176954732510287
2	15.280000000000001	0.020877057613168725	0.01040380658436214	0.004210390946502058
2	15.32	0.018016975308641974	0.008359053497942387	0.005848765432098765
2	15.36	0.031085390946502058	0.011959876543209876	0.010493827160493827
2	15.4	0.018392489711934155	0.00753858024691358	0.005442386831275721
2	15.44	0.021934156378600824	0.010532407407407407	0.004755658436213991
2	15.48	0.019884259259259258	0.012402263374485597	0.00253858024691358
2	15.52	0.024390432098765433	0.015041152263374486	0.0027906378600823043
2	15.56	0.02119341563786008	0.01426954732510288	0.0017926954732510288
2	15.6	0.025306069958847738	0.014441872427983539	0.004663065843621399
2	15.64	0.026319444444444444	0.014585905349794238	0.006116255144032922
2	15.68	0.02570730452674897	0.013919753086419753	0.006460905349794239
2	15.72	0.023104423868312757	0.013387345679012346	0.006538065843621399
2	15.76	0.018827160493827162	0.011831275720164609	0.004459876543209876
2	15.8	0.01626286008230453	0.010838477366255143	0.002713477366255144
2	15.84	0.021157407407407406	0.011406893004115227	0.004318415637860082
2	15.88	0.015522119341563787	0.010465534979423869	0.0011111111111111111
2	15.92	0.01605195473251029	0.010146604938271605	0.0010905349794238684
2	15.96	0.017926954732510287	0.010313786008230453	0.002512860082304527
2	16.0	0.017001028806584363	0.009853395061728396	0.0029809670781893003
2	16.04	0.017795781893004115	0.010030864197530864	0.004663065843621399
2	16.080000000000002	0.016633230452674896	0.00893261316872428	0.005979938271604938
2	16.12	0.018729423868312757	0.007762345679012346	0.008070987654320988
2	16.16	0.02508230452674897	0.007299382716049383	0.012265946502057614
2	16.2	0.02712962962962963	0.006046810699588477	0.015923353909465022
2	16.240000000000002	0.028978909465020575	0.005128600823045268	0.018415637860082306
2	16.28	0.03133230452674897	0.006787551440329218	0.01915895061728395
2	16.32	0.04542695473251029	0.012757201646090535	0.02201388888888889
2	16.36	0.038858024691358024	0.010576131687242798	0.02039351851851852
2	16.4	0.04128600823045268	0.01136574074074074	0.020954218106995885
2	16.44	0.036597222222222225	0.01026491769547325	0.019362139917695472
2	16.48	0.035084876543209874	0.010398662551440329	0.01816872427983539
2	16.52	0.02918724279835391	0.008531378600823045	0.013811728395061729
2	16.56	0.025262345679012345	0.007574588477366255	0.010570987654320988
2	16.6	0.023731995884773663	0.007430555555555556	0.008289609053497942
2	16.64	0.020167181069958847	0.0058359053497942385	0.007973251028806584
2	16.68	0.019493312757201647	0.004169238683127572	0.009781378600823046
2	16.72	0.021296296296296296	0.0039840534979423865	0.01175925925925926
2	16.76	0.023469650205761316	0.003927469135802469	0.013616255144032922
2	16.8	0.029094650205761317	0.006304012345679013	0.014583333333333334
2	16.84	0.025717592592592594	0.004182098765432099	0.014411008230452675
2	16.88	0.022093621399176956	0.0026929012345679013	0.012556584362139918
2	16.92	0.024819958847736627	0.0047890946502057614	0.012492283950617284
2	16.96	0.0251440329218107	0.007474279835390947	0.011286008230452674
2	17.0	0.02767746913580247	0.009254115226337449	0.011700102880658435
2	17.04	0.024804526748971194	0.008315329218106996	0.009873971193415638
2	17.080000000000002	0.027785493827160494	0.006738683127572017	0.01040380658436214
2	17.12	0.029025205761316872	0.005951646090534979	0.00881687242798354
2	17.16	0.03132973251028807	0.005617283950617284	0.00838991769547325
2	17.2	0.031010802469135804	0.005565843621399177	0.007646604938271605
2	17.240000000000002	0.032674897119341566	0.006219135802469136	0.007255658436213992
2	17.28	0.03655349794238683	0.008191872427983539	0.008505658436213991
2	17.32	0.023742283950617282	0.004277263374485597	0.004007201646090535
2	17.36	0.020172325102880657	0.004693930041152264	0.0019187242798353909
2	17.400000000000002	0.01824588477366255	0.003351337448559671	0.001669238683127572
2	17.44	0.017250514403292182	0.0028575102880658435	0.0016383744855967078
2	17.48	0.016329732510288065	0.00176440329218107	0.0004809670781893004
2	17.52	0.018906893004115227	0.0021270576131687245	0.0002726337448559671
2	17.56	0.020272633744855967	0.0018364197530864198	0.00010288065843621399
2	17.6	0.021566358024691357	0.0019830246913580245	0.0003986625514403292
2	17.64	0.022929526748971193	0.0013297325102880658	0.00038837448559670784
2	17.68	0.025282921810699587	0.0013631687242798354	0.001427469135802469
2	17.72	0.024837962962962964	0.0009902263374485596	0.0014326131687242799
2	17.76	0.03103395061728395	0.003647119341563786	0.0051440329218107
2	17.8	0.022214506172839505	0.0022093621399176954	0.0018492798353909464
2	17.84	0.0202417695473251	0.002602880658436214	0.002844650205761317
2	17.88	0.02087962962962963	0.005033436213991769	0.002373971193415638
2	17.92	0.022181069958847735	0.006177983539094651	0.001993312757201646
2	17.96	0.02617798353909465	0.007705761316872428	0.0021887860082304526
2	18.0	0.026450617283950616	0.006923868312757202	0.0024665637860082305
2	18.04	0.02683127572016461	0.008623971193415637	0.0016563786008230452
2	18.080000000000002	0.023909465020576132	0.007155349794238683	0.0013400205761316872
2	18.12	0.02494598765432099	0.008194444444444445	0.002006172839506173
2	18.16	0.021219135802469136	0.006268004115226338	0.001669238683127572
2	18.2	0.02162551440329218	0.006568930041152264	0.001838991769547325
2	18.240000000000002	0.027883230452674896	0.007193930041152263	0.005550411522633745
2	18.28	0.017728909465020575	0.0032973251028806582	0.001507201646090535
2	18.32	0.01741255144032922	0.002404835390946502	0.002803497942386831
2	18.36	0.013883744855967078	0.002013888888888889	0.0015817901234567902
2	18.400000000000002	0.014598765432098766	0.0019367283950617283	0.0019881687242798356
2	18.44	0.014539609053497942	0.00220679012345679	0.0007587448559670781
2	18.48	0.014989711934156378	0.002548868312757202	0.00102880658436214
2	18.52	0.012286522633744856	0.002227366255144033	0.0005041152263374485
2	18.56	0.01301440329218107	0.0029989711934156377	0.000676440329218107
2	18.6	0.01117283950617284	0.004074074074074074	0.00023662551440329217
2	18.64	0.012145061728395062	0.005213477366255144	0.0008590534979423868
2	18.68	0.011123971193415638	0.00463477366255144	0.00021862139917695473
2	18.72	0.02212962962962963	0.00837962962962963	0.003667695473251029
2	18.76	0.015542695473251029	0.0066743827160493825	0.00044238683127572015
2	18.8	0.016381172839506172	0.006671810699588478	0.0003935185185185185
2	18.84	0.016746399176954734	0.007286522633744856	0.000462962962962963
2	18.88	0.015758744855967077	0.006352880658436214	0.0005041152263374485
2	18.92	0.017520576131687244	0.008364197530864198	0.00035493827160493826
2	18.96	0.015028292181069958	0.006854423868312757	0.000522119341563786
2	19.0	0.01612397119341564	0.007862654320987655	0.0008359053497942387
2	19.04	0.012147633744855967	0.006093106995884774	0.00051440329218107
2	19.080000000000002	0.013407921810699589	0.006278292181069959	0.0012628600823045267
2	19.12	0.011296296296296296	0.004969135802469136	0.0016846707818930042
2	19.16	0.01238425925925926	0.0058693415637860085	0.001448045267489712
2	19.2	0.01793724279835391	0.0063631687242798355	0.004387860082304526
2	19.240000000000002	0.010632716049382715	0.0044907407407407405	0.0009902263374485596
2	19.28	0.00945730452674897	0.0043055555555555555	0.0007253086419753087
2	19.32	0.008809156378600823	0.004292695473251029	0.0003575102880658436
2	19.36	0.008960905349794239	0.00393261316872428	0.0006558641975308642
2	19.400000000000002	0.006905864197530864	0.003492798353909465	0.00013374485596707818
2	19.44	0.007448559670781893	0.003248456790123457	0.0001234567901234568
2	19.48	0.006779835390946502	0.002780349794238683	8.23045267489712e-05
2	19.52	0.007998971193415638	0.0029861111111111113	0.0004938271604938272
2	19.56	0.0066049382716049385	0.0027211934156378603	0.0002469135802469136
2	19.6	0.007795781893004115	0.0030761316872427984	0.0006018518518518519
2	19.64	0.006337448559670782	0.002651748971193416	9.516460905349794e-05
2	19.68	0.014544753086419754	0.004686213991769547	0.002867798353909465
2	19.72	0.006257716049382716	0.002587448559670782	0.000257201646090535
2	19.76	0.006895576131687243	0.002564300411522634	0.0008847736625514403
2	19.8	0.006831275720164609	0.0022890946502057614	0.0018184156378600823
2	19.84	0.006008230452674897	0.00176440329218107	0.0022530864197530865
2	19.88	0.00695216049382716	0.0013580246913580246	0.0034542181069958846
2	19.92	0.008305041152263375	0.0012988683127572015	0.004871399176954732
2	19.96	0.010689300411522634	0.0014943415637860083	0.006561213991769547
2	20.0	0.011288580246913581	0.0015252057613168724	0.007093621399176955
2	20.04	0.01621656378600823	0.0016126543209876542	0.010064300411522634
2	20.080000000000002	0.020424382716049384	0.0011213991769547325	0.014356995884773663
2	20.12	0.028186728395061728	0.0018492798353909464	0.019488168724279834
2	20.16	0.03757716049382716	0.0031352880658436213	0.02440843621399177
2	20.2	0.035069444444444445	0.0015303497942386831	0.025295781893004115
2	20.240000000000002	0.03577417695473251	0.0009876543209876543	0.026777263374485598
2	20.28	0.03875	0.0013940329218106995	0.028513374485596706
2	20.32	0.038027263374485594	0.0010133744855967079	0.02852366255144033
2	20.36	0.037525720164609054	0.0009079218106995885	0.028526234567901234
2	20.400000000000002	0.037101337448559674	0.0006455761316872428	0.028343621399176955
2	20.44	0.038855452674897116	0.0006147119341563787	0.030257201646090536
2	20.48	0.041036522633744854	0.0002957818930041152	0.033166152263374486
2	20.52	0.041929012345679015	0.0007330246913580247	0.03308384773662552
2	20.56	0.04331275720164609	0.0009825102880658436	0.033726851851851855
2	20.6	0.04128086419753087	0.001412037037037037	0.03200874485596708
2	20.64	0.04954218106995885	0.0035828189300411524	0.03537551440329218
2	20.68	0.04106224279835391	0.0015097736625514404	0.03243312757201646
2	20.72	0.040738168724279836	0.001772119341563786	0.031229423868312758
2	20.76	0.03727623456790123	0.0013477366255144033	0.029236111111111112
2	20.8	0.03648148148148148	0.001427469135802469	0.027762345679012347
2	20.84	0.031556069958847736	0.0004989711934156379	0.024107510288065844
2	20.88	0.028238168724279835	0.0009465020576131687	0.02
2	20.92	0.025102880658436213	0.0013605967078189301	0.01569701646090535
2	20.96	0.01899948559670782	0.0015457818930041153	0.010532407407407407
2	21.0	0.01612397119341564	0.0015277777777777779	0.008256172839506172
2	21.04	0.011373456790123457	0.0014223251028806585	0.005516975308641975
2	21.080000000000002	0.012677469135802468	0.0014300411522633744	0.0073405349794238685
2	21.12	0.021880144032921812	0.002623456790123457	0.01334619341563786
2	21.16	0.020666152263374486	0.0012680041152263375	0.01518775720164609
2	21.2	0.024156378600823047	0.0011882716049382716	0.019179526748971193
2	21.240000000000002	0.03218621399176955	0.0012962962962962963	0.026715534979423868
2	21.28	0.03407664609053498	0.0012294238683127573	0.0295679012345679
2	21.32	0.03878858024691358	0.0013348765432098766	0.03343364197530864
2	21.36	0.03975051440329218	0.0010416666666666667	0.03481995884773663
2	21.400000000000002	0.03917181069958848	0.0007458847736625515	0.034140946502057616
2	21.44	0.039498456790123454	0.0007227366255144033	0.03377572016460905
2	21.48	0.03802469135802469	0.0007818930041152264	0.029819958847736625
2	21.52	0.03929269547325103	0.0011496913580246913	0.028281893004115228
2	21.56	0.03613425925925926	0.0019444444444444444	0.024359567901234568
2	21.6	0.04445216049382716	0.004393004115226338	0.02833590534979424
2	21.64	0.03623713991769548	0.0025437242798353908	0.02492798353909465
2	21.68	0.03544495884773662	0.002196502057613169	0.024771090534979424
2	21.72	0.03189814814814815	0.0013143004115226337	0.02294753086419753
2	21.76	0.031162551440329218	0.0014763374485596708	0.0229809670781893
2	21.8	0.027037037037037037	0.0009799382716049383	0.02063014403292181
2	21.84	0.02577417695473251	0.000787037037037037	0.02099537037037037
2	21.88	0.022402263374485597	0.0004501028806584362	0.018731995884773662
2	21.92	0.021427469135802468	0.0003034979423868313	0.018209876543209876
2	21.96	0.01938014403292181	0.0004603909465020576	0.016301440329218108
2	22.0	0.015231481481481481	0.00020576131687242798	0.013629115226337448
2	22.04	0.016082818930041154	0.0004398148148148148	0.013477366255144034
2	22.080000000000002	0.021219135802469136	0.0018544238683127572	0.01499485596707819
2	22.12	0.013397633744855968	0.0003446502057613169	0.0111059670781893
2	22.16	0.01003343621399177	0.00019290123456790122	0.007631172839506173
2	22.2	0.008984053497942388	0.0009002057613168725	0.004758230452674897
2	22.240000000000002	0.007878086419753086	0.0011111111111111111	0.003132716049382716
2	22.28	0.013793724279835391	0.0015252057613168724	0.008024691358024692
2	22.32	0.01294753086419753	0.0012114197530864197	0.007842078189300411
2	22.36	0.021270576131687244	0.0015766460905349794	0.014902263374485596
2	22.400000000000002	0.026818415637860082	0.0013168724279835392	0.020228909465020577
2	22.44	0.030550411522633745	0.0007767489711934157	0.025136316872427983
2	22.48	0.03186985596707819	9.516460905349794e-05	0.028022119341563786
2	22.52	0.029483024691358026	2.5720164609053497e-05	0.026823559670781892
2	22.56	0.03679526748971194	0.0018955761316872429	0.029516460905349793
2	22.6	0.024405864197530863	8.74485596707819e-05	0.02225051440329218
2	22.64	0.024297839506172838	0.00025205761316872427	0.021748971193415637
2	22.68	0.01985082304526749	0.00011059670781893004	0.017790637860082305
2	22.72	0.02015432098765432	0.00020833333333333335	0.01772633744855967
2	22.76	0.017026748971193415	7.458847736625514e-05	0.014894547325102881
2	22.8	0.01815843621399177	0.00017746913580246913	0.015012860082304527
2	22.84	0.016440329218106994	0.00013117283950617284	0.013145576131687244
2	22.88	0.01685185185185185	0.0004140946502057613	0.012883230452674897
2	22.92	0.018189300411522634	0.00033950617283950616	0.01360082304526749
2	22.96	0.018333333333333333	0.0004295267489711934	0.013827160493827161
2	23.0	0.019876543209876543	0.0005967078189300411	0.014349279835390947
2	23.04	0.0251440329218107	0.001990740740740741	0.016756687242798354
2	23.080000000000002	0.021388888888888888	0.0005246913580246914	0.015506687242798354
2	23.12	0.019609053497942387	0.00028549382716049385	0.01511059670781893
2	23.16	0.02091820987654321	0.00045267489711934157	0.016206275720164608
2	23.2	0.020324074074074074	0.0002957818930041152	0.016887860082304525
2	23.240000000000002	0.02199588477366255	0.00033179012345679014	0.017677469135802468
2	23.28	0.0210570987654321	0.00019032921810699588	0.017780349794238683
2	23.32	0.02176440329218107	0.00031378600823045265	0.017613168724279836
2	23.36	0.01965277777777778	0.0002494855967078189	0.015889917695473252
2	23.400000000000002	0.019963991769547326	0.00038065843621399177	0.015329218106995885
2	23.44	0.01779835390946502	0.0002957818930041152	0.013683127572016462
2	23.48	0.0166358024691358	0.00026748971193415636	0.012633744855967079
2	23.52	0.02237911522633745	0.002155349794238683	0.014246399176954732
2	23.56	0.013320473251028806	0.00023405349794238683	0.009763374485596707
2	23.6	0.00830246913580247	0.00019290123456790122	0.005740740740740741
2	23.64	0.0065483539094650205	0.0009747942386831276	0.0028935185185185184
2	23.68	0.004215534979423868	0.00025205761316872427	0.0023713991769547327
2	23.72	0.002021604938271605	8.74485596707819e-05	0.0006944444444444445
2	23.76	0.0028497942386831276	9.259259259259259e-05	0.0007047325102880658
2	23.8	0.002255658436213992	0.00015174897119341564	0.0001748971193415638
2	23.84	0.003140432098765432	0.0002469135802469136	0.0004475308641975309
2	23.88	0.0017078189300411522	0.00016203703703703703	5.6584362139917696e-05
2	23.92	0.002037037037037037	0.0002623456790123457	0.00022890946502057612
2	23.96	0.0011213991769547325	0.00012602880658436213	0.0003909465020576132
2	24.0	0.013508230452674897	0.0029732510288065844	0.005882201646090535
2	24.04	0.0010416666666666667	3.3436213991769545e-05	0.0006712962962962962
2	24.080000000000002	0.0012885802469135802	6.944444444444444e-05	0.0004886831275720165
2	24.12	0.00246141975308642	5.1440329218106995e-05	0.0016949588477366256
2	24.16	0.0011625514403292181	3.8580246913580246e-05	0.000470679012345679
2	24.2	0.0015432098765432098	2.3148148148148147e-05	0.000558127572016461
2	24.240000000000002	0.0008076131687242799	8.74485596707819e-05	0.0004089506172839506
2	24.28	0.0013117283950617284	0.00011831275720164609	0.000720164609053498
2	24.32	0.000462962962962963	0.00012088477366255144	0.00016203703703703703
2	24.36	0.0010416666666666667	0.00011831275720164609	0.0002726337448559671
2	24.400000000000002	0.0009593621399176954	8.74485596707819e-05	0.00013117283950617284
2	24.44	0.001440329218106996	3.08641975308642e-05	0.0004089506172839506
2	24.48	0.010344650205761316	0.0015843621399176955	0.004269547325102881
2	24.52	0.0030041152263374487	0.00021347736625514403	0.0003292181069958848
2	24.560000000000002	0.004801954732510288	0.0007561728395061729	0.000257201646090535
2	24.6	0.005401234567901234	0.001072530864197531	6.687242798353909e-05
2	24.64	0.007782921810699588	0.0018492798353909464	0.00031635802469135804
2	24.68	0.008106995884773663	0.0023996913580246913	0.00025977366255144034
2	24.72	0.011093106995884774	0.003492798353909465	0.0008204732510288066
2	24.76	0.011087962962962963	0.00415380658436214	0.001072530864197531
2	24.8	0.015311213991769547	0.005689300411522634	0.002939814814814815
2	24.84	0.016234567901234568	0.00529320987654321	0.0050180041152263375
2	24.88	0.021036522633744857	0.006152263374485597	0.007911522633744856
2	24.92	0.02368827160493827	0.005154320987654321	0.011450617283950618
2	24.96	0.03550154320987654	0.007988683127572017	0.0174511316872428
2	25.0	0.03526234567901235	0.006828703703703704	0.020133744855967077
2	25.04	0.04001028806584362	0.007263374485596708	0.02428755144032922
2	25.080000000000002	0.044122942386831274	0.007854938271604939	0.02747170781893004
2	25.12	0.04464248971193416	0.007510288065843622	0.02861625514403292
2	25.16	0.046417181069958846	0.008659979423868312	0.0285570987654321
2	25.2	0.044881687242798354	0.007710905349794238	0.027867798353909463
2	25.240000000000002	0.04654320987654321	0.008263888888888888	0.02866255144032922
2	25.28	0.04493312757201646	0.00636059670781893	0.029544753086419753
2	25.32	0.045992798353909466	0.005743312757201646	0.03159465020576132
2	25.36	0.04198816872427984	0.003840020576131687	0.030267489711934156
2	25.400000000000002	0.041800411522633744	0.0036059670781893004	0.03141203703703704
2	25.44	0.04536522633744856	0.00408179012345679	0.03286008230452675
2	25.48	0.038425925925925926	0.0012191358024691357	0.03137088477366255
2	25.52	0.037101337448559674	0.0012371399176954732	0.029483024691358026
2	25.560000000000002	0.036885288065843624	0.0029218106995884774	0.026676954732510288
2	25.6	0.03700617283950617	0.005532407407407408	0.023726851851851853
2	25.64	0.035200617283950617	0.006643518518518518	0.020218621399176955
2	25.68	0.035558127572016464	0.008338477366255145	0.019254115226337448
2	25.72	0.032613168724279835	0.007453703703703704	0.017186213991769547
2	25.76	0.030136316872427984	0.007145061728395062	0.016291152263374485
2	25.8	0.024819958847736627	0.005126028806584362	0.014292695473251028
2	25.84	0.024007201646090534	0.0064094650205761316	0.01320216049382716
2	25.88	0.022011316872427984	0.006193415637860082	0.012080761316872428
2	25.92	0.030606995884773662	0.008153292181069959	0.014441872427983539
2	25.96	0.01622942386831276	0.003963477366255144	0.008253600823045267
2	26.0	0.016021090534979424	0.0040997942386831274	0.0078009259259259256
2	26.04	0.009922839506172839	0.0032896090534979424	0.004012345679012346
2	26.080000000000002	0.008737139917695473	0.0026414609053497943	0.003338477366255144
2	26.12	0.007569444444444445	0.0018852880658436213	0.00330761316872428
2	26.16	0.009639917695473251	0.002397119341563786	0.004827674897119341
2	26.2	0.019349279835390948	0.002839506172839506	0.012926954732510288
2	26.240000000000002	0.020151748971193414	0.0024948559670781895	0.014122942386831277
2	26.28	0.020619855967078188	0.0034002057613168723	0.013297325102880658
2	26.32	0.015264917695473251	0.0032613168724279834	0.009079218106995884
2	26.36	0.021525205761316873	0.003806584362139918	0.013770576131687242
2	26.400000000000002	0.03255401234567901	0.0055709876543209875	0.020704732510288065
2	26.44	0.029930555555555554	0.005766460905349794	0.021085390946502056
2	26.48	0.027834362139917697	0.006823559670781893	0.018623971193415637
2	26.52	0.030077160493827162	0.009624485596707819	0.01752829218106996
2	26.560000000000002	0.026463477366255143	0.01129372427983539	0.01205761316872428
2	26.6	0.022584876543209877	0.010406378600823045	0.007883230452674897
2	26.64	0.024369855967078188	0.00885030864197531	0.00981224279835391
2	26.68	0.024356995884773663	0.007031893004115226	0.010504115226337448
2	26.72	0.026275720164609054	0.007229938271604938	0.01133230452674897
2	26.76	0.02309156378600823	0.0054681069958847734	0.009295267489711934
2	26.8	0.02126800411522634	0.005054012345679012	0.006957304526748971
2	26.84	0.014573045267489712	0.002955246913580247	0.003191872427983539
2	26.88	0.02376028806584362	0.005239197530864197	0.007741769547325103
2	26.92	0.011784979423868313	0.0013631687242798354	0.0024022633744855966
2	26.96	0.012654320987654321	0.0008436213991769547	0.004663065843621399
2	27.0	0.012777777777777779	0.0005272633744855968	0.006579218106995885
2	27.04	0.013387345679012346	0.0005709876543209877	0.007422839506172839
2	27.080000000000002	0.01323045267489712	0.0006661522633744856	0.007430555555555556
2	27.12	0.013204732510288066	0.00048353909465020576	0.008811728395061728
2	27.16	0.01747685185185185	0.0004243827160493827	0.013127572016460906
2	27.2	0.02118312757201646	0.000257201646090535	0.01779835390946502
2	27.240000000000002	0.026790123456790122	0.00022119341563786008	0.02351851851851852
2	27.28	0.028083847736625516	9.002057613168725e-05	0.025390946502057612
2	27.32	0.03218106995884774	0.00020833333333333335	0.028323045267489712
2	27.36	0.03936985596707819	0.0019444444444444444	0.03132716049382716
2	27.400000000000002	0.0370190329218107	0.0003832304526748971	0.031064814814814816
2	27.44	0.03613683127572016	0.0006121399176954733	0.029521604938271606
2	27.48	0.03720421810699588	0.0007073045267489712	0.02933641975308642
2	27.52	0.03496656378600823	0.0008076131687242799	0.027739197530864197
2	27.560000000000002	0.03629372427983539	0.0009053497942386831	0.028045267489711933
2	27.6	0.03420524691358025	0.0008796296296296296	0.027142489711934156
2	27.64	0.032412551440329215	0.0007638888888888889	0.02558641975308642
2	27.68	0.03242798353909465	0.0008101851851851852	0.02572530864197531
2	27.72	0.03087448559670782	0.0005272633744855968	0.024755658436213992
2	27.76	0.03320987654320988	0.0009156378600823045	0.02560956790123457
2	27.8	0.032263374485596706	0.0008924897119341564	0.02482767489711934
2	27.84	0.04153034979423868	0.002808641975308642	0.027739197530864197
2	27.88	0.03530349794238683	0.0007484567901234568	0.02511574074074074
2	27.92	0.03544495884773662	0.001103395061728395	0.023104423868312757
2	27.96	0.03323559670781893	0.0008744855967078189	0.021563786008230452
2	28.0	0.03180812757201646	0.0008179012345679012	0.019714506172839506
2	28.04	0.026995884773662552	0.0005967078189300411	0.01675411522633745
2	28.080000000000002	0.024151234567901234	0.0006224279835390946	0.013924897119341563
2	28.12	0.019333847736625515	0.0003986625514403292	0.010532407407407407
2	28.16	0.019248971193415638	0.00043467078189300413	0.010051440329218108
2	28.2	0.016921296296296295	0.0004886831275720165	0.008726851851851852
2	28.240000000000002	0.015002572016460906	0.0005246913580246914	0.007921810699588477
2	28.28	0.013181584362139918	0.0006867283950617284	0.006748971193415638
2	28.32	0.017150205761316872	0.0021656378600823046	0.00790380658436214
2	28.36	0.007474279835390947	0.0006404320987654321	0.002487139917695473
2	28.400000000000002	0.005954218106995885	0.0008204732510288066	0.0013425925925925925
2	28.44	0.00603395061728395	0.0007998971193415638	0.0012680041152263375
2	28.48	0.006484053497942387	0.000985082304526749	0.0006584362139917696
2	28.52	0.007062757201646091	0.0008616255144032922	0.0009825102880658436
2	28.560000000000002	0.005920781893004115	0.0006867283950617284	0.0009233539094650206
2	28.6	0.006563786008230453	0.0005967078189300411	0.0012474279835390947
2	28.64	0.0075	0.0005761316872427984	0.0020781893004115227
2	28.68	0.007484567901234568	0.0004963991769547325	0.001051954732510288
2	28.72	0.009935699588477367	0.0007638888888888889	0.001965020576131687
2	28.76	0.009498456790123457	0.0004912551440329218	0.0011111111111111111
2	28.8	0.020048868312757203	0.002574588477366255	0.005560699588477366
2	28.84	0.010360082304526749	0.0003112139917695473	0.0006224279835390946
2	28.88	0.011568930041152264	0.0004938271604938272	0.001286008230452675
2	28.92	0.010864197530864197	0.00015689300411522632	0.0024794238683127573
2	28.96	0.012818930041152263	0.0006507201646090535	0.004796810699588478
2	29.0	0.012952674897119341	0.0006661522633744856	0.005763888888888889
2	29.04	0.015285493827160494	0.0010159465020576131	0.007929526748971193
2	29.080000000000002	0.01271604938271605	0.0003343621399176955	0.006671810699588478
2	29.12	0.013248456790123457	0.000573559670781893	0.006965020576131687
2	29.16	0.012597736625514402	0.00038837448559670784	0.0067078189300411525
2	29.2	0.011507201646090535	0.00026748971193415636	0.006442901234567902
2	29.240000000000002	0.01191358024691358	0.0002957818930041152	0.006782407407407407
2	29.28	0.018649691358024693	0.0018724279835390946	0.00970679012345679
2	29.32	0.011851851851851851	0.0005041152263374485	0.005745884773662551
2	29.36	0.009061213991769547	0.0005066872427983539	0.0038631687242798355
2	29.400000000000002	0.009732510288065844	0.0006738683127572016	0.0056507201646090535
2	29.44	0.005738168724279835	0.00022376543209876544	0.0035905349794238682
2	29.48	0.008433641975308642	0.0003420781893004115	0.004537037037037037
2	29.52	0.00713477366255144	6.430041152263375e-05	0.004873971193415638
2	29.560000000000002	0.007993827160493827	0.00015689300411522632	0.0054809670781893
2	29.6	0.007088477366255144	6.17283950617284e-05	0.005223765432098766
2	29.64	0.008611111111111111	0.0001080246913580247	0.006445473251028806
2	29.68	0.008137860082304526	9.259259259259259e-05	0.005933641975308642
2	29.72	0.0066049382716049385	0.00022890946502057612	0.004624485596707819
2	29.76	0.01601337448559671	0.0019444444444444444	0.008896604938271605
2	29.8	0.005460390946502058	0.0002160493827160494	0.003572530864197531
2	29.84	0.005578703703703704	0.0002803497942386831	0.0034002057613168723
2	29.88	0.0042026748971193415	0.00019290123456790122	0.0027983539094650206
2	29.92	0.005493827160493827	0.0002700617283950617	0.003544238683127572
2	29.96	0.0022505144032921812	7.20164609053498e-05	0.001566358024691358
2	30.0	0.0031352880658436213	2.3148148148148147e-05	0.0019830246913580245
2	30.04	0.0018338477366255145	2.3148148148148147e-05	0.0011496913580246913
2	30.080000000000002	0.0026080246913580247	9.259259259259259e-05	0.001712962962962963
2	30.12	0.002764917695473251	3.08641975308642e-05	0.0011291152263374485
2	30.16	0.003832304526748971	0.00016718106995884774	0.0012474279835390947
2	30.2	0.0036959876543209876	0.0001234567901234568	0.0011445473251028807
2	30.240000000000002	0.011952160493827161	0.002116769547325103	0.004907407407407407
2	30.28	0.002700617283950617	0.00031378600823045265	0.0009079218106995885
2	30.32	0.0024151234567901234	0.0002700617283950617	0.0007587448559670781
2	30.36	0.002852366255144033	0.0003446502057613169	0.0004886831275720165
2	30.400000000000002	0.0030761316872427984	0.00028292181069958846	0.00011059670781893004
2	30.44	0.004390432098765432	0.0003909465020576132	0.0003935185185185185
2	30.48	0.003572530864197531	0.00024176954732510288	0.00015174897119341564
2	30.52	0.0033539094650205763	0.0001800411522633745	0.0004089506172839506
2	30.560000000000002	0.0021347736625514403	0.00012602880658436213	7.973251028806585e-05
2	30.6	0.002597736625514403	0.00016718106995884774	0.0005478395061728395
2	30.64	0.0014969135802469136	0.00019804526748971193	0.0002803497942386831
2	30.68	0.0018132716049382715	7.20164609053498e-05	0.0006507201646090535
2	30.72	0.00878858024691358	0.001736111111111111	0.0035262345679012348
2	30.76	0.0011754115226337448	7.458847736625514e-05	0.00019290123456790122
2	30.8	0.001455761316872428	0.00025205761316872427	0.00013117283950617284
2	30.84	0.0012345679012345679	7.20164609053498e-05	0.0003935185185185185
2	30.88	0.0015020576131687243	0.0001646090534979424	0.0009207818930041152
2	30.92	0.000992798353909465	5.401234567901235e-05	0.0002469135802469136
2	30.96	0.003397633744855967	0.00018775720164609054	0.0009747942386831276
2	31.0	0.0035622427983539096	0.00021862139917695473	0.0005709876543209877
2	31.04	0.004194958847736625	0.00041152263374485596	0.0006944444444444445
2	31.080000000000002	0.0039377572016460905	0.000257201646090535	0.0005787037037037037
2	31.12	0.0034516460905349793	0.000264917695473251	0.0004218106995884774
2	31.16	0.0038117283950617285	0.00021347736625514403	0.0011676954732510287
2	31.2	0.013477366255144034	0.0023765432098765433	0.005856481481481482
2	31.240000000000002	0.0056275720164609055	0.0003832304526748971	0.0029012345679012346
2	31.28	0.006617798353909465	0.0003189300411522634	0.0037731481481481483
2	31.32	0.010552983539094651	0.0006404320987654321	0.007291666666666667
2	31.36	0.01429783950617284	0.0003986625514403292	0.01125
2	31.400000000000002	0.017181069958847738	0.00040123456790123454	0.01393775720164609
2	31.44	0.01917181069958848	0.00010288065843621399	0.01646090534979424
2	31.48	0.022510288065843622	0.00048353909465020576	0.019012345679012346
2	31.52	0.02217335390946502	0.00023662551440329217	0.019385288065843623
2	31.560000000000002	0.022463991769547324	0.0003034979423868313	0.019498456790123457
2	31.6	0.019945987654320988	0.00021347736625514403	0.017844650205761318
2	31.64	0.02253858024691358	0.00039609053497942386	0.01877829218106996
2	31.68	0.02994341563786008	0.0016152263374485598	0.02252829218106996
2	31.720000000000002	0.02885545267489712	0.00037037037037037035	0.023042695473251027
2	31.76	0.03204732510288066	0.0004809670781893004	0.024537037037037038
2	31.8	0.03372427983539095	0.001051954732510288	0.0250951646090535
2	31.84	0.036406893004115225	0.001743827160493827	0.025789609053497944
2	31.88	0.035498971193415635	0.0019727366255144034	0.025655864197530864
2	31.92	0.03886059670781893	0.003227880658436214	0.027512860082304528
2	31.96	0.03755144032921811	0.003382201646090535	0.026895576131687242
2	32.0	0.04073559670781893	0.005151748971193416	0.028420781893004114
2	32.04	0.03853909465020576	0.005516975308641975	0.027276234567901233
2	32.08	0.04079218106995885	0.007829218106995885	0.02723508230452675
2	32.12	0.037330246913580244	0.007466563786008231	0.025131172839506173
2	32.160000000000004	0.045234053497942385	0.010823045267489713	0.02668724279835391
2	32.2	0.03715020576131687	0.00907664609053498	0.022939814814814816
2	32.24	0.036242283950617286	0.00960133744855967	0.020895061728395063
2	32.28	0.03282150205761317	0.008261316872427983	0.019364711934156377
2	32.32	0.028708847736625513	0.006129115226337449	0.01783179012345679
2	32.36	0.02389917695473251	0.005159465020576131	0.015102880658436214
2	32.4	0.018621399176954732	0.0037911522633744857	0.011424897119341564
2	32.44	0.015074588477366256	0.0038425925925925928	0.008271604938271605
2	32.480000000000004	0.011280864197530865	0.002595164609053498	0.006013374485596708
2	32.52	0.01353909465020576	0.00305298353909465	0.008346193415637861
2	32.56	0.015249485596707819	0.002626028806584362	0.01047582304526749
2	32.6	0.01811471193415638	0.0018801440329218107	0.013899176954732511
2	32.64	0.026157407407407407	0.002880658436213992	0.018762860082304527
2	32.68	0.02275977366255144	0.00102880658436214	0.019326131687242797
2	32.72	0.030434670781893006	0.0019598765432098765	0.024570473251028808
2	32.76	0.038647119341563785	0.003958333333333334	0.030113168724279837
2	32.8	0.04311985596707819	0.006255144032921811	0.03085648148148148
2	32.84	0.04575102880658436	0.0076286008230452675	0.032255658436213995
2	32.88	0.04798868312757202	0.008436213991769548	0.033050411522633744
2	32.92	0.03973508230452675	0.0066846707818930045	0.028271604938271605
2	32.96	0.03810699588477366	0.007368827160493827	0.02563014403292181
2	33.0	0.039835390946502056	0.006280864197530864	0.02742798353909465
2	33.04	0.04309927983539095	0.007037037037037037	0.02872170781893004
2	33.08	0.044102366255144035	0.007595164609053498	0.027451131687242798
2	33.12	0.05422839506172839	0.01173611111111111	0.029068930041152262
2	33.160000000000004	0.046417181069958846	0.009873971193415638	0.02417695473251029
2	33.2	0.0476440329218107	0.009506172839506173	0.0255298353909465
2	33.24	0.04414094650205761	0.006715534979423868	0.025030864197530863
2	33.28	0.04364454732510288	0.006057098765432099	0.02599537037037037
2	33.32	0.038500514403292184	0.004822530864197531	0.023377057613168724
2	33.36	0.03271862139917695	0.003359053497942387	0.019979423868312758
2	33.4	0.029925411522633744	0.002487139917695473	0.019925411522633746
2	33.44	0.026041666666666668	0.0016409465020576133	0.0186059670781893
2	33.480000000000004	0.025059156378600823	0.0017669753086419753	0.018374485596707818
2	33.52	0.02414351851851852	0.0020910493827160496	0.018227880658436214
2	33.56	0.029027777777777777	0.002381687242798354	0.022582304526748972
2	33.6	0.03803240740740741	0.0038220164609053496	0.02770318930041152
2	33.64	0.037391975308641974	0.003258744855967078	0.029480452674897118
2	33.68	0.03728909465020576	0.0030992798353909464	0.029912551440329217
2	33.72	0.04146347736625514	0.004032921810699588	0.03238940329218107
2	33.76	0.04176183127572016	0.004531893004115227	0.03231738683127572
2	33.8	0.0457664609053498	0.0065020576131687245	0.03282150205761317
2	33.84	0.04602366255144033	0.007911522633744856	0.03205246913580247
2	33.88	0.04395576131687243	0.00905349794238683	0.030012860082304527
2	33.92	0.04657921810699588	0.010195473251028807	0.028564814814814814
2	33.96	0.0447119341563786	0.008531378600823045	0.02627829218106996
2	34.0	0.04597479423868313	0.010699588477366255	0.025051440329218105
2	34.04	0.03877829218106996	0.00856224279835391	0.02338991769547325
2	34.08	0.044184670781893004	0.011108539094650205	0.024102366255144034
2	34.12	0.03245884773662552	0.006576646090534979	0.019614197530864196
2	34.160000000000004	0.031141975308641975	0.0069393004115226335	0.016970164609053498
2	34.2	0.0257201646090535	0.004845679012345679	0.013125
2	34.24	0.023708847736625516	0.004981995884773663	0.00989454732510288
2	34.28	0.01878343621399177	0.0029243827160493827	0.00720679012345679
2	34.32	0.019935699588477365	0.0029963991769547324	0.007518004115226337
2	34.36	0.021342592592592594	0.0022530864197530865	0.009305555555555555
2	34.4	0.02141203703703704	0.002080761316872428	0.009765946502057614
2	34.44	0.021769547325102882	0.0021527777777777778	0.010028292181069959
2	34.480000000000004	0.021113683127572017	0.001419753086419753	0.010465534979423869
2	34.52	0.019909979423868313	0.001301440329218107	0.00958590534979424
2	34.56	0.025401234567901235	0.00261059670781893	0.011656378600823046
2	34.6	0.019521604938271604	0.0010056584362139918	0.009063786008230454
2	34.64	0.016535493827160495	0.0005632716049382716	0.007445987654320987
2	34.68	0.014246399176954732	0.0003909465020576132	0.006026234567901235
2	34.72	0.010902777777777779	0.0002494855967078189	0.00456275720164609
2	34.76	0.009184670781893004	0.00033179012345679014	0.0030349794238683126
2	34.800000000000004	0.006378600823045267	2.5720164609053497e-05	0.0017489711934156379
2	34.84	0.005264917695473251	0.00011316872427983539	0.0009362139917695473
2	34.88	0.004508744855967078	0.00022119341563786008	0.0008050411522633745
2	34.92	0.003161008230452675	0.00012088477366255144	0.0005529835390946502
2	34.96	0.0020781893004115227	7.20164609053498e-05	0.0006944444444444445
2	35.0	0.002183641975308642	0.0002880658436213992	0.0009362139917695473
2	35.04	0.010895061728395062	0.0017952674897119341	0.004537037037037037
2	35.08	0.0026414609053497943	0.000360082304526749	0.0010982510288065845
2	35.12	0.003145576131687243	0.000367798353909465	0.0012088477366255144
2	35.160000000000004	0.0022170781893004116	0.0003497942386831276	0.0007330246913580247
2	35.2	0.002199074074074074	0.0001646090534979424	0.0004501028806584362
2	35.24	0.0018878600823045268	5.401234567901235e-05	0.0002160493827160494
2	35.28	0.00227880658436214	0.00010288065843621399	0.00033179012345679014
2	35.32	0.0012834362139917696	5.6584362139917696e-05	7.716049382716049e-05
2	35.36	0.0020267489711934157	0.00021862139917695473	0.00030864197530864197
2	35.4	0.0014763374485596708	0.00027520576131687244	0.00025205761316872427
2	35.44	0.002147633744855967	0.00042695473251028805	0.00022633744855967078
2	35.480000000000004	0.0039609053497942385	0.0003755144032921811	0.00113940329218107
2	35.52	0.009974279835390946	0.001926440329218107	0.0031147119341563786
2	35.56	0.003978909465020576	0.0005401234567901234	0.0007767489711934157
2	35.6	0.0026594650205761317	0.00051440329218107	0.0009362139917695473
2	35.64	0.004184670781893004	0.0002494855967078189	0.00169238683127572
2	35.68	0.004254115226337449	0.0003189300411522634	0.0022659465020576134
2	35.72	0.006607510288065843	0.0004912551440329218	0.003070987654320988
2	35.76	0.007353395061728395	0.0004809670781893004	0.003976337448559671
2	35.800000000000004	0.010285493827160494	0.0013168724279835392	0.005506687242798354
2	35.84	0.012070473251028807	0.0014506172839506173	0.006584362139917695
2	35.88	0.014776234567901234	0.001720679012345679	0.008407921810699588
2	35.92	0.015192901234567902	0.0019161522633744856	0.008855452674897119
2	35.96	0.014333847736625514	0.0015972222222222223	0.008356481481481482
2	36.0	0.01965020576131687	0.0028215020576131686	0.01080761316872428
2	36.04	0.009377572016460905	0.0004912551440329218	0.006700102880658436
2	36.08	0.009416152263374486	0.00032407407407407406	0.006574074074074074
2	36.12	0.006980452674897119	6.430041152263375e-05	0.0044675925925925924
2	36.160000000000004	0.006273148148148148	0.0002880658436213992	0.0034516460905349793
2	36.2	0.003387345679012346	0.0004243827160493827	0.0010905349794238684
2	36.24	0.005025720164609054	0.0003034979423868313	0.002510288065843621
2	36.28	0.005792181069958848	0.00027520576131687244	0.0038245884773662553
2	36.32	0.0068698559670781895	0.00030092592592592595	0.004537037037037037
2	36.36	0.006442901234567902	0.0001234567901234568	0.004704218106995885
2	36.4	0.007957818930041152	0.00020833333333333335	0.006069958847736625
2	36.44	0.007962962962962963	0.0002469135802469136	0.006023662551440329
2	36.480000000000004	0.01602880658436214	0.002199074074074074	0.0092309670781893
2	36.52	0.007849794238683127	0.00015689300411522632	0.006190843621399177
2	36.56	0.0063940329218107	0.00013631687242798355	0.005545267489711934
2	36.6	0.00628858024691358	0.0002546296296296296	0.005002572016460905
2	36.64	0.005393518518518519	0.00015689300411522632	0.0036085390946502057
2	36.68	0.006640946502057613	0.000470679012345679	0.0035982510288065845
2	36.72	0.004254115226337449	8.74485596707819e-05	0.0018569958847736625
2	36.76	0.0039377572016460905	0.0002726337448559671	0.0006944444444444445
2	36.800000000000004	0.004704218106995885	0.00013374485596707818	0.0009104938271604938
2	36.84	0.006129115226337449	0.000360082304526749	0.001890432098765432
2	36.88	0.007319958847736625	0.000257201646090535	0.0019007201646090534
2	36.92	0.008901748971193415	0.0007947530864197531	0.0024434156378600825
2	36.96	0.01628343621399177	0.00261059670781893	0.005146604938271605
2	37.0	0.01106738683127572	0.0014891975308641975	0.00261059670781893
2	37.04	0.01387088477366255	0.002690329218106996	0.0031224279835390945
2	37.08	0.013811728395061729	0.00330761316872428	0.003184156378600823
2	37.12	0.0166820987654321	0.005933641975308642	0.003436213991769547
2	37.160000000000004	0.01689300411522634	0.0063297325102880655	0.003042695473251029
2	37.2	0.020722736625514403	0.009176954732510288	0.003536522633744856
2	37.24	0.019241255144032923	0.009117798353909466	0.003132716049382716
2	37.28	0.022155349794238683	0.010753600823045268	0.003976337448559671
2	37.32	0.018515946502057613	0.00849022633744856	0.00356738683127572
2	37.36	0.019215534979423868	0.009498456790123457	0.0036702674897119343
2	37.4	0.014367283950617284	0.0076980452674897115	0.0016898148148148148
2	37.44	0.020830761316872427	0.009488168724279836	0.004472736625514403
2	37.480000000000004	0.011113683127572016	0.006208847736625514	0.0011265432098765433
2	37.52	0.009295267489711934	0.005406378600823045	0.0005272633744855968
2	37.56	0.007520576131687243	0.004326131687242799	0.0011316872427983538
2	37.6	0.005954218106995885	0.003544238683127572	0.0006224279835390946
2	37.64	0.0060648148148148145	0.0035056584362139916	0.0008410493827160494
2	37.68	0.005354938271604938	0.003387345679012346	0.000522119341563786
2	37.72	0.005452674897119342	0.003148148148148148	0.0010673868312757202
2	37.76	0.0037114197530864197	0.0016975308641975309	0.001000514403292181
2	37.800000000000004	0.0045704732510288065	0.0016486625514403291	0.0014326131687242799
2	37.84	0.00419238683127572	0.001838991769547325	0.0010493827160493827
2	37.88	0.006810699588477367	0.003019547325102881	0.0021527777777777778
2	37.92	0.01514917695473251	0.006700102880658436	0.004194958847736625
2	37.96	0.012497427983539094	0.008335905349794238	0.001412037037037037
2	38.0	0.015511831275720164	0.01103395061728395	0.0011008230452674897
2	38.04	0.013413065843621398	0.008973765432098765	0.0005812757201646091
2	38.08	0.00944187242798354	0.005046296296296296	0.0008333333333333334
2	38.12	0.008076131687242798	0.0034002057613168723	0.0007175925925925926
2	38.160000000000004	0.009665637860082305	0.0040174897119341565	0.0008590534979423868
2	38.2	0.00991769547325103	0.00323559670781893	0.0004218106995884774
2	38.24	0.011489197530864198	0.003662551440329218	0.0005709876543209877
2	38.28	0.008593106995884774	0.00216820987654321	0.0006198559670781893
2	38.32	0.00860082304526749	0.0022530864197530865	0.0004655349794238683
2	38.36	0.006419753086419753	0.001301440329218107	0.00029835390946502055
2	38.4	0.015190329218106997	0.003955761316872428	0.0033770576131687243
2	38.44	0.007458847736625514	0.0013143004115226337	0.00073559670781893
2	38.480000000000004	0.007952674897119342	0.0017746913580246914	0.0005555555555555556
2	38.52	0.008037551440329218	0.0017155349794238683	0.0005529835390946502
2	38.56	0.008032407407407408	0.0016666666666666668	0.0009567901234567902
2	38.6	0.009421296296296296	0.0017155349794238683	0.0017541152263374487
2	38.64	0.010362654320987654	0.0012680041152263375	0.002029320987654321
2	38.68	0.013423353909465021	0.001352880658436214	0.0031224279835390945
2	38.72	0.015923353909465022	0.0010030864197530865	0.0049948559670781895
2	38.76	0.020712448559670783	0.0012139917695473252	0.00893261316872428
2	38.800000000000004	0.023032407407407408	0.0010931069958847737	0.011445473251028807
2	38.84	0.02405864197530864	0.000977366255144033	0.013778292181069959
2	38.88	0.028410493827160495	0.002332818930041152	0.01586934156378601
2	38.92	0.02132201646090535	0.0004912551440329218	0.014534465020576131
2	38.96	0.02121141975308642	0.0003909465020576132	0.015483539094650205
2	39.0	0.020938786008230452	0.00041923868312757203	0.016234567901234568
2	39.04	0.0206738683127572	0.0004320987654320988	0.01656378600823045
2	39.08	0.021756687242798355	0.0005015432098765432	0.017078189300411523
2	39.12	0.022420267489711935	0.00044238683127572015	0.017152777777777777
2	39.160000000000004	0.021229423868312756	0.0005426954732510288	0.01606738683127572
2	39.2	0.02379372427983539	0.0008024691358024691	0.017507716049382716
2	39.24	0.022420267489711935	0.0008616255144032922	0.01690843621399177
2	39.28	0.022968106995884773	0.001427469135802469	0.01659722222222222
2	39.32	0.02201388888888889	0.0015380658436213992	0.01611625514403292
2	39.36	0.03314557613168724	0.0037345679012345677	0.020493827160493826
2	39.4	0.022929526748971193	0.0014248971193415638	0.015676440329218107
2	39.44	0.024395576131687243	0.002307098765432099	0.015061728395061728
2	39.480000000000004	0.022319958847736625	0.001491769547325103	0.014619341563786008
2	39.52	0.02501800411522634	0.0025205761316872428	0.015542695473251029
2	39.56	0.024614197530864197	0.002139917695473251	0.015478395061728396
2	39.6	0.02621656378600823	0.002919238683127572	0.015871913580246914
2	39.64	0.026185699588477367	0.0031661522633744856	0.015568415637860083
2	39.68	0.02452417695473251	0.002345679012345679	0.015614711934156379
2	39.72	0.027181069958847736	0.003855452674897119	0.015643004115226337
2	39.76	0.025805041152263373	0.0023405349794238684	0.015550411522633745
2	39.800000000000004	0.02695216049382716	0.0026080246913580247	0.01558641975308642
2	39.84	0.03410493827160494	0.004176954732510288	0.018729423868312757
2	39.88	0.030347222222222223	0.0025823045267489714	0.01868312757201646
2	39.92	0.030805041152263374	0.0021862139917695473	0.01957818930041152
2	39.96	0.03272376543209877	0.0024948559670781895	0.02051954732510288
2	40.0	0.03313528806584362	0.002155349794238683	0.021144547325102882
2	40.04	0.038292181069958846	0.002147633744855967	0.024534465020576133
2	40.08	0.03922325102880658	0.0015637860082304527	0.02666409465020576
2	40.12	0.04290380658436214	0.0010185185185185184	0.03036522633744856
2	40.160000000000004	0.04454475308641975	0.0011779835390946503	0.03209362139917696
2	40.2	0.044871399176954735	0.0008719135802469135	0.03277006172839506
2	40.24	0.04441100823045267	0.0009439300411522634	0.03288065843621399
2	40.28	0.040534979423868314	0.0008590534979423868	0.030118312757201646
2	40.32	0.04534979423868313	0.003042695473251029	0.030393518518518518
2	40.36	0.03146347736625514	0.0010416666666666667	0.02161008230452675
2	40.4	0.02599537037037037	0.000925925925925926	0.016064814814814816
2	40.44	0.023204732510288067	0.000727880658436214	0.013587962962962963
2	40.480000000000004	0.02396090534979424	0.0012037037037037038	0.014675925925925926
2	40.52	0.022371399176954732	0.0020036008230452677	0.01331275720164609
2	40.56	0.02367283950617284	0.003279320987654321	0.014027777777777778
2	40.6	0.024328703703703703	0.004066358024691358	0.014228395061728395
2	40.64	0.0250951646090535	0.005108024691358025	0.014830246913580246
2	40.68	0.02715792181069959	0.005529835390946502	0.016831275720164608
2	40.72	0.02411522633744856	0.0042489711934156375	0.01626286008230453
2	40.76	0.02458590534979424	0.004205246913580247	0.017227366255144032
2	40.800000000000004	0.02854423868312757	0.004832818930041153	0.018688271604938272
2	40.84	0.02006687242798354	0.0030118312757201646	0.014616769547325104
2	40.88	0.016195987654320988	0.002991255144032922	0.011093106995884774
2	40.92	0.016628086419753087	0.0030324074074074073	0.011193415637860082
2	40.96	0.013294753086419753	0.0022402263374485597	0.008924897119341564
2	41.0	0.015527263374485597	0.002736625514403292	0.010504115226337448
2	41.04	0.015378086419753086	0.0033281893004115225	0.009858539094650206
2	41.08	0.01607767489711934	0.0035056584362139916	0.009657921810699589
2	41.12	0.013415637860082305	0.0018621399176954733	0.008886316872427984
2	41.160000000000004	0.012631172839506172	0.002196502057613169	0.0075025720164609054
2	41.2	0.012962962962962963	0.003449074074074074	0.006563786008230453
2	41.24	0.012878086419753087	0.004583333333333333	0.005537551440329218
2	41.28	0.024048353909465022	0.007109053497942387	0.010851337448559671
2	41.32	0.01352880658436214	0.006113683127572016	0.00408179012345679
2	41.36	0.01772633744855967	0.006635802469135803	0.00783179012345679
2	41.4	0.015532407407407408	0.005640432098765432	0.00680298353909465
2	41.44	0.01930298353909465	0.005588991769547325	0.008906893004115226
2	41.480000000000004	0.017708333333333333	0.0042824074074074075	0.007672325102880659
2	41.52	0.018472222222222223	0.003222736625514403	0.007965534979423868
2	41.56	0.01570216049382716	0.0022376543209876544	0.005277777777777778
2	41.6	0.016607510288065844	0.0011779835390946503	0.0066049382716049385
2	41.64	0.015715020576131687	0.0009310699588477366	0.006751543209876543
2	41.68	0.014560185185185185	0.00047582304526748974	0.00738425925925926
2	41.72	0.016345164609053497	0.000529835390946502	0.009274691358024691
2	41.76	0.022950102880658435	0.0019367283950617283	0.013258744855967078
2	41.800000000000004	0.012376543209876543	0.00044238683127572015	0.007301954732510288
2	41.84	0.00978909465020576	0.00018775720164609054	0.0073636831275720165
2	41.88	0.010964506172839505	0.00030606995884773663	0.008387345679012346
2	41.92	0.00944187242798354	0.00016203703703703703	0.007211934156378601
2	41.96	0.011463477366255144	0.00019804526748971193	0.008436213991769548
2	42.0	0.009588477366255144	8.23045267489712e-05	0.006676954732510288
2	42.04	0.011190843621399178	0.00035493827160493826	0.006885288065843621
2	42.08	0.01052469135802469	0.00046810699588477366	0.0055246913580246915
2	42.12	0.011795267489711934	0.0010802469135802468	0.0051440329218107
2	42.160000000000004	0.01180812757201646	0.001514917695473251	0.004405864197530864
2	42.2	0.010864197530864197	0.0014660493827160495	0.003410493827160494
2	42.24	0.021507201646090535	0.0035210905349794238	0.00900977366255144
2	42.28	0.010231481481481482	0.0014737654320987653	0.0019444444444444444
2	42.32	0.011733539094650206	0.001851851851851852	0.002471707818930041
2	42.36	0.009007201646090535	0.0010982510288065845	0.0014969135802469136
2	42.4	0.010511831275720165	0.0012319958847736626	0.0024074074074074076
2	42.44	0.008253600823045267	0.0008359053497942387	0.0015406378600823045
2	42.480000000000004	0.00885030864197531	0.0010313786008230453	0.0016975308641975309
2	42.52	0.005756172839506172	0.0006352880658436214	0.0007664609053497942
2	42.56	0.007127057613168724	0.000684156378600823	0.0015277777777777779
2	42.6	0.004418724279835391	0.0005504115226337449	0.0004886831275720165
2	42.64	0.004886831275720165	0.0006430041152263374	0.0006815843621399177
2	42.68	0.0040637860082304526	0.0005864197530864197	0.0004963991769547325
2	42.72	0.014693930041152263	0.002962962962962963	0.005483539094650206
2	42.76	0.006177983539094651	0.001558641975308642	0.00024176954732510288
2	42.800000000000004	0.007088477366255144	0.0016023662551440329	0.00023405349794238683
2	42.84	0.009128086419753087	0.0017746913580246914	0.0004655349794238683
2	42.88	0.00830246913580247	0.0014531893004115226	0.0001440329218106996
2	42.92	0.010079732510288066	0.0017592592592592592	0.00033179012345679014
2	42.96	0.00871141975308642	0.0011882716049382716	0.00021347736625514403
2	43.0	0.010054012345679013	0.001154835390946502	0.0008513374485596708
2	43.04	0.010084876543209876	0.0012525720164609053	0.00024176954732510288
2	43.08	0.01135545267489712	0.0011368312757201646	0.0007124485596707819
2	43.12	0.010282921810699588	0.0007150205761316872	0.0005529835390946502
2	43.160000000000004	0.01209619341563786	0.0005812757201646091	0.0016640946502057613
2	43.2	0.02024434156378601	0.002476851851851852	0.005246913580246914
2	43.24	0.011520061728395061	0.0004140946502057613	0.002001028806584362
2	43.28	0.013137860082304527	0.0009207818930041152	0.0029758230452674897
2	43.32	0.01092849794238683	0.00045267489711934157	0.0024948559670781895
2	43.36	0.010802469135802469	0.0009079218106995885	0.001800411522633745
2	43.4	0.007939814814814814	0.0005632716049382716	0.0003832304526748971
2	43.44	0.009421296296296296	0.001345164609053498	0.0006121399176954733
2	43.480000000000004	0.008065843621399177	0.001103395061728395	0.0005606995884773662
2	43.52	0.009544753086419753	0.0013914609053497942	0.0008127572016460906
2	43.56	0.006882716049382716	0.00047582304526748974	0.00019032921810699588
2	43.6	0.008212448559670783	0.0005915637860082304	0.0009542181069958848
2	43.64	0.007188786008230453	0.0003909465020576132	0.00031635802469135804
2	43.68	0.017085905349794237	0.0027031893004115224	0.005257201646090535
2	43.72	0.006941872427983539	0.0002803497942386831	0.0002777777777777778
2	43.76	0.005118312757201646	0.0004089506172839506	0.0005246913580246914
2	43.800000000000004	0.004210390946502058	0.0004449588477366255	0.001000514403292181
2	43.84	0.003070987654320988	0.00016718106995884774	0.0004140946502057613
2	43.88	0.0046965020576131685	0.00016203703703703703	0.0011213991769547325
2	43.92	0.0038245884773662553	0.00012602880658436213	0.00018261316872427984
2	43.96	0.006262860082304526	0.00041923868312757203	0.0011882716049382716
2	44.0	0.006422325102880658	0.00015174897119341564	0.0005787037037037037
2	44.04	0.008896604938271605	0.0011831275720164609	0.0007253086419753087
2	44.08	0.0072376543209876545	0.0009310699588477366	0.00019804526748971193
2	44.12	0.008904320987654321	0.0011831275720164609	0.0006069958847736626
2	44.160000000000004	0.014467592592592593	0.0018724279835390946	0.004210390946502058
2	44.2	0.008955761316872427	0.0005889917695473251	0.0006327160493827161
2	44.24	0.009210390946502058	0.00073559670781893	0.0009619341563786008
2	44.28	0.009627057613168724	0.0015534979423868314	0.0005015432098765432
2	44.32	0.01113940329218107	0.0024408436213991767	0.0007175925925925926
2	44.36	0.010655864197530864	0.003068415637860082	0.000257201646090535
2	44.4	0.01132201646090535	0.004205246913580247	0.0002932098765432099
2	44.44	0.009683641975308643	0.00393261316872428	4.6296296296296294e-05
2	44.480000000000004	0.009066358024691358	0.004130658436213992	0.0001440329218106996
2	44.52	0.007703189300411523	0.0038991769547325104	6.687242798353909e-05
2	44.56	0.006921296296296296	0.003487654320987654	0.00011316872427983539
2	44.6	0.004423868312757201	0.0022762345679012345	9.002057613168725e-05
2	44.64	0.012039609053497942	0.004369855967078189	0.0032896090534979424
2	44.68	0.003832304526748971	0.002116769547325103	0.0002957818930041152
2	44.72	0.006838991769547325	0.003323045267489712	0.001965020576131687
2	44.76	0.00963477366255144	0.0046167695473251025	0.0031532921810699588
2	44.800000000000004	0.013045267489711933	0.005558127572016461	0.004395576131687243
2	44.84	0.015920781893004114	0.006152263374485597	0.005498971193415638
2	44.88	0.016556069958847737	0.0058127572016460904	0.00587962962962963
2	44.92	0.019542181069958846	0.00712962962962963	0.006545781893004116
2	44.96	0.017674897119341563	0.005913065843621399	0.005609567901234568
2	45.0	0.02056327160493827	0.007001028806584362	0.005900205761316873
2	45.04	0.018762860082304527	0.0054809670781893	0.005097736625514404
2	45.08	0.019732510288065844	0.0057304526748971196	0.005239197530864197
2	45.12	0.025172325102880658	0.006221707818930041	0.007939814814814814
2	45.160000000000004	0.0166820987654321	0.004058641975308642	0.004092078189300411
2	45.2	0.015555555555555555	0.0027083333333333334	0.004002057613168724
2	45.24	0.015347222222222222	0.002409979423868313	0.004151234567901235
2	45.28	0.014161522633744856	0.0014891975308641975	0.0037011316872427986
2	45.32	0.013058127572016461	0.0015277777777777779	0.0028575102880658435
2	45.36	0.013608539094650205	0.001712962962962963	0.003068415637860082
2	45.4	0.012273662551440329	0.0013503086419753086	0.0031224279835390945
2	45.44	0.015540123456790124	0.0016255144032921811	0.004588477366255144
2	45.480000000000004	0.016265432098765433	0.0014789094650205761	0.005398662551440329
2	45.52	0.019647633744855966	0.0018981481481481482	0.006833847736625515
2	45.56	0.018366769547325103	0.0015869341563786007	0.006635802469135803
2	45.6	0.027962962962962964	0.003623971193415638	0.01213477366255144
2	45.64	0.019007201646090537	0.0017026748971193416	0.007309670781893004
2	45.68	0.02043724279835391	0.0017489711934156379	0.007656893004115226
2	45.72	0.020820473251028808	0.0016898148148148148	0.008613683127572016
2	45.76	0.02602366255144033	0.0019727366255144034	0.013060699588477366
2	45.800000000000004	0.025313786008230452	0.0025282921810699586	0.012373971193415639
2	45.84	0.027332818930041154	0.002911522633744856	0.014840534979423869
2	45.88	0.027281378600823046	0.0034542181069958846	0.015208333333333334
2	45.92	0.024886831275720164	0.003719135802469136	0.014573045267489712
2	45.96	0.02701388888888889	0.0038374485596707818	0.017777777777777778
2	46.0	0.023078703703703702	0.003575102880658436	0.015915637860082304
2	46.04	0.024387860082304525	0.003335905349794239	0.017592592592592594
2	46.08	0.029068930041152262	0.0042361111111111115	0.019511316872427985
2	46.12	0.023310185185185184	0.0028137860082304528	0.018287037037037036
2	46.160000000000004	0.024747942386831277	0.002911522633744856	0.01999485596707819
2	46.2	0.029521604938271606	0.0031301440329218107	0.023040123456790122
2	46.24	0.03070216049382716	0.0029578189300411522	0.024539609053497943
2	46.28	0.03452417695473251	0.003449074074074074	0.02647633744855967
2	46.32	0.03414866255144033	0.0038631687242798355	0.025617283950617284
2	46.36	0.03295524691358025	0.003981481481481482	0.02505658436213992
2	46.4	0.030715020576131687	0.004094650205761317	0.02302469135802469
2	46.44	0.0272119341563786	0.0035313786008230453	0.020568415637860084
2	46.480000000000004	0.025419238683127572	0.003536522633744856	0.017816358024691357
2	46.52	0.02080246913580247	0.0024948559670781895	0.014025205761316873
2	46.56	0.02884002057613169	0.004197530864197531	0.016954732510288065
2	46.6	0.019300411522633745	0.0015509259259259259	0.01382201646090535
2	46.64	0.019248971193415638	0.0013991769547325103	0.014094650205761316
2	46.68	0.014513888888888889	0.00102880658436214	0.010424382716049382
2	46.72	0.01945216049382716	0.0023045267489711935	0.013636831275720164
2	46.76	0.02119341563786008	0.0033539094650205763	0.014897119341563786
2	46.800000000000004	0.026856995884773662	0.0044675925925925924	0.018189300411522634
2	46.84	0.02992798353909465	0.004974279835390946	0.020069444444444445
2	46.88	0.034704218106995886	0.005661008230452675	0.02291409465020576
2	46.92	0.03741769547325103	0.006291152263374486	0.02389917695473251
2	46.96	0.03804269547325103	0.0063168724279835395	0.02364454732510288
2	47.0	0.03700360082304527	0.006296296296296296	0.022862654320987653
2	47.04	0.040609567901234565	0.007335390946502058	0.024050925925925927
2	47.08	0.03363168724279835	0.005825617283950617	0.02162037037037037
2	47.12	0.031633230452674896	0.005931069958847736	0.019601337448559672
2	47.160000000000004	0.031118827160493828	0.0056044238683127575	0.018901748971193417
2	47.2	0.029717078189300413	0.005776748971193416	0.016967592592592593
2	47.24	0.03023148148148148	0.005601851851851852	0.016818415637860084
2	47.28	0.02686471193415638	0.004935699588477367	0.015048868312757202
2	47.32	0.024539609053497943	0.004238683127572016	0.013765432098765433
2	47.36	0.020198045267489712	0.0041795267489711935	0.01103395061728395
2	47.4	0.01825874485596708	0.0037757201646090536	0.009416152263374486
2	47.44	0.017106481481481483	0.00334619341563786	0.008886316872427984
2	47.480000000000004	0.014732510288065843	0.002600308641975309	0.00811471193415638
2	47.52	0.022649176954732512	0.0037885802469135805	0.011810699588477367
2	47.56	0.012348251028806585	0.0007638888888888889	0.0076851851851851855
2	47.6	0.014747942386831275	0.0013220164609053498	0.008891460905349794
2	47.64	0.016273148148148148	0.0026208847736625515	0.0090380658436214
2	47.68	0.0183179012345679	0.003271604938271605	0.009714506172839506
2	47.72	0.01919753086419753	0.003698559670781893	0.010036008230452675
2	47.76	0.022752057613168723	0.0045241769547325105	0.01198045267489712
2	47.800000000000004	0.023981481481481482	0.0051234567901234564	0.012381687242798353
2	47.84	0.0267309670781893	0.005612139917695473	0.01510545267489712
2	47.88	0.029902263374485597	0.0057073045267489715	0.01825102880658436
2	47.92	0.033876028806584364	0.005889917695473251	0.021460905349794238
2	47.96	0.03691358024691358	0.0057201646090534975	0.023320473251028807
2	48.0	0.04036522633744856	0.006658950617283951	0.02438528806584362
2	48.04	0.03434156378600823	0.005712448559670782	0.02178755144032922
2	48.08	0.028564814814814814	0.00551440329218107	0.017780349794238683
2	48.120000000000005	0.02672067901234568	0.005452674897119342	0.016617798353909464
2	48.160000000000004	0.02207304526748971	0.0051800411522633745	0.012914094650205762
2	48.2	0.022325102880658435	0.005473251028806584	0.012556584362139918
2	48.24	0.019421296296296298	0.005136316872427983	0.009979423868312758
2	48.28	0.019483024691358024	0.004897119341563786	0.010128600823045267
2	48.32	0.016440329218106994	0.004184670781893004	0.008096707818930042
2	48.36	0.015123456790123457	0.004323559670781893	0.006520061728395062
2	48.4	0.014652777777777778	0.003909465020576132	0.005977366255144033
2	48.44	0.015712448559670782	0.003623971193415638	0.00698559670781893
2	48.480000000000004	0.028251028806584363	0.005321502057613169	0.013888888888888888
2	48.52	0.022530864197530864	0.0032021604938271605	0.012986111111111111
2	48.56	0.02819187242798354	0.003199588477366255	0.017746913580246913
2	48.6	0.029670781893004115	0.00257201646090535	0.019056069958847736
2	48.64	0.03455504115226338	0.0023559670781893006	0.02267746913580247
2	48.68	0.03321759259259259	0.0018492798353909464	0.022556584362139916
2	48.72	0.036319444444444446	0.0017489711934156379	0.02487397119341564
2	48.76	0.03614711934156378	0.0011779835390946503	0.026268004115226336
2	48.800000000000004	0.040267489711934154	0.0013323045267489711	0.029323559670781894
2	48.84	0.039709362139917694	0.000830761316872428	0.03064557613168724
2	48.88	0.041095679012345676	0.0006532921810699588	0.031972736625514406
2	48.92	0.04118569958847736	0.0006995884773662552	0.03293981481481482
2	48.96	0.04973251028806584	0.0026697530864197533	0.03648148148148148
2	49.0	0.042070473251028806	0.0002546296296296296	0.035151748971193414
2	49.04	0.04111111111111111	0.0003266460905349794	0.03523148148148148
2	49.08	0.041646090534979426	0.00037294238683127575	0.03594907407407407
2	49.120000000000005	0.036682098765432096	0.0003343621399176955	0.03207818930041152
2	49.160000000000004	0.03270576131687243	0.0003523662551440329	0.02798611111111111
2	49.2	0.025941358024691358	0.0004243827160493827	0.02194701646090535
2	49.24	0.02568672839506173	0.0005169753086419753	0.021242283950617284
2	49.28	0.022242798353909465	0.0004886831275720165	0.018083847736625514
2	49.32	0.019390432098765432	0.00031635802469135804	0.01503343621399177
2	49.36	0.012268518518518519	0.00022633744855967078	0.008891460905349794
2	49.4	0.010396090534979424	0.0004063786008230453	0.00646604938271605
2	49.44	0.01783179012345679	0.0019521604938271605	0.010823045267489713
2	49.480000000000004	0.008070987654320988	0.0003780864197530864	0.005635288065843622
2	49.52	0.008811728395061728	0.0002160493827160494	0.007183641975308642
2	49.56	0.007091049382716049	0.00011574074074074075	0.005033436213991769
2	49.6	0.007932098765432098	0.000367798353909465	0.004423868312757201
2	49.64	0.006522633744855967	0.0001286008230452675	0.0026414609053497943
2	49.68	0.008801440329218107	0.00043724279835390947	0.003968621399176955
2	49.72	0.00900462962962963	0.0005015432098765432	0.004128086419753086
2	49.76	0.009439300411522633	0.0008384773662551441	0.004212962962962963
2	49.800000000000004	0.007422839506172839	0.0005915637860082304	0.0030349794238683126
2	49.84	0.009951131687242798	0.0011856995884773664	0.003742283950617284
2	49.88	0.008143004115226338	0.0017901234567901235	0.0021630658436213993
2	49.92	0.018729423868312757	0.004097222222222223	0.007062757201646091
2	49.96	0.008001543209876543	0.0029886831275720165	0.0005092592592592592
2	50.0	0.009176954732510288	0.0035493827160493828	0.0003215020576131687
2	50.04	0.009902263374485597	0.004429012345679013	0.000462962962962963
2	50.08	0.009899691358024692	0.0042824074074074075	0.0004063786008230453
2	50.120000000000005	0.011484053497942386	0.005722736625514403	0.000684156378600823
2	50.160000000000004	0.009411008230452675	0.0047196502057613166	0.00020833333333333335
2	50.2	0.01065329218106996	0.006080246913580247	0.0004912551440329218
2	50.24	0.011309156378600823	0.005334362139917695	0.002309670781893004
2	50.28	0.01576388888888889	0.006676954732510288	0.005684156378600823
2	50.32	0.016309156378600823	0.005542695473251029	0.007636316872427984
2	50.36	0.019989711934156378	0.006010802469135802	0.010421810699588478
2	50.4	0.02551440329218107	0.00570216049382716	0.01349022633744856
2	50.44	0.020002572016460905	0.004318415637860082	0.010920781893004116
2	50.480000000000004	0.02263888888888889	0.0038631687242798355	0.012690329218106996
2	50.52	0.021021090534979425	0.0032098765432098763	0.01183641975308642
2	50.56	0.024434156378600823	0.0031275720164609055	0.014881687242798354
2	50.6	0.02252314814814815	0.0025540123456790124	0.013798868312757201
2	50.64	0.02451388888888889	0.00264917695473251	0.015018004115226337
2	50.68	0.023613683127572015	0.0026414609053497943	0.014130658436213991
2	50.72	0.02503858024691358	0.0032047325102880658	0.014886831275720165
2	50.76	0.02238940329218107	0.0036702674897119343	0.01188014403292181
2	50.800000000000004	0.02472736625514403	0.006743827160493827	0.011329732510288066
2	50.84	0.023132716049382718	0.00881687242798354	0.00837448559670782
2	50.88	0.03466049382716049	0.013680555555555555	0.01404320987654321
2	50.92	0.020411522633744857	0.011463477366255144	0.006208847736625514
2	50.96	0.023050411522633745	0.01157664609053498	0.007847222222222222
2	51.0	0.019997427983539096	0.00991769547325103	0.006026234567901235
2	51.04	0.017031893004115225	0.008245884773662551	0.0043621399176954736
2	51.08	0.016486625514403292	0.00823559670781893	0.00400462962962963
2	51.120000000000005	0.013657407407407408	0.007417695473251029	0.00257201646090535
2	51.160000000000004	0.0157690329218107	0.008032407407407408	0.002587448559670782
2	51.2	0.011882716049382716	0.006095679012345679	0.0008410493827160494
2	51.24	0.010483539094650206	0.0050180041152263375	0.000882201646090535
2	51.28	0.008726851851851852	0.003989197530864197	0.000470679012345679
2	51.32	0.00984567901234568	0.004074074074074074	0.0006995884773662552
2	51.36	0.01731738683127572	0.005828189300411523	0.004508744855967078
2	51.4	0.010015432098765433	0.00440843621399177	0.000470679012345679
2	51.44	0.008734567901234568	0.003930041152263374	0.00017232510288065845
2	51.480000000000004	0.009776234567901235	0.004531893004115227	0.00030092592592592595
2	51.52	0.0083179012345679	0.0035313786008230453	0.00013631687242798355
2	51.56	0.0086059670781893	0.0034156378600823044	0.0005787037037037037
2	51.6	0.007919238683127572	0.003580246913580247	0.0003909465020576132
2	51.64	0.006522633744855967	0.0026954732510288066	0.0006069958847736626
2	51.68	0.007507716049382716	0.00334619341563786	0.0013323045267489711
2	51.72	0.007595164609053498	0.003793724279835391	0.0021064814814814813
2	51.76	0.0117309670781893	0.005061728395061729	0.005311213991769547
2	51.800000000000004	0.011059670781893004	0.00570216049382716	0.004174382716049383
2	51.84	0.025236625514403293	0.008796296296296297	0.010753600823045268
2	51.88	0.014714506172839505	0.005769032921810699	0.0062268518518518515
2	51.92	0.021386316872427983	0.007044753086419753	0.010838477366255143
2	51.96	0.022597736625514404	0.00789866255144033	0.01140432098765432
2	52.0	0.03118312757201646	0.011275720164609053	0.01400977366255144
2	52.04	0.03266718106995885	0.010905349794238683	0.014583333333333334
2	52.08	0.033305041152263376	0.00804269547325103	0.016113683127572016
2	52.120000000000005	0.036823559670781894	0.006988168724279835	0.019128086419753085
2	52.160000000000004	0.03573816872427984	0.006455761316872428	0.01887602880658436
2	52.2	0.038215020576131686	0.007734053497942387	0.02007201646090535
2	52.24	0.03716820987654321	0.006489197530864198	0.021126543209876544
2	52.28	0.03883487654320988	0.008215020576131687	0.02198559670781893
2	52.32	0.04440329218106996	0.008209876543209876	0.025421810699588477
2	52.36	0.04153292181069959	0.005588991769547325	0.026877572016460904
2	52.4	0.0411059670781893	0.004429012345679013	0.02770318930041152
2	52.44	0.042991255144032924	0.004565329218106996	0.029411008230452673
2	52.480000000000004	0.041224279835390946	0.0039017489711934156	0.028287037037037038
2	52.52	0.042083333333333334	0.003978909465020576	0.029269547325102882
2	52.56	0.04070730452674897	0.0034799382716049383	0.02806327160493827
2	52.6	0.03944444444444444	0.0036728395061728395	0.026257716049382717
2	52.64	0.03806069958847737	0.003752572016460905	0.025097736625514403
2	52.68	0.032752057613168725	0.00352880658436214	0.020648148148148148
2	52.72	0.03134002057613169	0.004125514403292181	0.018546810699588478
2	52.76	0.02683641975308642	0.003654835390946502	0.014758230452674896
2	52.800000000000004	0.031414609053497945	0.005974794238683127	0.015028292181069958
2	52.84	0.015977366255144034	0.002968106995884774	0.005406378600823045
2	52.88	0.0174048353909465	0.002595164609053498	0.007309670781893004
2	52.92	0.019002057613168723	0.003148148148148148	0.008513374485596708
2	52.96	0.024678497942386832	0.0033204732510288067	0.013243312757201645
2	53.0	0.026378600823045266	0.003667695473251029	0.015
2	53.04	0.029781378600823045	0.003703703703703704	0.017960390946502057
2	53.08	0.031702674897119344	0.003161008230452675	0.02111625514403292
2	53.120000000000005	0.03313528806584362	0.002728909465020576	0.023148148148148147
2	53.160000000000004	0.033819444444444444	0.0019315843621399177	0.02501800411522634
2	53.2	0.033397633744855965	0.0014068930041152264	0.025066872427983538
2	53.24	0.03396090534979424	0.0008256172839506173	0.025565843621399176
2	53.28	0.0373533950617284	0.0018724279835390946	0.025977366255144033
2	53.32	0.030280349794238683	0.00038837448559670784	0.0228832304526749
2	53.36	0.027582304526748973	0.00036265432098765433	0.021777263374485597
2	53.4	0.029544753086419753	0.000367798353909465	0.024238683127572016
2	53.44	0.029650205761316873	0.00014660493827160494	0.02533179012345679
2	53.480000000000004	0.0329320987654321	0.00023405349794238683	0.02859053497942387
2	53.52	0.03281121399176955	0.0001594650205761317	0.029097222222222222
2	53.56	0.03482253086419753	0.000264917695473251	0.030792181069958846
2	53.6	0.03326131687242798	0.0002109053497942387	0.029266975308641974
2	53.64	0.03232253086419753	0.0003343621399176955	0.028809156378600823
2	53.68	0.030992798353909466	0.00042695473251028805	0.02806584362139918
2	53.72	0.02781635802469136	0.00012602880658436213	0.025208333333333333
2	53.76	0.034717078189300414	0.001962448559670782	0.027070473251028807
2	53.800000000000004	0.024205246913580246	5.401234567901235e-05	0.022127057613168723
2	53.84	0.02192901234567901	0.0001440329218106996	0.019537037037037037
2	53.88	0.018912037037037036	0.00017232510288065845	0.016831275720164608
2	53.92	0.0178369341563786	0.0003497942386831276	0.015128600823045268
2	53.96	0.013747427983539095	0.0001594650205761317	0.011458333333333333
2	54.0	0.01242283950617284	0.00013631687242798355	0.010498971193415639
2	54.04	0.011417181069958848	0.00014660493827160494	0.009501028806584362
2	54.08	0.010792181069958847	0.00015432098765432098	0.0088940329218107
2	54.120000000000005	0.011754115226337448	0.00017232510288065845	0.009279835390946503
2	54.160000000000004	0.010655864197530864	0.00013117283950617284	0.007844650205761318
2	54.2	0.012739197530864197	0.0001594650205761317	0.009454732510288066
2	54.24	0.018256172839506174	0.0014171810699588477	0.011383744855967078
2	54.28	0.0107690329218107	0.00014660493827160494	0.0072608024691358025
2	54.32	0.008369341563786008	0.00015174897119341564	0.005090020576131687
2	54.36	0.0076054526748971195	0.0001286008230452675	0.004318415637860082
2	54.4	0.005887345679012346	9.002057613168725e-05	0.0030787037037037037
2	54.44	0.005046296296296296	0.00017746913580246913	0.0028266460905349796
2	54.480000000000004	0.0017849794238683128	8.23045267489712e-05	0.000992798353909465
2	54.52	0.0025308641975308644	0.00011831275720164609	0.0017952674897119341
2	54.56	0.0026929012345679013	0.0001646090534979424	0.0011522633744855968
2	54.6	0.003706275720164609	0.000257201646090535	0.0013554526748971194
2	54.64	0.003935185185185185	0.0003420781893004115	0.0014686213991769548
2	54.68	0.0023791152263374486	0.0001286008230452675	0.0003292181069958848
2	54.72	0.011918724279835391	0.0019290123456790122	0.0055709876543209875
2	54.76	0.0017824074074074075	0.0001594650205761317	0.0003369341563786008
2	54.800000000000004	0.0011754115226337448	7.458847736625514e-05	0.0006635802469135803
2	54.84	0.001427469135802469	8.74485596707819e-05	0.0001646090534979424
2	54.88	0.004112654320987654	0.00013117283950617284	0.0006224279835390946
2	54.92	0.004117798353909465	0.00020833333333333335	0.0001286008230452675
2	54.96	0.005606995884773662	0.00028292181069958846	0.00035493827160493826
2	55.0	0.005820473251028807	0.0003343621399176955	0.00011831275720164609
2	55.04	0.006756687242798354	0.00037037037037037035	0.0002109053497942387
2	55.08	0.006782407407407407	0.00031378600823045265	0.00018261316872427984
2	55.120000000000005	0.008433641975308642	0.0003909465020576132	0.0009490740740740741
2	55.160000000000004	0.01022633744855967	0.00020318930041152264	0.0030478395061728394
2	55.2	0.02087962962962963	0.002183641975308642	0.008595679012345678
2	55.24	0.015959362139917697	0.00029835390946502055	0.00694701646090535
2	55.28	0.01906635802469136	0.0005118312757201646	0.008834876543209877
2	55.32	0.02246656378600823	0.0003986625514403292	0.011126543209876542
2	55.36	0.0234130658436214	0.0004783950617283951	0.010771604938271605
2	55.4	0.02626543209876543	0.0008616255144032922	0.011877572016460905
2	55.44	0.02551440329218107	0.0008230452674897119	0.011903292181069959
2	55.480000000000004	0.026185699588477367	0.0011574074074074073	0.012685185185185185
2	55.52	0.022728909465020576	0.000882201646090535	0.01172067901234568
2	55.56	0.02244855967078189	0.001419753086419753	0.011952160493827161
2	55.6	0.019449588477366254	0.001198559670781893	0.010601851851851852
2	55.64	0.02027520576131687	0.0014789094650205761	0.011126543209876542
2	55.68	0.027839506172839507	0.0028472222222222223	0.015079732510288065
2	55.72	0.019256687242798352	0.0016306584362139917	0.009783950617283951
2	55.76	0.021046810699588477	0.001610082304526749	0.011630658436213992
2	55.800000000000004	0.019076646090534978	0.001412037037037037	0.010838477366255143
2	55.84	0.019459876543209877	0.001345164609053498	0.011643518518518518
2	55.88	0.016329732510288065	0.0011342592592592593	0.00974537037037037
2	55.92	0.01674897119341564	0.0010931069958847737	0.010228909465020575
2	55.96	0.014984567901234569	0.001116255144032922	0.008834876543209877
2	56.0	0.015501543209876543	0.0012191358024691357	0.009092078189300412
2	56.04	0.01257716049382716	0.00102880658436214	0.007294238683127572
2	56.08	0.012307098765432099	0.0010056584362139918	0.007029320987654321
2	56.120000000000005	0.008994341563786009	0.000676440329218107	0.004747942386831276
2	56.160000000000004	0.017757201646090535	0.002307098765432099	0.009259259259259259
2	56.2	0.006550925925925926	0.0004912551440329218	0.0031738683127572015
2	56.24	0.006838991769547325	0.0001440329218106996	0.0035545267489711934
2	56.28	0.008729423868312757	0.00041923868312757203	0.004768518518518518
2	56.32	0.00877829218106996	0.00020576131687242798	0.005342078189300411
2	56.36	0.010828189300411522	0.00018775720164609054	0.007083333333333333
2	56.4	0.008143004115226338	6.944444444444444e-05	0.0055015432098765435
2	56.44	0.010416666666666666	0.0001800411522633745	0.006633230452674897
2	56.480000000000004	0.010396090534979424	5.1440329218106995e-05	0.007114197530864197
2	56.52	0.010576131687242798	0.0001748971193415638	0.006460905349794239
2	56.56	0.008549382716049382	2.5720164609053497e-05	0.0049614197530864195
2	56.6	0.008986625514403292	7.20164609053498e-05	0.004223251028806585
2	56.64	0.01444701646090535	0.0011805555555555556	0.007448559670781893
2	56.68	0.010946502057613168	0.00015174897119341564	0.0066512345679012345
2	56.72	0.010378086419753086	0.0002880658436213992	0.0067078189300411525
2	56.76	0.008034979423868313	0.00019804526748971193	0.004128086419753086
2	56.800000000000004	0.010588991769547326	0.00030606995884773663	0.0035493827160493828
2	56.84	0.014740226337448559	0.000779320987654321	0.0037371399176954734
2	56.88	0.01989454732510288	0.0016666666666666668	0.004516460905349794
2	56.92	0.020617283950617283	0.0018338477366255145	0.004238683127572016
2	56.96	0.024266975308641976	0.0027160493827160493	0.00455761316872428
2	57.0	0.02315329218106996	0.0021733539094650205	0.004457304526748971
2	57.04	0.02614454732510288	0.002155349794238683	0.006728395061728395
2	57.08	0.027358539094650206	0.0014609053497942387	0.008521090534979424
2	57.120000000000005	0.03861625514403292	0.002772633744855967	0.016234567901234568
2	57.160000000000004	0.02770318930041152	0.0007973251028806584	0.011069958847736625
2	57.2	0.026813271604938273	0.000529835390946502	0.011270576131687244
2	57.24	0.02424125514403292	0.00020576131687242798	0.011358024691358024
2	57.28	0.022281378600823045	0.00015174897119341564	0.011026234567901234
2	57.32	0.022181069958847735	0.00022376543209876544	0.011334876543209877
2	57.36	0.017322530864197532	0.00014146090534979423	0.00852880658436214
2	57.4	0.015102880658436214	0.0003420781893004115	0.006599794238683128
2	57.44	0.01245627572016461	0.00016975308641975308	0.005151748971193416
2	57.480000000000004	0.010895061728395062	0.00021862139917695473	0.003986625514403292
2	57.52	0.009174382716049383	0.0001286008230452675	0.00294238683127572
2	57.56	0.011553497942386831	0.0005632716049382716	0.003703703703703704
2	57.6	0.018819444444444444	0.0015689300411522633	0.007543724279835391
2	57.64	0.014045781893004115	0.0005066872427983539	0.004565329218106996
2	57.68	0.010761316872427984	0.00013374485596707818	0.003140432098765432
2	57.72	0.012708333333333334	0.00084619341563786	0.002852366255144033
2	57.76	0.012093621399176954	0.0004783950617283951	0.002728909465020576
2	57.800000000000004	0.014467592592592593	0.00045781893004115225	0.0043287037037037035
2	57.84	0.01665380658436214	0.0005684156378600823	0.006872427983539094
2	57.88	0.018685699588477368	0.00013117283950617284	0.008873456790123456
2	57.92	0.020223765432098764	0.00038065843621399177	0.01010545267489712
2	57.96	0.01822530864197531	0.00012602880658436213	0.008731995884773663
2	58.0	0.01559156378600823	0.0004140946502057613	0.006327160493827161
2	58.04	0.012970679012345679	0.00017232510288065845	0.0042361111111111115
2	58.08	0.02022633744855967	0.0020859053497942386	0.007932098765432098
2	58.120000000000005	0.01025977366255144	0.00010288065843621399	0.003397633744855967
2	58.160000000000004	0.01206275720164609	0.0002109053497942387	0.005128600823045268
2	58.2	0.014416152263374485	0.00023919753086419754	0.008233024691358025
2	58.24	0.016993312757201645	0.0002803497942386831	0.01081275720164609
2	58.28	0.017605452674897118	0.00018261316872427984	0.011237139917695474
2	58.32	0.017376543209876544	0.00014146090534979423	0.011813271604938272
2	58.36	0.020203189300411522	0.00022890946502057612	0.014395576131687243
2	58.4	0.024022633744855967	0.00011574074074074075	0.019544753086419755
2	58.44	0.030570987654320987	0.00012602880658436213	0.02515432098765432
2	58.480000000000004	0.035684156378600826	9.77366255144033e-05	0.029637345679012345
2	58.52	0.04055555555555555	0.00021347736625514403	0.03277006172839506
2	58.56	0.05008487654320987	0.001779835390946502	0.03657921810699589
2	58.6	0.050416666666666665	0.0013605967078189301	0.03831532921810699
2	58.64	0.049156378600823045	0.0011676954732510287	0.038150720164609055
2	58.68	0.048724279835390946	0.0017824074074074075	0.03554783950617284
2	58.72	0.04524948559670782	0.0008539094650205761	0.03300668724279835
2	58.76	0.046368312757201643	0.0014969135802469136	0.03275462962962963
2	58.800000000000004	0.04453446502057613	0.0008770576131687243	0.03213991769547325
2	58.84	0.04409465020576132	0.001345164609053498	0.03188271604938272
2	58.88	0.046679526748971197	0.002970679012345679	0.03174382716049383
2	58.92	0.04414094650205761	0.004753086419753087	0.028945473251028808
2	58.96	0.04777520576131687	0.007834362139917695	0.028796296296296296
2	59.0	0.042998971193415635	0.008891460905349794	0.024843106995884774
2	59.04	0.05271090534979424	0.012950102880658437	0.02779320987654321
2	59.08	0.039400720164609056	0.010725308641975309	0.020560699588477366
2	59.120000000000005	0.03979681069958848	0.011833847736625514	0.019753086419753086
2	59.160000000000004	0.033935185185185186	0.010936213991769547	0.01625
2	59.2	0.03265174897119342	0.01032150205761317	0.014593621399176955
2	59.24	0.026921296296296297	0.009573045267489711	0.0111059670781893
2	59.28	0.024356995884773663	0.008719135802469136	0.009830246913580247
2	59.32	0.020272633744855967	0.007716049382716049	0.008145576131687243
2	59.36	0.020054012345679013	0.007752057613168725	0.008194444444444445
2	59.4	0.015617283950617284	0.007078189300411522	0.0055246913580246915
2	59.44	0.011620370370370371	0.004974279835390946	0.004344135802469136
2	59.480000000000004	0.01213477366255144	0.007016460905349795	0.003279320987654321
2	59.52	0.01974022633744856	0.008292181069958847	0.007245370370370371
2	59.56	0.010555555555555556	0.0074794238683127574	0.0010339506172839506
2	59.6	0.01126028806584362	0.006898148148148148	0.001455761316872428
2	59.64	0.015555555555555555	0.008209876543209876	0.002412551440329218
2	59.68	0.017229938271604937	0.008981481481481481	0.002204218106995885
2	59.72	0.024639917695473253	0.011895576131687242	0.004387860082304526
2	59.76	0.022265946502057612	0.009639917695473251	0.0032175925925925926
2	59.800000000000004	0.02445730452674897	0.009537037037037037	0.0038786008230452676
2	59.84	0.025141460905349793	0.007875514403292181	0.004580761316872428
2	59.88	0.028459362139917694	0.006350308641975309	0.007983539094650206
2	59.92	0.029007201646090535	0.005216049382716049	0.0091820987654321
2	59.96	0.027337962962962963	0.003220164609053498	0.01077417695473251
2	60.0	0.03809156378600823	0.005360082304526749	0.018443930041152263
2	60.04	0.02987654320987654	0.0024511316872427983	0.017006172839506173
2	60.08	0.031640946502057614	0.002052469135802469	0.01941358024691358
2	60.120000000000005	0.026080246913580248	0.0014094650205761317	0.015290637860082305
2	60.160000000000004	0.02367283950617284	0.0011599794238683128	0.012844650205761317
2	60.2	0.014837962962962963	0.0007021604938271605	0.005558127572016461
2	60.24	0.015162037037037036	0.0012834362139917696	0.005069444444444444
2	60.28	0.014647633744855967	0.0006455761316872428	0.007494855967078189
2	60.32	0.020645576131687243	0.0015200617283950618	0.012314814814814815
2	60.36	0.027381687242798353	0.0018106995884773663	0.019200102880658435
2	60.4	0.03174382716049383	0.0014429012345679012	0.024099794238683126
2	60.44	0.0334619341563786	0.0007073045267489712	0.026268004115226336
2	60.480000000000004	0.04225051440329218	0.0023713991769547327	0.032188786008230455
2	60.52	0.04073045267489712	0.0008564814814814815	0.03409722222222222
2	60.56	0.04119084362139918	0.0008847736625514403	0.03385545267489712
2	60.6	0.04502829218106996	0.001404320987654321	0.03560185185185185
2	60.64	0.04492026748971194	0.0012474279835390947	0.03503086419753086
2	60.68	0.04710133744855967	0.0014737654320987653	0.035841049382716046
2	60.72	0.04561471193415638	0.0012988683127572015	0.03426440329218107
2	60.76	0.04619598765432099	0.0018724279835390946	0.03367798353909465
2	60.800000000000004	0.043760288065843624	0.0016589506172839507	0.031633230452674896
2	60.84	0.04504372427983539	0.00205761316872428	0.03135030864197531
2	60.88	0.04373199588477366	0.002016460905349794	0.030483539094650205
2	60.92	0.04310185185185185	0.002088477366255144	0.028804012345679014
2	60.96	0.04624228395061728	0.003904320987654321	0.02887088477366255
2	61.0	0.036684670781893004	0.0018106995884773663	0.02463477366255144
2	61.04	0.03347222222222222	0.0013811728395061729	0.023737139917695473
2	61.08	0.028531378600823044	0.0008539094650205761	0.020843621399176955
2	61.120000000000005	0.024462448559670783	0.0008436213991769547	0.017888374485596707
2	61.160000000000004	0.021566358024691357	0.0007690329218106996	0.015833333333333335
2	61.2	0.01977366255144033	0.0007073045267489712	0.015388374485596708
2	61.24	0.019189814814814816	0.00028549382716049385	0.014212962962962964
2	61.28	0.017746913580246913	0.0004218106995884774	0.012960390946502058
2	61.32	0.014176954732510289	0.0002880658436213992	0.010779320987654321
2	61.36	0.012739197530864197	0.000573559670781893	0.009380144032921811
2	61.4	0.01099022633744856	0.00015689300411522632	0.008353909465020576
2	61.44	0.018266460905349793	0.002487139917695473	0.010936213991769547
2	61.480000000000004	0.008801440329218107	0.00021862139917695473	0.006129115226337449
2	61.52	0.007188786008230453	0.0003780864197530864	0.003575102880658436
2	61.56	0.006422325102880658	0.00017746913580246913	0.0035056584362139916
2	61.6	0.0038117283950617285	0.00013117283950617284	0.001286008230452675
2	61.64	0.0031147119341563786	9.516460905349794e-05	0.0012294238683127573
2	61.68	0.00216820987654321	0.00020318930041152264	0.00018518518518518518
2	61.72	0.0018029835390946502	0.00010288065843621399	0.00016975308641975308
2	61.76	0.001712962962962963	0.00030092592592592595	0.0001800411522633745
2	61.800000000000004	0.0014351851851851852	0.00019290123456790122	0.00023919753086419754
2	61.84	0.0011574074074074073	0.0002726337448559671	0.00024176954732510288
2	61.88	0.0015689300411522633	0.00018775720164609054	0.00043724279835390947
2	61.92	0.009691358024691357	0.001566358024691358	0.0043518518518518515
2	61.96	0.0006790123456790123	9.77366255144033e-05	0.00026748971193415636
2	62.0	0.0018364197530864198	0.00014917695473251028	0.0005915637860082304
2	62.04	0.000625	4.372427983539095e-05	0.0001286008230452675
2	62.08	0.0014094650205761317	5.1440329218106995e-05	0.0009284979423868312
2	62.120000000000005	0.00045781893004115225	8.74485596707819e-05	0.00024176954732510288
2	62.160000000000004	0.0008693415637860083	9.516460905349794e-05	0.00029835390946502055
2	62.2	0.0003112139917695473	2.8292181069958848e-05	0.00013631687242798355
2	62.24	0.0010802469135802468	0.00010030864197530864	0.0007150205761316872
2	62.28	0.0004166666666666667	0.00014917695473251028	0.00018261316872427984
2	62.32	0.0018930041152263374	0.0003755144032921811	0.000573559670781893
2	62.36	0.0008564814814814815	3.60082304526749e-05	6.17283950617284e-05
2	62.4	0.010079732510288066	0.0019161522633744856	0.004130658436213992
2	62.440000000000005	0.0011496913580246913	0.00011831275720164609	0.0002160493827160494
2	62.480000000000004	0.0016306584362139917	7.20164609053498e-05	0.00014146090534979423
2	62.52	0.0032407407407407406	0.00010288065843621399	6.687242798353909e-05
2	62.56	0.0046502057613168725	0.0002160493827160494	0.0003215020576131687
2	62.6	0.007253086419753086	0.0011419753086419754	0.0003755144032921811
2	62.64	0.008955761316872427	0.001756687242798354	0.0002546296296296296
2	62.68	0.01052469135802469	0.0027983539094650206	0.00037037037037037035
2	62.72	0.009027777777777777	0.002227366255144033	8.487654320987654e-05
2	62.76	0.011319444444444444	0.0031275720164609055	0.0005349794238683127
2	62.800000000000004	0.009416152263374486	0.002080761316872428	0.0001440329218106996
2	62.84	0.010090020576131687	0.003096707818930041	0.0004140946502057613
2	62.88	0.01610082304526749	0.004074074074074074	0.00294238683127572
2	62.92	0.010138888888888888	0.0037397119341563787	0.0007381687242798354
2	62.96	0.009994855967078189	0.0038503086419753086	0.0008179012345679012
2	63.0	0.008575102880658436	0.0038580246913580245	0.0007587448559670781
2	63.04	0.01015432098765432	0.004750514403292181	0.0007638888888888889
2	63.08	0.009210390946502058	0.004840534979423868	0.0003420781893004115
2	63.120000000000005	0.012862654320987654	0.006278292181069959	0.0017695473251028806
2	63.160000000000004	0.011306584362139918	0.00529835390946502	0.0016280864197530864
2	63.2	0.014176954732510289	0.006913580246913581	0.002155349794238683
2	63.24	0.011761831275720164	0.005838477366255144	0.0008256172839506173
2	63.28	0.01331275720164609	0.007039609053497943	0.0007716049382716049
2	63.32	0.01264917695473251	0.0065946502057613165	0.0007433127572016461
2	63.36	0.02462962962962963	0.008986625514403292	0.005676440329218107
2	63.4	0.015439814814814814	0.0054681069958847734	0.001574074074074074
2	63.440000000000005	0.01507716049382716	0.004470164609053498	0.0017618312757201645
2	63.480000000000004	0.014858539094650207	0.0035030864197530863	0.0020987654320987655
2	63.52	0.015905349794238684	0.005131172839506173	0.0020601851851851853
2	63.56	0.0189891975308642	0.008508230452674898	0.0016640946502057613
2	63.6	0.022479423868312757	0.011450617283950618	0.0011085390946502058
2	63.64	0.02823559670781893	0.014812242798353909	0.0008667695473251029
2	63.68	0.02757201646090535	0.01297582304526749	0.0004218106995884774
2	63.72	0.02967849794238683	0.013621399176954733	0.0008333333333333334
2	63.76	0.025041152263374486	0.008942901234567901	0.000367798353909465
2	63.800000000000004	0.02405864197530864	0.007319958847736625	0.0006738683127572016
2	63.84	0.027003600823045266	0.00710133744855967	0.0033050411522633745
2	63.88	0.021185699588477366	0.005390946502057613	0.0010673868312757202
2	63.92	0.018729423868312757	0.005519547325102881	0.0006455761316872428
2	63.96	0.02010545267489712	0.006622942386831276	0.0011728395061728395
2	64.0	0.017952674897119342	0.005115740740740741	0.0004475308641975309
2	64.04	0.015637860082304528	0.003603395061728395	0.0003446502057613169
2	64.08	0.014333847736625514	0.0031893004115226336	0.001419753086419753
2	64.12	0.012098765432098766	0.002991255144032922	0.0008487654320987654
2	64.16	0.011396604938271606	0.003271604938271605	0.0015174897119341563
2	64.2	0.009879115226337448	0.003564814814814815	0.0010159465020576131
2	64.24	0.0120679012345679	0.005450102880658436	0.003287037037037037
2	64.28	0.016556069958847737	0.006903292181069959	0.006540637860082304
2	64.32000000000001	0.031849279835390945	0.01213477366255144	0.011944444444444445
2	64.36	0.026571502057613168	0.009395576131687242	0.009879115226337448
2	64.4	0.03195730452674897	0.01147119341563786	0.011406893004115227
2	64.44	0.029984567901234566	0.01088991769547325	0.01102880658436214
2	64.48	0.029696502057613167	0.010815329218106996	0.012075617283950617
2	64.52	0.03006687242798354	0.00944701646090535	0.013752572016460905
2	64.56	0.03037037037037037	0.007908950617283951	0.014979423868312757
2	64.6	0.030203189300411524	0.0064326131687242796	0.01604423868312757
2	64.64	0.02777006172839506	0.004429012345679013	0.015015432098765432
2	64.68	0.026327160493827162	0.0037860082304526747	0.013739711934156379
2	64.72	0.022597736625514404	0.0025051440329218106	0.011607510288065843
2	64.76	0.023662551440329218	0.0022170781893004116	0.01202932098765432
2	64.8	0.03130401234567901	0.0033539094650205763	0.015627572016460905
2	64.84	0.027044753086419755	0.0012474279835390947	0.015097736625514403
2	64.88	0.0254809670781893	0.0007973251028806584	0.01511574074074074
2	64.92	0.02641460905349794	0.0006893004115226338	0.0167309670781893
2	64.96000000000001	0.02449074074074074	0.0005478395061728395	0.015661008230452675
2	65.0	0.023042695473251027	0.0003909465020576132	0.01576388888888889
2	65.04	0.023240740740740742	0.000558127572016461	0.0159130658436214
2	65.08	0.020655864197530863	0.0002932098765432099	0.015015432098765432
2	65.12	0.019143518518518518	0.0002494855967078189	0.013816872427983538
2	65.16	0.0159130658436214	9.002057613168725e-05	0.012325102880658436
2	65.2	0.015997942386831276	0.00020576131687242798	0.012541152263374485
2	65.24	0.014375	0.00011316872427983539	0.011676954732510288
2	65.28	0.02133744855967078	0.002006172839506173	0.013739711934156379
2	65.32000000000001	0.008096707818930042	0.00015432098765432098	0.005877057613168724
2	65.36	0.007227366255144033	0.00019290123456790122	0.005342078189300411
2	65.4	0.008045267489711934	0.00021347736625514403	0.006327160493827161
2	65.44	0.010396090534979424	0.0002160493827160494	0.00875
2	65.48	0.010378086419753086	0.00026748971193415636	0.008497942386831275
2	65.52	0.01080761316872428	0.00019290123456790122	0.009128086419753087
2	65.56	0.0129320987654321	0.00031635802469135804	0.010306069958847737
2	65.6	0.014354423868312757	0.00019804526748971193	0.01210133744855967
2	65.64	0.018083847736625514	0.00011831275720164609	0.015298353909465021
2	65.68	0.016921296296296295	0.00015174897119341564	0.015282921810699589
2	65.72	0.016864711934156378	0.00011059670781893004	0.01501028806584362
2	65.76	0.02438014403292181	0.0016409465020576133	0.018654835390946502
2	65.8	0.015462962962962963	0.0001080246913580247	0.01387088477366255
2	65.84	0.017651748971193416	8.23045267489712e-05	0.016093106995884773
2	65.88	0.018940329218106997	7.973251028806585e-05	0.017242798353909464
2	65.92	0.019148662551440328	9.002057613168725e-05	0.017816358024691357
2	65.96000000000001	0.02001028806584362	0.00014917695473251028	0.01835648148148148
2	66.0	0.01951388888888889	9.002057613168725e-05	0.017854938271604937
2	66.04	0.020344650205761317	0.0002623456790123457	0.018083847736625514
2	66.08	0.020781893004115225	0.00014146090534979423	0.01852880658436214
2	66.12	0.01950617283950617	0.00023662551440329217	0.01743312757201646
2	66.16	0.018760288065843622	0.0001954732510288066	0.01653292181069959
2	66.2	0.017929526748971192	5.915637860082304e-05	0.01643775720164609
2	66.24	0.02483281893004115	0.001661522633744856	0.018425925925925925
2	66.28	0.015815329218106997	8.23045267489712e-05	0.014385288065843622
2	66.32000000000001	0.014642489711934156	0.00012088477366255144	0.012734053497942387
2	66.36	0.011674382716049383	0.00018518518518518518	0.010156893004115226
2	66.4	0.010606995884773663	6.17283950617284e-05	0.00809156378600823
2	66.44	0.009508744855967078	1.54320987654321e-05	0.007458847736625514
2	66.48	0.008989197530864197	0.0001954732510288066	0.005745884773662551
2	66.52	0.007245370370370371	6.687242798353909e-05	0.004585905349794239
2	66.56	0.00842335390946502	0.00020061728395061727	0.005488683127572017
2	66.6	0.00867798353909465	9.77366255144033e-05	0.005756172839506172
2	66.64	0.010835905349794239	0.00014660493827160494	0.00717335390946502
2	66.68	0.012314814814814815	0.00010545267489711934	0.00914866255144033
2	66.72	0.017705761316872428	0.0015200617283950618	0.012039609053497942
2	66.76	0.013441358024691359	0.00011831275720164609	0.011044238683127571
2	66.8	0.013359053497942386	0.0001954732510288066	0.010167181069958849
2	66.84	0.01551440329218107	0.0002700617283950617	0.011247427983539095
2	66.88	0.015084876543209877	7.20164609053498e-05	0.010830761316872427
2	66.92	0.01476851851851852	0.0001440329218106996	0.009493312757201645
2	66.96000000000001	0.0120679012345679	7.973251028806585e-05	0.006990740740740741
2	67.0	0.01080761316872428	7.20164609053498e-05	0.005882201646090535
2	67.04	0.009611625514403293	5.401234567901235e-05	0.004845679012345679
2	67.08	0.009583333333333333	0.00010288065843621399	0.005020576131687242
2	67.12	0.009074074074074075	0.00012602880658436213	0.0047067901234567906
2	67.16	0.007929526748971193	0.00012088477366255144	0.004038065843621399
2	67.2	0.01572530864197531	0.0017695473251028806	0.007373971193415638
2	67.24	0.006442901234567902	0.00013631687242798355	0.0031507201646090535
2	67.28	0.0073636831275720165	0.0001594650205761317	0.0032973251028806582
2	67.32000000000001	0.005462962962962963	9.77366255144033e-05	0.002235082304526749
2	67.36	0.00768261316872428	0.0001594650205761317	0.0032664609053497944
2	67.4	0.004549897119341564	3.08641975308642e-05	0.001756687242798354
2	67.44	0.006021090534979424	0.00010545267489711934	0.002736625514403292
2	67.48	0.004092078189300411	2.8292181069958848e-05	0.0017181069958847736
2	67.52	0.005558127572016461	3.8580246913580246e-05	0.0027906378600823043
2	67.56	0.0040997942386831274	5.401234567901235e-05	0.002016460905349794
2	67.6	0.0059387860082304525	6.687242798353909e-05	0.0035108024691358026
2	67.64	0.0060879629629629626	9.259259259259259e-05	0.0035853909465020577
2	67.68	0.015257201646090535	0.0019238683127572017	0.007631172839506173
2	67.72	0.006291152263374486	7.973251028806585e-05	0.004251543209876543
2	67.76	0.005185185185185185	7.716049382716049e-05	0.0035313786008230453
2	67.8	0.005748456790123457	6.944444444444444e-05	0.004166666666666667
2	67.84	0.0042824074074074075	5.915637860082304e-05	0.003323045267489712
2	67.88	0.004534465020576132	3.3436213991769545e-05	0.0032175925925925926
2	67.92	0.003513374485596708	5.1440329218106995e-05	0.002741769547325103
2	67.96000000000001	0.0038734567901234566	8.23045267489712e-05	0.00319701646090535
2	68.0	0.0031352880658436213	2.3148148148148147e-05	0.0026646090534979423
2	68.04	0.0033410493827160494	3.3436213991769545e-05	0.0026568930041152264
2	68.08	0.002726337448559671	3.60082304526749e-05	0.0018621399176954733
2	68.12	0.0024922839506172838	3.60082304526749e-05	0.0015715020576131688
2	68.16	0.00907664609053498	0.0012808641975308641	0.004241255144032922
2	68.2	0.0017309670781893004	5.915637860082304e-05	0.0014969135802469136
2	68.24	0.0032021604938271605	0.00015689300411522632	0.0026183127572016462
2	68.28	0.0019521604938271605	6.944444444444444e-05	0.001787551440329218
2	68.32000000000001	0.0028369341563786008	6.17283950617284e-05	0.002484567901234568
2	68.36	0.0019058641975308642	6.944444444444444e-05	0.0017412551440329218
2	68.4	0.005324074074074074	8.487654320987654e-05	0.004861111111111111
2	68.44	0.0062834362139917695	6.944444444444444e-05	0.005516975308641975
2	68.48	0.00867798353909465	7.20164609053498e-05	0.007343106995884773
2	68.52	0.009876543209876543	1.800411522633745e-05	0.008551954732510287
2	68.56	0.012710905349794238	3.60082304526749e-05	0.0109619341563786
2	68.60000000000001	0.013153292181069958	2.5720164609053497e-05	0.011597222222222222
2	68.64	0.0212011316872428	0.001352880658436214	0.01574074074074074
2	68.68	0.01544753086419753	0.00013631687242798355	0.013220164609053498
2	68.72	0.015012860082304527	0.00016975308641975308	0.012937242798353909
2	68.76	0.015887345679012347	0.00010545267489711934	0.013269032921810699
2	68.8	0.01429783950617284	8.23045267489712e-05	0.011538065843621399
2	68.84	0.014472736625514404	0.0001646090534979424	0.01117283950617284
2	68.88	0.013708847736625514	8.487654320987654e-05	0.010316358024691358
2	68.92	0.013721707818930041	0.0001954732510288066	0.010097736625514404
2	68.96000000000001	0.011692386831275721	8.487654320987654e-05	0.008616255144032922
2	69.0	0.011723251028806584	3.8580246913580246e-05	0.00845679012345679
2	69.04	0.008945473251028806	3.08641975308642e-05	0.006188271604938272
2	69.08	0.008454218106995886	6.944444444444444e-05	0.005228909465020576
2	69.12	0.01408179012345679	0.0010416666666666667	0.007638888888888889
2	69.16	0.008063271604938272	0.00014146090534979423	0.004560185185185185
2	69.2	0.007345679012345679	0.00015174897119341564	0.003654835390946502
2	69.24	0.009372427983539095	0.0001748971193415638	0.004948559670781893
2	69.28	0.012276234567901235	0.00015689300411522632	0.007518004115226337
2	69.32000000000001	0.015061728395061728	5.401234567901235e-05	0.010097736625514404
2	69.36	0.018587962962962962	0.00013117283950617284	0.01296553497942387
2	69.4	0.019542181069958846	7.716049382716049e-05	0.01401491769547325
2	69.44	0.020344650205761317	0.00019804526748971193	0.014555041152263375
2	69.48	0.02036522633744856	0.0001594650205761317	0.013734567901234567
2	69.52	0.01794753086419753	0.00012088477366255144	0.011658950617283951
2	69.56	0.01507716049382716	0.00018518518518518518	0.009104938271604938
2	69.60000000000001	0.022474279835390947	0.002322530864197531	0.012677469135802468
2	69.64	0.0128369341563786	0.0007098765432098765	0.007998971193415638
2	69.68	0.012034465020576132	0.0006224279835390946	0.007638888888888889
2	69.72	0.0091820987654321	0.0005066872427983539	0.00573559670781893
2	69.76	0.0076286008230452675	0.0004912551440329218	0.004822530864197531
2	69.8	0.006826131687242798	0.0003189300411522634	0.0045241769547325105
2	69.84	0.005632716049382716	0.0002957818930041152	0.0037911522633744857
2	69.88	0.005928497942386831	0.0004989711934156379	0.004032921810699588
2	69.92	0.0036059670781893004	0.00013117283950617284	0.002471707818930041
2	69.96000000000001	0.00334619341563786	7.458847736625514e-05	0.002484567901234568
2	70.0	0.0009002057613168725	1.2860082304526749e-05	0.0004938271604938272
2	70.04	0.0014583333333333334	3.3436213991769545e-05	0.0009567901234567902
2	70.08	0.00772119341563786	0.0013605967078189301	0.0036136831275720167
2	70.12	0.0013297325102880658	6.687242798353909e-05	0.0006378600823045268
2	70.16	0.000925925925925926	6.687242798353909e-05	0.0003523662551440329
2	70.2	0.00125	0.0001388888888888889	0.0007021604938271605
2	70.24	0.0011111111111111111	0.00015432098765432098	0.00048353909465020576
2	70.28	0.001324588477366255	0.00022633744855967078	0.0004989711934156379
2	70.32000000000001	0.0013657407407407407	0.0003575102880658436	0.000360082304526749
2	70.36	0.0011342592592592593	0.00038580246913580245	0.0001800411522633745
2	70.4	0.0017592592592592592	0.0005118312757201646	0.0001800411522633745
2	70.44	0.0012191358024691357	0.00048353909465020576	2.3148148148148147e-05
2	70.48	0.002021604938271605	0.0005967078189300411	0.0001388888888888889
2	70.52	0.0007896090534979424	0.00036265432098765433	3.8580246913580246e-05
2	70.56	0.008739711934156378	0.0017489711934156379	0.0033281893004115225
2	70.60000000000001	0.0008539094650205761	0.00016975308641975308	0.00013631687242798355
2	70.64	0.0017412551440329218	0.0003523662551440329	0.00011574074074074075
2	70.68	0.0009104938271604938	0.00013631687242798355	6.687242798353909e-05
2	70.72	0.0010056584362139918	6.944444444444444e-05	0.00010288065843621399
2	70.76	0.0008204732510288066	5.915637860082304e-05	0.0001234567901234568
2	70.8	0.0008436213991769547	8.23045267489712e-05	0.0001440329218106996
2	70.84	0.0012962962962962963	0.0002623456790123457	0.0003523662551440329
2	70.88	0.0004218106995884774	5.915637860082304e-05	0.00012088477366255144
2	70.92	0.0008127572016460906	0.00016718106995884774	0.0002700617283950617
2	70.96000000000001	0.0005452674897119342	3.8580246913580246e-05	3.60082304526749e-05
2	71.0	0.0006738683127572016	5.915637860082304e-05	0.0001954732510288066
2	71.04	0.005825617283950617	0.001440329218106996	0.002142489711934156
2	71.08	0.0008924897119341564	6.944444444444444e-05	0.0004140946502057613
2	71.12	0.0004398148148148148	5.915637860082304e-05	9.259259259259259e-05
2	71.16	0.0013400205761316872	0.0001594650205761317	0.0006430041152263374
2	71.2	0.0001800411522633745	2.05761316872428e-05	5.915637860082304e-05
2	71.24	0.0005478395061728395	7.20164609053498e-05	0.00020061728395061727
2	71.28	0.0009053497942386831	4.11522633744856e-05	0.0002700617283950617
2	71.32000000000001	0.0013734567901234568	0.0003215020576131687	0.0005761316872427984
2	71.36	0.0026646090534979423	0.00014917695473251028	0.001851851851851852
2	71.4	0.0062139917695473255	6.430041152263375e-05	0.005367798353909465
2	71.44	0.010223765432098766	8.487654320987654e-05	0.00856738683127572
2	71.48	0.01110082304526749	1.800411522633745e-05	0.010020576131687242
2	71.52	0.023598251028806583	0.001965020576131687	0.017314814814814814
2	71.56	0.015931069958847736	0.0001080246913580247	0.014719650205761317
2	71.60000000000001	0.016491769547325102	0.00020318930041152264	0.014624485596707818
2	71.64	0.013510802469135802	5.401234567901235e-05	0.012371399176954732
2	71.68	0.01404835390946502	0.00030864197530864197	0.012276234567901235
2	71.72	0.011468621399176955	6.944444444444444e-05	0.01066872427983539
2	71.76	0.012268518518518519	0.00036522633744855967	0.010923353909465021
2	71.8	0.010190329218106996	0.00016203703703703703	0.00929783950617284
2	71.84	0.00856738683127572	5.915637860082304e-05	0.008078703703703704
2	71.88	0.008536522633744856	5.1440329218106995e-05	0.00801440329218107
2	71.92	0.009611625514403293	5.6584362139917696e-05	0.008924897119341564
2	71.96000000000001	0.011394032921810699	6.944444444444444e-05	0.01017746913580247
2	72.0	0.01731738683127572	0.0014531893004115226	0.012636316872427984
2	72.04	0.011666666666666667	0.0003266460905349794	0.010290637860082304
2	72.08	0.011234567901234569	0.00011059670781893004	0.010010288065843621
2	72.12	0.011784979423868313	0.00023405349794238683	0.010115740740740741
2	72.16	0.011046810699588478	0.00012088477366255144	0.009827674897119342
2	72.2	0.013847736625514404	0.0001748971193415638	0.01188014403292181
2	72.24	0.015920781893004114	6.944444444444444e-05	0.014089506172839507
2	72.28	0.021165123456790124	0.00011831275720164609	0.01867283950617284
2	72.32000000000001	0.026738683127572018	0.00011316872427983539	0.023919753086419752
2	72.36	0.030761316872427984	0.0001954732510288066	0.027602880658436215
2	72.4	0.03244084362139918	0.0002803497942386831	0.02904835390946502
2	72.44	0.03270833333333333	0.0002803497942386831	0.029472736625514404
2	72.48	0.04070473251028807	0.0021373456790123456	0.032818930041152265
2	72.52	0.03588477366255144	0.0009130658436213992	0.03121656378600823
2	72.56	0.038713991769547325	0.0010236625514403292	0.033310185185185186
2	72.60000000000001	0.04012088477366255	0.0014454732510288065	0.033166152263374486
2	72.64	0.04280606995884774	0.0018544238683127572	0.03453189300411522
2	72.68	0.0433667695473251	0.0018621399176954733	0.03448045267489712
2	72.72	0.043737139917695476	0.0021502057613168725	0.034014917695473254
2	72.76	0.044184670781893004	0.0023713991769547327	0.033515946502057616
2	72.8	0.04786008230452675	0.003580246913580247	0.03422582304526749
2	72.84	0.045167181069958845	0.003279320987654321	0.03221965020576132
2	72.88	0.04505658436213992	0.0038425925925925928	0.032193930041152265
2	72.92	0.04597222222222222	0.005146604938271605	0.031234567901234567
2	72.96000000000001	0.04893261316872428	0.006787551440329218	0.030838477366255144
2	73.0	0.04212448559670782	0.0065020576131687245	0.025650720164609054
2	73.04	0.03400462962962963	0.006352880658436214	0.018780864197530864
2	73.08	0.03122170781893004	0.006849279835390946	0.01525977366255144
2	73.12	0.024619341563786007	0.006388888888888889	0.009143518518518518
2	73.16	0.024732510288065845	0.007726337448559671	0.007289094650205761
2	73.2	0.020424382716049384	0.006998456790123456	0.004735082304526749
2	73.24	0.022896090534979423	0.007366255144032921	0.006059670781893004
2	73.28	0.01965020576131687	0.006244855967078189	0.00537037037037037
2	73.32000000000001	0.023945473251028807	0.006885288065843621	0.008994341563786009
2	73.36	0.023582818930041154	0.006152263374485597	0.010722736625514403
2	73.4	0.02482767489711934	0.00522119341563786	0.013341049382716049
2	73.44	0.038361625514403294	0.00837448559670782	0.022142489711934155
2	73.48	0.0332690329218107	0.00636574074074074	0.022577160493827162
2	73.52	0.03876286008230453	0.006435185185185185	0.027839506172839507
2	73.56	0.037795781893004116	0.0057304526748971196	0.028148148148148148
2	73.60000000000001	0.041934156378600825	0.006450617283950617	0.03084619341563786
2	73.64	0.03935699588477366	0.004418724279835391	0.03036522633744856
2	73.68	0.04064557613168724	0.004665637860082304	0.030766460905349794
2	73.72	0.0352391975308642	0.003256172839506173	0.026929012345679012
2	73.76	0.03220679012345679	0.0030632716049382716	0.02406378600823045
2	73.8	0.02650977366255144	0.0028420781893004113	0.018688271604938272
2	73.84	0.02566358024691358	0.003081275720164609	0.01779835390946502
2	73.88	0.025285493827160496	0.0030041152263374487	0.017368827160493826
2	73.92	0.034920267489711936	0.006136831275720164	0.02120627572016461
2	73.96000000000001	0.02823559670781893	0.004585905349794239	0.01861111111111111
2	74.0	0.026260288065843622	0.004771090534979424	0.017073045267489713
2	74.04	0.02676440329218107	0.005838477366255144	0.016247427983539096
2	74.08	0.02272633744855967	0.006244855967078189	0.01231224279835391
2	74.12	0.0226440329218107	0.008212448559670783	0.010573559670781893
2	74.16	0.02029320987654321	0.008670267489711935	0.00783179012345679
2	74.2	0.024315843621399175	0.011069958847736625	0.008636831275720165
2	74.24	0.024205246913580246	0.010594135802469136	0.00801440329218107
2	74.28	0.029416152263374486	0.012718621399176955	0.0095190329218107
2	74.32000000000001	0.026347736625514404	0.01054783950617284	0.007991255144032922
2	74.36	0.03230452674897119	0.012667181069958847	0.009953703703703704
2	74.4	0.04664094650205761	0.015051440329218107	0.017973251028806585
2	74.44	0.040887345679012345	0.011682098765432098	0.016129115226337448
2	74.48	0.04273148148148148	0.011370884773662552	0.017834362139917695
2	74.52	0.03904063786008231	0.008747427983539094	0.017109053497942388
2	74.56	0.03896347736625514	0.007379115226337448	0.016661522633744857
2	74.60000000000001	0.03299639917695473	0.004274691358024691	0.01440329218106996
2	74.64	0.033045267489711934	0.0034439300411522634	0.015910493827160494
2	74.68	0.026247427983539094	0.0014223251028806585	0.013886316872427983
2	74.72	0.02368312757201646	0.0012114197530864197	0.014025205761316873
2	74.76	0.02128858024691358	0.0005761316872427984	0.014773662551440329
2	74.8	0.02316358024691358	0.0010493827160493827	0.016278292181069957
2	74.84	0.022348251028806585	0.0003909465020576132	0.017042181069958848
2	74.88	0.03349022633744856	0.002983539094650206	0.021854423868312756
2	74.92	0.024822530864197532	0.0010853909465020576	0.01759002057613169
2	74.96000000000001	0.023814300411522635	0.0006893004115226338	0.01661008230452675
2	75.0	0.02300925925925926	0.0007638888888888889	0.015843621399176954
2	75.04	0.019429012345679012	0.0006172839506172839	0.013176440329218107
2	75.08	0.020648148148148148	0.0009619341563786008	0.012595164609053498
2	75.12	0.01933127572016461	0.0011522633744855968	0.011026234567901234
2	75.16	0.019184670781893003	0.0018930041152263374	0.009724794238683127
2	75.2	0.015246913580246914	0.002029320987654321	0.007296810699588477
2	75.24	0.014945987654320987	0.0019495884773662552	0.006733539094650205
2	75.28	0.011787551440329218	0.0012705761316872427	0.0058693415637860085
2	75.32000000000001	0.011666666666666667	0.0013425925925925925	0.0062037037037037035
2	75.36	0.017325102880658437	0.002330246913580247	0.008978909465020576
2	75.4	0.00849022633744856	0.001116255144032922	0.003896604938271605
2	75.44	0.008261316872427983	0.0013580246913580246	0.003896604938271605
2	75.48	0.006728395061728395	0.0018621399176954733	0.002044753086419753
2	75.52	0.008731995884773663	0.0019881687242798356	0.003387345679012346
2	75.56	0.009164094650205762	0.002294238683127572	0.0033950617283950617
2	75.60000000000001	0.013022119341563786	0.002523148148148148	0.006520061728395062
2	75.64	0.014979423868312757	0.002420267489711934	0.009362139917695474
2	75.68	0.018407921810699588	0.0025823045267489714	0.012150205761316873
2	75.72	0.019459876543209877	0.0024074074074074076	0.01331275720164609
2	75.76	0.022253086419753085	0.0024305555555555556	0.015169753086419753
2	75.8	0.021113683127572017	0.0022170781893004116	0.01507716049382716
2	75.84	0.03195730452674897	0.003829732510288066	0.020776748971193415
2	75.88	0.02376028806584362	0.0019804526748971193	0.0170190329218107
2	75.92	0.027242798353909466	0.001970164609053498	0.01930298353909465
2	75.96000000000001	0.028125	0.0022170781893004116	0.019943415637860083
2	76.0	0.02931327160493827	0.0027211934156378603	0.020092592592592592
2	76.04	0.03054269547325103	0.0030889917695473253	0.020614711934156378
2	76.08	0.028747427983539093	0.002962962962962963	0.018852880658436214
2	76.12	0.030290637860082306	0.003256172839506173	0.01969650205761317
2	76.16	0.03005401234567901	0.003294753086419753	0.018585390946502058
2	76.2	0.033796296296296297	0.004212962962962963	0.019863683127572015
2	76.24	0.03492283950617284	0.00397119341563786	0.02047582304526749
2	76.28	0.03809670781893004	0.004470164609053498	0.02137088477366255
2	76.32000000000001	0.04470679012345679	0.005509259259259259	0.023963477366255145
2	76.36	0.039753086419753086	0.004308127572016461	0.02179269547325103
2	76.4	0.03957304526748971	0.0045704732510288065	0.020897633744855967
2	76.44	0.03966820987654321	0.005012860082304527	0.019974279835390945
2	76.48	0.03795781893004115	0.005756172839506172	0.01913065843621399
2	76.52	0.035414094650205764	0.006486625514403292	0.01731224279835391
2	76.56	0.03567644032921811	0.007973251028806584	0.016358024691358025
2	76.60000000000001	0.032618312757201645	0.008068415637860083	0.014665637860082304
2	76.64	0.03475565843621399	0.00992798353909465	0.015285493827160494
2	76.68	0.030838477366255144	0.009063786008230454	0.01397633744855967
2	76.72	0.03336934156378601	0.00977880658436214	0.014881687242798354
2	76.76	0.02841820987654321	0.008428497942386832	0.012811213991769547
2	76.8	0.036954732510288066	0.010725308641975309	0.016589506172839507
2	76.84	0.02274948559670782	0.00661522633744856	0.011206275720164608
2	76.88	0.023693415637860083	0.00654320987654321	0.011967592592592592
2	76.92	0.01838477366255144	0.0055709876543209875	0.009704218106995885
2	76.96000000000001	0.02025977366255144	0.0069495884773662555	0.00960133744855967
2	77.0	0.01841820987654321	0.007353395061728395	0.0084619341563786
2	77.04	0.018449074074074073	0.007620884773662551	0.007744341563786008
2	77.08	0.01825360082304527	0.008001543209876543	0.007296810699588477
2	77.12	0.018505658436213993	0.008809156378600823	0.0065020576131687245
2	77.16	0.019616769547325105	0.009467592592592593	0.006589506172839506
2	77.2	0.016301440329218108	0.008665123456790123	0.004976851851851852
2	77.24	0.01618312757201646	0.008804012345679013	0.00474537037037037
2	77.28	0.022484567901234567	0.009709362139917695	0.007667181069958848
2	77.32000000000001	0.01392746913580247	0.007824074074074074	0.004200102880658437
2	77.36	0.012271090534979424	0.007160493827160494	0.0034825102880658436
2	77.4	0.01257201646090535	0.007286522633744856	0.0037011316872427986
2	77.44	0.01124485596707819	0.007031893004115226	0.0023508230452674896
2	77.48	0.007440843621399177	0.0036959876543209876	0.002227366255144033
2	77.52	0.007222222222222222	0.0034953703703703705	0.0022170781893004116
2	77.56	0.006774691358024692	0.004416152263374486	0.0011265432098765433
2	77.60000000000001	0.008011831275720164	0.0051568930041152265	0.0013297325102880658
2	77.64	0.007047325102880658	0.004956275720164609	0.0008847736625514403
2	77.68	0.010054012345679013	0.006388888888888889	0.0010982510288065845
2	77.72	0.009135802469135803	0.0059156378600823045	0.001491769547325103
2	77.76	0.02294238683127572	0.010573559670781893	0.006270576131687243
2	77.8	0.013503086419753086	0.008791152263374485	0.0010622427983539094
2	77.84	0.01804783950617284	0.011602366255144034	0.0008513374485596708
2	77.88	0.018713991769547324	0.010213477366255145	0.0011574074074074073
2	77.92	0.021772119341563787	0.009994855967078189	0.00238940329218107
2	77.96000000000001	0.01977880658436214	0.009094650205761317	0.0018981481481481482
2	78.0	0.02032664609053498	0.008695987654320987	0.002803497942386831
2	78.04	0.01866769547325103	0.007772633744855967	0.003374485596707819
2	78.08	0.016589506172839507	0.006563786008230453	0.003413065843621399
2	78.12	0.015344650205761317	0.005951646090534979	0.0028935185185185184
2	78.16	0.014763374485596708	0.005192901234567901	0.002638888888888889
2	78.2	0.017698045267489713	0.005555555555555556	0.003840020576131687
2	78.24	0.024637345679012344	0.0075488683127572015	0.006718106995884774
2	78.28	0.017253086419753087	0.005398662551440329	0.003924897119341564
2	78.32000000000001	0.015686728395061727	0.005424382716049383	0.0036342592592592594
2	78.36	0.016589506172839507	0.006350308641975309	0.0039017489711934156
2	78.4	0.015380658436213992	0.004969135802469136	0.004411008230452675
2	78.44	0.016381172839506172	0.0051105967078189304	0.005264917695473251
2	78.48	0.013040123456790124	0.00301440329218107	0.0037242798353909466
2	78.52	0.014176954732510289	0.003793724279835391	0.00408179012345679
2	78.56	0.01536522633744856	0.005889917695473251	0.0027031893004115224
2	78.60000000000001	0.018762860082304527	0.008891460905349794	0.0027674897119341563
2	78.64	0.020632716049382716	0.010200617283950617	0.0033410493827160494
2	78.68	0.0178369341563786	0.008251028806584362	0.003284465020576132
2	78.72	0.030108024691358024	0.009434156378600823	0.010835905349794239
2	78.76	0.01786008230452675	0.006185699588477366	0.004403292181069959
2	78.8	0.023060699588477365	0.006522633744855967	0.00805298353909465
2	78.84	0.021916152263374487	0.004606481481481481	0.007829218106995885
2	78.88	0.02749485596707819	0.0037165637860082303	0.01327417695473251
2	78.92	0.026867283950617285	0.0028112139917695475	0.013137860082304527
2	78.96000000000001	0.030931069958847736	0.002420267489711934	0.016340020576131688
2	79.0	0.02999485596707819	0.001491769547325103	0.015694444444444445
2	79.04	0.032196502057613166	0.0013837448559670782	0.017080761316872427
2	79.08	0.03301697530864198	0.0014351851851851852	0.018099279835390947
2	79.12	0.033667695473251026	0.002258230452674897	0.01888888888888889
2	79.16	0.03348765432098765	0.0016846707818930042	0.02136574074074074
2	79.2	0.04012088477366255	0.003487654320987654	0.025239197530864198
2	79.24	0.03532664609053498	0.001875	0.025108024691358026
2	79.28	0.033747427983539094	0.0022222222222222222	0.02403292181069959
2	79.32000000000001	0.033662551440329216	0.002229938271604938	0.024693930041152265
2	79.36	0.031715534979423865	0.0019598765432098765	0.02301440329218107
2	79.4	0.032546296296296295	0.0020859053497942386	0.023940329218106998
2	79.44	0.03188014403292181	0.002016460905349794	0.02336162551440329
2	79.48	0.032901234567901234	0.0024279835390946503	0.02368312757201646
2	79.52	0.03305555555555555	0.003125	0.022896090534979423
2	79.56	0.03587191358024691	0.004246399176954733	0.02249485596707819
2	79.60000000000001	0.0385570987654321	0.004732510288065843	0.02333590534979424
2	79.64	0.04260030864197531	0.005056584362139917	0.025522119341563787
2	79.68	0.05212705761316872	0.007379115226337448	0.02900977366255144
2	79.72	0.04665380658436214	0.004814814814814815	0.02784722222222222
2	79.76	0.04910236625514403	0.005069444444444444	0.02900462962962963
2	79.8	0.047325102880658436	0.0035185185185185185	0.030012860082304527
2	79.84	0.04858024691358025	0.003675411522633745	0.03055812757201646
2	79.88	0.04463734567901235	0.003022119341563786	0.029362139917695474
2	79.92	0.04346450617283951	0.002623456790123457	0.028585390946502056
2	79.96000000000001	0.039002057613168724	0.0019161522633744856	0.026069958847736625
2	80.0	0.03602623456790124	0.0015097736625514404	0.023634259259259258
2	80.04	0.033040123456790124	0.00125	0.021059670781893004
2	80.08	0.03078446502057613	0.0008513374485596708	0.019444444444444445
2	80.12	0.027692901234567902	0.00037294238683127575	0.01632201646090535
2	80.16	0.030761316872427984	0.0028343621399176955	0.01511574074074074
2	80.2	0.017962962962962962	0.00031378600823045265	0.009284979423868312
2	80.24	0.011694958847736626	0.0003909465020576132	0.004531893004115227
2	80.28	0.011743827160493827	0.0003523662551440329	0.004439300411522634
2	80.32000000000001	0.010884773662551441	0.00017746913580246913	0.00492798353909465
2	80.36	0.015596707818930041	0.00047582304526748974	0.007690329218106996
2	80.4	0.020162037037037037	0.0002726337448559671	0.012314814814814815
2	80.44	0.025491255144032922	0.000727880658436214	0.015444958847736626
2	80.48	0.025979938271604937	0.0006172839506172839	0.01558641975308642
2	80.52	0.02896604938271605	0.0009027777777777777	0.01650977366255144
2	80.56	0.028657407407407406	0.0007073045267489712	0.016368312757201645
2	80.60000000000001	0.031069958847736626	0.001345164609053498	0.017109053497942388
2	80.64	0.03695216049382716	0.002623456790123457	0.01962448559670782
2	80.68	0.030627572016460904	0.0009207818930041152	0.01680298353909465
2	80.72	0.030357510288065843	0.0010982510288065845	0.016206275720164608
2	80.76	0.02831275720164609	0.0010159465020576131	0.014534465020576131
2	80.8	0.02872170781893004	0.0012165637860082304	0.014387860082304527
2	80.84	0.028703703703703703	0.0012474279835390947	0.013150720164609053
2	80.88	0.032402263374485596	0.0014017489711934156	0.015627572016460905
2	80.92	0.037160493827160496	0.001412037037037037	0.020192901234567903
2	80.96000000000001	0.04261574074074074	0.0014737654320987653	0.024843106995884774
2	81.0	0.04685956790123457	0.0016486625514403291	0.026540637860082303
2	81.04	0.049719650205761315	0.0015817901234567902	0.027867798353909463
2	81.08	0.0505761316872428	0.0015972222222222223	0.02691358024691358
2	81.12	0.05752057613168724	0.0034979423868312758	0.030218621399176956
2	81.16	0.05073816872427984	0.0014583333333333334	0.028143004115226338
2	81.2	0.046363168724279834	0.0026826131687242797	0.026545781893004116
2	81.24	0.04617283950617284	0.005365226337448559	0.02448045267489712
2	81.28	0.039122942386831276	0.006540637860082304	0.021496913580246912
2	81.32000000000001	0.03966820987654321	0.008225308641975309	0.02269804526748971
2	81.36	0.03620627572016461	0.0076054526748971195	0.02214763374485597
2	81.4	0.03650720164609054	0.007507716049382716	0.021597222222222223
2	81.44	0.03364969135802469	0.005784465020576132	0.020246913580246915
2	81.48	0.03244855967078189	0.005097736625514404	0.017996399176954732
2	81.52	0.03392489711934157	0.004462448559670782	0.018127572016460907
2	81.56	0.03189557613168724	0.0032381687242798354	0.017271090534979425
2	81.60000000000001	0.036761831275720164	0.004953703703703704	0.01826388888888889
2	81.64	0.03120627572016461	0.004686213991769547	0.014493312757201646
2	81.68	0.029061213991769547	0.004624485596707819	0.01238425925925926
2	81.72	0.025661008230452673	0.0031275720164609055	0.01058127572016461
2	81.76	0.027692901234567902	0.0034516460905349793	0.010280349794238683
2	81.8	0.02754372427983539	0.0034593621399176956	0.00944701646090535
2	81.84	0.030339506172839505	0.0037165637860082303	0.009246399176954733
2	81.88	0.026893004115226337	0.0026337448559670784	0.007145061728395062
2	81.92	0.03009259259259259	0.004848251028806584	0.007085905349794239
2	81.96000000000001	0.029349279835390946	0.00529835390946502	0.005558127572016461
2	82.0	0.03320216049382716	0.006759259259259259	0.007114197530864197
2	82.04	0.03010545267489712	0.0069958847736625515	0.005632716049382716
2	82.08	0.03930812757201646	0.010761316872427984	0.010054012345679013
2	82.12	0.02886059670781893	0.008876028806584363	0.005419238683127572
2	82.16	0.028212448559670783	0.009241255144032921	0.005612139917695473
2	82.2	0.024290123456790123	0.007592592592592593	0.006015946502057613
2	82.24	0.021640946502057612	0.006031378600823045	0.00639917695473251
2	82.28	0.018531378600823045	0.0048353909465020575	0.0063631687242798355
2	82.32000000000001	0.018281893004115226	0.004768518518518518	0.007247942386831276
2	82.36	0.023595679012345678	0.007993827160493827	0.009907407407407408
2	82.4	0.024364711934156378	0.009372427983539095	0.00977366255144033
2	82.44	0.027618312757201648	0.00996656378600823	0.01272119341563786
2	82.48	0.02966820987654321	0.010486111111111111	0.013454218106995885
2	82.52	0.03365740740740741	0.008868312757201647	0.017361111111111112
2	82.56	0.04090020576131687	0.007062757201646091	0.02126800411522634
2	82.60000000000001	0.03686213991769547	0.002456275720164609	0.02155349794238683
2	82.64	0.03623971193415638	0.001116255144032922	0.02171553497942387
2	82.68	0.03888374485596708	0.0012397119341563787	0.02353395061728395
2	82.72	0.03794238683127572	0.0016640946502057613	0.024367283950617283
2	82.76	0.03732767489711934	0.0011651234567901234	0.026018518518518517
2	82.8	0.03776748971193416	0.0015380658436213992	0.027348251028806586
2	82.84	0.03705504115226337	0.0011368312757201646	0.02780864197530864
2	82.88	0.037029320987654324	0.0015843621399176955	0.02810442386831276
2	82.92	0.036900720164609054	0.0013605967078189301	0.028060699588477366
2	82.96000000000001	0.03594650205761317	0.0017746913580246914	0.02650977366255144
2	83.0	0.03371913580246914	0.002139917695473251	0.02420781893004115
2	83.04	0.03893775720164609	0.004531893004115227	0.024963991769547327
2	83.08	0.03306327160493827	0.0032664609053497944	0.02231224279835391
2	83.12	0.034284979423868316	0.005738168724279835	0.020264917695473252
2	83.16	0.03278034979423868	0.006118827160493827	0.018281893004115226
2	83.2	0.034868827160493825	0.008549382716049382	0.016087962962962964
2	83.24	0.035637860082304525	0.009166666666666667	0.014909979423868312
2	83.28	0.032824074074074075	0.00868312757201646	0.013793724279835391
2	83.32000000000001	0.03023148148148148	0.008580246913580248	0.013184156378600823
2	83.36	0.02585648148148148	0.005959362139917696	0.012451131687242798
2	83.4	0.025452674897119342	0.005622427983539095	0.011965020576131687
2	83.44	0.021386316872427983	0.004056069958847736	0.010149176954732511
2	83.48	0.018551954732510288	0.004097222222222223	0.007770061728395062
2	83.52	0.018590534979423867	0.0044675925925925924	0.0059387860082304525
2	83.56	0.016517489711934157	0.00253858024691358	0.007209362139917696
2	83.60000000000001	0.01693158436213992	0.0021116255144032923	0.008801440329218107
2	83.64	0.019989711934156378	0.002409979423868313	0.010126028806584362
2	83.68	0.017795781893004115	0.0015174897119341563	0.010015432098765433
2	83.72	0.018824588477366254	0.0014660493827160495	0.010635288065843622
2	83.76	0.018454218106995886	0.0006147119341563787	0.012049897119341563
2	83.8	0.018189300411522634	0.0006430041152263374	0.011383744855967078
2	83.84	0.018045267489711934	0.0008719135802469135	0.011314300411522633
2	83.88	0.016818415637860084	0.0009619341563786008	0.01015432098765432
2	83.92	0.018125	0.0012885802469135802	0.010570987654320988
2	83.96000000000001	0.01601337448559671	0.0013091563786008231	0.009254115226337449
2	84.0	0.02302469135802469	0.0031507201646090535	0.01150977366255144
2	84.04	0.01334619341563786	0.0011059670781893003	0.007011316872427983
2	84.08	0.01492798353909465	0.001368312757201646	0.0074099794238683125
2	84.12	0.011445473251028807	0.000787037037037037	0.005928497942386831
2	84.16	0.011409465020576132	0.0006147119341563787	0.005661008230452675
2	84.2	0.009616769547325103	0.0005967078189300411	0.0048122427983539095
2	84.24	0.010411522633744856	0.000529835390946502	0.004979423868312757
2	84.28	0.008927469135802469	0.0005092592592592592	0.004210390946502058
2	84.32000000000001	0.008371913580246913	0.0005941358024691358	0.0033256172839506173
2	84.36	0.007836934156378601	0.0006121399176954733	0.0027854938271604937
2	84.4	0.0067078189300411525	0.0005066872427983539	0.002381687242798354
2	84.44	0.007636316872427984	0.000529835390946502	0.002623456790123457
2	84.48	0.014645061728395062	0.002001028806584362	0.005992798353909465
2	84.52	0.007512860082304527	0.0006224279835390946	0.002888374485596708
2	84.56	0.007556584362139918	0.0004989711934156379	0.003155864197530864
2	84.60000000000001	0.007626028806584362	0.0005555555555555556	0.002926954732510288
2	84.64	0.006103395061728395	0.0002314814814814815	0.0027906378600823043
2	84.68	0.005722736625514403	0.0004295267489711934	0.002337962962962963
2	84.72	0.004411008230452675	0.00013631687242798355	0.0019161522633744856
2	84.76	0.003955761316872428	0.0001440329218106996	0.0015457818930041153
2	84.8	0.003881172839506173	7.716049382716049e-05	0.001851851851851852
2	84.84	0.003829732510288066	0.00010545267489711934	0.0017258230452674897
2	84.88	0.003433641975308642	0.00011831275720164609	0.0013605967078189301
2	84.92	0.002358539094650206	0.00021862139917695473	0.0005555555555555556
2	84.96000000000001	0.011226851851851852	0.001743827160493827	0.004488168724279836
2	85.0	0.0025205761316872428	0.00023919753086419754	0.000522119341563786
2	85.04	0.0043852880658436216	0.0003112139917695473	0.001720679012345679
2	85.08	0.0035262345679012348	0.00029063786008230453	0.0015200617283950618
2	85.12	0.003515946502057613	0.0001646090534979424	0.0012139917695473252
2	85.16	0.002232510288065844	0.0002314814814814815	0.000367798353909465
2	85.2	0.0031018518518518517	0.00017232510288065845	0.000727880658436214
2	85.24	0.0014891975308641975	0.00016718106995884774	0.0003034979423868313
2	85.28	0.0012191358024691357	0.00017232510288065845	0.0004063786008230453
2	85.32000000000001	0.0006944444444444445	8.23045267489712e-05	0.00022890946502057612
2	85.36	0.00113940329218107	9.77366255144033e-05	0.0008641975308641976
2	85.4	0.0005092592592592592	0.00010288065843621399	6.17283950617284e-05
2	85.44	0.007247942386831276	0.0014326131687242799	0.002510288065843621
2	85.48	0.002484567901234568	0.0002109053497942387	0.00031635802469135804
2	85.52	0.0024151234567901234	0.0003215020576131687	0.0001800411522633745
2	85.56	0.003587962962962963	0.00036265432098765433	0.00011316872427983539
2	85.60000000000001	0.0036342592592592594	0.000625	0.0002469135802469136
2	85.64	0.0049948559670781895	0.0006378600823045268	0.0005452674897119342
2	85.68	0.003917181069958847	0.0004501028806584362	0.00021347736625514403
2	85.72	0.004758230452674897	0.0003909465020576132	0.00031378600823045265
2	85.76	0.003981481481481482	0.00042695473251028805	0.0002160493827160494
2	85.8	0.004338991769547325	0.0002932098765432099	0.00022119341563786008
2	85.84	0.004549897119341564	0.0004398148148148148	0.0003034979423868313
2	85.88	0.004205246913580247	0.00033950617283950616	0.00038580246913580245
2	85.92	0.010887345679012346	0.001800411522633745	0.0031738683127572015
2	85.96000000000001	0.0018106995884773663	0.00012602880658436213	9.77366255144033e-05
2	86.0	0.00323559670781893	8.74485596707819e-05	0.0003112139917695473
2	86.04	0.002713477366255144	0.00016975308641975308	0.0005452674897119342
2	86.08	0.0033770576131687243	0.00024176954732510288	0.001566358024691358
2	86.12	0.004014917695473251	0.00011574074074074075	0.001808127572016461
[truncated: 2,858 more rows]
