# Supplementary material for: Cultural Artifacts Transform Embodied Practice: How a Sommelier Card Shapes the Behavior of Dyads Engaged in Wine Tasting
Source: Front Psychol. 2019 Dec 6;10:2671. doi: 10.3389/fpsyg.2019.02671 (PMC6915083; doi:10.3389/fpsyg.2019.02671)
Supplement: DATA SHEET S3 — Raw data files (descriptions in README.txt files). [file Data_Sheet_3.zip › Supplementary_3_raw_experimental_data/frame_difference_movement/s87-2-20140611182921.csv]

Range	Time	Overall	ROI0	ROI1
-1	-1.0	1.0	0.13931069958847736	0.20098765432098764
2	2.36	0.02400977366255144	0.013037551440329219	0.0038760288065843623
2	2.4	0.035151748971193414	0.01536522633744856	0.008824588477366255
2	2.44	0.018338477366255143	0.009593621399176955	0.003227880658436214
2	2.48	0.029560185185185186	0.013371913580246914	0.007163065843621399
2	2.52	0.03614454732510288	0.014696502057613168	0.00872170781893004
2	2.56	0.03174382716049383	0.01304783950617284	0.009022633744855967
2	2.6	0.01973508230452675	0.007752057613168725	0.005390946502057613
2	2.64	0.02385030864197531	0.00904320987654321	0.007083333333333333
2	2.68	0.031167695473251027	0.011062242798353909	0.0069393004115226335
2	2.72	0.02007716049382716	0.0060648148148148145	0.006376028806584362
2	2.7600000000000002	0.01683641975308642	0.0042592592592592595	0.006574074074074074
2	2.8000000000000003	0.027407407407407408	0.010941358024691358	0.0060648148148148145
2	2.84	0.01624485596707819	0.0031018518518518517	0.0077880658436213996
2	2.88	0.027381687242798353	0.009210390946502058	0.008050411522633746
2	2.92	0.01599537037037037	0.0035776748971193414	0.007314814814814815
2	2.96	0.024825102880658437	0.009660493827160494	0.007165637860082305
2	3.0	0.016810699588477366	0.004035493827160494	0.008590534979423869
2	3.04	0.021756687242798355	0.0051105967078189304	0.007667181069958848
2	3.08	0.02325874485596708	0.007183641975308642	0.006810699588477367
2	3.12	0.018881172839506175	0.00367798353909465	0.007641460905349794
2	3.16	0.010964506172839505	0.0015715020576131688	0.005288065843621399
2	3.2	0.008392489711934157	0.000882201646090535	0.004416152263374486
2	3.24	0.00960133744855967	0.0027469135802469136	0.0036574074074074074
2	3.2800000000000002	0.01933127572016461	0.006993312757201646	0.006550925925925926
2	3.3200000000000003	0.007523148148148148	0.001743827160493827	0.003441358024691358
2	3.36	0.03341820987654321	0.011574074074074073	0.007044753086419753
2	3.4	0.014601337448559671	0.005316358024691358	0.005396090534979424
2	3.44	0.020473251028806583	0.0070190329218106995	0.0024511316872427983
2	3.48	0.007955246913580247	0.0011368312757201646	0.003662551440329218
2	3.52	0.016584362139917694	0.006859567901234568	0.004349279835390947
2	3.56	0.007752057613168725	0.001154835390946502	0.005146604938271605
2	3.6	0.009511316872427983	0.0012808641975308641	0.006489197530864198
2	3.64	0.01496141975308642	0.0036959876543209876	0.008251028806584362
2	3.68	0.018564814814814815	0.005239197530864197	0.009364711934156379
2	3.72	0.022453703703703705	0.006990740740740741	0.010599279835390947
2	3.7600000000000002	0.021774691358024692	0.006640946502057613	0.00949074074074074
2	3.8000000000000003	0.014753086419753087	0.0009336419753086419	0.010028292181069959
2	3.84	0.034027777777777775	0.011445473251028807	0.010169753086419753
2	3.88	0.01462962962962963	0.0013631687242798354	0.010416666666666666
2	3.92	0.016304012345679013	0.003690843621399177	0.008760288065843622
2	3.96	0.01750514403292181	0.0026080246913580247	0.009367283950617283
2	4.0	0.013917181069958848	0.0025025720164609053	0.008485082304526749
2	4.04	0.019863683127572015	0.004920267489711934	0.007854938271604939
2	4.08	0.028963477366255146	0.010018004115226338	0.00940843621399177
2	4.12	0.013220164609053498	0.0026183127572016462	0.007219650205761317
2	4.16	0.028618827160493826	0.009840534979423868	0.009333847736625515
2	4.2	0.03121656378600823	0.00874485596707819	0.010576131687242798
2	4.24	0.02340020576131687	0.008688271604938272	0.007186213991769547
2	4.28	0.012119341563786008	0.0022968106995884773	0.005640432098765432
2	4.32	0.027764917695473252	0.008531378600823045	0.008904320987654321
2	4.36	0.013515946502057613	0.0029578189300411522	0.006442901234567902
2	4.4	0.009776234567901235	0.002044753086419753	0.005069444444444444
2	4.44	0.020277777777777777	0.006165123456790124	0.006262860082304526
2	4.48	0.024853395061728394	0.007060185185185185	0.007196502057613169
2	4.5200000000000005	0.01252829218106996	0.0028652263374485598	0.004403292181069959
2	4.5600000000000005	0.01037037037037037	0.0028652263374485598	0.0032381687242798354
2	4.6000000000000005	0.01212448559670782	0.0032175925925925926	0.00481738683127572
2	4.64	0.01074074074074074	0.00261059670781893	0.0045936213991769545
2	4.68	0.014076646090534979	0.002757201646090535	0.006440329218106996
2	4.72	0.012258230452674898	0.0028935185185185184	0.005390946502057613
2	4.76	0.017584876543209876	0.004727366255144033	0.005787037037037037
2	4.8	0.03684156378600823	0.010943930041152263	0.009863683127572017
2	4.84	0.017391975308641974	0.006077674897119341	0.004958847736625515
2	4.88	0.021440329218106995	0.008564814814814815	0.004477880658436214
2	4.92	0.016797839506172838	0.005985082304526749	0.004552469135802469
2	4.96	0.017083333333333332	0.007160493827160494	0.0036599794238683127
2	5.0	0.019706790123456792	0.007103909465020576	0.005727880658436214
2	5.04	0.02272119341563786	0.008626543209876544	0.005023148148148148
2	5.08	0.016864711934156378	0.007001028806584362	0.0032098765432098763
2	5.12	0.02351337448559671	0.01073559670781893	0.004025205761316873
2	5.16	0.021499485596707817	0.00922582304526749	0.004840534979423868
2	5.2	0.029573045267489714	0.014501028806584363	0.004367283950617284
2	5.24	0.025185185185185185	0.011898148148148149	0.004338991769547325
2	5.28	0.029367283950617284	0.013400205761316872	0.0054089506172839506
2	5.32	0.037445987654320986	0.01693158436213992	0.006414609053497942
2	5.36	0.03940843621399177	0.019112654320987653	0.00713477366255144
2	5.4	0.01842335390946502	0.011602366255144034	0.0024588477366255146
2	5.44	0.021484053497942388	0.012114197530864198	0.0026723251028806586
2	5.48	0.021304012345679014	0.012147633744855967	0.002255658436213992
2	5.5200000000000005	0.018814300411522634	0.009938271604938272	0.003438786008230453
2	5.5600000000000005	0.017044753086419753	0.008688271604938272	0.0017695473251028806
2	5.6000000000000005	0.012515432098765432	0.006558641975308642	0.0027546296296296294
2	5.64	0.018665123456790122	0.00835133744855967	0.003132716049382716
2	5.68	0.0071810699588477364	0.0042258230452674895	0.0014506172839506173
2	5.72	0.009902263374485597	0.004871399176954732	0.0016820987654320987
2	5.76	0.018037551440329216	0.007008744855967078	0.005028292181069959
2	5.8	0.010180041152263375	0.004254115226337449	0.002093621399176955
2	5.84	0.005643004115226337	0.0022376543209876544	0.0022505144032921812
2	5.88	0.004830246913580247	0.0016975308641975309	0.0009079218106995885
2	5.92	0.004732510288065843	0.0019753086419753087	0.0013143004115226337
2	5.96	0.014074074074074074	0.005213477366255144	0.0036213991769547325
2	6.0	0.00603395061728395	0.0018364197530864198	0.0012217078189300412
2	6.04	0.005913065843621399	0.002139917695473251	0.0007304526748971193
2	6.08	0.009652777777777777	0.0032973251028806582	0.002271090534979424
2	6.12	0.004771090534979424	0.0015277777777777779	0.0005941358024691358
2	6.16	0.015465534979423868	0.006159979423868313	0.002626028806584362
2	6.2	0.004228395061728395	0.0009079218106995885	0.0009156378600823045
2	6.24	0.01522119341563786	0.005375514403292181	0.0030504115226337447
2	6.28	0.00522119341563786	0.0014094650205761317	0.0006404320987654321
2	6.32	0.015241769547325102	0.00537037037037037	0.0039840534979423865
2	6.36	0.009102366255144033	0.004007201646090535	0.001072530864197531
2	6.4	0.014935699588477366	0.006576646090534979	0.0030787037037037037
2	6.44	0.009719650205761318	0.005766460905349794	0.0008744855967078189
2	6.48	0.00841820987654321	0.005738168724279835	0.0004243827160493827
2	6.5200000000000005	0.01558641975308642	0.0098559670781893	0.0021116255144032923
2	6.5600000000000005	0.009501028806584362	0.006988168724279835	0.0011599794238683128
2	6.6000000000000005	0.02342335390946502	0.011900720164609054	0.005311213991769547
2	6.640000000000001	0.01353909465020576	0.007623456790123457	0.003361625514403292
2	6.68	0.013081275720164608	0.007332818930041152	0.0033539094650205763
2	6.72	0.024714506172839507	0.01058641975308642	0.005889917695473251
2	6.76	0.011900720164609054	0.00481738683127572	0.0037165637860082303
2	6.8	0.011180555555555555	0.0043287037037037035	0.003966049382716049
2	6.84	0.013333333333333334	0.005252057613168724	0.004395576131687243
2	6.88	0.01626286008230453	0.006183127572016461	0.0049382716049382715
2	6.92	0.011265432098765432	0.00352880658436214	0.004521604938271605
2	6.96	0.017703189300411523	0.006131687242798354	0.005406378600823045
2	7.0	0.009621913580246914	0.0018569958847736625	0.0057201646090534975
2	7.04	0.011934156378600824	0.0019573045267489713	0.008022119341563785
2	7.08	0.010835905349794239	0.002170781893004115	0.007775205761316873
2	7.12	0.0188451646090535	0.006342592592592592	0.009133230452674897
2	7.16	0.0095190329218107	0.0015303497942386831	0.007566872427983539
2	7.2	0.022116769547325103	0.0064326131687242796	0.009609053497942386
2	7.24	0.00958590534979424	0.0016435185185185185	0.007034465020576132
2	7.28	0.00977880658436214	0.0020344650205761316	0.006424897119341564
2	7.32	0.007474279835390947	0.0011599794238683128	0.005779320987654321
2	7.36	0.00837962962962963	0.0016255144032921811	0.005275205761316872
2	7.4	0.009853395061728396	0.0031352880658436213	0.0047890946502057614
2	7.44	0.006257716049382716	0.001993312757201646	0.003675411522633745
2	7.48	0.010462962962962962	0.005277777777777778	0.0036368312757201647
2	7.5200000000000005	0.014104938271604939	0.006903292181069959	0.003068415637860082
2	7.5600000000000005	0.00716820987654321	0.004575617283950617	0.001934156378600823
2	7.6000000000000005	0.0056044238683127575	0.0036934156378600823	0.0012962962962962963
2	7.640000000000001	0.01443672839506173	0.008387345679012346	0.0023919753086419754
2	7.68	0.01467335390946502	0.007551440329218107	0.0029012345679012346
2	7.72	0.006496913580246914	0.004861111111111111	0.0009079218106995885
2	7.76	0.007178497942386832	0.00566358024691358	0.0008667695473251029
2	7.8	0.009020061728395062	0.006733539094650205	0.0009156378600823045
2	7.84	0.010401234567901235	0.007322530864197531	0.0014326131687242799
2	7.88	0.01827417695473251	0.011165123456790124	0.002507716049382716
2	7.92	0.01085648148148148	0.007746913580246913	0.0014789094650205761
2	7.96	0.010794753086419752	0.0075	0.001368312757201646
2	8.0	0.013343621399176955	0.008762860082304527	0.00220679012345679
2	8.040000000000001	0.010367798353909465	0.006612654320987654	0.001779835390946502
2	8.08	0.010342078189300411	0.005774176954732511	0.0021013374485596707
2	8.120000000000001	0.009277263374485596	0.005190329218106996	0.0011111111111111111
2	8.16	0.022237654320987656	0.010126028806584362	0.003726851851851852
2	8.2	0.006378600823045267	0.0034747942386831277	0.0004783950617283951
2	8.24	0.006679526748971193	0.003248456790123457	0.0008616255144032922
2	8.28	0.004418724279835391	0.002512860082304527	6.17283950617284e-05
2	8.32	0.0052597736625514405	0.0024459876543209877	0.00084619341563786
2	8.36	0.011301440329218107	0.00522119341563786	0.0014969135802469136
2	8.4	0.00367798353909465	0.001705246913580247	0.0002494855967078189
2	8.44	0.0051440329218107	0.0026054526748971194	0.0008539094650205761
2	8.48	0.002600308641975309	0.0015020576131687243	8.487654320987654e-05
2	8.52	0.00867798353909465	0.004441872427983539	0.001345164609053498
2	8.56	0.002559156378600823	0.001376028806584362	0.00016203703703703703
2	8.6	0.011525205761316873	0.005810185185185186	0.001484053497942387
2	8.64	0.011610082304526748	0.004837962962962963	0.0020473251028806584
2	8.68	0.0053523662551440325	0.002700617283950617	0.0004938271604938272
2	8.72	0.0035082304526748973	0.0015946502057613168	0.00017746913580246913
2	8.76	0.004580761316872428	0.0021373456790123456	0.00030092592592592595
2	8.8	0.00415895061728395	0.0011111111111111111	0.0013991769547325103
2	8.84	0.005174897119341564	0.0011831275720164609	0.0022247942386831275
2	8.88	0.005102880658436214	0.0011239711934156378	0.0024819958847736626
2	8.92	0.0048122427983539095	0.0008204732510288066	0.002726337448559671
2	8.96	0.00849022633744856	0.0030015432098765434	0.002597736625514403
2	9.0	0.006031378600823045	0.0017283950617283952	0.0021887860082304526
2	9.040000000000001	0.007690329218106996	0.0028112139917695475	0.002145061728395062
2	9.08	0.004472736625514403	0.001190843621399177	0.0016898148148148148
2	9.120000000000001	0.014104938271604939	0.004863683127572016	0.0038991769547325104
2	9.16	0.005061728395061729	0.0010982510288065845	0.002199074074074074
2	9.200000000000001	0.005715020576131687	0.0013168724279835392	0.0021784979423868315
2	9.24	0.004683641975308642	0.0009670781893004115	0.0021502057613168725
2	9.28	0.005354938271604938	0.0012242798353909465	0.001977880658436214
2	9.32	0.004819958847736626	0.0012345679012345679	0.0019727366255144034
2	9.36	0.006460905349794239	0.0017232510288065844	0.002227366255144033
2	9.4	0.004269547325102881	0.0006507201646090535	0.0024742798353909463
2	9.44	0.00408179012345679	0.0006275720164609053	0.0022016460905349795
2	9.48	0.0038657407407407408	0.0005169753086419753	0.002193930041152263
2	9.52	0.0033924897119341564	0.000470679012345679	0.001566358024691358
2	9.56	0.0032613168724279834	0.0006404320987654321	0.0013271604938271606
2	9.6	0.009002057613168725	0.0028600823045267488	0.002384259259259259
2	9.64	0.002361111111111111	0.00019804526748971193	0.0011625514403292181
2	9.68	0.002067901234567901	0.0005349794238683127	0.0009079218106995885
2	9.72	0.0019290123456790122	0.0006327160493827161	0.00051440329218107
2	9.76	0.0012191358024691357	0.00031378600823045265	0.00023405349794238683
2	9.8	0.0018775720164609054	0.0005504115226337449	0.00018775720164609054
2	9.84	0.0008204732510288066	0.0001954732510288066	6.17283950617284e-05
2	9.88	0.001522633744855967	0.00029063786008230453	0.00039609053497942386
2	9.92	0.0014326131687242799	0.0002932098765432099	0.0002314814814814815
2	9.96	0.001574074074074074	0.0005761316872427984	0.00014917695473251028
2	10.0	0.001941872427983539	0.000779320987654321	0.00013374485596707818
2	10.040000000000001	0.0052829218106995885	0.0024151234567901234	0.0006790123456790123
2	10.08	0.015851337448559672	0.006831275720164609	0.002646604938271605
2	10.120000000000001	0.003263888888888889	0.0009902263374485596	0.0008513374485596708
2	10.16	0.005444958847736625	0.001116255144032922	0.0026131687242798352
2	10.200000000000001	0.005177469135802469	0.0007253086419753087	0.0034825102880658436
2	10.24	0.005709876543209876	0.0007690329218106996	0.0037217078189300413
2	10.28	0.005751028806584362	0.0005092592592592592	0.004020061728395061
2	10.32	0.00738940329218107	0.0009002057613168725	0.004426440329218107
2	10.36	0.00695216049382716	0.00125	0.0036419753086419752
2	10.4	0.008868312757201647	0.002294238683127572	0.0037705761316872426
2	10.44	0.007631172839506173	0.001756687242798354	0.0033641975308641974
2	10.48	0.008215020576131687	0.001859567901234568	0.0028215020576131686
2	10.52	0.009871399176954733	0.002507716049382716	0.0030864197530864196
2	10.56	0.015787037037037037	0.004657921810699589	0.004210390946502058
2	10.6	0.01099022633744856	0.002764917695473251	0.0028703703703703703
2	10.64	0.011363168724279836	0.0031069958847736627	0.0028497942386831276
2	10.68	0.012065329218106996	0.0029012345679012346	0.003896604938271605
2	10.72	0.00985082304526749	0.002728909465020576	0.0024176954732510287
2	10.76	0.010092592592592592	0.0028986625514403294	0.002764917695473251
2	10.8	0.009290123456790124	0.0020190329218106994	0.0030787037037037037
2	10.84	0.01036522633744856	0.002752057613168724	0.003065843621399177
2	10.88	0.012757201646090535	0.0034310699588477366	0.003881172839506173
2	10.92	0.00845679012345679	0.001970164609053498	0.0027829218106995885
2	10.96	0.008127572016460905	0.0018261316872427984	0.0030041152263374487
2	11.0	0.0073559670781893	0.001993312757201646	0.0018569958847736625
2	11.040000000000001	0.015902777777777776	0.005177469135802469	0.004920267489711934
2	11.08	0.006121399176954733	0.0014737654320987653	0.0020498971193415637
2	11.120000000000001	0.006234567901234568	0.0014248971193415638	0.003117283950617284
2	11.16	0.004176954732510288	0.0008410493827160494	0.002093621399176955
2	11.200000000000001	0.005550411522633745	0.0013863168724279834	0.0027546296296296294
2	11.24	0.004228395061728395	0.000668724279835391	0.0025540123456790124
2	11.28	0.005434670781893004	0.0011574074074074073	0.0033719135802469137
2	11.32	0.004578189300411523	0.0005709876543209877	0.0032664609053497944
2	11.36	0.005833333333333334	0.0010931069958847737	0.0033539094650205763
2	11.4	0.005208333333333333	0.000985082304526749	0.0028060699588477365
2	11.44	0.007520576131687243	0.0017489711934156379	0.003523662551440329
2	11.48	0.008011831275720164	0.002803497942386831	0.0030632716049382716
2	11.52	0.016525205761316872	0.005964506172839506	0.004799382716049383
2	11.56	0.009799382716049384	0.0034747942386831277	0.0032921810699588477
2	11.6	0.007404835390946502	0.002471707818930041	0.002358539094650206
2	11.64	0.005817901234567901	0.001574074074074074	0.0024588477366255146
2	11.68	0.00356738683127572	0.0008719135802469135	0.0014660493827160495
2	11.72	0.003804012345679012	0.0009130658436213992	0.0013065843621399176
2	11.76	0.0025462962962962965	0.0006867283950617284	0.0006918724279835391
2	11.8	0.0027469135802469136	0.0007561728395061729	0.000625
2	11.84	0.0017952674897119341	0.00045267489711934157	0.00021347736625514403
2	11.88	0.002309670781893004	0.0008076131687242799	0.0001594650205761317
2	11.92	0.002330246913580247	0.000522119341563786	0.0007716049382716049
2	11.96	0.0031944444444444446	0.0005787037037037037	0.001463477366255144
2	12.0	0.009467592592592593	0.0028420781893004113	0.0031867283950617283
2	12.040000000000001	0.0026929012345679013	0.0005169753086419753	0.0009284979423868312
2	12.08	0.0037217078189300413	0.0009516460905349795	0.001242283950617284
2	12.120000000000001	0.0018055555555555555	0.00018518518518518518	0.0008539094650205761
2	12.16	0.002962962962962963	0.0003215020576131687	0.0011754115226337448
2	12.200000000000001	0.0017309670781893004	0.00015174897119341564	0.0004475308641975309
2	12.24	0.0022890946502057614	0.0003420781893004115	0.0007433127572016461
2	12.280000000000001	0.001419753086419753	0.00014660493827160494	0.00022119341563786008
2	12.32	0.002199074074074074	0.00020061728395061727	0.000992798353909465
2	12.36	0.0013734567901234568	0.00046810699588477366	0.0001954732510288066
2	12.4	0.0029140946502057615	0.0004989711934156379	0.0011136831275720164
2	12.44	0.0015252057613168724	0.0006198559670781893	0.00014146090534979423
2	12.48	0.009092078189300412	0.0027906378600823043	0.0026311728395061727
2	12.52	0.0017978395061728396	0.00027520576131687244	0.0004552469135802469
2	12.56	0.006314300411522634	0.001823559670781893	0.0017386831275720165
2	12.6	0.0032304526748971195	0.0009876543209876543	0.0003832304526748971
2	12.64	0.0029140946502057615	0.000684156378600823	0.0008127572016460906
2	12.68	0.0033924897119341564	0.0007716049382716049	0.0004912551440329218
2	12.72	0.0034902263374485595	0.0006661522633744856	7.973251028806585e-05
2	12.76	0.004220679012345679	0.001206275720164609	0.00029063786008230453
2	12.8	0.0028652263374485598	0.0005812757201646091	0.0001594650205761317
2	12.84	0.004002057613168724	0.0012088477366255144	0.0006275720164609053
2	12.88	0.003258744855967078	0.000985082304526749	0.00038837448559670784
2	12.92	0.004549897119341564	0.00147119341563786	0.0007073045267489712
2	12.96	0.010069444444444445	0.003168724279835391	0.002286522633744856
2	13.0	0.0052366255144032925	0.0009825102880658436	0.0009207818930041152
2	13.040000000000001	0.005550411522633745	0.0011368312757201646	0.0006712962962962962
2	13.08	0.004308127572016461	0.0011419753086419754	0.0003935185185185185
2	13.120000000000001	0.003883744855967078	0.0013605967078189301	0.00016203703703703703
2	13.16	0.004120370370370371	0.0015432098765432098	0.00021862139917695473
2	13.200000000000001	0.004855967078189301	0.0019290123456790122	0.00030606995884773663
2	13.24	0.004338991769547325	0.0017463991769547326	0.0003497942386831276
2	13.280000000000001	0.004578189300411523	0.0016872427983539095	0.0008539094650205761
2	13.32	0.0038888888888888888	0.0012268518518518518	0.001198559670781893
2	13.36	0.00551440329218107	0.0013348765432098766	0.0025205761316872428
2	13.4	0.0058693415637860085	0.0012551440329218106	0.0026646090534979423
2	13.44	0.012381687242798353	0.0029732510288065844	0.005344650205761317
2	13.48	0.006694958847736626	0.0014300411522633744	0.0028575102880658435
2	13.52	0.008737139917695473	0.002016460905349794	0.0032767489711934155
2	13.56	0.008243312757201646	0.0018955761316872429	0.0031584362139917698
2	13.6	0.006746399176954732	0.0016769547325102881	0.002741769547325103
2	13.64	0.006085390946502058	0.0016718106995884773	0.0025051440329218106
2	13.68	0.004452160493827161	0.0011265432098765433	0.0016820987654320987
2	13.72	0.004287551440329218	0.0012474279835390947	0.0016306584362139917
2	13.76	0.00290380658436214	0.0006224279835390946	0.0008179012345679012
2	13.8	0.004611625514403292	0.0010056584362139918	0.0017258230452674897
2	13.84	0.003801440329218107	0.0006610082304526749	0.0011316872427983538
2	13.88	0.005874485596707819	0.0013657407407407407	0.0018106995884773663
2	13.92	0.010164609053497942	0.0026723251028806586	0.002587448559670782
2	13.96	0.007286522633744856	0.0021656378600823046	0.001337448559670782
2	14.0	0.007286522633744856	0.0023045267489711935	0.0009182098765432099
2	14.040000000000001	0.008783436213991769	0.0031069958847736627	0.0014094650205761317
2	14.08	0.008739711934156378	0.0032664609053497944	0.001368312757201646
2	14.120000000000001	0.008119855967078189	0.003742283950617284	0.0007175925925925926
2	14.16	0.00793724279835391	0.003729423868312757	0.0007021604938271605
2	14.200000000000001	0.00555298353909465	0.0023945473251028807	0.0006172839506172839
2	14.24	0.005614711934156379	0.00238940329218107	0.001072530864197531
2	14.280000000000001	0.004727366255144033	0.002397119341563786	0.0005555555555555556
2	14.32	0.005936213991769548	0.002875514403292181	0.0012628600823045267
2	14.36	0.00430298353909465	0.0023122427983539094	0.0006044238683127572
2	14.4	0.01050925925925926	0.0045010288065843625	0.002749485596707819
2	14.44	0.003927469135802469	0.001965020576131687	0.0004475308641975309
2	14.48	0.005810185185185186	0.003148148148148148	0.0006018518518518519
2	14.52	0.004261831275720164	0.002093621399176955	0.0003292181069958848
2	14.56	0.004827674897119341	0.0022608024691358024	0.0004295267489711934
2	14.6	0.004431584362139918	0.002037037037037037	0.0004166666666666667
2	14.64	0.0045936213991769545	0.002294238683127572	0.0004655349794238683
2	14.68	0.004210390946502058	0.0021630658436213993	0.00044238683127572015
2	14.72	0.0034516460905349793	0.0017592592592592592	0.0003420781893004115
2	14.76	0.003978909465020576	0.002093621399176955	0.000558127572016461
2	14.8	0.002788065843621399	0.0013786008230452676	0.0002700617283950617
2	14.84	0.0031275720164609055	0.0015277777777777779	0.0006044238683127572
2	14.88	0.007955246913580247	0.0030632716049382716	0.002065329218106996
2	14.92	0.0023508230452674896	0.0010030864197530865	0.0005015432098765432
2	14.96	0.0027237654320987656	0.0009593621399176954	0.0008770576131687243
2	15.0	0.0029732510288065844	0.0014866255144032922	0.0005272633744855968
2	15.040000000000001	0.002139917695473251	0.0007227366255144033	0.000558127572016461
2	15.08	0.0016640946502057613	0.0007536008230452675	0.00018518518518518518
2	15.120000000000001	0.0017952674897119341	0.0007253086419753087	0.00039609053497942386
2	15.16	0.0015637860082304527	0.0006069958847736626	0.00029063786008230453
2	15.200000000000001	0.0015432098765432098	0.0007381687242798354	0.0002880658436213992
2	15.24	0.0008384773662551441	0.00045267489711934157	0.00011316872427983539
2	15.280000000000001	0.001903292181069959	0.0007947530864197531	0.00037037037037037035
2	15.32	0.0009079218106995885	0.0004912551440329218	0.00013117283950617284
2	15.36	0.0074434156378600826	0.0029809670781893003	0.00209619341563786
2	15.4	0.000787037037037037	0.00038065843621399177	0.0001594650205761317
2	15.44	0.00113940329218107	0.00038580246913580245	0.0001646090534979424
2	15.48	0.0006815843621399177	0.00031635802469135804	0.00014660493827160494
2	15.52	0.001286008230452675	0.0005658436213991769	0.00015689300411522632
2	15.56	0.0007304526748971193	0.00024176954732510288	0.00015689300411522632
2	15.6	0.0008539094650205761	0.0004063786008230453	8.74485596707819e-05
2	15.64	0.0006327160493827161	0.00015174897119341564	0.00010288065843621399
2	15.68	0.00033179012345679014	0.0001080246913580247	5.6584362139917696e-05
2	15.72	0.00048353909465020576	0.0001646090534979424	5.401234567901235e-05
2	15.76	0.00019032921810699588	4.11522633744856e-05	4.886831275720165e-05
2	15.8	0.0007998971193415638	0.0002160493827160494	0.0002109053497942387
2	15.84	0.0049948559670781895	0.0018287037037037037	0.001147119341563786
2	15.88	0.0006635802469135803	0.00025977366255144034	0.00013117283950617284
2	15.92	0.00037037037037037035	0.00012602880658436213	6.687242798353909e-05
2	15.96	0.0007227366255144033	0.00021347736625514403	0.0001286008230452675
2	16.0	0.00044238683127572015	0.0001080246913580247	7.973251028806585e-05
2	16.04	0.0012757201646090535	0.000462962962962963	0.0002880658436213992
2	16.080000000000002	0.0013040123456790123	0.0004449588477366255	0.00019804526748971193
2	16.12	0.0019084362139917695	0.0006172839506172839	0.00020318930041152264
2	16.16	0.002309670781893004	0.000720164609053498	0.0003420781893004115
2	16.2	0.0027752057613168726	0.0010056584362139918	0.00033950617283950616
2	16.240000000000002	0.0034284979423868313	0.0012088477366255144	0.00048353909465020576
2	16.28	0.0033204732510288067	0.0012037037037037038	0.00034722222222222224
2	16.32	0.009359567901234567	0.0034207818930041154	0.0019521604938271605
2	16.36	0.00363940329218107	0.0012705761316872427	0.00037294238683127575
2	16.4	0.004128086419753086	0.0018261316872427984	0.0004166666666666667
2	16.44	0.003690843621399177	0.0015817901234567902	0.00030606995884773663
2	16.48	0.0043287037037037035	0.001970164609053498	0.0004140946502057613
2	16.52	0.004071502057613169	0.0015766460905349794	0.0005092592592592592
2	16.56	0.006373456790123457	0.0023919753086419754	0.001808127572016461
2	16.6	0.006458333333333333	0.001376028806584362	0.0029089506172839505
2	16.64	0.0077546296296296295	0.001574074074074074	0.003713991769547325
2	16.68	0.0090380658436214	0.0018261316872427984	0.004511316872427984
2	16.72	0.00904320987654321	0.0014763374485596708	0.004475308641975309
2	16.76	0.010419238683127573	0.0020190329218106994	0.004678497942386831
2	16.8	0.014776234567901234	0.0038786008230452676	0.005336934156378601
2	16.84	0.010491255144032922	0.0024665637860082305	0.0036882716049382717
2	16.88	0.009331275720164608	0.002626028806584362	0.0026440329218106995
2	16.92	0.009953703703703704	0.003220164609053498	0.0024794238683127573
2	16.96	0.008209876543209876	0.0026414609053497943	0.0017283950617283952
2	17.0	0.010794753086419752	0.0037860082304526747	0.002939814814814815
2	17.04	0.009542181069958848	0.0034542181069958846	0.0029963991769547324
2	17.080000000000002	0.011111111111111112	0.004377572016460905	0.0035545267489711934
2	17.12	0.008919753086419752	0.004161522633744856	0.0026954732510288066
2	17.16	0.010730452674897119	0.005367798353909465	0.003487654320987654
2	17.2	0.010300925925925925	0.005877057613168724	0.0031893004115226336
2	17.240000000000002	0.010465534979423869	0.006617798353909465	0.0029578189300411522
2	17.28	0.016442901234567903	0.008701131687242798	0.004436728395061728
2	17.32	0.008148148148148147	0.006172839506172839	0.0015303497942386831
2	17.36	0.008819444444444444	0.006370884773662552	0.0014300411522633744
2	17.400000000000002	0.007366255144032921	0.005817901234567901	0.000925925925925926
2	17.44	0.00872170781893004	0.005519547325102881	0.0020859053497942386
2	17.48	0.007026748971193416	0.003989197530864197	0.0024511316872427983
2	17.52	0.0073868312757201645	0.003917181069958847	0.002564300411522634
2	17.56	0.006224279835390947	0.003335905349794239	0.002065329218106996
2	17.6	0.006453189300411523	0.003068415637860082	0.0025540123456790124
2	17.64	0.005756172839506172	0.0027391975308641977	0.00209619341563786
2	17.68	0.00639917695473251	0.002970679012345679	0.002116769547325103
2	17.72	0.0062834362139917695	0.002574588477366255	0.0025668724279835392
2	17.76	0.012368827160493827	0.004637345679012346	0.004423868312757201
2	17.8	0.0062834362139917695	0.001875	0.0035030864197530863
2	17.84	0.005861625514403292	0.0015792181069958849	0.0037988683127572016
2	17.88	0.006435185185185185	0.0017695473251028806	0.0041229423868312754
2	17.92	0.004807098765432099	0.0014300411522633744	0.0032175925925925926
2	17.96	0.004331275720164609	0.0012654320987654322	0.0027160493827160493
2	18.0	0.001962448559670782	0.00014660493827160494	0.0015046296296296296
2	18.04	0.0030838477366255143	0.00036265432098765433	0.001859567901234568
2	18.080000000000002	0.0025565843621399176	0.0002494855967078189	0.0014789094650205761
2	18.12	0.004182098765432099	0.0010056584362139918	0.002507716049382716
2	18.16	0.003438786008230453	0.00011316872427983539	0.0025308641975308644
2	18.2	0.003389917695473251	0.000367798353909465	0.0022993827160493825
2	18.240000000000002	0.010012860082304526	0.0027829218106995885	0.004130658436213992
2	18.28	0.0036342592592592594	0.00022119341563786008	0.002536008230452675
2	18.32	0.0043518518518518515	0.0005324074074074074	0.002654320987654321
2	18.36	0.0027752057613168726	0.000462962962962963	0.0016229423868312758
2	18.400000000000002	0.0032613168724279834	0.0007921810699588477	0.0015946502057613168
2	18.44	0.002654320987654321	0.000257201646090535	0.0018209876543209876
2	18.48	0.003883744855967078	0.0005967078189300411	0.002685185185185185
2	18.52	0.002170781893004115	0.00022633744855967078	0.0015843621399176955
2	18.56	0.003279320987654321	0.0007458847736625515	0.0019110082304526748
2	18.6	0.0016280864197530864	0.00012602880658436213	0.0010056584362139918
2	18.64	0.0027854938271604937	0.0007458847736625515	0.0011779835390946503
2	18.68	0.0012345679012345679	0.0001080246913580247	0.000779320987654321
2	18.72	0.007512860082304527	0.0022916666666666667	0.0027674897119341563
2	18.76	0.0020859053497942386	3.60082304526749e-05	0.0016486625514403291
2	18.8	0.002698045267489712	8.487654320987654e-05	0.0016975308641975309
2	18.84	0.005460390946502058	0.0006121399176954733	0.001875
2	18.88	0.005606995884773662	0.0009670781893004115	0.0014609053497942387
2	18.92	0.004861111111111111	0.0013220164609053498	0.0010416666666666667
2	18.96	0.005648148148148148	0.0011831275720164609	0.0005401234567901234
2	19.0	0.005622427983539095	0.0015123456790123457	0.0008616255144032922
2	19.04	0.003515946502057613	0.0006661522633744856	0.0002700617283950617
2	19.080000000000002	0.00672582304526749	0.0015972222222222223	0.0007664609053497942
2	19.12	0.003976337448559671	0.001535493827160494	0.00023405349794238683
2	19.16	0.005239197530864197	0.0017695473251028806	0.0008230452674897119
2	19.2	0.009436728395061728	0.0026800411522633744	0.0023019547325102883
2	19.240000000000002	0.005082304526748971	0.0017078189300411522	0.0008204732510288066
2	19.28	0.006141975308641976	0.0011136831275720164	0.0016949588477366256
2	19.32	0.005591563786008231	0.0018621399176954733	0.001934156378600823
2	19.36	0.005576131687242798	0.0012551440329218106	0.001808127572016461
2	19.400000000000002	0.005213477366255144	0.00113940329218107	0.0018467078189300411
2	19.44	0.004079218106995885	0.0007330246913580247	0.0014531893004115226
2	19.48	0.003220164609053498	0.0006790123456790123	0.0005272633744855968
2	19.52	0.0029963991769547324	0.0008230452674897119	0.00041152263374485596
2	19.56	0.004310699588477366	0.0009182098765432099	0.0009593621399176954
2	19.6	0.006522633744855967	0.0015637860082304527	0.0016075102880658437
2	19.64	0.004786522633744856	0.0008256172839506173	0.0021219135802469135
2	19.68	0.01025462962962963	0.002448559670781893	0.0036342592592592594
2	19.72	0.005745884773662551	0.0011291152263374485	0.0015277777777777779
2	19.76	0.005545267489711934	0.001198559670781893	0.0017001028806584361
2	19.8	0.007926954732510288	0.0017489711934156379	0.0021141975308641976
2	19.84	0.008724279835390947	0.0020601851851851853	0.0017001028806584361
2	19.88	0.007926954732510288	0.002139917695473251	0.0013065843621399176
2	19.92	0.006304012345679013	0.001838991769547325	0.0008487654320987654
2	19.96	0.008253600823045267	0.0024794238683127573	0.001712962962962963
2	20.0	0.006676954732510288	0.0026929012345679013	0.000779320987654321
2	20.04	0.006998456790123456	0.0025848765432098767	0.0014686213991769548
2	20.080000000000002	0.007391975308641975	0.002993827160493827	0.0008384773662551441
2	20.12	0.009387860082304527	0.0033410493827160494	0.001779835390946502
2	20.16	0.012896090534979424	0.004107510288065844	0.0032973251028806582
2	20.2	0.007343106995884773	0.0026723251028806586	0.0015869341563786007
2	20.240000000000002	0.0056970164609053495	0.0019958847736625514	0.001859567901234568
2	20.28	0.007556584362139918	0.002368827160493827	0.0027237654320987656
2	20.32	0.007399691358024691	0.0022659465020576134	0.002824074074074074
2	20.36	0.007407407407407408	0.002595164609053498	0.0029012345679012346
2	20.400000000000002	0.00798611111111111	0.0027597736625514404	0.0030555555555555557
2	20.44	0.0063065843621399175	0.0021244855967078187	0.002638888888888889
2	20.48	0.005655864197530864	0.0013323045267489711	0.0026800411522633744
2	20.52	0.00621656378600823	0.0015252057613168724	0.0025411522633744855
2	20.56	0.008297325102880658	0.0026826131687242797	0.0030555555555555557
2	20.6	0.008500514403292182	0.003073559670781893	0.0026671810699588475
2	20.64	0.014907407407407407	0.005288065843621399	0.0052263374485596705
2	20.68	0.009645061728395061	0.003287037037037037	0.0035056584362139916
2	20.72	0.011478909465020577	0.003623971193415638	0.005208333333333333
2	20.76	0.01050925925925926	0.002991255144032922	0.0059387860082304525
2	20.8	0.012088477366255145	0.0025617283950617282	0.00742798353909465
2	20.84	0.011893004115226338	0.002654320987654321	0.007556584362139918
2	20.88	0.011674382716049383	0.0028420781893004113	0.007469135802469135
2	20.92	0.012692901234567901	0.00305298353909465	0.007993827160493827
2	20.96	0.01231738683127572	0.002435699588477366	0.007950102880658436
2	21.0	0.013317901234567902	0.0023251028806584363	0.007872942386831276
2	21.04	0.011489197530864198	0.0015715020576131688	0.007587448559670782
2	21.080000000000002	0.012242798353909465	0.002397119341563786	0.007345679012345679
2	21.12	0.015061728395061728	0.0032921810699588477	0.008065843621399177
2	21.16	0.011455761316872428	0.0017978395061728396	0.007957818930041152
2	21.2	0.011141975308641975	0.0015637860082304527	0.008292181069958847
2	21.240000000000002	0.012445987654320988	0.001772119341563786	0.008858024691358025
2	21.28	0.011903292181069959	0.0010879629629629629	0.009164094650205762
2	21.32	0.012587448559670781	0.0012165637860082304	0.009578189300411523
2	21.36	0.013981481481481482	0.0016718106995884773	0.010347222222222223
2	21.400000000000002	0.015743312757201647	0.002404835390946502	0.010977366255144033
2	21.44	0.019387860082304528	0.0034516460905349793	0.012024176954732511
2	21.48	0.02114969135802469	0.003662551440329218	0.013109567901234569
2	21.52	0.02526491769547325	0.005311213991769547	0.014459876543209876
2	21.56	0.02439300411522634	0.005113168724279835	0.013914609053497942
2	21.6	0.028088991769547326	0.0063297325102880655	0.015347222222222222
2	21.64	0.021607510288065842	0.003626543209876543	0.014238683127572016
2	21.68	0.020318930041152265	0.0037397119341563787	0.01352880658436214
2	21.72	0.018477366255144033	0.00360082304526749	0.012957818930041153
2	21.76	0.018984053497942386	0.0033153292181069957	0.012723765432098766
2	21.8	0.017420267489711934	0.002595164609053498	0.011761831275720164
2	21.84	0.01748456790123457	0.003433641975308642	0.010931069958847737
2	21.88	0.01917181069958848	0.005164609053497943	0.010300925925925925
2	21.92	0.020267489711934157	0.006630658436213991	0.009693930041152264
2	21.96	0.020756172839506173	0.007484567901234568	0.0086059670781893
2	22.0	0.016916152263374486	0.006121399176954733	0.0058461934156378605
2	22.04	0.013626543209876543	0.005532407407407408	0.0031635802469135803
2	22.080000000000002	0.01452417695473251	0.005498971193415638	0.0032150205761316874
2	22.12	0.007836934156378601	0.0024897119341563785	0.0009542181069958848
2	22.16	0.010905349794238683	0.004117798353909465	0.00323559670781893
2	22.2	0.013649691358024692	0.005761316872427984	0.004310699588477366
2	22.240000000000002	0.01294238683127572	0.006221707818930041	0.004573045267489712
2	22.28	0.013328189300411523	0.007451131687242798	0.004349279835390947
2	22.32	0.010956790123456791	0.006131687242798354	0.0037217078189300413
2	22.36	0.011103395061728395	0.00606738683127572	0.0032253086419753085
2	22.400000000000002	0.009593621399176955	0.005264917695473251	0.00261059670781893
2	22.44	0.00787037037037037	0.00444701646090535	0.0022530864197530865
2	22.48	0.00986111111111111	0.004272119341563786	0.003757716049382716
2	22.52	0.011113683127572016	0.0034233539094650207	0.005452674897119342
2	22.56	0.01790380658436214	0.005262345679012345	0.008693415637860082
2	22.6	0.012636316872427984	0.0026157407407407405	0.008281893004115226
2	22.64	0.0145190329218107	0.0026697530864197533	0.009503600823045268
2	22.68	0.01235082304526749	0.00209619341563786	0.008536522633744856
2	22.72	0.011820987654320988	0.0018672839506172839	0.00790380658436214
2	22.76	0.009261831275720165	0.0008384773662551441	0.00720679012345679
2	22.8	0.007692901234567901	0.0009747942386831276	0.00606224279835391
2	22.84	0.007271090534979424	0.0015895061728395062	0.005452674897119342
2	22.88	0.011983024691358025	0.002373971193415638	0.009218106995884774
2	22.92	0.015915637860082304	0.003294753086419753	0.011710390946502058
2	22.96	0.018492798353909465	0.004128086419753086	0.012955246913580246
2	23.0	0.020478395061728397	0.005756172839506172	0.012219650205761316
2	23.04	0.026188271604938272	0.007973251028806584	0.011216563786008231
2	23.080000000000002	0.021180555555555557	0.008055555555555555	0.009436728395061728
2	23.12	0.022669753086419754	0.009372427983539095	0.008166152263374485
2	23.16	0.0207690329218107	0.010172325102880658	0.007271090534979424
2	23.2	0.018829732510288067	0.009997427983539095	0.0061342592592592594
2	23.240000000000002	0.019220679012345677	0.009971707818930042	0.006208847736625514
2	23.28	0.017950102880658438	0.008978909465020576	0.005504115226337448
2	23.32	0.01787037037037037	0.00905349794238683	0.0051105967078189304
2	23.36	0.016381172839506172	0.008523662551440329	0.0038503086419753086
2	23.400000000000002	0.015012860082304527	0.007955246913580247	0.0027983539094650206
2	23.44	0.01476851851851852	0.007680041152263374	0.0027443415637860083
2	23.48	0.01660493827160494	0.00793724279835391	0.004053497942386831
2	23.52	0.022559156378600825	0.00967335390946502	0.006944444444444444
2	23.56	0.01868312757201646	0.007934670781893005	0.006589506172839506
2	23.6	0.02148148148148148	0.008297325102880658	0.009074074074074075
2	23.64	0.02175411522633745	0.00791409465020576	0.010676440329218106
2	23.68	0.022492283950617285	0.006772119341563786	0.012265946502057614
2	23.72	0.020357510288065844	0.004807098765432099	0.012322530864197531
2	23.76	0.02044753086419753	0.004107510288065844	0.013402777777777777
2	23.8	0.01894804526748971	0.002800925925925926	0.013315329218106995
2	23.84	0.018865740740740742	0.0027829218106995885	0.013179012345679012
2	23.88	0.016988168724279835	0.0019753086419753087	0.012327674897119341
2	23.92	0.017402263374485596	0.0021270576131687245	0.012579732510288065
2	23.96	0.016301440329218108	0.0015895061728395062	0.012157921810699588
2	24.0	0.021738683127572017	0.003755144032921811	0.013233024691358024
2	24.04	0.014958847736625515	0.0012114197530864197	0.011466049382716049
2	24.080000000000002	0.013829732510288066	0.0011728395061728395	0.010933641975308642
2	24.12	0.01399948559670782	0.0011522633744855968	0.011268004115226337
2	24.16	0.012618312757201646	0.0011651234567901234	0.010352366255144033
2	24.2	0.012957818930041153	0.0010133744855967079	0.010367798353909465
2	24.240000000000002	0.011157407407407408	0.0009053497942386831	0.008950617283950617
2	24.28	0.01216820987654321	0.0007998971193415638	0.009827674897119342
2	24.32	0.009506172839506173	0.000727880658436214	0.007746913580246913
2	24.36	0.010002572016460905	0.0007818930041152264	0.0078009259259259256
2	24.400000000000002	0.00835133744855967	0.0008076131687242799	0.006512345679012346
2	24.44	0.00838991769547325	0.0007021604938271605	0.006319444444444444
2	24.48	0.013016975308641975	0.0020498971193415637	0.007962962962962963
2	24.52	0.007155349794238683	0.0006198559670781893	0.005779320987654321
2	24.560000000000002	0.009068930041152263	0.0012088477366255144	0.006352880658436214
2	24.6	0.007121913580246914	0.0010056584362139918	0.00533179012345679
2	24.64	0.00852880658436214	0.001404320987654321	0.005416666666666667
2	24.68	0.007592592592592593	0.0014660493827160495	0.004807098765432099
2	24.72	0.008096707818930042	0.00147119341563786	0.004791666666666666
2	24.76	0.007515432098765432	0.001455761316872428	0.004459876543209876
2	24.8	0.006867283950617284	0.0013837448559670782	0.003891460905349794
2	24.84	0.005925925925925926	0.0013425925925925925	0.003335905349794239
2	24.88	0.00591820987654321	0.001206275720164609	0.003096707818930041
2	24.92	0.003801440329218107	0.0009387860082304527	0.00165380658436214
2	24.96	0.010432098765432099	0.002705761316872428	0.004007201646090535
2	25.0	0.00400977366255144	0.0008153292181069958	0.0013503086419753086
2	25.04	0.004917695473251029	0.0006018518518518519	0.0025925925925925925
2	25.080000000000002	0.007368827160493827	0.0005941358024691358	0.004776234567901235
2	25.12	0.007667181069958848	0.0004938271604938272	0.005709876543209876
2	25.16	0.009938271604938272	0.0005272633744855968	0.007728909465020576
2	25.2	0.009866255144032922	0.000522119341563786	0.00791409465020576
2	25.240000000000002	0.010625	0.0007947530864197531	0.008225308641975309
2	25.28	0.010851337448559671	0.0006558641975308642	0.008914609053497943
2	25.32	0.011507201646090535	0.0006507201646090535	0.009313271604938271
2	25.36	0.012003600823045267	0.0006893004115226338	0.009987139917695472
2	25.400000000000002	0.013479938271604939	0.0006918724279835391	0.011458333333333333
2	25.44	0.018382201646090536	0.001926440329218107	0.013407921810699589
2	25.48	0.014467592592592593	0.0004603909465020576	0.012849794238683128
2	25.52	0.01594650205761317	0.0004989711934156379	0.014441872427983539
2	25.560000000000002	0.015612139917695474	0.00022119341563786008	0.014333847736625514
2	25.6	0.01626286008230453	0.0001594650205761317	0.014825102880658437
2	25.64	0.014683641975308642	3.08641975308642e-05	0.014338991769547326
2	25.68	0.014287551440329218	6.944444444444444e-05	0.01353395061728395
2	25.72	0.014220679012345678	7.458847736625514e-05	0.013487654320987655
2	25.76	0.015848765432098764	0.0007664609053497942	0.0136059670781893
2	25.8	0.01592849794238683	0.0015792181069958849	0.012834362139917696
2	25.84	0.017217078189300412	0.0027186213991769546	0.012587448559670781
2	25.88	0.01752829218106996	0.0036805555555555554	0.011774691358024692
2	25.92	0.021751543209876545	0.005774176954732511	0.011972736625514404
2	25.96	0.017075617283950618	0.0048122427983539095	0.00989454732510288
2	26.0	0.016103395061728396	0.004637345679012346	0.008940329218106996
2	26.04	0.014642489711934156	0.004243827160493827	0.007394547325102881
2	26.080000000000002	0.012705761316872429	0.0038220164609053496	0.006252572016460905
2	26.12	0.012114197530864198	0.00386059670781893	0.005437242798353909
2	26.16	0.010275205761316873	0.0033153292181069957	0.004331275720164609
2	26.2	0.010167181069958849	0.003351337448559671	0.0036805555555555554
2	26.240000000000002	0.008477366255144033	0.0028729423868312756	0.0021810699588477368
2	26.28	0.008834876543209877	0.0034979423868312758	0.001051954732510288
2	26.32	0.007872942386831276	0.0032458847736625517	0.0006198559670781893
2	26.36	0.009544753086419753	0.0035905349794238682	0.001412037037037037
2	26.400000000000002	0.013798868312757201	0.005113168724279835	0.003330761316872428
2	26.44	0.012078189300411523	0.004693930041152264	0.0029603909465020575
2	26.48	0.014215534979423869	0.00522119341563786	0.003883744855967078
2	26.52	0.016556069958847737	0.006761831275720165	0.005128600823045268
2	26.560000000000002	0.01684670781893004	0.007034465020576132	0.005864197530864198
2	26.6	0.01746656378600823	0.007139917695473251	0.00646604938271605
2	26.64	0.01892232510288066	0.008132716049382717	0.00695216049382716
2	26.68	0.018302469135802468	0.008263888888888888	0.006795267489711934
2	26.72	0.019068930041152263	0.008618827160493827	0.006998456790123456
2	26.76	0.019143518518518518	0.007839506172839506	0.008387345679012346
2	26.8	0.018222736625514404	0.00738425925925926	0.008032407407407408
2	26.84	0.016031378600823046	0.00654320987654321	0.007242798353909465
2	26.88	0.023425925925925926	0.009017489711934156	0.009632201646090535
2	26.92	0.017890946502057612	0.005820473251028807	0.009711934156378601
2	26.96	0.01871141975308642	0.006098251028806585	0.009953703703703704
2	27.0	0.017723765432098765	0.005784465020576132	0.009583333333333333
2	27.04	0.018752572016460904	0.006195987654320988	0.009323559670781892
2	27.080000000000002	0.018112139917695474	0.006265432098765432	0.009498456790123457
2	27.12	0.0170190329218107	0.005784465020576132	0.009241255144032921
2	27.16	0.020655864197530863	0.005671296296296297	0.009439300411522633
2	27.2	0.017844650205761318	0.0052597736625514405	0.010180041152263375
2	27.240000000000002	0.01893261316872428	0.005426954732510288	0.010820473251028806
2	27.28	0.018551954732510288	0.003955761316872428	0.01205246913580247
2	27.32	0.020095164609053497	0.003780864197530864	0.013402777777777777
2	27.36	0.023703703703703703	0.0043852880658436216	0.01511059670781893
2	27.400000000000002	0.019493312757201647	0.002183641975308642	0.01518261316872428
2	27.44	0.01836934156378601	0.001669238683127572	0.014920267489711933
2	27.48	0.017569444444444443	0.00176440329218107	0.014375
2	27.52	0.015511831275720164	0.0005787037037037037	0.013886316872427983
2	27.560000000000002	0.015709876543209877	0.0005092592592592592	0.013837448559670782
2	27.6	0.015473251028806584	0.0005246913580246914	0.013647119341563785
2	27.64	0.01660236625514403	0.0009233539094650206	0.014061213991769548
2	27.68	0.017896090534979425	0.0014763374485596708	0.013873456790123457
2	27.72	0.017237654320987655	0.0008667695473251029	0.013544238683127572
2	27.76	0.018055555555555554	0.0015612139917695472	0.012636316872427984
2	27.8	0.017003600823045268	0.0016126543209876542	0.011733539094650206
2	27.84	0.021694958847736624	0.00411522633744856	0.011859567901234568
2	27.88	0.016967592592592593	0.002777777777777778	0.010048868312757201
2	27.92	0.0158667695473251	0.0036599794238683127	0.008364197530864198
2	27.96	0.015048868312757202	0.0041460905349794235	0.007716049382716049
2	28.0	0.01589506172839506	0.0056275720164609055	0.0069624485596707815
2	28.04	0.014632201646090534	0.005581275720164609	0.006224279835390947
2	28.080000000000002	0.015272633744855968	0.006072530864197531	0.0059156378600823045
2	28.12	0.013773148148148149	0.005270061728395062	0.005257201646090535
2	28.16	0.013814300411522634	0.0052366255144032925	0.004727366255144033
2	28.2	0.013827160493827161	0.005396090534979424	0.0051105967078189304
2	28.240000000000002	0.013068415637860082	0.005108024691358025	0.004364711934156378
2	28.28	0.0125	0.004809670781893004	0.004624485596707819
2	28.32	0.017253086419753087	0.00566358024691358	0.006676954732510288
2	28.36	0.011468621399176955	0.003045267489711934	0.005576131687242798
2	28.400000000000002	0.01205761316872428	0.0030864197530864196	0.006057098765432099
2	28.44	0.011584362139917696	0.002788065843621399	0.006607510288065843
2	28.48	0.01000514403292181	0.0015817901234567902	0.006561213991769547
2	28.52	0.009444444444444445	0.0015843621399176955	0.006941872427983539
2	28.560000000000002	0.008312757201646091	0.0015997942386831276	0.00636059670781893
2	28.6	0.009699074074074074	0.0019470164609053499	0.006406893004115227
2	28.64	0.008994341563786009	0.0018569958847736625	0.005887345679012346
2	28.68	0.00838477366255144	0.0020601851851851853	0.004853395061728395
2	28.72	0.0075257201646090535	0.001990740740740741	0.003948045267489712
2	28.76	0.006975308641975308	0.0019598765432098765	0.0030606995884773663
2	28.8	0.014429012345679013	0.004308127572016461	0.005606995884773662
2	28.84	0.0072839506172839505	0.0017901234567901235	0.002654320987654321
2	28.88	0.0076286008230452675	0.002139917695473251	0.0031069958847736627
2	28.92	0.006715534979423868	0.00169238683127572	0.002487139917695473
2	28.96	0.006520061728395062	0.0018415637860082303	0.002623456790123457
2	29.0	0.005190329218106996	0.0010390946502057614	0.002139917695473251
2	29.04	0.005061728395061729	0.000985082304526749	0.0023791152263374486
2	29.080000000000002	0.003279320987654321	0.00030864197530864197	0.002044753086419753
2	29.12	0.004261831275720164	0.0009002057613168725	0.002258230452674897
2	29.16	0.004318415637860082	0.0016563786008230452	0.002109053497942387
2	29.2	0.004531893004115227	0.0019135802469135803	0.001977880658436214
2	29.240000000000002	0.0056275720164609055	0.002690329218106996	0.0019830246913580245
2	29.28	0.011574074074074073	0.004935699588477367	0.003603395061728395
2	29.32	0.006262860082304526	0.0038425925925925928	0.0015174897119341563
2	29.36	0.007291666666666667	0.004431584362139918	0.0013477366255144033
2	29.400000000000002	0.0090380658436214	0.005316358024691358	0.0016435185185185185
2	29.44	0.009251543209876542	0.005745884773662551	0.0012037037037037038
2	29.48	0.01158179012345679	0.007114197530864197	0.0019881687242798356
2	29.52	0.011787551440329218	0.007497427983539095	0.0016846707818930042
2	29.560000000000002	0.012806069958847737	0.008184156378600822	0.002227366255144033
2	29.6	0.0120679012345679	0.007636316872427984	0.001772119341563786
2	29.64	0.014364711934156378	0.00871656378600823	0.0025437242798353908
2	29.68	0.01387088477366255	0.007271090534979424	0.003351337448559671
2	29.72	0.013436213991769547	0.006918724279835391	0.0026929012345679013
2	29.76	0.019943415637860083	0.008873456790123456	0.004575617283950617
2	29.8	0.0109619341563786	0.00558641975308642	0.0011702674897119342
2	29.84	0.010884773662551441	0.005717592592592593	0.0007433127572016461
2	29.88	0.008873456790123456	0.004171810699588477	0.0007458847736625515
2	29.92	0.007952674897119342	0.0035108024691358026	0.0005041152263374485
2	29.96	0.005375514403292181	0.0021219135802469135	0.0002469135802469136
2	30.0	0.005208333333333333	0.002255658436213992	0.00038837448559670784
2	30.04	0.0043055555555555555	0.0015637860082304527	0.0007613168724279835
2	30.080000000000002	0.006301440329218107	0.0017618312757201645	0.0021064814814814813
2	30.12	0.0046965020576131685	0.0006995884773662552	0.002705761316872428
2	30.16	0.005496399176954733	0.0006661522633744856	0.003551954732510288
2	30.2	0.006198559670781893	0.0007433127572016461	0.004837962962962963
2	30.240000000000002	0.013577674897119342	0.0029218106995884774	0.007209362139917696
2	30.28	0.007366255144032921	0.00028549382716049385	0.006131687242798354
2	30.32	0.007739197530864198	0.0006301440329218107	0.005951646090534979
2	30.36	0.009248971193415638	0.00084619341563786	0.006828703703703704
2	30.400000000000002	0.007528292181069959	0.000470679012345679	0.006355452674897119
2	30.44	0.009459876543209877	0.0006558641975308642	0.007476851851851852
2	30.48	0.01061985596707819	0.0002109053497942387	0.009709362139917695
2	30.52	0.013150720164609053	0.0005401234567901234	0.011126543209876542
2	30.560000000000002	0.010673868312757202	0.00013631687242798355	0.009747942386831276
2	30.6	0.013037551440329219	0.0008564814814814815	0.01051440329218107
2	30.64	0.01173611111111111	0.000676440329218107	0.009727366255144032
2	30.68	0.012219650205761316	0.0007150205761316872	0.00959619341563786
2	30.72	0.015550411522633745	0.0023482510288065843	0.009843106995884773
2	30.76	0.00897119341563786	0.0002880658436213992	0.007435699588477366
2	30.8	0.007361111111111111	0.00017746913580246913	0.006111111111111111
2	30.84	0.006177983539094651	0.0002546296296296296	0.005288065843621399
2	30.88	0.008032407407407408	0.0010108024691358026	0.005012860082304527
2	30.92	0.007199074074074074	0.0008873456790123457	0.004066358024691358
2	30.96	0.00797582304526749	0.0011779835390946503	0.003963477366255144
2	31.0	0.007672325102880659	0.001301440329218107	0.0033719135802469137
2	31.04	0.008371913580246913	0.0014377572016460905	0.003155864197530864
2	31.080000000000002	0.00720164609053498	0.0012191358024691357	0.002548868312757202
2	31.12	0.007556584362139918	0.0015997942386831276	0.0021630658436213993
2	31.16	0.006149691358024691	0.0012165637860082304	0.0016718106995884773
2	31.2	0.011893004115226338	0.0032098765432098763	0.0033281893004115225
2	31.240000000000002	0.006476337448559671	0.0014068930041152264	0.0016383744855967078
2	31.28	0.0062268518518518515	0.001491769547325103	0.0013297325102880658
2	31.32	0.0065715020576131685	0.0018184156378600823	0.0015483539094650206
2	31.36	0.006682098765432099	0.0017592592592592592	0.0017849794238683128
2	31.400000000000002	0.007291666666666667	0.002088477366255144	0.0020267489711934157
2	31.44	0.006242283950617284	0.001661522633744856	0.001934156378600823
2	31.48	0.006733539094650205	0.0020910493827160496	0.0018132716049382715
2	31.52	0.005316358024691358	0.0016023662551440329	0.0009799382716049383
2	31.560000000000002	0.005676440329218107	0.0019753086419753087	0.000992798353909465
2	31.6	0.004431584362139918	0.0015560699588477367	0.000558127572016461
2	31.64	0.005308641975308642	0.001808127572016461	0.0010828189300411523
2	31.68	0.007983539094650206	0.0029063786008230452	0.001720679012345679
2	31.720000000000002	0.004032921810699588	0.0015534979423868314	0.000360082304526749
2	31.76	0.004097222222222223	0.0015920781893004115	0.00022890946502057612
2	31.8	0.003930041152263374	0.0015920781893004115	0.0001646090534979424
2	31.84	0.003991769547325103	0.0014454732510288065	0.00023405349794238683
2	31.88	0.0033693415637860084	0.0013117283950617284	0.00013631687242798355
2	31.92	0.004521604938271605	0.0015020576131687243	0.0004166666666666667
2	31.96	0.003909465020576132	0.001257716049382716	0.0006404320987654321
2	32.0	0.0051800411522633745	0.0015612139917695472	0.0011496913580246913
2	32.04	0.0037319958847736624	0.0010313786008230453	0.0008179012345679012
2	32.08	0.0047067901234567906	0.0016383744855967078	0.0008770576131687243
2	32.12	0.0035982510288065845	0.0012680041152263375	0.0004963991769547325
2	32.160000000000004	0.0095190329218107	0.0032767489711934155	0.002309670781893004
2	32.2	0.0031944444444444446	0.0010853909465020576	0.0003112139917695473
2	32.24	0.0038991769547325104	0.001301440329218107	0.0004475308641975309
2	32.28	0.003806584362139918	0.0012757201646090535	0.00018518518518518518
2	32.32	0.0037628600823045267	0.0012268518518518518	0.00023919753086419754
2	32.36	0.004254115226337449	0.0012680041152263375	0.00029063786008230453
2	32.4	0.004380144032921811	0.0011496913580246913	0.00022890946502057612
2	32.44	0.0049948559670781895	0.0014763374485596708	0.0006198559670781893
2	32.480000000000004	0.0035030864197530863	0.0009593621399176954	0.00021862139917695473
2	32.52	0.004310699588477366	0.0011831275720164609	0.0008076131687242799
2	32.56	0.004071502057613169	0.0010673868312757202	0.0012680041152263375
2	32.6	0.004969135802469136	0.0013168724279835392	0.001962448559670782
2	32.64	0.0076980452674897115	0.0019161522633744856	0.003148148148148148
2	32.68	0.003485082304526749	0.00012602880658436213	0.0029526748971193417
2	32.72	0.0037705761316872426	9.77366255144033e-05	0.003361625514403292
2	32.76	0.005205761316872428	0.0005504115226337449	0.003662551440329218
2	32.8	0.005511831275720165	0.0004783950617283951	0.00360082304526749
2	32.84	0.005272633744855967	0.0006121399176954733	0.003096707818930041
2	32.88	0.005625	0.0009182098765432099	0.0027031893004115224
2	32.92	0.00459104938271605	0.0008050411522633745	0.001990740740740741
2	32.96	0.005542695473251029	0.0012268518518518518	0.002255658436213992
2	33.0	0.004555041152263375	0.0011085390946502058	0.0015997942386831276
2	33.04	0.006273148148148148	0.0013631687242798354	0.002361111111111111
2	33.08	0.0056044238683127575	0.0012654320987654322	0.002142489711934156
2	33.12	0.012289094650205761	0.0032973251028806582	0.004022633744855967
2	33.160000000000004	0.00591820987654321	0.0013940329218106995	0.001448045267489712
2	33.2	0.007235082304526749	0.0016769547325102881	0.002409979423868313
2	33.24	0.005426954732510288	0.0014171810699588477	0.0014454732510288065
2	33.28	0.006345164609053498	0.0019393004115226338	0.0022505144032921812
2	33.32	0.006268004115226338	0.0016126543209876542	0.002551440329218107
2	33.36	0.006633230452674897	0.0015046296296296296	0.002515432098765432
2	33.4	0.007345679012345679	0.002139917695473251	0.00253858024691358
2	33.44	0.007541152263374485	0.0017232510288065844	0.002093621399176955
2	33.480000000000004	0.008603395061728395	0.0020113168724279836	0.0019495884773662552
2	33.52	0.008623971193415637	0.0021064814814814813	0.0015252057613168724
2	33.56	0.00877829218106996	0.002337962962962963	0.0021579218106995883
2	33.6	0.01324074074074074	0.00415380658436214	0.003243312757201646
2	33.64	0.010048868312757201	0.0030401234567901236	0.0021116255144032923
2	33.68	0.008698559670781893	0.0027160493827160493	0.001823559670781893
2	33.72	0.008500514403292182	0.0025771604938271604	0.002404835390946502
2	33.76	0.007736625514403292	0.0019238683127572017	0.0018569958847736625
2	33.8	0.010046296296296296	0.0025797325102880657	0.001965020576131687
2	33.84	0.011414609053497943	0.0035185185185185185	0.001800411522633745
2	33.88	0.010228909465020575	0.0035982510288065845	0.001463477366255144
2	33.92	0.011095679012345679	0.003955761316872428	0.0020627572016460906
2	33.96	0.010020576131687242	0.003713991769547325	0.001324588477366255
2	34.0	0.010043724279835391	0.0035699588477366255	0.0012602880658436214
2	34.04	0.009179526748971193	0.003256172839506173	0.0015612139917695472
2	34.08	0.014295267489711935	0.005061728395061729	0.0038863168724279835
2	34.12	0.007973251028806584	0.00294238683127572	0.002471707818930041
2	34.160000000000004	0.009071502057613168	0.0028652263374485598	0.0035545267489711934
2	34.2	0.008675411522633745	0.0025565843621399176	0.002883230452674897
2	34.24	0.00948045267489712	0.002507716049382716	0.003029835390946502
2	34.28	0.00646604938271605	0.0019058641975308642	0.0018775720164609054
2	34.32	0.0062037037037037035	0.001617798353909465	0.002705761316872428
2	34.36	0.0063631687242798355	0.0015920781893004115	0.002939814814814815
2	34.4	0.006522633744855967	0.0015946502057613168	0.0033950617283950617
2	34.44	0.007950102880658436	0.0015277777777777779	0.004056069958847736
2	34.480000000000004	0.006820987654320988	0.0013631687242798354	0.0034670781893004115
2	34.52	0.007703189300411523	0.0016872427983539095	0.0031867283950617283
2	34.56	0.011854423868312758	0.0031584362139917698	0.004089506172839506
2	34.6	0.006540637860082304	0.0016795267489711934	0.002700617283950617
2	34.64	0.006185699588477366	0.0020833333333333333	0.0021604938271604936
2	34.68	0.007911522633744856	0.0024176954732510287	0.0023508230452674896
2	34.72	0.00811471193415638	0.0021219135802469135	0.001823559670781893
2	34.76	0.010401234567901235	0.002358539094650206	0.0022479423868312755
2	34.800000000000004	0.009421296296296296	0.002119341563786008	0.0016023662551440329
2	34.84	0.011183127572016461	0.0027211934156378603	0.0027083333333333334
2	34.88	0.009871399176954733	0.002919238683127572	0.0025
2	34.92	0.00860082304526749	0.002191358024691358	0.003022119341563786
2	34.96	0.00852880658436214	0.003029835390946502	0.003199588477366255
2	35.0	0.006661522633744856	0.0026646090534979423	0.0024382716049382715
2	35.04	0.01330761316872428	0.0048919753086419755	0.004053497942386831
2	35.08	0.006008230452674897	0.0024922839506172838	0.0014351851851851852
2	35.12	0.007644032921810699	0.0035108024691358026	0.0016563786008230452
2	35.160000000000004	0.007934670781893005	0.003852880658436214	0.001368312757201646
2	35.2	0.011502057613168724	0.0046733539094650205	0.0022093621399176954
2	35.24	0.012201646090534979	0.00463477366255144	0.001815843621399177
2	35.28	0.014205246913580247	0.005365226337448559	0.001736111111111111
2	35.32	0.014313271604938272	0.004665637860082304	0.002139917695473251
2	35.36	0.015619855967078189	0.00485082304526749	0.003109567901234568
2	35.4	0.015516975308641975	0.004534465020576132	0.0031635802469135803
2	35.44	0.015558127572016462	0.004436728395061728	0.0035313786008230453
2	35.480000000000004	0.015622427983539095	0.004907407407407407	0.003690843621399177
2	35.52	0.01882201646090535	0.00563014403292181	0.004781378600823045
2	35.56	0.013912037037037037	0.00330761316872428	0.004431584362139918
2	35.6	0.012878086419753087	0.003623971193415638	0.004503600823045267
2	35.64	0.013641975308641975	0.004295267489711934	0.005537551440329218
2	35.68	0.011635802469135802	0.003436213991769547	0.0053858024691358026
2	35.72	0.012152777777777778	0.0035905349794238682	0.005799897119341564
2	35.76	0.010871913580246913	0.0028343621399176955	0.005648148148148148
2	35.800000000000004	0.010159465020576132	0.0018698559670781894	0.005874485596707819
2	35.84	0.010010288065843621	0.0009002057613168725	0.0059722222222222225
2	35.88	0.011563786008230452	0.0019958847736625514	0.00621656378600823
2	35.92	0.012934670781893004	0.002425411522633745	0.006687242798353909
2	35.96	0.013443930041152264	0.003171296296296296	0.00636059670781893
2	36.0	0.01881687242798354	0.005612139917695473	0.007422839506172839
2	36.04	0.01308641975308642	0.003539094650205761	0.005558127572016461
2	36.08	0.013708847736625514	0.0037011316872427986	0.00533179012345679
2	36.12	0.012489711934156378	0.003155864197530864	0.004549897119341564
2	36.160000000000004	0.013575102880658435	0.00330761316872428	0.004742798353909465
2	36.2	0.012885802469135803	0.0027160493827160493	0.0045473251028806585
2	36.24	0.012872942386831275	0.002824074074074074	0.004318415637860082
2	36.28	0.011224279835390946	0.002255658436213992	0.00352880658436214
2	36.32	0.011064814814814816	0.0023713991769547327	0.003806584362139918
2	36.36	0.007926954732510288	0.0016718106995884773	0.0027443415637860083
2	36.4	0.007836934156378601	0.0021502057613168725	0.002512860082304527
2	36.44	0.006766975308641975	0.002109053497942387	0.002067901234567901
2	36.480000000000004	0.01183641975308642	0.004007201646090535	0.00323559670781893
2	36.52	0.004007201646090535	0.0008281893004115226	0.001293724279835391
2	36.56	0.0034747942386831277	0.0012345679012345679	0.0007921810699588477
2	36.6	0.005007716049382716	0.0015946502057613168	0.0011419753086419754
2	36.64	0.005056584362139917	0.0015457818930041153	0.0010262345679012345
2	36.68	0.008029835390946502	0.0023148148148148147	0.0022659465020576134
2	36.72	0.007757201646090535	0.0022170781893004116	0.0017772633744855967
2	36.76	0.009825102880658436	0.0033204732510288067	0.002523148148148148
2	36.800000000000004	0.00982253086419753	0.0041460905349794235	0.002235082304526749
2	36.84	0.013359053497942386	0.005758744855967078	0.002764917695473251
2	36.88	0.013485082304526748	0.00606224279835391	0.0024511316872427983
2	36.92	0.014266975308641976	0.0063863168724279835	0.0029501028806584364
2	36.96	0.017710905349794238	0.007150205761316872	0.004560185185185185
2	37.0	0.01272119341563786	0.005113168724279835	0.003227880658436214
2	37.04	0.013446502057613169	0.004879115226337449	0.003906893004115226
2	37.08	0.012281378600823045	0.004429012345679013	0.004125514403292181
2	37.12	0.012808641975308642	0.004194958847736625	0.0051440329218107
2	37.160000000000004	0.013243312757201645	0.0037448559670781893	0.005751028806584362
2	37.2	0.012885802469135803	0.0036728395061728395	0.005933641975308642
2	37.24	0.010964506172839505	0.0024588477366255146	0.005771604938271605
2	37.28	0.00981224279835391	0.0016203703703703703	0.005640432098765432
2	37.32	0.009796810699588477	0.0016152263374485598	0.0055709876543209875
2	37.36	0.010362654320987654	0.0021784979423868315	0.005324074074074074
2	37.4	0.00945216049382716	0.0016075102880658437	0.0058924897119341565
2	37.44	0.014575617283950617	0.004022633744855967	0.007008744855967078
2	37.480000000000004	0.0070524691358024695	0.0011316872427983538	0.005383230452674897
2	37.52	0.0068698559670781895	0.0007330246913580247	0.005234053497942387
2	37.56	0.007271090534979424	0.0008513374485596708	0.005550411522633745
2	37.6	0.007289094650205761	0.00021862139917695473	0.0064326131687242796
2	37.64	0.00827417695473251	0.0006712962962962962	0.00621656378600823
2	37.68	0.00746141975308642	0.0005838477366255144	0.005347222222222222
2	37.72	0.008137860082304526	0.0013708847736625515	0.005828189300411523
2	37.76	0.007636316872427984	0.0014814814814814814	0.005712448559670782
2	37.800000000000004	0.009367283950617283	0.0023148148148148147	0.005794753086419753
2	37.84	0.009593621399176955	0.0027623456790123457	0.00518261316872428
2	37.88	0.011635802469135802	0.004071502057613169	0.004454732510288066
2	37.92	0.014958847736625515	0.0051800411522633745	0.0055941358024691355
2	37.96	0.01054783950617284	0.004140946502057613	0.0039609053497942385
2	38.0	0.008883744855967077	0.0036599794238683127	0.003022119341563786
2	38.04	0.008569958847736625	0.002662037037037037	0.0031121399176954733
2	38.08	0.007222222222222222	0.0028472222222222223	0.0020704732510288064
2	38.12	0.006795267489711934	0.003603395061728395	0.001772119341563786
2	38.160000000000004	0.00951388888888889	0.0045704732510288065	0.0021270576131687245
2	38.2	0.00877829218106996	0.004274691358024691	0.0016435185185185185
2	38.24	0.008955761316872427	0.004318415637860082	0.00231738683127572
2	38.28	0.00791409465020576	0.0034953703703703705	0.0023945473251028807
2	38.32	0.011887860082304526	0.003719135802469136	0.004503600823045267
2	38.36	0.011368312757201645	0.003425925925925926	0.004117798353909465
2	38.4	0.017368827160493826	0.0052597736625514405	0.006404320987654321
2	38.44	0.011162551440329217	0.0023045267489711935	0.005390946502057613
2	38.480000000000004	0.012114197530864198	0.001993312757201646	0.0062268518518518515
2	38.52	0.01282664609053498	0.0024151234567901234	0.006005658436213992
2	38.56	0.012294238683127573	0.0022916666666666667	0.005457818930041152
2	38.6	0.011286008230452674	0.002507716049382716	0.00488940329218107
2	38.64	0.009012345679012346	0.0025565843621399176	0.004457304526748971
2	38.68	0.01051440329218107	0.003948045267489712	0.004943415637860082
2	38.72	0.008747427983539094	0.0036831275720164607	0.0038708847736625513
2	38.76	0.00893261316872428	0.004292695473251029	0.0033564814814814816
2	38.800000000000004	0.007358539094650206	0.003940329218106996	0.002404835390946502
2	38.84	0.007968106995884773	0.0040406378600823046	0.0022993827160493825
2	38.88	0.011962448559670782	0.004976851851851852	0.003330761316872428
2	38.92	0.0074434156378600826	0.003022119341563786	0.0018775720164609054
2	38.96	0.009210390946502058	0.0026877572016460907	0.00400977366255144
2	39.0	0.011031378600823045	0.0023199588477366257	0.0060648148148148145
2	39.04	0.008701131687242798	0.00169238683127572	0.005213477366255144
2	39.08	0.008724279835390947	0.002093621399176955	0.005126028806584362
2	39.12	0.010920781893004116	0.0027211934156378603	0.006586934156378601
2	39.160000000000004	0.010360082304526749	0.003042695473251029	0.005751028806584362
2	39.2	0.01194701646090535	0.004130658436213992	0.006242283950617284
2	39.24	0.016445473251028807	0.004344135802469136	0.006553497942386831
2	39.28	0.018665123456790122	0.005923353909465021	0.008143004115226338
2	39.32	0.017723765432098765	0.006859567901234568	0.007811213991769548
2	39.36	0.024814814814814814	0.009189814814814816	0.008531378600823045
2	39.4	0.015185185185185185	0.007590020576131687	0.005573559670781893
2	39.44	0.014418724279835392	0.008621399176954732	0.004308127572016461
2	39.480000000000004	0.012700617283950617	0.007790637860082304	0.0034593621399176956
2	39.52	0.015784465020576132	0.00798611111111111	0.005267489711934157
2	39.56	0.01632201646090535	0.007247942386831276	0.006309156378600823
2	39.6	0.01558641975308642	0.005817901234567901	0.006720679012345679
2	39.64	0.015406378600823046	0.005007716049382716	0.006815843621399177
2	39.68	0.01371656378600823	0.004125514403292181	0.006103395061728395
2	39.72	0.014117798353909465	0.004048353909465021	0.005928497942386831
2	39.76	0.011478909465020577	0.0035185185185185185	0.004526748971193415
2	39.800000000000004	0.011625514403292181	0.0033410493827160494	0.004794238683127572
2	39.84	0.015249485596707819	0.0044444444444444444	0.006144547325102881
2	39.88	0.010753600823045268	0.0026440329218106995	0.004686213991769547
2	39.92	0.009609053497942386	0.0021296296296296298	0.004261831275720164
2	39.96	0.009683641975308643	0.002103909465020576	0.004089506172839506
2	40.0	0.007165637860082305	0.001823559670781893	0.0022890946502057614
2	40.04	0.006977880658436214	0.0017695473251028806	0.002232510288065844
2	40.08	0.0063297325102880655	0.0018055555555555555	0.0019290123456790122
2	40.12	0.006484053497942387	0.0017283950617283952	0.001779835390946502
2	40.160000000000004	0.007705761316872428	0.0018261316872427984	0.0028986625514403294
2	40.2	0.006327160493827161	0.001448045267489712	0.002839506172839506
2	40.24	0.008106995884773663	0.0016332304526748972	0.003986625514403292
2	40.28	0.007718621399176955	0.001491769547325103	0.004125514403292181
2	40.32	0.014292695473251028	0.003461934156378601	0.006589506172839506
2	40.36	0.009807098765432098	0.0017026748971193416	0.00573559670781893
2	40.4	0.010902777777777779	0.002199074074074074	0.005666152263374485
2	40.44	0.008346193415637861	0.0019444444444444444	0.003654835390946502
2	40.480000000000004	0.01025462962962963	0.0025925925925925925	0.004753086419753087
2	40.52	0.010941358024691358	0.002875514403292181	0.004997427983539094
2	40.56	0.013050411522633745	0.002993827160493827	0.006545781893004116
2	40.6	0.013515946502057613	0.0027031893004115224	0.007152777777777778
2	40.64	0.01422582304526749	0.0029809670781893003	0.007713477366255144
2	40.68	0.015228909465020576	0.0033024691358024692	0.008431069958847737
2	40.72	0.013798868312757201	0.0023251028806584363	0.008806584362139918
2	40.76	0.014611625514403292	0.0024074074074074076	0.009421296296296296
2	40.800000000000004	0.017044753086419753	0.0034670781893004115	0.009588477366255144
2	40.84	0.012445987654320988	0.0017283950617283952	0.008791152263374485
2	40.88	0.012420267489711935	0.0016949588477366256	0.008554526748971194
2	40.92	0.012674897119341564	0.00209619341563786	0.008500514403292182
2	40.96	0.011805555555555555	0.0013657407407407407	0.008986625514403292
2	41.0	0.0136059670781893	0.0019470164609053499	0.009791666666666667
2	41.04	0.012554012345679013	0.0018569958847736625	0.009794238683127572
2	41.08	0.012901234567901234	0.002042181069958848	0.009693930041152264
2	41.12	0.01029320987654321	0.0014866255144032922	0.008153292181069959
2	41.160000000000004	0.009074074074074075	0.0012011316872427983	0.007425411522633745
2	41.2	0.009359567901234567	0.00169238683127572	0.00672582304526749
2	41.24	0.009660493827160494	0.0024897119341563785	0.006231995884773663
2	41.28	0.017083333333333332	0.005653292181069959	0.007618312757201646
2	41.32	0.010820473251028806	0.003374485596707819	0.006141975308641976
2	41.36	0.012011316872427983	0.004441872427983539	0.005205761316872428
2	41.4	0.010241769547325103	0.0043621399176954736	0.0036702674897119343
2	41.44	0.010488683127572016	0.0049845679012345675	0.002597736625514403
2	41.480000000000004	0.007600308641975309	0.003912037037037037	0.001198559670781893
2	41.52	0.009156378600823046	0.004449588477366255	0.0016975308641975309
2	41.56	0.011262860082304527	0.005061728395061729	0.003523662551440329
2	41.6	0.01558641975308642	0.006435185185185185	0.005550411522633745
2	41.64	0.016728395061728397	0.00613940329218107	0.006875
2	41.68	0.018505658436213993	0.005864197530864198	0.008217592592592592
2	41.72	0.020645576131687243	0.005426954732510288	0.01058127572016461
2	41.76	0.025905349794238683	0.0068698559670781895	0.012728909465020576
2	41.800000000000004	0.026761831275720165	0.006036522633744856	0.012844650205761317
2	41.84	0.0250488683127572	0.005151748971193416	0.012944958847736625
2	41.88	0.028598251028806584	0.005290637860082305	0.0138940329218107
2	41.92	0.027265946502057613	0.004218106995884774	0.0145190329218107
2	41.96	0.023266460905349794	0.0044444444444444444	0.01397633744855967
2	42.0	0.021185699588477366	0.004038065843621399	0.012911522633744855
2	42.04	0.024333847736625513	0.004678497942386831	0.014030349794238683
2	42.08	0.022363683127572018	0.004367283950617284	0.013459362139917696
2	42.12	0.02635545267489712	0.005048868312757202	0.014429012345679013
2	42.160000000000004	0.02975051440329218	0.005810185185185186	0.014794238683127571
2	42.2	0.029603909465020575	0.006612654320987654	0.015272633744855968
2	42.24	0.03044238683127572	0.00952417695473251	0.015198045267489711
2	42.28	0.02308127572016461	0.0075488683127572015	0.01273148148148148
2	42.32	0.02336934156378601	0.008361625514403292	0.012633744855967079
2	42.36	0.0212988683127572	0.008271604938271605	0.011409465020576132
2	42.4	0.022970679012345677	0.008654835390946502	0.0109619341563786
2	42.44	0.022926954732510288	0.007304526748971194	0.010257201646090536
2	42.480000000000004	0.02052469135802469	0.00661522633744856	0.009128086419753087
2	42.52	0.01511059670781893	0.004825102880658436	0.007710905349794238
2	42.56	0.01883744855967078	0.00448559670781893	0.007448559670781893
2	42.6	0.010684156378600823	0.00334619341563786	0.006093106995884774
2	42.64	0.00996141975308642	0.00305298353909465	0.005913065843621399
2	42.68	0.009169238683127572	0.002674897119341564	0.0056275720164609055
2	42.72	0.014071502057613169	0.004338991769547325	0.0066049382716049385
2	42.76	0.006378600823045267	0.0018441358024691358	0.00400462962962963
2	42.800000000000004	0.005195473251028806	0.0010905349794238684	0.0036599794238683127
2	42.84	0.005964506172839506	0.0009439300411522634	0.004552469135802469
2	42.88	0.004320987654320987	0.0007253086419753087	0.0031635802469135803
2	42.92	0.005295781893004115	0.0009799382716049383	0.0035108024691358026
2	42.96	0.004395576131687243	0.00037294238683127575	0.003109567901234568
2	43.0	0.005424382716049383	0.0011445473251028807	0.002867798353909465
2	43.04	0.005529835390946502	0.0004063786008230453	0.004025205761316873
2	43.08	0.004763374485596708	0.0007433127572016461	0.002772633744855967
2	43.12	0.004598765432098765	0.0003292181069958848	0.0027469135802469136
2	43.160000000000004	0.005023148148148148	0.0009156378600823045	0.0024074074074074076
2	43.2	0.01051440329218107	0.002337962962962963	0.004843106995884774
2	43.24	0.002978395061728395	0.0005401234567901234	0.001736111111111111
2	43.28	0.003433641975308642	0.0006301440329218107	0.001574074074074074
2	43.32	0.0016023662551440329	0.00013374485596707818	0.0007844650205761317
2	43.36	0.0015997942386831276	0.0003189300411522634	0.0002726337448559671
2	43.4	0.0009156378600823045	0.000367798353909465	0.0001388888888888889
2	43.44	0.0029861111111111113	0.0015534979423868314	0.0006224279835390946
2	43.480000000000004	0.0038271604938271606	0.002067901234567901	0.0014326131687242799
2	43.52	0.006275720164609053	0.002844650205761317	0.002991255144032922
2	43.56	0.007415123456790123	0.0032098765432098763	0.0037371399176954734
2	43.6	0.010823045267489713	0.00404320987654321	0.005208333333333333
2	43.64	0.010915637860082305	0.003703703703703704	0.005375514403292181
2	43.68	0.01736625514403292	0.005550411522633745	0.00805298353909465
2	43.72	0.011916152263374486	0.0034825102880658436	0.0063065843621399175
2	43.76	0.012371399176954732	0.003361625514403292	0.007016460905349795
2	43.800000000000004	0.012857510288065843	0.0032304526748971195	0.007667181069958848
2	43.84	0.012093621399176954	0.0023276748971193416	0.0083179012345679
2	43.88	0.013323045267489711	0.0024691358024691358	0.00958590534979424
2	43.92	0.013631687242798354	0.0019393004115226338	0.01087962962962963
2	43.96	0.014742798353909466	0.001610082304526749	0.012121913580246913
2	44.0	0.01537551440329218	0.0012654320987654322	0.012911522633744855
2	44.04	0.015889917695473252	0.0013708847736625515	0.013076131687242799
2	44.08	0.015069444444444444	0.0010185185185185184	0.01315843621399177
2	44.12	0.01496141975308642	0.0011008230452674897	0.012973251028806584
2	44.160000000000004	0.018577674897119343	0.0026311728395061727	0.01345164609053498
2	44.2	0.013580246913580247	0.0011008230452674897	0.012129629629629629
2	44.24	0.01363940329218107	0.0013323045267489711	0.011856995884773663
2	44.28	0.013675411522633745	0.0013065843621399176	0.01154320987654321
2	44.32	0.013647119341563785	0.0014994855967078188	0.011381172839506173
2	44.36	0.012978395061728395	0.0012294238683127573	0.011044238683127571
3	44.4	0.014038065843621399	0.0018698559670781894	0.011116255144032921
3	44.44	0.013551954732510288	0.0021784979423868315	0.010367798353909465
3	44.480000000000004	0.01378858024691358	0.0029063786008230452	0.009588477366255144
3	44.52	0.011563786008230452	0.002700617283950617	0.008127572016460905
3	44.56	0.012458847736625514	0.0032921810699588477	0.007518004115226337
3	44.6	0.010673868312757202	0.0025617283950617282	0.005951646090534979
3	44.64	0.020018004115226338	0.0037628600823045267	0.006188271604938272
3	44.68	0.019655349794238684	0.0013503086419753086	0.00400977366255144
3	44.72	0.021213991769547327	0.0016152263374485598	0.0038888888888888888
3	44.76	0.018670267489711935	0.0017746913580246914	0.0033127572016460904
3	44.800000000000004	0.01604681069958848	0.001926440329218107	0.0020087448559670783
3	44.84	0.014709362139917696	0.0020344650205761316	0.0015895061728395062
3	44.88	0.013881172839506174	0.0023533950617283953	0.0012962962962962963
3	44.92	0.015046296296296295	0.0030915637860082306	0.001800411522633745
3	44.96	0.01649948559670782	0.003016975308641975	0.0021604938271604936
3	45.0	0.01934670781893004	0.003389917695473251	0.002880658436213992
3	45.04	0.02165895061728395	0.003070987654320988	0.002896090534979424
3	45.08	0.0259619341563786	0.0034053497942386833	0.0034902263374485595
3	45.12	0.04003858024691358	0.004989711934156379	0.004038065843621399
3	45.160000000000004	0.04878343621399177	0.002690329218106996	0.0026337448559670784
3	45.2	0.06418467078189301	0.0026363168724279837	0.005761316872427984
3	45.24	0.07744855967078189	0.0025025720164609053	0.014966563786008231
3	45.28	0.08115997942386831	0.002559156378600823	0.022412551440329217
3	45.32	0.0820164609053498	0.002463991769547325	0.022821502057613168
3	45.36	0.08285236625514403	0.0027391975308641977	0.021448045267489713
3	45.4	0.0855787037037037	0.002373971193415638	0.023981481481481482
3	45.44	0.10313014403292181	0.0029372427983539095	0.040169753086419756
3	45.480000000000004	0.1134593621399177	0.002772633744855967	0.05536779835390947
3	45.52	0.11666409465020576	0.0024742798353909463	0.06255401234567902
3	45.56	0.10591820987654321	0.004552469135802469	0.058055555555555555
3	45.6	0.10231224279835391	0.018315329218106996	0.042842078189300414
3	45.64	0.08900720164609054	0.024375	0.02627829218106996
3	45.68	0.07588734567901234	0.025882201646090536	0.015704732510288064
3	45.72	0.06384002057613168	0.02488425925925926	0.01084104938271605
3	45.76	0.054609053497942386	0.022785493827160493	0.00789866255144033
3	45.800000000000004	0.04815329218106996	0.022973251028806586	0.0052366255144032925
3	45.84	0.04755401234567901	0.02323559670781893	0.00599022633744856
3	45.88	0.044753086419753084	0.020781893004115225	0.006900720164609054
3	45.92	0.041790123456790125	0.020306069958847737	0.007746913580246913
3	45.96	0.041234567901234566	0.02088991769547325	0.00842335390946502
3	46.0	0.03540380658436214	0.01787037037037037	0.007564300411522634
3	46.04	0.0317309670781893	0.01511059670781893	0.007415123456790123
3	46.08	0.030462962962962963	0.01433127572016461	0.0078009259259259256
3	46.12	0.024616769547325102	0.01194701646090535	0.007770061728395062
3	46.160000000000004	0.02227880658436214	0.009735082304526748	0.007862654320987655
3	46.2	0.021026234567901234	0.009238683127572016	0.007957818930041152
3	46.24	0.019390432098765432	0.007726337448559671	0.0084619341563786
3	46.28	0.01900977366255144	0.0070653292181069955	0.008757716049382715
3	46.32	0.01905349794238683	0.006599794238683128	0.009421296296296296
3	46.36	0.01744341563786008	0.0055246913580246915	0.009776234567901235
3	46.4	0.01737139917695473	0.004675925925925926	0.010506687242798353
3	46.44	0.016527777777777777	0.003647119341563786	0.01166409465020576
3	46.480000000000004	0.01733796296296296	0.0032458847736625517	0.012762345679012346
3	46.52	0.016424897119341565	0.0025565843621399176	0.013441358024691359
3	46.56	0.026525205761316874	0.004855967078189301	0.01540895061728395
3	46.6	0.021064814814814814	0.00426440329218107	0.015396090534979423
3	46.64	0.023238168724279834	0.004516460905349794	0.01624485596707819
3	46.68	0.023122427983539095	0.004349279835390947	0.016733539094650206
3	46.72	0.024053497942386832	0.004691358024691358	0.01642746913580247
3	46.76	0.021967592592592594	0.004804526748971193	0.015079732510288065
3	46.800000000000004	0.02287037037037037	0.005794753086419753	0.014534465020576131
3	46.84	0.024050925925925927	0.006859567901234568	0.013876028806584362
3	46.88	0.026121399176954732	0.008371913580246913	0.013804012345679012
3	46.92	0.029411008230452673	0.010684156378600823	0.013546810699588477
3	46.96	0.03117798353909465	0.01279320987654321	0.01273148148148148
3	47.0	0.03607253086419753	0.015614711934156379	0.012260802469135803
3	47.04	0.04265946502057613	0.01852880658436214	0.01173611111111111
3	47.08	0.042214506172839505	0.02034207818930041	0.010835905349794239
3	47.12	0.04618827160493827	0.022227366255144033	0.009639917695473251
3	47.160000000000004	0.05282921810699588	0.024652777777777777	0.010398662551440329
3	47.2	0.054763374485596705	0.025838477366255143	0.009151234567901234
3	47.24	0.06258487654320988	0.029449588477366256	0.009233539094650205
3	47.28	0.0658641975308642	0.029827674897119343	0.010601851851851852
3	47.32	0.07399434156378601	0.03186728395061728	0.015136316872427984
3	47.36	0.0810108024691358	0.030084876543209876	0.019423868312757202
3	47.4	0.08927211934156379	0.02770318930041152	0.0250488683127572
3	47.44	0.09726851851851852	0.024753086419753087	0.03467335390946502
3	47.480000000000004	0.11228395061728395	0.01915380658436214	0.049508744855967075
3	47.52	0.13480195473251028	0.014642489711934156	0.06641718106995885
3	47.56	0.1309619341563786	0.0025462962962962965	0.07423611111111111
3	47.6	0.1351826131687243	0.0019521604938271605	0.06849537037037037
3	47.64	0.1287037037037037	0.0014377572016460905	0.055583847736625516
3	47.68	0.12117026748971194	0.0017978395061728396	0.043333333333333335
3	47.72	0.10739454732510288	0.0012448559670781892	0.02761574074074074
3	47.76	0.09712962962962964	0.0019161522633744856	0.023243312757201647
3	47.800000000000004	0.080625	0.0011239711934156378	0.022255658436213993
3	47.84	0.06991512345679013	0.00198559670781893	0.02000514403292181
3	47.88	0.058112139917695475	0.0009979423868312757	0.019660493827160494
3	47.92	0.05268004115226337	0.0012114197530864197	0.015992798353909467
3	47.96	0.047463991769547326	0.0007844650205761317	0.01025977366255144
3	48.0	0.04609567901234568	0.0034953703703703705	0.009475308641975308
3	48.04	0.025650720164609054	0.0006404320987654321	0.006401748971193415
3	48.08	0.015648148148148147	0.0003832304526748971	0.005493827160493827
3	48.120000000000005	0.011180555555555555	0.0006558641975308642	0.005090020576131687
3	48.160000000000004	0.00789866255144033	0.0007664609053497942	0.004575617283950617
3	48.2	0.007286522633744856	0.0009619341563786008	0.0044675925925925924
3	48.24	0.006121399176954733	0.0011342592592592593	0.0034670781893004115
3	48.28	0.00716820987654321	0.001427469135802469	0.0035313786008230453
3	48.32	0.00639917695473251	0.0011702674897119342	0.00338477366255144
3	48.36	0.007217078189300411	0.0016023662551440329	0.0035185185185185185
3	48.4	0.0076748971193415635	0.0013143004115226337	0.0035853909465020577
3	48.44	0.006792695473251029	0.0013940329218106995	0.003109567901234568
3	48.480000000000004	0.018238168724279837	0.004773662551440329	0.0062602880658436215
3	48.52	0.005691872427983539	0.0010931069958847737	0.0022993827160493825
3	48.56	0.007085905349794239	0.0014017489711934156	0.0026954732510288066
3	48.6	0.004935699588477367	0.0010030864197530865	0.001831275720164609
3	48.64	0.007178497942386832	0.0013631687242798354	0.0028858024691358025
3	48.68	0.005372942386831276	0.0010185185185185184	0.001954732510288066
3	48.72	0.007626028806584362	0.0015637860082304527	0.0029886831275720165
3	48.76	0.005645576131687243	0.0014094650205761317	0.0016383744855967078
3	48.800000000000004	0.006867283950617284	0.0016332304526748972	0.0019958847736625514
3	48.84	0.005334362139917695	0.0012371399176954732	0.0015432098765432098
3	48.88	0.0069727366255144035	0.0016332304526748972	0.002193930041152263
3	48.92	0.005419238683127572	0.0011419753086419754	0.0017901234567901235
3	48.96	0.01445216049382716	0.004189814814814815	0.00419238683127572
3	49.0	0.0048585390946502055	0.0009722222222222222	0.0017412551440329218
3	49.04	0.005187757201646091	0.0010699588477366254	0.001610082304526749
3	49.08	0.00514917695473251	0.001116255144032922	0.0019007201646090534
3	49.120000000000005	0.004094650205761317	0.0008487654320987654	0.0012037037037037038
3	49.160000000000004	0.004534465020576132	0.0008281893004115226	0.0016872427983539095
3	49.2	0.0035339506172839506	0.0007433127572016461	0.0009182098765432099
3	49.24	0.004238683127572016	0.0008101851851851852	0.001352880658436214
3	49.28	0.0027546296296296294	0.0006121399176954733	0.0006198559670781893
3	49.32	0.0034542181069958846	0.0008050411522633745	0.0008641975308641976
3	49.36	0.0022890946502057614	0.0005658436213991769	0.00022890946502057612
3	49.4	0.0030787037037037037	0.0006558641975308642	0.0005092592592592592
3	49.44	0.009256687242798354	0.002463991769547325	0.003045267489711934
3	49.480000000000004	0.0037165637860082303	0.0005529835390946502	0.00216820987654321
3	49.52	0.005151748971193416	0.0007021604938271605	0.0032304526748971195
3	49.56	0.005308641975308642	0.0005709876543209877	0.0039377572016460905
3	49.6	0.006669238683127572	0.0007433127572016461	0.005095164609053498
3	49.64	0.006141975308641976	0.00041152263374485596	0.005249485596707819
3	49.68	0.007590020576131687	0.0005761316872427984	0.006136831275720164
4	49.72	0.0063863168724279835	0.0002777777777777778	0.005740740740740741
4	49.76	0.008312757201646091	0.000573559670781893	0.006743827160493827
4	49.800000000000004	0.006082818930041152	0.00011059670781893004	0.005666152263374485
4	49.84	0.007962962962962963	0.00022376543209876544	0.00716820987654321
4	49.88	0.008022119341563785	3.3436213991769545e-05	0.007577160493827161
4	49.92	0.015005144032921811	0.00209619341563786	0.010095164609053497
4	49.96	0.009439300411522633	8.23045267489712e-05	0.00886059670781893
4	50.0	0.008804012345679013	3.60082304526749e-05	0.008346193415637861
4	50.04	0.009691358024691357	5.6584362139917696e-05	0.009179526748971193
4	50.08	0.008191872427983539	0.0001440329218106996	0.007566872427983539
4	50.120000000000005	0.008876028806584363	0.000529835390946502	0.007217078189300411
4	50.160000000000004	0.0073868312757201645	0.00038580246913580245	0.006242283950617284
4	50.2	0.007998971193415638	0.0005324074074074074	0.006170267489711934
4	50.24	0.006921296296296296	0.0004809670781893004	0.005208333333333333
4	50.28	0.007458847736625514	0.0008101851851851852	0.00503858024691358
4	50.32	0.006347736625514403	0.0005889917695473251	0.004266975308641975
4	50.36	0.0073070987654320985	0.0008924897119341564	0.00426440329218107
4	50.4	0.009722222222222222	0.0018647119341563786	0.004652777777777777
4	50.44	0.005913065843621399	0.0008410493827160494	0.003109567901234568
4	50.480000000000004	0.005964506172839506	0.0008050411522633745	0.0027674897119341563
4	50.52	0.005012860082304527	0.00084619341563786	0.002286522633744856
4	50.56	0.005210905349794239	0.0009645061728395061	0.0020627572016460906
4	50.6	0.003991769547325103	0.0008513374485596708	0.0013348765432098766
4	50.64	0.004578189300411523	0.0012242798353909465	0.0012191358024691357
4	50.68	0.0026337448559670784	0.0008101851851851852	0.0003215020576131687
4	50.72	0.0034902263374485595	0.000882201646090535	0.0007947530864197531
4	50.76	0.002752057613168724	0.0007896090534979424	0.0002546296296296296
4	50.800000000000004	0.003544238683127572	0.0012371399176954732	0.00045781893004115225
4	50.84	0.0032253086419753085	0.0008950617283950618	0.00019290123456790122
4	50.88	0.01036522633744856	0.0031815843621399178	0.0023765432098765433
4	50.92	0.004488168724279836	0.0012319958847736626	0.0003343621399176955
4	50.96	0.005722736625514403	0.0015123456790123457	0.0007896090534979424
4	51.0	0.005344650205761317	0.001566358024691358	0.0009310699588477366
4	51.04	0.005136316872427983	0.0015637860082304527	0.0008153292181069958
4	51.08	0.005249485596707819	0.0016126543209876542	0.0008050411522633745
4	51.120000000000005	0.004261831275720164	0.0014300411522633744	0.00038065843621399177
4	51.160000000000004	0.0049151234567901235	0.0015252057613168724	0.0008333333333333334
4	51.2	0.00363940329218107	0.0013477366255144033	0.00029063786008230453
4	51.24	0.0043852880658436216	0.001779835390946502	0.00051440329218107
4	51.28	0.00363940329218107	0.0014609053497942387	0.0003755144032921811
4	51.32	0.004477880658436214	0.0019084362139917695	0.0007896090534979424
4	51.36	0.007656893004115226	0.0029732510288065844	0.001808127572016461
4	51.4	0.0031430041152263376	0.001558641975308642	0.000257201646090535
4	51.44	0.002896090534979424	0.0015046296296296296	0.00013374485596707818
4	51.480000000000004	0.0031944444444444446	0.001463477366255144	0.0005118312757201646
4	51.52	0.00294238683127572	0.00147119341563786	0.000367798353909465
4	51.56	0.0026440329218106995	0.0013580246913580246	0.0004063786008230453
4	51.6	0.003220164609053498	0.0015534979423868314	0.0006455761316872428
4	51.64	0.0026877572016460907	0.0014300411522633744	0.0002700617283950617
4	51.68	0.003330761316872428	0.001558641975308642	0.0008256172839506173
4	51.72	0.0022119341563786006	0.0013811728395061729	0.00033179012345679014
4	51.76	0.002983539094650206	0.0014943415637860083	0.0006738683127572016
4	51.800000000000004	0.002119341563786008	0.001337448559670782	0.000264917695473251
4	51.84	0.007669753086419753	0.0028729423868312756	0.002384259259259259
4	51.88	0.002330246913580247	0.0013580246913580246	0.00041923868312757203
4	51.92	0.0035828189300411524	0.0013734567901234568	0.0014506172839506173
4	51.96	0.003438786008230453	0.0010339506172839506	0.001808127572016461
4	52.0	0.0052366255144032925	0.0012268518518518518	0.00261059670781893
4	52.04	0.004863683127572016	0.0009490740740740741	0.002764917695473251
4	52.08	0.003335905349794239	0.0007690329218106996	0.001926440329218107
4	52.120000000000005	0.0036445473251028805	0.0009516460905349795	0.0018801440329218107
4	52.160000000000004	0.004014917695473251	0.0007973251028806584	0.002564300411522634
4	52.2	0.004943415637860082	0.001072530864197531	0.003294753086419753
4	52.24	0.004035493827160494	0.0008230452674897119	0.0027443415637860083
4	52.28	0.004781378600823045	0.0010570987654320988	0.003132716049382716
4	52.32	0.008333333333333333	0.0018878600823045268	0.0044675925925925924
4	52.36	0.003809156378600823	7.973251028806585e-05	0.0032381687242798354
4	52.4	0.0037165637860082303	2.57201646090535e-06	0.0034542181069958846
4	52.44	0.004025205761316873	0.00018775720164609054	0.0035082304526748973
4	52.480000000000004	0.003801440329218107	1.2860082304526749e-05	0.0036882716049382717
4	52.52	0.004794238683127572	0.00015689300411522632	0.004269547325102881
4	52.56	0.006103395061728395	0.0006635802469135803	0.004387860082304526
4	52.6	0.007463991769547325	0.001337448559670782	0.00463477366255144
4	52.64	0.008783436213991769	0.0022659465020576134	0.004843106995884774
4	52.68	0.007587448559670782	0.0024691358024691358	0.0036574074074074074
4	52.72	0.009151234567901234	0.0036213991769547325	0.0035262345679012348
4	52.76	0.009637345679012345	0.004297839506172839	0.002983539094650206
4	52.800000000000004	0.01733796296296296	0.006522633744855967	0.005272633744855967
4	52.84	0.013199588477366256	0.005280349794238683	0.0033564814814814816
4	52.88	0.015488683127572017	0.0057536008230452676	0.004102366255144033
4	52.92	0.014272119341563786	0.005704732510288066	0.0033127572016460904
4	52.96	0.015532407407407408	0.006658950617283951	0.0038631687242798355
4	53.0	0.012662037037037038	0.005712448559670782	0.003698559670781893
4	53.04	0.011859567901234568	0.005679012345679012	0.00338477366255144
4	53.08	0.011018518518518518	0.005838477366255144	0.003068415637860082
4	53.120000000000005	0.010362654320987654	0.005897633744855967	0.002626028806584362
4	53.160000000000004	0.010262345679012345	0.0058127572016460904	0.002600308641975309
4	53.2	0.009819958847736626	0.004958847736625515	0.002145061728395062
4	53.24	0.011877572016460905	0.005126028806584362	0.0028652263374485598
4	53.28	0.016098251028806583	0.006640946502057613	0.003917181069958847
4	53.32	0.010707304526748972	0.005246913580246914	0.002487139917695473
4	53.36	0.011684670781893005	0.004318415637860082	0.003338477366255144
4	53.4	0.010324074074074074	0.004326131687242799	0.002433127572016461
4	53.44	0.008770576131687243	0.0030324074074074073	0.002623456790123457
4	53.480000000000004	0.011098251028806584	0.0031635802469135803	0.003891460905349794
4	53.52	0.00886574074074074	0.0027469135802469136	0.0023405349794238684
4	53.56	0.008366769547325103	0.0030915637860082306	0.0017978395061728396
4	53.6	0.009398148148148149	0.0029758230452674897	0.003119855967078189
4	53.64	0.010671296296296297	0.002844650205761317	0.0036419753086419752
4	53.68	0.013284465020576132	0.003096707818930041	0.005210905349794239
4	53.72	0.013096707818930041	0.00301440329218107	0.005205761316872428
4	53.76	0.01886059670781893	0.005054012345679012	0.006880144032921811
4	53.800000000000004	0.014585905349794238	0.002844650205761317	0.006795267489711934
4	53.84	0.015426954732510288	0.003094135802469136	0.007425411522633745
4	53.88	0.012772633744855967	0.0020910493827160496	0.007415123456790123
4	53.92	0.012307098765432099	0.002330246913580247	0.007440843621399177
4	53.96	0.010938786008230453	0.0015817901234567902	0.007013888888888889
4	54.0	0.011921296296296296	0.001376028806584362	0.007597736625514403
4	54.04	0.010141460905349795	0.00046810699588477366	0.007327674897119342
4	54.08	0.010820473251028806	0.0007253086419753087	0.007741769547325103
4	54.120000000000005	0.012073045267489712	0.0013786008230452676	0.00797067901234568
4	54.160000000000004	0.01238425925925926	0.0019470164609053499	0.007878086419753086
4	54.2	0.014099794238683128	0.0026157407407407405	0.008212448559670783
4	54.24	0.017924382716049382	0.00426440329218107	0.009048353909465021
4	54.28	0.01473508230452675	0.0030478395061728394	0.008845164609053498
4	54.32	0.013603395061728396	0.002368827160493827	0.009117798353909466
4	54.36	0.014765946502057613	0.002425411522633745	0.009945987654320988
4	54.4	0.014338991769547326	0.002507716049382716	0.009714506172839506
4	54.44	0.015064300411522633	0.0032896090534979424	0.00966820987654321
4	54.480000000000004	0.01485082304526749	0.003104423868312757	0.010087448559670783
4	54.52	0.015362654320987655	0.0035056584362139916	0.010126028806584362
4	54.56	0.014565329218106996	0.0030092592592592593	0.01007201646090535
4	54.6	0.01582818930041152	0.0031584362139917698	0.010252057613168724
4	54.64	0.015352366255144034	0.003464506172839506	0.009753086419753086
4	54.68	0.015393518518518518	0.0036599794238683127	0.00948559670781893
4	54.72	0.019549897119341565	0.005550411522633745	0.009681069958847736
4	54.76	0.013359053497942386	0.003068415637860082	0.008685699588477366
4	54.800000000000004	0.013425925925925926	0.003544238683127572	0.008083847736625514
4	54.84	0.012039609053497942	0.003623971193415638	0.0070524691358024695
4	54.88	0.012381687242798353	0.004233539094650206	0.00625
4	54.92	0.011118827160493828	0.003580246913580247	0.005396090534979424
4	54.96	0.010588991769547326	0.0036213991769547325	0.004737654320987654
4	55.0	0.00874485596707819	0.002919238683127572	0.003603395061728395
4	55.04	0.006687242798353909	0.0019007201646090534	0.002728909465020576
4	55.08	0.005349794238683128	0.0023713991769547327	0.0011882716049382716
4	55.120000000000005	0.005534979423868313	0.0030838477366255143	0.00038580246913580245
4	55.160000000000004	0.007093621399176955	0.004215534979423868	0.0005555555555555556
4	55.2	0.02097993827160494	0.007301954732510288	0.0034002057613168723
4	55.24	0.013220164609053498	0.006463477366255144	0.003279320987654321
4	55.28	0.017996399176954732	0.007265946502057613	0.0037705761316872426
4	55.32	0.017818930041152262	0.00885030864197531	0.004693930041152264
4	55.36	0.01642746913580247	0.008852880658436214	0.005051440329218107
4	55.4	0.018636831275720165	0.008984053497942388	0.006499485596707819
4	55.44	0.01684670781893004	0.008022119341563785	0.006430041152263375
4	55.480000000000004	0.017322530864197532	0.007757201646090535	0.006448045267489712
4	55.52	0.014457304526748972	0.006741255144032922	0.005100308641975308
4	55.56	0.013960905349794238	0.006586934156378601	0.004128086419753086
4	55.6	0.013114711934156378	0.005565843621399177	0.004089506172839506
4	55.64	0.01387088477366255	0.005488683127572017	0.004853395061728395
4	55.68	0.018703703703703705	0.007476851851851852	0.006069958847736625
4	55.72	0.013636831275720164	0.005059156378600823	0.005138888888888889
4	55.76	0.01128343621399177	0.004035493827160494	0.004143518518518519
4	55.800000000000004	0.008935185185185185	0.0028112139917695475	0.0031893004115226336
4	55.84	0.008582818930041152	0.002854938271604938	0.0028935185185185184
4	55.88	0.00842335390946502	0.0030504115226337447	0.0029140946502057615
4	55.92	0.010218621399176954	0.0034027777777777776	0.004097222222222223
4	55.96	0.009920267489711934	0.003287037037037037	0.0047196502057613166
4	56.0	0.012103909465020575	0.0038271604938271606	0.005666152263374485
4	56.04	0.011424897119341564	0.0033641975308641974	0.006167695473251029
4	56.08	0.013297325102880658	0.003330761316872428	0.007808641975308642
4	56.120000000000005	0.012700617283950617	0.0023868312757201644	0.00849022633744856
4	56.160000000000004	0.018078703703703704	0.0029449588477366254	0.011337448559670782
4	56.2	0.013338477366255144	0.0007561728395061729	0.010745884773662551
4	56.24	0.014164094650205761	0.0007510288065843622	0.011206275720164608
4	56.28	0.014241255144032922	0.0008050411522633745	0.011296296296296296
4	56.32	0.014200102880658436	0.0007175925925925926	0.01172582304526749
4	56.36	0.015264917695473251	0.0008487654320987654	0.012518004115226338
4	56.4	0.01513888888888889	0.0006635802469135803	0.012458847736625514
4	56.44	0.016314300411522632	0.0008924897119341564	0.013487654320987655
4	56.480000000000004	0.015877057613168724	0.0005658436213991769	0.01338477366255144
4	56.52	0.01667695473251029	0.0007536008230452675	0.013834876543209876
4	56.56	0.015244341563786009	0.0006790123456790123	0.01271604938271605
4	56.6	0.01540380658436214	0.0008796296296296296	0.012608024691358025
4	56.64	0.0171630658436214	0.0016383744855967078	0.012497427983539094
4	56.68	0.011473765432098765	0.0007304526748971193	0.009619341563786007
4	56.72	0.010848765432098766	0.0003497942386831276	0.009416152263374486
4	56.76	0.00813014403292181	0.00029063786008230453	0.007193930041152263
4	56.800000000000004	0.008608539094650206	0.0004449588477366255	0.007376543209876543
4	56.84	0.005745884773662551	0.000257201646090535	0.005336934156378601
4	56.88	0.007062757201646091	0.0003292181069958848	0.005905349794238683
4	56.92	0.006967592592592593	0.00027520576131687244	0.005347222222222222
4	56.96	0.008369341563786008	0.0005375514403292181	0.006098251028806585
4	57.0	0.00801440329218107	0.0006481481481481481	0.005537551440329218
4	57.04	0.008811728395061728	0.0009722222222222222	0.005676440329218107
4	57.08	0.007597736625514403	0.0007896090534979424	0.005043724279835391
4	57.120000000000005	0.013703703703703704	0.0022119341563786006	0.007463991769547325
4	57.160000000000004	0.008405349794238683	0.0008976337448559671	0.0055941358024691355
4	57.2	0.010185185185185186	0.0009542181069958848	0.006936728395061729
4	57.24	0.011123971193415638	0.0009002057613168725	0.008006687242798355
4	57.28	0.009871399176954733	0.001044238683127572	0.006872427983539094
4	57.32	0.010432098765432099	0.0010159465020576131	0.007417695473251029
4	57.36	0.010447530864197531	0.0009207818930041152	0.007309670781893004
4	57.4	0.01099537037037037	0.0010699588477366254	0.007554012345679012
4	57.44	0.010720164609053498	0.0010365226337448559	0.007073045267489712
4	57.480000000000004	0.01125	0.001558641975308642	0.007029320987654321
4	57.52	0.011231995884773662	0.001720679012345679	0.0069393004115226335
4	57.56	0.01188014403292181	0.002510288065843621	0.006625514403292181
4	57.6	0.01632716049382716	0.003809156378600823	0.008297325102880658
4	57.64	0.012890946502057613	0.0033024691358024692	0.006517489711934156
4	57.68	0.012371399176954732	0.003652263374485597	0.0054681069958847734
4	57.72	0.013672839506172839	0.004727366255144033	0.005792181069958848
4	57.76	0.013541666666666667	0.005529835390946502	0.005102880658436214
4	57.800000000000004	0.012680041152263375	0.00606224279835391	0.0038760288065843623
4	57.84	0.013431069958847736	0.006766975308641975	0.003973765432098765
4	57.88	0.011820987654320988	0.006988168724279835	0.0027983539094650206
4	57.92	0.013171296296296296	0.008125	0.003351337448559671
4	57.96	0.011766975308641976	0.008032407407407408	0.0026723251028806586
4	58.0	0.012219650205761316	0.007960390946502057	0.0029963991769547324
4	58.04	0.010570987654320988	0.006669238683127572	0.0020087448559670783
4	58.08	0.017800925925925925	0.007116769547325103	0.0044444444444444444
4	58.120000000000005	0.006805555555555555	0.004372427983539095	0.0012731481481481483
4	58.160000000000004	0.010671296296296297	0.0042361111111111115	0.001103395061728395
4	58.2	0.004403292181069959	0.0034516460905349793	0.0004398148148148148
4	58.24	0.00459619341563786	0.0028600823045267488	0.0009490740740740741
4	58.28	0.005434670781893004	0.0023431069958847737	0.0020987654320987655
4	58.32	0.005421810699588477	0.0017155349794238683	0.0033204732510288067
4	58.36	0.006689814814814815	0.0010056584362139918	0.0049845679012345675
4	58.4	0.007304526748971194	0.0007073045267489712	0.0057896090534979424
4	58.44	0.009462448559670782	0.0009593621399176954	0.007476851851851852
4	58.480000000000004	0.009423868312757202	0.00042695473251028805	0.007849794238683127
4	58.52	0.012085905349794238	0.0007921810699588477	0.009591049382716049
4	58.56	0.0170190329218107	0.002551440329218107	0.010570987654320988
4	58.6	0.012842078189300412	0.0008101851851851852	0.010300925925925925
4	58.64	0.014958847736625515	0.0011574074074074073	0.011237139917695474
4	58.68	0.016342592592592593	0.0012165637860082304	0.013233024691358024
4	58.72	0.01643775720164609	0.0008076131687242799	0.013798868312757201
4	58.76	0.017181069958847738	0.0004938271604938272	0.015203189300411523
4	58.800000000000004	0.019143518518518518	0.0010030864197530865	0.016324588477366255
4	58.84	0.01886059670781893	0.0011111111111111111	0.01674125514403292
4	58.88	0.02029320987654321	0.0017181069958847736	0.017440843621399176
4	58.92	0.019675925925925927	0.0020241769547325104	0.01717335390946502
4	58.96	0.02073045267489712	0.0027314814814814814	0.017132201646090535
4	59.0	0.018420781893004116	0.002420267489711934	0.015306069958847736
4	59.04	0.023207304526748972	0.004320987654320987	0.01574074074074074
4	59.08	0.016304012345679013	0.0018852880658436213	0.01393775720164609
4	59.120000000000005	0.01569187242798354	0.002170781893004115	0.012551440329218106
4	59.160000000000004	0.014382716049382717	0.002564300411522634	0.010861625514403292
4	59.2	0.014382716049382717	0.0034516460905349793	0.00911008230452675
4	59.24	0.012147633744855967	0.0033564814814814816	0.007445987654320987
4	59.28	0.011154835390946503	0.003263888888888889	0.006496913580246914
4	59.32	0.00881687242798354	0.002824074074074074	0.005275205761316872
4	59.36	0.0077777777777777776	0.002816358024691358	0.004110082304526749
4	59.4	0.007507716049382716	0.0029809670781893003	0.0034567901234567903
4	59.44	0.006424897119341564	0.0029012345679012346	0.002600308641975309
4	59.480000000000004	0.006658950617283951	0.003171296296296296	0.002013888888888889
4	59.52	0.010102880658436213	0.004200102880658437	0.002752057613168724
4	59.56	0.005174897119341564	0.0022993827160493825	0.0009979423868312757
4	59.6	0.003855452674897119	0.002013888888888889	0.00040380658436213994
4	59.64	0.004452160493827161	0.002191358024691358	0.0005529835390946502
4	59.68	0.002816358024691358	0.0013786008230452676	0.00038065843621399177
4	59.72	0.0035776748971193414	0.001661522633744856	0.00032407407407407406
4	59.76	0.0026311728395061727	0.0012191358024691357	0.0002623456790123457
4	59.800000000000004	0.00290380658436214	0.0012139917695473252	0.00033179012345679014
4	59.84	0.0020833333333333333	0.000625	0.0006378600823045268
4	59.88	0.001712962962962963	0.0006481481481481481	0.0004963991769547325
4	59.92	0.003359053497942387	0.001736111111111111	0.0005606995884773662
4	59.96	0.00602880658436214	0.003191872427983539	0.0013914609053497942
4	60.0	0.0146630658436214	0.006304012345679013	0.004439300411522634
4	60.04	0.010982510288065843	0.004963991769547325	0.004184670781893004
4	60.08	0.013019547325102881	0.005792181069958848	0.004544753086419753
4	60.120000000000005	0.01140432098765432	0.005601851851851852	0.003793724279835391
4	60.160000000000004	0.012780349794238683	0.006784979423868313	0.0031275720164609055
4	60.2	0.011280864197530865	0.0070653292181069955	0.0018724279835390946
4	60.24	0.014161522633744856	0.00864969135802469	0.0029012345679012346
4	60.28	0.015612139917695474	0.00911522633744856	0.004292695473251029
4	60.32	0.018449074074074073	0.01058641975308642	0.0050411522633744855
4	60.36	0.01823559670781893	0.010771604938271605	0.004830246913580247
4	60.4	0.01741769547325103	0.010717592592592593	0.003868312757201646
4	60.44	0.01827932098765432	0.011064814814814816	0.003924897119341564
4	60.480000000000004	0.02121141975308642	0.012055041152263374	0.003978909465020576
4	60.52	0.015753600823045267	0.009691358024691357	0.0021579218106995883
4	60.56	0.014246399176954732	0.00849537037037037	0.0017412551440329218
4	60.6	0.014670781893004116	0.008253600823045267	0.0018672839506172839
4	60.64	0.012556584362139918	0.006545781893004116	0.0013657407407407407
4	60.68	0.012569444444444444	0.006103395061728395	0.0020704732510288064
4	60.72	0.01283179012345679	0.005519547325102881	0.002867798353909465
4	60.76	0.013577674897119342	0.005483539094650206	0.004002057613168724
4	60.800000000000004	0.013587962962962963	0.004992283950617284	0.004886831275720165
4	60.84	0.01433641975308642	0.005241769547325103	0.006005658436213992
4	60.88	0.014459876543209876	0.004873971193415638	0.0065715020576131685
4	60.92	0.014441872427983539	0.004372427983539095	0.007762345679012346
4	60.96	0.019917695473251028	0.005969650205761317	0.009416152263374486
4	61.0	0.014256687242798353	0.0033796296296296296	0.009305555555555555
4	61.04	0.015540123456790124	0.0030864197530864196	0.010681584362139918
4	61.08	0.013621399176954733	0.001491769547325103	0.011340020576131687
4	61.120000000000005	0.01541409465020576	0.0011754115226337448	0.012626028806584363
4	61.160000000000004	0.01497170781893004	0.0007741769547325103	0.01315843621399177
4	61.2	0.01600565843621399	0.0006661522633744856	0.013148148148148148
4	61.24	0.014292695473251028	0.0002880658436213992	0.01268261316872428
4	61.28	0.01493827160493827	0.0006918724279835391	0.012430555555555556
4	61.32	0.012950102880658437	0.00015689300411522632	0.011430041152263374
4	61.36	0.013577674897119342	0.00034722222222222224	0.01074074074074074
4	61.4	0.013536522633744856	0.0006712962962962962	0.010300925925925925
4	61.44	0.01750514403292181	0.0021784979423868315	0.010956790123456791
4	61.480000000000004	0.012739197530864197	0.0006970164609053498	0.009997427983539095
4	61.52	0.011988168724279836	0.0003909465020576132	0.009495884773662552
4	61.56	0.012294238683127573	0.0008410493827160494	0.009246399176954733
4	61.6	0.011550925925925926	0.00047582304526748974	0.009022633744855967
4	61.64	0.01176954732510288	0.0008770576131687243	0.008521090534979424
4	61.68	0.010213477366255145	0.0007253086419753087	0.0073302469135802465
4	61.72	0.010123456790123457	0.0009182098765432099	0.006664094650205761
4	61.76	0.007646604938271605	0.0006532921810699588	0.005100308641975308
4	61.800000000000004	0.0074794238683127574	0.0008281893004115226	0.004272119341563786
4	61.84	0.00489454732510288	0.0005864197530864197	0.0025051440329218106
4	61.88	0.005648148148148148	0.0008153292181069958	0.0024691358024691358
4	61.92	0.010223765432098766	0.0017926954732510288	0.004364711934156378
4	61.96	0.006694958847736626	0.000573559670781893	0.003832304526748971
4	62.0	0.008356481481481482	0.0005478395061728395	0.005252057613168724
4	62.04	0.008371913580246913	0.0006507201646090535	0.0056507201646090535
4	62.08	0.009886831275720164	0.0006069958847736626	0.0069727366255144035
4	62.120000000000005	0.009279835390946503	0.0005375514403292181	0.007003600823045268
4	62.160000000000004	0.011427469135802469	0.0006738683127572016	0.008559670781893004
4	62.2	0.010030864197530864	0.0005838477366255144	0.007692901234567901
4	62.24	0.011548353909465021	0.0007124485596707819	0.008670267489711935
4	62.28	0.010658436213991769	0.0006893004115226338	0.00827417695473251
4	62.32	0.011486625514403293	0.0008281893004115226	0.008701131687242798
4	62.36	0.009645061728395061	0.0006327160493827161	0.007469135802469135
4	62.4	0.015450102880658437	0.0021887860082304526	0.00962962962962963
4	62.440000000000005	0.00798611111111111	0.0005709876543209877	0.00591820987654321
4	62.480000000000004	0.0075720164609053495	0.0005504115226337449	0.005740740740740741
4	62.52	0.007124485596707819	0.0005529835390946502	0.005046296296296296
4	62.56	0.006082818930041152	0.0005838477366255144	0.004058641975308642
4	62.6	0.007193930041152263	0.0007638888888888889	0.0045241769547325105
4	62.64	0.005267489711934157	0.00040380658436213994	0.003891460905349794
4	62.68	0.006177983539094651	0.0005812757201646091	0.004210390946502058
4	62.72	0.0045704732510288065	0.000367798353909465	0.003359053497942387
4	62.76	0.005583847736625514	0.0005838477366255144	0.0035262345679012348
4	62.800000000000004	0.004452160493827161	0.0003755144032921811	0.0029809670781893003
4	62.84	0.005244341563786008	0.0006172839506172839	0.0031867283950617283
4	62.88	0.008569958847736625	0.0014300411522633744	0.004398148148148148
4	62.92	0.003904320987654321	0.00047325102880658434	0.0023276748971193416
4	62.96	0.004573045267489712	0.0003266460905349794	0.0024537037037037036
4	63.0	0.003539094650205761	0.0004398148148148148	0.0018801440329218107
4	63.04	0.004243827160493827	0.0004552469135802469	0.002409979423868313
4	63.08	0.003233024691358025	0.0004552469135802469	0.0016435185185185185
4	63.120000000000005	0.003989197530864197	0.0005246913580246914	0.001772119341563786
4	63.160000000000004	0.0027674897119341563	0.0003832304526748971	0.0013503086419753086
4	63.2	0.0035185185185185185	0.0004320987654320988	0.0016332304526748972
4	63.24	0.002258230452674897	0.00023405349794238683	0.001368312757201646
4	63.28	0.003382201646090535	0.00039609053497942386	0.001990740740740741
4	63.32	0.001617798353909465	6.430041152263375e-05	0.0012319958847736626
4	63.36	0.008076131687242798	0.0014814814814814814	0.003924897119341564
4	63.4	0.0017592592592592592	3.3436213991769545e-05	0.0015380658436213992
4	63.440000000000005	0.0017155349794238683	5.915637860082304e-05	0.0013348765432098766
4	63.480000000000004	0.0014994855967078188	0.00016718106995884774	0.0011342592592592593
4	63.52	0.0014866255144032922	6.687242798353909e-05	0.0012911522633744857
4	63.56	0.0017283950617283952	3.60082304526749e-05	0.0015509259259259259
4	63.6	0.001257716049382716	1.54320987654321e-05	0.0011959876543209877
4	63.64	0.0019290123456790122	6.944444444444444e-05	0.0014429012345679012
4	63.68	0.0011625514403292181	2.3148148148148147e-05	0.001021090534979424
4	63.72	0.001815843621399177	2.5720164609053497e-05	0.0014866255144032922
4	63.76	0.0007613168724279835	1.800411522633745e-05	0.0007073045267489712
4	63.800000000000004	0.0012731481481481483	1.800411522633745e-05	0.0011188271604938272
4	63.84	0.005036008230452675	0.0008770576131687243	0.0024074074074074076
4	63.88	0.0008050411522633745	5.1440329218106995e-05	0.0005606995884773662
4	63.92	0.0010159465020576131	2.05761316872428e-05	0.0007561728395061729
4	63.96	0.0021527777777777778	2.05761316872428e-05	0.0020087448559670783
4	64.0	0.0033564814814814816	5.915637860082304e-05	0.0031867283950617283
4	64.04	0.005324074074074074	0.00020833333333333335	0.0043287037037037035
4	64.08	0.0073559670781893	0.00036522633744855967	0.005588991769547325
4	64.12	0.008245884773662551	0.0005709876543209877	0.0061805555555555555
4	64.16	0.00993312757201646	0.000720164609053498	0.007119341563786008
4	64.2	0.009624485596707819	0.0006635802469135803	0.00694701646090535
4	64.24	0.011329732510288066	0.0007973251028806584	0.007901234567901235
4	64.28	0.009825102880658436	0.0006738683127572016	0.006923868312757202
4	64.32000000000001	0.015581275720164609	0.001993312757201646	0.009938271604938272
4	64.36	0.010810185185185185	0.0005658436213991769	0.008150720164609054
4	64.4	0.012065329218106996	0.0007433127572016461	0.008878600823045268
4	64.44	0.011309156378600823	0.0006172839506172839	0.008343621399176954
4	64.48	0.011952160493827161	0.00073559670781893	0.008989197530864197
4	64.52	0.01124485596707819	0.0004783950617283951	0.008652263374485597
4	64.56	0.00978909465020576	0.0003832304526748971	0.007785493827160494
4	64.6	0.009938271604938272	0.0005118312757201646	0.008099279835390947
4	64.64	0.007839506172839506	0.00013374485596707818	0.00647119341563786
4	64.68	0.00801440329218107	0.0005787037037037037	0.006010802469135802
4	64.72	0.006468621399176954	0.0006224279835390946	0.004462448559670782
4	64.76	0.007196502057613169	0.0009722222222222222	0.004380144032921811
4	64.8	0.010257201646090536	0.0019958847736625514	0.005007716049382716
4	64.84	0.00727880658436214	0.0014531893004115226	0.003472222222222222
4	64.88	0.006257716049382716	0.001376028806584362	0.0023945473251028807
4	64.92	0.006527777777777778	0.00169238683127572	0.001977880658436214
4	64.96000000000001	0.004940843621399177	0.0014017489711934156	0.0010236625514403292
4	65.0	0.005401234567901234	0.0017412551440329218	0.0007767489711934157
4	65.04	0.0048353909465020575	0.0016203703703703703	0.00041923868312757203
4	65.08	0.005090020576131687	0.00169238683127572	0.0007818930041152264
4	65.12	0.006036522633744856	0.0022993827160493825	0.0009027777777777777
4	65.16	0.006015946502057613	0.0020859053497942386	0.0012988683127572015
4	65.2	0.00790380658436214	0.0030992798353909464	0.001970164609053498
4	65.24	0.007636316872427984	0.002726337448559671	0.001815843621399177
4	65.28	0.013649691358024692	0.004873971193415638	0.00400462962962963
4	65.32000000000001	0.007577160493827161	0.0028369341563786008	0.0023919753086419754
4	65.36	0.008832304526748972	0.003199588477366255	0.002800925925925926
4	65.4	0.008112139917695473	0.003058127572016461	0.002757201646090535
4	65.44	0.008569958847736625	0.0033333333333333335	0.002824074074074074
4	65.48	0.007957818930041152	0.0031018518518518517	0.0025900205761316872
4	65.52	0.007952674897119342	0.0033281893004115225	0.0022762345679012345
4	65.56	0.006733539094650205	0.0029012345679012346	0.0016280864197530864
4	65.6	0.0064789094650205764	0.0031301440329218107	0.0012345679012345679
4	65.64	0.007196502057613169	0.00352880658436214	0.0015637860082304527
4	65.68	0.007150205761316872	0.0037088477366255144	0.001301440329218107
4	65.72	0.008500514403292182	0.004423868312757201	0.0018801440329218107
4	65.76	0.012777777777777779	0.005982510288065844	0.0030864197530864196
4	65.8	0.007391975308641975	0.004210390946502058	0.0017232510288065844
4	65.84	0.007008744855967078	0.0037371399176954734	0.002155349794238683
4	65.88	0.006929012345679012	0.003623971193415638	0.002471707818930041
4	65.92	0.006054526748971193	0.0028935185185185184	0.002358539094650206
4	65.96000000000001	0.0071579218106995884	0.0031018518518518517	0.0026800411522633744
4	66.0	0.006039094650205762	0.002322530864197531	0.0028137860082304528
4	66.04	0.007124485596707819	0.002294238683127572	0.003991769547325103
4	66.08	0.008037551440329218	0.002322530864197531	0.004786522633744856
4	66.12	0.008739711934156378	0.0026080246913580247	0.005421810699588477
4	66.16	0.009279835390946503	0.0028215020576131686	0.005534979423868313
4	66.2	0.008906893004115226	0.0026157407407407405	0.005460390946502058
4	66.24	0.015154320987654322	0.00507716049382716	0.007013888888888889
4	66.28	0.008330761316872428	0.0026646090534979423	0.005218621399176955
4	66.32000000000001	0.009575617283950618	0.003258744855967078	0.005190329218106996
4	66.36	0.00863940329218107	0.0031224279835390945	0.00481738683127572
4	66.4	0.009207818930041153	0.0037731481481481483	0.004755658436213991
4	66.44	0.007664609053497942	0.0031378600823045266	0.0042258230452674895
4	66.48	0.007664609053497942	0.003029835390946502	0.0041332304526748975
4	66.52	0.0064094650205761316	0.0024074074074074076	0.003626543209876543
4	66.56	0.006509773662551441	0.002523148148148148	0.0036342592592592594
4	66.6	0.005941358024691358	0.0021373456790123456	0.0032021604938271605
4	66.64	0.004989711934156379	0.0019495884773662552	0.002448559670781893
4	66.68	0.004238683127572016	0.0017258230452674897	0.0020550411522633743
4	66.72	0.008564814814814815	0.002888374485596708	0.003155864197530864
4	66.76	0.0060416666666666665	0.0018569958847736625	0.0011445473251028807
4	66.8	0.007034465020576132	0.002006172839506173	0.0006327160493827161
4	66.84	0.00911008230452675	0.002283950617283951	0.0010468106995884774
4	66.88	0.009817386831275721	0.0019238683127572017	0.0011856995884773664
4	66.92	0.009681069958847736	0.0017515432098765432	0.0012988683127572015
4	66.96000000000001	0.008117283950617284	0.0013554526748971194	0.0012371399176954732
4	67.0	0.00856224279835391	0.002006172839506173	0.001743827160493827
4	67.04	0.007476851851851852	0.0017258230452674897	0.001851851851851852
4	67.08	0.008122427983539095	0.0023148148148148147	0.001823559670781893
4	67.12	0.007430555555555556	0.0021116255144032923	0.0017103909465020577
4	67.16	0.006808127572016461	0.001993312757201646	0.0013503086419753086
4	67.2	0.011268004115226337	0.003626543209876543	0.002654320987654321
4	67.24	0.004917695473251029	0.001574074074074074	0.000470679012345679
4	67.28	0.006231995884773663	0.0017695473251028806	0.0006404320987654321
4	67.32000000000001	0.00698559670781893	0.001970164609053498	0.00044238683127572015
4	67.36	0.009246399176954733	0.0026723251028806586	0.0012757201646090535
4	67.4	0.007952674897119342	0.002052469135802469	0.0006224279835390946
4	67.44	0.009495884773662552	0.0023636831275720164	0.001427469135802469
4	67.48	0.007952674897119342	0.0019444444444444444	0.0010853909465020576
4	67.52	0.00816358024691358	0.001903292181069959	0.0010776748971193415
4	67.56	0.004801954732510288	0.0008641975308641976	0.0007253086419753087
4	67.6	0.003719135802469136	0.0010236625514403292	0.0008153292181069958
4	67.64	0.003441358024691358	0.0008127572016460906	0.0009284979423868312
4	67.68	0.009241255144032921	0.003006687242798354	0.002404835390946502
4	67.72	0.0031507201646090535	0.000985082304526749	0.00030864197530864197
4	67.76	0.0020318930041152263	0.0003369341563786008	0.0003189300411522634
4	67.8	0.0025257201646090533	0.0004063786008230453	0.0010776748971193415
4	67.84	0.0024434156378600825	0.00040123456790123454	0.000889917695473251
4	67.88	0.002471707818930041	0.0003266460905349794	0.0009645061728395061
4	67.92	0.0017103909465020577	7.973251028806585e-05	0.0006044238683127572
4	67.96000000000001	0.0023148148148148147	0.00031635802469135804	0.0008719135802469135
4	68.0	0.0013065843621399176	9.259259259259259e-05	0.0004140946502057613
4	68.04	0.001396604938271605	0.0002880658436213992	0.00033950617283950616
4	68.08	0.00048353909465020576	7.458847736625514e-05	0.00016718106995884774
4	68.12	0.0007998971193415638	0.0001800411522633745	0.0003755144032921811
4	68.16	0.005462962962962963	0.0016795267489711934	0.0016460905349794238
4	68.2	0.0007638888888888889	0.00010288065843621399	0.00022890946502057612
4	68.24	0.0020344650205761316	0.0002469135802469136	0.0006712962962962962
4	68.28	0.0014737654320987653	0.0001286008230452675	0.0004089506172839506
4	68.32000000000001	0.0020987654320987655	0.00023405349794238683	0.000882201646090535
4	68.36	0.0008436213991769547	1.2860082304526749e-05	0.00019290123456790122
4	68.4	0.0016280864197530864	0.00029063786008230453	0.0006404320987654321
4	68.44	0.0007021604938271605	1.800411522633745e-05	0.0004218106995884774
4	68.48	0.0012551440329218106	0.00021862139917695473	0.0004655349794238683
4	68.52	0.00021862139917695473	7.71604938271605e-06	8.23045267489712e-05
4	68.56	0.0005478395061728395	0.0001646090534979424	9.77366255144033e-05
4	68.60000000000001	0.0002546296296296296	1.02880658436214e-05	2.5720164609053497e-05
4	68.64	0.005805041152263374	0.0016049382716049382	0.001507201646090535
4	68.68	0.0006893004115226338	9.77366255144033e-05	9.77366255144033e-05
4	68.72	0.0009747942386831276	0.00011059670781893004	0.0003446502057613169
4	68.76	0.0024382716049382715	3.3436213991769545e-05	0.0017541152263374487
4	68.8	0.0028575102880658435	2.05761316872428e-05	0.0025
4	68.84	0.004094650205761317	3.60082304526749e-05	0.003816872427983539
4	68.88	0.004688786008230452	5.6584362139917696e-05	0.004359567901234568
4	68.92	0.007510288065843622	7.458847736625514e-05	0.0063297325102880655
4	68.96000000000001	0.007235082304526749	0.00012088477366255144	0.00636574074074074
4	69.0	0.008415637860082304	3.8580246913580246e-05	0.007764917695473251
4	69.04	0.008557098765432099	2.57201646090535e-06	0.007885802469135802
4	69.08	0.008582818930041152	5.915637860082304e-05	0.008040123456790123
4	69.12	0.010992798353909466	0.0009233539094650206	0.00830246913580247
4	69.16	0.006890432098765432	8.487654320987654e-05	0.0063168724279835395
4	69.2	0.006165123456790124	4.6296296296296294e-05	0.00580761316872428
4	69.24	0.005056584362139917	5.1440329218106995e-05	0.004534465020576132
4	69.28	0.004241255144032922	3.8580246913580246e-05	0.003809156378600823
4	69.32000000000001	0.0032690329218106997	1.54320987654321e-05	0.0028986625514403294
4	69.36	0.0030504115226337447	7.71604938271605e-06	0.002551440329218107
4	69.4	0.001743827160493827	5.1440329218107e-06	0.0015123456790123457
4	69.44	0.002271090534979424	1.800411522633745e-05	0.0017746913580246914
4	69.48	0.001396604938271605	5.1440329218107e-06	0.0012397119341563787
4	69.52	0.001831275720164609	8.487654320987654e-05	0.0015972222222222223
4	69.56	0.0007381687242798354	2.05761316872428e-05	0.0006044238683127572
4	69.60000000000001	0.0067309670781893005	0.0013323045267489711	0.0033127572016460904
4	69.64	0.0007896090534979424	2.8292181069958848e-05	0.0006532921810699588
4	69.68	0.0017515432098765432	0.00010030864197530864	0.0012319958847736626
4	69.72	0.002147633744855967	0.0003189300411522634	0.0011059670781893003
4	69.76	0.0014814814814814814	0.0002623456790123457	0.0007536008230452675
4	69.8	0.0014763374485596708	0.00041152263374485596	0.00046810699588477366
4	69.84	0.0006147119341563787	9.516460905349794e-05	0.00039609053497942386
4	69.88	0.0033950617283950617	0.00026748971193415636	0.0025617283950617282
4	69.92	0.00474022633744856	6.17283950617284e-05	0.0043287037037037035
4	69.96000000000001	0.009549897119341564	0.0002726337448559671	0.008366769547325103
4	70.0	0.01036522633744856	0.0008847736625514403	0.008824588477366255
4	70.04	0.012698045267489712	0.0018029835390946502	0.00951388888888889
4	70.08	0.016314300411522632	0.0028652263374485598	0.009904835390946502
4	70.12	0.01415380658436214	0.0026208847736625515	0.008724279835390947
4	70.16	0.014146090534979424	0.0029603909465020575	0.0076851851851851855
4	70.2	0.014503600823045268	0.00360082304526749	0.00698559670781893
4	70.24	0.013078703703703703	0.0036805555555555554	0.0060416666666666665
4	70.28	0.011831275720164609	0.003564814814814815	0.005198045267489712
4	70.32000000000001	0.011401748971193415	0.0036934156378600823	0.004807098765432099
4	70.36	0.009305555555555555	0.0033153292181069957	0.003832304526748971
4	70.4	0.009665637860082305	0.003287037037037037	0.00393261316872428
4	70.44	0.006694958847736626	0.0025823045267489714	0.0029449588477366254
4	70.48	0.007361111111111111	0.002685185185185185	0.002896090534979424
4	70.52	0.00485082304526749	0.0020267489711934157	0.0023636831275720164
4	70.56	0.011111111111111112	0.003703703703703704	0.004434156378600823
4	70.60000000000001	0.005357510288065844	0.0017746913580246914	0.0030915637860082306
4	70.64	0.007029320987654321	0.0020396090534979426	0.003927469135802469
4	70.68	0.005354938271604938	0.0010133744855967079	0.0038734567901234566
4	70.72	0.004742798353909465	0.0008924897119341564	0.0032921810699588477
4	70.76	0.005033436213991769	0.0009825102880658436	0.003279320987654321
4	70.8	0.004359567901234568	0.0011805555555555556	0.0020113168724279836
4	70.84	0.004194958847736625	0.001507201646090535	0.0016358024691358025
4	70.88	0.003966049382716049	0.000985082304526749	0.0016563786008230452
4	70.92	0.0054089506172839506	0.0013091563786008231	0.002307098765432099
4	70.96000000000001	0.005146604938271605	0.0012885802469135802	0.0025462962962962965
4	71.0	0.006494341563786008	0.0015457818930041153	0.003222736625514403
4	71.04	0.00945730452674897	0.002307098765432099	0.004102366255144033
4	71.08	0.003662551440329218	0.00051440329218107	0.0026131687242798352
4	71.12	0.0038657407407407408	0.0011522633744855968	0.0022762345679012345
4	71.16	0.005036008230452675	0.0022119341563786006	0.002139917695473251
4	71.2	0.004899691358024692	0.002332818930041152	0.0020498971193415637
4	71.24	0.007597736625514403	0.0036702674897119343	0.002623456790123457
4	71.28	0.008233024691358025	0.003976337448559671	0.0025437242798353908
4	71.32000000000001	0.008482510288065844	0.004228395061728395	0.0017952674897119341
4	71.36	0.009711934156378601	0.004609053497942387	0.002219650205761317
4	71.4	0.008073559670781893	0.004261831275720164	0.0011136831275720164
4	71.44	0.009140946502057613	0.004423868312757201	0.0017335390946502057
4	71.48	0.008757716049382715	0.00463477366255144	0.0009310699588477366
4	71.52	0.014920267489711933	0.006098251028806585	0.0033796296296296296
4	71.56	0.006378600823045267	0.003145576131687243	0.0004963991769547325
4	71.60000000000001	0.006715534979423868	0.0022453703703703702	0.0015380658436213992
4	71.64	0.005460390946502058	0.0023019547325102883	0.0012834362139917696
4	71.68	0.006579218106995885	0.002839506172839506	0.0016409465020576133
4	71.72	0.006234567901234568	0.002965534979423868	0.001574074074074074
4	71.76	0.007512860082304527	0.003258744855967078	0.0024511316872427983
4	71.8	0.006396604938271605	0.002384259259259259	0.0025025720164609053
4	71.84	0.006826131687242798	0.0022222222222222222	0.0031944444444444446
4	71.88	0.0084130658436214	0.0028652263374485598	0.0039943415637860085
4	71.92	0.007654320987654321	0.0024382716049382715	0.004020061728395061
4	71.96000000000001	0.010113168724279835	0.002780349794238683	0.005151748971193416
4	72.0	0.014074074074074074	0.003058127572016461	0.007229938271604938
4	72.04	0.010480967078189301	0.001412037037037037	0.006746399176954732
4	72.08	0.009711934156378601	0.00113940329218107	0.006689814814814815
4	72.12	0.010290637860082304	0.0015277777777777779	0.00712962962962963
4	72.16	0.009282407407407408	0.0017026748971193416	0.006638374485596708
4	72.2	0.009395576131687242	0.0014814814814814814	0.006833847736625515
4	72.24	0.007127057613168724	0.0011291152263374485	0.004992283950617284
4	72.28	0.006965020576131687	0.0013194444444444445	0.004295267489711934
4	72.32000000000001	0.0062834362139917695	0.0015303497942386831	0.0032510288065843622
4	72.36	0.005025720164609054	0.0017309670781893004	0.001808127572016461
4	72.4	0.005164609053497943	0.0016640946502057613	0.0016820987654320987
4	72.44	0.003935185185185185	0.0006121399176954733	0.0017849794238683128
4	72.48	0.010712448559670781	0.0026594650205761317	0.004176954732510288
4	72.52	0.0038117283950617285	0.0006944444444444445	0.001566358024691358
4	72.56	0.004732510288065843	0.001566358024691358	0.0012654320987654322
4	72.60000000000001	0.00459104938271605	0.0014531893004115226	0.0021219135802469135
4	72.64	0.006404320987654321	0.0017463991769547326	0.0033539094650205763
4	72.68	0.005568415637860083	0.0015637860082304527	0.003284465020576132
4	72.72	0.006118827160493827	0.001190843621399177	0.0038631687242798355
4	72.76	0.00533179012345679	0.0004140946502057613	0.0044907407407407405
4	72.8	0.0076054526748971195	0.0005066872427983539	0.006221707818930041
4	72.84	0.008094135802469135	0.00028549382716049385	0.006520061728395062
4	72.88	0.008371913580246913	0.00020318930041152264	0.007152777777777778
4	72.92	0.008878600823045268	0.00012602880658436213	0.007952674897119342
4	72.96000000000001	0.013647119341563785	0.0016203703703703703	0.00960133744855967
4	73.0	0.009879115226337448	0.00015432098765432098	0.009256687242798354
4	73.04	0.010149176954732511	6.430041152263375e-05	0.009727366255144032
4	73.08	0.009963991769547325	0.0001800411522633745	0.009022633744855967
4	73.12	0.009261831275720165	3.60082304526749e-05	0.008731995884773663
4	73.16	0.008935185185185185	5.1440329218107e-06	0.008397633744855967
4	73.2	0.008127572016460905	2.57201646090535e-06	0.007554012345679012
4	73.24	0.008140432098765433	6.944444444444444e-05	0.00720164609053498
4	73.28	0.006553497942386831	7.458847736625514e-05	0.005866769547325103
4	73.32000000000001	0.004647633744855967	7.20164609053498e-05	0.004002057613168724
4	73.36	0.003881172839506173	0.000264917695473251	0.002839506172839506
4	73.4	0.0033564814814814816	6.430041152263375e-05	0.0026208847736625515
4	73.44	0.010388374485596708	0.0017541152263374487	0.005529835390946502
4	73.48	0.005187757201646091	8.74485596707819e-05	0.0044675925925925924
4	73.52	0.007327674897119342	0.00036265432098765433	0.005766460905349794
4	73.56	0.005218621399176955	0.00016203703703703703	0.004506172839506173
4	73.60000000000001	0.006149691358024691	0.00045781893004115225	0.004475308641975309
4	73.64	0.004539609053497942	0.00025205761316872427	0.003755144032921811
4	73.68	0.0047299382716049386	0.000367798353909465	0.0034439300411522634
4	73.72	0.0029886831275720165	7.716049382716049e-05	0.002512860082304527
4	73.76	0.004508744855967078	0.0005812757201646091	0.0027957818930041153
4	73.8	0.0032021604938271605	0.00033179012345679014	0.002037037037037037
4	73.84	0.004693930041152264	0.0010982510288065845	0.0016846707818930042
4	73.88	0.004411008230452675	0.0015457818930041153	0.0013117283950617284
4	73.92	0.011936728395061729	0.0036059670781893004	0.0038580246913580245
4	73.96000000000001	0.007034465020576132	0.0029603909465020575	0.001388888888888889
4	74.0	0.008801440329218107	0.004130658436213992	0.0013040123456790123
4	74.04	0.011309156378600823	0.004832818930041153	0.0017103909465020577
4	74.08	0.011373456790123457	0.004742798353909465	0.000977366255144033
4	74.12	0.013101851851851852	0.005393518518518519	0.0015612139917695472
4	74.16	0.011728395061728396	0.005154320987654321	0.0008436213991769547
4	74.2	0.013225308641975308	0.005877057613168724	0.0016949588477366256
4	74.24	0.009858539094650206	0.005172325102880658	0.0006867283950617284
4	74.28	0.010169753086419753	0.005303497942386832	0.0012088477366255144
4	74.32000000000001	0.007842078189300411	0.004194958847736625	0.0009387860082304527
4	74.36	0.008325617283950617	0.004014917695473251	0.001882716049382716
4	74.4	0.014963991769547325	0.005982510288065844	0.004776234567901235
4	74.44	0.010051440329218108	0.0028600823045267488	0.004722222222222222
4	74.48	0.01173611111111111	0.0026568930041152264	0.006800411522633745
4	74.52	0.012878086419753087	0.0030375514403292183	0.007705761316872428
4	74.56	0.01443672839506173	0.0034799382716049383	0.008852880658436214
4	74.60000000000001	0.012412551440329218	0.00283179012345679	0.007944958847736626
4	74.64	0.013302469135802469	0.003233024691358025	0.007875514403292181
4	74.68	0.011694958847736626	0.0023019547325102883	0.0072608024691358025
4	74.72	0.011525205761316873	0.0021527777777777778	0.006805555555555555
4	74.76	0.00952932098765432	0.0016949588477366256	0.005398662551440329
4	74.8	0.009619341563786007	0.0020396090534979426	0.004987139917695473
4	74.84	0.007623456790123457	0.0018364197530864198	0.0035339506172839506
4	74.88	0.013420781893004115	0.004128086419753086	0.004369855967078189
4	74.92	0.010282921810699588	0.003256172839506173	0.001977880658436214
4	74.96000000000001	0.011026234567901234	0.003840020576131687	0.00165380658436214
4	75.0	0.013461934156378601	0.004783950617283951	0.002361111111111111
4	75.04	0.015704732510288064	0.006818415637860082	0.002381687242798354
4	75.08	0.01871141975308642	0.008459362139917695	0.0028575102880658435
4	75.12	0.01737139917695473	0.008024691358024692	0.0024074074074074076
4	75.16	0.01985082304526749	0.009879115226337448	0.003042695473251029
4	75.2	0.016887860082304525	0.007736625514403292	0.0032150205761316874
4	75.24	0.015406378600823046	0.007211934156378601	0.0027752057613168726
4	75.28	0.013443930041152264	0.006247427983539095	0.001851851851851852
4	75.32000000000001	0.012656893004115226	0.005779320987654321	0.001610082304526749
4	75.36	0.015650720164609052	0.005992798353909465	0.0031584362139917698
4	75.4	0.010010288065843621	0.003973765432098765	0.0010751028806584362
4	75.44	0.009243827160493828	0.003930041152263374	0.0010416666666666667
4	75.48	0.008173868312757201	0.0032921810699588477	0.0010853909465020576
4	75.52	0.007939814814814814	0.003070987654320988	0.001051954732510288
4	75.56	0.00669238683127572	0.002515432098765432	0.0009079218106995885
4	75.60000000000001	0.00606738683127572	0.002381687242798354	0.0010468106995884774
4	75.64	0.004825102880658436	0.0019444444444444444	0.0007510288065843622
4	75.68	0.004292695473251029	0.0017335390946502057	0.0011702674897119342
4	75.72	0.0021347736625514403	0.0007638888888888889	0.0008436213991769547
4	75.76	0.0049845679012345675	0.002109053497942387	0.0018647119341563786
4	75.8	0.005558127572016461	0.0028575102880658435	0.0018724279835390946
4	75.84	0.012327674897119341	0.005432098765432099	0.003652263374485597
4	75.88	0.008184156378600822	0.004534465020576132	0.0021630658436213993
4	75.92	0.010493827160493827	0.0062139917695473255	0.0025694444444444445
4	75.96000000000001	0.011828703703703704	0.007175925925925926	0.0025797325102880657
4	76.0	0.013181584362139918	0.008312757201646091	0.0026157407407407405
4	76.04	0.014891975308641975	0.009254115226337449	0.003022119341563786
4	76.08	0.014691358024691358	0.009266975308641975	0.0024897119341563785
4	76.12	0.015887345679012347	0.009521604938271606	0.0028137860082304528
4	76.16	0.013876028806584362	0.008150720164609054	0.0020910493827160496
4	76.2	0.013554526748971193	0.007294238683127572	0.0020730452674897117
4	76.24	0.012757201646090535	0.006319444444444444	0.00209619341563786
4	76.28	0.013199588477366256	0.005969650205761317	0.0027211934156378603
4	76.32000000000001	0.016280864197530866	0.00636059670781893	0.003945473251028807
4	76.36	0.011098251028806584	0.0045190329218107	0.001970164609053498
4	76.4	0.009012345679012346	0.003611111111111111	0.0013271604938271606
4	76.44	0.008184156378600822	0.003145576131687243	0.0011239711934156378
4	76.48	0.007319958847736625	0.002332818930041152	0.0012628600823045267
4	76.52	0.0058590534979423865	0.001815843621399177	0.0009696502057613169
4	76.56	0.005861625514403292	0.0015432098765432098	0.0015303497942386831
4	76.60000000000001	0.0040174897119341565	0.0013117283950617284	0.0005504115226337449
4	76.64	0.004320987654320987	0.0010879629629629629	0.0012757201646090535
4	76.68	0.0030504115226337447	0.0007175925925925926	0.0008539094650205761
4	76.72	0.0037448559670781893	0.0008770576131687243	0.0013091563786008231
4	76.76	0.002271090534979424	0.0003832304526748971	0.0012911522633744857
4	76.8	0.00805298353909465	0.0022016460905349795	0.0030889917695473253
4	76.84	0.0012654320987654322	7.458847736625514e-05	0.001000514403292181
4	76.88	0.0029886831275720165	0.000727880658436214	0.0011496913580246913
4	76.92	0.004904835390946502	0.0012962962962962963	0.0015329218106995884
4	76.96000000000001	0.008258744855967079	0.0022093621399176954	0.0025925925925925925
4	77.0	0.010236625514403292	0.002880658436213992	0.003551954732510288
4	77.04	0.01261059670781893	0.0036599794238683127	0.004861111111111111
4	77.08	0.015056584362139918	0.00474022633744856	0.0062037037037037035
4	77.12	0.014480452674897119	0.004909979423868313	0.00613940329218107
4	77.16	0.016296296296296295	0.005861625514403292	0.006862139917695473
4	77.2	0.016095679012345678	0.006175411522633745	0.007139917695473251
4	77.24	0.017698045267489713	0.00742798353909465	0.00786522633744856
4	77.28	0.021638374485596707	0.009243827160493828	0.008297325102880658
4	77.32000000000001	0.016370884773662553	0.008544238683127573	0.00555298353909465
4	77.36	0.015097736625514403	0.008657407407407407	0.004459876543209876
4	77.4	0.014354423868312757	0.007996399176954733	0.004416152263374486
4	77.44	0.0109619341563786	0.006435185185185185	0.0027957818930041153
4	77.48	0.011123971193415638	0.006141975308641976	0.002800925925925926
4	77.52	0.009223251028806584	0.005213477366255144	0.0018672839506172839
4	77.56	0.008438786008230453	0.004799382716049383	0.00102880658436214
4	77.60000000000001	0.007978395061728394	0.0043852880658436216	0.0007947530864197531
4	77.64	0.0073173868312757205	0.0037371399176954734	0.0004475308641975309
4	77.68	0.007921810699588477	0.003544238683127572	0.0011625514403292181
4	77.72	0.006015946502057613	0.002978395061728395	0.00021862139917695473
4	77.76	0.01287037037037037	0.004925411522633745	0.003070987654320988
4	77.8	0.006607510288065843	0.002235082304526749	0.0003420781893004115
4	77.84	0.00841820987654321	0.002235082304526749	0.0004552469135802469
4	77.88	0.0088940329218107	0.0019187242798353909	0.00025977366255144034
4	77.92	0.011234567901234569	0.0029449588477366254	0.0004963991769547325
4	77.96000000000001	0.009876543209876543	0.002728909465020576	0.00030864197530864197
4	78.0	0.009907407407407408	0.0030632716049382716	0.0007998971193415638
4	78.04	0.008441358024691358	0.0029295267489711932	0.00038580246913580245
4	78.08	0.008292181069958847	0.0038117283950617285	0.0006198559670781893
4	78.12	0.008942901234567901	0.0046965020576131685	0.0008796296296296296
4	78.16	0.007878086419753086	0.0052031893004115225	0.0001800411522633745
4	78.2	0.009843106995884773	0.006172839506172839	0.0009593621399176954
4	78.24	0.014727366255144033	0.008083847736625514	0.0022762345679012345
4	78.28	0.010411522633744856	0.0063631687242798355	0.0013091563786008231
4	78.32000000000001	0.010465534979423869	0.006468621399176954	0.0012834362139917696
4	78.36	0.012523148148148148	0.007103909465020576	0.0022633744855967077
4	78.4	0.012659465020576131	0.007001028806584362	0.002800925925925926
4	78.44	0.014693930041152263	0.007163065843621399	0.004465020576131688
4	78.48	0.014027777777777778	0.0066975308641975305	0.004205246913580247
4	78.52	0.014027777777777778	0.00632201646090535	0.005059156378600823
4	78.56	0.013613683127572017	0.0057073045267489715	0.005396090534979424
4	78.60000000000001	0.0137011316872428	0.005704732510288066	0.005691872427983539
4	78.64	0.013101851851851852	0.005190329218106996	0.0059156378600823045
4	78.68	0.011319444444444444	0.003464506172839506	0.005825617283950617
4	78.72	0.015910493827160494	0.0050411522633744855	0.007147633744855967
4	78.76	0.009598765432098765	0.0024742798353909463	0.005442386831275721
4	78.8	0.009655349794238682	0.0028215020576131686	0.005105452674897119
4	78.84	0.007700617283950617	0.0021630658436213993	0.0044675925925925924
4	78.88	0.007412551440329218	0.0021733539094650205	0.004323559670781893
4	78.92	0.005347222222222222	0.0008050411522633745	0.0041563786008230455
4	78.96000000000001	0.005498971193415638	0.0006790123456790123	0.004241255144032922
4	79.0	0.004272119341563786	0.0003935185185185185	0.0035108024691358026
4	79.04	0.004135802469135802	0.0005169753086419753	0.003029835390946502
4	79.08	0.004323559670781893	0.0005426954732510288	0.003022119341563786
4	79.12	0.004151234567901235	0.00048353909465020576	0.0030992798353909464
4	79.16	0.005542695473251029	0.001337448559670782	0.003145576131687243
4	79.2	0.010661008230452676	0.0027211934156378603	0.004331275720164609
4	79.24	0.008904320987654321	0.001772119341563786	0.00356738683127572
4	79.28	0.009323559670781892	0.0021013374485596707	0.002816358024691358
4	79.32000000000001	0.011851851851851851	0.00411522633744856	0.0026337448559670784
4	79.36	0.013793724279835391	0.005653292181069959	0.0019521604938271605
4	79.4	0.016064814814814816	0.006568930041152264	0.0022016460905349795
4	79.44	0.014722222222222222	0.0064789094650205764	0.0014969135802469136
4	79.48	0.01624485596707819	0.0074794238683127574	0.0020344650205761316
4	79.52	0.012664609053497942	0.006592078189300412	0.0015689300411522633
4	79.56	0.011370884773662552	0.006195987654320988	0.0016049382716049382
4	79.60000000000001	0.010426954732510287	0.005540123456790123	0.0021733539094650205
4	79.64	0.00992798353909465	0.005275205761316872	0.0020601851851851853
4	79.68	0.01622170781893004	0.006640946502057613	0.004320987654320987
4	79.72	0.008955761316872427	0.004068930041152263	0.002322530864197531
4	79.76	0.009364711934156379	0.0041229423868312754	0.0022530864197530865
4	79.8	0.008500514403292182	0.003855452674897119	0.0018467078189300411
4	79.84	0.008976337448559671	0.003809156378600823	0.0019058641975308642
4	79.88	0.007816358024691357	0.003096707818930041	0.001412037037037037
4	79.92	0.009272119341563786	0.0029578189300411522	0.0020859053497942386
4	79.96000000000001	0.009092078189300412	0.0025848765432098767	0.0021373456790123456
4	80.0	0.009714506172839506	0.002448559670781893	0.0027854938271604937
4	80.04	0.00896604938271605	0.0020087448559670783	0.0022530864197530865
4	80.08	0.008593106995884774	0.0017618312757201645	0.0026877572016460907
4	80.12	0.008958333333333334	0.0020781893004115227	0.0024176954732510287
4	80.16	0.014498456790123456	0.004169238683127572	0.0035956790123456792
4	80.2	0.007726337448559671	0.001808127572016461	0.0018467078189300411
4	80.24	0.007541152263374485	0.0019367283950617283	0.0016306584362139917
4	80.28	0.008199588477366255	0.0026183127572016462	0.0016666666666666668
4	80.32000000000001	0.00775977366255144	0.0029140946502057615	0.0014506172839506173
4	80.36	0.0075	0.0030015432098765434	0.0017155349794238683
4	80.4	0.006589506172839506	0.0027983539094650206	0.001574074074074074
4	80.44	0.007309670781893004	0.002993827160493827	0.0018287037037037037
4	80.48	0.006231995884773663	0.002970679012345679	0.0008384773662551441
4	80.52	0.008194444444444445	0.003726851851851852	0.0011574074074074073
4	80.56	0.006923868312757202	0.0032921810699588477	0.0007716049382716049
4	80.60000000000001	0.007196502057613169	0.003096707818930041	0.0012680041152263375
4	80.64	0.01231224279835391	0.004194958847736625	0.003881172839506173
4	80.68	0.007929526748971193	0.002242798353909465	0.003168724279835391
4	80.72	0.008186728395061729	0.0024022633744855966	0.0032381687242798354
4	80.76	0.008029835390946502	0.002227366255144033	0.0030118312757201646
4	80.8	0.00929783950617284	0.002456275720164609	0.003575102880658436
4	80.84	0.008292181069958847	0.0020396090534979426	0.0032021604938271605
4	80.88	0.00936985596707819	0.002420267489711934	0.003989197530864197
4	80.92	0.00941872427983539	0.0022736625514403292	0.00411522633744856
4	80.96000000000001	0.009951131687242798	0.002463991769547325	0.004184670781893004
4	81.0	0.008912037037037038	0.0018647119341563786	0.0037757201646090536
4	81.04	0.009364711934156379	0.002029320987654321	0.003922325102880659
4	81.08	0.007142489711934157	0.0012731481481481483	0.003168724279835391
4	81.12	0.012109053497942387	0.0027109053497942387	0.005213477366255144
4	81.16	0.006828703703703704	0.0003780864197530864	0.004107510288065844
4	81.2	0.0067078189300411525	0.0012448559670781892	0.004218106995884774
4	81.24	0.008431069958847737	0.002052469135802469	0.004819958847736626
4	81.28	0.008963477366255143	0.0020498971193415637	0.005393518518518519
4	81.32000000000001	0.011059670781893004	0.002597736625514403	0.006111111111111111
4	81.36	0.010802469135802469	0.0023559670781893006	0.006309156378600823
4	81.4	0.0128369341563786	0.0028626543209876545	0.0070524691358024695
4	81.44	0.012181069958847737	0.0025797325102880657	0.007034465020576132
4	81.48	0.013811728395061729	0.0037011316872427986	0.007512860082304527
4	81.52	0.013081275720164608	0.0036445473251028805	0.0074202674897119346
4	81.56	0.014169238683127573	0.004086934156378601	0.0077777777777777776
4	81.60000000000001	0.017142489711934158	0.004804526748971193	0.00856738683127572
4	81.64	0.013428497942386831	0.003022119341563786	0.008029835390946502
4	81.68	0.013266460905349794	0.002281378600823045	0.008099279835390947
4	81.72	0.012348251028806585	0.0018441358024691358	0.008209876543209876
4	81.76	0.013405349794238684	0.002515432098765432	0.008569958847736625
4	81.8	0.012929526748971193	0.0026800411522633744	0.008765432098765432
4	81.84	0.013891460905349795	0.003068415637860082	0.009308127572016461
4	81.88	0.012777777777777779	0.0025180041152263375	0.008991769547325102
4	81.92	0.013330761316872428	0.0021656378600823046	0.009248971193415638
4	81.96000000000001	0.01231224279835391	0.0016640946502057613	0.00915895061728395
4	82.0	0.014058641975308641	0.0030375514403292183	0.008973765432098765
4	82.04	0.01425925925925926	0.0037731481481481483	0.008564814814814815
4	82.08	0.02319187242798354	0.00647119341563786	0.009886831275720164
4	82.12	0.02823559670781893	0.00636574074074074	0.007924382716049382
4	82.16	0.025352366255144032	0.008050411522633746	0.007124485596707819
4	82.2	0.025136316872427983	0.008333333333333333	0.006733539094650205
4	82.24	0.023212448559670782	0.008143004115226338	0.005933641975308642
[truncated: 2,722 more rows]
