# Supplementary material for: Cultural Artifacts Transform Embodied Practice: How a Sommelier Card Shapes the Behavior of Dyads Engaged in Wine Tasting
Source: Front Psychol. 2019 Dec 6;10:2671. doi: 10.3389/fpsyg.2019.02671 (PMC6915083; doi:10.3389/fpsyg.2019.02671)
Supplement: DATA SHEET S3 — Raw data files (descriptions in README.txt files). [file Data_Sheet_3.zip › Supplementary_3_raw_experimental_data/frame_difference_movement/s76-2-20140609182233.csv]

Range	Time	Overall	ROI0	ROI1
-1	-1.0	1.0	0.10780092592592593	0.17752314814814815
1	0.0	0.0	0.0	0.0
1	0.04	0.1929809670781893	0.03804783950617284	0.016373456790123458
1	0.08	0.19332561728395062	0.041247427983539094	0.010180041152263375
1	0.12	0.20069701646090535	0.044866255144032925	0.00963477366255144
1	0.16	0.20738425925925927	0.04864711934156379	0.008227880658436213
1	0.2	0.22030349794238682	0.05503343621399177	0.01219650205761317
1	0.24	0.21415637860082304	0.0591332304526749	0.01433641975308642
1	0.28	0.21844393004115226	0.057849794238683125	0.03194958847736625
1	0.32	0.2096090534979424	0.054758230452674896	0.043973765432098764
1	0.36	0.2010545267489712	0.04581275720164609	0.048320473251028805
1	0.4	0.19199331275720163	0.03909722222222222	0.052170781893004115
1	0.44	0.1987448559670782	0.03426697530864198	0.06274948559670782
1	0.48	0.20815843621399177	0.029796810699588477	0.07334619341563786
1	0.52	0.20347479423868312	0.02415895061728395	0.0760519547325103
1	0.56	0.21140946502057614	0.02102366255144033	0.08295010288065843
1	0.6	0.22045267489711934	0.01838477366255144	0.08972222222222222
1	0.64	0.22690072016460905	0.015864197530864196	0.08911779835390947
1	0.68	0.2260108024691358	0.008135288065843621	0.09219393004115227
1	0.72	0.2295164609053498	0.0026414609053497943	0.09168724279835391
1	0.76	0.2005272633744856	6.944444444444444e-05	0.08747427983539095
1	0.8	0.18387088477366256	0.001838991769547325	0.08273148148148148
1	0.84	0.15406635802469135	0.0002160493827160494	0.07363940329218106
1	0.88	0.14782664609053497	0.0032407407407407406	0.06042181069958848
1	0.92	0.09939557613168724	0.00036265432098765433	0.02340277777777778
1	0.96	0.08614454732510288	0.006342592592592592	0.014354423868312757
1	1.0	0.03552211934156379	0.0007561728395061729	0.006417181069958848
1	1.04	0.048863168724279836	0.003220164609053498	0.007911522633744856
1	1.08	0.11983796296296297	0.02404320987654321	0.03315072016460905
1	1.12	0.17315843621399177	0.04497685185185185	0.06541152263374486
1	1.16	0.20124228395061727	0.03179012345679012	0.07826646090534979
1	1.2	0.20092849794238682	0.024791666666666667	0.068369341563786
1	1.24	0.1766358024691358	0.02816872427983539	0.05537294238683128
1	1.28	0.1339326131687243	0.018569958847736625	0.036391460905349796
1	1.32	0.10908179012345678	0.012641460905349794	0.02949074074074074
1	1.36	0.10545781893004115	0.012654320987654321	0.022093621399176956
1	1.4000000000000001	0.10814814814814815	0.0072145061728395065	0.02701388888888889
1	1.44	0.10815586419753087	0.004246399176954733	0.035012860082304524
1	1.48	0.09315586419753086	0.002183641975308642	0.035756172839506176
1	1.52	0.08093364197530864	0.0023148148148148147	0.031911008230452675
1	1.56	0.07268261316872428	0.0023662551440329217	0.02819187242798354
1	1.6	0.06516203703703703	0.002713477366255144	0.025344650205761318
1	1.6400000000000001	0.06414351851851852	0.003351337448559671	0.02474022633744856
1	1.68	0.0788477366255144	0.00404320987654321	0.030213477366255143
1	1.72	0.13290123456790123	0.003868312757201646	0.059318415637860084
1	1.76	0.10943672839506173	0.004786522633744856	0.04743055555555555
1	1.8	0.048443930041152265	0.0045704732510288065	0.017685185185185186
1	1.84	0.03778292181069959	0.005396090534979424	0.008420781893004116
1	1.8800000000000001	0.016286008230452675	0.004853395061728395	0.0025771604938271604
1	1.92	0.03734310699588477	0.007127057613168724	0.010748456790123456
1	1.96	0.02511574074074074	0.004508744855967078	0.007381687242798354
1	2.0	0.028896604938271606	0.004632201646090535	0.009727366255144032
1	2.04	0.04396090534979424	0.0038425925925925928	0.018621399176954732
1	2.08	0.07650462962962963	0.0038503086419753086	0.035715020576131684
1	2.12	0.14221965020576133	0.003227880658436214	0.048155864197530866
1	2.16	0.1722093621399177	0.002602880658436214	0.07264917695473251
1	2.2	0.1153369341563786	0.00290380658436214	0.058191872427983536
1	2.24	0.02815843621399177	0.0018569958847736625	0.0007330246913580247
1	2.2800000000000002	0.005606995884773662	0.0021604938271604936	0.000558127572016461
1	2.32	0.004418724279835391	0.001242283950617284	0.0007896090534979424
1	2.36	0.007641460905349794	0.002337962962962963	0.001324588477366255
1	2.4	0.014295267489711935	0.0038580246913580245	0.0032664609053497944
1	2.44	0.007983539094650206	0.0029243827160493827	0.0014763374485596708
1	2.48	0.006162551440329218	0.0027469135802469136	0.0010262345679012345
1	2.52	0.007790637860082304	0.00367798353909465	0.001455761316872428
1	2.56	0.007528292181069959	0.003906893004115226	0.0010159465020576131
1	2.6	0.007584876543209876	0.003472222222222222	0.0016409465020576133
1	2.64	0.006965020576131687	0.00334619341563786	0.0019573045267489713
1	2.68	0.008762860082304527	0.00474537037037037	0.00205761316872428
1	2.72	0.008541666666666666	0.0035853909465020577	0.002595164609053498
1	2.7600000000000002	0.01003858024691358	0.0035570987654320986	0.0042258230452674895
1	2.8000000000000003	0.015910493827160494	0.004681069958847737	0.007394547325102881
1	2.84	0.019549897119341565	0.005360082304526749	0.009434156378600823
1	2.88	0.029853395061728395	0.006898148148148148	0.013791152263374486
1	2.92	0.023215020576131687	0.004791666666666666	0.012880658436213992
1	2.96	0.02375	0.004338991769547325	0.013153292181069958
1	3.0	0.02290895061728395	0.003927469135802469	0.013793724279835391
1	3.04	0.023415637860082304	0.0035313786008230453	0.014969135802469136
1	3.08	0.020766460905349796	0.0028575102880658435	0.013845164609053499
1	3.12	0.015974794238683126	0.0027443415637860083	0.00977366255144033
2	3.16	0.013348765432098765	0.0022993827160493825	0.007885802469135802
2	3.2	0.014760802469135803	0.0025257201646090533	0.009948559670781893
2	3.24	0.015964506172839506	0.0021733539094650205	0.011705246913580247
2	3.2800000000000002	0.013410493827160494	0.001463477366255144	0.01088991769547325
2	3.3200000000000003	0.014781378600823045	0.0014068930041152264	0.012155349794238683
2	3.36	0.020781893004115225	0.0025797325102880657	0.01327417695473251
2	3.4	0.01392746913580247	0.0006635802469135803	0.01132716049382716
2	3.44	0.012489711934156378	0.0008384773662551441	0.01021604938271605
2	3.48	0.012916666666666667	0.0011008230452674897	0.009732510288065844
2	3.52	0.010902777777777779	0.0010905349794238684	0.008222736625514404
2	3.56	0.012314814814814815	0.0009747942386831276	0.009465020576131687
2	3.6	0.01459619341563786	0.001440329218106996	0.011998456790123457
2	3.64	0.019760802469135804	0.0025334362139917696	0.015126028806584361
2	3.68	0.020108024691358025	0.004171810699588477	0.013873456790123457
2	3.72	0.023636831275720166	0.006167695473251029	0.014660493827160493
2	3.7600000000000002	0.02565329218106996	0.007541152263374485	0.014871399176954733
2	3.8000000000000003	0.027337962962962963	0.007281378600823046	0.016278292181069957
2	3.84	0.03943415637860082	0.00940843621399177	0.02185699588477366
2	3.88	0.03131172839506173	0.006520061728395062	0.020661008230452676
2	3.92	0.03280864197530864	0.006090534979423868	0.02200360082304527
2	3.96	0.03274948559670782	0.006185699588477366	0.022070473251028806
2	4.0	0.032276234567901234	0.004951131687242798	0.021604938271604937
2	4.04	0.0316820987654321	0.0044675925925925924	0.020848765432098765
2	4.08	0.031414609053497945	0.003996913580246913	0.020167181069958847
2	4.12	0.02893261316872428	0.003472222222222222	0.01864454732510288
2	4.16	0.02942901234567901	0.0031507201646090535	0.01899434156378601
2	4.2	0.028117283950617283	0.003096707818930041	0.017420267489711934
2	4.24	0.026872427983539095	0.002741769547325103	0.015987654320987654
2	4.28	0.027170781893004117	0.0027752057613168726	0.01664866255144033
2	4.32	0.031082818930041153	0.0035339506172839506	0.01845164609053498
2	4.36	0.02352880658436214	0.002088477366255144	0.015848765432098764
2	4.4	0.021844135802469137	0.0020318930041152263	0.013834876543209876
2	4.44	0.019135802469135803	0.001712962962962963	0.01172067901234568
2	4.48	0.015288065843621398	0.0014326131687242799	0.009501028806584362
2	4.5200000000000005	0.015673868312757203	0.0009439300411522634	0.010594135802469136
2	4.5600000000000005	0.014333847736625514	0.00038580246913580245	0.010684156378600823
2	4.6000000000000005	0.013863168724279836	0.0004063786008230453	0.01054783950617284
2	4.64	0.011378600823045268	0.0005812757201646091	0.008870884773662551
2	4.68	0.011453189300411523	0.001059670781893004	0.007996399176954733
2	4.72	0.011903292181069959	0.0011522633744855968	0.00716820987654321
2	4.76	0.010457818930041152	0.000977366255144033	0.006530349794238683
2	4.8	0.017301954732510286	0.002283950617283951	0.008251028806584362
2	4.84	0.005429526748971194	0.0004218106995884774	0.004125514403292181
2	4.88	0.005249485596707819	0.00040380658436213994	0.0035416666666666665
2	4.92	0.005295781893004115	0.0003523662551440329	0.002803497942386831
2	4.96	0.005262345679012345	0.0006558641975308642	0.002471707818930041
2	5.0	0.0036059670781893004	0.00040380658436213994	0.0020036008230452677
2	5.04	0.0037705761316872426	0.00042695473251028805	0.0019315843621399177
2	5.08	0.0012680041152263375	2.05761316872428e-05	0.0010802469135802468
2	5.12	0.002183641975308642	0.0002777777777777778	0.0011728395061728395
2	5.16	0.0020318930041152263	3.8580246913580246e-05	0.001574074074074074
2	5.2	0.0038117283950617285	0.00010545267489711934	0.002397119341563786
2	5.24	0.0028420781893004113	4.11522633744856e-05	0.0022633744855967077
2	5.28	0.010347222222222223	0.0016640946502057613	0.004261831275720164
2	5.32	0.001440329218106996	0.00018775720164609054	0.000882201646090535
2	5.36	0.002993827160493827	0.0004886831275720165	0.001970164609053498
2	5.4	0.004940843621399177	0.000573559670781893	0.0028600823045267488
2	5.44	0.0044444444444444444	0.0005118312757201646	0.0028060699588477365
2	5.48	0.005336934156378601	0.0008770576131687243	0.002685185185185185
2	5.5200000000000005	0.0033487654320987653	0.0005761316872427984	0.0008641975308641976
2	5.5600000000000005	0.004760802469135803	0.0011831275720164609	0.0013631687242798354
2	5.6000000000000005	0.006656378600823045	0.0010776748971193415	0.0029886831275720165
2	5.64	0.009840534979423868	0.00198559670781893	0.0042309670781893
2	5.68	0.011782407407407408	0.001352880658436214	0.005817901234567901
2	5.72	0.01593878600823045	0.0022762345679012345	0.0077777777777777776
2	5.76	0.023708847736625516	0.003523662551440329	0.011486625514403293
2	5.8	0.02186471193415638	0.002752057613168724	0.011496913580246914
2	5.84	0.026419753086419754	0.003713991769547325	0.013914609053497942
2	5.88	0.028852880658436213	0.003855452674897119	0.015511831275720164
2	5.92	0.032541152263374486	0.004320987654320987	0.017602880658436213
2	5.96	0.034588477366255144	0.004369855967078189	0.019194958847736626
2	6.0	0.040118312757201645	0.00496656378600823	0.022888374485596708
2	6.04	0.04014917695473251	0.004873971193415638	0.02273662551440329
2	6.08	0.042849794238683125	0.005285493827160494	0.024305555555555556
2	6.12	0.04108539094650206	0.005051440329218107	0.022487139917695475
2	6.16	0.04036522633744856	0.005396090534979424	0.021643518518518517
2	6.2	0.03810956790123457	0.005375514403292181	0.020239197530864197
2	6.24	0.043040123456790126	0.007147633744855967	0.021159979423868314
2	6.28	0.03477366255144033	0.005709876543209876	0.017546296296296296
2	6.32	0.033806584362139916	0.005969650205761317	0.016450617283950617
2	6.36	0.032669753086419756	0.006057098765432099	0.015632716049382715
2	6.4	0.029583333333333333	0.006183127572016461	0.013374485596707819
2	6.44	0.028930041152263376	0.006903292181069959	0.012260802469135803
2	6.48	0.027489711934156377	0.007744341563786008	0.010511831275720165
2	6.5200000000000005	0.027379115226337448	0.007749485596707819	0.010208333333333333
2	6.5600000000000005	0.023976337448559672	0.007091049382716049	0.00856224279835391
2	6.6000000000000005	0.02614454732510288	0.007592592592592593	0.010169753086419753
2	6.640000000000001	0.022103909465020576	0.007132201646090535	0.007286522633744856
2	6.68	0.021525205761316873	0.007361111111111111	0.0061574074074074074
2	6.72	0.02662037037037037	0.007654320987654321	0.00882716049382716
2	6.76	0.020974794238683127	0.006808127572016461	0.005841049382716049
2	6.8	0.020488683127572016	0.006376028806584362	0.006247427983539095
2	6.84	0.020264917695473252	0.006123971193415637	0.007199074074074074
2	6.88	0.02007716049382716	0.0059619341563786005	0.007926954732510288
2	6.92	0.01739969135802469	0.005462962962962963	0.0064326131687242796
2	6.96	0.015748456790123457	0.005601851851851852	0.004997427983539094
2	7.0	0.013891460905349795	0.00415895061728395	0.004827674897119341
2	7.04	0.01757201646090535	0.0053395061728395065	0.00709619341563786
2	7.08	0.017816358024691357	0.005218621399176955	0.008027263374485597
2	7.12	0.020156893004115228	0.004837962962962963	0.010311213991769548
2	7.16	0.01839763374485597	0.00356738683127572	0.010138888888888888
2	7.2	0.02760030864197531	0.005354938271604938	0.014400720164609054
2	7.24	0.017641460905349793	0.0024279835390946503	0.010262345679012345
2	7.28	0.019326131687242797	0.002654320987654321	0.011430041152263374
2	7.32	0.017448559670781894	0.001926440329218107	0.010817901234567901
2	7.36	0.017397119341563787	0.0018621399176954733	0.010892489711934156
2	7.4	0.01824588477366255	0.002242798353909465	0.011748971193415638
2	7.44	0.016280864197530866	0.0022247942386831275	0.010434670781893004
2	7.48	0.01565329218106996	0.0025025720164609053	0.00986111111111111
2	7.5200000000000005	0.015190329218106997	0.0032818930041152265	0.008554526748971194
2	7.5600000000000005	0.015771604938271604	0.004287551440329218	0.008117283950617284
2	7.6000000000000005	0.013747427983539095	0.0043852880658436216	0.006013374485596708
2	7.640000000000001	0.014194958847736626	0.005069444444444444	0.0057304526748971196
2	7.68	0.01897119341563786	0.006095679012345679	0.007235082304526749
2	7.72	0.013181584362139918	0.005411522633744856	0.004429012345679013
2	7.76	0.014516460905349794	0.006520061728395062	0.00426440329218107
2	7.8	0.01676954732510288	0.008258744855967079	0.004449588477366255
2	7.84	0.017718621399176956	0.0095190329218107	0.003703703703703704
2	7.88	0.017031893004115225	0.010097736625514404	0.002736625514403292
2	7.92	0.016612654320987654	0.010046296296296296	0.0018492798353909464
2	7.96	0.016970164609053498	0.009338991769547325	0.0028858024691358025
2	8.0	0.017111625514403293	0.00896604938271605	0.0033770576131687243
2	8.040000000000001	0.014691358024691358	0.007716049382716049	0.003094135802469136
2	8.08	0.012518004115226338	0.006427469135802469	0.0027443415637860083
2	8.120000000000001	0.008888888888888889	0.005200617283950618	0.0013863168724279834
2	8.16	0.016962448559670783	0.007175925925925926	0.004902263374485597
2	8.2	0.011082818930041153	0.006082818930041152	0.0033436213991769547
2	8.24	0.012888374485596708	0.006792695473251029	0.0038117283950617285
2	8.28	0.010892489711934156	0.006219135802469136	0.002970679012345679
2	8.32	0.012448559670781893	0.006682098765432099	0.003662551440329218
2	8.36	0.013361625514403293	0.006057098765432099	0.005455246913580247
2	8.4	0.01350051440329218	0.004454732510288066	0.007343106995884773
2	8.44	0.01573559670781893	0.004863683127572016	0.009025205761316872
2	8.48	0.015234053497942386	0.0038348765432098765	0.00960133744855967
2	8.52	0.018768004115226337	0.005015432098765432	0.011015946502057613
2	8.56	0.01906635802469136	0.004511316872427984	0.012188786008230453
2	8.6	0.022152777777777778	0.005725308641975309	0.013551954732510288
2	8.64	0.027800925925925927	0.006622942386831276	0.015810185185185184
2	8.68	0.025905349794238683	0.005895061728395061	0.01640432098765432
2	8.72	0.026152263374485597	0.006144547325102881	0.01631687242798354
2	8.76	0.02988425925925926	0.007291666666666667	0.018130144032921812
2	8.8	0.02637088477366255	0.00676440329218107	0.01543724279835391
2	8.84	0.027366255144032924	0.007669753086419753	0.015419238683127572
2	8.88	0.026702674897119343	0.007852366255144032	0.01434670781893004
2	8.92	0.025138888888888888	0.006931584362139918	0.013415637860082305
2	8.96	0.0228369341563786	0.0058590534979423865	0.01188014403292181
2	9.0	0.01765946502057613	0.004403292181069959	0.008868312757201647
2	9.040000000000001	0.016875	0.004310699588477366	0.0084619341563786
2	9.08	0.013081275720164608	0.0037345679012345677	0.006144547325102881
2	9.120000000000001	0.020455246913580246	0.005457818930041152	0.008698559670781893
2	9.16	0.012157921810699588	0.0030838477366255143	0.004801954732510288
2	9.200000000000001	0.013222736625514403	0.004045781893004115	0.004465020576131688
2	9.24	0.012487139917695473	0.004655349794238683	0.003227880658436214
2	9.28	0.017088477366255145	0.006612654320987654	0.005429526748971194
2	9.32	0.019300411522633745	0.00779320987654321	0.006219135802469136
2	9.36	0.021280864197530863	0.008945473251028806	0.007515432098765432
2	9.4	0.02279835390946502	0.008811728395061728	0.00940843621399177
2	9.44	0.02283179012345679	0.008503086419753086	0.009732510288065844
2	9.48	0.024462448559670783	0.009220679012345679	0.010882201646090535
2	9.52	0.02498971193415638	0.007893518518518518	0.012186213991769548
2	9.56	0.028140432098765433	0.00863940329218107	0.01397119341563786
2	9.6	0.031093106995884773	0.009202674897119342	0.014534465020576131
2	9.64	0.023171296296296297	0.006401748971193415	0.011617798353909465
2	9.68	0.020339506172839507	0.005390946502057613	0.009454732510288066
2	9.72	0.020820473251028808	0.006424897119341564	0.00783179012345679
2	9.76	0.019675925925925927	0.005715020576131687	0.008364197530864198
2	9.8	0.021751543209876545	0.0057073045267489715	0.01102366255144033
2	9.84	0.021854423868312756	0.004284979423868312	0.011656378600823046
2	9.88	0.02396604938271605	0.004084362139917696	0.011872427983539095
2	9.92	0.023706275720164607	0.0034979423868312758	0.012145061728395062
2	9.96	0.023377057613168724	0.0032613168724279834	0.013045267489711933
2	10.0	0.0244238683127572	0.003256172839506173	0.014562757201646091
2	10.040000000000001	0.023032407407407408	0.0023508230452674896	0.014395576131687243
2	10.08	0.03121141975308642	0.004544753086419753	0.0175488683127572
2	10.120000000000001	0.02700102880658436	0.0038374485596707818	0.016381172839506172
2	10.16	0.031712962962962964	0.004768518518518518	0.020277777777777777
2	10.200000000000001	0.03155349794238683	0.003940329218106996	0.021177983539094652
2	10.24	0.0352391975308642	0.00393261316872428	0.024642489711934158
2	10.28	0.03358024691358025	0.004176954732510288	0.023060699588477365
2	10.32	0.031275720164609055	0.002955246913580247	0.022767489711934156
2	10.36	0.025061728395061728	0.0014171810699588477	0.01790895061728395
2	10.4	0.023371913580246914	0.0011085390946502058	0.015635288065843623
2	10.44	0.018431069958847735	0.0004320987654320988	0.0126440329218107
2	10.48	0.015751028806584362	0.00032407407407407406	0.010820473251028806
2	10.52	0.015244341563786009	0.0005555555555555556	0.010043724279835391
2	10.56	0.020583847736625513	0.0022608024691358024	0.011358024691358024
2	10.6	0.013690843621399176	0.0005992798353909465	0.009107510288065843
2	10.64	0.011872427983539095	0.0006378600823045268	0.007736625514403292
2	10.68	0.011766975308641976	0.000779320987654321	0.007245370370370371
2	10.72	0.010051440329218108	0.0006352880658436214	0.00636574074074074
2	10.76	0.00992798353909465	0.0009490740740740741	0.0063168724279835395
2	10.8	0.008981481481481481	0.0005658436213991769	0.00676954732510288
2	10.84	0.009647633744855968	0.000720164609053498	0.007073045267489712
2	10.88	0.007402263374485597	0.0003343621399176955	0.006131687242798354
2	10.92	0.007188786008230453	0.0007150205761316872	0.005378086419753086
2	10.96	0.006126543209876543	0.0006327160493827161	0.004218106995884774
2	11.0	0.006273148148148148	0.0007844650205761317	0.0035931069958847735
2	11.040000000000001	0.014356995884773663	0.0025437242798353908	0.006044238683127572
2	11.08	0.008508230452674898	0.0012834362139917696	0.0028986625514403294
2	11.120000000000001	0.010704732510288065	0.0020318930041152263	0.0029732510288065844
2	11.16	0.010270061728395062	0.0018441358024691358	0.0022736625514403292
2	11.200000000000001	0.011309156378600823	0.002116769547325103	0.0023251028806584363
2	11.24	0.011026234567901234	0.002515432098765432	0.0013040123456790123
2	11.28	0.01319701646090535	0.0025282921810699586	0.0025823045267489714
2	11.32	0.013901748971193416	0.002271090534979424	0.0035956790123456792
2	11.36	0.015923353909465022	0.0019238683127572017	0.005509259259259259
2	11.4	0.015023148148148148	0.0010622427983539094	0.005900205761316873
2	11.44	0.01476851851851852	0.0007998971193415638	0.005979938271604938
2	11.48	0.01507201646090535	0.0009593621399176954	0.005805041152263374
2	11.52	0.02037551440329218	0.0023945473251028807	0.007564300411522634
2	11.56	0.01245627572016461	0.0013477366255144033	0.0038991769547325104
2	11.6	0.010326646090534979	0.0012731481481481483	0.003104423868312757
2	11.64	0.011340020576131687	0.0015174897119341563	0.0034079218106995886
2	11.68	0.010138888888888888	0.0015817901234567902	0.0025540123456790124
2	11.72	0.01143261316872428	0.0019881687242798356	0.003117283950617284
2	11.76	0.011525205761316873	0.0020498971193415637	0.004189814814814815
2	11.8	0.014398148148148148	0.002204218106995885	0.006404320987654321
2	11.84	0.015018004115226337	0.002067901234567901	0.007276234567901234
2	11.88	0.014632201646090534	0.0017695473251028806	0.007435699588477366
2	11.92	0.010972222222222222	0.001116255144032922	0.0058924897119341565
2	11.96	0.009879115226337448	0.0010262345679012345	0.005300925925925926
2	12.0	0.014848251028806584	0.0019984567901234567	0.0063065843621399175
2	12.040000000000001	0.006718106995884774	0.0004603909465020576	0.004079218106995885
2	12.08	0.007957818930041152	0.0007973251028806584	0.004161522633744856
2	12.120000000000001	0.007286522633744856	0.0009979423868312757	0.003757716049382716
2	12.16	0.011692386831275721	0.0019573045267489713	0.005632716049382716
2	12.200000000000001	0.011093106995884774	0.0026877572016460907	0.004917695473251029
2	12.24	0.015372942386831276	0.004436728395061728	0.006383744855967078
2	12.280000000000001	0.0166820987654321	0.00415895061728395	0.007253086419753086
2	12.32	0.0209130658436214	0.0046733539094650205	0.009421296296296296
2	12.36	0.023253600823045267	0.005483539094650206	0.010262345679012345
2	12.4	0.0264429012345679	0.006622942386831276	0.012561728395061728
2	12.44	0.025900205761316873	0.00746141975308642	0.011612654320987655
2	12.48	0.032613168724279835	0.01032150205761317	0.01268261316872428
2	12.52	0.019876543209876543	0.00794753086419753	0.0070421810699588475
2	12.56	0.016790123456790124	0.0073636831275720165	0.00518261316872428
2	12.6	0.01566358024691358	0.0074434156378600826	0.004030349794238683
2	12.64	0.01220679012345679	0.006154835390946502	0.0028060699588477365
2	12.68	0.012368827160493827	0.006149691358024691	0.003299897119341564
2	12.72	0.00984567901234568	0.005406378600823045	0.002752057613168724
2	12.76	0.013261316872427983	0.007438271604938272	0.0038657407407407408
2	12.8	0.014686213991769547	0.008161008230452675	0.00489454732510288
2	12.84	0.022690329218106996	0.009089506172839506	0.01022633744855967
2	12.88	0.022191358024691358	0.007440843621399177	0.011867283950617284
2	12.92	0.026679526748971193	0.007888374485596707	0.013770576131687242
2	12.96	0.03455246913580247	0.00808641975308642	0.016517489711934157
2	13.0	0.031983024691358025	0.004614197530864198	0.01961934156378601
2	13.040000000000001	0.022325102880658435	0.004691358024691358	0.010138888888888888
2	13.08	0.017880658436213993	0.0047299382716049386	0.006131687242798354
2	13.120000000000001	0.016435185185185185	0.005457818930041152	0.005187757201646091
2	13.16	0.014714506172839505	0.005270061728395062	0.00518261316872428
2	13.200000000000001	0.01609053497942387	0.0066743827160493825	0.005606995884773662
2	13.24	0.01320216049382716	0.005336934156378601	0.0051800411522633745
2	13.280000000000001	0.013495370370370371	0.005120884773662552	0.005097736625514404
2	13.32	0.010733024691358025	0.0042309670781893	0.0038374485596707818
2	13.36	0.011229423868312757	0.004575617283950617	0.00319701646090535
2	13.4	0.008101851851851851	0.004176954732510288	0.0009207818930041152
2	13.44	0.017150205761316872	0.005679012345679012	0.004981995884773663
2	13.48	0.009544753086419753	0.0032741769547325102	0.0029089506172839505
2	13.52	0.011311728395061728	0.0037448559670781893	0.003361625514403292
2	13.56	0.009405864197530865	0.0031790123456790125	0.001926440329218107
2	13.6	0.0083179012345679	0.003019547325102881	0.000977366255144033
2	13.64	0.008996913580246913	0.0023431069958847737	0.002258230452674897
2	13.68	0.00938528806584362	0.001875	0.0031532921810699588
2	13.72	0.009868827160493827	0.001882716049382716	0.0033719135802469137
2	13.76	0.008320473251028807	0.001756687242798354	0.002119341563786008
2	13.8	0.007397119341563786	0.0018029835390946502	0.001103395061728395
2	13.84	0.0078009259259259256	0.0014146090534979425	0.0023199588477366257
2	13.88	0.00911008230452675	0.001242283950617284	0.0035468106995884775
2	13.92	0.013811728395061729	0.0023713991769547327	0.0051337448559670784
2	13.96	0.005661008230452675	0.0008050411522633745	0.0013734567901234568
2	14.0	0.005349794238683128	0.0007741769547325103	0.0014763374485596708
2	14.040000000000001	0.005648148148148148	0.0005401234567901234	0.0024305555555555556
2	14.08	0.0075591563786008235	0.0007150205761316872	0.0037602880658436214
2	14.120000000000001	0.007119341563786008	0.00045781893004115225	0.0040997942386831274
2	14.16	0.009143518518518518	0.0006790123456790123	0.005313786008230453
2	14.200000000000001	0.0086059670781893	0.0003909465020576132	0.004940843621399177
2	14.24	0.01036522633744856	0.0010159465020576131	0.005
2	14.280000000000001	0.009246399176954733	0.0007458847736625515	0.004020061728395061
2	14.32	0.011741255144032922	0.0012602880658436214	0.004843106995884774
2	14.36	0.012672325102880659	0.001206275720164609	0.006077674897119341
2	14.4	0.027340534979423868	0.0032921810699588477	0.015619855967078189
2	14.44	0.01728395061728395	0.0029501028806584364	0.009007201646090535
2	14.48	0.016584362139917694	0.004025205761316873	0.007451131687242798
2	14.52	0.013930041152263374	0.004318415637860082	0.00599022633744856
2	14.56	0.013508230452674897	0.004598765432098765	0.006291152263374486
2	14.6	0.012502572016460906	0.004902263374485597	0.005617283950617284
2	14.64	0.010753600823045268	0.004987139917695473	0.0036419753086419752
2	14.68	0.008521090534979424	0.004027777777777778	0.0029346707818930042
2	14.72	0.005228909465020576	0.002839506172839506	0.0014171810699588477
2	14.76	0.006455761316872428	0.002227366255144033	0.0019110082304526748
2	14.8	0.00727880658436214	0.002824074074074074	0.0011651234567901234
2	14.84	0.012127057613168724	0.00386059670781893	0.004110082304526749
2	14.88	0.02073045267489712	0.005848765432098765	0.007734053497942387
2	14.92	0.015177469135802469	0.005483539094650206	0.0048353909465020575
2	14.96	0.014933127572016461	0.00555298353909465	0.004398148148148148
2	15.0	0.016049382716049384	0.00587962962962963	0.00492798353909465
2	15.040000000000001	0.014801954732510288	0.005303497942386832	0.004930555555555555
2	15.08	0.015931069958847736	0.006489197530864198	0.005336934156378601
2	15.120000000000001	0.015892489711934157	0.006913580246913581	0.005648148148148148
2	15.16	0.016301440329218108	0.00746141975308642	0.005200617283950618
2	15.200000000000001	0.016694958847736627	0.008238168724279835	0.0042309670781893
2	15.24	0.015007716049382716	0.008539094650205761	0.0026311728395061727
2	15.280000000000001	0.015987654320987654	0.009814814814814814	0.002878086419753086
2	15.32	0.012250514403292181	0.007103909465020576	0.0017824074074074075
2	15.36	0.022397119341563788	0.010892489711934156	0.005082304526748971
2	15.4	0.01617283950617284	0.009580761316872428	0.0037962962962962963
2	15.44	0.020336934156378602	0.011532921810699589	0.005588991769547325
2	15.48	0.02274948559670782	0.011643518518518518	0.006854423868312757
2	15.52	0.02847736625514403	0.012734053497942387	0.010810185185185185
2	15.56	0.027381687242798353	0.010563271604938272	0.011435185185185185
2	15.6	0.028256172839506172	0.008883744855967077	0.011872427983539095
2	15.64	0.028572530864197532	0.005367798353909465	0.01518775720164609
2	15.68	0.02649948559670782	0.0034053497942386833	0.015226337448559672
2	15.72	0.0188451646090535	0.0024922839506172838	0.008050411522633746
2	15.76	0.011751543209876543	0.0015277777777777779	0.0038143004115226337
2	15.8	0.013590534979423868	0.0020396090534979426	0.005308641975308642
2	15.84	0.020051440329218108	0.003485082304526749	0.008636831275720165
2	15.88	0.012829218106995884	0.001507201646090535	0.006448045267489712
2	15.92	0.012664609053497942	0.002626028806584362	0.006026234567901235
2	15.96	0.015859053497942387	0.0055941358024691355	0.00672582304526749
2	16.0	0.013081275720164608	0.005424382716049383	0.005280349794238683
2	16.04	0.010498971193415639	0.00408179012345679	0.0042361111111111115
2	16.080000000000002	0.008569958847736625	0.003410493827160494	0.003832304526748971
2	16.12	0.008492798353909465	0.002777777777777778	0.0044444444444444444
2	16.16	0.008654835390946502	0.002824074074074074	0.004038065843621399
2	16.2	0.007494855967078189	0.0024228395061728393	0.003986625514403292
2	16.240000000000002	0.00875	0.004176954732510288	0.0030375514403292183
2	16.28	0.009912551440329218	0.005583847736625514	0.002690329218106996
2	16.32	0.01963991769547325	0.009164094650205762	0.0056738683127572015
2	16.36	0.00951388888888889	0.005534979423868313	0.0025308641975308644
2	16.4	0.00922582304526749	0.00463477366255144	0.002219650205761317
2	16.44	0.006890432098765432	0.0032021604938271605	0.0020267489711934157
2	16.48	0.00798611111111111	0.003389917695473251	0.0023765432098765433
2	16.52	0.006404320987654321	0.0028060699588477365	0.0016306584362139917
2	16.56	0.006057098765432099	0.0028497942386831276	0.001535493827160494
2	16.6	0.00474537037037037	0.002484567901234568	0.0011856995884773664
2	16.64	0.005336934156378601	0.0024974279835390948	0.0016358024691358025
2	16.68	0.0073559670781893	0.0017618312757201645	0.004223251028806585
2	16.72	0.009794238683127572	0.0014248971193415638	0.0066743827160493825
2	16.76	0.010974794238683128	0.0011188271604938272	0.007795781893004115
2	16.8	0.01833076131687243	0.0034156378600823044	0.00977366255144033
2	16.84	0.015753600823045267	0.0035905349794238682	0.008855452674897119
2	16.88	0.018243312757201646	0.005249485596707819	0.00886574074074074
2	16.92	0.020758744855967078	0.00738425925925926	0.008251028806584362
2	16.96	0.018382201646090536	0.007332818930041152	0.005190329218106996
2	17.0	0.022121913580246913	0.008999485596707818	0.005802469135802469
2	17.04	0.03137860082304527	0.010506687242798353	0.013505658436213992
2	17.080000000000002	0.03887345679012345	0.014387860082304527	0.01662037037037037
2	17.12	0.0342309670781893	0.01324074074074074	0.012662037037037038
2	17.16	0.027602880658436215	0.010828189300411522	0.009637345679012345
2	17.2	0.026895576131687242	0.00970164609053498	0.009989711934156379
2	17.240000000000002	0.026810699588477368	0.010866769547325104	0.009056069958847737
2	17.28	0.0350488683127572	0.013582818930041152	0.011882716049382716
2	17.32	0.02213477366255144	0.009071502057613168	0.006661522633744856
2	17.36	0.021669238683127572	0.008474794238683128	0.006484053497942387
2	17.400000000000002	0.016468621399176955	0.0066512345679012345	0.004215534979423868
2	17.44	0.01709104938271605	0.0065020576131687245	0.004598765432098765
2	17.48	0.013292181069958848	0.0046167695473251025	0.00352880658436214
2	17.52	0.012006172839506174	0.0034799382716049383	0.003539094650205761
2	17.56	0.008948045267489713	0.0019598765432098765	0.0025848765432098767
2	17.6	0.009238683127572016	0.002515432098765432	0.0025925925925925925
2	17.64	0.00914866255144033	0.0026337448559670784	0.003222736625514403
2	17.68	0.010861625514403292	0.0037371399176954734	0.004974279835390946
2	17.72	0.01036522633744856	0.004238683127572016	0.004477880658436214
2	17.76	0.017618312757201646	0.006476337448559671	0.0061574074074074074
2	17.8	0.010784465020576131	0.0045936213991769545	0.004120370370370371
2	17.84	0.010722736625514403	0.0037114197530864197	0.005131172839506173
2	17.88	0.01387088477366255	0.005048868312757202	0.006566358024691358
2	17.92	0.012026748971193416	0.0047890946502057614	0.005303497942386832
2	17.96	0.013238168724279836	0.004907407407407407	0.006131687242798354
2	18.0	0.010666152263374485	0.004277263374485597	0.0045936213991769545
2	18.04	0.008433641975308642	0.003096707818930041	0.0034825102880658436
2	18.080000000000002	0.00540380658436214	0.0026954732510288066	0.0014943415637860083
2	18.12	0.011123971193415638	0.006738683127572017	0.0029346707818930042
2	18.16	0.01633230452674897	0.010349794238683128	0.004421296296296296
2	18.2	0.02101851851851852	0.011826131687242798	0.007013888888888889
2	18.240000000000002	0.031180555555555555	0.012463991769547326	0.012883230452674897
2	18.28	0.02491255144032922	0.008976337448559671	0.012165637860082304
2	18.32	0.026126543209876542	0.006913580246913581	0.014284979423868313
2	18.36	0.025280349794238682	0.00444701646090535	0.01492283950617284
2	18.400000000000002	0.026275720164609054	0.003299897119341564	0.016358024691358025
2	18.44	0.019837962962962963	0.0017746913580246914	0.010979938271604938
2	18.48	0.01738940329218107	0.001574074074074074	0.008657407407407407
2	18.52	0.012415123456790123	0.0010390946502057614	0.005560699588477366
2	18.56	0.01467335390946502	0.0011959876543209877	0.007962962962962963
2	18.6	0.013842592592592592	0.0007433127572016461	0.008590534979423869
2	18.64	0.014292695473251028	0.0009490740740740741	0.00912037037037037
2	18.68	0.013161008230452674	0.0009104938271604938	0.009066358024691358
2	18.72	0.020164609053497942	0.0026826131687242797	0.01088991769547325
2	18.76	0.012487139917695473	0.0011651234567901234	0.0070524691358024695
2	18.8	0.013194444444444444	0.0012602880658436214	0.006640946502057613
2	18.84	0.013816872427983538	0.0015097736625514404	0.006820987654320988
2	18.88	0.012510288065843622	0.0016332304526748972	0.005619855967078189
2	18.92	0.015128600823045268	0.003351337448559671	0.005897633744855967
2	18.96	0.012762345679012346	0.002283950617283951	0.004940843621399177
2	19.0	0.013302469135802469	0.0028986625514403294	0.004434156378600823
2	19.04	0.012286522633744856	0.004007201646090535	0.0031815843621399178
2	19.080000000000002	0.013179012345679012	0.005002572016460905	0.003441358024691358
2	19.12	0.013554526748971193	0.006450617283950617	0.002597736625514403
2	19.16	0.015236625514403293	0.009066358024691358	0.0015895061728395062
2	19.2	0.0190869341563786	0.01087962962962963	0.003176440329218107
2	19.240000000000002	0.013616255144032922	0.008909465020576131	0.0018569958847736625
2	19.28	0.016463477366255145	0.008950617283950617	0.004387860082304526
2	19.32	0.01688528806584362	0.007188786008230453	0.006332304526748971
2	19.36	0.018852880658436214	0.007592592592592593	0.007813786008230452
2	19.400000000000002	0.018150720164609054	0.006489197530864198	0.008279320987654321
2	19.44	0.020763888888888887	0.006828703703703704	0.009022633744855967
2	19.48	0.018670267489711935	0.004776234567901235	0.008204732510288066
2	19.52	0.018762860082304527	0.004441872427983539	0.007546296296296297
2	19.56	0.014868827160493828	0.0031275720164609055	0.005025720164609054
2	19.6	0.015848765432098764	0.0036188271604938272	0.004642489711934156
2	19.64	0.016296296296296295	0.002919238683127572	0.006208847736625514
2	19.68	0.03236882716049383	0.005462962962962963	0.017672325102880658
2	19.72	0.018302469135802468	0.0036445473251028805	0.00929783950617284
2	19.76	0.019176954732510288	0.004717078189300412	0.009747942386831276
2	19.8	0.018256172839506174	0.004873971193415638	0.008814300411522634
2	19.84	0.01754372427983539	0.005411522633744856	0.007785493827160494
2	19.88	0.022183641975308643	0.007543724279835391	0.009922839506172839
2	19.92	0.02121141975308642	0.008186728395061729	0.008950617283950617
2	19.96	0.024020061728395062	0.010529835390946502	0.009575617283950618
2	20.0	0.020941358024691357	0.011003086419753087	0.007510288065843622
2	20.04	0.022924382716049383	0.012605452674897119	0.007546296296296297
2	20.080000000000002	0.017934670781893005	0.010223765432098766	0.005529835390946502
2	20.12	0.0184619341563786	0.009714506172839506	0.005583847736625514
2	20.16	0.02343364197530864	0.010411522633744856	0.007186213991769547
2	20.2	0.01540895061728395	0.008022119341563785	0.004441872427983539
2	20.240000000000002	0.012677469135802468	0.006296296296296296	0.004061213991769548
2	20.28	0.013245884773662552	0.005874485596707819	0.005046296296296296
2	20.32	0.010815329218106996	0.0042026748971193415	0.005020576131687242
2	20.36	0.010141460905349795	0.003184156378600823	0.005622427983539095
2	20.400000000000002	0.00996656378600823	0.003117283950617284	0.005694444444444445
2	20.44	0.008184156378600822	0.002384259259259259	0.004699074074074074
2	20.48	0.009472736625514403	0.00338477366255144	0.004297839506172839
2	20.52	0.006833847736625515	0.0024228395061728393	0.0030915637860082306
2	20.56	0.008364197530864198	0.0034799382716049383	0.003485082304526749
2	20.6	0.006080246913580247	0.003222736625514403	0.0023199588477366257
2	20.64	0.01738425925925926	0.007044753086419753	0.005470679012345679
2	20.68	0.010552983539094651	0.006592078189300412	0.0030838477366255143
2	20.72	0.019398148148148147	0.010545267489711935	0.007127057613168724
2	20.76	0.026676954732510288	0.0101929012345679	0.014027777777777778
2	20.8	0.033881172839506174	0.011363168724279836	0.017950102880658438
2	20.84	0.03425668724279835	0.010234053497942387	0.018070987654320986
2	20.88	0.03719650205761317	0.00945216049382716	0.020468106995884774
2	20.92	0.03926440329218107	0.011003086419753087	0.020640432098765434
2	20.96	0.03408179012345679	0.011872427983539095	0.015180041152263374
2	21.0	0.03944701646090535	0.014179526748971194	0.01691358024691358
2	21.04	0.037870370370370374	0.014164094650205761	0.01654320987654321
2	21.080000000000002	0.03909207818930041	0.015005144032921811	0.016941872427983538
2	21.12	0.04315072016460905	0.015421810699588477	0.0182201646090535
2	21.16	0.036049382716049384	0.011545781893004115	0.01691872427983539
2	21.2	0.031044238683127574	0.00853395061728395	0.015192901234567902
2	21.240000000000002	0.029727366255144032	0.007132201646090535	0.014899691358024691
2	21.28	0.02662551440329218	0.004637345679012346	0.01467849794238683
2	21.32	0.027476851851851853	0.004349279835390947	0.01587962962962963
2	21.36	0.025974794238683128	0.004166666666666667	0.01463991769547325
2	21.400000000000002	0.02375	0.0033539094650205763	0.013809156378600824
2	21.44	0.022219650205761318	0.002788065843621399	0.012998971193415637
2	21.48	0.019436728395061727	0.002307098765432099	0.011458333333333333
2	21.52	0.01927469135802469	0.0024537037037037036	0.010684156378600823
2	21.56	0.01772633744855967	0.0023251028806584363	0.009902263374485597
2	21.6	0.024375	0.0038863168724279835	0.012597736625514402
2	21.64	0.015383230452674897	0.0012319958847736626	0.009652777777777777
2	21.68	0.015473251028806584	0.0010828189300411523	0.009663065843621399
2	21.72	0.014825102880658437	0.000779320987654321	0.009943415637860083
2	21.76	0.014503600823045268	0.0008924897119341564	0.01029835390946502
2	21.8	0.01304783950617284	0.0006095679012345679	0.01010545267489712
2	21.84	0.011898148148148149	0.0006404320987654321	0.008876028806584363
2	21.88	0.009899691358024692	0.0005066872427983539	0.007608024691358024
2	21.92	0.006959876543209877	0.0003446502057613169	0.005565843621399177
2	21.96	0.005913065843621399	0.00040123456790123454	0.004621913580246914
2	22.0	0.005192901234567901	0.00030864197530864197	0.003726851851851852
2	22.04	0.005599279835390947	0.0004475308641975309	0.003536522633744856
2	22.080000000000002	0.010329218106995885	0.0016049382716049382	0.004452160493827161
2	22.12	0.0029989711934156377	0.00046810699588477366	0.0010982510288065845
2	22.16	0.0018878600823045268	0.00015689300411522632	0.0011085390946502058
2	22.2	0.001368312757201646	6.687242798353909e-05	0.0009799382716049383
2	22.240000000000002	0.0007330246913580247	0.00015432098765432098	0.0003343621399176955
2	22.28	0.00253858024691358	0.0005066872427983539	0.0008050411522633745
2	22.32	0.0014300411522633744	0.0002880658436213992	0.00048353909465020576
2	22.36	0.0015997942386831276	0.0003935185185185185	0.0003215020576131687
2	22.400000000000002	0.0012757201646090535	0.0002803497942386831	0.00029063786008230453
2	22.44	0.0007973251028806584	0.0002109053497942387	0.00030092592592592595
2	22.48	0.0013194444444444445	0.0001080246913580247	0.0010390946502057614
2	22.52	0.0016280864197530864	0.000360082304526749	0.0005632716049382716
2	22.56	0.008022119341563785	0.0015972222222222223	0.0033024691358024692
2	22.6	0.0007947530864197531	7.973251028806585e-05	0.0002469135802469136
2	22.64	0.001455761316872428	0.0002109053497942387	0.0008050411522633745
2	22.68	0.0009799382716049383	0.0001234567901234568	0.0005967078189300411
2	22.72	0.0011419753086419754	8.23045267489712e-05	0.0007818930041152264
2	22.76	0.0004218106995884774	0.00010288065843621399	0.0001800411522633745
2	22.8	0.002435699588477366	0.00011316872427983539	0.001800411522633745
2	22.84	0.002651748971193416	0.0	0.002597736625514403
2	22.88	0.004459876543209876	4.372427983539095e-05	0.004220679012345679
2	22.92	0.006319444444444444	5.401234567901235e-05	0.005933641975308642
2	22.96	0.008099279835390947	2.05761316872428e-05	0.007615740740740741
2	23.0	0.009699074074074074	9.002057613168725e-05	0.0088940329218107
2	23.04	0.014038065843621399	0.0011445473251028807	0.010002572016460905
2	23.080000000000002	0.009403292181069958	8.487654320987654e-05	0.008636831275720165
2	23.12	0.008886316872427984	8.74485596707819e-05	0.008112139917695473
2	23.16	0.008348765432098766	3.60082304526749e-05	0.007417695473251029
2	23.2	0.006859567901234568	2.8292181069958848e-05	0.006031378600823045
2	23.240000000000002	0.0062602880658436215	0.0001954732510288066	0.005270061728395062
2	23.28	0.005504115226337448	2.5720164609053497e-05	0.0049382716049382715
2	23.32	0.005280349794238683	0.0001440329218106996	0.004573045267489712
2	23.36	0.0052031893004115225	2.57201646090535e-06	0.004714506172839506
2	23.400000000000002	0.005316358024691358	0.00015174897119341564	0.004516460905349794
2	23.44	0.004904835390946502	2.3148148148148147e-05	0.004431584362139918
2	23.48	0.005406378600823045	0.00020061728395061727	0.004269547325102881
2	23.52	0.012114197530864198	0.0015020576131687243	0.006494341563786008
2	23.56	0.006908436213991769	0.0006995884773662552	0.0041229423868312754
2	23.6	0.0074434156378600826	0.0007716049382716049	0.004200102880658437
2	23.64	0.008294753086419753	0.0007896090534979424	0.004529320987654321
2	23.68	0.009246399176954733	0.000992798353909465	0.004693930041152264
2	23.72	0.008870884773662551	0.0009722222222222222	0.003881172839506173
2	23.76	0.01040895061728395	0.001396604938271605	0.0040174897119341565
2	23.8	0.009729938271604939	0.0014686213991769548	0.0032690329218106997
2	23.84	0.010925925925925926	0.001779835390946502	0.004071502057613169
2	23.88	0.010864197530864197	0.0018364197530864198	0.0035030864197530863
2	23.92	0.01139917695473251	0.002271090534979424	0.0036882716049382717
2	23.96	0.011715534979423868	0.002109053497942387	0.0038760288065843623
2	24.0	0.01734053497942387	0.0032253086419753085	0.006327160493827161
2	24.04	0.01102366255144033	0.002132201646090535	0.0038580246913580245
2	24.080000000000002	0.00974537037037037	0.0018338477366255145	0.003832304526748971
2	24.12	0.010390946502057612	0.0020344650205761316	0.004269547325102881
2	24.16	0.008225308641975309	0.0015612139917695472	0.0030349794238683126
2	24.2	0.008580246913580248	0.0017901234567901235	0.0033410493827160494
2	24.240000000000002	0.006895576131687243	0.0013786008230452676	0.002705761316872428
2	24.28	0.0083179012345679	0.002235082304526749	0.0029861111111111113
2	24.32	0.00750514403292181	0.0018852880658436213	0.0028472222222222223
2	24.36	0.008796296296296297	0.002476851851851852	0.0029089506172839505
2	24.400000000000002	0.00804269547325103	0.0024537037037037036	0.002425411522633745
2	24.44	0.009050925925925926	0.0026671810699588475	0.002880658436213992
2	24.48	0.0145190329218107	0.0037680041152263373	0.005187757201646091
2	24.52	0.00753858024691358	0.0022145061728395064	0.002037037037037037
2	24.560000000000002	0.008420781893004116	0.002646604938271605	0.002654320987654321
2	24.6	0.008227880658436213	0.00253858024691358	0.0020550411522633743
2	24.64	0.008559670781893004	0.002559156378600823	0.0019753086419753087
2	24.68	0.00813014403292181	0.003073559670781893	0.0006532921810699588
2	24.72	0.009863683127572017	0.0034747942386831277	0.0011934156378600822
2	24.76	0.01040895061728395	0.003564814814814815	0.0009336419753086419
2	24.8	0.011386316872427983	0.00400977366255144	0.0007818930041152264
2	24.84	0.012283950617283951	0.0040174897119341565	0.0010262345679012345
2	24.88	0.013917181069958848	0.004344135802469136	0.0019058641975308642
2	24.92	0.014868827160493828	0.004300411522633745	0.0023945473251028807
2	24.96	0.021113683127572017	0.005452674897119342	0.0053626543209876545
2	25.0	0.016646090534979424	0.004598765432098765	0.003912037037037037
2	25.04	0.016795267489711933	0.004786522633744856	0.00411522633744856
2	25.080000000000002	0.01684156378600823	0.0052031893004115225	0.00393261316872428
2	25.12	0.01642746913580247	0.0048919753086419755	0.0038245884773662553
2	25.16	0.01748971193415638	0.005231481481481481	0.004164094650205761
2	25.2	0.016442901234567903	0.004981995884773663	0.003755144032921811
2	25.240000000000002	0.017088477366255145	0.005228909465020576	0.003966049382716049
2	25.28	0.01658179012345679	0.0049614197530864195	0.003896604938271605
2	25.32	0.017242798353909464	0.005030864197530864	0.004642489711934156
2	25.36	0.015717592592592592	0.004573045267489712	0.004207818930041152
2	25.400000000000002	0.015079732510288065	0.004053497942386831	0.004691358024691358
2	25.44	0.01853909465020576	0.00459104938271605	0.006833847736625515
2	25.48	0.013040123456790124	0.003248456790123457	0.004861111111111111
2	25.52	0.011460905349794239	0.0020473251028806584	0.005977366255144033
2	25.560000000000002	0.012276234567901235	0.0020601851851851853	0.006831275720164609
2	25.6	0.011800411522633746	0.0016589506172839507	0.006602366255144033
2	25.64	0.010684156378600823	0.001337448559670782	0.006473765432098765
2	25.68	0.011463477366255144	0.0017489711934156379	0.006476337448559671
2	25.72	0.008984053497942388	0.0005272633744855968	0.0057896090534979424
2	25.76	0.008847736625514403	0.0006635802469135803	0.005493827160493827
2	25.8	0.008353909465020576	0.0009027777777777777	0.004863683127572016
2	25.84	0.009202674897119342	0.0012474279835390947	0.004434156378600823
2	25.88	0.007492283950617284	0.0008744855967078189	0.0036445473251028805
2	25.92	0.013832304526748971	0.0023122427983539094	0.005419238683127572
2	25.96	0.005606995884773662	0.0009233539094650206	0.00227880658436214
2	26.0	0.0049382716049382715	0.0007844650205761317	0.0020318930041152263
2	26.04	0.004940843621399177	0.0009362139917695473	0.001823559670781893
2	26.080000000000002	0.0056044238683127575	0.0009053497942386831	0.002772633744855967
2	26.12	0.0075823045267489715	0.001440329218106996	0.0038991769547325104
2	26.16	0.006424897119341564	0.0011316872427983538	0.0037757201646090536
2	26.2	0.007255658436213992	0.0013991769547325103	0.003765432098765432
2	26.240000000000002	0.006036522633744856	0.0010133744855967079	0.0033693415637860084
2	26.28	0.007029320987654321	0.0011265432098765433	0.003096707818930041
2	26.32	0.004652777777777777	0.0008847736625514403	0.0022145061728395064
2	26.36	0.005558127572016461	0.0013786008230452676	0.0017618312757201645
2	26.400000000000002	0.010041152263374485	0.001990740740740741	0.003433641975308642
2	26.44	0.005483539094650206	0.0010853909465020576	0.0018569958847736625
2	26.48	0.005766460905349794	0.0009747942386831276	0.0021862139917695473
2	26.52	0.006093106995884774	0.0009362139917695473	0.002147633744855967
2	26.560000000000002	0.0059490740740740745	0.0008667695473251029	0.0020756172839506174
2	26.6	0.004436728395061728	0.000470679012345679	0.001448045267489712
2	26.64	0.0052263374485596705	0.0005761316872427984	0.0017489711934156379
2	26.68	0.004549897119341564	0.0006352880658436214	0.001427469135802469
2	26.72	0.006100823045267489	0.0008127572016460906	0.0018364197530864198
2	26.76	0.004940843621399177	0.0007818930041152264	0.0016975308641975309
2	26.8	0.006666666666666667	0.0008590534979423868	0.002358539094650206
2	26.84	0.005959362139917696	0.0007664609053497942	0.002690329218106996
2	26.88	0.012163065843621399	0.0018287037037037037	0.004722222222222222
2	26.92	0.0036085390946502057	0.0003497942386831276	0.002037037037037037
2	26.96	0.004814814814814815	0.000470679012345679	0.0024074074074074076
2	27.0	0.00503858024691358	0.00020576131687242798	0.003492798353909465
2	27.04	0.008243312757201646	0.000720164609053498	0.005174897119341564
2	27.080000000000002	0.009771090534979423	0.0005658436213991769	0.006828703703703704
2	27.12	0.011975308641975308	0.0008204732510288066	0.008096707818930042
2	27.16	0.013708847736625514	0.0007175925925925926	0.008963477366255143
2	27.2	0.014408436213991769	0.000882201646090535	0.008644547325102881
2	27.240000000000002	0.016358024691358025	0.0010390946502057614	0.009300411522633745
2	27.28	0.014210390946502057	0.0007587448559670781	0.008045267489711934
2	27.32	0.015241769547325102	0.0008976337448559671	0.008510802469135803
2	27.36	0.02109053497942387	0.001990740740740741	0.010905349794238683
2	27.400000000000002	0.017217078189300412	0.0007896090534979424	0.010349794238683128
2	27.44	0.0175	0.0010236625514403292	0.010100308641975309
2	27.48	0.018608539094650205	0.0011419753086419754	0.010401234567901235
2	27.52	0.01746141975308642	0.0011728395061728395	0.010020576131687242
2	27.560000000000002	0.018680555555555554	0.0014737654320987653	0.011201131687242799
2	27.6	0.018575102880658435	0.0013477366255144033	0.011304012345679012
2	27.64	0.02038837448559671	0.0013991769547325103	0.014295267489711935
2	27.68	0.019544753086419755	0.0015457818930041153	0.013181584362139918
2	27.72	0.014102366255144032	0.0012474279835390947	0.009632201646090535
2	27.76	0.011643518518518518	0.0012551440329218106	0.0072042181069958845
2	27.8	0.013438786008230452	0.000985082304526749	0.01087962962962963
2	27.84	0.020902777777777777	0.002448559670781893	0.012088477366255145
2	27.88	0.01287551440329218	0.0014814814814814814	0.008279320987654321
2	27.92	0.01158179012345679	0.0016743827160493826	0.006085390946502058
2	27.96	0.011499485596707819	0.001610082304526749	0.006309156378600823
2	28.0	0.01399948559670782	0.0019804526748971193	0.008078703703703704
2	28.04	0.012718621399176955	0.001072530864197531	0.008549382716049382
2	28.080000000000002	0.015300925925925926	0.0012448559670781892	0.010576131687242798
2	28.12	0.016833847736625513	0.0009567901234567902	0.012623456790123456
2	28.16	0.018377057613168723	0.0008333333333333334	0.014709362139917696
2	28.2	0.01985082304526749	0.0004320987654320988	0.01670267489711934
2	28.240000000000002	0.0205761316872428	0.0006198559670781893	0.017381687242798354
2	28.28	0.023706275720164607	0.001345164609053498	0.0190869341563786
2	28.32	0.029218106995884775	0.002145061728395062	0.021525205761316873
2	28.36	0.02420267489711934	0.0010365226337448559	0.020905349794238682
2	28.400000000000002	0.024681069958847737	0.0011265432098765433	0.021723251028806585
2	28.44	0.027314814814814816	0.00125	0.023876028806584362
2	28.48	0.026638374485596708	0.0016358024691358025	0.023541666666666666
2	28.52	0.02648148148148148	0.0016512345679012346	0.02277006172839506
2	28.560000000000002	0.023945473251028807	0.0016023662551440329	0.02065843621399177
2	28.6	0.022476851851851852	0.0014068930041152264	0.019393004115226337
2	28.64	0.019709362139917697	0.0012294238683127573	0.016231995884773663
2	28.68	0.0166820987654321	0.0008976337448559671	0.014290123456790123
2	28.72	0.01403292181069959	0.0005658436213991769	0.011350308641975308
2	28.76	0.00948559670781893	0.0003215020576131687	0.00838477366255144
2	28.8	0.016679526748971194	0.0025617283950617282	0.008960905349794239
2	28.84	0.004963991769547325	0.0010828189300411523	0.0029475308641975307
2	28.88	0.006759259259259259	0.0013271604938271606	0.0029449588477366254
2	28.92	0.005324074074074074	0.000992798353909465	0.0030864197530864196
2	28.96	0.004958847736625515	0.0007021604938271605	0.00283179012345679
2	29.0	0.002510288065843621	0.0002700617283950617	0.0014171810699588477
2	29.04	0.0037885802469135805	0.0009079218106995885	0.001736111111111111
2	29.080000000000002	0.0029012345679012346	0.0012139917695473252	0.0004989711934156379
2	29.12	0.004058641975308642	0.0017155349794238683	0.0009310699588477366
2	29.16	0.0048353909465020575	0.0013323045267489711	0.002330246913580247
2	29.2	0.005455246913580247	0.0005709876543209877	0.00430298353909465
2	29.240000000000002	0.00786522633744856	0.00045781893004115225	0.006738683127572017
2	29.28	0.014974279835390946	0.0017515432098765432	0.009681069958847736
2	29.32	0.01052469135802469	0.0005658436213991769	0.009506172839506173
2	29.36	0.010290637860082304	0.0005169753086419753	0.009521604938271606
2	29.400000000000002	0.011478909465020577	0.0004809670781893004	0.010218621399176954
2	29.44	0.00900462962962963	0.0005864197530864197	0.007906378600823044
2	29.48	0.0071913580246913585	0.000558127572016461	0.005907921810699588
2	29.52	0.0036702674897119343	0.0001286008230452675	0.0034079218106995886
2	29.560000000000002	0.007497427983539095	0.0006198559670781893	0.006141975308641976
2	29.6	0.009256687242798354	0.0001234567901234568	0.00905349794238683
2	29.64	0.011005658436213992	0.00040123456790123454	0.010090020576131687
2	29.68	0.010342078189300411	0.00036522633744855967	0.009609053497942386
2	29.72	0.00952932098765432	0.0007381687242798354	0.008117283950617284
2	29.76	0.015789609053497942	0.0024794238683127573	0.00900977366255144
2	29.8	0.006574074074074074	0.0008719135802469135	0.004979423868312757
2	29.84	0.006268004115226338	0.0011831275720164609	0.004125514403292181
2	29.88	0.00882201646090535	0.0009747942386831276	0.006887860082304527
2	29.92	0.012255658436213991	0.0017309670781893004	0.008888888888888889
2	29.96	0.011756687242798354	0.0008179012345679012	0.010064300411522634
2	30.0	0.014382716049382717	0.0015406378600823045	0.011718106995884773
2	30.04	0.012854938271604938	0.0005787037037037037	0.011671810699588477
2	30.080000000000002	0.015064300411522633	0.0014763374485596708	0.012674897119341564
2	30.12	0.014539609053497942	0.0011625514403292181	0.01273148148148148
2	30.16	0.016095679012345678	0.001514917695473251	0.013492798353909465
2	30.2	0.016797839506172838	0.0015843621399176955	0.014017489711934157
2	30.240000000000002	0.023891460905349795	0.0031121399176954733	0.015982510288065844
2	30.28	0.017232510288065845	0.0010159465020576131	0.014534465020576131
2	30.32	0.017507716049382716	0.001190843621399177	0.014724794238683128
2	30.36	0.01853395061728395	0.001463477366255144	0.014858539094650207
2	30.400000000000002	0.017296810699588477	0.0009516460905349795	0.014411008230452675
2	30.44	0.018590534979423867	0.0016846707818930042	0.014426440329218106
2	30.48	0.016064814814814816	0.0016898148148148148	0.012749485596707818
2	30.52	0.017453703703703704	0.002142489711934156	0.013199588477366256
2	30.560000000000002	0.01622942386831276	0.00227880658436214	0.012114197530864198
2	30.6	0.017188786008230452	0.002844650205761317	0.011689814814814814
2	30.64	0.015388374485596708	0.0025668724279835392	0.01054783950617284
2	30.68	0.01684670781893004	0.0035108024691358026	0.009989711934156379
2	30.72	0.023454218106995883	0.0060416666666666665	0.010802469135802469
2	30.76	0.01775977366255144	0.005416666666666667	0.008076131687242798
2	30.8	0.018083847736625514	0.006219135802469136	0.007301954732510288
2	30.84	0.01794238683127572	0.007440843621399177	0.005931069958847736
2	30.88	0.018984053497942386	0.007646604938271605	0.005910493827160494
2	30.92	0.018762860082304527	0.007103909465020576	0.00547582304526749
2	30.96	0.017656893004115225	0.006468621399176954	0.004717078189300412
2	31.0	0.015673868312757203	0.005138888888888889	0.004266975308641975
2	31.04	0.0171630658436214	0.005028292181069959	0.0054089506172839506
2	31.080000000000002	0.014282407407407407	0.004475308641975309	0.003094135802469136
2	31.12	0.015516975308641975	0.003950617283950617	0.00319701646090535
2	31.16	0.014400720164609054	0.0023148148148148147	0.004645061728395062
2	31.2	0.023045267489711935	0.0033410493827160494	0.009711934156378601
2	31.240000000000002	0.013338477366255144	0.001286008230452675	0.006831275720164609
2	31.28	0.011900720164609054	0.0010493827160493827	0.006988168724279835
2	31.32	0.010162037037037037	0.0006661522633744856	0.005733024691358024
2	31.36	0.00720164609053498	0.0003575102880658436	0.004272119341563786
2	31.400000000000002	0.0070524691358024695	0.0005375514403292181	0.0035545267489711934
2	31.44	0.00625	0.0005761316872427984	0.0033487654320987653
2	31.48	0.007752057613168725	0.0011291152263374485	0.0038348765432098765
2	31.52	0.0056738683127572015	0.0007741769547325103	0.0034156378600823044
2	31.560000000000002	0.008027263374485597	0.0011651234567901234	0.003816872427983539
2	31.6	0.006185699588477366	0.0007407407407407407	0.0034182098765432097
2	31.64	0.0075488683127572015	0.000727880658436214	0.004112654320987654
2	31.68	0.011851851851851851	0.001514917695473251	0.006417181069958848
2	31.720000000000002	0.005169753086419753	0.0003575102880658436	0.003904320987654321
2	31.76	0.005421810699588477	0.0002777777777777778	0.003647119341563786
2	31.8	0.005717592592592593	0.0003420781893004115	0.0039609053497942385
2	31.84	0.007016460905349795	0.00043467078189300413	0.004395576131687243
2	31.88	0.006712962962962963	0.0003446502057613169	0.004742798353909465
2	31.92	0.008927469135802469	0.00036522633744855967	0.006669238683127572
2	31.96	0.008873456790123456	0.00022119341563786008	0.0070987654320987656
2	32.0	0.011882716049382716	0.000625	0.007744341563786008
2	32.04	0.014529320987654321	0.0013580246913580246	0.00856224279835391
2	32.08	0.019246399176954733	0.002235082304526749	0.010257201646090536
2	32.12	0.022548868312757202	0.0031275720164609055	0.010925925925925926
2	32.160000000000004	0.02934670781893004	0.004791666666666666	0.01264917695473251
2	32.2	0.02344135802469136	0.0034182098765432097	0.010164609053497942
2	32.24	0.02168724279835391	0.003487654320987654	0.0090869341563786
2	32.28	0.020339506172839507	0.004117798353909465	0.00761059670781893
2	32.32	0.02094650205761317	0.005300925925925926	0.006504629629629629
2	32.36	0.022608024691358024	0.006141975308641976	0.006468621399176954
2	32.4	0.023629115226337448	0.005805041152263374	0.0068698559670781895
2	32.44	0.026152263374485597	0.0068698559670781895	0.007775205761316873
2	32.480000000000004	0.02609567901234568	0.007394547325102881	0.008569958847736625
2	32.52	0.02666409465020576	0.008220164609053497	0.008948045267489713
2	32.56	0.023405349794238684	0.006370884773662552	0.007415123456790123
2	32.6	0.022199074074074072	0.005969650205761317	0.007011316872427983
2	32.64	0.024796810699588476	0.0062037037037037035	0.00794753086419753
2	32.68	0.0192309670781893	0.0055015432098765435	0.004840534979423868
2	32.72	0.0191332304526749	0.00621656378600823	0.004434156378600823
2	32.76	0.020074588477366255	0.005686728395061728	0.0063168724279835395
2	32.8	0.01926440329218107	0.004997427983539094	0.006931584362139918
2	32.84	0.01819701646090535	0.004074074074074074	0.007047325102880658
2	32.88	0.01663065843621399	0.0033487654320987653	0.006597222222222222
2	32.92	0.015460390946502058	0.0038991769547325104	0.006170267489711934
2	32.96	0.016916152263374486	0.004418724279835391	0.006049382716049383
2	33.0	0.01859567901234568	0.005398662551440329	0.006890432098765432
2	33.04	0.02474022633744856	0.006849279835390946	0.00886059670781893
2	33.08	0.02591820987654321	0.007703189300411523	0.009284979423868312
2	33.12	0.03516203703703704	0.009035493827160493	0.014578189300411522
2	33.160000000000004	0.023768004115226338	0.005817901234567901	0.009907407407407408
2	33.2	0.024256687242798353	0.006044238683127572	0.010221193415637861
2	33.24	0.022271090534979422	0.005275205761316872	0.010311213991769548
2	33.28	0.026790123456790122	0.00606738683127572	0.011905864197530864
2	33.32	0.024598765432098765	0.0050180041152263375	0.010550411522633744
2	33.36	0.02575874485596708	0.005390946502057613	0.011448045267489711
2	33.4	0.029971707818930042	0.007857510288065844	0.01378858024691358
2	33.44	0.030516975308641975	0.0084130658436214	0.014987139917695473
2	33.480000000000004	0.03147633744855967	0.008819444444444444	0.01631687242798354
2	33.52	0.029871399176954732	0.009840534979423868	0.014717078189300412
2	33.56	0.032481995884773664	0.011298868312757202	0.015133744855967078
2	33.6	0.034444444444444444	0.008397633744855967	0.017507716049382716
2	33.64	0.029449588477366256	0.006841563786008231	0.016162551440329218
2	33.68	0.025416666666666667	0.005311213991769547	0.015349794238683127
2	33.72	0.02652777777777778	0.0059953703703703705	0.015681584362139917
2	33.76	0.023510802469135804	0.0054809670781893	0.013865740740740741
2	33.8	0.02143775720164609	0.004472736625514403	0.01308641975308642
2	33.84	0.019621913580246914	0.0033924897119341564	0.012597736625514402
2	33.88	0.01818672839506173	0.002965534979423868	0.012458847736625514
2	33.92	0.018371913580246913	0.003168724279835391	0.012404835390946502
2	33.96	0.016147119341563786	0.0027109053497942387	0.011255144032921811
2	34.0	0.015473251028806584	0.002242798353909465	0.010295781893004115
2	34.04	0.01305298353909465	0.0020498971193415637	0.008459362139917695
2	34.08	0.018852880658436214	0.00363940329218107	0.009583333333333333
2	34.12	0.009184670781893004	0.0021862139917695473	0.005059156378600823
2	34.160000000000004	0.00889917695473251	0.0026208847736625515	0.0038220164609053496
2	34.2	0.00492798353909465	0.0017489711934156379	0.0017181069958847736
2	34.24	0.006381172839506173	0.002142489711934156	0.0022016460905349795
2	34.28	0.004449588477366255	0.0012191358024691357	0.0024074074074074076
2	34.32	0.006514917695473251	0.0013914609053497942	0.0037474279835390946
2	34.36	0.006031378600823045	0.000889917695473251	0.004277263374485597
2	34.4	0.007250514403292181	0.000558127572016461	0.006167695473251029
2	34.44	0.010424382716049382	0.0009542181069958848	0.008593106995884774
2	34.480000000000004	0.010169753086419753	0.0006970164609053498	0.00871141975308642
2	34.52	0.012199074074074074	0.0012731481481481483	0.008991769547325102
2	34.56	0.014398148148148148	0.002507716049382716	0.008145576131687243
2	34.6	0.007844650205761318	0.0013631687242798354	0.0052597736625514405
2	34.64	0.007492283950617284	0.001448045267489712	0.005172325102880658
2	34.68	0.010709876543209877	0.002368827160493827	0.00695216049382716
2	34.72	0.01117283950617284	0.0030606995884773663	0.006957304526748971
2	34.76	0.016746399176954734	0.005213477366255144	0.009382716049382716
2	34.800000000000004	0.01904835390946502	0.0058590534979423865	0.010650720164609053
2	34.84	0.025555555555555557	0.008425925925925925	0.01359567901234568
2	34.88	0.02796039094650206	0.009364711934156379	0.014614197530864197
2	34.92	0.0279809670781893	0.007512860082304527	0.01534207818930041
2	34.96	0.028461934156378602	0.006046810699588477	0.014907407407407407
2	35.0	0.0241820987654321	0.0032613168724279834	0.013402777777777777
2	35.04	0.029310699588477367	0.004411008230452675	0.014431584362139918
2	35.08	0.01903292181069959	0.0011496913580246913	0.011118827160493828
2	35.12	0.019454732510288064	0.0008744855967078189	0.012330246913580247
2	35.160000000000004	0.018721707818930042	0.000727880658436214	0.012626028806584363
2	35.2	0.02011574074074074	0.0010185185185185184	0.01399948559670782
2	35.24	0.02129372427983539	0.001286008230452675	0.014542181069958847
2	35.28	0.024300411522633746	0.0017026748971193416	0.01621656378600823
2	35.32	0.02441872427983539	0.001954732510288066	0.016265432098765433
2	35.36	0.025560699588477367	0.002358539094650206	0.0166358024691358
2	35.4	0.024429012345679013	0.0025797325102880657	0.01529320987654321
2	35.44	0.024344135802469136	0.0033539094650205763	0.014367283950617284
2	35.480000000000004	0.02511574074074074	0.0037731481481481483	0.014313271604938272
2	35.52	0.03043724279835391	0.005347222222222222	0.015694444444444445
2	35.56	0.02558641975308642	0.004164094650205761	0.014593621399176955
2	35.6	0.025468106995884775	0.004421296296296296	0.014634773662551441
2	35.64	0.027160493827160494	0.004845679012345679	0.015789609053497942
2	35.68	0.0251929012345679	0.00455761316872428	0.014801954732510288
2	35.72	0.02853909465020576	0.006324588477366255	0.016818415637860084
2	35.76	0.027240226337448558	0.006095679012345679	0.01654835390946502
2	35.800000000000004	0.02725565843621399	0.00753858024691358	0.015784465020576132
2	35.84	0.02293724279835391	0.006540637860082304	0.012888374485596708
2	35.88	0.02186471193415638	0.007551440329218107	0.011013374485596708
2	35.92	0.022309670781893005	0.009092078189300412	0.009660493827160494
2	35.96	0.0210570987654321	0.010097736625514404	0.007988683127572017
2	36.0	0.027692901234567902	0.011345164609053498	0.010185185185185186
2	36.04	0.018762860082304527	0.008364197530864198	0.007319958847736625
2	36.08	0.02039866255144033	0.009940843621399176	0.006911008230452675
2	36.12	0.01838991769547325	0.009544753086419753	0.005771604938271605
2	36.160000000000004	0.01959619341563786	0.01036522633744856	0.0056970164609053495
2	36.2	0.014693930041152263	0.007083333333333333	0.004421296296296296
2	36.24	0.01363425925925926	0.006355452674897119	0.004112654320987654
2	36.28	0.011350308641975308	0.004873971193415638	0.0034284979423868313
2	36.32	0.01040895061728395	0.00400462962962963	0.003587962962962963
2	36.36	0.008791152263374485	0.0031635802469135803	0.003227880658436214
2	36.4	0.009323559670781892	0.0030864197530864196	0.0036342592592592594
2	36.44	0.007795781893004115	0.0027083333333333334	0.0031507201646090535
2	36.480000000000004	0.01661522633744856	0.004963991769547325	0.005841049382716049
2	36.52	0.007584876543209876	0.00330761316872428	0.002258230452674897
2	36.56	0.007950102880658436	0.004477880658436214	0.001396604938271605
2	36.6	0.011013374485596708	0.007078189300411522	0.001800411522633745
2	36.64	0.009220679012345679	0.0061574074074074074	0.0004989711934156379
2	36.68	0.01139917695473251	0.007145061728395062	0.0012242798353909465
2	36.72	0.010555555555555556	0.006774691358024692	0.0007330246913580247
2	36.76	0.013948045267489712	0.008940329218106996	0.0011188271604938272
2	36.800000000000004	0.011741255144032922	0.00783179012345679	0.00035493827160493826
2	36.84	0.013641975308641975	0.008914609053497943	0.0010133744855967079
2	36.88	0.01188014403292181	0.007996399176954733	0.0007921810699588477
2	36.92	0.011970164609053499	0.008266460905349795	0.0010416666666666667
2	36.96	0.017286522633744857	0.008616255144032922	0.003976337448559671
2	37.0	0.008176440329218108	0.005565843621399177	0.0014300411522633744
2	37.04	0.007579732510288066	0.004861111111111111	0.0012962962962962963
2	37.08	0.004284979423868312	0.002258230452674897	0.0009104938271604938
2	37.12	0.004776234567901235	0.0022890946502057614	0.0008847736625514403
2	37.160000000000004	0.004567901234567902	0.0027211934156378603	0.00032407407407407406
2	37.2	0.007849794238683127	0.00537037037037037	0.0009696502057613169
2	37.24	0.011579218106995885	0.007862654320987655	0.001293724279835391
2	37.28	0.018497942386831275	0.013251028806584362	0.002147633744855967
2	37.32	0.020146604938271605	0.014182098765432099	0.0025205761316872428
2	37.36	0.02255401234567901	0.01501028806584362	0.003719135802469136
2	37.4	0.021517489711934155	0.013387345679012346	0.003948045267489712
2	37.44	0.029714506172839505	0.014526748971193416	0.008294753086419753
2	37.480000000000004	0.022402263374485597	0.010529835390946502	0.006872427983539094
2	37.52	0.02259259259259259	0.009979423868312758	0.007458847736625514
2	37.56	0.022824074074074073	0.008968621399176955	0.00798611111111111
2	37.6	0.02196244855967078	0.00661522633744856	0.009215534979423868
2	37.64	0.020771604938271605	0.006026234567901235	0.008541666666666666
2	37.68	0.01794238683127572	0.004773662551440329	0.007391975308641975
2	37.72	0.019215534979423868	0.004470164609053498	0.008665123456790123
2	37.76	0.016887860082304525	0.00375	0.007127057613168724
2	37.800000000000004	0.01712448559670782	0.0037705761316872426	0.007147633744855967
2	37.84	0.01628858024691358	0.0032304526748971195	0.006424897119341564
2	37.88	0.015843621399176954	0.0029732510288065844	0.0061805555555555555
2	37.92	0.019781378600823046	0.004117798353909465	0.006484053497942387
2	37.96	0.011784979423868313	0.0023276748971193416	0.003587962962962963
2	38.0	0.0109619341563786	0.001965020576131687	0.004254115226337449
2	38.04	0.011185699588477366	0.0019212962962962964	0.00477880658436214
2	38.08	0.011658950617283951	0.001875	0.005614711934156379
2	38.12	0.010982510288065843	0.0012448559670781892	0.005969650205761317
2	38.160000000000004	0.011977880658436213	0.0013605967078189301	0.0066846707818930045
2	38.2	0.009971707818930042	0.0008667695473251029	0.006257716049382716
2	38.24	0.009436728395061728	0.0011085390946502058	0.005416666666666667
2	38.28	0.007178497942386832	0.0005092592592592592	0.004480452674897119
2	38.32	0.007991255144032922	0.000727880658436214	0.004799382716049383
2	38.36	0.006219135802469136	0.00048353909465020576	0.003904320987654321
2	38.4	0.01352366255144033	0.0021656378600823046	0.0059490740740740745
2	38.44	0.004212962962962963	0.00030606995884773663	0.0025282921810699586
2	38.480000000000004	0.00481738683127572	0.000367798353909465	0.002919238683127572
2	38.52	0.004776234567901235	0.0005709876543209877	0.002674897119341564
2	38.56	0.003906893004115226	0.00016718106995884774	0.002878086419753086
2	38.6	0.004912551440329218	0.00033179012345679014	0.003207304526748971
2	38.64	0.0036702674897119343	7.20164609053498e-05	0.0029603909465020575
2	38.68	0.00492798353909465	0.00015174897119341564	0.003485082304526749
2	38.72	0.00408179012345679	2.57201646090535e-06	0.0031944444444444446
2	38.76	0.00625	0.00030606995884773663	0.004074074074074074
2	38.800000000000004	0.005486111111111111	7.71604938271605e-06	0.0037371399176954734
2	38.84	0.007178497942386832	0.00011574074074074075	0.004393004115226338
2	38.88	0.011983024691358025	0.0012474279835390947	0.0056970164609053495
2	38.92	0.004781378600823045	6.944444444444444e-05	0.0029218106995884774
2	38.96	0.0045704732510288065	2.8292181069958848e-05	0.002939814814814815
2	39.0	0.004014917695473251	9.77366255144033e-05	0.002204218106995885
2	39.04	0.003310185185185185	0.00012602880658436213	0.0016795267489711934
2	39.08	0.0032510288065843622	0.00013374485596707818	0.001419753086419753
2	39.12	0.004598765432098765	0.00011059670781893004	0.0022993827160493825
2	39.160000000000004	0.004539609053497942	5.6584362139917696e-05	0.002193930041152263
2	39.2	0.00606224279835391	7.973251028806585e-05	0.0032690329218106997
2	39.24	0.00679783950617284	7.71604938271605e-06	0.004272119341563786
2	39.28	0.008559670781893004	6.687242798353909e-05	0.005686728395061728
2	39.32	0.008261316872427983	1.800411522633745e-05	0.005951646090534979
2	39.36	0.015064300411522633	0.0011188271604938272	0.008539094650205761
2	39.4	0.007957818930041152	3.3436213991769545e-05	0.005977366255144033
2	39.44	0.008433641975308642	0.00011574074074074075	0.00636059670781893
2	39.480000000000004	0.006823559670781893	7.71604938271605e-06	0.005679012345679012
2	39.52	0.008106995884773663	0.00018518518518518518	0.006463477366255144
2	39.56	0.010090020576131687	6.944444444444444e-05	0.007371399176954733
2	39.6	0.011594650205761317	0.00013631687242798355	0.008518518518518519
2	39.64	0.01366769547325103	0.0001080246913580247	0.009655349794238682
2	39.68	0.015030864197530865	6.430041152263375e-05	0.01051440329218107
2	39.72	0.01705246913580247	0.000360082304526749	0.011121399176954733
2	39.76	0.01724022633744856	0.0004886831275720165	0.011046810699588478
2	39.800000000000004	0.01856738683127572	0.0007973251028806584	0.01150977366255144
2	39.84	0.023004115226337447	0.0019110082304526748	0.012728909465020576
2	39.88	0.020007716049382715	0.0013091563786008231	0.011990740740740741
2	39.92	0.02252829218106996	0.0015277777777777779	0.013171296296296296
2	39.96	0.025992798353909465	0.001962448559670782	0.01588477366255144
2	40.0	0.026419753086419754	0.0017592592592592592	0.016849279835390946
2	40.04	0.02595679012345679	0.002088477366255144	0.015992798353909467
2	40.08	0.025491255144032922	0.0022633744855967077	0.014835390946502058
2	40.12	0.02488425925925926	0.0029140946502057615	0.013088991769547325
2	40.160000000000004	0.025599279835390946	0.003310185185185185	0.01319701646090535
2	40.2	0.025835905349794238	0.0036728395061728395	0.013654835390946501
2	40.24	0.027070473251028807	0.005205761316872428	0.013845164609053499
2	40.28	0.02575102880658436	0.005635288065843622	0.013016975308641975
2	40.32	0.036046810699588476	0.011195987654320987	0.015452674897119342
2	40.36	0.028194444444444446	0.010751028806584363	0.011823559670781893
2	40.4	0.03186213991769547	0.013762860082304526	0.012242798353909465
2	40.44	0.03130915637860082	0.016021090534979424	0.010185185185185186
2	40.480000000000004	0.033536522633744854	0.0179320987654321	0.010357510288065844
2	40.52	0.028194444444444446	0.015234053497942386	0.008348765432098766
2	40.56	0.027767489711934157	0.013636831275720164	0.009639917695473251
2	40.6	0.023870884773662553	0.010763888888888889	0.009459876543209877
2	40.64	0.021568930041152262	0.008770576131687243	0.009539609053497943
2	40.68	0.020540123456790123	0.006959876543209877	0.01055812757201646
2	40.72	0.01702417695473251	0.005138888888888889	0.010007716049382716
2	40.76	0.01726594650205761	0.004555041152263375	0.011301440329218107
2	40.800000000000004	0.023094135802469135	0.005550411522633745	0.013546810699588477
2	40.84	0.01762088477366255	0.003359053497942387	0.01219650205761317
2	40.88	0.017993827160493827	0.003094135802469136	0.012926954732510288
2	40.92	0.02198559670781893	0.0036934156378600823	0.01572530864197531
2	40.96	0.020892489711934158	0.0026414609053497943	0.0163940329218107
2	41.0	0.02323559670781893	0.002322530864197531	0.018598251028806585
2	41.04	0.021988168724279836	0.0021630658436213993	0.018161008230452674
2	41.08	0.023950617283950617	0.00261059670781893	0.01936985596707819
2	41.12	0.023073559670781892	0.0019984567901234567	0.01919238683127572
2	41.160000000000004	0.021530349794238682	0.0020730452674897117	0.01766718106995885
2	41.2	0.021769547325102882	0.002193930041152263	0.017044753086419753
2	41.24	0.02108281893004115	0.0020087448559670783	0.01610082304526749
2	41.28	0.029393004115226336	0.004480452674897119	0.017862654320987655
2	41.32	0.022543724279835392	0.0018852880658436213	0.016234567901234568
2	41.36	0.02723508230452675	0.0034670781893004115	0.018582818930041153
2	41.4	0.029580761316872428	0.004086934156378601	0.019511316872427985
2	41.44	0.03162551440329218	0.005576131687242798	0.018968621399176953
2	41.480000000000004	0.032196502057613166	0.005280349794238683	0.019387860082304528
2	41.52	0.03665637860082305	0.007512860082304527	0.02074074074074074
2	41.56	0.03775977366255144	0.006959876543209877	0.023150720164609055
2	41.6	0.0412037037037037	0.008636831275720165	0.025275205761316873
2	41.64	0.03754372427983539	0.008011831275720164	0.023109567901234567
2	41.68	0.033680555555555554	0.007806069958847737	0.019508744855967076
2	41.72	0.03286008230452675	0.008356481481481482	0.018477366255144033
2	41.76	0.03665895061728395	0.01059156378600823	0.01819701646090535
2	41.800000000000004	0.02970679012345679	0.009891975308641976	0.015393518518518518
2	41.84	0.028155864197530866	0.01092849794238683	0.013858024691358025
2	41.88	0.03244084362139918	0.015290637860082305	0.01345679012345679
2	41.92	0.026954732510288067	0.012842078189300412	0.011268004115226337
2	41.96	0.026962448559670782	0.013608539094650205	0.009670781893004115
2	42.0	0.021622942386831275	0.010599279835390947	0.007471707818930041
2	42.04	0.021983024691358023	0.01087962962962963	0.006658950617283951
2	42.08	0.017507716049382716	0.008148148148148147	0.005015432098765432
2	42.12	0.017319958847736624	0.008577674897119341	0.0037114197530864197
2	42.160000000000004	0.018227880658436214	0.009089506172839506	0.004228395061728395
2	42.2	0.02262602880658436	0.010923353909465021	0.006311728395061728
2	42.24	0.03851851851851852	0.01643775720164609	0.013271604938271606
2	42.28	0.035848765432098764	0.015496399176954733	0.014773662551440329
2	42.32	0.042849794238683125	0.01719650205761317	0.019184670781893003
2	42.36	0.03736368312757202	0.01271604938271605	0.017919238683127572
2	42.4	0.03959104938271605	0.012878086419753087	0.017808641975308643
2	42.44	0.03740997942386831	0.008834876543209877	0.018037551440329216
2	42.480000000000004	0.042430555555555555	0.008485082304526749	0.022037037037037036
2	42.52	0.038371913580246914	0.007240226337448559	0.020195473251028807
2	42.56	0.03579989711934156	0.007469135802469135	0.018269032921810698
2	42.6	0.02867798353909465	0.005138888888888889	0.015164609053497943
2	42.64	0.026378600823045266	0.004755658436213991	0.014349279835390947
2	42.68	0.02316358024691358	0.002829218106995885	0.013569958847736626
2	42.72	0.03065329218106996	0.004832818930041153	0.016059670781893003
2	42.76	0.01846965020576132	0.001242283950617284	0.013215020576131687
2	42.800000000000004	0.016540637860082304	0.0009799382716049383	0.01283179012345679
2	42.84	0.017222222222222222	0.0007381687242798354	0.013302469135802469
2	42.88	0.016579218106995884	0.00017232510288065845	0.014066358024691358
2	42.92	0.01984053497942387	0.0005504115226337449	0.0163940329218107
2	42.96	0.015733024691358025	0.0004783950617283951	0.013912037037037037
2	43.0	0.015038580246913581	0.0004912551440329218	0.012862654320987654
2	43.04	0.013369341563786009	0.0003832304526748971	0.011489197530864198
2	43.08	0.01330761316872428	0.0004989711934156379	0.011054526748971193
2	43.12	0.011231995884773662	0.0002726337448559671	0.009758230452674897
2	43.160000000000004	0.011594650205761317	0.0004449588477366255	0.00955761316872428
2	43.2	0.0172119341563786	0.0022016460905349795	0.010483539094650206
2	43.24	0.008346193415637861	0.00010288065843621399	0.007456275720164609
2	43.28	0.0073173868312757205	0.0002494855967078189	0.006309156378600823
2	43.32	0.005241769547325103	0.00019804526748971193	0.004511316872427984
2	43.36	0.004495884773662551	0.0002777777777777778	0.0035030864197530863
2	43.4	0.003438786008230453	0.0005504115226337449	0.0022530864197530865
2	43.44	0.0031352880658436213	0.00034722222222222224	0.0019058641975308642
2	43.480000000000004	0.001743827160493827	0.00012088477366255144	0.0011136831275720164
2	43.52	0.0019393004115226338	0.0003266460905349794	0.0009362139917695473
2	43.56	0.0011419753086419754	0.00015174897119341564	0.0006147119341563787
2	43.6	0.002600308641975309	0.0003497942386831276	0.001286008230452675
2	43.64	0.004369855967078189	0.00019290123456790122	0.0037834362139917694
2	43.68	0.014390432098765431	0.0017592592592592592	0.008587962962962962
2	43.72	0.009315843621399178	2.5720164609053497e-05	0.008629115226337448
2	43.76	0.011893004115226338	0.00015689300411522632	0.010866769547325104
2	43.800000000000004	0.015190329218106997	0.0005066872427983539	0.01311985596707819
2	43.84	0.01790380658436214	0.00018261316872427984	0.015910493827160494
2	43.88	0.01729938271604938	0.0004475308641975309	0.014390432098765431
2	43.92	0.016828703703703703	0.0004166666666666667	0.01341820987654321
2	43.96	0.017520576131687244	0.0004861111111111111	0.01286008230452675
2	44.0	0.017116769547325102	0.000522119341563786	0.011911008230452675
2	44.04	0.018464506172839505	0.0012731481481481483	0.01175925925925926
2	44.08	0.017816358024691357	0.0009902263374485596	0.01139917695473251
2	44.12	0.019686213991769546	0.0023945473251028807	0.011566358024691359
2	44.160000000000004	0.02659979423868313	0.0038888888888888888	0.014161522633744856
2	44.2	0.025874485596707818	0.004022633744855967	0.015650720164609052
2	44.24	0.0356738683127572	0.00720164609053498	0.021872427983539094
2	44.28	0.030457818930041153	0.007566872427983539	0.018353909465020576
2	44.32	0.03362139917695473	0.009256687242798354	0.019326131687242797
2	44.36	0.03270833333333333	0.011165123456790124	0.017829218106995885
2	44.4	0.034920267489711936	0.012546296296296297	0.0182201646090535
2	44.44	0.02722993827160494	0.009652777777777777	0.014848251028806584
2	44.480000000000004	0.026700102880658435	0.008924897119341564	0.013865740740740741
2	44.52	0.022253086419753085	0.0075591563786008235	0.011869855967078189
2	44.56	0.02165895061728395	0.007481995884773662	0.010640432098765432
2	44.6	0.01684670781893004	0.006458333333333333	0.007847222222222222
2	44.64	0.023292181069958846	0.008333333333333333	0.009575617283950618
2	44.68	0.011568930041152264	0.005007716049382716	0.005216049382716049
2	44.72	0.012355967078189301	0.004606481481481481	0.005509259259259259
2	44.76	0.010439814814814815	0.0042824074074074075	0.004246399176954733
2	44.800000000000004	0.00911008230452675	0.004120370370370371	0.0034002057613168723
2	44.84	0.008505658436213991	0.003433641975308642	0.00290380658436214
2	44.88	0.004560185185185185	0.0021244855967078187	0.0006970164609053498
2	44.92	0.005985082304526749	0.00360082304526749	0.00040123456790123454
2	44.96	0.006784979423868313	0.003930041152263374	0.0018852880658436213
2	45.0	0.01382201646090535	0.005676440329218107	0.005573559670781893
2	45.04	0.014382716049382717	0.006589506172839506	0.006247427983539095
2	45.08	0.018549382716049383	0.008294753086419753	0.00794753086419753
2	45.12	0.02462448559670782	0.009981995884773663	0.009665637860082305
2	45.160000000000004	0.019753086419753086	0.009565329218106995	0.008189300411522634
2	45.2	0.019670781893004117	0.009534465020576132	0.00856738683127572
2	45.24	0.021813271604938272	0.009266975308641975	0.010542695473251028
2	45.28	0.02192901234567901	0.008888888888888889	0.011018518518518518
2	45.32	0.0218261316872428	0.00800925925925926	0.011450617283950618
2	45.36	0.02124485596707819	0.006689814814814815	0.01143261316872428
2	45.4	0.019122942386831276	0.005833333333333334	0.011108539094650205
2	45.44	0.018608539094650205	0.005383230452674897	0.010835905349794239
2	45.480000000000004	0.016450617283950617	0.005100308641975308	0.009624485596707819
2	45.52	0.01773148148148148	0.005131172839506173	0.009925411522633746
2	45.56	0.015390946502057613	0.004771090534979424	0.008122427983539095
2	45.6	0.026923868312757202	0.00805812757201646	0.01205761316872428
2	45.64	0.02116769547325103	0.005190329218106996	0.012703189300411522
2	45.68	0.0214429012345679	0.006671810699588478	0.011484053497942386
2	45.72	0.017258230452674897	0.004776234567901235	0.010375514403292182
2	45.76	0.019284979423868313	0.004475308641975309	0.012962962962962963
2	45.800000000000004	0.01883744855967078	0.0041795267489711935	0.012289094650205761
2	45.84	0.016154835390946504	0.004038065843621399	0.008569958847736625
2	45.88	0.01518775720164609	0.004537037037037037	0.006689814814814815
2	45.92	0.012109053497942387	0.004380144032921811	0.004295267489711934
2	45.96	0.011934156378600824	0.0051105967078189304	0.003477366255144033
2	46.0	0.009323559670781892	0.004555041152263375	0.0021527777777777778
2	46.04	0.008034979423868313	0.002888374485596708	0.002484567901234568
2	46.08	0.015131172839506173	0.004683641975308642	0.005568415637860083
2	46.12	0.011826131687242798	0.005925925925925926	0.004747942386831276
2	46.160000000000004	0.014953703703703703	0.006921296296296296	0.0058590534979423865
2	46.2	0.02112911522633745	0.008176440329218108	0.008611111111111111
2	46.24	0.02162551440329218	0.006975308641975308	0.009940843621399176
2	46.28	0.02617283950617284	0.005874485596707819	0.014462448559670781
2	46.32	0.028366769547325102	0.0041332304526748975	0.017993827160493827
2	46.36	0.024711934156378602	0.0027186213991769546	0.015429526748971193
2	46.4	0.02098508230452675	0.0013323045267489711	0.012039609053497942
2	46.44	0.017708333333333333	0.000470679012345679	0.010429526748971194
2	46.480000000000004	0.02041923868312757	0.0011702674897119342	0.012237654320987654
2	46.52	0.018708847736625515	0.0005066872427983539	0.011574074074074073
2	46.56	0.02772119341563786	0.0035262345679012348	0.01387088477366255
2	46.6	0.01773405349794239	0.00044238683127572015	0.011319444444444444
2	46.64	0.019714506172839506	0.0012242798353909465	0.01264917695473251
2	46.68	0.017710905349794238	0.0009516460905349795	0.012024176954732511
2	46.72	0.017914094650205763	0.0014737654320987653	0.01217335390946502
2	46.76	0.014416152263374485	0.0007175925925925926	0.010712448559670781
2	46.800000000000004	0.01371141975308642	0.000925925925925926	0.009794238683127572
2	46.84	0.011751543209876543	0.0005838477366255144	0.008858024691358025
2	46.88	0.010480967078189301	0.0003343621399176955	0.008034979423868313
2	46.92	0.009498456790123457	0.0001388888888888889	0.0074099794238683125
2	46.96	0.007299382716049383	7.973251028806585e-05	0.005861625514403292
2	47.0	0.008173868312757201	0.00037294238683127575	0.00573559670781893
2	47.04	0.012811213991769547	0.0018878600823045268	0.006314300411522634
2	47.08	0.004876543209876543	0.00022633744855967078	0.003662551440329218
2	47.12	0.002654320987654321	0.00024434156378600825	0.0020241769547325104
2	47.160000000000004	0.0031069958847736627	0.0005941358024691358	0.0019393004115226338
2	47.2	0.002229938271604938	0.0007844650205761317	0.001116255144032922
2	47.24	0.003667695473251029	0.0014506172839506173	0.001337448559670782
2	47.28	0.003284465020576132	0.0012217078189300412	0.0018364197530864198
2	47.32	0.0061805555555555555	0.0018029835390946502	0.0034542181069958846
2	47.36	0.007857510288065844	0.0017258230452674897	0.0050874485596707816
2	47.4	0.008541666666666666	0.0017746913580246914	0.005401234567901234
2	47.44	0.008238168724279835	0.0016872427983539095	0.004578189300411523
2	47.480000000000004	0.00790380658436214	0.0012731481481481483	0.004565329218106996
2	47.52	0.020442386831275722	0.0033024691358024692	0.011111111111111112
2	47.56	0.013289609053497943	0.0009902263374485596	0.009575617283950618
2	47.6	0.01603395061728395	0.001463477366255144	0.010776748971193415
2	47.64	0.012996399176954733	0.0008436213991769547	0.009742798353909465
2	47.68	0.013006687242798354	0.0013271604938271606	0.009356995884773662
2	47.72	0.011967592592592592	0.001257716049382716	0.008968621399176955
2	47.76	0.013536522633744856	0.00147119341563786	0.010113168724279835
2	47.800000000000004	0.014027777777777778	0.001337448559670782	0.010720164609053498
2	47.84	0.015792181069958847	0.0014171810699588477	0.01202932098765432
2	47.88	0.016556069958847737	0.0015252057613168724	0.012227366255144033
2	47.92	0.015146604938271606	0.0014068930041152264	0.011661522633744856
2	47.96	0.013824588477366255	0.001008230452674897	0.010853909465020576
2	48.0	0.019634773662551442	0.0025308641975308644	0.012175925925925925
2	48.04	0.014004629629629629	0.001072530864197531	0.010931069958847737
2	48.08	0.013780864197530864	0.0012165637860082304	0.010401234567901235
2	48.120000000000005	0.015354938271604938	0.001558641975308642	0.01063014403292181
2	48.160000000000004	0.013935185185185186	0.001427469135802469	0.009750514403292181
2	48.2	0.015208333333333334	0.0020833333333333333	0.009796810699588477
2	48.24	0.016900720164609053	0.0023636831275720164	0.011468621399176955
2	48.28	0.022541152263374487	0.0037731481481481483	0.014925411522633745
2	48.32	0.023608539094650206	0.0048585390946502055	0.015087448559670782
2	48.36	0.02796553497942387	0.006231995884773663	0.016270576131687243
2	48.4	0.027911522633744856	0.006026234567901235	0.015475823045267489
2	48.44	0.0295190329218107	0.005784465020576132	0.01726851851851852
2	48.480000000000004	0.034508744855967076	0.006039094650205762	0.01883744855967078
2	48.52	0.023112139917695472	0.003500514403292181	0.012546296296296297
2	48.56	0.023065843621399178	0.003323045267489712	0.012358539094650206
2	48.6	0.018780864197530864	0.0024408436213991767	0.010478395061728395
2	48.64	0.019089506172839506	0.002067901234567901	0.011394032921810699
2	48.68	0.016453189300411522	0.0015252057613168724	0.010488683127572016
2	48.72	0.017209362139917694	0.00216820987654321	0.011010802469135803
2	48.76	0.014940843621399177	0.0016820987654320987	0.010239197530864198
2	48.800000000000004	0.016201131687242798	0.0020730452674897117	0.010473251028806585
2	48.84	0.012924382716049383	0.0014377572016460905	0.009220679012345679
2	48.88	0.012394547325102881	0.0015869341563786007	0.008840020576131688
2	48.92	0.011715534979423868	0.0014994855967078188	0.007888374485596707
2	48.96	0.018719135802469134	0.0032690329218106997	0.010172325102880658
2	49.0	0.010218621399176954	0.0006867283950617284	0.007623456790123457
2	49.04	0.009323559670781892	0.00047582304526748974	0.007103909465020576
2	49.08	0.009593621399176955	0.0006481481481481481	0.007425411522633745
2	49.120000000000005	0.007116769547325103	0.00040380658436213994	0.006159979423868313
2	49.160000000000004	0.00856224279835391	0.0005349794238683127	0.0066975308641975305
2	49.2	0.006957304526748971	0.00011316872427983539	0.005712448559670782
2	49.24	0.008472222222222223	0.0007921810699588477	0.006113683127572016
2	49.28	0.006273148148148148	0.0005272633744855968	0.005159465020576131
2	49.32	0.007417695473251029	0.0005864197530864197	0.005483539094650206
2	49.36	0.005679012345679012	0.0004218106995884774	0.004387860082304526
2	49.4	0.007294238683127572	0.0012397119341563787	0.0047067901234567906
2	49.44	0.012445987654320988	0.002361111111111111	0.0063168724279835395
2	49.480000000000004	0.006077674897119341	0.0013503086419753086	0.0032536008230452675
2	49.52	0.008078703703703704	0.0030889917695473253	0.0029809670781893003
2	49.56	0.008292181069958847	0.004747942386831276	0.002006172839506173
2	49.6	0.011856995884773663	0.007700617283950617	0.0013708847736625515
2	49.64	0.012929526748971193	0.009359567901234567	0.0002726337448559671
2	49.68	0.018806584362139916	0.013106995884773662	0.0011779835390946503
2	49.72	0.020766460905349796	0.013088991769547325	0.002042181069958848
2	49.76	0.023063271604938273	0.01323045267489712	0.0028112139917695475
2	49.800000000000004	0.020848765432098765	0.00958590534979424	0.003572530864197531
2	49.84	0.02162551440329218	0.00805812757201646	0.004086934156378601
2	49.88	0.017602880658436213	0.0043621399176954736	0.004403292181069959
2	49.92	0.024189814814814813	0.005246913580246914	0.0075
2	49.96	0.01684670781893004	0.002854938271604938	0.00507716049382716
2	50.0	0.017227366255144032	0.002808641975308642	0.00555298353909465
2	50.04	0.016877572016460906	0.002523148148148148	0.0061059670781893
2	50.08	0.015756172839506172	0.0024279835390946503	0.005967078189300412
2	50.120000000000005	0.016170267489711933	0.002803497942386831	0.006867283950617284
2	50.160000000000004	0.014616769547325104	0.003016975308641975	0.006720679012345679
2	50.2	0.01525977366255144	0.003575102880658436	0.008173868312757201
2	50.24	0.01544753086419753	0.003832304526748971	0.008724279835390947
2	50.28	0.01593364197530864	0.004130658436213992	0.00970679012345679
2	50.32	0.014907407407407407	0.003492798353909465	0.009974279835390946
2	50.36	0.01646604938271605	0.0036291152263374484	0.011296296296296296
2	50.4	0.020411522633744857	0.004295267489711934	0.012664609053497942
2	50.44	0.015493827160493827	0.0028858024691358025	0.011157407407407408
2	50.480000000000004	0.01580761316872428	0.0019444444444444444	0.011692386831275721
2	50.52	0.01717335390946502	0.002294238683127572	0.012862654320987654
2	50.56	0.016406893004115228	0.0015329218106995884	0.012878086419753087
2	50.6	0.016916152263374486	0.0014506172839506173	0.013335905349794239
2	50.64	0.01746141975308642	0.0016718106995884773	0.013402777777777777
2	50.68	0.01576388888888889	0.0011368312757201646	0.012646604938271605
2	50.72	0.018649691358024693	0.002896090534979424	0.013768004115226338
2	50.76	0.01955761316872428	0.0043287037037037035	0.01313528806584362
2	50.800000000000004	0.021527777777777778	0.005882201646090535	0.01324074074074074
2	50.84	0.020493827160493826	0.0055941358024691355	0.012829218106995884
2	50.88	0.027698045267489712	0.007319958847736625	0.01540895061728395
2	50.92	0.018163580246913582	0.004848251028806584	0.011424897119341564
2	50.96	0.01930298353909465	0.005092592592592593	0.011417181069958848
2	51.0	0.01896604938271605	0.0043852880658436216	0.011430041152263374
2	51.04	0.01827417695473251	0.004012345679012346	0.010583847736625514
2	51.08	0.017255658436213992	0.0035956790123456792	0.010100308641975309
2	51.120000000000005	0.013680555555555555	0.0030272633744855967	0.0077546296296296295
2	51.160000000000004	0.010794753086419752	0.002741769547325103	0.0053395061728395065
2	51.2	0.009807098765432098	0.0020241769547325104	0.005532407407407408
2	51.24	0.009606481481481481	0.0016023662551440329	0.0054809670781893
2	51.28	0.008477366255144033	0.000992798353909465	0.005334362139917695
2	51.32	0.008960905349794239	0.0007227366255144033	0.006095679012345679
2	51.36	0.01460648148148148	0.0020704732510288064	0.00823045267489712
2	51.4	0.008593106995884774	0.0005555555555555556	0.005733024691358024
2	51.44	0.007680041152263374	0.0007381687242798354	0.005043724279835391
2	51.480000000000004	0.007824074074074074	0.0004603909465020576	0.005113168724279835
2	51.52	0.007062757201646091	0.000668724279835391	0.004508744855967078
2	51.56	0.0073636831275720165	0.0004938271604938272	0.004930555555555555
2	51.6	0.007304526748971194	0.0008384773662551441	0.004333847736625514
2	51.64	0.006224279835390947	0.0006790123456790123	0.003896604938271605
2	51.68	0.005985082304526749	0.0007896090534979424	0.0034799382716049383
2	51.72	0.005095164609053498	0.000720164609053498	0.0027829218106995885
2	51.76	0.005198045267489712	0.000941358024691358	0.0029218106995884774
2	51.800000000000004	0.0030889917695473253	0.0004989711934156379	0.0016023662551440329
2	51.84	0.010853909465020576	0.0019161522633744856	0.005439814814814815
2	51.88	0.0018698559670781894	0.00013631687242798355	0.0012294238683127573
2	51.92	0.0026697530864197533	0.00014146090534979423	0.00198559670781893
2	51.96	0.001324588477366255	0.0001080246913580247	0.0009130658436213992
2	52.0	0.00319701646090535	0.0004063786008230453	0.0021604938271604936
2	52.04	0.0017849794238683128	0.0005632716049382716	0.000830761316872428
2	52.08	0.0005066872427983539	0.00021862139917695473	0.0001440329218106996
2	52.120000000000005	0.001779835390946502	0.0006944444444444445	0.0003266460905349794
2	52.160000000000004	0.0019110082304526748	0.00044238683127572015	0.0007047325102880658
2	52.2	0.00415895061728395	0.000625	0.0021296296296296298
2	52.24	0.003690843621399177	0.00020061728395061727	0.0021219135802469135
2	52.28	0.005061728395061729	5.1440329218106995e-05	0.003410493827160494
2	52.32	0.010931069958847737	0.001301440329218107	0.005694444444444445
2	52.36	0.007106481481481482	0.0009876543209876543	0.003539094650205761
2	52.4	0.007934670781893005	0.0011445473251028807	0.004246399176954733
2	52.44	0.009014917695473251	0.0012397119341563787	0.004897119341563786
2	52.480000000000004	0.008901748971193415	0.0010133744855967079	0.004876543209876543
2	52.52	0.010012860082304526	0.0010159465020576131	0.0060648148148148145
2	52.56	0.009616769547325103	0.0005812757201646091	0.00636574074074074
2	52.6	0.010203189300411523	0.0004501028806584362	0.007566872427983539
2	52.64	0.01102366255144033	0.00016718106995884774	0.00896604938271605
2	52.68	0.008901748971193415	7.71604938271605e-06	0.007422839506172839
2	52.72	0.009830246913580247	0.00010030864197530864	0.008305041152263375
2	52.76	0.007286522633744856	4.6296296296296294e-05	0.006376028806584362
2	52.800000000000004	0.013832304526748971	0.0015817901234567902	0.00877829218106996
2	52.84	0.004747942386831276	6.944444444444444e-05	0.004174382716049383
2	52.88	0.005565843621399177	0.00038837448559670784	0.004390432098765432
2	52.92	0.004390432098765432	0.00037037037037037035	0.003058127572016461
2	52.96	0.004207818930041152	0.0004655349794238683	0.0026568930041152264
2	53.0	0.0024279835390946503	0.00020061728395061727	0.0014943415637860083
2	53.04	0.0023945473251028807	0.0002957818930041152	0.00176440329218107
2	53.08	0.003081275720164609	0.0006893004115226338	0.001558641975308642
2	53.120000000000005	0.004431584362139918	0.0008770576131687243	0.002119341563786008
2	53.160000000000004	0.00440843621399177	0.0009670781893004115	0.00198559670781893
2	53.2	0.002476851851851852	0.0007175925925925926	0.0006584362139917696
2	53.24	0.0024691358024691358	0.0006712962962962962	0.0009233539094650206
2	53.28	0.006687242798353909	0.0011419753086419754	0.003065843621399177
2	53.32	0.0009233539094650206	0.00012088477366255144	0.0004963991769547325
2	53.36	0.0004989711934156379	7.458847736625514e-05	0.0003034979423868313
2	53.4	0.002271090534979424	0.0005761316872427984	0.0007896090534979424
2	53.44	0.000985082304526749	0.00013631687242798355	0.000676440329218107
2	53.480000000000004	0.00264917695473251	0.00047325102880658434	0.0014248971193415638
2	53.52	0.002013888888888889	0.0005915637860082304	0.0008590534979423868
2	53.56	0.0037114197530864197	0.0009542181069958848	0.001396604938271605
2	53.6	0.0042309670781893	0.0011111111111111111	0.0012680041152263375
2	53.64	0.005360082304526749	0.001388888888888889	0.0014969135802469136
2	53.68	0.006188271604938272	0.0016460905349794238	0.001484053497942387
2	53.72	0.006358024691358025	0.0017181069958847736	0.0011188271604938272
2	53.76	0.013276748971193415	0.002993827160493827	0.004354423868312757
2	53.800000000000004	0.00676954732510288	0.001743827160493827	0.0012088477366255144
2	53.84	0.007445987654320987	0.0019881687242798356	0.0013040123456790123
2	53.88	0.006532921810699589	0.0018209876543209876	0.00073559670781893
2	53.92	0.007109053497942387	0.0018364197530864198	0.00084619341563786
2	53.96	0.006800411522633745	0.0016383744855967078	0.0008333333333333334
2	54.0	0.0074202674897119346	0.001617798353909465	0.0009027777777777777
2	54.04	0.0070524691358024695	0.0015200617283950618	0.000522119341563786
2	54.08	0.0068698559670781895	0.0014326131687242799	0.0006790123456790123
2	54.120000000000005	0.005928497942386831	0.001000514403292181	0.0006661522633744856
2	54.160000000000004	0.005614711934156379	0.001198559670781893	0.0005606995884773662
2	54.2	0.006044238683127572	0.0015920781893004115	0.0004449588477366255
2	54.24	0.011257716049382716	0.002736625514403292	0.002713477366255144
2	54.28	0.006208847736625514	0.0018981481481481482	0.0002957818930041152
2	54.32	0.007006172839506173	0.002029320987654321	0.0010236625514403292
2	54.36	0.010329218106995885	0.0029758230452674897	0.0025694444444444445
2	54.4	0.012479423868312757	0.0036342592592592594	0.004266975308641975
2	54.44	0.016003086419753086	0.004488168724279836	0.0066743827160493825
2	54.480000000000004	0.015406378600823046	0.0040997942386831274	0.00712962962962963
2	54.52	0.016520061728395062	0.004436728395061728	0.007896090534979423
2	54.56	0.014940843621399177	0.004184670781893004	0.0070653292181069955
2	54.6	0.014609053497942387	0.003996913580246913	0.006648662551440329
2	54.64	0.014084362139917695	0.003868312757201646	0.005725308641975309
2	54.68	0.014441872427983539	0.0035853909465020577	0.005457818930041152
2	54.72	0.020573559670781894	0.004493312757201646	0.007631172839506173
2	54.76	0.010756172839506173	0.002476851851851852	0.003389917695473251
2	54.800000000000004	0.010018004115226338	0.0017078189300411522	0.003989197530864197
2	54.84	0.00798611111111111	0.0017258230452674897	0.0030272633744855967
2	54.88	0.008613683127572016	0.0025617283950617282	0.0031018518518518517
2	54.92	0.005825617283950617	0.0019367283950617283	0.0021116255144032923
2	54.96	0.007062757201646091	0.002145061728395062	0.0027829218106995885
2	55.0	0.006293724279835391	0.0013786008230452676	0.002358539094650206
2	55.04	0.00875	0.0015406378600823045	0.0034670781893004115
2	55.08	0.008145576131687243	0.0011882716049382716	0.0031507201646090535
2	55.120000000000005	0.010671296296296297	0.0014223251028806585	0.00459104938271605
2	55.160000000000004	0.011669238683127572	0.0012294238683127573	0.005866769547325103
2	55.2	0.01989454732510288	0.0027983539094650206	0.009241255144032921
2	55.24	0.013096707818930041	0.0016126543209876542	0.00695216049382716
2	55.28	0.01283179012345679	0.0011779835390946503	0.007425411522633745
2	55.32	0.015799897119341565	0.0016949588477366256	0.009904835390946502
2	55.36	0.014760802469135803	0.0005324074074074074	0.011221707818930041
2	55.4	0.016345164609053497	0.0005066872427983539	0.012345679012345678
2	55.44	0.014868827160493828	0.0004809670781893004	0.011093106995884774
2	55.480000000000004	0.014776234567901234	0.0008179012345679012	0.010576131687242798
2	55.52	0.012592592592592593	0.0008101851851851852	0.00912037037037037
2	55.56	0.011916152263374486	0.0006224279835390946	0.008559670781893004
2	55.6	0.01243312757201646	0.0007613168724279835	0.008870884773662551
2	55.64	0.01304783950617284	0.0005452674897119342	0.009534465020576132
2	55.68	0.01842335390946502	0.0018981481481481482	0.011098251028806584
2	55.72	0.010828189300411522	0.0004989711934156379	0.007618312757201646
2	55.76	0.011309156378600823	0.0006301440329218107	0.007932098765432098
2	55.800000000000004	0.011003086419753087	0.0004861111111111111	0.008176440329218108
2	55.84	0.012183641975308641	0.0007921810699588477	0.008569958847736625
2	55.88	0.012440843621399177	0.0007458847736625515	0.00864969135802469
2	55.92	0.013405349794238684	0.000830761316872428	0.008973765432098765
2	55.96	0.010931069958847737	0.0002314814814814815	0.008546810699588478
2	56.0	0.010753600823045268	0.0002957818930041152	0.00871656378600823
2	56.04	0.009938271604938272	0.00032407407407407406	0.007775205761316873
2	56.08	0.00936985596707819	0.00023662551440329217	0.006990740740740741
2	56.120000000000005	0.00791409465020576	0.00018518518518518518	0.0058693415637860085
2	56.160000000000004	0.014426440329218106	0.0014248971193415638	0.008353909465020576
2	56.2	0.007677469135802469	0.0006944444444444445	0.0054089506172839506
2	56.24	0.007893518518518518	0.0007767489711934157	0.005365226337448559
2	56.28	0.007541152263374485	0.0009130658436213992	0.0049717078189300415
2	56.32	0.006700102880658436	0.00042695473251028805	0.004686213991769547
2	56.36	0.006908436213991769	0.0007073045267489712	0.00419238683127572
2	56.4	0.005516975308641975	0.0002109053497942387	0.0036342592592592594
2	56.44	0.005506687242798354	0.00025977366255144034	0.0037242798353909466
2	56.480000000000004	0.004804526748971193	5.915637860082304e-05	0.0036856995884773664
2	56.52	0.007417695473251029	0.00012602880658436213	0.006162551440329218
2	56.56	0.008801440329218107	6.17283950617284e-05	0.007739197530864198
2	56.6	0.010982510288065843	0.00026748971193415636	0.009488168724279836
2	56.64	0.015537551440329218	0.0010622427983539094	0.011010802469135803
2	56.68	0.009470164609053498	0.00016718106995884774	0.008076131687242798
2	56.72	0.009081790123456791	0.0002700617283950617	0.007361111111111111
2	56.76	0.008459362139917695	0.0001440329218106996	0.0072145061728395065
2	56.800000000000004	0.00871656378600823	0.0001748971193415638	0.0068467078189300415
2	56.84	0.00837962962962963	0.0003215020576131687	0.006257716049382716
2	56.88	0.00912037037037037	0.0005864197530864197	0.006427469135802469
2	56.92	0.008392489711934157	0.0006815843621399177	0.005745884773662551
2	56.96	0.012008744855967078	0.0008101851851851852	0.008647119341563786
2	57.0	0.016911008230452676	0.0011085390946502058	0.012950102880658437
2	57.04	0.019953703703703703	0.0012268518518518518	0.015439814814814814
2	57.08	0.022399691358024693	0.001154835390946502	0.018063271604938272
2	57.120000000000005	0.028513374485596706	0.0020704732510288064	0.020056584362139918
2	57.160000000000004	0.02202932098765432	0.0013554526748971194	0.016949588477366256
2	57.2	0.02260545267489712	0.001286008230452675	0.017597736625514403
2	57.24	0.02227880658436214	0.0011316872427983538	0.01748971193415638
2	57.28	0.02277777777777778	0.0009567901234567902	0.01752829218106996
2	57.32	0.023526234567901233	0.0009645061728395061	0.017968106995884775
2	57.36	0.02304783950617284	0.0007098765432098765	0.01786522633744856
2	57.4	0.023582818930041154	0.0006944444444444445	0.01834619341563786
2	57.44	0.02265432098765432	0.0008770576131687243	0.017677469135802468
2	57.480000000000004	0.023106995884773662	0.0012165637860082304	0.017453703703703704
2	57.52	0.021419753086419753	0.0010673868312757202	0.016638374485596706
2	57.56	0.0216820987654321	0.0013040123456790123	0.01657150205761317
2	57.6	0.025378086419753088	0.0022736625514403292	0.01743312757201646
2	57.64	0.01994084362139918	0.001206275720164609	0.015311213991769547
2	57.68	0.018341049382716048	0.0012397119341563787	0.01427469135802469
2	57.72	0.01877829218106996	0.001463477366255144	0.013991769547325103
2	57.76	0.0172119341563786	0.0012474279835390947	0.012736625514403292
2	57.800000000000004	0.019200102880658435	0.001293724279835391	0.013695987654320988
2	57.84	0.01923611111111111	0.001116255144032922	0.014210390946502057
2	57.88	0.01678240740740741	0.0008719135802469135	0.012998971193415637
2	57.92	0.017821502057613167	0.0012782921810699588	0.01346707818930041
2	57.96	0.016916152263374486	0.0013143004115226337	0.013145576131687244
2	58.0	0.015925925925925927	0.0014429012345679012	0.012188786008230453
2	58.04	0.012373971193415639	0.0013631687242798354	0.009071502057613168
2	58.08	0.016934156378600823	0.002283950617283951	0.010190329218106996
2	58.120000000000005	0.008572530864197531	0.0012114197530864197	0.005676440329218107
2	58.160000000000004	0.007574588477366255	0.0011342592592592593	0.0050180041152263375
2	58.2	0.005079732510288066	0.0006918724279835391	0.0038940329218106998
2	58.24	0.005460390946502058	0.0010622427983539094	0.00301440329218107
2	58.28	0.0035931069958847735	0.0004218106995884774	0.002042181069958848
2	58.32	0.0019958847736625514	0.0003189300411522634	0.0006995884773662552
2	58.36	0.0018029835390946502	0.00045267489711934157	0.000462962962962963
2	58.4	0.0019290123456790122	0.0008281893004115226	0.0002803497942386831
2	58.44	0.00444701646090535	0.001103395061728395	0.0020267489711934157
2	58.480000000000004	0.005354938271604938	0.0006738683127572016	0.0034439300411522634
2	58.52	0.006298868312757201	0.0004501028806584362	0.0044675925925925924
2	58.56	0.011329732510288066	0.001514917695473251	0.006545781893004116
2	58.6	0.004791666666666666	0.0004063786008230453	0.00367798353909465
2	58.64	0.0054912551440329214	0.0003755144032921811	0.004449588477366255
2	58.68	0.00896604938271605	0.0006532921810699588	0.00695216049382716
2	58.72	0.008953189300411522	0.0003497942386831276	0.008132716049382717
2	58.76	0.011195987654320987	0.0005555555555555556	0.009807098765432098
2	58.800000000000004	0.012407407407407407	0.0008924897119341564	0.010133744855967079
2	58.84	0.012291666666666666	0.0006044238683127572	0.010450102880658436
2	58.88	0.011682098765432098	0.0004938271604938272	0.010128600823045267
2	58.92	0.011319444444444444	0.0006095679012345679	0.00948045267489712
2	58.96	0.011180555555555555	0.0006661522633744856	0.009045781893004114
2	59.0	0.009166666666666667	0.00033179012345679014	0.007867798353909465
2	59.04	0.014686213991769547	0.0012834362139917696	0.00989454732510288
2	59.08	0.008392489711934157	0.00040123456790123454	0.007240226337448559
2	59.120000000000005	0.009642489711934156	0.0006147119341563787	0.007872942386831276
2	59.160000000000004	0.009362139917695474	0.0004089506172839506	0.0079809670781893
2	59.2	0.009948559670781893	0.0002957818930041152	0.008798868312757202
2	59.24	0.008665123456790123	2.3148148148148147e-05	0.00823045267489712
2	59.28	0.009575617283950618	0.00027520576131687244	0.008454218106995886
2	59.32	0.009501028806584362	0.0005375514403292181	0.007955246913580247
2	59.36	0.00853395061728395	0.0005709876543209877	0.007021604938271605
2	59.4	0.008904320987654321	0.0009387860082304527	0.006849279835390946
2	59.44	0.007867798353909465	0.0005452674897119342	0.0065020576131687245
2	59.480000000000004	0.008397633744855967	0.0007896090534979424	0.00647119341563786
2	59.52	0.0128369341563786	0.0013811728395061729	0.008204732510288066
2	59.56	0.0068698559670781895	0.00024434156378600825	0.0061342592592592594
2	59.6	0.005823045267489712	0.0001800411522633745	0.005216049382716049
2	59.64	0.005452674897119342	8.23045267489712e-05	0.004830246913580247
2	59.68	0.004344135802469136	0.00013374485596707818	0.0038631687242798355
2	59.72	0.005372942386831276	0.0006970164609053498	0.0035056584362139916
2	59.76	0.004948559670781893	0.0009053497942386831	0.0024922839506172838
2	59.800000000000004	0.005977366255144033	0.0011651234567901234	0.002471707818930041
2	59.84	0.006877572016460906	0.0010699588477366254	0.002993827160493827
2	59.88	0.007124485596707819	0.0009027777777777777	0.002839506172839506
2	59.92	0.008256172839506172	0.0013091563786008231	0.002654320987654321
2	59.96	0.007245370370370371	0.001257716049382716	0.0016975308641975309
2	60.0	0.013775720164609054	0.002368827160493827	0.00455761316872428
2	60.04	0.0069958847736625515	0.001412037037037037	0.0009387860082304527
2	60.08	0.008688271604938272	0.001514917695473251	0.0023148148148148147
2	60.120000000000005	0.008994341563786009	0.0014248971193415638	0.0032098765432098763
2	60.160000000000004	0.00959619341563786	0.001491769547325103	0.0035905349794238682
2	60.2	0.00926954732510288	0.0015612139917695472	0.0033024691358024692
2	60.24	0.010200617283950617	0.0016126543209876542	0.003930041152263374
2	60.28	0.008863168724279835	0.0010699588477366254	0.003996913580246913
2	60.32	0.008590534979423869	0.0008281893004115226	0.0046733539094650205
2	60.36	0.008976337448559671	0.0008384773662551441	0.005360082304526749
2	60.4	0.009501028806584362	0.0005838477366255144	0.006530349794238683
2	60.44	0.011466049382716049	0.0007998971193415638	0.00791409465020576
2	60.480000000000004	0.016890432098765434	0.0018621399176954733	0.010555555555555556
2	60.52	0.012587448559670781	0.0005812757201646091	0.009537037037037037
2	60.56	0.011890432098765433	0.000470679012345679	0.009416152263374486
2	60.6	0.012127057613168724	0.000573559670781893	0.009426440329218107
2	60.64	0.01015432098765432	0.0004063786008230453	0.00819701646090535
2	60.68	0.009727366255144032	0.0005246913580246914	0.007834362139917695
2	60.72	0.006980452674897119	0.0004063786008230453	0.005871913580246913
2	60.76	0.0054912551440329214	0.0006558641975308642	0.0036728395061728395
2	60.800000000000004	0.0031018518518518517	0.00015432098765432098	0.0020241769547325104
2	60.84	0.0037962962962962963	0.00013631687242798355	0.0026183127572016462
2	60.88	0.0039017489711934156	0.0002469135802469136	0.00290380658436214
2	60.92	0.0042026748971193415	0.0001234567901234568	0.0032098765432098763
2	60.96	0.010907921810699588	0.0013631687242798354	0.005864197530864198
2	61.0	0.004020061728395061	4.886831275720165e-05	0.0030606995884773663
2	61.04	0.005069444444444444	0.0003369341563786008	0.003413065843621399
2	61.08	0.0032381687242798354	0.00014146090534979423	0.0023533950617283953
2	61.120000000000005	0.004256687242798354	0.00030606995884773663	0.0028703703703703703
2	61.160000000000004	0.0034696502057613167	0.0001234567901234568	0.002559156378600823
2	61.2	0.004449588477366255	0.0003575102880658436	0.003161008230452675
2	61.24	0.002651748971193416	6.430041152263375e-05	0.0023533950617283953
2	61.28	0.0047196502057613166	0.0003189300411522634	0.0036085390946502057
2	61.32	0.005450102880658436	3.60082304526749e-05	0.005015432098765432
2	61.36	0.008096707818930042	0.00010288065843621399	0.007551440329218107
2	61.4	0.009714506172839506	7.716049382716049e-05	0.009308127572016461
2	61.44	0.016324588477366255	0.001337448559670782	0.011520061728395061
2	61.480000000000004	0.01055812757201646	3.60082304526749e-05	0.00993312757201646
2	61.52	0.009027777777777777	6.17283950617284e-05	0.00842335390946502
2	61.56	0.008011831275720164	0.00015174897119341564	0.006929012345679012
2	61.6	0.005715020576131687	0.00011316872427983539	0.005210905349794239
2	61.64	0.004763374485596708	7.458847736625514e-05	0.004498456790123457
2	61.68	0.0034696502057613167	2.57201646090535e-06	0.002844650205761317
2	61.72	0.001965020576131687	4.372427983539095e-05	0.0007844650205761317
2	61.76	0.001851851851851852	0.00017746913580246913	0.0003189300411522634
2	61.800000000000004	0.0031532921810699588	0.0003292181069958848	0.0007458847736625515
2	61.84	0.0033770576131687243	0.00024434156378600825	0.0011959876543209877
2	61.88	0.005234053497942387	0.0006661522633744856	0.0024022633744855966
2	61.92	0.01191358024691358	0.0016126543209876542	0.006314300411522634
2	61.96	0.00926954732510288	0.0009336419753086419	0.005977366255144033
2	62.0	0.012996399176954733	0.0014017489711934156	0.008485082304526749
2	62.04	0.014956275720164608	0.0014017489711934156	0.010380658436213991
2	62.08	0.02101851851851852	0.00165380658436214	0.013662551440329218
2	62.120000000000005	0.02328960905349794	0.0012294238683127573	0.015745884773662552
2	62.160000000000004	0.025324074074074075	0.0009130658436213992	0.017631172839506173
2	62.2	0.023780864197530865	0.000676440329218107	0.017487139917695474
2	62.24	0.025599279835390946	0.0007818930041152264	0.01891718106995885
2	62.28	0.02518775720164609	0.0006738683127572016	0.018431069958847735
2	62.32	0.024233539094650206	0.0009130658436213992	0.01699845679012346
2	62.36	0.02194701646090535	0.0006558641975308642	0.015450102880658437
2	62.4	0.028572530864197532	0.002373971193415638	0.01770061728395062
2	62.440000000000005	0.020455246913580246	0.0006790123456790123	0.014866255144032921
2	62.480000000000004	0.018497942386831275	0.0005787037037037037	0.013420781893004115
2	62.52	0.017834362139917695	0.0005118312757201646	0.012929526748971193
2	62.56	0.01611882716049383	0.0004938271604938272	0.01173611111111111
2	62.6	0.015439814814814814	0.000668724279835391	0.010835905349794239
2	62.64	0.013479938271604939	0.0004809670781893004	0.009477880658436215
2	62.68	0.01353909465020576	0.0005787037037037037	0.00955761316872428
2	62.72	0.015046296296296295	0.0002700617283950617	0.012165637860082304
2	62.76	0.01747685185185185	0.00030864197530864197	0.014310699588477365
2	62.800000000000004	0.016378600823045267	9.516460905349794e-05	0.014408436213991769
2	62.84	0.016993312757201645	0.0004063786008230453	0.013549382716049383
2	62.88	0.02217849794238683	0.000977366255144033	0.015766460905349795
2	62.92	0.01830761316872428	0.00014660493827160494	0.014732510288065843
2	62.96	0.019089506172839506	0.00014146090534979423	0.015748456790123457
2	63.0	0.018248456790123456	0.00016203703703703703	0.01525977366255144
2	63.04	0.01757201646090535	0.0001286008230452675	0.015218621399176955
2	63.08	0.014897119341563786	0.0001594650205761317	0.01350051440329218
2	63.120000000000005	0.014675925925925926	0.00016718106995884774	0.013284465020576132
2	63.160000000000004	0.013330761316872428	5.1440329218106995e-05	0.012186213991769548
2	63.2	0.014205246913580247	0.0001594650205761317	0.012924382716049383
2	63.24	0.013294753086419753	7.716049382716049e-05	0.012273662551440329
2	63.28	0.013330761316872428	0.0001954732510288066	0.011712962962962963
2	63.32	0.012368827160493827	0.00017746913580246913	0.010833333333333334
2	63.36	0.018271604938271607	0.001324588477366255	0.012566872427983539
2	63.4	0.010933641975308642	0.00019290123456790122	0.009444444444444445
2	63.440000000000005	0.009390432098765432	0.00036522633744855967	0.007834362139917695
2	63.480000000000004	0.007417695473251029	0.00021862139917695473	0.006054526748971193
2	63.52	0.004771090534979424	0.0002957818930041152	0.0037731481481481483
2	63.56	0.0021219135802469135	9.259259259259259e-05	0.0014531893004115226
2	63.6	0.0010133744855967079	5.1440329218107e-06	0.0007227366255144033
2	63.64	0.004166666666666667	7.973251028806585e-05	0.003330761316872428
2	63.68	0.006712962962962963	3.3436213991769545e-05	0.006093106995884774
2	63.72	0.01059156378600823	0.0005452674897119342	0.00834104938271605
2	63.76	0.011993312757201646	0.0006661522633744856	0.009179526748971193
2	63.800000000000004	0.016170267489711933	0.0009747942386831276	0.011046810699588478
2	63.84	0.021939300411522634	0.0018930041152263374	0.01245627572016461
2	63.88	0.018204732510288067	0.0013863168724279834	0.009645061728395061
2	63.92	0.01817901234567901	0.0014326131687242799	0.009238683127572016
2	63.96	0.01727880658436214	0.0014351851851851852	0.008287037037037037
2	64.0	0.016010802469135804	0.0012371399176954732	0.008045267489711934
2	64.04	0.015650720164609052	0.001103395061728395	0.008881172839506173
2	64.08	0.015277777777777777	0.0009439300411522634	0.00933641975308642
2	64.12	0.01422582304526749	0.0006352880658436214	0.009411008230452675
2	64.16	0.01518261316872428	0.0003832304526748971	0.010838477366255143
2	64.2	0.014429012345679013	0.00014146090534979423	0.011118827160493828
2	64.24	0.015434670781893004	0.00040123456790123454	0.01180812757201646
2	64.28	0.01425925925925926	0.0002726337448559671	0.01136574074074074
2	64.32000000000001	0.02030864197530864	0.0016846707818930042	0.013150720164609053
2	64.36	0.014104938271604939	0.0005478395061728395	0.011167695473251029
2	64.4	0.01566358024691358	0.0010802469135802468	0.011383744855967078
2	64.44	0.014987139917695473	0.0011754115226337448	0.010640432098765432
2	64.48	0.017065329218106995	0.0014891975308641975	0.011630658436213992
2	64.52	0.01625	0.0015792181069958849	0.010874485596707818
2	64.56	0.015246913580246914	0.001808127572016461	0.009915123456790123
2	64.6	0.015789609053497942	0.002890946502057613	0.009912551440329218
2	64.64	0.014750514403292182	0.0035416666666666665	0.00893261316872428
2	64.68	0.01667438271604938	0.004182098765432099	0.00951388888888889
2	64.72	0.01601851851851852	0.004416152263374486	0.009035493827160493
2	64.76	0.01603909465020576	0.004801954732510288	0.008222736625514404
2	64.8	0.01873971193415638	0.005172325102880658	0.009465020576131687
2	64.84	0.014858539094650207	0.004727366255144033	0.008150720164609054
2	64.88	0.013106995884773662	0.0032921810699588477	0.008155864197530864
2	64.92	0.011545781893004115	0.0014171810699588477	0.0083179012345679
2	64.96000000000001	0.010751028806584363	0.0017283950617283952	0.008073559670781893
2	65.0	0.009647633744855968	0.00046810699588477366	0.00842335390946502
2	65.04	0.009693930041152264	0.0016203703703703703	0.007165637860082305
2	65.08	0.009372427983539095	0.0008281893004115226	0.006815843621399177
2	65.12	0.009555041152263374	0.0017489711934156379	0.005411522633744856
2	65.16	0.005681584362139918	0.0009645061728395061	0.003199588477366255
2	65.2	0.005375514403292181	0.0017232510288065844	0.0023765432098765433
2	65.24	0.002551440329218107	0.0006224279835390946	0.0009053497942386831
2	65.28	0.00974537037037037	0.0021656378600823046	0.0038425925925925928
2	65.32000000000001	0.0030041152263374487	0.0009465020576131687	0.0006121399176954733
2	65.36	0.003279320987654321	0.0008719135802469135	0.0008127572016460906
2	65.4	0.002361111111111111	0.00045781893004115225	0.000727880658436214
2	65.44	0.003248456790123457	0.000529835390946502	0.001558641975308642
2	65.48	0.00169238683127572	0.00029835390946502055	0.0011625514403292181
2	65.52	0.0024074074074074076	0.00012602880658436213	0.0018055555555555555
2	65.56	0.0045190329218107	9.77366255144033e-05	0.0036213991769547325
2	65.6	0.005882201646090535	0.00010288065843621399	0.00507716049382716
2	65.64	0.009282407407407408	0.0001646090534979424	0.008335905349794238
2	65.68	0.0109619341563786	0.00016718106995884774	0.0101929012345679
2	65.72	0.014210390946502057	0.00040380658436213994	0.012782921810699588
2	65.76	0.021733539094650207	0.0018621399176954733	0.016304012345679013
2	65.8	0.020815329218106995	0.0015766460905349794	0.017469135802469136
2	65.84	0.023731995884773663	0.0033770576131687243	0.01817901234567901
2	65.88	0.028742283950617283	0.004781378600823045	0.020545267489711933
2	65.92	0.029647633744855968	0.004904835390946502	0.02049897119341564
2	65.96000000000001	0.028593106995884774	0.00440843621399177	0.020429526748971194
2	66.0	0.025733024691358023	0.0035545267489711934	0.01875514403292181
2	66.04	0.025588991769547324	0.0038348765432098765	0.01853909465020576
2	66.08	0.022435699588477367	0.0032536008230452675	0.016507201646090534
2	66.12	0.02055812757201646	0.0027674897119341563	0.015686728395061727
2	66.16	0.01961934156378601	0.0021630658436213993	0.015558127572016462
2	66.2	0.01808127572016461	0.0011291152263374485	0.01540380658436214
2	66.24	0.02452932098765432	0.0024974279835390948	0.017078189300411523
2	66.28	0.01600565843621399	0.0008873456790123457	0.013243312757201645
2	66.32000000000001	0.014773662551440329	0.0009722222222222222	0.012026748971193416
2	66.36	0.011427469135802469	0.0008359053497942387	0.009619341563786007
2	66.4	0.009413580246913581	0.0011059670781893003	0.007047325102880658
2	66.44	0.006610082304526749	0.0006121399176954733	0.005372942386831276
2	66.48	0.0065817901234567905	0.0007150205761316872	0.004925411522633745
2	66.52	0.0036419753086419752	0.0005092592592592592	0.0028369341563786008
2	66.56	0.004215534979423868	0.0008230452674897119	0.002741769547325103
2	66.6	0.0041332304526748975	0.0006970164609053498	0.002993827160493827
2	66.64	0.004333847736625514	0.000573559670781893	0.0034593621399176956
2	66.68	0.005336934156378601	0.0006430041152263374	0.004364711934156378
2	66.72	0.009945987654320988	0.0014763374485596708	0.005825617283950617
2	66.76	0.0047659465020576134	0.00022633744855967078	0.004007201646090535
2	66.8	0.00514917695473251	0.0004603909465020576	0.0038425925925925928
2	66.84	0.006486625514403292	0.0006532921810699588	0.004359567901234568
2	66.88	0.006679526748971193	0.0005787037037037037	0.004092078189300411
2	66.92	0.008392489711934157	0.0012088477366255144	0.0040997942386831274
2	66.96000000000001	0.0086059670781893	0.0014763374485596708	0.0031378600823045266
2	67.0	0.011237139917695474	0.002088477366255144	0.0038348765432098765
2	67.04	0.012752057613168725	0.0025900205761316872	0.0037911522633744857
2	67.08	0.014945987654320987	0.003019547325102881	0.004477880658436214
2	67.12	0.016877572016460906	0.0036059670781893004	0.004699074074074074
2	67.16	0.01917181069958848	0.004058641975308642	0.0056738683127572015
2	67.2	0.027762345679012347	0.005856481481481482	0.009313271604938271
2	67.24	0.022962962962962963	0.0046965020576131685	0.00727880658436214
2	67.28	0.025349794238683127	0.005336934156378601	0.009184670781893004
2	67.32000000000001	0.025246913580246912	0.005200617283950618	0.00919238683127572
2	67.36	0.029053497942386833	0.005959362139917696	0.01176440329218107
2	67.4	0.029411008230452673	0.005573559670781893	0.012425411522633744
2	67.44	0.030954218106995886	0.006095679012345679	0.013618827160493827
2	67.48	0.03128858024691358	0.006782407407407407	0.013796296296296296
2	67.52	0.03094650205761317	0.007680041152263374	0.01320730452674897
2	67.56	0.02925925925925926	0.007299382716049383	0.012780349794238683
2	67.6	0.02907150205761317	0.007762345679012346	0.012548868312757202
2	67.64	0.02647633744855967	0.007440843621399177	0.010648148148148148
2	67.68	0.030473251028806585	0.007965534979423868	0.011738683127572017
2	67.72	0.021849279835390947	0.006265432098765432	0.008117283950617284
2	67.76	0.01965277777777778	0.006039094650205762	0.006550925925925926
2	67.8	0.018973765432098767	0.006244855967078189	0.0061342592592592594
2	67.84	0.01713477366255144	0.004920267489711934	0.006069958847736625
2	67.88	0.015558127572016462	0.004454732510288066	0.005612139917695473
2	67.92	0.012554012345679013	0.003816872427983539	0.004583333333333333
2	67.96000000000001	0.012443415637860082	0.0037860082304526747	0.004917695473251029
2	68.0	0.00907664609053498	0.003212448559670782	0.003935185185185185
2	68.04	0.00922582304526749	0.0032458847736625517	0.003991769547325103
2	68.08	0.0063297325102880655	0.0020344650205761316	0.00279320987654321
2	68.12	0.007844650205761318	0.0023791152263374486	0.003145576131687243
2	68.16	0.013585390946502058	0.003726851851851852	0.004819958847736626
2	68.2	0.008168724279835391	0.0026877572016460907	0.0016872427983539095
2	68.24	0.009598765432098765	0.0030272633744855967	0.0023045267489711935
2	68.28	0.009423868312757202	0.0035545267489711934	0.0017078189300411522
2	68.32000000000001	0.011005658436213992	0.003896604938271605	0.002412551440329218
2	68.36	0.009611625514403293	0.003436213991769547	0.0018544238683127572
2	68.4	0.011201131687242799	0.004493312757201646	0.0020190329218106994
2	68.44	0.010594135802469136	0.0042489711934156375	0.0017515432098765432
2	68.48	0.01308641975308642	0.005581275720164609	0.0023122427983539094
2	68.52	0.01139917695473251	0.004871399176954732	0.001610082304526749
2	68.56	0.013402777777777777	0.006036522633744856	0.001875
2	68.60000000000001	0.01245627572016461	0.006000514403292181	0.0010365226337448559
2	68.64	0.018333333333333333	0.007265946502057613	0.0032690329218106997
2	68.68	0.01305298353909465	0.005573559670781893	0.0006095679012345679
2	68.72	0.015416666666666667	0.006669238683127572	0.00084619341563786
2	68.76	0.01800154320987654	0.00782664609053498	0.0018287037037037037
2	68.8	0.01646090534979424	0.007271090534979424	0.0008333333333333334
2	68.84	0.016334876543209878	0.006746399176954732	0.0009130658436213992
2	68.88	0.014387860082304527	0.005581275720164609	0.0007587448559670781
2	68.92	0.014099794238683128	0.005465534979423869	0.001669238683127572
2	68.96000000000001	0.012628600823045268	0.005090020576131687	0.0008050411522633745
2	69.0	0.013315329218106995	0.0054783950617283955	0.0011882716049382716
2	69.04	0.012283950617283951	0.0050874485596707816	0.0006327160493827161
2	69.08	0.013328189300411523	0.005246913580246914	0.0015560699588477367
2	69.12	0.017597736625514403	0.006324588477366255	0.0029758230452674897
2	69.16	0.01363940329218107	0.005897633744855967	0.000787037037037037
2	69.2	0.014781378600823045	0.006905864197530864	0.0007921810699588477
2	69.24	0.015671296296296298	0.007978395061728394	0.0007664609053497942
2	69.28	0.017358539094650207	0.009786522633744856	0.001352880658436214
2	69.32000000000001	0.018526234567901236	0.010318930041152263	0.002515432098765432
2	69.36	0.02028292181069959	0.010385802469135803	0.004511316872427984
2	69.4	0.01986625514403292	0.011136831275720165	0.004637345679012346
2	69.44	0.021304012345679014	0.011298868312757202	0.0056507201646090535
2	69.48	0.0186059670781893	0.009071502057613168	0.005429526748971194
2	69.52	0.01733281893004115	0.006568930041152264	0.006494341563786008
2	69.56	0.014866255144032921	0.004763374485596708	0.006633230452674897
2	69.60000000000001	0.020581275720164608	0.005709876543209876	0.009421296296296296
2	69.64	0.014868827160493828	0.004038065843621399	0.008238168724279835
2	69.68	0.01658179012345679	0.004050925925925926	0.009935699588477367
2	69.72	0.018341049382716048	0.003991769547325103	0.011556069958847736
2	69.76	0.017893518518518517	0.002867798353909465	0.012242798353909465
2	69.8	0.019400720164609052	0.003294753086419753	0.012857510288065843
2	69.84	0.018963477366255144	0.00323559670781893	0.012813786008230453
2	69.88	0.019603909465020577	0.004135802469135802	0.01210133744855967
2	69.92	0.018199588477366257	0.005205761316872428	0.010267489711934157
2	69.96000000000001	0.019963991769547326	0.007268518518518519	0.00952417695473251
2	70.0	0.01832304526748971	0.0073070987654320985	0.008143004115226338
2	70.04	0.018222736625514404	0.007543724279835391	0.007291666666666667
2	70.08	0.022137345679012346	0.008443930041152263	0.008222736625514404
2	70.12	0.016049382716049384	0.006556069958847737	0.005751028806584362
2	70.16	0.013690843621399176	0.005421810699588477	0.0044907407407407405
2	70.2	0.013557098765432098	0.004549897119341564	0.003981481481481482
2	70.24	0.011458333333333333	0.0031275720164609055	0.003523662551440329
2	70.28	0.010588991769547326	0.0026671810699588475	0.003148148148148148
2	70.32000000000001	0.008881172839506173	0.0016563786008230452	0.003212448559670782
2	70.36	0.006880144032921811	0.0012962962962962963	0.0021759259259259258
2	70.4	0.0057304526748971196	0.0008770576131687243	0.002013888888888889
2	70.44	0.003338477366255144	0.000522119341563786	0.0010159465020576131
2	70.48	0.003909465020576132	0.0005992798353909465	0.0011496913580246913
2	70.52	0.003966049382716049	0.0004166666666666667	0.002358539094650206
2	70.56	0.01268261316872428	0.002204218106995885	0.0061805555555555555
2	70.60000000000001	0.0063863168724279835	0.000360082304526749	0.005802469135802469
2	70.64	0.009495884773662552	0.0005915637860082304	0.007998971193415638
2	70.68	0.00977366255144033	0.0007304526748971193	0.008824588477366255
2	70.72	0.011746399176954733	0.0006893004115226338	0.010367798353909465
2	70.76	0.013065843621399178	0.0010699588477366254	0.011221707818930041
2	70.8	0.015190329218106997	0.001800411522633745	0.012147633744855967
2	70.84	0.016977880658436213	0.0019290123456790122	0.012983539094650207
2	70.88	0.018343621399176956	0.0020859053497942386	0.01345164609053498
2	70.92	0.02001028806584362	0.0017309670781893004	0.01327417695473251
2	70.96000000000001	0.02007716049382716	0.0005324074074074074	0.013878600823045267
2	71.0	0.020174897119341565	0.00031635802469135804	0.01544238683127572
2	71.04	0.0241358024691358	0.0013271604938271606	0.018544238683127573
2	71.08	0.019377572016460905	0.0001286008230452675	0.01833076131687243
2	71.12	0.018027263374485597	8.74485596707819e-05	0.016959876543209875
2	71.16	0.01829732510288066	0.00040380658436213994	0.016309156378600823
2	71.2	0.0169238683127572	8.487654320987654e-05	0.015483539094650205
2	71.24	0.016409465020576133	0.00018775720164609054	0.014621913580246913
2	71.28	0.015748456790123457	0.00023662551440329217	0.013757716049382716
2	71.32000000000001	0.014508744855967079	0.00041923868312757203	0.012325102880658436
2	71.36	0.012780349794238683	0.0002880658436213992	0.010643004115226338
2	71.4	0.010393518518518519	7.20164609053498e-05	0.009056069958847737
2	71.44	0.009246399176954733	0.00021862139917695473	0.007507716049382716
2	71.48	0.0058693415637860085	2.5720164609053497e-05	0.0049948559670781895
2	71.52	0.012448559670781893	0.0011728395061728395	0.006908436213991769
2	71.56	0.005167181069958848	4.6296296296296294e-05	0.004426440329218107
2	71.60000000000001	0.0049382716049382715	0.00016718106995884774	0.0036702674897119343
2	71.64	0.003425925925925926	8.487654320987654e-05	0.002271090534979424
2	71.68	0.004652777777777777	0.00029063786008230453	0.0028935185185185184
2	71.72	0.0038477366255144033	8.74485596707819e-05	0.00301440329218107
2	71.76	0.004575617283950617	0.00025977366255144034	0.0034027777777777776
2	71.8	0.0039377572016460905	0.00022119341563786008	0.002932098765432099
2	71.84	0.00301440329218107	0.0002469135802469136	0.002093621399176955
2	71.88	0.005	0.00011316872427983539	0.003551954732510288
2	71.92	0.006003086419753087	5.1440329218106995e-05	0.005275205761316872
2	71.96000000000001	0.006931584362139918	0.0003523662551440329	0.004917695473251029
2	72.0	0.011419753086419753	0.0012037037037037038	0.006085390946502058
2	72.04	0.006700102880658436	0.0003215020576131687	0.004670781893004115
2	72.08	0.004771090534979424	0.00016718106995884774	0.003757716049382716
2	72.12	0.006121399176954733	0.0005555555555555556	0.0037962962962962963
2	72.16	0.007849794238683127	0.0008539094650205761	0.0032098765432098763
2	72.2	0.010915637860082305	0.0018775720164609054	0.0033410493827160494
2	72.24	0.012698045267489712	0.0021373456790123456	0.003029835390946502
2	72.28	0.01580246913580247	0.00283179012345679	0.003809156378600823
2	72.32000000000001	0.017530864197530863	0.003654835390946502	0.0036136831275720167
2	72.36	0.0192309670781893	0.004318415637860082	0.003927469135802469
2	72.4	0.02122170781893004	0.005239197530864197	0.004238683127572016
2	72.44	0.022469135802469137	0.005591563786008231	0.004421296296296296
2	72.48	0.03027777777777778	0.007188786008230453	0.007458847736625514
2	72.52	0.026203703703703705	0.006149691358024691	0.006270576131687243
2	72.56	0.02955761316872428	0.006427469135802469	0.008713991769547326
2	72.60000000000001	0.03055812757201646	0.00621141975308642	0.009853395061728396
2	72.64	0.03308127572016461	0.006527777777777778	0.011679526748971193
2	72.68	0.03224022633744856	0.005900205761316873	0.011970164609053499
2	72.72	0.03445730452674897	0.0056970164609053495	0.013914609053497942
2	72.76	0.03404320987654321	0.005185185185185185	0.014266975308641976
2	72.8	0.039483024691358025	0.0054809670781893	0.018598251028806585
2	72.84	0.03557355967078189	0.00529320987654321	0.016213991769547326
2	72.88	0.03518518518518519	0.005216049382716049	0.01636574074074074
2	72.92	0.03628600823045267	0.005172325102880658	0.01749485596707819
2	72.96000000000001	0.03858281893004115	0.0057073045267489715	0.01733796296296296
2	73.0	0.0318261316872428	0.004611625514403292	0.014611625514403292
2	73.04	0.027512860082304528	0.004140946502057613	0.013161008230452674
2	73.08	0.026280864197530864	0.003852880658436214	0.013968621399176954
2	73.12	0.023132716049382718	0.00319701646090535	0.012929526748971193
2	73.16	0.024328703703703703	0.0031867283950617283	0.013811728395061729
2	73.2	0.021954732510288066	0.003287037037037037	0.012767489711934156
2	73.24	0.019521604938271604	0.0031815843621399178	0.012132201646090536
2	73.28	0.016805555555555556	0.002358539094650206	0.01161522633744856
2	73.32000000000001	0.01806841563786008	0.00165380658436214	0.012111625514403292
2	73.36	0.018724279835390947	0.0021862139917695473	0.011103395061728395
2	73.4	0.019166666666666665	0.002487139917695473	0.010884773662551441
2	73.44	0.02592335390946502	0.0038194444444444443	0.013587962962962963
2	73.48	0.016003086419753086	0.0026671810699588475	0.008996913580246913
2	73.52	0.014398148148148148	0.0028497942386831276	0.007862654320987655
2	73.56	0.011383744855967078	0.0015252057613168724	0.007638888888888889
2	73.60000000000001	0.013333333333333334	0.0014969135802469136	0.009583333333333333
2	73.64	0.012283950617283951	0.0008924897119341564	0.008886316872427984
2	73.68	0.015936213991769546	0.0012731481481481483	0.010434670781893004
2	73.72	0.014197530864197531	0.0011059670781893003	0.009531893004115227
2	73.76	0.013292181069958848	0.001337448559670782	0.009179526748971193
2	73.8	0.01058127572016461	0.0005606995884773662	0.007921810699588477
2	73.84	0.010766460905349794	0.0007613168724279835	0.007366255144032921
2	73.88	0.008930041152263375	0.00036522633744855967	0.00628858024691358
2	73.92	0.01650977366255144	0.002322530864197531	0.008680555555555556
2	73.96000000000001	0.008050411522633746	0.0009284979423868312	0.004948559670781893
2	74.0	0.006934156378600823	0.0013297325102880658	0.003662551440329218
2	74.04	0.0074794238683127574	0.0017001028806584361	0.003976337448559671
2	74.08	0.005640432098765432	0.0006867283950617284	0.002926954732510288
2	74.12	0.005794753086419753	0.0007227366255144033	0.0024742798353909463
2	74.16	0.0047659465020576134	0.0008101851851851852	0.0020833333333333333
2	74.2	0.005671296296296297	0.0009645061728395061	0.001787551440329218
2	74.24	0.0035108024691358026	0.0005787037037037037	0.0012962962962962963
2	74.28	0.00408179012345679	0.0009619341563786008	0.001396604938271605
2	74.32000000000001	0.0029861111111111113	0.0005246913580246914	0.0012191358024691357
2	74.36	0.0030015432098765434	0.0004475308641975309	0.0013708847736625515
2	74.4	0.009390432098765432	0.001720679012345679	0.003840020576131687
2	74.44	0.0015329218106995884	0.0006481481481481481	0.0005118312757201646
2	74.48	0.002147633744855967	0.0003446502057613169	0.0008204732510288066
2	74.52	0.0017926954732510288	0.0006455761316872428	0.0007304526748971193
2	74.56	0.0029989711934156377	0.0006790123456790123	0.0011574074074074073
2	74.60000000000001	0.0015097736625514404	7.973251028806585e-05	0.0011625514403292181
2	74.64	0.002564300411522634	0.00038065843621399177	0.0017103909465020577
2	74.68	0.0020087448559670783	8.487654320987654e-05	0.0018621399176954733
2	74.72	0.0037834362139917694	0.0003369341563786008	0.0028215020576131686
2	74.76	0.002536008230452675	0.00022890946502057612	0.0021296296296296298
2	74.8	0.00404320987654321	0.0004886831275720165	0.002962962962962963
2	74.84	0.0025823045267489714	0.0001080246913580247	0.0023508230452674896
2	74.88	0.01	0.001514917695473251	0.004989711934156379
2	74.92	0.003161008230452675	0.0002880658436213992	0.002548868312757202
2	74.96000000000001	0.0038503086419753086	0.00013374485596707818	0.0034233539094650207
2	75.0	0.002752057613168724	0.0003523662551440329	0.0019675925925925924
2	75.04	0.001815843621399177	9.516460905349794e-05	0.0016203703703703703
2	75.08	0.0020756172839506174	0.00016975308641975308	0.001661522633744856
2	75.12	0.001838991769547325	8.23045267489712e-05	0.0017181069958847736
2	75.16	0.00257201646090535	0.0004963991769547325	0.0016280864197530864
2	75.2	0.001198559670781893	0.00010030864197530864	0.0009876543209876543
2	75.24	0.0023045267489711935	0.000522119341563786	0.0011959876543209877
2	75.28	0.002286522633744856	8.487654320987654e-05	0.002093621399176955
2	75.32000000000001	0.005061728395061729	0.00012602880658436213	0.00463477366255144
2	75.36	0.012824074074074075	0.0011728395061728395	0.008858024691358025
2	75.4	0.010599279835390947	0.00011574074074074075	0.009470164609053498
2	75.44	0.0137011316872428	0.0006172839506172839	0.011630658436213992
2	75.48	0.017950102880658438	0.0007921810699588477	0.015486111111111112
2	75.52	0.023703703703703703	0.0011291152263374485	0.019886831275720166
2	75.56	0.020776748971193415	0.0012345679012345679	0.016790123456790124
2	75.60000000000001	0.02439300411522634	0.0016229423868312758	0.019035493827160493
2	75.64	0.024156378600823047	0.0014866255144032922	0.01933641975308642
2	75.68	0.026412037037037036	0.002170781893004115	0.019943415637860083
2	75.72	0.02738940329218107	0.0023713991769547327	0.019328703703703702
2	75.76	0.0327906378600823	0.002965534979423868	0.021499485596707817
2	75.8	0.034441872427983536	0.0032613168724279834	0.022646604938271604
2	75.84	0.04621141975308642	0.005457818930041152	0.028315329218106994
2	75.88	0.039200102880658436	0.005015432098765432	0.02565329218106996
2	75.92	0.042636316872427985	0.006988168724279835	0.026995884773662552
2	75.96000000000001	0.04231224279835391	0.008981481481481481	0.025709876543209876
2	76.0	0.044038065843621396	0.010681584362139918	0.02584619341563786
2	76.04	0.04618312757201646	0.013011831275720165	0.02635030864197531
2	76.08	0.04337705761316873	0.013461934156378601	0.023425925925925926
2	76.12	0.04546296296296296	0.013719135802469137	0.023320473251028807
2	76.16	0.04237139917695473	0.012263374485596707	0.02051954732510288
2	76.2	0.042584876543209874	0.012242798353909465	0.01962448559670782
2	76.24	0.037247942386831275	0.010462962962962962	0.017021604938271605
2	76.28	0.035012860082304524	0.009963991769547325	0.016419753086419752
2	76.32000000000001	0.03567901234567901	0.009971707818930042	0.016746399176954734
2	76.36	0.028289609053497942	0.009068930041152263	0.013587962962962963
2	76.4	0.026484053497942386	0.009164094650205762	0.011810699588477367
2	76.44	0.026147119341563788	0.009675925925925926	0.011383744855967078
2	76.48	0.023837448559670783	0.009909979423868313	0.009616769547325103
2	76.52	0.0217309670781893	0.009783950617283951	0.008161008230452675
2	76.56	0.019598765432098767	0.009387860082304527	0.006453189300411523
2	76.60000000000001	0.016231995884773663	0.008523662551440329	0.004189814814814815
2	76.64	0.01699588477366255	0.008194444444444445	0.005136316872427983
2	76.68	0.015491255144032922	0.006795267489711934	0.005205761316872428
2	76.72	0.016566358024691356	0.006875	0.005640432098765432
2	76.76	0.016566358024691356	0.006579218106995885	0.0054912551440329214
2	76.8	0.026008230452674898	0.00845679012345679	0.00974537037037037
2	76.84	0.021381172839506173	0.007595164609053498	0.007600308641975309
2	76.88	0.026324588477366254	0.009477880658436215	0.00926954732510288
2	76.92	0.02754372427983539	0.010738168724279835	0.009133230452674897
2	76.96000000000001	0.03182355967078189	0.012728909465020576	0.010573559670781893
2	77.0	0.03509259259259259	0.013413065843621398	0.01253858024691358
2	77.04	0.03747685185185185	0.01359567901234568	0.014061213991769548
2	77.08	0.04416152263374486	0.015002572016460906	0.01820730452674897
2	77.12	0.04345679012345679	0.013847736625514404	0.01911522633744856
2	77.16	0.04568672839506173	0.013194444444444444	0.021491769547325103
2	77.2	0.044117798353909464	0.012664609053497942	0.021069958847736627
2	77.24	0.04588220164609053	0.012780349794238683	0.020172325102880657
2	77.28	0.049796810699588474	0.012736625514403292	0.02060956790123457
2	77.32000000000001	0.04618569958847737	0.010635288065843622	0.01906635802469136
2	77.36	0.04698559670781893	0.009909979423868313	0.020092592592592592
2	77.4	0.047314814814814816	0.009470164609053498	0.020936213991769547
2	77.44	0.04532407407407407	0.008613683127572016	0.021003086419753087
2	77.48	0.04640432098765432	0.009194958847736625	0.021532921810699587
2	77.52	0.04521090534979424	0.00886059670781893	0.021229423868312756
2	77.56	0.045643004115226336	0.010306069958847737	0.021075102880658437
2	77.60000000000001	0.04464506172839506	0.011304012345679012	0.020612139917695473
2	77.64	0.038569958847736625	0.009215534979423868	0.018479938271604938
2	77.68	0.03611111111111111	0.009737654320987655	0.016586934156378602
2	77.72	0.029940843621399177	0.007175925925925926	0.014161522633744856
2	77.76	0.03512088477366255	0.009467592592592593	0.015156893004115227
2	77.8	0.022921810699588478	0.005588991769547325	0.010573559670781893
2	77.84	0.02018775720164609	0.005205761316872428	0.009228395061728395
2	77.88	0.017263374485596707	0.004945987654320988	0.00713477366255144
2	77.92	0.01514917695473251	0.003955761316872428	0.0060185185185185185
2	77.96000000000001	0.01143261316872428	0.002854938271604938	0.0039609053497942385
2	78.0	0.012343106995884773	0.004315843621399177	0.002705761316872428
2	78.04	0.012355967078189301	0.004773662551440329	0.002145061728395062
2	78.08	0.014717078189300412	0.006324588477366255	0.0028266460905349796
2	78.12	0.01653034979423868	0.008657407407407407	0.0024588477366255146
2	78.16	0.015949074074074074	0.008760288065843622	0.0017592592592592592
2	78.2	0.018546810699588478	0.009760802469135802	0.0024022633744855966
2	78.24	0.021887860082304526	0.009526748971193415	0.004349279835390947
2	78.28	0.016733539094650206	0.008305041152263375	0.0022530864197530865
2	78.32000000000001	0.015226337448559672	0.007962962962962963	0.0020318930041152263
2	78.36	0.01670781893004115	0.00830246913580247	0.002425411522633745
2	78.4	0.013587962962962963	0.006476337448559671	0.002021604938271605
2	78.44	0.015046296296296295	0.007199074074074074	0.0027700617283950616
2	78.48	0.015012860082304527	0.0070524691358024695	0.002919238683127572
2	78.52	0.016386316872427982	0.00804269547325103	0.0030787037037037037
2	78.56	0.015509259259259259	0.007636316872427984	0.002512860082304527
2	78.60000000000001	0.015473251028806584	0.007955246913580247	0.002330246913580247
2	78.64	0.016525205761316872	0.008876028806584363	0.0019753086419753087
2	78.68	0.016556069958847737	0.0090380658436214	0.0017772633744855967
2	78.72	0.0239917695473251	0.010570987654320988	0.005187757201646091
2	78.76	0.014354423868312757	0.007263374485596708	0.002132201646090535
2	78.8	0.015298353909465021	0.007952674897119342	0.0025617283950617282
2	78.84	0.012332818930041152	0.006661522633744856	0.001352880658436214
2	78.88	0.012314814814814815	0.007083333333333333	0.0012011316872427983
2	78.92	0.00978909465020576	0.0054089506172839506	0.0009233539094650206
2	78.96000000000001	0.009951131687242798	0.005748456790123457	0.001206275720164609
2	79.0	0.0072376543209876545	0.004056069958847736	0.0006430041152263374
2	79.04	0.006412037037037037	0.004048353909465021	0.0005504115226337449
2	79.08	0.005401234567901234	0.003284465020576132	0.0003215020576131687
2	79.12	0.004326131687242799	0.0019290123456790122	0.0006275720164609053
2	79.16	0.0035545267489711934	0.0016769547325102881	0.0008976337448559671
2	79.2	0.010486111111111111	0.003966049382716049	0.002829218106995885
2	79.24	0.004022633744855967	0.00205761316872428	0.001095679012345679
2	79.28	0.004176954732510288	0.000985082304526749	0.002052469135802469
2	79.32000000000001	0.004987139917695473	0.000882201646090535	0.0020627572016460906
2	79.36	0.004526748971193415	0.0012319958847736626	0.0015843621399176955
2	79.4	0.005596707818930041	0.0019058641975308642	0.0013477366255144033
2	79.44	0.006144547325102881	0.0029501028806584364	0.0006712962962962962
2	79.48	0.00793724279835391	0.004318415637860082	0.0007741769547325103
2	79.52	0.00933641975308642	0.0054783950617283955	0.000727880658436214
2	79.56	0.011903292181069959	0.00746141975308642	0.0010133744855967079
2	79.60000000000001	0.013582818930041152	0.008189300411522634	0.0011445473251028807
2	79.64	0.014812242798353909	0.008258744855967079	0.0016640946502057613
2	79.68	0.023582818930041154	0.01043724279835391	0.005288065843621399
2	79.72	0.01583590534979424	0.006980452674897119	0.002258230452674897
2	79.76	0.020056584362139918	0.008096707818930042	0.003963477366255144
2	79.8	0.018109567901234566	0.007080761316872428	0.001779835390946502
2	79.84	0.017564300411522633	0.006126543209876543	0.0012345679012345679
2	79.88	0.016484053497942387	0.004899691358024692	0.0009747942386831276
[truncated: 5,827 more rows]
