# Supplementary material for: Cultural Artifacts Transform Embodied Practice: How a Sommelier Card Shapes the Behavior of Dyads Engaged in Wine Tasting
Source: Front Psychol. 2019 Dec 6;10:2671. doi: 10.3389/fpsyg.2019.02671 (PMC6915083; doi:10.3389/fpsyg.2019.02671)
Supplement: DATA SHEET S3 — Raw data files (descriptions in README.txt files). [file Data_Sheet_3.zip › Supplementary_3_raw_experimental_data/frame_difference_movement/s59-2-20140530180703.csv]

Range	Time	Overall	ROI0	ROI1
-1	-1.0	1.0	0.2049048353909465	0.24590534979423867
2	3.88	0.011643518518518518	0.0006893004115226338	0.0033950617283950617
2	3.92	0.011424897119341564	0.0010133744855967079	0.0036188271604938272
2	3.96	0.010866769547325104	0.0007175925925925926	0.004089506172839506
2	4.0	0.011661522633744856	0.0009284979423868312	0.005136316872427983
2	4.04	0.01135545267489712	0.0002700617283950617	0.006147119341563786
2	4.08	0.014110082304526749	0.0005967078189300411	0.008428497942386832
2	4.12	0.015210905349794239	0.0003343621399176955	0.010406378600823045
2	4.16	0.018070987654320986	0.0006404320987654321	0.011993312757201646
2	4.2	0.017978395061728394	0.0007253086419753087	0.011733539094650206
2	4.24	0.018024691358024692	0.000625	0.012785493827160493
2	4.28	0.01967335390946502	0.0005658436213991769	0.014176954732510289
2	4.32	0.03256172839506173	0.003359053497942387	0.017147633744855968
2	4.36	0.024128086419753086	0.000529835390946502	0.017996399176954732
2	4.4	0.026638374485596708	0.00012602880658436213	0.021388888888888888
2	4.44	0.027973251028806583	0.0004886831275720165	0.022518004115226337
2	4.48	0.025892489711934155	5.1440329218106995e-05	0.021152263374485596
2	4.5200000000000005	0.03275462962962963	0.0007047325102880658	0.026242283950617284
2	4.5600000000000005	0.034444444444444444	0.0012037037037037038	0.029012345679012345
2	4.6000000000000005	0.03587448559670782	0.0015097736625514404	0.029585905349794238
2	4.64	0.031121399176954733	0.001190843621399177	0.02656121399176955
2	4.68	0.028958333333333332	0.001396604938271605	0.023770576131687243
2	4.72	0.027746913580246915	0.0013117283950617284	0.02196244855967078
2	4.76	0.026715534979423868	0.000977366255144033	0.021381172839506173
2	4.8	0.03894804526748971	0.003801440329218107	0.023549382716049384
2	4.84	0.02350051440329218	0.0004938271604938272	0.018343621399176956
2	4.88	0.02001028806584362	0.0003420781893004115	0.015236625514403293
2	4.92	0.016021090534979424	0.0003034979423868313	0.012258230452674898
2	4.96	0.01315843621399177	0.0003189300411522634	0.0091820987654321
2	5.0	0.005694444444444445	0.00014660493827160494	0.004092078189300411
2	5.04	0.006008230452674897	0.0001954732510288066	0.004701646090534979
2	5.08	0.009781378600823046	0.00014146090534979423	0.007541152263374485
2	5.12	0.01385545267489712	0.0004218106995884774	0.01012088477366255
2	5.16	0.017008744855967078	0.0004320987654320988	0.01353395061728395
2	5.2	0.024593621399176955	0.0006970164609053498	0.02036522633744856
2	5.24	0.029935699588477367	0.0007587448559670781	0.02558641975308642
2	5.28	0.044588477366255146	0.003989197530864197	0.029933127572016462
2	5.32	0.029248971193415636	0.0007947530864197531	0.0258179012345679
2	5.36	0.02547582304526749	0.000720164609053498	0.02253858024691358
2	5.4	0.02413837448559671	0.0008693415637860083	0.020758744855967078
2	5.44	0.020159465020576132	0.0007587448559670781	0.01737911522633745
2	5.48	0.02109053497942387	0.0008127572016460906	0.017957818930041152
2	5.5200000000000005	0.01905864197530864	0.0005658436213991769	0.017227366255144032
2	5.5600000000000005	0.01819187242798354	0.00048353909465020576	0.016484053497942387
2	5.6000000000000005	0.01601337448559671	0.0001234567901234568	0.015329218106995885
2	5.64	0.016026234567901233	0.0003189300411522634	0.014822530864197532
2	5.68	0.014122942386831277	0.0002957818930041152	0.012872942386831275
2	5.72	0.011815843621399176	0.00033179012345679014	0.010519547325102881
2	5.76	0.021291152263374486	0.0025257201646090533	0.012289094650205761
2	5.8	0.009853395061728396	0.00044238683127572015	0.007857510288065844
2	5.84	0.008135288065843621	0.00038837448559670784	0.006257716049382716
2	5.88	0.005694444444444445	0.00011059670781893004	0.004606481481481481
2	5.92	0.008032407407407408	0.000462962962962963	0.004904835390946502
2	5.96	0.010228909465020575	0.0012731481481481483	0.005002572016460905
2	6.0	0.016671810699588476	0.0031532921810699588	0.006427469135802469
2	6.04	0.02216820987654321	0.004639917695473251	0.008287037037037037
2	6.08	0.03462191358024691	0.007093621399176955	0.013508230452674897
2	6.12	0.039891975308641976	0.00820216049382716	0.016340020576131688
2	6.16	0.04811728395061728	0.009948559670781893	0.01948045267489712
2	6.2	0.050074588477366254	0.010257201646090536	0.019351851851851853
2	6.24	0.06439814814814815	0.014056069958847736	0.023811728395061727
2	6.28	0.05387088477366255	0.011875	0.020925925925925924
2	6.32	0.05117798353909465	0.011923868312757201	0.019176954732510288
2	6.36	0.04836162551440329	0.012723765432098766	0.016383744855967077
2	6.4	0.04323816872427984	0.012842078189300412	0.012674897119341564
2	6.44	0.041301440329218106	0.014439300411522634	0.01022633744855967
2	6.48	0.03815843621399177	0.014763374485596708	0.008824588477366255
2	6.5200000000000005	0.03593364197530864	0.015457818930041152	0.007407407407407408
2	6.5600000000000005	0.029156378600823044	0.013153292181069958	0.00602880658436214
2	6.6000000000000005	0.029434156378600824	0.013431069958847736	0.00695216049382716
2	6.640000000000001	0.02493312757201646	0.012556584362139918	0.005771604938271605
2	6.68	0.022309670781893005	0.01085648148148148	0.006602366255144033
2	6.72	0.030776748971193417	0.010036008230452675	0.011064814814814816
2	6.76	0.024930555555555556	0.00775977366255144	0.010637860082304527
2	6.8	0.029395576131687244	0.008402777777777778	0.012083333333333333
2	6.84	0.026131687242798355	0.006026234567901235	0.012008744855967078
2	6.88	0.02686471193415638	0.006195987654320988	0.011869855967078189
2	6.92	0.01961934156378601	0.005054012345679012	0.008513374485596708
2	6.96	0.020727880658436212	0.006131687242798354	0.008209876543209876
2	7.0	0.014025205761316873	0.004243827160493827	0.006054526748971193
2	7.04	0.01665380658436214	0.00540380658436214	0.005380658436213992
2	7.08	0.012502572016460906	0.00488940329218107	0.0052263374485596705
2	7.12	0.017060185185185185	0.007705761316872428	0.0055478395061728395
2	7.16	0.016401748971193415	0.008559670781893004	0.004861111111111111
2	7.2	0.033953189300411524	0.014256687242798353	0.008590534979423869
2	7.24	0.015920781893004114	0.00919238683127572	0.003227880658436214
2	7.28	0.020493827160493826	0.00960133744855967	0.004074074074074074
2	7.32	0.01992283950617284	0.008832304526748972	0.004097222222222223
2	7.36	0.020079732510288065	0.007644032921810699	0.0038760288065843623
2	7.4	0.02056327160493827	0.00662037037037037	0.0029140946502057615
2	7.44	0.0173070987654321	0.003742283950617284	0.0027186213991769546
2	7.48	0.02274434156378601	0.003801440329218107	0.005853909465020576
2	7.5200000000000005	0.02204732510288066	0.001993312757201646	0.007615740740740741
2	7.5600000000000005	0.026754115226337447	0.0028189300411522633	0.010997942386831275
2	7.6000000000000005	0.02311985596707819	0.0008333333333333334	0.011419753086419753
2	7.640000000000001	0.026208847736625514	0.002016460905349794	0.013060699588477366
2	7.68	0.036538065843621396	0.004907407407407407	0.015306069958847736
2	7.72	0.021190843621399176	0.0009876543209876543	0.010385802469135803
2	7.76	0.0209130658436214	0.0012268518518518518	0.01058641975308642
2	7.8	0.020655864197530863	0.0012654320987654322	0.01095164609053498
2	7.84	0.019727366255144034	0.0011136831275720164	0.011059670781893004
2	7.88	0.01893775720164609	0.0009747942386831276	0.011944444444444445
2	7.92	0.019012345679012346	0.0010236625514403292	0.011640946502057613
2	7.96	0.01691358024691358	0.0005375514403292181	0.011949588477366255
2	8.0	0.01886059670781893	0.0015329218106995884	0.012605452674897119
2	8.040000000000001	0.014724794238683128	0.000522119341563786	0.012530864197530864
2	8.08	0.017924382716049382	0.0012397119341563787	0.014007201646090536
2	8.120000000000001	0.015563271604938271	0.00011316872427983539	0.013685699588477367
2	8.16	0.03087962962962963	0.003953189300411522	0.017847222222222223
2	8.2	0.015316358024691359	0.0002109053497942387	0.014112654320987654
2	8.24	0.016334876543209878	0.00022119341563786008	0.014290123456790123
2	8.28	0.013652263374485597	0.00016203703703703703	0.012546296296296297
2	8.32	0.01179269547325103	0.00018261316872427984	0.010784465020576131
2	8.36	0.008641975308641974	9.77366255144033e-05	0.008106995884773663
2	8.4	0.005599279835390947	0.00023919753086419754	0.00492283950617284
2	8.44	0.0036085390946502057	7.20164609053498e-05	0.0032664609053497944
2	8.48	0.003616255144032922	4.11522633744856e-05	0.0032458847736625517
2	8.52	0.005288065843621399	0.0002469135802469136	0.004338991769547325
2	8.56	0.004071502057613169	2.5720164609053497e-05	0.003968621399176955
2	8.6	0.0038194444444444443	0.00028549382716049385	0.003068415637860082
2	8.64	0.0139429012345679	0.00264917695473251	0.005864197530864198
2	8.68	0.0031790123456790125	0.00015689300411522632	0.0021064814814814813
2	8.72	0.002824074074074074	0.00017232510288065845	0.002001028806584362
2	8.76	0.004212962962962963	0.00040123456790123454	0.0026286008230452674
2	8.8	0.0032458847736625517	7.20164609053498e-05	0.002409979423868313
2	8.84	0.002623456790123457	0.00040123456790123454	0.0013657407407407407
2	8.88	0.0018698559670781894	8.23045267489712e-05	0.0009619341563786008
2	8.92	0.0013400205761316872	0.00014660493827160494	0.000522119341563786
2	8.96	0.0014326131687242799	0.00018518518518518518	0.0005426954732510288
2	9.0	0.001514917695473251	3.3436213991769545e-05	0.0011419753086419754
2	9.040000000000001	0.0031224279835390945	0.00030092592592592595	0.0018287037037037037
2	9.08	0.0008924897119341564	6.430041152263375e-05	0.0005761316872427984
2	9.120000000000001	0.015457818930041152	0.0033924897119341564	0.00441358024691358
2	9.16	0.0006738683127572016	6.687242798353909e-05	0.0002623456790123457
2	9.200000000000001	0.0013194444444444445	0.00023919753086419754	0.0006455761316872428
2	9.24	0.0005195473251028807	3.60082304526749e-05	0.0002957818930041152
2	9.28	0.0008024691358024691	0.00020833333333333335	0.00031378600823045265
2	9.32	0.00039609053497942386	2.8292181069958848e-05	0.0001080246913580247
2	9.36	0.0010545267489711935	0.0002109053497942387	0.0003935185185185185
2	9.4	0.0015766460905349794	0.0002469135802469136	0.00022633744855967078
2	9.44	0.003703703703703704	0.0004243827160493827	0.00043467078189300413
2	9.48	0.006790123456790123	0.0009593621399176954	0.001345164609053498
2	9.52	0.007998971193415638	0.0005272633744855968	0.0015997942386831276
2	9.56	0.011301440329218107	0.001831275720164609	0.0006507201646090535
2	9.6	0.026051954732510287	0.005421810699588477	0.0034979423868312758
2	9.64	0.02123971193415638	0.0037731481481481483	0.0017026748971193416
2	9.68	0.02582304526748971	0.004840534979423868	0.0025205761316872428
2	9.72	0.029274691358024692	0.005954218106995885	0.0020473251028806584
2	9.76	0.026820987654320987	0.0054809670781893	0.00084619341563786
2	9.8	0.025841049382716048	0.006244855967078189	0.0006995884773662552
2	9.84	0.022497427983539094	0.005733024691358024	0.0008333333333333334
2	9.88	0.02154320987654321	0.006743827160493827	0.0017463991769547326
2	9.92	0.01912037037037037	0.00676954732510288	0.001890432098765432
2	9.96	0.015141460905349794	0.006072530864197531	0.0012319958847736626
2	10.0	0.013536522633744856	0.005985082304526749	0.001293724279835391
2	10.040000000000001	0.010781893004115226	0.005388374485596707	0.001147119341563786
2	10.08	0.023317901234567902	0.007554012345679012	0.004724794238683128
2	10.120000000000001	0.006646090534979424	0.0031893004115226336	0.00030092592592592595
2	10.16	0.008127572016460905	0.0031147119341563786	0.0009284979423868312
2	10.200000000000001	0.007312242798353909	0.0036574074074074074	0.000625
2	10.24	0.009326131687242799	0.004143518518518519	0.0007433127572016461
2	10.28	0.006381172839506173	0.003184156378600823	0.00040123456790123454
2	10.32	0.007836934156378601	0.0029809670781893003	0.0014094650205761317
2	10.36	0.005020576131687242	0.0023431069958847737	0.0006867283950617284
2	10.4	0.008693415637860082	0.0032896090534979424	0.0025900205761316872
2	10.44	0.008176440329218108	0.0027340534979423867	0.0035493827160493828
2	10.48	0.009305555555555555	0.0022119341563786006	0.005805041152263374
2	10.52	0.009465020576131687	0.0007973251028806584	0.007993827160493827
2	10.56	0.026275720164609054	0.004308127572016461	0.014218106995884773
2	10.6	0.016617798353909464	0.0024511316872427983	0.013613683127572017
2	10.64	0.018392489711934155	0.0031147119341563786	0.014454732510288067
2	10.68	0.01980195473251029	0.0032381687242798354	0.015177469135802469
2	10.72	0.015949074074074074	0.001337448559670782	0.014020061728395062
2	10.76	0.015491255144032922	0.0007921810699588477	0.013930041152263374
2	10.8	0.015239197530864198	0.001000514403292181	0.013343621399176955
2	10.84	0.017988683127572017	0.0032407407407407406	0.013204732510288066
2	10.88	0.018701131687242797	0.0046965020576131685	0.011962448559670782
2	10.92	0.024359567901234568	0.0069161522633744855	0.012824074074074075
2	10.96	0.026175411522633744	0.0077880658436213996	0.012564300411522634
2	11.0	0.026813271604938273	0.00820216049382716	0.012157921810699588
2	11.040000000000001	0.0415380658436214	0.011126543209876542	0.015949074074074074
2	11.08	0.025205761316872428	0.006324588477366255	0.012307098765432099
2	11.120000000000001	0.024717078189300412	0.006862139917695473	0.01190843621399177
2	11.16	0.020264917695473252	0.006779835390946502	0.008834876543209877
2	11.200000000000001	0.022983539094650205	0.008323045267489712	0.008796296296296297
2	11.24	0.020180041152263375	0.007929526748971193	0.007849794238683127
2	11.28	0.01646604938271605	0.006044238683127572	0.007070473251028807
2	11.32	0.012319958847736626	0.004796810699588478	0.005727880658436214
2	11.36	0.012427983539094651	0.004681069958847737	0.004897119341563786
2	11.4	0.012857510288065843	0.004565329218106996	0.00411522633744856
2	11.44	0.015992798353909467	0.0055478395061728395	0.005005144032921811
2	11.48	0.018819444444444444	0.008644547325102881	0.003991769547325103
2	11.52	0.03474022633744856	0.012469135802469136	0.007878086419753086
2	11.56	0.016818415637860084	0.009632201646090535	0.0017489711934156379
2	11.6	0.0205298353909465	0.011427469135802469	0.001566358024691358
2	11.64	0.02238425925925926	0.011123971193415638	0.0017952674897119341
2	11.68	0.01852880658436214	0.008958333333333334	0.0013194444444444445
2	11.72	0.024194958847736626	0.009984567901234568	0.0018209876543209876
2	11.76	0.020861625514403292	0.0074202674897119346	0.0011496913580246913
2	11.8	0.02533179012345679	0.006815843621399177	0.003104423868312757
2	11.84	0.019423868312757202	0.0035828189300411524	0.002139917695473251
2	11.88	0.027412551440329218	0.005252057613168724	0.0036831275720164607
2	11.92	0.019904835390946504	0.004025205761316873	0.0019753086419753087
2	11.96	0.032893518518518516	0.007415123456790123	0.004801954732510288
2	12.0	0.04338477366255144	0.01069701646090535	0.008510802469135803
2	12.040000000000001	0.027674897119341565	0.006049382716049383	0.00434156378600823
2	12.08	0.018104423868312756	0.004220679012345679	0.002052469135802469
2	12.120000000000001	0.011612654320987655	0.001965020576131687	0.0008719135802469135
2	12.16	0.01066872427983539	0.0017489711934156379	0.0011136831275720164
2	12.200000000000001	0.0057536008230452676	0.0002880658436213992	0.0003986625514403292
2	12.24	0.007037037037037037	0.001412037037037037	0.0014326131687242799
2	12.280000000000001	0.0037397119341563787	0.00018775720164609054	0.0012602880658436214
2	12.32	0.007438271604938272	0.001190843621399177	0.0027957818930041153
2	12.36	0.0032021604938271605	0.00024434156378600825	0.0017181069958847736
2	12.4	0.002800925925925926	0.00012602880658436213	0.0017181069958847736
2	12.44	0.0019984567901234567	5.1440329218107e-06	0.0015869341563786007
2	12.48	0.020961934156378603	0.004827674897119341	0.0056275720164609055
2	12.52	0.002471707818930041	6.17283950617284e-05	0.0015329218106995884
2	12.56	0.0029346707818930042	6.17283950617284e-05	0.0022453703703703702
2	12.6	0.004531893004115227	0.00012602880658436213	0.0035776748971193414
2	12.64	0.0051440329218107	8.74485596707819e-05	0.004377572016460905
2	12.68	0.008181584362139917	0.00021347736625514403	0.00680298353909465
2	12.72	0.008263888888888888	0.00016203703703703703	0.007296810699588477
2	12.76	0.008991769547325102	5.1440329218106995e-05	0.008251028806584362
2	12.8	0.008325617283950617	2.5720164609053497e-05	0.007600308641975309
2	12.84	0.008328189300411522	9.259259259259259e-05	0.006782407407407407
2	12.88	0.006820987654320988	5.401234567901235e-05	0.006198559670781893
2	12.92	0.007860082304526748	0.00010030864197530864	0.006715534979423868
2	12.96	0.019251543209876543	0.00246141975308642	0.01010545267489712
2	13.0	0.008917181069958847	0.0005401234567901234	0.0052366255144032925
2	13.040000000000001	0.007713477366255144	0.00025205761316872427	0.004732510288065843
2	13.08	0.008521090534979424	0.000676440329218107	0.0031738683127572015
2	13.120000000000001	0.01188014403292181	0.0008333333333333334	0.003389917695473251
2	13.16	0.014102366255144032	0.0011291152263374485	0.003361625514403292
2	13.200000000000001	0.02039866255144033	0.002191358024691358	0.004495884773662551
2	13.24	0.020792181069958848	0.0018441358024691358	0.004786522633744856
2	13.280000000000001	0.024783950617283952	0.003119855967078189	0.005303497942386832
2	13.32	0.021275720164609054	0.0023713991769547327	0.00408179012345679
2	13.36	0.020722736625514403	0.003294753086419753	0.003930041152263374
2	13.4	0.015511831275720164	0.0022608024691358024	0.003145576131687243
2	13.44	0.0365869341563786	0.008652263374485597	0.007906378600823044
2	13.48	0.01294753086419753	0.0033667695473251027	0.00209619341563786
2	13.52	0.013323045267489711	0.0041460905349794235	0.0016743827160493826
2	13.56	0.04313014403292181	0.016671810699588476	0.005534979423868313
2	13.6	0.026918724279835392	0.01176954732510288	0.0025334362139917696
2	13.64	0.027911522633744856	0.011692386831275721	0.003155864197530864
2	13.68	0.02407150205761317	0.008950617283950617	0.0017952674897119341
2	13.72	0.030462962962962963	0.013011831275720165	0.0035339506172839506
2	13.76	0.032263374485596706	0.014063786008230453	0.004215534979423868
2	13.8	0.04036008230452675	0.015290637860082305	0.0067309670781893005
2	13.84	0.02728909465020576	0.011406893004115227	0.003924897119341564
2	13.88	0.011815843621399176	0.005625	0.0021759259259259258
2	13.92	0.03118312757201646	0.010010288065843621	0.008508230452674898
2	13.96	0.008690843621399177	0.0030889917695473253	0.0047659465020576134
2	14.0	0.00867283950617284	0.0024819958847736626	0.0054783950617283955
2	14.040000000000001	0.010679012345679013	0.0029140946502057615	0.006774691358024692
2	14.08	0.010910493827160493	0.002093621399176955	0.008266460905349795
2	14.120000000000001	0.010936213991769547	0.0017309670781893004	0.007824074074074074
2	14.16	0.011278292181069958	0.0011625514403292181	0.009277263374485596
2	14.200000000000001	0.009742798353909465	0.0006069958847736626	0.008220164609053497
2	14.24	0.013328189300411523	0.002119341563786008	0.009578189300411523
2	14.280000000000001	0.014765946502057613	0.004176954732510288	0.008909465020576131
2	14.32	0.018515946502057613	0.005861625514403292	0.009760802469135802
2	14.36	0.016975308641975308	0.00566358024691358	0.009084362139917696
2	14.4	0.03768261316872428	0.010864197530864197	0.013883744855967078
2	14.44	0.021157407407407406	0.00580761316872428	0.009411008230452675
2	14.48	0.024259259259259258	0.0065715020576131685	0.010406378600823045
2	14.52	0.02396090534979424	0.006195987654320988	0.010102880658436213
2	14.56	0.02269804526748971	0.0063168724279835395	0.009840534979423868
2	14.6	0.021165123456790124	0.005982510288065844	0.00974537037037037
2	14.64	0.018896604938271604	0.005925925925925926	0.009218106995884774
2	14.68	0.018906893004115227	0.005126028806584362	0.009840534979423868
2	14.72	0.016797839506172838	0.0045010288065843625	0.00956275720164609
2	14.76	0.017430555555555557	0.004583333333333333	0.009681069958847736
2	14.8	0.015522119341563787	0.003222736625514403	0.009117798353909466
2	14.84	0.018209876543209876	0.003917181069958847	0.009997427983539095
2	14.88	0.03277006172839506	0.007448559670781893	0.013865740740740741
2	14.92	0.021679526748971195	0.005383230452674897	0.010969650205761317
2	14.96	0.022443415637860082	0.006617798353909465	0.010599279835390947
2	15.0	0.022438271604938272	0.008564814814814815	0.010707304526748972
2	15.040000000000001	0.022839506172839506	0.008433641975308642	0.010344650205761316
2	15.08	0.02950360082304527	0.010877057613168725	0.010488683127572016
2	15.120000000000001	0.026450617283950616	0.008510802469135803	0.01018261316872428
2	15.16	0.02683127572016461	0.008137860082304526	0.009079218106995884
2	15.200000000000001	0.029205246913580247	0.0075257201646090535	0.008521090534979424
2	15.24	0.02504372427983539	0.005303497942386832	0.007044753086419753
2	15.280000000000001	0.024578189300411522	0.004459876543209876	0.006015946502057613
2	15.32	0.021743827160493827	0.0025565843621399176	0.00474537037037037
2	15.36	0.03873713991769547	0.006424897119341564	0.008287037037037037
2	15.4	0.016337448559670783	0.001198559670781893	0.0026877572016460907
2	15.44	0.017921810699588477	0.0019110082304526748	0.002880658436213992
2	15.48	0.013117283950617283	0.001368312757201646	0.0018801440329218107
2	15.52	0.011893004115226338	0.000684156378600823	0.0010185185185185184
2	15.56	0.009045781893004114	0.0008256172839506173	0.00045267489711934157
2	15.6	0.009915123456790123	0.0015534979423868314	0.0011445473251028807
2	15.64	0.0075720164609053495	0.00043724279835390947	0.0009362139917695473
2	15.68	0.0068132716049382714	0.00023405349794238683	0.00073559670781893
2	15.72	0.006195987654320988	0.00030864197530864197	0.0012371399176954732
2	15.76	0.0035030864197530863	6.687242798353909e-05	0.0005632716049382716
2	15.8	0.0042489711934156375	0.0005401234567901234	0.0009027777777777777
2	15.84	0.015977366255144034	0.003513374485596708	0.0035313786008230453
2	15.88	0.0016358024691358025	5.401234567901235e-05	0.00041923868312757203
2	15.92	0.0015277777777777779	8.74485596707819e-05	0.000676440329218107
2	15.96	0.0035056584362139916	8.487654320987654e-05	0.0009233539094650206
2	16.0	0.0016460905349794238	1.54320987654321e-05	0.00010545267489711934
2	16.04	0.0025308641975308644	4.372427983539095e-05	0.00026748971193415636
2	16.080000000000002	0.0010982510288065845	1.2860082304526749e-05	0.00041923868312757203
2	16.12	0.0034696502057613167	0.0009876543209876543	0.0008539094650205761
2	16.16	0.0026157407407407405	0.000720164609053498	0.0008436213991769547
2	16.2	0.0011008230452674897	0.00013117283950617284	0.000529835390946502
2	16.240000000000002	0.003199588477366255	0.0006095679012345679	0.0004655349794238683
2	16.28	0.001345164609053498	0.0001286008230452675	0.00021862139917695473
2	16.32	0.01734053497942387	0.0036882716049382717	0.004364711934156378
2	16.36	0.002271090534979424	0.0003986625514403292	0.000470679012345679
2	16.4	0.0031275720164609055	0.0003497942386831276	0.0005941358024691358
2	16.44	0.0022479423868312755	0.00023919753086419754	0.0004063786008230453
2	16.48	0.005805041152263374	0.000941358024691358	0.0012319958847736626
2	16.52	0.003492798353909465	0.0005015432098765432	0.0006121399176954733
2	16.56	0.0040997942386831274	0.000360082304526749	0.0019135802469135803
2	16.6	0.007008744855967078	0.000360082304526749	0.004038065843621399
2	16.64	0.010056584362139917	0.0002700617283950617	0.007083333333333333
2	16.68	0.019945987654320988	0.0032818930041152265	0.011460905349794239
2	16.72	0.024472736625514403	0.003587962962962963	0.014176954732510289
2	16.76	0.023914609053497942	0.0030632716049382716	0.014645061728395062
2	16.8	0.050329218106995886	0.010066872427983539	0.02118827160493827
2	16.84	0.017260802469135802	0.0007458847736625515	0.014969135802469136
2	16.88	0.01975051440329218	0.0016718106995884773	0.014534465020576131
2	16.92	0.02252314814814815	0.0018569958847736625	0.016108539094650206
2	16.96	0.02691358024691358	0.0037705761316872426	0.013762860082304526
2	17.0	0.02020833333333333	0.0016229423868312758	0.014987139917695473
2	17.04	0.021756687242798355	0.0017181069958847736	0.01361111111111111
2	17.080000000000002	0.020126028806584362	0.0007818930041152264	0.014272119341563786
2	17.12	0.015005144032921811	0.00025977366255144034	0.01172067901234568
2	17.16	0.017425411522633744	0.0008693415637860083	0.013464506172839506
2	17.2	0.013734567901234567	0.0001800411522633745	0.012237654320987654
2	17.240000000000002	0.013253600823045268	0.0005041152263374485	0.011093106995884774
2	17.28	0.03571759259259259	0.005920781893004115	0.01573559670781893
2	17.32	0.01217335390946502	0.0001954732510288066	0.010131172839506174
2	17.36	0.010146604938271605	0.00019032921810699588	0.009184670781893004
2	17.400000000000002	0.009395576131687242	8.74485596707819e-05	0.00877829218106996
2	17.44	0.009354423868312757	0.00014146090534979423	0.008585390946502057
2	17.48	0.009511316872427983	0.000360082304526749	0.008153292181069959
2	17.52	0.007165637860082305	0.0003986625514403292	0.005748456790123457
2	17.56	0.005167181069958848	0.00010288065843621399	0.004503600823045267
2	17.6	0.060498971193415636	0.01642746913580247	0.011486625514403293
2	17.64	0.08121141975308642	0.02221707818930041	0.01805298353909465
2	17.68	0.07696244855967078	0.02193158436213992	0.015738168724279834
2	17.72	0.0517309670781893	0.015444958847736626	0.010388374485596708
2	17.76	0.05787551440329218	0.016628086419753087	0.012286522633744856
2	17.8	0.04112397119341564	0.01133230452674897	0.007716049382716049
2	17.84	0.03970679012345679	0.0109130658436214	0.0067541152263374486
2	17.88	0.03267232510288066	0.007767489711934156	0.00613940329218107
2	17.92	0.03642746913580247	0.007121913580246914	0.0077880658436213996
2	17.96	0.03614969135802469	0.0065252057613168725	0.008024691358024692
2	18.0	0.03881172839506173	0.005992798353909465	0.009588477366255144
2	18.04	0.03796553497942387	0.004804526748971193	0.010223765432098766
2	18.080000000000002	0.039261831275720166	0.004477880658436214	0.010555555555555556
2	18.12	0.037664609053497944	0.005679012345679012	0.008356481481481482
2	18.16	0.039709362139917694	0.006527777777777778	0.008636831275720165
2	18.2	0.03622427983539095	0.006059670781893004	0.006607510288065843
2	18.240000000000002	0.05583333333333333	0.010725308641975309	0.01513888888888889
2	18.28	0.03757716049382716	0.006862139917695473	0.010992798353909466
2	18.32	0.039768518518518516	0.008171296296296296	0.012921810699588478
2	18.36	0.03217849794238683	0.005190329218106996	0.012026748971193416
2	18.400000000000002	0.033940329218106996	0.006633230452674897	0.012037037037037037
2	18.44	0.028284465020576133	0.006291152263374486	0.009621913580246914
2	18.48	0.026898148148148147	0.007327674897119342	0.009212962962962963
2	18.52	0.022111625514403294	0.0070987654320987656	0.007960390946502057
2	18.56	0.021316872427983538	0.006875	0.008989197530864197
2	18.6	0.018143004115226336	0.006311728395061728	0.006931584362139918
2	18.64	0.01849022633744856	0.006265432098765432	0.00746141975308642
2	18.68	0.012152777777777778	0.004475308641975309	0.004120370370370371
2	18.72	0.02722479423868313	0.007703189300411523	0.0082690329218107
2	18.76	0.00970164609053498	0.003109567901234568	0.004498456790123457
2	18.8	0.010727880658436214	0.003523662551440329	0.006352880658436214
2	18.84	0.014279835390946502	0.0034902263374485595	0.008135288065843621
2	18.88	0.015272633744855968	0.00433641975308642	0.00912551440329218
2	18.92	0.016239711934156378	0.0030401234567901236	0.01110082304526749
2	18.96	0.01614969135802469	0.002646604938271605	0.01164866255144033
2	19.0	0.017919238683127572	0.0017026748971193416	0.013479938271604939
2	19.04	0.016633230452674896	0.0007767489711934157	0.013657407407407408
2	19.080000000000002	0.03728652263374486	0.007829218106995885	0.017281378600823044
2	19.12	0.03301183127572017	0.002013888888888889	0.01749485596707819
2	19.16	0.03651491769547325	0.008143004115226338	0.017757201646090535
2	19.2	0.05037551440329218	0.011386316872427983	0.020691872427983538
2	19.240000000000002	0.03425925925925926	0.0073302469135802465	0.016520061728395062
2	19.28	0.02460133744855967	0.003976337448559671	0.014477880658436214
2	19.32	0.025169753086419753	0.005005144032921811	0.014490740740740742
2	19.36	0.02342335390946502	0.005113168724279835	0.013950617283950617
2	19.400000000000002	0.02639917695473251	0.00679783950617284	0.013739711934156379
2	19.44	0.02340020576131687	0.006273148148148148	0.011054526748971193
2	19.48	0.02011059670781893	0.006268004115226338	0.008212448559670783
2	19.52	0.019426440329218107	0.006422325102880658	0.005874485596707819
2	19.56	0.01846707818930041	0.0052031893004115225	0.00566358024691358
2	19.6	0.019421296296296298	0.00566358024691358	0.004477880658436214
2	19.64	0.022492283950617285	0.006715534979423868	0.004783950617283951
2	19.68	0.043333333333333335	0.01216820987654321	0.009344135802469136
2	19.72	0.020653292181069958	0.006381172839506173	0.001859567901234568
2	19.76	0.020370370370370372	0.006998456790123456	0.0033796296296296296
2	19.8	0.018793724279835392	0.008989197530864197	0.00246141975308642
2	19.84	0.013487654320987655	0.007335390946502058	0.0017001028806584361
2	19.88	0.010519547325102881	0.00646604938271605	0.001116255144032922
2	19.92	0.005223765432098766	0.003212448559670782	0.0007818930041152264
2	19.96	0.00665380658436214	0.0032047325102880658	0.001448045267489712
2	20.0	0.0054809670781893	0.004038065843621399	0.0004963991769547325
2	20.04	0.009107510288065843	0.006373456790123457	0.0005992798353909465
2	20.080000000000002	0.009295267489711934	0.007435699588477366	0.0009696502057613169
2	20.12	0.015766460905349795	0.010506687242798353	0.0018467078189300411
2	20.16	0.031491769547325105	0.013325617283950618	0.005599279835390947
2	20.2	0.018058127572016462	0.008896604938271605	0.0019573045267489713
2	20.240000000000002	0.017291666666666667	0.007371399176954733	0.0014068930041152264
2	20.28	0.01825360082304527	0.006368312757201646	0.0015406378600823045
2	20.32	0.017674897119341563	0.005025720164609054	0.0009284979423868312
2	20.36	0.017103909465020575	0.0034696502057613167	0.0007047325102880658
2	20.400000000000002	0.01899434156378601	0.003654835390946502	0.0008101851851851852
2	20.44	0.01783179012345679	0.0035468106995884775	0.00023405349794238683
2	20.48	0.02141203703703704	0.004066358024691358	0.0019290123456790122
2	20.52	0.0174511316872428	0.003065843621399177	0.001427469135802469
2	20.56	0.01941872427983539	0.004200102880658437	0.001838991769547325
2	20.6	0.017481995884773664	0.0036831275720164607	0.001427469135802469
2	20.64	0.02919238683127572	0.006270576131687243	0.004958847736625515
2	20.68	0.011126543209876542	0.002283950617283951	0.00023405349794238683
2	20.72	0.010082304526748971	0.0021373456790123456	0.0006944444444444445
2	20.76	0.006666666666666667	0.0016023662551440329	0.00030606995884773663
2	20.8	0.00945730452674897	0.0016023662551440329	0.0019161522633744856
2	20.84	0.006185699588477366	0.000779320987654321	0.001257716049382716
2	20.88	0.004058641975308642	0.000367798353909465	0.000522119341563786
2	20.92	0.0047659465020576134	0.0005838477366255144	0.000558127572016461
2	20.96	0.0032253086419753085	0.00013374485596707818	0.00021862139917695473
2	21.0	0.004390432098765432	0.0004166666666666667	0.000684156378600823
2	21.04	0.0026697530864197533	0.00013374485596707818	0.0005478395061728395
2	21.080000000000002	0.005095164609053498	0.0005118312757201646	0.0009002057613168725
2	21.12	0.015390946502057613	0.00363940329218107	0.0036959876543209876
2	21.16	0.0032536008230452675	0.0002546296296296296	0.00038580246913580245
2	21.2	0.002204218106995885	0.0001646090534979424	0.0002957818930041152
2	21.240000000000002	0.0029218106995884774	0.00032407407407407406	0.0002109053497942387
2	21.28	0.0013323045267489711	8.487654320987654e-05	8.487654320987654e-05
2	21.32	0.0013708847736625515	0.0002932098765432099	0.00023919753086419754
2	21.36	0.000830761316872428	5.1440329218106995e-05	0.000264917695473251
2	21.400000000000002	0.0008976337448559671	8.487654320987654e-05	0.00023662551440329217
2	21.44	0.0012628600823045267	8.74485596707819e-05	0.0008076131687242799
2	21.48	0.0002957818930041152	1.02880658436214e-05	9.259259259259259e-05
2	21.52	0.0011496913580246913	0.00016718106995884774	0.0004320987654320988
2	21.56	0.0002726337448559671	3.60082304526749e-05	0.00011831275720164609
2	21.6	0.014251543209876543	0.0029861111111111113	0.0034799382716049383
2	21.64	0.0006867283950617284	5.401234567901235e-05	0.00016718106995884774
2	21.68	0.0008333333333333334	6.687242798353909e-05	0.0003112139917695473
2	21.72	0.00073559670781893	2.5720164609053497e-05	0.00023405349794238683
2	21.76	0.0017078189300411522	3.08641975308642e-05	0.0012139917695473252
2	21.8	0.00030606995884773663	2.3148148148148147e-05	0.0001286008230452675
2	21.84	0.0011754115226337448	0.00012088477366255144	0.0005478395061728395
2	21.88	0.0009310699588477366	6.430041152263375e-05	0.00022376543209876544
2	21.92	0.0012628600823045267	0.00014146090534979423	0.00032407407407407406
2	21.96	0.001993312757201646	0.00014146090534979423	0.0011085390946502058
2	22.0	0.003919753086419753	1.02880658436214e-05	0.0037705761316872426
2	22.04	0.008814300411522634	3.3436213991769545e-05	0.008518518518518519
2	22.080000000000002	0.021512345679012345	0.0024459876543209877	0.013029835390946503
2	22.12	0.013724279835390946	9.259259259259259e-05	0.01216820987654321
2	22.16	0.014171810699588477	5.6584362139917696e-05	0.01313528806584362
2	22.2	0.015887345679012347	0.00016975308641975308	0.013685699588477367
2	22.240000000000002	0.015931069958847736	0.00016203703703703703	0.012415123456790123
2	22.28	0.019997427983539096	0.0008050411522633745	0.013073559670781894
2	22.32	0.022247942386831275	0.0011059670781893003	0.012839506172839505
2	22.36	0.02728909465020576	0.0015123456790123457	0.014089506172839507
2	22.400000000000002	0.029233539094650207	0.0019393004115226338	0.014526748971193416
2	22.44	0.03139146090534979	0.002258230452674897	0.01492798353909465
2	22.48	0.0343287037037037	0.0028189300411522633	0.01581275720164609
2	22.52	0.03390946502057613	0.0031147119341563786	0.014917695473251029
2	22.56	0.04853909465020576	0.006808127572016461	0.019344135802469135
2	22.6	0.03251028806584362	0.0037731481481481483	0.014411008230452675
2	22.64	0.033796296296296297	0.004688786008230452	0.014845679012345679
2	22.68	0.029184670781893005	0.0037088477366255144	0.013649691358024692
2	22.72	0.03029320987654321	0.004879115226337449	0.013845164609053499
2	22.76	0.0276440329218107	0.005046296296296296	0.01250514403292181
2	22.8	0.02704732510288066	0.0049614197530864195	0.010925925925925926
2	22.84	0.023621399176954733	0.004012345679012346	0.008325617283950617
2	22.88	0.026777263374485598	0.004830246913580247	0.008171296296296296
2	22.92	0.026921296296296297	0.0048688271604938275	0.0074202674897119346
2	22.96	0.025061728395061728	0.004714506172839506	0.0058359053497942385
2	23.0	0.02350565843621399	0.005228909465020576	0.003881172839506173
2	23.04	0.03376286008230453	0.007962962962962963	0.006540637860082304
2	23.080000000000002	0.018881172839506175	0.004624485596707819	0.003652263374485597
2	23.12	0.013143004115226337	0.0032175925925925926	0.0025257201646090533
2	23.16	0.012615740740740742	0.0032458847736625517	0.0031018518518518517
2	23.2	0.010501543209876544	0.0027854938271604937	0.003132716049382716
2	23.240000000000002	0.012214506172839507	0.003485082304526749	0.004791666666666666
2	23.28	0.011651234567901235	0.0030324074074074073	0.005393518518518519
2	23.32	0.015344650205761317	0.003464506172839506	0.00823045267489712
2	23.36	0.015205761316872428	0.002232510288065844	0.008868312757201647
2	23.400000000000002	0.01790380658436214	0.003338477366255144	0.010709876543209877
2	23.44	0.01770061728395062	0.003140432098765432	0.010344650205761316
2	23.48	0.01176954732510288	0.0012114197530864197	0.008760288065843622
2	23.52	0.03264146090534979	0.006676954732510288	0.013127572016460906
2	23.56	0.013623971193415638	0.0014248971193415638	0.010108024691358025
2	23.6	0.01699588477366255	0.002283950617283951	0.011093106995884774
2	23.64	0.012440843621399177	0.0007381687242798354	0.00993312757201646
2	23.68	0.015625	0.0012782921810699588	0.010594135802469136
2	23.72	0.012847222222222222	0.00025977366255144034	0.010023148148148147
2	23.76	0.013960905349794238	0.0012371399176954732	0.0103369341563786
2	23.8	0.0109130658436214	0.0006738683127572016	0.009320987654320987
2	23.84	0.011304012345679012	0.0007407407407407407	0.009413580246913581
2	23.88	0.010347222222222223	0.0003215020576131687	0.00852880658436214
2	23.92	0.010838477366255143	0.0009979423868312757	0.007322530864197531
2	23.96	0.009956275720164609	0.0008513374485596708	0.006468621399176954
2	24.0	0.027062757201646092	0.005964506172839506	0.0092309670781893
2	24.04	0.008881172839506173	0.0017746913580246914	0.002965534979423868
2	24.080000000000002	0.014171810699588477	0.004182098765432099	0.0037448559670781893
2	24.12	0.019233539094650205	0.005619855967078189	0.005943930041152263
2	24.16	0.022860082304526748	0.0075025720164609054	0.0070756172839506176
2	24.2	0.02723508230452675	0.00875514403292181	0.008652263374485597
2	24.240000000000002	0.02575874485596708	0.007677469135802469	0.010594135802469136
2	24.28	0.03066358024691358	0.008999485596707818	0.012672325102880659
2	24.32	0.031103395061728396	0.009331275720164608	0.013227880658436214
2	24.36	0.03328446502057613	0.009349279835390946	0.014140946502057614
2	24.400000000000002	0.028978909465020575	0.00844650205761317	0.012736625514403292
2	24.44	0.0292798353909465	0.0077314814814814815	0.013284465020576132
2	24.48	0.04087448559670782	0.009477880658436215	0.018027263374485597
2	24.52	0.024732510288065845	0.004701646090534979	0.013706275720164609
2	24.560000000000002	0.031846707818930044	0.0056970164609053495	0.017217078189300412
2	24.6	0.02996656378600823	0.005452674897119342	0.01709619341563786
2	24.64	0.030781893004115227	0.005617283950617284	0.018587962962962962
2	24.68	0.027510288065843623	0.005336934156378601	0.01683641975308642
2	24.72	0.029066358024691357	0.005465534979423869	0.018413065843621398
2	24.76	0.02375514403292181	0.0034053497942386833	0.017497427983539093
2	24.8	0.024642489711934158	0.0035056584362139916	0.018058127572016462
2	24.84	0.020694444444444446	0.002559156378600823	0.01607253086419753
2	24.88	0.019398148148148147	0.002749485596707819	0.014356995884773663
2	24.92	0.013994341563786008	0.0013605967078189301	0.011391460905349794
2	24.96	0.029277263374485597	0.006131687242798354	0.014457304526748972
2	25.0	0.010715020576131688	0.0008667695473251029	0.009012345679012346
2	25.04	0.01050925925925926	0.0010030864197530865	0.008806584362139918
2	25.080000000000002	0.012247942386831275	0.0013091563786008231	0.009578189300411523
2	25.12	0.012047325102880658	0.0007690329218106996	0.010354938271604937
2	25.16	0.014400720164609054	0.0011316872427983538	0.011741255144032922
2	25.2	0.011990740740740741	0.0004603909465020576	0.011054526748971193
2	25.240000000000002	0.012507716049382715	0.0006352880658436214	0.010511831275720165
2	25.28	0.010570987654320988	0.0006635802469135803	0.00849022633744856
2	25.32	0.012443415637860082	0.0009336419753086419	0.00717335390946502
2	25.36	0.011298868312757202	0.0008590534979423868	0.004742798353909465
2	25.400000000000002	0.016368312757201645	0.0015637860082304527	0.004459876543209876
2	25.44	0.03207304526748971	0.005637860082304527	0.006862139917695473
2	25.48	0.019097222222222224	0.0019393004115226338	0.002507716049382716
2	25.52	0.021396604938271606	0.003271604938271605	0.0028343621399176955
2	25.560000000000002	0.020606995884773664	0.002824074074074074	0.003464506172839506
2	25.6	0.020645576131687243	0.003922325102880659	0.004308127572016461
2	25.64	0.015424382716049383	0.0035082304526748973	0.003359053497942387
2	25.68	0.018125	0.005825617283950617	0.004326131687242799
2	25.72	0.018852880658436214	0.007361111111111111	0.004678497942386831
2	25.76	0.019825102880658436	0.009786522633744856	0.004660493827160494
2	25.8	0.0159619341563786	0.008613683127572016	0.004228395061728395
2	25.84	0.014704218106995884	0.007376543209876543	0.0037371399176954734
2	25.88	0.017253086419753087	0.0070653292181069955	0.0030838477366255143
2	25.92	0.0341358024691358	0.01007201646090535	0.007417695473251029
2	25.96	0.01899434156378601	0.005457818930041152	0.002978395061728395
2	26.0	0.021363168724279836	0.005151748971193416	0.0037011316872427986
2	26.04	0.020781893004115225	0.004395576131687243	0.003906893004115226
2	26.080000000000002	0.0210108024691358	0.003806584362139918	0.0038503086419753086
2	26.12	0.022847222222222224	0.00367798353909465	0.0037217078189300413
2	26.16	0.021064814814814814	0.003575102880658436	0.0023945473251028807
2	26.2	0.021180555555555557	0.004174382716049383	0.0015560699588477367
2	26.240000000000002	0.019356995884773662	0.0035056584362139916	0.0006635802469135803
2	26.28	0.019385288065843623	0.0037680041152263373	0.0009825102880658436
2	26.32	0.014773662551440329	0.0026414609053497943	4.11522633744856e-05
2	26.36	0.013377057613168724	0.0023559670781893006	0.00020318930041152264
2	26.400000000000002	0.024179526748971194	0.004963991769547325	0.003616255144032922
2	26.44	0.010902777777777779	0.001463477366255144	0.0004886831275720165
2	26.48	0.007862654320987655	0.0008641975308641976	0.0005169753086419753
2	26.52	0.006774691358024692	0.0009619341563786008	0.0006790123456790123
2	26.560000000000002	0.006252572016460905	0.0007690329218106996	0.0010828189300411523
2	26.6	0.0079809670781893	0.0012191358024691357	0.0021527777777777778
2	26.64	0.006792695473251029	0.0009336419753086419	0.00169238683127572
2	26.68	0.0034002057613168723	0.0003189300411522634	0.0006970164609053498
2	26.72	0.0034182098765432097	0.0005658436213991769	0.00048353909465020576
2	26.76	0.0019290123456790122	0.0001748971193415638	0.00013117283950617284
2	26.8	0.0038991769547325104	0.0005349794238683127	0.00015174897119341564
2	26.84	0.001712962962962963	0.00016203703703703703	7.71604938271605e-06
2	26.88	0.016733539094650206	0.003729423868312757	0.003955761316872428
2	26.92	0.0008950617283950618	3.8580246913580246e-05	0.0001646090534979424
2	26.96	0.0013400205761316872	8.487654320987654e-05	0.0004783950617283951
2	27.0	0.0007818930041152264	1.54320987654321e-05	0.0004912551440329218
2	27.04	0.0010673868312757202	6.17283950617284e-05	0.000668724279835391
2	27.080000000000002	0.0006558641975308642	7.973251028806585e-05	0.0003266460905349794
2	27.12	0.0008641975308641976	9.516460905349794e-05	0.0004295267489711934
2	27.16	0.0008616255144032922	0.00015432098765432098	0.00022119341563786008
2	27.2	0.00022119341563786008	4.6296296296296294e-05	3.08641975308642e-05
2	27.240000000000002	0.0014660493827160495	0.0003112139917695473	0.0002469135802469136
2	27.28	0.000779320987654321	6.687242798353909e-05	0.00022376543209876544
2	27.32	0.0014326131687242799	0.00019032921810699588	0.0004912551440329218
2	27.36	0.012880658436213992	0.0029809670781893003	0.0033719135802469137
2	27.400000000000002	0.0011445473251028807	4.6296296296296294e-05	0.0007227366255144033
2	27.44	0.0017489711934156379	4.6296296296296294e-05	0.0008359053497942387
2	27.48	0.002698045267489712	0.0001646090534979424	0.001021090534979424
2	27.52	0.0026671810699588475	7.458847736625514e-05	0.0005452674897119342
2	27.560000000000002	0.0048585390946502055	0.00045267489711934157	0.0005709876543209877
2	27.6	0.007631172839506173	0.0007921810699588477	0.0009207818930041152
2	27.64	0.010537551440329218	0.0012705761316872427	0.0006044238683127572
2	27.68	0.013760288065843621	0.0019110082304526748	0.0009130658436213992
2	27.72	0.01393261316872428	0.0017618312757201645	0.00040123456790123454
2	27.76	0.016257716049382715	0.0022453703703703702	0.000727880658436214
2	27.8	0.01685185185185185	0.002564300411522634	0.0003523662551440329
2	27.84	0.03201388888888889	0.006208847736625514	0.004624485596707819
2	27.88	0.017559156378600824	0.0029449588477366254	0.00028292181069958846
2	27.92	0.018022119341563787	0.003068415637860082	0.0018055555555555555
2	27.96	0.01893261316872428	0.0028575102880658435	0.0047890946502057614
2	28.0	0.02367798353909465	0.00352880658436214	0.009364711934156379
2	28.04	0.025892489711934155	0.004092078189300411	0.012353395061728395
2	28.080000000000002	0.02938014403292181	0.00434156378600823	0.016478909465020578
2	28.12	0.03236368312757202	0.005460390946502058	0.019529320987654322
2	28.16	0.028731995884773664	0.00418724279835391	0.02031378600823045
2	28.2	0.028109567901234568	0.004084362139917696	0.020200617283950617
2	28.240000000000002	0.024117798353909464	0.0035699588477366255	0.018580246913580248
2	28.28	0.0254809670781893	0.004529320987654321	0.018551954732510288
2	28.32	0.03680298353909465	0.0068132716049382714	0.021198559670781894
2	28.36	0.024516460905349795	0.004038065843621399	0.017872942386831275
2	28.400000000000002	0.022219650205761318	0.0028060699588477365	0.016895576131687243
2	28.44	0.023063271604938273	0.002883230452674897	0.017808641975308643
2	28.48	0.019660493827160494	0.002685185185185185	0.015632716049382715
2	28.52	0.023150720164609055	0.003752572016460905	0.015987654320987654
2	28.560000000000002	0.016666666666666666	0.0019393004115226338	0.013438786008230452
2	28.6	0.0170190329218107	0.0024228395061728393	0.012530864197530864
2	28.64	0.015599279835390946	0.0023996913580246913	0.010727880658436214
2	28.68	0.010645576131687243	0.0005684156378600823	0.008737139917695473
2	28.72	0.010318930041152263	0.00025205761316872427	0.008315329218106996
2	28.76	0.007391975308641975	9.516460905349794e-05	0.006965020576131687
2	28.8	0.0232690329218107	0.004220679012345679	0.011586934156378601
2	28.84	0.006221707818930041	0.0001286008230452675	0.005565843621399177
2	28.88	0.00621141975308642	0.0001954732510288066	0.005640432098765432
2	28.92	0.0038940329218106998	0.00010545267489711934	0.0035853909465020577
2	28.96	0.0045010288065843625	0.001324588477366255	0.0026440329218106995
2	29.0	0.00573559670781893	0.0032021604938271605	0.0014454732510288065
2	29.04	0.00989454732510288	0.005318930041152263	0.002286522633744856
2	29.080000000000002	0.011121399176954733	0.005169753086419753	0.003991769547325103
2	29.12	0.016412037037037037	0.005766460905349794	0.007247942386831276
2	29.16	0.019045781893004116	0.00525462962962963	0.009395576131687242
2	29.2	0.022939814814814816	0.006013374485596708	0.009971707818930042
2	29.240000000000002	0.026584362139917696	0.006507201646090535	0.010419238683127573
2	29.28	0.0424048353909465	0.008760288065843622	0.015396090534979423
2	29.32	0.03068672839506173	0.004732510288065843	0.01279835390946502
2	29.36	0.03356995884773663	0.003904320987654321	0.01580761316872428
2	29.400000000000002	0.03986625514403292	0.004907407407407407	0.017806069958847738
2	29.44	0.040871913580246916	0.004480452674897119	0.01890946502057613
2	29.48	0.04352366255144033	0.004529320987654321	0.020787037037037038
2	29.52	0.04117798353909465	0.003536522633744856	0.02017746913580247
2	29.560000000000002	0.03996141975308642	0.0031069958847736627	0.020390946502057614
2	29.6	0.037114197530864194	0.00283179012345679	0.019416152263374484
2	29.64	0.037530864197530864	0.003016975308641975	0.01909979423868313
2	29.68	0.03220679012345679	0.0022402263374485597	0.017435699588477366
2	29.72	0.027165637860082303	0.001993312757201646	0.014156378600823045
2	29.76	0.03376800411522634	0.004709362139917695	0.014845679012345679
2	29.8	0.01477880658436214	0.0001388888888888889	0.009981995884773663
2	29.84	0.01653034979423868	0.0004398148148148148	0.01098508230452675
2	29.88	0.01254372427983539	0.00036522633744855967	0.009704218106995885
2	29.92	0.011656378600823046	0.0008487654320987654	0.00867798353909465
2	29.96	0.008770576131687243	0.0006790123456790123	0.006746399176954732
2	30.0	0.006103395061728395	0.0007664609053497942	0.0038348765432098765
2	30.04	0.007795781893004115	0.0011754115226337448	0.003804012345679012
2	30.080000000000002	0.013973765432098766	0.0019521604938271605	0.006499485596707819
2	30.12	0.0167798353909465	0.0020036008230452677	0.008369341563786008
2	30.16	0.022890946502057613	0.0023276748971193416	0.010349794238683128
2	30.2	0.029619341563786008	0.0027546296296296294	0.011926440329218108
2	30.240000000000002	0.04938786008230453	0.006694958847736626	0.018109567901234566
2	30.28	0.04014917695473251	0.0037911522633744857	0.016895576131687243
2	30.32	0.0412037037037037	0.004508744855967078	0.01823045267489712
2	30.36	0.047597736625514406	0.0058590534979423865	0.02104423868312757
2	30.400000000000002	0.04604681069958848	0.0063297325102880655	0.0214429012345679
2	30.44	0.04686728395061728	0.006517489711934156	0.022623456790123456
2	30.48	0.04583076131687243	0.00676440329218107	0.021558641975308643
2	30.52	0.047816358024691356	0.008621399176954732	0.021021090534979425
2	30.560000000000002	0.04495627572016461	0.008927469135802469	0.01806841563786008
2	30.6	0.044537037037037035	0.009871399176954733	0.017116769547325102
2	30.64	0.04003858024691358	0.009652777777777777	0.01493827160493827
2	30.68	0.03855195473251029	0.009902263374485597	0.013510802469135802
2	30.72	0.04661522633744856	0.011489197530864198	0.01572530864197531
2	30.76	0.02989454732510288	0.007849794238683127	0.0095190329218107
2	30.8	0.026970164609053496	0.006970164609053498	0.00872170781893004
2	30.84	0.021900720164609054	0.005635288065843622	0.006417181069958848
2	30.88	0.0194727366255144	0.005321502057613169	0.004940843621399177
2	30.92	0.015344650205761317	0.004683641975308642	0.00220679012345679
2	30.96	0.014102366255144032	0.004387860082304526	0.0025437242798353908
2	31.0	0.00879372427983539	0.0025411522633744855	0.0012139917695473252
2	31.04	0.010707304526748972	0.003374485596707819	0.00257201646090535
2	31.080000000000002	0.009727366255144032	0.0029063786008230452	0.0025282921810699586
2	31.12	0.012435699588477366	0.004097222222222223	0.0039146090534979425
2	31.16	0.010779320987654321	0.0034233539094650207	0.0042592592592592595
2	31.2	0.031116255144032923	0.00863425925925926	0.00985082304526749
2	31.240000000000002	0.011826131687242798	0.0033281893004115225	0.005661008230452675
2	31.28	0.010465534979423869	0.0027391975308641977	0.005565843621399177
2	31.32	0.010128600823045267	0.003070987654320988	0.004907407407407407
2	31.36	0.00868312757201646	0.002358539094650206	0.004539609053497942
2	31.400000000000002	0.010390946502057612	0.0025771604938271604	0.003968621399176955
2	31.44	0.007466563786008231	0.001875	0.0023353909465020574
2	31.48	0.011635802469135802	0.003950617283950617	0.0020704732510288064
2	31.52	0.009616769547325103	0.004477880658436214	0.0017309670781893004
2	31.560000000000002	0.014228395061728395	0.006566358024691358	0.0028600823045267488
2	31.6	0.011566358024691359	0.0048353909465020575	0.001926440329218107
2	31.64	0.014704218106995884	0.005444958847736625	0.0015792181069958849
2	31.68	0.02722993827160494	0.006633230452674897	0.00525462962962963
2	31.720000000000002	0.019182098765432098	0.004182098765432099	0.0023662551440329217
2	31.76	0.018482510288065843	0.00397119341563786	0.0023122427983539094
2	31.8	0.01835133744855967	0.004194958847736625	0.002193930041152263
2	31.84	0.016342592592592593	0.0043621399176954736	0.0017746913580246914
2	31.88	0.015223765432098765	0.004107510288065844	0.0015329218106995884
2	31.92	0.015462962962962963	0.004760802469135803	0.0020190329218106994
2	31.96	0.01633230452674897	0.004457304526748971	0.0027674897119341563
2	32.0	0.020090020576131688	0.006090534979423868	0.0035056584362139916
2	32.04	0.019686213991769546	0.0061059670781893	0.002600308641975309
2	32.08	0.020720164609053498	0.006481481481481481	0.0029861111111111113
2	32.12	0.018647119341563784	0.006103395061728395	0.002638888888888889
2	32.160000000000004	0.027319958847736626	0.007662037037037037	0.005606995884773662
2	32.2	0.009130658436213992	0.003171296296296296	0.001831275720164609
2	32.24	0.0048816872427983535	0.002662037037037037	0.0004320987654320988
2	32.28	0.004768518518518518	0.0034233539094650207	0.0003497942386831276
2	32.32	0.008032407407407408	0.004323559670781893	0.0015895061728395062
2	32.36	0.010411522633744856	0.005432098765432099	0.002646604938271605
2	32.4	0.009691358024691357	0.0055015432098765435	0.0019958847736625514
2	32.44	0.010604423868312757	0.005565843621399177	0.0022453703703703702
2	32.480000000000004	0.010244341563786008	0.0056738683127572015	0.001712962962962963
2	32.52	0.011864711934156379	0.006296296296296296	0.00176440329218107
2	32.56	0.010244341563786008	0.00518261316872428	0.0016152263374485598
2	32.6	0.009241255144032921	0.004567901234567902	0.0014248971193415638
2	32.64	0.020835905349794237	0.00625	0.004452160493827161
2	32.68	0.005797325102880659	0.002016460905349794	0.0011316872427983538
2	32.72	0.008189300411522634	0.0021527777777777778	0.0023431069958847737
2	32.76	0.012453703703703703	0.0046270576131687245	0.0026594650205761317
2	32.8	0.013621399176954733	0.005079732510288066	0.0026311728395061727
2	32.84	0.016679526748971194	0.006790123456790123	0.0020190329218106994
2	32.88	0.018968621399176953	0.007782921810699588	0.0025282921810699586
2	32.92	0.018392489711934155	0.007366255144032921	0.00198559670781893
2	32.96	0.019488168724279834	0.006828703703703704	0.00246141975308642
2	33.0	0.016376028806584363	0.005679012345679012	0.0018029835390946502
2	33.04	0.01839763374485597	0.0057201646090534975	0.002970679012345679
2	33.08	0.01493827160493827	0.0051440329218107	0.001903292181069959
2	33.12	0.02577932098765432	0.007114197530864197	0.005054012345679012
2	33.160000000000004	0.011540637860082305	0.0037011316872427986	0.0010262345679012345
2	33.2	0.011535493827160494	0.0036342592592592594	0.0014531893004115226
2	33.24	0.010151748971193416	0.0035982510288065845	0.0011085390946502058
2	33.28	0.008541666666666666	0.0031069958847736627	0.0011291152263374485
2	33.32	0.010426954732510287	0.004714506172839506	0.0013297325102880658
2	33.36	0.010789609053497943	0.004683641975308642	0.0010982510288065845
2	33.4	0.013657407407407408	0.005799897119341564	0.0010699588477366254
2	33.44	0.015604423868312758	0.005509259259259259	0.0011059670781893003
2	33.480000000000004	0.020118312757201644	0.006831275720164609	0.001535493827160494
2	33.52	0.02054269547325103	0.006057098765432099	0.0015509259259259259
2	33.56	0.022559156378600825	0.006013374485596708	0.0015972222222222223
2	33.6	0.03265689300411523	0.007345679012345679	0.004092078189300411
2	33.64	0.023647119341563785	0.0037345679012345677	0.0014429012345679012
2	33.68	0.021512345679012345	0.002103909465020576	0.0012680041152263375
2	33.72	0.02122685185185185	0.001772119341563786	0.0013605967078189301
2	33.76	0.01694701646090535	0.0010185185185185184	0.0008564814814814815
2	33.8	0.016558641975308642	0.0011754115226337448	0.0009310699588477366
2	33.84	0.014143518518518519	0.0011008230452674897	0.0008744855967078189
2	33.88	0.01273148148148148	0.0009027777777777777	0.0011059670781893003
2	33.92	0.011918724279835391	0.0012654320987654322	0.0012011316872427983
2	33.96	0.008112139917695473	0.0008924897119341564	0.0007844650205761317
2	34.0	0.008397633744855967	0.0009207818930041152	0.001404320987654321
2	34.04	0.004701646090534979	0.00031378600823045265	0.0003497942386831276
2	34.08	0.01765432098765432	0.003485082304526749	0.004421296296296296
2	34.12	0.004670781893004115	0.00013117283950617284	0.0021759259259259258
2	34.160000000000004	0.006911008230452675	0.00018261316872427984	0.004809670781893004
2	34.2	0.00860082304526749	0.00020318930041152264	0.007304526748971194
2	34.24	0.013569958847736626	0.0009207818930041152	0.010802469135802469
2	34.28	0.013896604938271604	0.00020318930041152264	0.013155864197530865
2	34.32	0.01815843621399177	0.0002803497942386831	0.016193415637860083
2	34.36	0.01867283950617284	7.458847736625514e-05	0.01705246913580247
2	34.4	0.01864454732510288	0.0002109053497942387	0.01748456790123457
2	34.44	0.018459362139917695	0.0001800411522633745	0.016983024691358026
2	34.480000000000004	0.01615740740740741	5.401234567901235e-05	0.01507716049382716
2	34.52	0.019776234567901233	0.0007613168724279835	0.01665380658436214
2	34.56	0.03039866255144033	0.002968106995884774	0.018829732510288067
2	34.6	0.020439814814814813	0.00029835390946502055	0.017574588477366256
2	34.64	0.019876543209876543	0.00021347736625514403	0.017348251028806584
2	34.68	0.021566358024691357	0.0005838477366255144	0.01762088477366255
2	34.72	0.01820216049382716	0.00036265432098765433	0.015550411522633745
2	34.76	0.019845679012345678	0.000779320987654321	0.015581275720164609
2	34.800000000000004	0.01724537037037037	0.000522119341563786	0.013930041152263374
2	34.84	0.01866769547325103	0.0007690329218106996	0.014248971193415639
2	34.88	0.020859053497942388	0.00113940329218107	0.014611625514403292
2	34.92	0.023876028806584362	0.0011702674897119342	0.014686213991769547
2	34.96	0.02777520576131687	0.001352880658436214	0.015120884773662552
2	35.0	0.029074074074074075	0.0010390946502057614	0.013834876543209876
2	35.04	0.04792181069958848	0.005797325102880659	0.016751543209876544
2	35.08	0.033166152263374486	0.0025437242798353908	0.010689300411522634
2	35.12	0.0343261316872428	0.0037165637860082303	0.00967335390946502
2	35.160000000000004	0.031761831275720166	0.0034284979423868313	0.008122427983539095
2	35.2	0.03182355967078189	0.004272119341563786	0.0079809670781893
2	35.24	0.028863168724279836	0.004300411522633745	0.006941872427983539
2	35.28	0.026108539094650204	0.004475308641975309	0.005275205761316872
2	35.32	0.0212988683127572	0.0035853909465020577	0.0035262345679012348
2	35.36	0.02137088477366255	0.003611111111111111	0.003464506172839506
2	35.4	0.021208847736625513	0.0035931069958847735	0.004431584362139918
2	35.44	0.021069958847736627	0.004477880658436214	0.00466820987654321
2	35.480000000000004	0.0212011316872428	0.004197530864197531	0.00459619341563786
2	35.52	0.030079732510288067	0.006417181069958848	0.007448559670781893
2	35.56	0.015604423868312758	0.0023765432098765433	0.004218106995884774
2	35.6	0.017695473251028805	0.004014917695473251	0.005290637860082305
2	35.64	0.02353909465020576	0.005545267489711934	0.007626028806584362
2	35.68	0.021396604938271606	0.005493827160493827	0.008065843621399177
2	35.72	0.02403292181069959	0.005887345679012346	0.009295267489711934
2	35.76	0.01896604938271605	0.0045138888888888885	0.007371399176954733
2	35.800000000000004	0.019583333333333335	0.0039943415637860085	0.007543724279835391
2	35.84	0.015637860082304528	0.0034053497942386833	0.0049382716049382715
2	35.88	0.020162037037037037	0.0036651234567901233	0.006430041152263375
2	35.92	0.02497685185185185	0.003603395061728395	0.008891460905349794
2	35.96	0.028323045267489712	0.004220679012345679	0.009989711934156379
2	36.0	0.0456738683127572	0.0076286008230452675	0.016291152263374485
2	36.04	0.030347222222222223	0.004796810699588478	0.011718106995884773
2	36.08	0.034375	0.005841049382716049	0.013899176954732511
2	36.12	0.03258487654320988	0.005699588477366255	0.012950102880658437
2	36.160000000000004	0.035066872427983536	0.006278292181069959	0.014156378600823045
2	36.2	0.032337962962962964	0.00621141975308642	0.01279320987654321
2	36.24	0.03497942386831276	0.007021604938271605	0.013163580246913581
2	36.28	0.03252057613168724	0.006345164609053498	0.011903292181069959
2	36.32	0.03375514403292181	0.007286522633744856	0.011422325102880658
2	36.36	0.029699074074074076	0.007016460905349795	0.009768518518518518
2	36.4	0.02621141975308642	0.007114197530864197	0.00830761316872428
2	36.44	0.01961162551440329	0.00717335390946502	0.005843621399176955
2	36.480000000000004	0.033942901234567904	0.010946502057613168	0.009050925925925926
2	36.52	0.017533436213991768	0.007749485596707819	0.003989197530864197
2	36.56	0.016872427983539096	0.007029320987654321	0.003906893004115226
2	36.6	0.01689300411522634	0.00738425925925926	0.004277263374485597
2	36.64	0.012299382716049382	0.006404320987654321	0.0019393004115226338
2	36.68	0.012695473251028806	0.005606995884773662	0.002145061728395062
2	36.72	0.006705246913580247	0.0017258230452674897	0.0006352880658436214
2	36.76	0.011170267489711934	0.0028626543209876545	0.0012217078189300412
2	36.800000000000004	0.010614711934156378	0.002361111111111111	0.0007253086419753087
2	36.84	0.017109053497942388	0.0041332304526748975	0.002651748971193416
2	36.88	0.015200617283950618	0.003279320987654321	0.0028215020576131686
2	36.92	0.014868827160493828	0.002476851851851852	0.0025411522633744855
2	36.96	0.027608024691358025	0.0060648148148148145	0.005378086419753086
2	37.0	0.012862654320987654	0.0038760288065843623	0.0011702674897119342
2	37.04	0.01972993827160494	0.006072530864197531	0.002013888888888889
2	37.08	0.024292695473251028	0.007348251028806584	0.003551954732510288
2	37.12	0.03085648148148148	0.00849537037037037	0.0054783950617283955
2	37.160000000000004	0.032204218106995884	0.008261316872427983	0.006010802469135802
2	37.2	0.033454218106995885	0.008040123456790123	0.005913065843621399
2	37.24	0.03159722222222222	0.006458333333333333	0.004786522633744856
2	37.28	0.03153292181069959	0.005992798353909465	0.005
2	37.32	0.03158436213991769	0.006242283950617284	0.004711934156378601
2	37.36	0.034987139917695476	0.007013888888888889	0.005146604938271605
2	37.4	0.033248456790123455	0.0076980452674897115	0.004020061728395061
2	37.44	0.04476851851851852	0.010493827160493827	0.007829218106995885
2	37.480000000000004	0.032343106995884774	0.007646604938271605	0.0035956790123456792
2	37.52	0.030432098765432097	0.007268518518518519	0.003256172839506173
2	37.56	0.030234053497942386	0.007070473251028807	0.0034696502057613167
2	37.6	0.02799897119341564	0.006224279835390947	0.002844650205761317
2	37.64	0.029447016460905348	0.006347736625514403	0.0032690329218106997
2	37.68	0.027417695473251028	0.00532664609053498	0.00231738683127572
2	37.72	0.02924125514403292	0.005280349794238683	0.003233024691358025
2	37.76	0.02813786008230453	0.004750514403292181	0.002978395061728395
2	37.800000000000004	0.028425925925925927	0.004853395061728395	0.0038580246913580245
2	37.84	0.025910493827160493	0.004503600823045267	0.003081275720164609
2	37.88	0.02406378600823045	0.004470164609053498	0.002965534979423868
2	37.92	0.032188786008230455	0.006427469135802469	0.005084876543209877
2	37.96	0.019462448559670782	0.0037345679012345677	0.0017309670781893004
2	38.0	0.015097736625514403	0.003016975308641975	0.001404320987654321
2	38.04	0.011044238683127571	0.002119341563786008	0.0009902263374485596
2	38.08	0.007132201646090535	0.0013477366255144033	0.0005632716049382716
2	38.12	0.0017412551440329218	0.000257201646090535	0.00018261316872427984
2	38.160000000000004	0.0022505144032921812	0.0002932098765432099	0.0005709876543209877
2	38.2	0.002456275720164609	0.00013374485596707818	0.0002803497942386831
2	38.24	0.007772633744855967	0.0008796296296296296	0.0007638888888888889
2	38.28	0.010552983539094651	0.0016666666666666668	0.0007973251028806584
2	38.32	0.012767489711934156	0.0019984567901234567	0.0011085390946502058
2	38.36	0.01350051440329218	0.0019495884773662552	0.0009490740740740741
2	38.4	0.02727880658436214	0.004506172839506173	0.004781378600823045
2	38.44	0.010398662551440329	0.0009902263374485596	0.0004243827160493827
2	38.480000000000004	0.010388374485596708	0.0019598765432098765	0.0008950617283950618
2	38.52	0.008770576131687243	0.0023405349794238684	0.0009053497942386831
2	38.56	0.00768775720164609	0.0025334362139917696	0.0007896090534979424
2	38.6	0.009380144032921811	0.003335905349794239	0.0014146090534979425
2	38.64	0.008868312757201647	0.002939814814814815	0.0015432098765432098
2	38.68	0.00956275720164609	0.0030915637860082306	0.0017078189300411522
2	38.72	0.010043724279835391	0.0034284979423868313	0.0015046296296296296
2	38.76	0.010751028806584363	0.0034027777777777776	0.0022762345679012345
2	38.800000000000004	0.007371399176954733	0.0020473251028806584	0.0017103909465020577
2	38.84	0.0070524691358024695	0.0012757201646090535	0.003492798353909465
2	38.88	0.018449074074074073	0.003706275720164609	0.006766975308641975
2	38.92	0.012818930041152263	0.0029449588477366254	0.005249485596707819
2	38.96	0.023384773662551442	0.005758744855967078	0.008011831275720164
2	39.0	0.035493827160493825	0.008698559670781893	0.01194701646090535
2	39.04	0.04426954732510288	0.009786522633744856	0.015249485596707819
2	39.08	0.048870884773662554	0.009560185185185185	0.016278292181069957
2	39.12	0.04945730452674897	0.008407921810699588	0.016568930041152265
2	39.160000000000004	0.04573045267489712	0.0065817901234567905	0.014475308641975309
2	39.2	0.0495216049382716	0.007445987654320987	0.01514917695473251
2	39.24	0.049084362139917695	0.007988683127572017	0.014133230452674898
2	39.28	0.05344135802469136	0.009660493827160494	0.015457818930041152
2	39.32	0.05379372427983539	0.010352366255144033	0.014501028806584363
2	39.36	0.06816872427983539	0.014470164609053498	0.018924897119341564
2	39.4	0.052734053497942385	0.01121141975308642	0.014138374485596707
2	39.44	0.05042695473251029	0.011916152263374486	0.01308641975308642
2	39.480000000000004	0.04164351851851852	0.010534979423868314	0.011594650205761317
2	39.52	0.032901234567901234	0.008652263374485597	0.01099022633744856
2	39.56	0.025848765432098766	0.008953189300411522	0.009881687242798354
2	39.6	0.0290869341563786	0.011481481481481481	0.00988425925925926
2	39.64	0.03578960905349794	0.013670267489711934	0.00956275720164609
2	39.68	0.037458847736625514	0.013166152263374486	0.01066358024691358
2	39.72	0.03985082304526749	0.013518518518518518	0.011414609053497943
2	39.76	0.039763374485596706	0.011900720164609054	0.013065843621399178
2	39.800000000000004	0.04184670781893004	0.012116769547325103	0.015151748971193415
2	39.84	0.051054526748971193	0.011923868312757201	0.01898148148148148
2	39.88	0.03977880658436214	0.007875514403292181	0.016286008230452675
2	39.92	0.03772119341563786	0.006337448559670782	0.01626286008230453
2	39.96	0.04273148148148148	0.0065483539094650205	0.01794238683127572
2	40.0	0.04376543209876543	0.006358024691358025	0.019642489711934157
2	40.04	0.04604423868312757	0.006129115226337449	0.021131687242798354
2	40.08	0.04584619341563786	0.006162551440329218	0.021453189300411523
2	40.12	0.044879115226337446	0.006304012345679013	0.021512345679012345
2	40.160000000000004	0.04276234567901235	0.0055709876543209875	0.021213991769547327
2	40.2	0.03970164609053498	0.00444701646090535	0.020622427983539096
2	40.24	0.0376929012345679	0.0039609053497942385	0.019976851851851853
2	40.28	0.03262088477366255	0.0023713991769547327	0.018011831275720164
2	40.32	0.045792181069958846	0.005486111111111111	0.02058641975308642
2	40.36	0.0287011316872428	0.0013580246913580246	0.0171630658436214
2	40.4	0.02921296296296296	0.0017026748971193416	0.016599794238683126
2	40.44	0.024835390946502056	0.0015252057613168724	0.013731995884773663
2	40.480000000000004	0.02481738683127572	0.0018492798353909464	0.012322530864197531
2	40.52	0.02118312757201646	0.0010030864197530865	0.010938786008230453
2	40.56	0.022044753086419754	0.0017103909465020577	0.01198559670781893
2	40.6	0.020763888888888887	0.0008487654320987654	0.012664609053497942
2	40.64	0.022788065843621398	0.0006352880658436214	0.016195987654320988
2	40.68	0.02579732510288066	0.0010802469135802468	0.018482510288065843
2	40.72	0.025401234567901235	0.00044238683127572015	0.019845679012345678
2	40.76	0.028945473251028808	0.0011316872427983538	0.021445473251028805
2	40.800000000000004	0.04161522633744856	0.0037242798353909466	0.025637860082304526
2	40.84	0.030511831275720165	0.0007536008230452675	0.023773148148148147
2	40.88	0.028425925925925927	0.0007021604938271605	0.022098765432098766
2	40.92	0.028816872427983538	0.0008976337448559671	0.022445987654320987
2	40.96	0.02492798353909465	0.00013631687242798355	0.020439814814814813
2	41.0	0.02727880658436214	0.0012731481481481483	0.020408950617283952
2	41.04	0.024475308641975307	0.00051440329218107	0.019609053497942387
2	41.08	0.026121399176954732	0.0012448559670781892	0.019372427983539095
2	41.12	0.02558127572016461	0.0013605967078189301	0.018549382716049383
2	41.160000000000004	0.023094135802469135	0.000882201646090535	0.0172119341563786
2	41.2	0.026700102880658435	0.0013065843621399176	0.01949074074074074
2	41.24	0.028109567901234568	0.0007433127572016461	0.022463991769547324
2	41.28	0.04597736625514403	0.004423868312757201	0.028608539094650207
2	41.32	0.03342078189300412	0.00044238683127572015	0.027502572016460905
2	41.36	0.03764917695473251	0.0013503086419753086	0.029480452674897118
2	41.4	0.034843106995884776	0.0008101851851851852	0.028222736625514402
2	41.44	0.03749228395061728	0.0013040123456790123	0.02978395061728395
2	41.480000000000004	0.03468878600823045	0.0005426954732510288	0.028670267489711933
2	41.52	0.03474537037037037	0.0011959876543209877	0.02735082304526749
2	41.56	0.028863168724279836	0.0004140946502057613	0.02358539094650206
2	41.6	0.0322119341563786	0.0011856995884773664	0.023685699588477365
2	41.64	0.028369341563786007	0.0008410493827160494	0.021013374485596707
2	41.68	0.024796810699588476	0.0004655349794238683	0.018575102880658435
2	41.72	0.02319187242798354	0.0011676954732510287	0.01625
2	41.76	0.029940843621399177	0.003413065843621399	0.015715020576131687
2	41.800000000000004	0.014323559670781893	0.0004501028806584362	0.009948559670781893
2	41.84	0.010012860082304526	0.0002623456790123457	0.006983024691358025
2	41.88	0.009825102880658436	0.0004861111111111111	0.006208847736625514
2	41.92	0.006350308641975309	0.00011831275720164609	0.0038940329218106998
2	41.96	0.0063168724279835395	0.0005761316872427984	0.003207304526748971
2	42.0	0.00404320987654321	0.00011316872427983539	0.0015483539094650206
2	42.04	0.005344650205761317	0.0006121399176954733	0.0023482510288065843
2	42.08	0.0034542181069958846	0.00011574074074074075	0.0016332304526748972
2	42.12	0.004027777777777778	0.0006224279835390946	0.0018106995884773663
2	42.160000000000004	0.0028497942386831276	0.0003292181069958848	0.001376028806584362
2	42.2	0.0020550411522633743	0.00019032921810699588	0.0012525720164609053
2	42.24	0.01685442386831276	0.0033153292181069957	0.005540123456790123
2	42.28	0.00084619341563786	5.401234567901235e-05	0.0003523662551440329
2	42.32	0.001404320987654321	4.886831275720165e-05	0.0005864197530864197
2	42.36	0.0017155349794238683	5.401234567901235e-05	0.0009490740740740741
2	42.4	0.0026157407407407405	0.0001646090534979424	0.0005606995884773662
2	42.44	0.003148148148148148	9.259259259259259e-05	0.0007510288065843622
2	42.480000000000004	0.005684156378600823	0.0005324074074074074	0.001072530864197531
2	42.52	0.004861111111111111	0.00026748971193415636	0.0010648148148148149
2	42.56	0.008806584362139918	0.0008796296296296296	0.0024922839506172838
2	42.6	0.007304526748971194	0.0002700617283950617	0.002404835390946502
2	42.64	0.008675411522633745	0.0005915637860082304	0.0029449588477366254
2	42.68	0.008981481481481481	0.0007124485596707819	0.002471707818930041
2	42.72	0.02344135802469136	0.003523662551440329	0.006445473251028806
2	42.76	0.008024691358024692	0.0001286008230452675	0.0022633744855967077
2	42.800000000000004	0.009722222222222222	9.77366255144033e-05	0.00257201646090535
2	42.84	0.012355967078189301	0.0002777777777777778	0.0032381687242798354
2	42.88	0.010967078189300412	0.0001800411522633745	0.002626028806584362
2	42.92	0.012307098765432099	0.0009207818930041152	0.0027957818930041153
2	42.96	0.009614197530864198	0.0005864197530864197	0.001463477366255144
2	43.0	0.01100051440329218	0.0009490740740740741	0.0012011316872427983
2	43.04	0.008459362139917695	0.0004809670781893004	0.0003755144032921811
2	43.08	0.00944701646090535	0.0007330246913580247	0.0007818930041152264
2	43.12	0.007734053497942387	0.0004501028806584362	0.0007175925925925926
2	43.160000000000004	0.007494855967078189	0.0007073045267489712	0.0007947530864197531
2	43.2	0.018472222222222223	0.0027906378600823043	0.004169238683127572
2	43.24	0.005097736625514404	0.0002109053497942387	0.0002160493827160494
2	43.28	0.005532407407407408	0.0004501028806584362	0.0006995884773662552
2	43.32	0.0038991769547325104	7.20164609053498e-05	0.0003575102880658436
2	43.36	0.004681069958847737	0.00038580246913580245	0.00023662551440329217
2	43.4	0.0026157407407407405	3.08641975308642e-05	0.00015432098765432098
2	43.44	0.004768518518518518	0.00039609053497942386	0.0006044238683127572
2	43.480000000000004	0.0031790123456790125	5.1440329218106995e-05	6.944444444444444e-05
2	43.52	0.004470164609053498	0.00022890946502057612	0.0006198559670781893
2	43.56	0.0024382716049382715	5.1440329218106995e-05	0.0001646090534979424
2	43.6	0.004542181069958848	0.00033950617283950616	0.0007638888888888889
2	43.64	0.0022376543209876544	3.8580246913580246e-05	0.00038837448559670784
2	43.68	0.01712448559670782	0.0029346707818930042	0.0039609053497942385
2	43.72	0.002777777777777778	7.973251028806585e-05	0.00014917695473251028
2	43.76	0.0022762345679012345	0.00013631687242798355	0.00018775720164609054
2	43.800000000000004	0.0020859053497942386	5.6584362139917696e-05	0.00033179012345679014
2	43.84	0.0012885802469135802	3.8580246913580246e-05	0.0002880658436213992
2	43.88	0.0020730452674897117	3.08641975308642e-05	0.00022119341563786008
2	43.92	0.0010648148148148149	7.71604938271605e-06	0.000257201646090535
2	43.96	0.0018287037037037037	8.74485596707819e-05	0.000573559670781893
2	44.0	0.002425411522633745	3.3436213991769545e-05	0.0018029835390946502
2	44.04	0.004184670781893004	6.17283950617284e-05	0.00279320987654321
2	44.08	0.004454732510288066	3.3436213991769545e-05	0.0039943415637860085
2	44.12	0.006880144032921811	1.02880658436214e-05	0.005542695473251029
2	44.160000000000004	0.01782664609053498	0.00205761316872428	0.00897119341563786
2	44.2	0.008577674897119341	7.458847736625514e-05	0.007253086419753086
2	44.24	0.010661008230452676	2.5720164609053497e-05	0.009099794238683128
2	44.28	0.012109053497942387	0.00010545267489711934	0.010246913580246913
2	44.32	0.015547839506172839	6.17283950617284e-05	0.01273148148148148
2	44.36	0.01573559670781893	5.401234567901235e-05	0.014148662551440329
2	44.4	0.019385288065843623	6.17283950617284e-05	0.017114197530864197
2	44.44	0.01681327160493827	2.8292181069958848e-05	0.015118312757201647
2	44.480000000000004	0.01873971193415638	0.0001388888888888889	0.015905349794238684
2	44.52	0.016224279835390945	8.74485596707819e-05	0.014385288065843622
2	44.56	0.01775462962962963	0.00022376543209876544	0.015118312757201647
2	44.6	0.016463477366255145	0.00015174897119341564	0.013685699588477367
2	44.64	0.029709362139917695	0.0029989711934156377	0.017232510288065845
2	44.68	0.01423611111111111	0.0001594650205761317	0.011983024691358025
2	44.72	0.014385288065843622	0.00014917695473251028	0.012224794238683128
2	44.76	0.012476851851851852	0.00015174897119341564	0.01040895061728395
2	44.800000000000004	0.011152263374485596	0.00011316872427983539	0.00933641975308642
2	44.84	0.011121399176954733	0.0001080246913580247	0.008438786008230453
2	44.88	0.008397633744855967	0.0001080246913580247	0.006977880658436214
2	44.92	0.008436213991769548	0.00011574074074074075	0.006224279835390947
2	44.96	0.005527263374485596	7.71604938271605e-06	0.004400720164609053
2	45.0	0.005895061728395061	9.77366255144033e-05	0.0038786008230452676
2	45.04	0.0031507201646090535	4.886831275720165e-05	0.0022993827160493825
2	45.08	0.003755144032921811	0.00011574074074074075	0.0030272633744855967
2	45.12	0.016507201646090534	0.0024819958847736626	0.006867283950617284
2	45.160000000000004	0.004089506172839506	6.687242798353909e-05	0.002955246913580247
2	45.2	0.0027906378600823043	6.430041152263375e-05	0.00209619341563786
2	45.24	0.003258744855967078	8.74485596707819e-05	0.0024434156378600825
2	45.28	0.002448559670781893	5.6584362139917696e-05	0.002109053497942387
2	45.32	0.002219650205761317	6.17283950617284e-05	0.0017001028806584361
2	45.36	0.0022170781893004116	6.17283950617284e-05	0.0017541152263374487
2	45.4	0.0012165637860082304	2.05761316872428e-05	0.0008873456790123457
2	45.44	0.0032741769547325102	6.687242798353909e-05	0.0017463991769547326
2	45.480000000000004	0.0019393004115226338	5.1440329218107e-06	0.0012885802469135802
2	45.52	0.0035185185185185185	0.0001286008230452675	0.0018415637860082303
2	45.56	0.0019315843621399177	1.2860082304526749e-05	0.0012962962962962963
2	45.6	0.015244341563786009	0.0024511316872427983	0.005529835390946502
2	45.64	0.0007433127572016461	6.687242798353909e-05	0.0003575102880658436
2	45.68	0.0015046296296296296	0.00013117283950617284	0.0005992798353909465
2	45.72	0.00147119341563786	0.00011059670781893004	0.0005092592592592592
2	45.76	0.002677469135802469	5.915637860082304e-05	0.001463477366255144
2	45.800000000000004	0.0032741769547325102	1.800411522633745e-05	0.0012397119341563787
2	45.84	0.0017926954732510288	3.8580246913580246e-05	0.000684156378600823
2	45.88	0.0031661522633744856	7.973251028806585e-05	0.0014351851851851852
2	45.92	0.004326131687242799	5.401234567901235e-05	0.002093621399176955
2	45.96	0.007085905349794239	0.00013374485596707818	0.0037088477366255144
2	46.0	0.006718106995884774	7.20164609053498e-05	0.00356738683127572
2	46.04	0.009375	0.0002469135802469136	0.004879115226337449
2	46.08	0.020295781893004114	0.0029449588477366254	0.006566358024691358
2	46.12	0.009876543209876543	0.0013605967078189301	0.0027752057613168726
2	46.160000000000004	0.012937242798353909	0.003081275720164609	0.0017181069958847736
2	46.2	0.017106481481481483	0.004863683127572016	0.00205761316872428
2	46.24	0.01815843621399177	0.005429526748971194	0.0018261316872427984
2	46.28	0.02134002057613169	0.006378600823045267	0.002307098765432099
2	46.32	0.022111625514403294	0.0065817901234567905	0.0027031893004115224
2	46.36	0.021021090534979425	0.007011316872427983	0.001882716049382716
2	46.4	0.022433127572016463	0.007073045267489712	0.00279320987654321
2	46.44	0.022237654320987656	0.006931584362139918	0.003832304526748971
2	46.480000000000004	0.02646090534979424	0.008346193415637861	0.005612139917695473
2	46.52	0.026010802469135803	0.008518518518518519	0.006424897119341564
2	46.56	0.04172067901234568	0.011419753086419753	0.012536008230452676
2	46.6	0.02729681069958848	0.008220164609053497	0.007803497942386831
2	46.64	0.027757201646090534	0.008469650205761316	0.007888374485596707
2	46.68	0.02396604938271605	0.007716049382716049	0.006257716049382716
2	46.72	0.021867283950617284	0.007106481481481482	0.005540123456790123
2	46.76	0.018371913580246913	0.006239711934156378	0.005416666666666667
2	46.800000000000004	0.02132716049382716	0.00665380658436214	0.006373456790123457
2	46.84	0.019902263374485595	0.0071913580246913585	0.005488683127572017
2	46.88	0.021177983539094652	0.0070653292181069955	0.00672582304526749
2	46.92	0.019261831275720166	0.006903292181069959	0.005483539094650206
2	46.96	0.01762860082304527	0.005563271604938271	0.005108024691358025
2	47.0	0.01905349794238683	0.006195987654320988	0.005046296296296296
2	47.04	0.03008744855967078	0.007813786008230452	0.008559670781893004
2	47.08	0.01827932098765432	0.00529835390946502	0.005177469135802469
2	47.12	0.018269032921810698	0.004462448559670782	0.004825102880658436
2	47.160000000000004	0.0184619341563786	0.005141460905349794	0.005162037037037037
2	47.2	0.015244341563786009	0.004102366255144033	0.0025797325102880657
2	47.24	0.016658950617283952	0.005977366255144033	0.001934156378600823
2	47.28	0.017680041152263376	0.006149691358024691	0.002626028806584362
2	47.32	0.020787037037037038	0.005954218106995885	0.0049151234567901235
2	47.36	0.021833847736625514	0.005069444444444444	0.0057073045267489715
2	47.4	0.021329732510288066	0.0048585390946502055	0.006000514403292181
2	47.44	0.02091820987654321	0.004809670781893004	0.005699588477366255
2	47.480000000000004	0.017427983539094652	0.004020061728395061	0.00367798353909465
2	47.52	0.03126543209876543	0.0072145061728395065	0.008492798353909465
2	47.56	0.01764917695473251	0.005388374485596707	0.0034799382716049383
2	47.6	0.020198045267489712	0.007397119341563786	0.003662551440329218
2	47.64	0.018623971193415637	0.00819701646090535	0.0027906378600823043
2	47.68	0.023747427983539095	0.009542181069958848	0.004781378600823045
2	47.72	0.023652263374485595	0.009176954732510288	0.005012860082304527
2	47.76	0.025223765432098765	0.009194958847736625	0.0059722222222222225
2	47.800000000000004	0.022407407407407407	0.0082690329218107	0.004935699588477367
2	47.84	0.022934670781893002	0.007734053497942387	0.0051440329218107
2	47.88	0.02179783950617284	0.006558641975308642	0.004755658436213991
2	47.92	0.022263374485596708	0.006247427983539095	0.004261831275720164
2	47.96	0.023703703703703703	0.0058924897119341565	0.003881172839506173
2	48.0	0.03412808641975309	0.008155864197530864	0.006044238683127572
2	48.04	0.02302469135802469	0.0049948559670781895	0.0029346707818930042
2	48.08	0.021301440329218106	0.004722222222222222	0.0021810699588477368
2	48.120000000000005	0.022453703703703705	0.0051440329218107	0.0022916666666666667
2	48.160000000000004	0.020372942386831277	0.004416152263374486	0.001448045267489712
2	48.2	0.02179783950617284	0.004848251028806584	0.0024459876543209877
2	48.24	0.019284979423868313	0.004084362139917696	0.0018338477366255145
2	48.28	0.021270576131687244	0.004272119341563786	0.0034207818930041154
2	48.32	0.020306069958847737	0.003359053497942387	0.004755658436213991
2	48.36	0.02316358024691358	0.0033436213991769547	0.006167695473251029
2	48.4	0.022060185185185186	0.0030555555555555557	0.006257716049382716
2	48.44	0.02336934156378601	0.0028420781893004113	0.007178497942386832
2	48.480000000000004	0.03753858024691358	0.00606738683127572	0.012093621399176954
2	48.52	0.024112654320987654	0.002109053497942387	0.00842335390946502
2	48.56	0.024747942386831277	0.002476851851851852	0.008459362139917695
2	48.6	0.02455246913580247	0.001934156378600823	0.00872170781893004
2	48.64	0.027636316872427985	0.0025694444444444445	0.01058641975308642
2	48.68	0.02936985596707819	0.0022505144032921812	0.013040123456790124
2	48.72	0.03006172839506173	0.002626028806584362	0.012736625514403292
2	48.76	0.026926440329218107	0.0020241769547325104	0.011008230452674897
2	48.800000000000004	0.028251028806584363	0.0023945473251028807	0.012111625514403292
2	48.84	0.02350565843621399	0.0017078189300411522	0.01100051440329218
2	48.88	0.022541152263374487	0.0029861111111111113	0.01161522633744856
2	48.92	0.02134002057613169	0.003374485596707819	0.012309670781893003
2	48.96	0.037101337448559674	0.007142489711934157	0.017420267489711934
2	49.0	0.024742798353909464	0.0037165637860082303	0.015825617283950617
2	49.04	0.027631172839506172	0.0041332304526748975	0.01734053497942387
2	49.08	0.031193415637860083	0.004855967078189301	0.019375
2	49.120000000000005	0.029282407407407406	0.0043287037037037035	0.01772119341563786
2	49.160000000000004	0.029915123456790125	0.004061213991769548	0.017361111111111112
2	49.2	0.02761059670781893	0.0035108024691358026	0.0160570987654321
2	49.24	0.029027777777777777	0.003912037037037037	0.015859053497942387
2	49.28	0.023106995884773662	0.002559156378600823	0.012566872427983539
2	49.32	0.02253858024691358	0.0027211934156378603	0.01143261316872428
2	49.36	0.018299897119341563	0.0018801440329218107	0.009747942386831276
2	49.4	0.01994084362139918	0.0018621399176954733	0.01059670781893004
2	49.44	0.032623456790123455	0.00507201646090535	0.014490740740740742
2	49.480000000000004	0.01917181069958848	0.0011213991769547325	0.011087962962962963
2	49.52	0.018551954732510288	0.0015534979423868314	0.010195473251028807
2	49.56	0.013958333333333333	0.0014891975308641975	0.0065946502057613165
2	49.6	0.01403292181069959	0.0021141975308641976	0.0057536008230452676
2	49.64	0.0095190329218107	0.0013940329218106995	0.003104423868312757
2	49.68	0.010982510288065843	0.002330246913580247	0.003991769547325103
2	49.72	0.007150205761316872	0.00084619341563786	0.0035570987654320986
2	49.76	0.007808641975308642	0.0017386831275720165	0.0021810699588477368
2	49.800000000000004	0.009974279835390946	0.002322530864197531	0.003904320987654321
2	49.84	0.016008230452674896	0.0037705761316872426	0.005997942386831275
2	49.88	0.017042181069958848	0.003940329218106996	0.006136831275720164
2	49.92	0.029771090534979425	0.007271090534979424	0.009135802469135803
2	49.96	0.016658950617283952	0.004575617283950617	0.00529835390946502
2	50.0	0.01849537037037037	0.005059156378600823	0.005126028806584362
2	50.04	0.02080761316872428	0.005465534979423869	0.004979423868312757
2	50.08	0.021633230452674897	0.005246913580246914	0.004943415637860082
2	50.120000000000005	0.022209362139917695	0.005164609053497943	0.004768518518518518
2	50.160000000000004	0.022026748971193416	0.005344650205761317	0.00474022633744856
2	50.2	0.025645576131687244	0.005733024691358024	0.004989711934156379
2	50.24	0.02694187242798354	0.005115740740740741	0.00440843621399177
2	50.28	0.028094135802469136	0.005308641975308642	0.004809670781893004
2	50.32	0.020931069958847737	0.004848251028806584	0.0034953703703703705
2	50.36	0.017741769547325103	0.004611625514403292	0.0034207818930041154
2	50.4	0.028112139917695473	0.006298868312757201	0.005661008230452675
2	50.44	0.01741769547325103	0.0039146090534979425	0.0022505144032921812
2	50.480000000000004	0.015923353909465022	0.00356738683127572	0.0020396090534979426
2	50.52	0.014107510288065844	0.0033487654320987653	0.0014866255144032922
2	50.56	0.015383230452674897	0.0027983539094650206	0.001661522633744856
2	50.6	0.01387088477366255	0.002021604938271605	0.0011702674897119342
2	50.64	0.015465534979423868	0.0026131687242798352	0.0028266460905349796
2	50.68	0.01102366255144033	0.001941872427983539	0.0019444444444444444
2	50.72	0.012073045267489712	0.0021373456790123456	0.002196502057613169
2	50.76	0.011329732510288066	0.002183641975308642	0.0015689300411522633
2	50.800000000000004	0.012888374485596708	0.0030504115226337447	0.0022608024691358024
2	50.84	0.009426440329218107	0.00216820987654321	0.0016023662551440329
2	50.88	0.020213477366255145	0.004670781893004115	0.0051568930041152265
2	50.92	0.009498456790123457	0.0033641975308641974	0.0014429012345679012
2	50.96	0.017739197530864198	0.00529835390946502	0.002597736625514403
2	51.0	0.018775720164609055	0.005020576131687242	0.0025180041152263375
2	51.04	0.017397119341563787	0.004189814814814815	0.0024974279835390948
2	51.08	0.01555298353909465	0.0034799382716049383	0.0026646090534979423
2	51.120000000000005	0.0138940329218107	0.003287037037037037	0.0024922839506172838
2	51.160000000000004	0.01674897119341564	0.004002057613168724	0.002788065843621399
2	51.2	0.01626028806584362	0.0036856995884773664	0.0028343621399176955
2	51.24	0.019218106995884773	0.004539609053497942	0.002677469135802469
2	51.28	0.01919753086419753	0.0046039094650205765	0.002232510288065844
2	51.32	0.021630658436213993	0.004943415637860082	0.002332818930041152
2	51.36	0.02953703703703704	0.006512345679012346	0.004830246913580247
2	51.4	0.019992283950617282	0.003757716049382716	0.0018569958847736625
2	51.44	0.018487654320987656	0.003279320987654321	0.0020473251028806584
2	51.480000000000004	0.018055555555555554	0.002854938271604938	0.002109053497942387
2	51.52	0.01661008230452675	0.0024022633744855966	0.002361111111111111
2	51.56	0.016455761316872427	0.0027983539094650206	0.0017386831275720165
2	51.6	0.014290123456790123	0.00216820987654321	0.0021141975308641976
2	51.64	0.013078703703703703	0.0018647119341563786	0.001491769547325103
2	51.68	0.014881687242798354	0.003436213991769547	0.0023251028806584363
2	51.72	0.014143518518518519	0.004583333333333333	0.0027186213991769546
2	51.76	0.015154320987654322	0.004902263374485597	0.0038220164609053496
2	51.800000000000004	0.017713477366255143	0.00448559670781893	0.0038580246913580245
2	51.84	0.03208847736625514	0.0073636831275720165	0.008161008230452675
2	51.88	0.020516975308641976	0.0045138888888888885	0.004801954732510288
2	51.92	0.022258230452674898	0.005138888888888889	0.004840534979423868
2	51.96	0.020969650205761317	0.005609567901234568	0.0038657407407407408
2	52.0	0.02469650205761317	0.006327160493827161	0.004902263374485597
2	52.04	0.022258230452674898	0.006422325102880658	0.003438786008230453
2	52.08	0.022006172839506174	0.006445473251028806	0.002852366255144033
2	52.120000000000005	0.023173868312757202	0.007242798353909465	0.0025257201646090533
2	52.160000000000004	0.025684156378600824	0.007631172839506173	0.003068415637860082
2	52.2	0.02831275720164609	0.008479938271604938	0.0033693415637860084
2	52.24	0.02864454732510288	0.008659979423868312	0.0027469135802469136
2	52.28	0.030411522633744855	0.00900462962962963	0.00283179012345679
2	52.32	0.039912551440329215	0.011296296296296296	0.005244341563786008
2	52.36	0.029657921810699588	0.008328189300411522	0.002132201646090535
2	52.4	0.028780864197530863	0.008299897119341563	0.001823559670781893
2	52.44	0.02967849794238683	0.007425411522633745	0.001993312757201646
2	52.480000000000004	0.027811213991769546	0.0062371399176954735	0.0018492798353909464
2	52.52	0.029555041152263376	0.006177983539094651	0.003492798353909465
2	52.56	0.029796810699588477	0.00507716049382716	0.006376028806584362
2	52.6	0.0317309670781893	0.004472736625514403	0.009254115226337449
2	52.64	0.03614711934156378	0.005532407407407408	0.012222222222222223
2	52.68	0.03569701646090535	0.005154320987654321	0.012636316872427984
2	52.72	0.0390380658436214	0.007055041152263374	0.015120884773662552
2	52.76	0.03943672839506173	0.0075720164609053495	0.014539609053497942
2	52.800000000000004	0.05604166666666666	0.011005658436213992	0.01892232510288066
2	52.84	0.045190329218107	0.007569444444444445	0.015069444444444444
2	52.88	0.04840020576131687	0.007391975308641975	0.017013888888888887
2	52.92	0.042924382716049383	0.004678497942386831	0.017186213991769547
2	52.96	0.04002314814814815	0.00418724279835391	0.019148662551440328
2	53.0	0.038299897119341564	0.006496913580246914	0.01762088477366255
2	53.04	0.03657407407407407	0.006242283950617284	0.017109053497942388
2	53.08	0.03369855967078189	0.0053292181069958845	0.01625514403292181
2	53.120000000000005	0.03087962962962963	0.004907407407407407	0.015439814814814814
2	53.160000000000004	0.02911008230452675	0.005257201646090535	0.014385288065843622
2	53.2	0.023832304526748973	0.004210390946502058	0.011491769547325103
2	53.24	0.027409979423868313	0.005172325102880658	0.011856995884773663
2	53.28	0.039200102880658436	0.009318415637860082	0.014462448559670781
2	53.32	0.029958847736625514	0.00702417695473251	0.011147119341563786
2	53.36	0.02952932098765432	0.007636316872427984	0.010501543209876544
2	53.4	0.031193415637860083	0.009081790123456791	0.010771604938271605
2	53.44	0.026165123456790125	0.007821502057613169	0.008441358024691358
2	53.480000000000004	0.025643004115226336	0.00779320987654321	0.009050925925925926
2	53.52	0.02195216049382716	0.005743312757201646	0.007798353909465021
2	53.56	0.020931069958847737	0.004300411522633745	0.00886574074074074
2	53.6	0.019814814814814816	0.003930041152263374	0.00827417695473251
2	53.64	0.019884259259259258	0.0038708847736625513	0.007193930041152263
2	53.68	0.027109053497942386	0.0047067901234567906	0.009665637860082305
2	53.72	0.030228909465020576	0.004274691358024691	0.011684670781893005
2	53.76	0.04607767489711934	0.00738425925925926	0.018852880658436214
2	53.800000000000004	0.03275977366255144	0.0035108024691358026	0.015015432098765432
2	53.84	0.03449074074074074	0.0035828189300411524	0.0170679012345679
2	53.88	0.02988940329218107	0.0026054526748971194	0.014477880658436214
2	53.92	0.03131172839506173	0.003029835390946502	0.01420267489711934
2	53.96	0.028042695473251028	0.0030992798353909464	0.012397119341563786
2	54.0	0.030234053497942386	0.0043518518518518515	0.012260802469135803
2	54.04	0.025100308641975308	0.00360082304526749	0.009781378600823046
2	54.08	0.022613168724279837	0.0023148148148148147	0.008585390946502057
2	54.120000000000005	0.020997942386831277	0.002888374485596708	0.0069727366255144035
2	54.160000000000004	0.018840020576131686	0.0023148148148148147	0.0058461934156378605
2	54.2	0.01693158436213992	0.002119341563786008	0.0050874485596707816
2	54.24	0.026959876543209877	0.004899691358024692	0.008292181069958847
2	54.28	0.011021090534979424	0.0009310699588477366	0.003006687242798354
2	54.32	0.00958590534979424	0.001059670781893004	0.002397119341563786
2	54.36	0.009750514403292181	0.0012088477366255144	0.00294238683127572
2	54.4	0.007716049382716049	0.0010159465020576131	0.002916666666666667
2	54.44	0.009089506172839506	0.0013734567901234568	0.003487654320987654
2	54.480000000000004	0.005727880658436214	0.0004089506172839506	0.0022016460905349795
2	54.52	0.007353395061728395	0.0008230452674897119	0.0022993827160493825
2	54.56	0.005637860082304527	0.00011831275720164609	0.002037037037037037
2	54.6	0.007332818930041152	0.000522119341563786	0.0028703703703703703
2	54.64	0.005887345679012346	0.00045267489711934157	0.0023765432098765433
2	54.68	0.005023148148148148	0.0002109053497942387	0.0020833333333333333
2	54.72	0.01915895061728395	0.0037345679012345677	0.006023662551440329
2	54.76	0.0029218106995884774	7.973251028806585e-05	0.001021090534979424
2	54.800000000000004	0.004045781893004115	0.00010545267489711934	0.0010416666666666667
2	54.84	0.0031069958847736627	5.1440329218106995e-05	0.0008024691358024691
2	54.88	0.005151748971193416	0.00042695473251028805	0.0021527777777777778
2	54.92	0.0036496913580246915	7.458847736625514e-05	0.001859567901234568
2	54.96	0.004333847736625514	7.20164609053498e-05	0.0024228395061728393
2	55.0	0.0018775720164609054	1.02880658436214e-05	0.001051954732510288
2	55.04	0.004151234567901235	3.3436213991769545e-05	0.003016975308641975
2	55.08	0.0031018518518518517	1.800411522633745e-05	0.0025257201646090533
2	55.120000000000005	0.00220679012345679	8.23045267489712e-05	0.0015303497942386831
2	55.160000000000004	0.0018544238683127572	2.5720164609053497e-05	0.0008770576131687243
2	55.2	0.0184619341563786	0.0035931069958847735	0.005313786008230453
2	55.24	0.0014146090534979425	6.944444444444444e-05	0.0006224279835390946
2	55.28	0.0013400205761316872	3.8580246913580246e-05	0.0008359053497942387
2	55.32	0.002145061728395062	7.458847736625514e-05	0.001376028806584362
2	55.36	0.0006352880658436214	7.71604938271605e-06	0.0005015432098765432
2	55.4	0.002080761316872428	3.60082304526749e-05	0.0009619341563786008
2	55.44	0.0012114197530864197	2.5720164609053497e-05	0.0005941358024691358
2	55.480000000000004	0.0028703703703703703	4.11522633744856e-05	0.0019444444444444444
2	55.52	0.0015946502057613168	2.5720164609053497e-05	0.0012705761316872427
2	55.56	0.0016486625514403291	2.05761316872428e-05	0.0012191358024691357
2	55.6	0.0008513374485596708	7.71604938271605e-06	0.0005838477366255144
2	55.64	0.0014531893004115226	5.401234567901235e-05	0.0010416666666666667
2	55.68	0.013881172839506174	0.00257201646090535	0.004436728395061728
2	55.72	0.0014223251028806585	4.372427983539095e-05	0.0009490740740740741
2	55.76	0.002559156378600823	9.259259259259259e-05	0.0008847736625514403
2	55.800000000000004	0.0033487654320987653	7.716049382716049e-05	0.0015509259259259259
2	55.84	0.0033204732510288067	8.74485596707819e-05	0.0011008230452674897
2	55.88	0.0021656378600823046	1.54320987654321e-05	0.0006584362139917696
2	55.92	0.0037602880658436214	0.0001594650205761317	0.0007536008230452675
2	55.96	0.003667695473251029	5.1440329218107e-06	0.00045267489711934157
2	56.0	0.005583847736625514	0.0007690329218106996	0.0005401234567901234
2	56.04	0.003449074074074074	0.0001748971193415638	0.00010288065843621399
2	56.08	0.004243827160493827	0.00043467078189300413	0.0005349794238683127
2	56.120000000000005	0.0034670781893004115	0.0003292181069958848	0.00045781893004115225
2	56.160000000000004	0.020100308641975307	0.0043852880658436216	0.0049717078189300415
2	56.2	0.007425411522633745	0.0003986625514403292	0.0020704732510288064
2	56.24	0.009243827160493828	0.0009902263374485596	0.0029012345679012346
2	56.28	0.011810699588477367	0.0015843621399176955	0.003464506172839506
2	56.32	0.012991255144032921	0.0019110082304526748	0.004184670781893004
2	56.36	0.01667438271604938	0.0016460905349794238	0.005910493827160494
2	56.4	0.015882201646090534	0.0013580246913580246	0.006460905349794239
2	56.44	0.018603395061728395	0.0019984567901234567	0.007404835390946502
2	56.480000000000004	0.017420267489711934	0.0019727366255144034	0.007744341563786008
2	56.52	0.021694958847736624	0.0028266460905349796	0.010156893004115226
2	56.56	0.020895061728395063	0.0026208847736625515	0.010992798353909466
2	56.6	0.021723251028806585	0.0026723251028806586	0.011502057613168724
2	56.64	0.03229166666666667	0.004346707818930041	0.015241769547325102
2	56.68	0.022536008230452674	0.001903292181069959	0.012703189300411522
2	56.72	0.025123456790123455	0.0019521604938271605	0.01418724279835391
2	56.76	0.02367283950617284	0.0012911522633744857	0.013631687242798354
2	56.800000000000004	0.02588991769547325	0.0017103909465020577	0.01455761316872428
2	56.84	0.019997427983539096	0.001116255144032922	0.012808641975308642
2	56.88	0.019439300411522635	0.002006172839506173	0.011862139917695472
2	56.92	0.012955246913580246	0.0007458847736625515	0.008366769547325103
2	56.96	0.01522119341563786	0.00165380658436214	0.00863425925925926
2	57.0	0.015393518518518518	0.0012448559670781892	0.00815843621399177
2	57.04	0.019367283950617285	0.002515432098765432	0.00885030864197531
2	57.08	0.016638374485596706	0.0020498971193415637	0.0065483539094650205
2	57.120000000000005	0.034086934156378604	0.00793724279835391	0.010956790123456791
2	57.160000000000004	0.017121913580246912	0.006334876543209877	0.003220164609053498
2	57.2	0.024233539094650206	0.009508744855967078	0.003248456790123457
2	57.24	0.028145576131687243	0.010987654320987654	0.0029989711934156377
2	57.28	0.03216049382716049	0.012163065843621399	0.0028729423868312756
2	57.32	0.034791666666666665	0.013557098765432098	0.0031944444444444446
2	57.36	0.028389917695473253	0.011977880658436213	0.001815843621399177
2	57.4	0.033541666666666664	0.009979423868312758	0.004104938271604938
2	57.44	0.03525205761316873	0.0084130658436214	0.005578703703703704
2	57.480000000000004	0.03444701646090535	0.007723765432098765	0.006538065843621399
2	57.52	0.030131172839506174	0.006023662551440329	0.006419753086419753
2	57.56	0.029125514403292183	0.005295781893004115	0.006983024691358025
2	57.6	0.03811985596707819	0.006748971193415638	0.009506172839506173
2	57.64	0.026646090534979423	0.0041563786008230455	0.005300925925925926
2	57.68	0.02325617283950617	0.0031584362139917698	0.004107510288065844
2	57.72	0.024997427983539093	0.0037962962962962963	0.0035982510288065845
2	57.76	0.024459876543209875	0.0038425925925925928	0.0036728395061728395
2	57.800000000000004	0.021571502057613167	0.003389917695473251	0.0033950617283950617
2	57.84	0.020619855967078188	0.003073559670781893	0.003551954732510288
2	57.88	0.016983024691358026	0.0020627572016460906	0.0034439300411522634
2	57.92	0.017623456790123455	0.0026208847736625515	0.0035570987654320986
2	57.96	0.012605452674897119	0.001800411522633745	0.0022453703703703702
2	58.0	0.012335390946502057	0.0020910493827160496	0.002471707818930041
2	58.04	0.00938528806584362	0.0021604938271604936	0.0018878600823045268
2	58.08	0.02420781893004115	0.005763888888888889	0.005267489711934157
2	58.120000000000005	0.0048353909465020575	0.001352880658436214	0.00038065843621399177
2	58.160000000000004	0.0036188271604938272	0.0006610082304526749	0.0005992798353909465
2	58.2	0.004338991769547325	0.0004552469135802469	0.0021502057613168725
2	58.24	0.0065252057613168725	0.0010673868312757202	0.0030992798353909464
2	58.28	0.005252057613168724	0.0008127572016460906	0.0034053497942386833
2	58.32	0.004297839506172839	0.000720164609053498	0.003176440329218107
2	58.36	0.005192901234567901	0.0010185185185185184	0.002199074074074074
2	58.4	0.003906893004115226	0.001072530864197531	0.0017335390946502057
2	58.44	0.004071502057613169	0.0009387860082304527	0.0017258230452674897
2	58.480000000000004	0.003359053497942387	0.0011754115226337448	0.0013605967078189301
2	58.52	0.004344135802469136	0.0015380658436213992	0.0010133744855967079
2	58.56	0.016340020576131688	0.0037860082304526747	0.004359567901234568
2	58.6	0.005002572016460905	0.0012628600823045267	0.002242798353909465
2	58.64	0.006118827160493827	0.001337448559670782	0.0034310699588477366
2	58.68	0.007111625514403292	0.0011959876543209877	0.003852880658436214
2	58.72	0.006342592592592592	0.001095679012345679	0.003258744855967078
2	58.76	0.0084130658436214	0.001198559670781893	0.0038477366255144033
2	58.800000000000004	0.008654835390946502	0.0011059670781893003	0.004801954732510288
2	58.84	0.009897119341563785	0.0008616255144032922	0.005913065843621399
2	58.88	0.008953189300411522	0.0006224279835390946	0.0052263374485596705
2	58.92	0.00727880658436214	0.00031635802469135804	0.0038760288065843623
2	58.96	0.013068415637860082	0.0007613168724279835	0.00665380658436214
2	59.0	0.012695473251028806	0.0007330246913580247	0.006944444444444444
2	59.04	0.026983024691358024	0.0043055555555555555	0.010411522633744856
2	59.08	0.010246913580246913	0.0005401234567901234	0.005751028806584362
2	59.120000000000005	0.0101929012345679	0.0010853909465020576	0.0050643004115226336
2	59.160000000000004	0.007885802469135802	0.0007253086419753087	0.005095164609053498
2	59.2	0.010771604938271605	0.001293724279835391	0.00613940329218107
2	59.24	0.011157407407407408	0.0014866255144032922	0.005738168724279835
2	59.28	0.010627572016460906	0.0008950617283950618	0.005118312757201646
2	59.32	0.010907921810699588	0.0017283950617283952	0.004189814814814815
2	59.36	0.008204732510288066	0.0011702674897119342	0.003168724279835391
2	59.4	0.008325617283950617	0.0015972222222222223	0.0024074074074074076
2	59.44	0.007448559670781893	0.001941872427983539	0.002358539094650206
2	59.480000000000004	0.00933641975308642	0.002021604938271605	0.0034465020576131687
2	59.52	0.02305298353909465	0.004107510288065844	0.00849022633744856
2	59.56	0.013377057613168724	0.0008641975308641976	0.006823559670781893
2	59.6	0.015218621399176955	0.000470679012345679	0.007440843621399177
2	59.64	0.018171296296296297	0.0008359053497942387	0.008618827160493827
2	59.68	0.016113683127572016	0.0005041152263374485	0.007968106995884773
2	59.72	0.01994084362139918	0.0007896090534979424	0.010262345679012345
2	59.76	0.016010802469135804	0.0002700617283950617	0.009704218106995885
2	59.800000000000004	0.01609053497942387	0.0003369341563786008	0.010030864197530864
2	59.84	0.014418724279835392	0.00020061728395061727	0.010066872427983539
2	59.88	0.012152777777777778	0.0002623456790123457	0.0090380658436214
2	59.92	0.012487139917695473	0.000558127572016461	0.008901748971193415
2	59.96	0.009092078189300412	2.05761316872428e-05	0.00768775720164609
2	60.0	0.02445730452674897	0.0029861111111111113	0.012595164609053498
2	60.04	0.008402777777777778	9.77366255144033e-05	0.007641460905349794
2	60.08	0.009760802469135802	0.00011059670781893004	0.008181584362139917
2	60.120000000000005	0.006800411522633745	8.74485596707819e-05	0.006355452674897119
2	60.160000000000004	0.008305041152263375	0.0007484567901234568	0.005833333333333334
2	60.2	0.004480452674897119	0.00013117283950617284	0.003942901234567901
2	60.24	0.004629629629629629	0.00025205761316872427	0.0027469135802469136
2	60.28	0.0012217078189300412	1.54320987654321e-05	0.001008230452674897
2	60.32	0.0011934156378600822	0.00011059670781893004	0.0007536008230452675
2	60.36	0.0014351851851851852	2.8292181069958848e-05	0.0007690329218106996
2	60.4	0.002991255144032922	0.00010288065843621399	0.0007458847736625515
2	60.44	0.006116255144032922	0.00043724279835390947	0.0015534979423868314
2	60.480000000000004	0.021170267489711934	0.0036831275720164607	0.005612139917695473
2	60.52	0.01117283950617284	0.0012551440329218106	0.0025900205761316872
2	60.56	0.008166152263374485	0.0005606995884773662	0.0023791152263374486
2	60.6	0.009300411522633745	0.0007638888888888889	0.002780349794238683
2	60.64	0.006967592592592593	0.00015689300411522632	0.0027443415637860083
2	60.68	0.009580761316872428	0.0001594650205761317	0.00404320987654321
2	60.72	0.00944701646090535	0.00029063786008230453	0.0038631687242798355
2	60.76	0.0090869341563786	0.0006198559670781893	0.0032921810699588477
2	60.800000000000004	0.009027777777777777	0.0007458847736625515	0.0028189300411522633
2	60.84	0.008698559670781893	0.0007587448559670781	0.0024305555555555556
2	60.88	0.009765946502057614	0.0006558641975308642	0.0030118312757201646
2	60.92	0.009462448559670782	0.0004809670781893004	0.0027443415637860083
2	60.96	0.024120370370370372	0.0036136831275720167	0.006190843621399177
2	61.0	0.009621913580246914	0.0003832304526748971	0.002854938271604938
2	61.04	0.01194701646090535	0.0012371399176954732	0.003212448559670782
2	61.08	0.010560699588477366	0.0006069958847736626	0.002147633744855967
2	61.120000000000005	0.011448045267489711	0.0006815843621399177	0.002067901234567901
2	61.160000000000004	0.009320987654320987	0.0003935185185185185	0.0012654320987654322
2	61.2	0.01007716049382716	0.0005401234567901234	0.0016409465020576133
2	61.24	0.00791409465020576	0.00010030864197530864	0.001368312757201646
2	61.28	0.008616255144032922	0.0003292181069958848	0.0017232510288065844
2	61.32	0.006352880658436214	4.6296296296296294e-05	0.0007767489711934157
2	61.36	0.007119341563786008	0.00024176954732510288	0.0015380658436213992
2	61.4	0.006301440329218107	0.00022633744855967078	0.0011059670781893003
2	61.44	0.021882716049382717	0.00393261316872428	0.004832818930041153
2	61.480000000000004	0.0037474279835390946	0.0001388888888888889	0.0006430041152263374
2	61.52	0.0030092592592592593	0.0001234567901234568	0.0006121399176954733
2	61.56	0.0034079218106995886	0.0004320987654320988	0.0007227366255144033
2	61.6	0.0013194444444444445	7.973251028806585e-05	0.00037037037037037035
2	61.64	0.0022145061728395064	0.0001388888888888889	0.00026748971193415636
2	61.68	0.0006893004115226338	1.2860082304526749e-05	0.00012602880658436213
2	61.72	0.0022736625514403292	0.00013374485596707818	0.0002546296296296296
2	61.76	0.0009799382716049383	7.716049382716049e-05	0.00013117283950617284
2	61.800000000000004	0.0025282921810699586	0.00016203703703703703	0.00030606995884773663
2	61.84	0.0006069958847736626	7.20164609053498e-05	0.0001234567901234568
2	61.88	0.001756687242798354	0.0002957818930041152	0.00025977366255144034
2	61.92	0.01327932098765432	0.0026568930041152264	0.00305298353909465
2	61.96	0.0006507201646090535	9.516460905349794e-05	0.0001388888888888889
2	62.0	0.001206275720164609	8.487654320987654e-05	0.0004320987654320988
2	62.04	0.0006121399176954733	4.6296296296296294e-05	0.0002932098765432099
2	62.08	0.0017026748971193416	5.6584362139917696e-05	0.0009079218106995885
2	62.120000000000005	0.0004603909465020576	1.800411522633745e-05	0.00022633744855967078
2	62.160000000000004	0.0012628600823045267	4.372427983539095e-05	7.20164609053498e-05
2	62.2	0.002425411522633745	1.54320987654321e-05	0.0001286008230452675
2	62.24	0.004732510288065843	0.00010545267489711934	0.0004783950617283951
2	62.28	0.004699074074074074	6.944444444444444e-05	0.00035493827160493826
2	62.32	0.008359053497942387	0.0006738683127572016	0.0008384773662551441
2	62.36	0.006849279835390946	0.00024434156378600825	0.0008744855967078189
2	62.4	0.023773148148148147	0.004164094650205761	0.00514917695473251
2	62.440000000000005	0.008068415637860083	0.0003343621399176955	0.0014660493827160495
2	62.480000000000004	0.006918724279835391	0.00015432098765432098	0.0008101851851851852
2	62.52	0.008657407407407407	0.0006044238683127572	0.0012808641975308641
2	62.56	0.007049897119341564	0.00013374485596707818	0.000625
2	62.6	0.008346193415637861	0.0005555555555555556	0.0007767489711934157
2	62.64	0.0077314814814814815	0.00014660493827160494	0.0008050411522633745
2	62.68	0.009320987654320987	0.0003575102880658436	0.0013605967078189301
2	62.72	0.009215534979423868	0.0001234567901234568	0.0015200617283950618
2	62.76	0.013004115226337449	0.0011008230452674897	0.001890432098765432
2	62.800000000000004	0.011831275720164609	0.00036522633744855967	0.0021887860082304526
2	62.84	0.013963477366255144	0.0007896090534979424	0.002854938271604938
2	62.88	0.023482510288065844	0.0026800411522633744	0.005504115226337448
2	62.92	0.01287037037037037	0.00041923868312757203	0.0033487654320987653
2	62.96	0.01254372427983539	0.0003909465020576132	0.0035622427983539096
2	63.0	0.011185699588477366	0.00038065843621399177	0.0033153292181069957
2	63.04	0.012247942386831275	0.0004089506172839506	0.004022633744855967
2	63.08	0.010753600823045268	0.0003497942386831276	0.0036934156378600823
2	63.120000000000005	0.012445987654320988	0.0005195473251028807	0.0041460905349794235
2	63.160000000000004	0.010555555555555556	0.0009207818930041152	0.0029372427983539095
2	63.2	0.011939300411522634	0.0021141975308641976	0.0028986625514403294
2	63.24	0.009727366255144032	0.002919238683127572	0.0016795267489711934
2	63.28	0.011442901234567902	0.004022633744855967	0.001838991769547325
2	63.32	0.008297325102880658	0.004164094650205761	0.0006198559670781893
2	63.36	0.022330246913580248	0.007067901234567901	0.004560185185185185
2	63.4	0.007541152263374485	0.004567901234567902	0.00041152263374485596
2	63.440000000000005	0.0077083333333333335	0.005102880658436214	0.00046810699588477366
2	63.480000000000004	0.00793724279835391	0.005246913580246914	0.0004089506172839506
2	63.52	0.006679526748971193	0.0051440329218107	0.0002803497942386831
2	63.56	0.008762860082304527	0.0053626543209876545	0.000676440329218107
2	63.6	0.006638374485596708	0.0049382716049382715	0.0001440329218106996
2	63.64	0.008359053497942387	0.005028292181069959	0.0007844650205761317
2	63.68	0.005655864197530864	0.00433641975308642	0.00024176954732510288
2	63.72	0.008109567901234568	0.004578189300411523	0.0011008230452674897
2	63.76	0.005740740740740741	0.0034696502057613167	0.0008256172839506173
2	63.800000000000004	0.010511831275720165	0.00426440329218107	0.002384259259259259
2	63.84	0.02118312757201646	0.005974794238683127	0.006021090534979424
2	63.88	0.009359567901234567	0.003207304526748971	0.004246399176954733
2	63.92	0.00926440329218107	0.0020241769547325104	0.0051568930041152265
2	63.96	0.010905349794238683	0.0024537037037037036	0.006553497942386831
2	64.0	0.011044238683127571	0.0016460905349794238	0.00845679012345679
2	64.04	0.010982510288065843	0.0007947530864197531	0.00926440329218107
2	64.08	0.012088477366255145	0.0005066872427983539	0.010493827160493827
2	64.12	0.011113683127572016	0.0011213991769547325	0.009426440329218107
2	64.16	0.013930041152263374	0.001103395061728395	0.011147119341563786
2	64.2	0.009987139917695472	0.0009310699588477366	0.008366769547325103
2	64.24	0.011268004115226337	0.0013554526748971194	0.008701131687242798
2	64.28	0.009832818930041152	0.0014737654320987653	0.0075823045267489715
2	64.32000000000001	0.024652777777777777	0.004567901234567902	0.0117309670781893
2	64.36	0.00809156378600823	0.0007433127572016461	0.005905349794238683
2	64.4	0.009176954732510288	0.0009902263374485596	0.006489197530864198
2	64.44	0.00875	0.0011754115226337448	0.0057201646090534975
2	64.48	0.007924382716049382	0.0010313786008230453	0.004902263374485597
2	64.52	0.008346193415637861	0.0010828189300411523	0.004578189300411523
2	64.56	0.008467078189300412	0.001574074074074074	0.003966049382716049
2	64.6	0.0086059670781893	0.001934156378600823	0.0036856995884773664
2	64.64	0.007957818930041152	0.0019727366255144034	0.0028343621399176955
2	64.68	0.011064814814814816	0.002551440329218107	0.003726851851851852
2	64.72	0.009220679012345679	0.0020241769547325104	0.0032741769547325102
2	64.76	0.011046810699588478	0.0024408436213991767	0.003852880658436214
2	64.8	0.021000514403292182	0.0049382716049382715	0.005473251028806584
2	64.84	0.008806584362139918	0.0032613168724279834	0.0017232510288065844
2	64.88	0.00794238683127572	0.003690843621399177	0.0011213991769547325
2	64.92	0.008266460905349795	0.003976337448559671	0.0013348765432098766
2	64.96000000000001	0.005164609053497943	0.0029346707818930042	0.0003523662551440329
2	65.0	0.006936728395061729	0.0031635802469135803	0.0005992798353909465
2	65.04	0.007901234567901235	0.0026363168724279837	0.0008153292181069958
2	65.08	0.010658436213991769	0.003647119341563786	0.0013040123456790123
2	65.12	0.015529835390946501	0.004364711934156378	0.00404320987654321
2	65.16	0.014935699588477366	0.003647119341563786	0.003742283950617284
2	65.2	0.016656378600823044	0.002803497942386831	0.004575617283950617
2	65.24	0.015218621399176955	0.0019444444444444444	0.0038940329218106998
2	65.28	0.03278549382716049	0.0058590534979423865	0.008798868312757202
2	65.32000000000001	0.017237654320987655	0.003070987654320988	0.0038425925925925928
2	65.36	0.022983539094650205	0.005794753086419753	0.005177469135802469
2	65.4	0.021599794238683127	0.004945987654320988	0.005457818930041152
2	65.44	0.024367283950617283	0.005262345679012345	0.007196502057613169
2	65.48	0.022247942386831275	0.004917695473251029	0.007070473251028807
2	65.52	0.023109567901234567	0.005529835390946502	0.0073636831275720165
2	65.56	0.0223559670781893	0.005643004115226337	0.006908436213991769
2	65.6	0.023222736625514405	0.005442386831275721	0.00746141975308642
2	65.64	0.021556069958847738	0.004606481481481481	0.006715534979423868
2	65.68	0.01828446502057613	0.004048353909465021	0.005383230452674897
2	65.72	0.017944958847736624	0.004200102880658437	0.00533179012345679
2	65.76	0.028323045267489712	0.005946502057613169	0.009645061728395061
2	65.8	0.013863168724279836	0.002602880658436214	0.005823045267489712
2	65.84	0.012901234567901234	0.002142489711934156	0.00639917695473251
2	65.88	0.014526748971193416	0.0022402263374485597	0.008557098765432099
2	65.92	0.014282407407407407	0.001337448559670782	0.009508744855967078
2	65.96000000000001	0.017608024691358026	0.0010133744855967079	0.013001543209876544
2	66.0	0.01856224279835391	0.001368312757201646	0.014333847736625514
2	66.04	0.022492283950617285	0.0018364197530864198	0.01750514403292181
2	66.08	0.021484053497942388	0.0009516460905349795	0.017492283950617284
2	66.12	0.022044753086419754	0.0015380658436213992	0.017739197530864198
2	66.16	0.022536008230452674	0.002638888888888889	0.01665380658436214
2	66.2	0.017723765432098765	0.0029063786008230452	0.011718106995884773
2	66.24	0.0309130658436214	0.006159979423868313	0.014454732510288067
2	66.28	0.014506172839506172	0.002955246913580247	0.008248456790123457
2	66.32000000000001	0.015897633744855966	0.003719135802469136	0.008335905349794238
2	66.36	0.01305298353909465	0.0034979423868312758	0.00603395061728395
2	66.4	0.012314814814814815	0.0038940329218106998	0.004097222222222223
2	66.44	0.009436728395061728	0.0036085390946502057	0.002029320987654321
2	66.48	0.011499485596707819	0.0037628600823045267	0.002824074074074074
2	66.52	0.007638888888888889	0.002852366255144033	0.0022402263374485597
2	66.56	0.0075	0.0024176954732510287	0.002777777777777778
2	66.6	0.006599794238683128	0.002147633744855967	0.0019495884773662552
2	66.64	0.004853395061728395	0.0016846707818930042	0.0020833333333333333
2	66.68	0.0058461934156378605	0.002001028806584362	0.00231738683127572
2	66.72	0.01867798353909465	0.004832818930041153	0.006046810699588477
2	66.76	0.007703189300411523	0.00257201646090535	0.0028266460905349796
2	66.8	0.00837962962962963	0.002808641975308642	0.0029732510288065844
2	66.84	0.010537551440329218	0.0030092592592592593	0.003045267489711934
2	66.88	0.009737654320987655	0.002890946502057613	0.002626028806584362
2	66.92	0.00955761316872428	0.0029295267489711932	0.001890432098765432
2	66.96000000000001	0.009272119341563786	0.002698045267489712	0.001903292181069959
2	67.0	0.01003858024691358	0.003022119341563786	0.0015432098765432098
2	67.04	0.009151234567901234	0.0024742798353909463	0.001021090534979424
2	67.08	0.01051440329218107	0.0025694444444444445	0.0008719135802469135
2	67.12	0.010537551440329218	0.0023045267489711935	0.0002700617283950617
2	67.16	0.012193930041152263	0.0021862139917695473	0.0003189300411522634
2	67.2	0.02626543209876543	0.004753086419753087	0.004614197530864198
2	67.24	0.01434670781893004	0.0018775720164609054	0.0004140946502057613
2	67.28	0.018271604938271607	0.0024948559670781895	0.0017541152263374487
2	67.32000000000001	0.016970164609053498	0.0024948559670781895	0.0005864197530864197
2	67.36	0.01850051440329218	0.002674897119341564	0.0008744855967078189
2	67.4	0.01681327160493827	0.0025771604938271604	0.00041152263374485596
2	67.44	0.017651748971193416	0.0029140946502057615	0.000787037037037037
2	67.48	0.015781893004115227	0.0030787037037037037	0.00039609053497942386
2	67.52	0.016015946502057614	0.003626543209876543	0.0007561728395061729
2	67.56	0.012332818930041152	0.0035570987654320986	0.00026748971193415636
2	67.6	0.011275720164609053	0.0038374485596707818	0.0005761316872427984
2	67.64	0.009573045267489711	0.004027777777777778	0.0002777777777777778
2	67.68	0.023654835390946503	0.007299382716049383	0.004395576131687243
2	67.72	0.008960905349794239	0.004254115226337449	0.0003266460905349794
2	67.76	0.008143004115226338	0.0037705761316872426	0.0003523662551440329
2	67.8	0.009909979423868313	0.004007201646090535	0.0013194444444444445
2	67.84	0.008775720164609053	0.003647119341563786	0.001522633744855967
2	67.88	0.010390946502057612	0.0037011316872427986	0.0022890946502057614
2	67.92	0.007299382716049383	0.0028986625514403294	0.0005246913580246914
2	67.96000000000001	0.009459876543209877	0.0031738683127572015	0.0014017489711934156
2	68.0	0.006923868312757202	0.0024588477366255146	0.0007664609053497942
2	68.04	0.007597736625514403	0.0027752057613168726	0.0008641975308641976
2	68.08	0.006931584362139918	0.0022016460905349795	0.0005941358024691358
2	68.12	0.00853395061728395	0.002638888888888889	0.0009902263374485596
2	68.16	0.021810699588477367	0.005020576131687242	0.0047196502057613166
2	68.2	0.008366769547325103	0.0022016460905349795	0.0006918724279835391
2	68.24	0.010779320987654321	0.0022762345679012345	0.0018698559670781894
2	68.28	0.010396090534979424	0.0017978395061728396	0.001388888888888889
2	68.32000000000001	0.01183641975308642	0.0012397119341563787	0.0023996913580246913
2	68.36	0.009393004115226337	0.0008744855967078189	0.0014429012345679012
2	68.4	0.011849279835390946	0.0015432098765432098	0.001831275720164609
2	68.44	0.0102880658436214	0.0011188271604938272	0.0019058641975308642
2	68.48	0.012893518518518518	0.0017155349794238683	0.0021810699588477368
2	68.52	0.011085390946502058	0.0012114197530864197	0.002235082304526749
2	68.56	0.013703703703703704	0.001484053497942387	0.0023251028806584363
2	68.60000000000001	0.013040123456790124	0.0008204732510288066	0.002286522633744856
2	68.64	0.028469650205761317	0.004148662551440329	0.007451131687242798
2	68.68	0.01737911522633745	0.000779320987654321	0.006702674897119342
2	68.72	0.021113683127572017	0.0010931069958847737	0.01080761316872428
2	68.76	0.023459362139917696	0.0007690329218106996	0.01392746913580247
2	68.8	0.02503858024691358	0.0003266460905349794	0.01723508230452675
2	68.84	0.029719650205761318	0.0008281893004115226	0.020169753086419752
2	68.88	0.02752829218106996	0.0001954732510288066	0.020648148148148148
2	68.92	0.031689814814814816	0.000787037037037037	0.022872942386831276
2	68.96000000000001	0.02933127572016461	0.0004938271604938272	0.02256687242798354
2	69.0	0.031185699588477365	0.000992798353909465	0.02333076131687243
2	69.04	0.028320473251028808	0.0005709876543209877	0.021707818930041152
2	69.08	0.02935699588477366	0.0006635802469135803	0.022525720164609055
2	69.12	0.03714763374485597	0.0027469135802469136	0.023593106995884773
2	69.16	0.02722993827160494	0.0005967078189300411	0.021072530864197532
2	69.2	0.02679783950617284	0.0009079218106995885	0.019917695473251028
2	69.24	0.026329732510288067	0.0002777777777777778	0.020547839506172838
2	69.28	0.02730195473251029	0.00045267489711934157	0.020825617283950618
2	69.32000000000001	0.022608024691358024	0.00011831275720164609	0.018575102880658435
2	69.36	0.022474279835390947	0.00033950617283950616	0.017600308641975308
2	69.4	0.020468106995884774	5.401234567901235e-05	0.01699845679012346
2	69.44	0.022965534979423868	0.000470679012345679	0.017988683127572017
2	69.48	0.018652263374485598	0.00017232510288065845	0.015661008230452675
2	69.52	0.022919238683127573	0.0005349794238683127	0.017463991769547327
2	69.56	0.020897633744855967	0.00013374485596707818	0.01771604938271605
2	69.60000000000001	0.037870370370370374	0.003441358024691358	0.023045267489711935
2	69.64	0.022636316872427984	2.8292181069958848e-05	0.019832818930041154
2	69.68	0.023454218106995883	0.0003034979423868313	0.0195190329218107
2	69.72	0.023559670781893003	0.00023919753086419754	0.019272119341563785
2	69.76	0.02333590534979424	0.0001954732510288066	0.020090020576131688
2	69.8	0.02555298353909465	0.0003523662551440329	0.02150977366255144
2	69.84	0.025578703703703704	5.401234567901235e-05	0.022762345679012346
2	69.88	0.03126286008230453	0.0003215020576131687	0.02640946502057613
2	69.92	0.030578703703703705	0.00012602880658436213	0.027834362139917697
2	69.96000000000001	0.03313014403292181	0.00032407407407407406	0.02799897119341564
2	70.0	0.02886574074074074	1.800411522633745e-05	0.02540380658436214
2	70.04	0.029022633744855968	0.00012602880658436213	0.023876028806584362
2	70.08	0.03623456790123457	0.0029449588477366254	0.022373971193415637
2	70.12	0.022577160493827162	0.00013117283950617284	0.018333333333333333
2	70.16	0.018734567901234567	5.401234567901235e-05	0.01540380658436214
2	70.2	0.010344650205761316	6.944444444444444e-05	0.009056069958847737
2	70.24	0.011237139917695474	4.886831275720165e-05	0.007690329218106996
2	70.28	0.01173611111111111	0.00014917695473251028	0.008073559670781893
2	70.32000000000001	0.019467592592592592	0.00011831275720164609	0.014444444444444444
2	70.36	0.01960648148148148	9.516460905349794e-05	0.014349279835390947
2	70.4	0.019007201646090537	0.0004089506172839506	0.013593106995884773
2	70.44	0.020336934156378602	0.00011316872427983539	0.016075102880658436
2	70.48	0.029801954732510287	0.0003755144032921811	0.023801440329218108
2	70.52	0.030776748971193417	8.23045267489712e-05	0.025933641975308643
2	70.56	0.04396090534979424	0.0031301440329218107	0.028176440329218108
2	70.60000000000001	0.02649948559670782	0.00011574074074074075	0.020869341563786007
2	70.64	0.026003086419753088	0.0005478395061728395	0.018616255144032923
2	70.68	0.021373456790123455	9.516460905349794e-05	0.01584619341563786
2	70.72	0.021286008230452676	0.00028292181069958846	0.01467335390946502
2	70.76	0.020370370370370372	0.0004501028806584362	0.013845164609053499
2	70.8	0.019305555555555555	0.00020833333333333335	0.01286008230452675
2	70.84	0.0212011316872428	0.0006815843621399177	0.013472222222222222
2	70.88	0.019549897119341565	0.00011831275720164609	0.012309670781893003
2	70.92	0.018045267489711934	0.0004243827160493827	0.00911522633744856
2	70.96000000000001	0.014940843621399177	0.00011831275720164609	0.0067541152263374486
2	71.0	0.01758230452674897	0.0005169753086419753	0.007507716049382716
2	71.04	0.025972222222222223	0.0029886831275720165	0.008791152263374485
2	71.08	0.014084362139917695	0.00042695473251028805	0.004714506172839506
2	71.12	0.011890432098765433	0.0004475308641975309	0.003806584362139918
2	71.16	0.01308641975308642	0.0007047325102880658	0.0037114197530864197
2	71.2	0.014295267489711935	0.0001748971193415638	0.007487139917695473
2	71.24	0.01762088477366255	0.00019804526748971193	0.010090020576131687
2	71.28	0.02039866255144033	0.00044238683127572015	0.01209619341563786
2	71.32000000000001	0.020493827160493826	0.00023662551440329217	0.013325617283950618
2	71.36	0.020439814814814813	0.0004218106995884774	0.01279320987654321
2	71.4	0.015473251028806584	0.0004603909465020576	0.00867798353909465
2	71.44	0.015666152263374485	0.0009130658436213992	0.007289094650205761
2	71.48	0.017080761316872427	0.0005889917695473251	0.00970164609053498
2	71.52	0.0314429012345679	0.0037705761316872426	0.014130658436213991
2	71.56	0.019295267489711936	0.0014891975308641975	0.011082818930041153
2	71.60000000000001	0.024225823045267488	0.0023019547325102883	0.014925411522633745
2	71.64	0.027728909465020577	0.0027597736625514404	0.019853395061728396
2	71.68	0.030540123456790122	0.0037397119341563787	0.021838991769547324
2	71.72	0.024930555555555556	0.0038657407407407408	0.017916666666666668
2	71.76	0.024691358024691357	0.004583333333333333	0.01635545267489712
2	71.8	0.02420781893004115	0.004917695473251029	0.01598508230452675
2	71.84	0.02434670781893004	0.0051440329218107	0.015617283950617284
2	71.88	0.026049382716049382	0.004866255144032922	0.017039609053497943
2	71.92	0.02361625514403292	0.004354423868312757	0.015761316872427985
2	71.96000000000001	0.025972222222222223	0.004135802469135802	0.017407407407407406
2	72.0	0.0358667695473251	0.005599279835390947	0.020568415637860084
2	72.04	0.025218621399176955	0.0031661522633744856	0.01901491769547325
2	72.08	0.023068415637860083	0.0024742798353909463	0.01817901234567901
2	72.12	0.024699074074074075	0.0029989711934156377	0.01833076131687243
2	72.16	0.018865740740740742	0.0021733539094650205	0.013768004115226338
2	72.2	0.01810699588477366	0.002741769547325103	0.012006172839506174
2	72.24	0.012579732510288065	0.0019444444444444444	0.008768004115226338
2	72.28	0.010684156378600823	0.0013554526748971194	0.007281378600823046
2	72.32000000000001	0.008371913580246913	0.0011368312757201646	0.005666152263374485
2	72.36	0.008791152263374485	0.0019573045267489713	0.005745884773662551
2	72.4	0.011157407407407408	0.0023019547325102883	0.007664609053497942
2	72.44	0.011934156378600824	0.002029320987654321	0.009338991769547325
2	72.48	0.027476851851851853	0.004830246913580247	0.013955761316872428
2	72.52	0.010084876543209876	0.0013348765432098766	0.007798353909465021
2	72.56	0.00911522633744856	0.0027983539094650206	0.00488940329218107
2	72.60000000000001	0.008024691358024692	0.003374485596707819	0.0035493827160493828
2	72.64	0.012914094650205762	0.005020576131687242	0.0058127572016460904
2	72.68	0.01279320987654321	0.004629629629629629	0.005069444444444444
2	72.72	0.014717078189300412	0.0049151234567901235	0.005432098765432099
2	72.76	0.013508230452674897	0.004356995884773663	0.00540380658436214
2	72.8	0.017690329218106995	0.004647633744855967	0.0077777777777777776
2	72.84	0.019210390946502058	0.004503600823045267	0.009807098765432098
2	72.88	0.022183641975308643	0.004542181069958848	0.013472222222222222
2	72.92	0.026221707818930042	0.0049151234567901235	0.016136831275720166
2	72.96000000000001	0.03994598765432099	0.007602880658436214	0.02015432098765432
2	73.0	0.029763374485596707	0.0049717078189300415	0.019002057613168723
2	73.04	0.027780349794238685	0.004701646090534979	0.017973251028806585
2	73.08	0.026926440329218107	0.003935185185185185	0.01759002057613169
2	73.12	0.023343621399176954	0.0027160493827160493	0.01770061728395062
2	73.16	0.024372427983539096	0.002890946502057613	0.01955246913580247
2	73.2	0.02525462962962963	0.003361625514403292	0.020743312757201645
2	73.24	0.032060185185185185	0.005311213991769547	0.023832304526748973
2	73.28	0.028868312757201645	0.006273148148148148	0.018940329218106997
2	73.32000000000001	0.030635288065843622	0.007127057613168724	0.018425925925925925
2	73.36	0.03293981481481482	0.007885802469135802	0.018886316872427984
2	73.4	0.03166152263374485	0.007602880658436214	0.016970164609053498
2	73.44	0.046203703703703705	0.009963991769547325	0.020267489711934157
2	73.48	0.037109053497942385	0.006980452674897119	0.017237654320987655
2	73.52	0.03921553497942387	0.006733539094650205	0.016875
2	73.56	0.03790123456790123	0.0059722222222222225	0.015601851851851851
2	73.60000000000001	0.03859567901234568	0.00587962962962963	0.015964506172839506
2	73.64	0.036309156378600826	0.005936213991769548	0.01488940329218107
2	73.68	0.03705504115226337	0.006715534979423868	0.014169238683127573
2	73.72	0.031342592592592596	0.006980452674897119	0.009151234567901234
2	73.76	0.031926440329218105	0.007543724279835391	0.009503600823045268
2	73.8	0.030637860082304527	0.0063631687242798355	0.010277777777777778
2	73.84	0.031059670781893003	0.0064094650205761316	0.010357510288065844
2	73.88	0.02941872427983539	0.006093106995884774	0.00879372427983539
2	73.92	0.04022376543209877	0.009017489711934156	0.010210905349794238
2	73.96000000000001	0.02702417695473251	0.005439814814814815	0.006970164609053498
2	74.0	0.02410493827160494	0.004511316872427984	0.006332304526748971
2	74.04	0.024434156378600823	0.004465020576131688	0.007080761316872428
2	74.08	0.022330246913580248	0.0035108024691358026	0.00779320987654321
2	74.12	0.02332304526748971	0.004048353909465021	0.008045267489711934
2	74.16	0.020329218106995884	0.0034979423868312758	0.007466563786008231
2	74.2	0.02178755144032922	0.0035339506172839506	0.008117283950617284
2	74.24	0.01800411522633745	0.002373971193415638	0.0072608024691358025
2	74.28	0.019858539094650206	0.0026208847736625515	0.007649176954732511
2	74.32000000000001	0.01736625514403292	0.0017283950617283952	0.005889917695473251
2	74.36	0.018996913580246914	0.0014454732510288065	0.005681584362139918
2	74.4	0.032337962962962964	0.004277263374485597	0.009122942386831276
2	74.44	0.020761316872427982	0.0018955761316872429	0.005200617283950618
2	74.48	0.02133744855967078	0.0013657407407407407	0.005632716049382716
2	74.52	0.017674897119341563	0.001507201646090535	0.0037114197530864197
2	74.56	0.015959362139917697	0.0015766460905349794	0.003765432098765432
2	74.60000000000001	0.011296296296296296	0.0009233539094650206	0.0030092592592592593
2	74.64	0.011733539094650206	0.001388888888888889	0.003323045267489712
2	74.68	0.008258744855967079	0.0010622427983539094	0.0021270576131687245
2	74.72	0.009776234567901235	0.0007638888888888889	0.0034182098765432097
2	74.76	0.010635288065843622	0.0003189300411522634	0.006039094650205762
2	74.8	0.013840020576131687	0.0011136831275720164	0.007993827160493827
2	74.84	0.014295267489711935	0.0004218106995884774	0.00967335390946502
2	74.88	0.026862139917695472	0.0031790123456790125	0.013436213991769547
2	74.92	0.008539094650205761	0.0006481481481481481	0.005231481481481481
2	74.96000000000001	0.007240226337448559	0.00019290123456790122	0.005069444444444444
2	75.0	0.01003343621399177	0.00012602880658436213	0.007700617283950617
2	75.04	0.00982253086419753	0.00022119341563786008	0.007824074074074074
2	75.08	0.011412037037037037	0.00041923868312757203	0.008662551440329219
2	75.12	0.010290637860082304	1.2860082304526749e-05	0.007325102880658436
2	75.16	0.012188786008230453	0.00025977366255144034	0.008387345679012346
2	75.2	0.012103909465020575	0.0004501028806584362	0.008081275720164609
2	75.24	0.013472222222222222	0.0003986625514403292	0.009578189300411523
2	75.28	0.013685699588477367	0.0001954732510288066	0.009711934156378601
2	75.32000000000001	0.01540895061728395	0.000573559670781893	0.010851337448559671
2	75.36	0.025434670781893005	0.002229938271604938	0.014061213991769548
2	75.4	0.014583333333333334	0.00020833333333333335	0.010974794238683128
2	75.44	0.01493827160493827	0.00013117283950617284	0.011718106995884773
2	75.48	0.015102880658436214	0.00020576131687242798	0.012484567901234568
2	75.52	0.01518775720164609	0.00010545267489711934	0.012281378600823045
2	75.56	0.013078703703703703	7.458847736625514e-05	0.011229423868312757
2	75.60000000000001	0.012929526748971193	0.0001594650205761317	0.010064300411522634
2	75.64	0.008063271604938272	2.05761316872428e-05	0.00709619341563786
2	75.68	0.005733024691358024	9.516460905349794e-05	0.004912551440329218
2	75.72	0.0024691358024691358	2.57201646090535e-06	0.002103909465020576
2	75.76	0.0039609053497942385	0.00018261316872427984	0.0020730452674897117
2	75.8	0.004506172839506173	6.17283950617284e-05	0.0027983539094650206
2	75.84	0.01930812757201646	0.002587448559670782	0.00830246913580247
2	75.88	0.005686728395061728	0.00012088477366255144	0.003299897119341564
2	75.92	0.007803497942386831	0.00022890946502057612	0.004176954732510288
2	75.96000000000001	0.009431584362139919	0.0004140946502057613	0.004488168724279836
2	76.0	0.010241769547325103	0.0004783950617283951	0.00426440329218107
2	76.04	0.012525720164609053	0.0008410493827160494	0.004094650205761317
2	76.08	0.010733024691358025	0.0002726337448559671	0.004375
2	76.12	0.011460905349794239	0.0004295267489711934	0.004632201646090535
2	76.16	0.009521604938271606	6.944444444444444e-05	0.00474537037037037
2	76.2	0.008834876543209877	0.0003986625514403292	0.00356738683127572
2	76.24	0.009107510288065843	0.00013117283950617284	0.0045190329218107
2	76.28	0.014359567901234568	0.0006044238683127572	0.006440329218106996
2	76.32000000000001	0.027536008230452675	0.002829218106995885	0.01084619341563786
2	76.36	0.017813786008230453	0.0008924897119341564	0.007808641975308642
2	76.4	0.01868312757201646	0.0012345679012345679	0.007659465020576132
2	76.44	0.021275720164609054	0.001440329218106996	0.008580246913580248
2	76.48	0.020936213991769547	0.0014223251028806585	0.007811213991769548
2	76.52	0.021257716049382716	0.001491769547325103	0.0076980452674897115
2	76.56	0.023353909465020577	0.0018981481481481482	0.00944701646090535
2	76.60000000000001	0.021111111111111112	0.002183641975308642	0.008063271604938272
2	76.64	0.022525720164609055	0.0032150205761316874	0.007726337448559671
2	76.68	0.01814043209876543	0.002919238683127572	0.005365226337448559
2	76.72	0.02073045267489712	0.0038194444444444443	0.006748971193415638
2	76.76	0.018647119341563784	0.003564814814814815	0.007170781893004115
2	76.8	0.030689300411522635	0.006766975308641975	0.01029320987654321
2	76.84	0.013145576131687244	0.003603395061728395	0.004089506172839506
2	76.88	0.01591820987654321	0.004411008230452675	0.004573045267489712
2	76.92	0.01100051440329218	0.0036702674897119343	0.0033153292181069957
2	76.96000000000001	0.011358024691358024	0.003891460905349794	0.0031867283950617283
2	77.0	0.009516460905349794	0.0036445473251028805	0.0016152263374485598
2	77.04	0.009459876543209877	0.004053497942386831	0.0012654320987654322
2	77.08	0.013173868312757202	0.00474022633744856	0.002037037037037037
2	77.12	0.01044238683127572	0.0037680041152263373	0.0016306584362139917
2	77.16	0.0092309670781893	0.0032381687242798354	0.0020627572016460906
2	77.2	0.004405864197530864	0.002227366255144033	0.0008719135802469135
2	77.24	0.006334876543209877	0.002307098765432099	0.0019830246913580245
2	77.28	0.01817901234567901	0.003809156378600823	0.004861111111111111
2	77.32000000000001	0.006244855967078189	0.0016743827160493826	0.0011702674897119342
2	77.36	0.009940843621399176	0.003148148148148148	0.0017489711934156379
2	77.4	0.011262860082304527	0.0033950617283950617	0.0025205761316872428
2	77.44	0.013328189300411523	0.004254115226337449	0.0014583333333333334
2	77.48	0.015643004115226337	0.006036522633744856	0.0015097736625514404
2	77.52	0.01837962962962963	0.006113683127572016	0.00257201646090535
2	77.56	0.018868312757201647	0.006579218106995885	0.0026877572016460907
2	77.60000000000001	0.021026234567901234	0.006550925925925926	0.003058127572016461
2	77.64	0.019786522633744856	0.005257201646090535	0.003094135802469136
2	77.68	0.02098508230452675	0.004071502057613169	0.004138374485596708
2	77.72	0.018400205761316873	0.0024974279835390948	0.004176954732510288
2	77.76	0.033675411522633744	0.005635288065843622	0.008215020576131687
2	77.8	0.01636059670781893	0.0013168724279835392	0.0037474279835390946
2	77.84	0.0183179012345679	0.0018441358024691358	0.004750514403292181
2	77.88	0.015475823045267489	0.001072530864197531	0.003271604938271605
2	77.92	0.01619084362139918	0.0010699588477366254	0.0033641975308641974
2	77.96000000000001	0.014215534979423869	0.0011522633744855968	0.0025308641975308644
2	78.0	0.014017489711934157	0.001388888888888889	0.0023431069958847737
2	78.04	0.01209619341563786	0.0007921810699588477	0.0022376543209876544
2	78.08	0.012188786008230453	0.0011342592592592593	0.0028369341563786008
2	78.12	0.013832304526748971	0.0013040123456790123	0.003793724279835391
2	78.16	0.012708333333333334	0.0008281893004115226	0.005138888888888889
2	78.2	0.01605195473251029	0.00102880658436214	0.007121913580246914
2	78.24	0.0262011316872428	0.0036702674897119343	0.010087448559670783
2	78.28	0.01587962962962963	0.000367798353909465	0.008829732510288065
2	78.32000000000001	0.015285493827160494	0.00035493827160493826	0.008973765432098765
2	78.36	0.017736625514403293	0.0005761316872427984	0.010059156378600822
2	78.4	0.015218621399176955	0.000257201646090535	0.008940329218106996
2	78.44	0.01602880658436214	0.0009722222222222222	0.008752572016460906
2	78.48	0.012602880658436214	0.00031378600823045265	0.0068698559670781895
2	78.52	0.011319444444444444	0.00019804526748971193	0.0054809670781893
2	78.56	0.009632201646090535	0.0002803497942386831	0.004382716049382716
2	78.60000000000001	0.008168724279835391	0.00016975308641975308	0.0038194444444444443
2	78.64	0.007885802469135802	0.00031635802469135804	0.0033127572016460904
2	78.68	0.007165637860082305	0.0002623456790123457	0.0035699588477366255
2	78.72	0.02495627572016461	0.0037448559670781893	0.009897119341563785
2	78.76	0.01282664609053498	0.0001286008230452675	0.009166666666666667
2	78.8	0.015097736625514403	0.0003523662551440329	0.010648148148148148
2	78.84	0.012520576131687243	0.00018775720164609054	0.009282407407407408
2	78.88	0.013173868312757202	0.0008101851851851852	0.008425925925925925
2	78.92	0.00886574074074074	0.00025205761316872427	0.0066743827160493825
2	78.96000000000001	0.00952932098765432	0.0004320987654320988	0.005432098765432099
2	79.0	0.007348251028806584	0.0001440329218106996	0.004933127572016461
2	79.04	0.006810699588477367	0.00012602880658436213	0.004956275720164609
2	79.08	0.007829218106995885	4.6296296296296294e-05	0.006352880658436214
2	79.12	0.008613683127572016	0.00014146090534979423	0.007265946502057613
2	79.16	0.01165380658436214	0.0001594650205761317	0.009735082304526748
2	79.2	0.026602366255144033	0.003284465020576132	0.015156893004115227
2	79.24	0.017263374485596707	7.716049382716049e-05	0.016231995884773663
2	79.28	0.01975565843621399	3.08641975308642e-05	0.019107510288065843
2	79.32000000000001	0.020594135802469136	7.973251028806585e-05	0.01901491769547325
2	79.36	0.021275720164609054	2.8292181069958848e-05	0.01987397119341564
2	79.4	0.02200360082304527	2.8292181069958848e-05	0.020787037037037038
2	79.44	0.022818930041152263	1.54320987654321e-05	0.02201388888888889
2	79.48	0.026954732510288067	5.401234567901235e-05	0.025869341563786008
2	79.52	0.0295190329218107	5.1440329218107e-06	0.027674897119341565
2	79.56	0.03191872427983539	9.77366255144033e-05	0.02885545267489712
2	79.60000000000001	0.03155349794238683	4.6296296296296294e-05	0.028189300411522632
2	79.64	0.03034207818930041	0.00023662551440329217	0.026550925925925926
2	79.68	0.04293981481481481	0.003361625514403292	0.028747427983539093
2	79.72	0.02957561728395062	0.00011059670781893004	0.024886831275720164
2	79.76	0.029840534979423867	0.0005426954732510288	0.02337962962962963
2	79.8	0.025473251028806584	0.00022890946502057612	0.020020576131687243
2	79.84	0.026905864197530865	0.0004655349794238683	0.019637345679012347
2	79.88	0.022934670781893002	0.00017232510288065845	0.017199074074074075
2	79.92	0.0226929012345679	0.00028292181069958846	0.01572530864197531
2	79.96000000000001	0.01930298353909465	7.458847736625514e-05	0.013037551440329219
2	80.0	0.01906635802469136	0.00046810699588477366	0.01129372427983539
2	80.04	0.014516460905349794	0.00022890946502057612	0.007294238683127572
2	80.08	0.017749485596707817	0.0004398148148148148	0.008366769547325103
2	80.12	0.019393004115226337	0.0008590534979423868	0.00945730452674897
2	80.16	0.035565843621399175	0.0043518518518518515	0.013824588477366255
2	80.2	0.01988940329218107	0.0003575102880658436	0.010447530864197531
2	80.24	0.019030349794238684	0.0003034979423868313	0.010367798353909465
2	80.28	0.02449588477366255	0.0008513374485596708	0.014786522633744857
2	80.32000000000001	0.025617283950617284	0.00020318930041152264	0.018459362139917695
2	80.36	0.03097479423868313	0.0005375514403292181	0.022968106995884773
2	80.4	0.030532407407407407	0.0001646090534979424	0.024580761316872427
2	80.44	0.032762345679012345	0.0003832304526748971	0.026098251028806585
2	80.48	0.0316820987654321	0.00013117283950617284	0.026597222222222223
2	80.52	0.03603652263374486	0.0006069958847736626	0.02856738683127572
2	80.56	0.03439814814814815	0.000257201646090535	0.029411008230452673
2	80.60000000000001	0.038647119341563785	0.0007587448559670781	0.03243569958847737
2	80.64	0.0503832304526749	0.003922325102880659	0.03503858024691358
2	80.68	0.03777520576131687	0.0001388888888888889	0.03434927983539095
2	80.72	0.037037037037037035	0.0001748971193415638	0.03399948559670782
2	80.76	0.03382201646090535	9.259259259259259e-05	0.03186213991769547
2	80.8	0.03305812757201646	0.0002726337448559671	0.030372942386831275
2	80.84	0.028824588477366256	0.0001080246913580247	0.02722479423868313
2	80.88	0.03082818930041152	0.0009027777777777777	0.027304526748971193
2	80.92	0.02628343621399177	0.00010030864197530864	0.0248070987654321
2	80.96000000000001	0.028330761316872427	0.00017746913580246913	0.026761831275720165
2	81.0	0.02560699588477366	3.3436213991769545e-05	0.024863683127572016
2	81.04	0.026748971193415638	4.886831275720165e-05	0.025344650205761318
2	81.08	0.025666152263374487	1.2860082304526749e-05	0.023497942386831276
2	81.12	0.03902777777777778	0.003580246913580247	0.025167181069958848
2	81.16	0.022541152263374487	6.430041152263375e-05	0.02028292181069959
2	81.2	0.02122170781893004	4.372427983539095e-05	0.01941358024691358
2	81.24	0.020051440329218108	0.00014146090534979423	0.018618827160493828
2	81.28	0.017536008230452677	5.401234567901235e-05	0.01705761316872428
2	81.32000000000001	0.018305041152263373	0.00010288065843621399	0.01754372427983539
2	81.36	0.016566358024691356	1.54320987654321e-05	0.015483539094650205
2	81.4	0.018359053497942385	6.17283950617284e-05	0.016270576131687243
2	81.44	0.017227366255144032	3.60082304526749e-05	0.015488683127572017
2	81.48	0.018248456790123456	0.00015432098765432098	0.01550411522633745
2	81.52	0.014377572016460905	3.60082304526749e-05	0.012103909465020575
2	81.56	0.012955246913580246	0.00011574074074074075	0.009981995884773663
2	81.60000000000001	0.021772119341563787	0.002456275720164609	0.011026234567901234
2	81.64	0.011849279835390946	0.00010545267489711934	0.008770576131687243
2	81.68	0.012574588477366255	0.0001234567901234568	0.008703703703703703
2	81.72	0.013973765432098766	0.00012602880658436213	0.00863940329218107
2	81.76	0.015316358024691359	0.0003369341563786008	0.007836934156378601
2	81.8	0.01666923868312757	0.000830761316872428	0.006342592592592592
2	81.84	0.01944187242798354	0.0008641975308641976	0.007016460905349795
2	81.88	0.01878343621399177	0.0008487654320987654	0.006854423868312757
2	81.92	0.021075102880658437	0.0010493827160493827	0.007695473251028807
2	81.96000000000001	0.01853909465020576	0.0005324074074074074	0.007435699588477366
2	82.0	0.018590534979423867	0.0006095679012345679	0.00783179012345679
2	82.04	0.013922325102880658	0.0003112139917695473	0.005169753086419753
2	82.08	0.025694444444444443	0.003397633744855967	0.0075
2	82.12	0.009652777777777777	0.00012088477366255144	0.002955246913580247
2	82.16	0.008960905349794239	6.17283950617284e-05	0.00360082304526749
2	82.2	0.0050411522633744855	0.00011574074074074075	0.0015432098765432098
2	82.24	0.0038220164609053496	0.00014917695473251028	0.0016203703703703703
2	82.28	0.005007716049382716	0.00010288065843621399	0.0027957818930041153
2	82.32000000000001	0.0043518518518518515	2.8292181069958848e-05	0.0029809670781893003
2	82.36	0.00529320987654321	9.77366255144033e-05	0.003233024691358025
2	82.4	0.003248456790123457	4.886831275720165e-05	0.0025771604938271604
2	82.44	0.010228909465020575	5.1440329218106995e-05	0.009354423868312757
2	82.48	0.01477880658436214	0.0	0.014017489711934157
2	82.52	0.01805298353909465	0.00020061728395061727	0.017088477366255145
2	82.56	0.029084362139917695	0.0025617283950617282	0.019220679012345677
2	82.60000000000001	0.01916409465020576	0.00011059670781893004	0.01748456790123457
2	82.64	0.01586934156378601	0.00015689300411522632	0.015133744855967078
2	82.68	0.0176929012345679	0.0002469135802469136	0.016350308641975307
2	82.72	0.015118312757201647	0.00024176954732510288	0.013683127572016462
2	82.76	0.013665123456790123	0.00011316872427983539	0.01250514403292181
2	82.8	0.015959362139917697	1.54320987654321e-05	0.014791666666666667
2	82.84	0.017160493827160495	1.54320987654321e-05	0.01642746913580247
2	82.88	0.01938014403292181	0.0002160493827160494	0.017744341563786008
2	82.92	0.016628086419753087	1.800411522633745e-05	0.016010802469135804
2	82.96000000000001	0.016983024691358026	9.002057613168725e-05	0.015902777777777776
2	83.0	0.015542695473251029	2.3148148148148147e-05	0.014812242798353909
2	83.04	0.027584876543209878	0.0028600823045267488	0.016257716049382715
2	83.08	0.012024176954732511	6.687242798353909e-05	0.011203703703703704
2	83.12	0.009801954732510288	6.944444444444444e-05	0.00911008230452675
2	83.16	0.007373971193415638	2.3148148148148147e-05	0.006934156378600823
2	83.2	0.007852366255144032	0.000257201646090535	0.006015946502057613
2	83.24	0.005128600823045268	3.60082304526749e-05	0.00474537037037037
2	83.28	0.004297839506172839	2.3148148148148147e-05	0.004094650205761317
2	83.32000000000001	0.005141460905349794	1.02880658436214e-05	0.004825102880658436
2	83.36	0.004917695473251029	3.8580246913580246e-05	0.004521604938271605
2	83.4	0.0036805555555555554	4.11522633744856e-05	0.0028729423868312756
2	83.44	0.0021244855967078187	3.3436213991769545e-05	0.0019187242798353909
2	83.48	0.002132201646090535	7.716049382716049e-05	0.0018338477366255145
2	83.52	0.013960905349794238	0.0024665637860082305	0.005396090534979424
2	83.56	0.002196502057613169	0.0001234567901234568	0.0015046296296296296
2	83.60000000000001	0.0023019547325102883	0.00010545267489711934	0.0018930041152263374
2	83.64	0.0025180041152263375	3.60082304526749e-05	0.0021656378600823046
2	83.68	0.0022093621399176954	2.3148148148148147e-05	0.002052469135802469
2	83.72	0.0017309670781893004	5.401234567901235e-05	0.0013811728395061729
2	83.76	0.0007124485596707819	1.800411522633745e-05	0.0005272633744855968
[truncated: 31,951 more rows]
