# Supplementary material for: Cultural Artifacts Transform Embodied Practice: How a Sommelier Card Shapes the Behavior of Dyads Engaged in Wine Tasting
Source: Front Psychol. 2019 Dec 6;10:2671. doi: 10.3389/fpsyg.2019.02671 (PMC6915083; doi:10.3389/fpsyg.2019.02671)
Supplement: DATA SHEET S3 — Raw data files (descriptions in README.txt files). [file Data_Sheet_3.zip › Supplementary_3_raw_experimental_data/frame_difference_movement/s93-2-20140620130000.csv]

Range	Time	Overall	ROI0	ROI1
-1	-1.0	1.0	0.1898533950617284	0.19545010288065845
2	11.48	0.00797067901234568	7.716049382716049e-05	0.006705246913580247
2	11.52	0.019367283950617285	0.003976337448559671	0.009948559670781893
2	11.56	0.009578189300411523	0.0006970164609053498	0.0073070987654320985
2	11.6	0.011170267489711934	0.002001028806584362	0.005568415637860083
2	11.64	0.010128600823045267	0.0023868312757201644	0.004567901234567902
2	11.68	0.010969650205761317	0.003006687242798354	0.003989197530864197
2	11.72	0.011358024691358024	0.0035056584362139916	0.003382201646090535
2	11.76	0.012839506172839505	0.004143518518518519	0.0034799382716049383
2	11.8	0.01316872427983539	0.004390432098765432	0.0031635802469135803
2	11.84	0.015848765432098764	0.0053858024691358026	0.003706275720164609
2	11.88	0.018824588477366254	0.006736111111111111	0.0034953703703703705
2	11.92	0.018721707818930042	0.006805555555555555	0.003220164609053498
2	11.96	0.01875	0.006903292181069959	0.0024922839506172838
2	12.0	0.030866769547325104	0.010527263374485597	0.007003600823045268
2	12.040000000000001	0.023155864197530865	0.008050411522633746	0.00360082304526749
2	12.08	0.024647633744855967	0.008768004115226338	0.004989711934156379
2	12.120000000000001	0.02434156378600823	0.008526234567901235	0.004799382716049383
2	12.16	0.025617283950617284	0.00867798353909465	0.006090534979423868
2	12.200000000000001	0.025105452674897118	0.008665123456790123	0.005792181069958848
2	12.24	0.025136316872427983	0.0084619341563786	0.00661522633744856
2	12.280000000000001	0.023847736625514402	0.00801440329218107	0.006129115226337449
2	12.32	0.023032407407407408	0.007219650205761317	0.006882716049382716
2	12.36	0.022163065843621398	0.006538065843621399	0.007322530864197531
2	12.4	0.020997942386831277	0.00547582304526749	0.008127572016460905
2	12.44	0.02031635802469136	0.004804526748971193	0.0079809670781893
2	12.48	0.02636574074074074	0.005712448559670782	0.010892489711934156
2	12.52	0.019349279835390948	0.0033924897119341564	0.00853395061728395
2	12.56	0.017685185185185186	0.0017232510288065844	0.00912551440329218
2	12.6	0.01823045267489712	0.001831275720164609	0.00956275720164609
2	12.64	0.01611625514403292	0.0008641975308641976	0.009598765432098765
2	12.68	0.016977880658436213	0.0011754115226337448	0.010213477366255145
2	12.72	0.013564814814814814	0.0004243827160493827	0.008328189300411522
2	12.76	0.013593106995884773	0.0005709876543209877	0.00823559670781893
2	12.8	0.011342592592592593	0.0002880658436213992	0.007304526748971194
2	12.84	0.01385545267489712	0.0006095679012345679	0.00926440329218107
2	12.88	0.013762860082304526	0.0006430041152263374	0.009310699588477366
2	12.92	0.015334362139917696	0.001095679012345679	0.009747942386831276
2	12.96	0.021954732510288066	0.0028575102880658435	0.012265946502057614
2	13.0	0.017145061728395063	0.001301440329218107	0.010743312757201647
2	13.040000000000001	0.018665123456790122	0.0021733539094650205	0.010733024691358025
2	13.08	0.016514917695473252	0.0016306584362139917	0.009760802469135802
2	13.120000000000001	0.017785493827160492	0.0018672839506172839	0.010545267489711935
2	13.16	0.01499485596707819	0.0015252057613168724	0.008096707818930042
2	13.200000000000001	0.016700102880658436	0.002006172839506173	0.007993827160493827
2	13.24	0.012178497942386832	0.001206275720164609	0.005002572016460905
2	13.280000000000001	0.015599279835390946	0.0027854938271604937	0.005483539094650206
2	13.32	0.012631172839506172	0.002883230452674897	0.0027829218106995885
2	13.36	0.017222222222222222	0.005102880658436214	0.004140946502057613
2	13.4	0.01661522633744856	0.0056970164609053495	0.0030375514403292183
2	13.44	0.025964506172839505	0.009328703703703704	0.00716820987654321
2	13.48	0.017042181069958848	0.00647119341563786	0.0038245884773662553
2	13.52	0.018963477366255144	0.0073636831275720165	0.005020576131687242
2	13.56	0.019128086419753085	0.006682098765432099	0.0051800411522633745
2	13.6	0.0213940329218107	0.007579732510288066	0.005830761316872428
2	13.64	0.023531378600823046	0.008276748971193416	0.006219135802469136
2	13.68	0.02400977366255144	0.008171296296296296	0.006689814814814815
2	13.72	0.026900720164609055	0.009423868312757202	0.0077314814814814815
2	13.76	0.024411008230452676	0.00813014403292181	0.006918724279835391
2	13.8	0.02752829218106996	0.008986625514403292	0.008577674897119341
2	13.84	0.026571502057613168	0.008258744855967079	0.008256172839506172
2	13.88	0.029138374485596707	0.008791152263374485	0.010282921810699588
2	13.92	0.034233539094650205	0.009753086419753086	0.01254372427983539
2	13.96	0.03224794238683128	0.009122942386831276	0.012818930041152263
2	14.0	0.033037551440329216	0.00841820987654321	0.015190329218106997
2	14.040000000000001	0.036875	0.009048353909465021	0.018585390946502058
2	14.08	0.03897376543209877	0.010349794238683128	0.02042695473251029
2	14.120000000000001	0.040596707818930045	0.011532921810699589	0.022219650205761318
2	14.16	0.04230195473251029	0.012330246913580247	0.02411008230452675
2	14.200000000000001	0.04470164609053498	0.015164609053497943	0.023580246913580245
2	14.24	0.05089248971193416	0.017656893004115225	0.024387860082304525
2	14.280000000000001	0.053909465020576135	0.018564814814814815	0.023747427983539095
2	14.32	0.05586162551440329	0.01903292181069959	0.023680555555555555
2	14.36	0.055180041152263375	0.01811471193415638	0.023029835390946503
2	14.4	0.06348508230452675	0.02132201646090535	0.024709362139917694
2	14.44	0.05430555555555556	0.018773148148148146	0.02037551440329218
2	14.48	0.04975565843621399	0.017481995884773664	0.01816872427983539
2	14.52	0.04327417695473251	0.014691358024691358	0.016484053497942387
2	14.56	0.03933127572016461	0.01423611111111111	0.015370370370370371
2	14.6	0.035704732510288065	0.013305041152263374	0.014027777777777778
2	14.64	0.03364197530864198	0.01264917695473251	0.012590020576131688
2	14.68	0.03427211934156379	0.012582304526748972	0.012011316872427983
2	14.72	0.030334362139917696	0.010460390946502057	0.010753600823045268
2	14.76	0.032127057613168725	0.010560699588477366	0.01147633744855967
2	14.8	0.029061213991769547	0.009174382716049383	0.009732510288065844
2	14.84	0.028858024691358026	0.00820216049382716	0.009393004115226337
2	14.88	0.03023148148148148	0.009099794238683128	0.006455761316872428
2	14.92	0.02399948559670782	0.007232510288065844	0.0028652263374485598
2	14.96	0.024012345679012347	0.00727880658436214	0.002926954732510288
2	15.0	0.023179012345679012	0.006648662551440329	0.0028189300411522633
2	15.040000000000001	0.02180298353909465	0.006512345679012346	0.0014351851851851852
2	15.08	0.02246656378600823	0.0070987654320987656	0.00147119341563786
2	15.120000000000001	0.021800411522633744	0.007083333333333333	0.0012242798353909465
2	15.16	0.02268261316872428	0.007481995884773662	0.0016152263374485598
2	15.200000000000001	0.021568930041152262	0.00761059670781893	0.0011445473251028807
2	15.24	0.019681069958847736	0.00735082304526749	0.0009130658436213992
2	15.280000000000001	0.020056584362139918	0.007906378600823044	0.001116255144032922
2	15.32	0.01555298353909465	0.006728395061728395	0.0002469135802469136
2	15.36	0.02221707818930041	0.00856738683127572	0.00367798353909465
2	15.4	0.01320216049382716	0.005113168724279835	0.000558127572016461
2	15.44	0.014166666666666666	0.005015432098765432	0.0009387860082304527
2	15.48	0.011774691358024692	0.003294753086419753	0.0006867283950617284
2	15.52	0.014171810699588477	0.003729423868312757	0.0014686213991769548
2	15.56	0.010851337448559671	0.0023019547325102883	0.0005889917695473251
2	15.6	0.010802469135802469	0.0019753086419753087	0.0007536008230452675
2	15.64	0.00986111111111111	0.002384259259259259	0.0010545267489711935
2	15.68	0.007878086419753086	0.002574588477366255	0.000470679012345679
2	15.72	0.00852880658436214	0.002970679012345679	0.0006378600823045268
2	15.76	0.006792695473251029	0.002690329218106996	0.00016203703703703703
2	15.8	0.007664609053497942	0.003284465020576132	0.0009542181069958848
2	15.84	0.012147633744855967	0.00456275720164609	0.002337962962962963
2	15.88	0.006911008230452675	0.0026363168724279837	0.0009696502057613169
2	15.92	0.0038245884773662553	0.001669238683127572	0.0007227366255144033
2	15.96	0.005084876543209877	0.001970164609053498	0.0011625514403292181
2	16.0	0.001368312757201646	0.0003523662551440329	0.0004398148148148148
2	16.04	0.002142489711934156	0.0005761316872427984	0.0007947530864197531
2	16.080000000000002	0.0006404320987654321	4.11522633744856e-05	0.00037037037037037035
2	16.12	0.0017824074074074075	6.687242798353909e-05	0.0012962962962962963
2	16.16	0.0008101851851851852	0.00015174897119341564	0.00042695473251028805
2	16.2	0.001116255144032922	0.00012088477366255144	0.0008359053497942387
2	16.240000000000002	0.0016280864197530864	0.00045781893004115225	0.0008590534979423868
2	16.28	0.0008796296296296296	0.00015689300411522632	0.0006198559670781893
2	16.32	0.009272119341563786	0.0024408436213991767	0.003042695473251029
2	16.36	0.0006738683127572016	2.8292181069958848e-05	0.000360082304526749
2	16.4	0.001815843621399177	0.00022119341563786008	0.0006944444444444445
2	16.44	0.0007381687242798354	0.00013117283950617284	0.00034722222222222224
2	16.48	0.0017001028806584361	0.00039609053497942386	0.0007741769547325103
2	16.52	0.00047325102880658434	3.60082304526749e-05	0.0003215020576131687
2	16.56	0.0013065843621399176	0.0003112139917695473	0.0005889917695473251
2	16.6	0.0003292181069958848	6.944444444444444e-05	0.00018261316872427984
2	16.64	0.0006430041152263374	0.0001800411522633745	0.00029063786008230453
2	16.68	0.00041152263374485596	0.00011831275720164609	0.00020061728395061727
2	16.72	0.0004809670781893004	0.00017232510288065845	0.00017232510288065845
2	16.76	0.00024434156378600825	5.915637860082304e-05	0.00014660493827160494
2	16.8	0.006270576131687243	0.00176440329218107	0.002044753086419753
2	16.84	0.0006018518518518519	6.944444444444444e-05	0.00029063786008230453
2	16.88	0.0005632716049382716	8.74485596707819e-05	0.0003292181069958848
2	16.92	0.000668724279835391	4.11522633744856e-05	0.000522119341563786
2	16.96	0.0006224279835390946	3.60082304526749e-05	0.00029835390946502055
2	17.0	0.0013040123456790123	9.259259259259259e-05	0.0008667695473251029
2	17.04	0.0012191358024691357	0.00012088477366255144	0.0004861111111111111
2	17.080000000000002	0.0014994855967078188	0.00022376543209876544	0.00073559670781893
2	17.12	0.00037037037037037035	3.3436213991769545e-05	0.00014660493827160494
2	17.16	0.0008513374485596708	0.00011059670781893004	0.0005787037037037037
2	17.2	0.0005529835390946502	7.20164609053498e-05	0.00031378600823045265
2	17.240000000000002	0.000882201646090535	0.00012088477366255144	0.0006301440329218107
2	17.28	0.008094135802469135	0.0018055555555555555	0.003065843621399177
2	17.32	0.00113940329218107	5.6584362139917696e-05	0.0009233539094650206
2	17.36	0.0017103909465020577	0.00013117283950617284	0.0008230452674897119
2	17.400000000000002	0.0014068930041152264	0.00011831275720164609	0.0004140946502057613
2	17.44	0.0036188271604938272	0.00031378600823045265	0.0005992798353909465
2	17.48	0.006170267489711934	0.0005452674897119342	0.00026748971193415636
2	17.52	0.010727880658436214	0.0013297325102880658	0.0006455761316872428
2	17.56	0.010699588477366255	0.001103395061728395	0.0003189300411522634
2	17.6	0.011710390946502058	0.0017078189300411522	0.0005426954732510288
2	17.64	0.010838477366255143	0.0017772633744855967	0.00019804526748971193
2	17.68	0.010753600823045268	0.002170781893004115	0.0005092592592592592
2	17.72	0.008731995884773663	0.0017592592592592592	0.00033950617283950616
2	17.76	0.014765946502057613	0.003891460905349794	0.0027983539094650206
2	17.8	0.005488683127572017	0.0012551440329218106	0.0002623456790123457
2	17.84	0.00529835390946502	0.0017258230452674897	0.00013374485596707818
2	17.88	0.006494341563786008	0.0018415637860082303	0.0004295267489711934
2	17.92	0.006453189300411523	0.0015380658436213992	0.0003497942386831276
2	17.96	0.008765432098765432	0.0018364197530864198	0.0007330246913580247
2	18.0	0.009290123456790124	0.00176440329218107	0.00043467078189300413
2	18.04	0.01055812757201646	0.0026286008230452674	0.0005426954732510288
2	18.080000000000002	0.00915380658436214	0.0021141975308641976	0.0001800411522633745
2	18.12	0.009809670781893005	0.0022453703703703702	0.0012268518518518518
2	18.16	0.008870884773662551	0.001838991769547325	0.0010262345679012345
2	18.2	0.010643004115226338	0.002330246913580247	0.0019804526748971193
2	18.240000000000002	0.020128600823045267	0.006044238683127572	0.004699074074074074
2	18.28	0.014261831275720165	0.00419238683127572	0.002993827160493827
2	18.32	0.017677469135802468	0.005542695473251029	0.00459619341563786
2	18.36	0.019364711934156377	0.005758744855967078	0.006355452674897119
2	18.400000000000002	0.024333847736625513	0.007741769547325103	0.008829732510288065
2	18.44	0.0219238683127572	0.005622427983539095	0.00963477366255144
2	18.48	0.023659979423868313	0.006069958847736625	0.011797839506172839
2	18.52	0.019974279835390945	0.005007716049382716	0.011036522633744855
2	18.56	0.020205761316872427	0.005779320987654321	0.010347222222222223
2	18.6	0.019609053497942387	0.0057304526748971196	0.009670781893004115
2	18.64	0.019963991769547326	0.006476337448559671	0.009436728395061728
2	18.68	0.018508230452674898	0.006988168724279835	0.0073302469135802465
2	18.72	0.023806584362139917	0.008125	0.00915380658436214
2	18.76	0.013991769547325103	0.004704218106995885	0.0058590534979423865
2	18.8	0.01132201646090535	0.0037165637860082303	0.005138888888888889
2	18.84	0.011998456790123457	0.004624485596707819	0.0038708847736625513
2	18.88	0.010018004115226338	0.003940329218106996	0.002307098765432099
2	18.92	0.01190843621399177	0.005318930041152263	0.0036728395061728395
2	18.96	0.011535493827160494	0.0057896090534979424	0.003243312757201646
2	19.0	0.013101851851851852	0.005979938271604938	0.004130658436213992
2	19.04	0.010866769547325104	0.005578703703703704	0.0028652263374485598
2	19.080000000000002	0.01107253086419753	0.0057073045267489715	0.0026414609053497943
2	19.12	0.01073559670781893	0.0054089506172839506	0.002193930041152263
2	19.16	0.010650720164609053	0.005578703703703704	0.0014737654320987653
2	19.2	0.01632716049382716	0.00672582304526749	0.003016975308641975
2	19.240000000000002	0.01098508230452675	0.003690843621399177	0.0018775720164609054
2	19.28	0.01304783950617284	0.0033539094650205763	0.003042695473251029
2	19.32	0.01470164609053498	0.0031944444444444446	0.004058641975308642
2	19.36	0.01614454732510288	0.003449074074074074	0.00474022633744856
2	19.400000000000002	0.015637860082304528	0.003119855967078189	0.00481738683127572
2	19.44	0.016152263374485595	0.0032767489711934155	0.005074588477366256
2	19.48	0.013652263374485597	0.002559156378600823	0.00448559670781893
2	19.52	0.013248456790123457	0.00319701646090535	0.004012345679012346
2	19.56	0.010234053497942387	0.002255658436213992	0.0027186213991769546
2	19.6	0.010002572016460905	0.0023251028806584363	0.0025925925925925925
2	19.64	0.006710390946502057	0.0011085390946502058	0.0014943415637860083
2	19.68	0.01460648148148148	0.003338477366255144	0.004205246913580247
2	19.72	0.006219135802469136	0.0004218106995884774	0.0027469135802469136
2	19.76	0.006401748971193415	0.0009953703703703704	0.003287037037037037
2	19.8	0.005426954732510288	0.00016718106995884774	0.003958333333333334
2	19.84	0.0046733539094650205	0.00038837448559670784	0.0033050411522633745
2	19.88	0.004176954732510288	0.0005761316872427984	0.0026440329218106995
2	19.92	0.002654320987654321	0.0002803497942386831	0.0017541152263374487
2	19.96	0.003351337448559671	0.00047582304526748974	0.002283950617283951
2	20.0	0.002564300411522634	0.0004501028806584362	0.0015174897119341563
2	20.04	0.005002572016460905	0.0005324074074074074	0.003148148148148148
2	20.080000000000002	0.005347222222222222	0.0005118312757201646	0.0032613168724279834
2	20.12	0.009477880658436215	0.0005941358024691358	0.006430041152263375
2	20.16	0.018161008230452674	0.002271090534979424	0.01099537037037037
2	20.2	0.015277777777777777	0.0003523662551440329	0.011851851851851851
2	20.240000000000002	0.016628086419753087	0.00018775720164609054	0.013443930041152264
2	20.28	0.01840277777777778	0.00025977366255144034	0.015097736625514403
2	20.32	0.01974537037037037	0.00022119341563786008	0.016113683127572016
2	20.36	0.019287551440329218	8.23045267489712e-05	0.016304012345679013
2	20.400000000000002	0.01944701646090535	7.20164609053498e-05	0.01650462962962963
2	20.44	0.017664609053497943	5.1440329218106995e-05	0.015108024691358024
2	20.48	0.01664866255144033	0.00018518518518518518	0.013814300411522634
2	20.52	0.013328189300411523	6.944444444444444e-05	0.011231995884773662
2	20.56	0.012569444444444444	0.0004809670781893004	0.00977880658436214
2	20.6	0.009691358024691357	5.6584362139917696e-05	0.0077546296296296295
2	20.64	0.016396604938271605	0.0019958847736625514	0.009580761316872428
2	20.68	0.0073405349794238685	5.6584362139917696e-05	0.00565843621399177
2	20.72	0.007875514403292181	9.516460905349794e-05	0.005437242798353909
2	20.76	0.009953703703703704	0.000522119341563786	0.005177469135802469
2	20.8	0.01529320987654321	0.0017772633744855967	0.005668724279835391
2	20.84	0.016414609053497942	0.0022479423868312755	0.004521604938271605
2	20.88	0.015457818930041152	0.002093621399176955	0.0032741769547325102
2	20.92	0.017001028806584363	0.003222736625514403	0.0034670781893004115
2	20.96	0.014429012345679013	0.0027700617283950616	0.00261059670781893
2	21.0	0.015699588477366255	0.0036959876543209876	0.0034567901234567903
2	21.04	0.012111625514403292	0.0031352880658436213	0.002991255144032922
2	21.080000000000002	0.015282921810699589	0.003922325102880659	0.004845679012345679
2	21.12	0.023222736625514405	0.00602880658436214	0.00695216049382716
2	21.16	0.018269032921810698	0.004606481481481481	0.004531893004115227
2	21.2	0.01599537037037037	0.004349279835390947	0.004061213991769548
2	21.240000000000002	0.01586934156378601	0.005205761316872428	0.004117798353909465
2	21.28	0.013580246913580247	0.00529835390946502	0.004182098765432099
2	21.32	0.015635288065843623	0.006296296296296296	0.005228909465020576
2	21.36	0.01604423868312757	0.006051954732510288	0.0066280864197530865
2	21.400000000000002	0.017103909465020575	0.0058693415637860085	0.0076286008230452675
2	21.44	0.017842078189300413	0.005439814814814815	0.0090380658436214
2	21.48	0.017335390946502056	0.005082304526748971	0.008629115226337448
2	21.52	0.01896090534979424	0.004753086419753087	0.011069958847736625
2	21.56	0.019184670781893003	0.0037217078189300413	0.012129629629629629
2	21.6	0.03113940329218107	0.006332304526748971	0.01712962962962963
2	21.64	0.02493312757201646	0.0031635802469135803	0.016286008230452675
2	21.68	0.028796296296296296	0.0033281893004115225	0.01825102880658436
2	21.72	0.028443930041152265	0.002772633744855967	0.01913837448559671
2	21.76	0.03165380658436214	0.0032973251028806582	0.021844135802469137
2	21.8	0.02820216049382716	0.0025823045267489714	0.019593621399176954
2	21.84	0.027512860082304528	0.0021219135802469135	0.019151234567901236
2	21.88	0.025815329218106996	0.0029989711934156377	0.017255658436213992
2	21.92	0.024030349794238685	0.0038760288065843623	0.01539866255144033
2	21.96	0.024107510288065844	0.006792695473251029	0.012970679012345679
2	22.0	0.019699074074074074	0.007039609053497943	0.009346707818930041
2	22.04	0.02126028806584362	0.006368312757201646	0.011568930041152264
2	22.080000000000002	0.028492798353909464	0.006766975308641975	0.015722736625514402
2	22.12	0.024295267489711933	0.004521604938271605	0.015573559670781893
2	22.16	0.025347222222222222	0.003924897119341564	0.01621141975308642
2	22.2	0.027299382716049383	0.004089506172839506	0.01691358024691358
2	22.240000000000002	0.027181069958847736	0.00386059670781893	0.017103909465020575
2	22.28	0.029871399176954732	0.004691358024691358	0.018392489711934155
2	22.32	0.02922067901234568	0.003611111111111111	0.01898662551440329
2	22.36	0.031157407407407408	0.00441358024691358	0.02021090534979424
2	22.400000000000002	0.03180812757201646	0.003912037037037037	0.02018261316872428
2	22.44	0.031643518518518515	0.004380144032921811	0.020118312757201644
2	22.48	0.029724794238683128	0.004272119341563786	0.01897633744855967
2	22.52	0.025905349794238683	0.0038271604938271606	0.017772633744855968
2	22.56	0.03684927983539095	0.005483539094650206	0.023271604938271604
2	22.6	0.030424382716049383	0.002854938271604938	0.02224537037037037
2	22.64	0.028698559670781894	0.002006172839506173	0.020997942386831277
2	22.68	0.024140946502057614	0.0023662551440329217	0.016445473251028807
2	22.72	0.02294753086419753	0.00283179012345679	0.013816872427983538
2	22.76	0.02060956790123457	0.003523662551440329	0.010324074074074074
2	22.8	0.02147119341563786	0.004411008230452675	0.008968621399176955
2	22.84	0.022271090534979422	0.004670781893004115	0.008359053497942387
2	22.88	0.02508744855967078	0.005277777777777778	0.01043724279835391
2	22.92	0.027114197530864196	0.005877057613168724	0.01114454732510288
2	22.96	0.027608024691358025	0.006900720164609054	0.010108024691358025
2	23.0	0.02723508230452675	0.007656893004115226	0.009375
2	23.04	0.0343287037037037	0.00991769547325103	0.010794753086419752
2	23.080000000000002	0.03011059670781893	0.009315843621399178	0.008016975308641976
2	23.12	0.029544753086419753	0.008603395061728395	0.007546296296296297
2	23.16	0.031103395061728396	0.009068930041152263	0.008207304526748971
2	23.2	0.029675925925925925	0.007536008230452675	0.009048353909465021
2	23.240000000000002	0.03092335390946502	0.006589506172839506	0.010540123456790123
2	23.28	0.028958333333333332	0.00555298353909465	0.010614711934156378
2	23.32	0.029781378600823045	0.00606224279835391	0.011875
2	23.36	0.026885288065843622	0.004956275720164609	0.011872427983539095
2	23.400000000000002	0.026813271604938273	0.004760802469135803	0.012703189300411522
2	23.44	0.02334619341563786	0.0036419753086419752	0.012512860082304527
2	23.48	0.021561213991769548	0.0025823045267489714	0.013683127572016462
2	23.52	0.02883230452674897	0.00455761316872428	0.015424382716049383
2	23.56	0.020823045267489713	0.002638888888888889	0.01231224279835391
2	23.6	0.024506172839506173	0.004796810699588478	0.01224022633744856
2	23.64	0.022291666666666668	0.0048816872427983535	0.010028292181069959
2	23.68	0.025498971193415636	0.006231995884773663	0.010666152263374485
2	23.72	0.02630401234567901	0.00654320987654321	0.010174897119341563
2	23.76	0.028467078189300412	0.007824074074074074	0.009976851851851851
2	23.8	0.029940843621399177	0.00801954732510288	0.010123456790123457
2	23.84	0.03136059670781893	0.008251028806584362	0.01011059670781893
2	23.88	0.030498971193415637	0.007919238683127572	0.01029320987654321
2	23.92	0.030308641975308644	0.008392489711934157	0.009619341563786007
2	23.96	0.029585905349794238	0.007803497942386831	0.009935699588477367
2	24.0	0.038088991769547324	0.010257201646090536	0.011800411522633746
2	24.04	0.03263374485596708	0.008582818930041152	0.007590020576131687
2	24.080000000000002	0.03202417695473251	0.009030349794238684	0.006023662551440329
2	24.12	0.03278034979423868	0.009573045267489711	0.006900720164609054
2	24.16	0.031640946502057614	0.010282921810699588	0.005825617283950617
2	24.2	0.032402263374485596	0.009953703703703704	0.0063168724279835395
2	24.240000000000002	0.03301440329218107	0.009411008230452675	0.006183127572016461
2	24.28	0.03487654320987654	0.010275205761316873	0.007808641975308642
2	24.32	0.03350308641975309	0.009598765432098765	0.008459362139917695
2	24.36	0.03481224279835391	0.009866255144032922	0.010393518518518519
2	24.400000000000002	0.032469135802469136	0.008798868312757202	0.01055812757201646
2	24.44	0.03321759259259259	0.008415637860082304	0.012227366255144033
2	24.48	0.03837962962962963	0.009156378600823046	0.015216049382716049
2	24.52	0.02981224279835391	0.005763888888888889	0.014194958847736626
2	24.560000000000002	0.026381172839506174	0.0040997942386831274	0.01525977366255144
2	24.6	0.02316358024691358	0.001875	0.014873971193415637
2	24.64	0.02290380658436214	0.0011085390946502058	0.016041666666666666
2	24.68	0.021607510288065842	0.0010030864197530865	0.015632716049382715
2	24.72	0.02424897119341564	0.0020730452674897117	0.016561213991769547
2	24.76	0.02556327160493827	0.00334619341563786	0.016340020576131688
2	24.8	0.02757716049382716	0.0034310699588477366	0.017199074074074075
2	24.84	0.024084362139917697	0.0026311728395061727	0.015617283950617284
2	24.88	0.029454732510288066	0.00507716049382716	0.015897633744855966
2	24.92	0.029133230452674897	0.005393518518518519	0.015056584362139918
2	24.96	0.03588220164609054	0.006036522633744856	0.018901748971193417
2	25.0	0.027561728395061727	0.0044675925925925924	0.015511831275720164
2	25.04	0.02819187242798354	0.004655349794238683	0.015560699588477367
2	25.080000000000002	0.026275720164609054	0.0031352880658436213	0.016134259259259258
2	25.12	0.024614197530864197	0.000941358024691358	0.015180041152263374
2	25.16	0.026568930041152263	0.0015612139917695472	0.01590020576131687
2	25.2	0.022939814814814816	0.00073559670781893	0.01419238683127572
2	25.240000000000002	0.020892489711934158	0.0006352880658436214	0.01361111111111111
2	25.28	0.015141460905349794	0.00028292181069958846	0.01026491769547325
2	25.32	0.014287551440329218	0.0006635802469135803	0.009390432098765432
2	25.36	0.012492283950617284	0.0010905349794238684	0.0068467078189300415
2	25.400000000000002	0.017222222222222222	0.0028497942386831276	0.006643518518518518
2	25.44	0.026929012345679012	0.005802469135802469	0.008037551440329218
2	25.48	0.022651748971193417	0.0034182098765432097	0.005252057613168724
2	25.52	0.022734053497942386	0.003801440329218107	0.004493312757201646
2	25.560000000000002	0.02195730452674897	0.0036856995884773664	0.0035030864197530863
2	25.6	0.021270576131687244	0.0037011316872427986	0.00334619341563786
2	25.64	0.017950102880658438	0.003310185185185185	0.0020190329218106994
2	25.68	0.014940843621399177	0.003119855967078189	0.002258230452674897
2	25.72	0.012283950617283951	0.0029295267489711932	0.002854938271604938
2	25.76	0.013443930041152264	0.0022247942386831275	0.005540123456790123
2	25.8	0.011712962962962963	0.0017669753086419753	0.005740740740740741
2	25.84	0.012034465020576132	0.0011856995884773664	0.0065020576131687245
2	25.88	0.010537551440329218	0.0008770576131687243	0.0058461934156378605
2	25.92	0.017890946502057612	0.00352880658436214	0.00823045267489712
2	25.96	0.0088940329218107	0.0010828189300411523	0.0046965020576131685
2	26.0	0.012361111111111111	0.001661522633744856	0.005913065843621399
2	26.04	0.015856481481481482	0.001574074074074074	0.006509773662551441
2	26.080000000000002	0.017674897119341563	0.0016795267489711934	0.007073045267489712
2	26.12	0.019549897119341565	0.0029526748971193417	0.008526234567901235
2	26.16	0.01878343621399177	0.003310185185185185	0.008220164609053497
2	26.2	0.020318930041152265	0.0028626543209876545	0.009387860082304527
2	26.240000000000002	0.018791152263374484	0.0021013374485596707	0.00837448559670782
2	26.28	0.019904835390946504	0.002808641975308642	0.007934670781893005
2	26.32	0.019292695473251027	0.002757201646090535	0.007088477366255144
2	26.36	0.018636831275720165	0.0035056584362139916	0.0064789094650205764
2	26.400000000000002	0.0225	0.005347222222222222	0.0072608024691358025
2	26.44	0.015329218106995885	0.003477366255144033	0.0033487654320987653
2	26.48	0.01194701646090535	0.0027854938271604937	0.001875
2	26.52	0.012800925925925926	0.002698045267489712	0.0011136831275720164
2	26.560000000000002	0.00960133744855967	0.0030401234567901236	0.0010776748971193415
2	26.6	0.007600308641975309	0.0020781893004115227	0.0012602880658436214
2	26.64	0.01084104938271605	0.0018055555555555555	0.0018775720164609054
2	26.68	0.017183641975308642	0.00338477366255144	0.00415895061728395
2	26.72	0.0206738683127572	0.003279320987654321	0.007358539094650206
2	26.76	0.019372427983539095	0.0025051440329218106	0.007255658436213992
2	26.8	0.019902263374485595	0.0024151234567901234	0.008377057613168724
2	26.84	0.016718106995884774	0.0020730452674897117	0.007847222222222222
2	26.88	0.02511574074074074	0.004418724279835391	0.011481481481481481
2	26.92	0.016455761316872427	0.001257716049382716	0.008101851851851851
2	26.96	0.015830761316872426	0.0010751028806584362	0.007600308641975309
2	27.0	0.013510802469135802	0.0006018518518518519	0.006630658436213991
2	27.04	0.012667181069958847	0.0009722222222222222	0.0062037037037037035
2	27.080000000000002	0.010964506172839505	0.001059670781893004	0.0056738683127572015
2	27.12	0.009151234567901234	0.0008410493827160494	0.005231481481481481
2	27.16	0.00742798353909465	0.00047325102880658434	0.004493312757201646
2	27.2	0.0064326131687242796	0.0006815843621399177	0.0034207818930041154
2	27.240000000000002	0.007644032921810699	0.0008436213991769547	0.004279835390946502
2	27.28	0.0076517489711934155	0.000992798353909465	0.004431584362139918
2	27.32	0.007132201646090535	0.0007407407407407407	0.004807098765432099
2	27.36	0.01611882716049383	0.0026363168724279837	0.008868312757201647
2	27.400000000000002	0.010815329218106996	0.00017746913580246913	0.008665123456790123
2	27.44	0.013281893004115227	0.00030864197530864197	0.010946502057613168
2	27.48	0.01580246913580247	0.00038065843621399177	0.013425925925925926
2	27.52	0.01824588477366255	0.00014917695473251028	0.015709876543209877
2	27.560000000000002	0.023251028806584362	0.00035493827160493826	0.0202417695473251
2	27.6	0.02730195473251029	0.0004449588477366255	0.023886316872427985
2	27.64	0.031424897119341565	0.0001800411522633745	0.02797067901234568
2	27.68	0.03788065843621399	0.0005066872427983539	0.03399948559670782
2	27.72	0.04239711934156379	0.00018775720164609054	0.03877829218106996
2	27.76	0.0446167695473251	0.0004963991769547325	0.040609567901234565
2	27.8	0.039207818930041154	0.0001594650205761317	0.03630144032921811
2	27.84	0.0404809670781893	0.0028215020576131686	0.03235339506172839
2	27.88	0.0294238683127572	0.00029063786008230453	0.025457818930041152
2	27.92	0.03146604938271605	0.0011625514403292181	0.02378343621399177
2	27.96	0.030372942386831275	0.001990740740740741	0.020614711934156378
2	28.0	0.03475565843621399	0.0027340534979423867	0.02252314814814815
2	28.04	0.03587448559670782	0.0030246913580246914	0.02239454732510288
2	28.080000000000002	0.036535493827160495	0.0032253086419753085	0.022142489711934155
2	28.12	0.0332227366255144	0.0025180041152263375	0.020568415637860084
2	28.16	0.029266975308641974	0.0018184156378600823	0.019372427983539095
2	28.2	0.025054012345679014	0.001396604938271605	0.018310185185185186
2	28.240000000000002	0.01940329218106996	0.0006712962962962962	0.015637860082304528
2	28.28	0.020594135802469136	0.001008230452674897	0.014760802469135803
2	28.32	0.026929012345679012	0.0032098765432098763	0.015311213991769547
2	28.36	0.021522633744855968	0.0008153292181069958	0.013559670781893005
2	28.400000000000002	0.020833333333333332	0.0008564814814814815	0.012263374485596707
2	28.44	0.0213940329218107	0.00165380658436214	0.011558641975308643
2	28.48	0.017790637860082305	0.0010802469135802468	0.010082304526748971
2	28.52	0.017854938271604937	0.0010108024691358026	0.010511831275720165
2	28.560000000000002	0.017222222222222222	0.0009979423868312757	0.009711934156378601
2	28.6	0.018366769547325103	0.00113940329218107	0.009994855967078189
2	28.64	0.01965792181069959	0.001463477366255144	0.009963991769547325
2	28.68	0.022163065843621398	0.0014531893004115226	0.011748971193415638
2	28.72	0.021376028806584364	0.001103395061728395	0.011887860082304526
2	28.76	0.016064814814814816	0.0004989711934156379	0.009405864197530865
2	28.8	0.0262011316872428	0.002510288065843621	0.014897119341563786
2	28.84	0.014364711934156378	0.00021862139917695473	0.01007201646090535
2	28.88	0.014385288065843622	0.00013631687242798355	0.01073559670781893
2	28.92	0.012782921810699588	5.915637860082304e-05	0.009994855967078189
2	28.96	0.015779320987654322	0.00014660493827160494	0.012523148148148148
2	29.0	0.015540123456790124	0.00012088477366255144	0.012631172839506172
2	29.04	0.017551440329218106	0.0006712962962962962	0.013258744855967078
2	29.080000000000002	0.014166666666666666	6.430041152263375e-05	0.011350308641975308
2	29.12	0.015041152263374486	0.000360082304526749	0.011118827160493828
2	29.16	0.012752057613168725	0.00045267489711934157	0.009323559670781892
2	29.2	0.010787037037037038	0.00020318930041152264	0.008348765432098766
2	29.240000000000002	0.011442901234567902	0.0007767489711934157	0.007211934156378601
2	29.28	0.019305555555555555	0.003559670781893004	0.008333333333333333
2	29.32	0.01353395061728395	0.0023791152263374486	0.004297839506172839
2	29.36	0.014408436213991769	0.0033693415637860084	0.003780864197530864
2	29.400000000000002	0.017042181069958848	0.004380144032921811	0.0051440329218107
2	29.44	0.016684670781893004	0.00434156378600823	0.005676440329218107
2	29.48	0.02112911522633745	0.0046039094650205765	0.009624485596707819
2	29.52	0.021556069958847738	0.004151234567901235	0.011669238683127572
2	29.560000000000002	0.02455761316872428	0.004130658436213992	0.014598765432098766
2	29.6	0.024223251028806583	0.0036342592592592594	0.015738168724279834
2	29.64	0.024711934156378602	0.003647119341563786	0.016424897119341565
2	29.68	0.024611625514403292	0.004053497942386831	0.015426954732510288
2	29.72	0.023065843621399178	0.0033564814814814816	0.014426440329218106
2	29.76	0.0279809670781893	0.0054089506172839506	0.014935699588477366
2	29.8	0.018132716049382717	0.0020910493827160496	0.011931584362139917
2	29.84	0.018575102880658435	0.0020704732510288064	0.0122119341563786
2	29.88	0.017116769547325102	0.00102880658436214	0.012775205761316872
2	29.92	0.01814043209876543	0.0011008230452674897	0.013608539094650205
2	29.96	0.015910493827160494	0.00028292181069958846	0.013065843621399178
2	30.0	0.017301954732510286	0.00029835390946502055	0.013986625514403292
2	30.04	0.015704732510288064	4.6296296296296294e-05	0.013469650205761317
2	30.080000000000002	0.0166820987654321	0.00019290123456790122	0.013948045267489712
2	30.12	0.01536522633744856	1.54320987654321e-05	0.01315843621399177
2	30.16	0.016242283950617283	0.00014917695473251028	0.01305298353909465
2	30.2	0.016337448559670783	0.0004603909465020576	0.012618312757201646
2	30.240000000000002	0.025064300411522633	0.0034465020576131687	0.014660493827160493
2	30.28	0.016401748971193415	0.0006815843621399177	0.011617798353909465
2	30.32	0.015306069958847736	0.0008513374485596708	0.009891975308641976
2	30.36	0.013670267489711934	0.0016949588477366256	0.007268518518518519
2	30.400000000000002	0.00989454732510288	0.0008024691358024691	0.005046296296296296
2	30.44	0.011887860082304526	0.0018364197530864198	0.005691872427983539
2	30.48	0.011553497942386831	0.0007150205761316872	0.006751543209876543
2	30.52	0.014068930041152264	0.0017386831275720165	0.007924382716049382
2	30.560000000000002	0.012914094650205762	0.0006712962962962962	0.008500514403292182
2	30.6	0.014771090534979424	0.0015612139917695472	0.009454732510288066
2	30.64	0.014465020576131688	0.000720164609053498	0.010470679012345678
2	30.68	0.016507201646090534	0.0010416666666666667	0.013094135802469136
2	30.72	0.03135030864197531	0.003016975308641975	0.022060185185185186
2	30.76	0.031712962962962964	0.0003420781893004115	0.027060185185185184
2	30.8	0.033876028806584364	0.0008101851851851852	0.028395061728395062
2	30.84	0.02651491769547325	0.0006661522633744856	0.022929526748971193
2	30.88	0.02399948559670782	0.0009362139917695473	0.020092592592592592
2	30.92	0.01878858024691358	0.0003034979423868313	0.01611111111111111
2	30.96	0.019326131687242797	0.00044238683127572015	0.016340020576131688
2	31.0	0.022237654320987656	6.17283950617284e-05	0.020455246913580246
2	31.04	0.02784207818930041	0.000462962962962963	0.02422067901234568
2	31.080000000000002	0.02573559670781893	0.0002160493827160494	0.02405864197530864
2	31.12	0.027734053497942387	0.00029063786008230453	0.024627057613168725
2	31.16	0.02869598765432099	5.401234567901235e-05	0.025108024691358026
2	31.2	0.035828189300411525	0.003058127572016461	0.024940843621399176
2	31.240000000000002	0.023209876543209877	0.0001440329218106996	0.01936985596707819
2	31.28	0.02194701646090535	4.11522633744856e-05	0.018526234567901236
2	31.32	0.02334104938271605	0.00020833333333333335	0.019400720164609052
2	31.36	0.02242798353909465	0.00022890946502057612	0.019063786008230454
2	31.400000000000002	0.02483281893004115	0.0002109053497942387	0.021622942386831275
2	31.44	0.02382716049382716	5.401234567901235e-05	0.020612139917695473
2	31.48	0.022196502057613168	0.00016718106995884774	0.018680555555555554
2	31.52	0.02098508230452675	4.6296296296296294e-05	0.018166152263374487
2	31.560000000000002	0.020141460905349795	0.0003497942386831276	0.017407407407407406
2	31.6	0.019742798353909467	0.0003034979423868313	0.016972736625514403
2	31.64	0.019845679012345678	0.00014917695473251028	0.016772119341563786
2	31.68	0.02352880658436214	0.0015303497942386831	0.017222222222222222
2	31.720000000000002	0.018544238683127573	0.00017232510288065845	0.016064814814814816
2	31.76	0.017425411522633744	0.00035493827160493826	0.015007716049382716
2	31.8	0.017680041152263376	5.915637860082304e-05	0.016054526748971194
2	31.84	0.018713991769547324	0.00013117283950617284	0.01664866255144033
2	31.88	0.018382201646090536	3.8580246913580246e-05	0.01667438271604938
2	31.92	0.0219701646090535	0.0004886831275720165	0.01898662551440329
2	31.96	0.022214506172839505	0.00029063786008230453	0.01909207818930041
2	32.0	0.023811728395061727	0.0005658436213991769	0.019436728395061727
2	32.04	0.0244238683127572	0.0005272633744855968	0.01950617283950617
2	32.08	0.026378600823045266	0.000720164609053498	0.020048868312757203
2	32.12	0.025066872427983538	0.0008076131687242799	0.018899176954732512
2	32.160000000000004	0.03154063786008231	0.0028600823045267488	0.020573559670781894
2	32.2	0.022767489711934156	0.0009722222222222222	0.01597993827160494
2	32.24	0.023724279835390945	0.0012242798353909465	0.01615740740740741
2	32.28	0.022281378600823045	0.0018287037037037037	0.01429783950617284
2	32.32	0.02147633744855967	0.001059670781893004	0.014560185185185185
2	32.36	0.02319701646090535	0.0018287037037037037	0.014567901234567901
2	32.4	0.0215869341563786	0.001815843621399177	0.013184156378600823
2	32.44	0.02274434156378601	0.002764917695473251	0.012348251028806585
2	32.480000000000004	0.020450102880658436	0.0022093621399176954	0.011306584362139918
2	32.52	0.02148148148148148	0.003207304526748971	0.010820473251028806
2	32.56	0.019387860082304528	0.0027211934156378603	0.009943415637860083
2	32.6	0.019128086419753085	0.0035262345679012348	0.009027777777777777
2	32.64	0.02193672839506173	0.005036008230452675	0.00919238683127572
2	32.68	0.01598508230452675	0.0026646090534979423	0.007536008230452675
2	32.72	0.014825102880658437	0.0022016460905349795	0.007402263374485597
2	32.76	0.013328189300411523	0.0020601851851851853	0.0063631687242798355
2	32.8	0.01276491769547325	0.0019444444444444444	0.005823045267489712
2	32.84	0.011442901234567902	0.0017155349794238683	0.005218621399176955
2	32.88	0.011440329218106995	0.0015946502057613168	0.005625
2	32.92	0.01017746913580247	0.001072530864197531	0.00547582304526749
2	32.96	0.011846707818930042	0.0013657407407407407	0.0067078189300411525
2	33.0	0.009266975308641975	0.0007998971193415638	0.005635288065843622
2	33.04	0.010043724279835391	0.000830761316872428	0.006599794238683128
2	33.08	0.007541152263374485	0.000264917695473251	0.005527263374485596
2	33.12	0.017193930041152262	0.0031635802469135803	0.009202674897119342
2	33.160000000000004	0.006903292181069959	0.00016203703703703703	0.005743312757201646
2	33.2	0.007373971193415638	0.00016975308641975308	0.0065252057613168725
2	33.24	0.005907921810699588	5.915637860082304e-05	0.005519547325102881
2	33.28	0.006859567901234568	0.00016718106995884774	0.006190843621399177
2	33.32	0.006108539094650206	9.002057613168725e-05	0.005321502057613169
2	33.36	0.006666666666666667	0.00017746913580246913	0.005462962962962963
2	33.4	0.007001028806584362	0.00011059670781893004	0.0053523662551440325
2	33.44	0.005943930041152263	6.17283950617284e-05	0.005228909465020576
2	33.480000000000004	0.006553497942386831	0.00018518518518518518	0.0052597736625514405
2	33.52	0.006126543209876543	9.516460905349794e-05	0.005159465020576131
2	33.56	0.006023662551440329	0.0003369341563786008	0.004212962962962963
2	33.6	0.012888374485596708	0.0019084362139917695	0.007615740740740741
2	33.64	0.0044444444444444444	0.00022119341563786008	0.0034979423868312758
2	33.68	0.004120370370370371	6.687242798353909e-05	0.0032690329218106997
2	33.72	0.005380658436213992	0.00023919753086419754	0.004086934156378601
2	33.76	0.004495884773662551	6.430041152263375e-05	0.00386059670781893
2	33.8	0.005493827160493827	7.20164609053498e-05	0.0047299382716049386
2	33.84	0.006347736625514403	0.0001748971193415638	0.005506687242798354
2	33.88	0.007258230452674897	0.00018261316872427984	0.006319444444444444
2	33.92	0.008544238683127573	0.0005787037037037037	0.0064789094650205764
2	33.96	0.009284979423868312	0.00018518518518518518	0.007968106995884773
2	34.0	0.009907407407407408	0.00030092592592592595	0.008485082304526749
2	34.04	0.009984567901234568	0.0001234567901234568	0.009079218106995884
2	34.08	0.018045267489711934	0.002093621399176955	0.011774691358024692
2	34.12	0.010676440329218106	6.944444444444444e-05	0.009642489711934156
2	34.160000000000004	0.0109130658436214	0.00011574074074074075	0.009719650205761318
2	34.2	0.010686728395061728	4.886831275720165e-05	0.00970679012345679
2	34.24	0.010352366255144033	3.8580246913580246e-05	0.00919753086419753
2	34.28	0.010270061728395062	1.800411522633745e-05	0.009367283950617283
2	34.32	0.012224794238683128	9.259259259259259e-05	0.010820473251028806
2	34.36	0.01360082304526749	0.00014917695473251028	0.012268518518518519
2	34.4	0.01441358024691358	2.5720164609053497e-05	0.01296553497942387
2	34.44	0.014989711934156378	4.372427983539095e-05	0.013428497942386831
2	34.480000000000004	0.01311985596707819	4.11522633744856e-05	0.011754115226337448
2	34.52	0.013752572016460905	0.0002546296296296296	0.011851851851851851
2	34.56	0.018366769547325103	0.001705246913580247	0.01305298353909465
2	34.6	0.014050925925925927	0.00012602880658436213	0.012440843621399177
2	34.64	0.013266460905349794	5.915637860082304e-05	0.011977880658436213
2	34.68	0.014223251028806585	0.00020061728395061727	0.011887860082304526
2	34.72	0.011864711934156379	0.00013374485596707818	0.010012860082304526
2	34.76	0.014138374485596707	0.00084619341563786	0.009050925925925926
2	34.800000000000004	0.014655349794238683	0.001095679012345679	0.007741769547325103
2	34.84	0.017319958847736624	0.002139917695473251	0.008261316872427983
2	34.88	0.01378858024691358	0.0018055555555555555	0.007626028806584362
2	34.92	0.015493827160493827	0.002139917695473251	0.0077546296296296295
2	34.96	0.016201131687242798	0.001484053497942387	0.007569444444444445
2	35.0	0.017597736625514403	0.002484567901234568	0.007332818930041152
2	35.04	0.027299382716049383	0.005285493827160494	0.010617283950617284
2	35.08	0.02097736625514403	0.0036574074074074074	0.008096707818930042
2	35.12	0.02195216049382716	0.00489454732510288	0.009061213991769547
2	35.160000000000004	0.022867798353909466	0.005290637860082305	0.00882716049382716
2	35.2	0.025036008230452676	0.0062602880658436215	0.009465020576131687
2	35.24	0.020311213991769547	0.006458333333333333	0.007885802469135802
2	35.28	0.022968106995884773	0.008731995884773663	0.00694701646090535
2	35.32	0.024166666666666666	0.010362654320987654	0.005617283950617284
2	35.36	0.02585133744855967	0.013323045267489711	0.004809670781893004
2	35.4	0.024344135802469136	0.014562757201646091	0.0037628600823045267
2	35.44	0.02273662551440329	0.015056584362139918	0.0034825102880658436
2	35.480000000000004	0.02476851851851852	0.017363683127572017	0.0032150205761316874
2	35.52	0.02999485596707819	0.018647119341563784	0.005059156378600823
2	35.56	0.021579218106995885	0.015614711934156379	0.002854938271604938
2	35.6	0.018685699588477368	0.014205246913580247	0.0017026748971193416
2	35.64	0.01892232510288066	0.013405349794238684	0.002006172839506173
2	35.68	0.015012860082304527	0.010136316872427983	0.002512860082304527
2	35.72	0.014969135802469136	0.009727366255144032	0.002883230452674897
2	35.76	0.012391975308641976	0.007916666666666667	0.0028420781893004113
2	35.800000000000004	0.01100051440329218	0.0068698559670781895	0.002595164609053498
2	35.84	0.009609053497942386	0.005982510288065844	0.002409979423868313
2	35.88	0.008001543209876543	0.004555041152263375	0.0023482510288065843
2	35.92	0.0077777777777777776	0.003572530864197531	0.0027237654320987656
2	35.96	0.00949074074074074	0.004873971193415638	0.002309670781893004
2	36.0	0.021972736625514404	0.009750514403292181	0.005354938271604938
2	36.04	0.01818158436213992	0.010398662551440329	0.0012808641975308641
2	36.08	0.024429012345679013	0.016496913580246915	0.002471707818930041
2	36.12	0.02128858024691358	0.01588477366255144	0.0013323045267489711
2	36.160000000000004	0.023713991769547325	0.015969650205761316	0.002484567901234568
2	36.2	0.022518004115226337	0.013662551440329218	0.0017515432098765432
2	36.24	0.02466820987654321	0.015136316872427984	0.002654320987654321
2	36.28	0.019094650205761315	0.013004115226337449	0.001851851851851852
2	36.32	0.01871656378600823	0.013045267489711933	0.0021630658436213993
2	36.36	0.018143004115226336	0.013099279835390946	0.0007947530864197531
2	36.4	0.01961934156378601	0.012842078189300412	0.0009387860082304527
2	36.44	0.018266460905349793	0.010606995884773663	0.0004166666666666667
2	36.480000000000004	0.027921810699588476	0.01172067901234568	0.0036702674897119343
2	36.52	0.01786008230452675	0.007268518518518519	0.00037037037037037035
2	36.56	0.014825102880658437	0.005128600823045268	0.0006352880658436214
2	36.6	0.013461934156378601	0.004742798353909465	0.0013914609053497942
2	36.64	0.012325102880658436	0.0037602880658436214	0.0010673868312757202
2	36.68	0.014763374485596708	0.003351337448559671	0.0014146090534979425
2	36.72	0.014799382716049383	0.0028060699588477365	0.0007124485596707819
2	36.76	0.01600565843621399	0.003973765432098765	0.0007561728395061729
2	36.800000000000004	0.015205761316872428	0.004755658436213991	0.0013040123456790123
2	36.84	0.0198559670781893	0.006923868312757202	0.0017824074074074075
2	36.88	0.02118312757201646	0.006175411522633745	0.0012217078189300412
2	36.92	0.02094650205761317	0.005887345679012346	0.0007638888888888889
2	36.96	0.024290123456790123	0.007209362139917696	0.0032613168724279834
2	37.0	0.012515432098765432	0.003868312757201646	0.00041152263374485596
2	37.04	0.014585905349794238	0.003335905349794239	0.0006069958847736626
2	37.08	0.015612139917695474	0.0032047325102880658	0.0012808641975308641
2	37.12	0.014830246913580246	0.003477366255144033	0.0015715020576131688
2	37.160000000000004	0.013225308641975308	0.0037628600823045267	0.0005324074074074074
2	37.2	0.012646604938271605	0.0038863168724279835	0.0011651234567901234
2	37.24	0.008981481481481481	0.0021373456790123456	0.0002700617283950617
2	37.28	0.011944444444444445	0.0021270576131687245	0.0006995884773662552
2	37.32	0.014807098765432099	0.0033796296296296296	0.0004243827160493827
2	37.36	0.01917181069958848	0.005272633744855967	0.0016486625514403291
2	37.4	0.020195473251028807	0.005799897119341564	0.0009542181069958848
2	37.44	0.02656121399176955	0.0071579218106995884	0.003742283950617284
2	37.480000000000004	0.015475823045267489	0.0035776748971193414	0.0005426954732510288
2	37.52	0.013243312757201645	0.0020730452674897117	0.0004449588477366255
2	37.56	0.013292181069958848	0.002029320987654321	0.0005555555555555556
2	37.6	0.012330246913580247	0.0016255144032921811	0.0005426954732510288
2	37.64	0.014061213991769548	0.0023791152263374486	0.0011599794238683128
2	37.68	0.01345164609053498	0.002145061728395062	0.0006018518518518519
2	37.72	0.014313271604938272	0.0027752057613168726	0.001440329218106996
2	37.76	0.01000514403292181	0.0014609053497942387	0.0005889917695473251
2	37.800000000000004	0.009804526748971193	0.0016152263374485598	0.0012242798353909465
2	37.84	0.007255658436213992	0.0011213991769547325	0.0010802469135802468
2	37.88	0.007703189300411523	0.0018672839506172839	0.001301440329218107
2	37.92	0.013266460905349794	0.0038194444444444443	0.0030606995884773663
2	37.96	0.004241255144032922	0.0009953703703703704	0.00051440329218107
2	38.0	0.005601851851851852	0.0007818930041152264	0.0016512345679012346
2	38.04	0.0035982510288065845	0.00047325102880658434	0.0010056584362139918
2	38.08	0.003647119341563786	0.0004783950617283951	0.0013323045267489711
2	38.12	0.00246141975308642	0.0003369341563786008	0.0006147119341563787
2	38.160000000000004	0.004079218106995885	0.0007613168724279835	0.0014660493827160495
2	38.2	0.002044753086419753	0.0004295267489711934	0.0007536008230452675
2	38.24	0.004320987654320987	0.0006069958847736626	0.0016949588477366256
2	38.28	0.002204218106995885	0.0004166666666666667	0.0008179012345679012
2	38.32	0.004032921810699588	0.00041152263374485596	0.0014094650205761317
2	38.36	0.0016975308641975309	0.00016203703703703703	0.0005118312757201646
2	38.4	0.011275720164609053	0.002916666666666667	0.0034670781893004115
2	38.44	0.0013863168724279834	0.00011831275720164609	0.0004243827160493827
2	38.480000000000004	0.002777777777777778	0.0006172839506172839	0.0004089506172839506
2	38.52	0.001756687242798354	0.0005324074074074074	0.00027520576131687244
2	38.56	0.0019058641975308642	0.0006661522633744856	0.00027520576131687244
2	38.6	0.002006172839506173	0.0006404320987654321	0.00029835390946502055
2	38.64	0.0010313786008230453	0.0003369341563786008	0.00013117283950617284
2	38.68	0.0017001028806584361	0.0007253086419753087	0.00023405349794238683
2	38.72	0.001831275720164609	0.00028292181069958846	0.0009053497942386831
2	38.76	0.007939814814814814	0.000720164609053498	0.005853909465020576
2	38.800000000000004	0.012690329218106996	0.0002314814814814815	0.010213477366255145
2	38.84	0.017427983539094652	0.0005246913580246914	0.013906893004115226
2	38.88	0.024848251028806584	0.0024742798353909463	0.016975308641975308
2	38.92	0.018670267489711935	0.0001440329218106996	0.016247427983539096
2	38.96	0.015444958847736626	0.00012602880658436213	0.013407921810699589
2	39.0	0.01712448559670782	0.00013631687242798355	0.015275205761316872
2	39.04	0.014611625514403292	0.0002546296296296296	0.012880658436213992
2	39.08	0.012299382716049382	0.00036522633744855967	0.010650720164609053
2	39.12	0.011612654320987655	0.0002469135802469136	0.009979423868312758
2	39.160000000000004	0.010977366255144033	0.0001954732510288066	0.009488168724279836
2	39.2	0.010023148148148147	0.00033950617283950616	0.008410493827160494
2	39.24	0.007613168724279836	6.687242798353909e-05	0.006116255144032922
2	39.28	0.00872170781893004	0.0002314814814814815	0.007091049382716049
2	39.32	0.00742798353909465	0.00014660493827160494	0.006576646090534979
2	39.36	0.015095164609053498	0.002219650205761317	0.00960133744855967
2	39.4	0.0063168724279835395	0.00011574074074074075	0.005686728395061728
2	39.44	0.006561213991769547	0.0004218106995884774	0.005612139917695473
2	39.480000000000004	0.004871399176954732	4.6296296296296294e-05	0.004560185185185185
2	39.52	0.004233539094650206	0.0003189300411522634	0.0034567901234567903
2	39.56	0.0038863168724279835	0.0003112139917695473	0.003199588477366255
2	39.6	0.0031584362139917698	0.00021862139917695473	0.002764917695473251
2	39.64	0.003804012345679012	0.0002777777777777778	0.003029835390946502
2	39.68	0.0051234567901234564	9.516460905349794e-05	0.0022968106995884773
2	39.72	0.0102880658436214	0.000787037037037037	0.0029372427983539095
2	39.76	0.014493312757201646	0.0017103909465020577	0.0028420781893004113
2	39.800000000000004	0.018454218106995886	0.002487139917695473	0.0038503086419753086
2	39.84	0.023469650205761316	0.00463477366255144	0.005036008230452675
2	39.88	0.017142489711934158	0.0021244855967078187	0.002741769547325103
2	39.92	0.013791152263374486	0.0015200617283950618	0.0024665637860082305
2	39.96	0.013323045267489711	0.0023559670781893006	0.0015920781893004115
2	40.0	0.012016460905349795	0.0021270576131687245	0.0010853909465020576
2	40.04	0.01173611111111111	0.0026568930041152264	0.001051954732510288
2	40.08	0.010007716049382716	0.0022633744855967077	0.0008924897119341564
2	40.12	0.011188271604938271	0.0018467078189300411	0.002512860082304527
2	40.160000000000004	0.010236625514403292	0.001574074074074074	0.0027109053497942387
2	40.2	0.00885030864197531	0.001190843621399177	0.0021347736625514403
2	40.24	0.009048353909465021	0.0013734567901234568	0.0022376543209876544
2	40.28	0.006406893004115227	0.0006095679012345679	0.0019084362139917695
2	40.32	0.0136059670781893	0.0030606995884773663	0.005100308641975308
2	40.36	0.005625	0.0003755144032921811	0.0016640946502057613
2	40.4	0.010527263374485597	0.0012962962962962963	0.0020190329218106994
2	40.44	0.00941872427983539	0.0013863168724279834	0.0012448559670781892
2	40.480000000000004	0.01113940329218107	0.001514917695473251	0.0016229423868312758
2	40.52	0.012744341563786009	0.00165380658436214	0.0010493827160493827
2	40.56	0.014439300411522634	0.0015509259259259259	0.0024794238683127573
2	40.6	0.01478395061728395	0.00169238683127572	0.0024819958847736626
2	40.64	0.014647633744855967	0.002145061728395062	0.002021604938271605
2	40.68	0.014840534979423869	0.002551440329218107	0.0019007201646090534
2	40.72	0.01547067901234568	0.002361111111111111	0.0030761316872427984
2	40.76	0.014230967078189301	0.0019598765432098765	0.003536522633744856
2	40.800000000000004	0.018184156378600824	0.003809156378600823	0.005751028806584362
2	40.84	0.010236625514403292	0.0016666666666666668	0.0043287037037037035
2	40.88	0.009943415637860083	0.0021733539094650205	0.004565329218106996
2	40.92	0.010637860082304527	0.0011059670781893003	0.006121399176954733
2	40.96	0.009814814814814814	0.0010236625514403292	0.0059387860082304525
2	41.0	0.009156378600823046	0.0007664609053497942	0.006193415637860082
2	41.04	0.0075	0.0008024691358024691	0.005239197530864197
2	41.08	0.0074099794238683125	0.00045781893004115225	0.005565843621399177
2	41.12	0.009272119341563786	0.0008101851851851852	0.006108539094650206
2	41.160000000000004	0.011705246913580247	0.0009542181069958848	0.007775205761316873
2	41.2	0.012829218106995884	0.0006893004115226338	0.008539094650205761
2	41.24	0.01324074074074074	0.00048353909465020576	0.008796296296296297
2	41.28	0.025478395061728394	0.0032304526748971195	0.013742283950617284
2	41.32	0.017965534979423867	0.0003189300411522634	0.011887860082304526
2	41.36	0.021152263374485596	0.0008487654320987654	0.01353395061728395
2	41.4	0.021301440329218106	0.0012319958847736626	0.013613683127572017
2	41.44	0.0248070987654321	0.002597736625514403	0.014758230452674896
2	41.480000000000004	0.02393775720164609	0.002397119341563786	0.014215534979423869
2	41.52	0.025308641975308643	0.002741769547325103	0.01477880658436214
2	41.56	0.02627314814814815	0.003117283950617284	0.014866255144032921
2	41.6	0.02970679012345679	0.004094650205761317	0.01601851851851852
2	41.64	0.028348765432098764	0.004349279835390947	0.015290637860082305
2	41.68	0.02606738683127572	0.0033770576131687243	0.014434156378600823
2	41.72	0.022916666666666665	0.0030324074074074073	0.013487654320987655
2	41.76	0.02525977366255144	0.003935185185185185	0.014189814814814815
2	41.800000000000004	0.017013888888888887	0.001875	0.010573559670781893
2	41.84	0.015853909465020577	0.0019753086419753087	0.0091820987654321
2	41.88	0.017229938271604937	0.0022530864197530865	0.009796810699588477
2	41.92	0.015036008230452674	0.0017078189300411522	0.008708847736625515
2	41.96	0.016185699588477365	0.0018415637860082303	0.009393004115226337
2	42.0	0.014791666666666667	0.0013580246913580246	0.008737139917695473
2	42.04	0.01688528806584362	0.0023431069958847737	0.00911008230452675
2	42.08	0.014130658436213991	0.0022402263374485597	0.00720679012345679
2	42.12	0.013482510288065843	0.0024176954732510287	0.00636574074074074
2	42.160000000000004	0.011954732510288066	0.0018492798353909464	0.005668724279835391
2	42.2	0.012924382716049383	0.0017618312757201645	0.006514917695473251
2	42.24	0.020167181069958847	0.003801440329218107	0.009573045267489711
2	42.28	0.011867283950617284	0.001059670781893004	0.006808127572016461
2	42.32	0.012291666666666666	0.0011934156378600822	0.007281378600823046
2	42.36	0.011831275720164609	0.0009439300411522634	0.006965020576131687
2	42.4	0.011831275720164609	0.0011316872427983538	0.00665380658436214
2	42.44	0.011304012345679012	0.000727880658436214	0.006898148148148148
2	42.480000000000004	0.010506687242798353	0.0010236625514403292	0.006031378600823045
2	42.52	0.009454732510288066	0.0007741769547325103	0.005460390946502058
2	42.56	0.010789609053497943	0.0008333333333333334	0.006494341563786008
2	42.6	0.009804526748971193	0.0005478395061728395	0.006556069958847737
2	42.64	0.010756172839506173	0.0008179012345679012	0.007111625514403292
2	42.68	0.011224279835390946	0.000684156378600823	0.007456275720164609
2	42.72	0.018104423868312756	0.0029732510288065844	0.009068930041152263
2	42.76	0.010162037037037037	0.0006301440329218107	0.0055941358024691355
2	42.800000000000004	0.0091820987654321	0.0005529835390946502	0.005020576131687242
2	42.84	0.01024948559670782	0.0009696502057613169	0.005763888888888889
2	42.88	0.009284979423868312	0.00033179012345679014	0.005653292181069959
2	42.92	0.013557098765432098	0.0009953703703703704	0.008377057613168724
2	42.96	0.01608539094650206	0.00028549382716049385	0.011098251028806584
2	43.0	0.02084104938271605	0.0007587448559670781	0.015483539094650205
2	43.04	0.022443415637860082	5.401234567901235e-05	0.01751543209876543
2	43.08	0.02448559670781893	0.0004295267489711934	0.018719135802469134
2	43.12	0.02353909465020576	0.00024176954732510288	0.018094135802469137
2	43.160000000000004	0.025982510288065842	0.0008230452674897119	0.020056584362139918
2	43.2	0.03439557613168724	0.002978395061728395	0.02294753086419753
2	43.24	0.029084362139917695	0.0004449588477366255	0.022613168724279837
2	43.28	0.028395061728395062	0.0006738683127572016	0.02191872427983539
2	43.32	0.027618312757201648	0.0005246913580246914	0.021733539094650207
2	43.36	0.027448559670781893	0.0006198559670781893	0.021111111111111112
2	43.4	0.02311471193415638	0.0005041152263374485	0.017669753086419753
2	43.44	0.022175925925925925	0.0007253086419753087	0.016561213991769547
2	43.480000000000004	0.01871656378600823	0.00051440329218107	0.014243827160493827
2	43.52	0.018896604938271604	0.0007253086419753087	0.014362139917695473
2	43.56	0.015444958847736626	0.0005272633744855968	0.012250514403292181
2	43.6	0.013526234567901235	0.000727880658436214	0.01024948559670782
2	43.64	0.009202674897119342	0.00030092592592592595	0.007672325102880659
2	43.68	0.018299897119341563	0.00261059670781893	0.011041666666666667
2	43.72	0.014966563786008231	0.0002932098765432099	0.012569444444444444
2	43.76	0.017291666666666667	0.00038580246913580245	0.01478395061728395
2	43.800000000000004	0.020030864197530866	0.0003420781893004115	0.0176929012345679
2	43.84	0.02265432098765432	0.00039609053497942386	0.01968364197530864
2	43.88	0.025936213991769548	0.0004449588477366255	0.02337448559670782
2	43.92	0.025527263374485597	0.00036265432098765433	0.022962962962962963
2	43.96	0.026995884773662552	0.0005092592592592592	0.023299897119341564
2	44.0	0.023420781893004117	0.0005169753086419753	0.02010545267489712
2	44.04	0.0215380658436214	0.0006172839506172839	0.018361625514403294
2	44.08	0.016766975308641976	0.0005426954732510288	0.014441872427983539
2	44.12	0.015036008230452674	0.0004243827160493827	0.013515946502057613
2	44.160000000000004	0.01695730452674897	0.0017515432098765432	0.012178497942386832
2	44.2	0.009308127572016461	0.0001234567901234568	0.008739711934156378
2	44.24	0.007546296296296297	9.259259259259259e-05	0.006417181069958848
2	44.28	0.0043518518518518515	9.516460905349794e-05	0.003881172839506173
2	44.32	0.004645061728395062	0.00014660493827160494	0.0039146090534979425
2	44.36	0.003073559670781893	0.00012602880658436213	0.0025
2	44.4	0.003667695473251029	0.0002494855967078189	0.00279320987654321
2	44.44	0.003389917695473251	6.17283950617284e-05	0.002890946502057613
2	44.480000000000004	0.0034079218106995886	5.401234567901235e-05	0.00305298353909465
2	44.52	0.0028215020576131686	2.57201646090535e-06	0.002690329218106996
2	44.56	0.003904320987654321	2.5720164609053497e-05	0.0034079218106995886
2	44.6	0.004660493827160494	4.372427983539095e-05	0.004534465020576132
2	44.64	0.015156893004115227	0.0015869341563786007	0.010195473251028807
2	44.68	0.011152263374485596	6.17283950617284e-05	0.010308641975308641
2	44.72	0.014300411522633744	0.0001440329218106996	0.012276234567901235
2	44.76	0.015527263374485597	0.00038065843621399177	0.012852366255144033
2	44.800000000000004	0.016993312757201645	0.0006224279835390946	0.013731995884773663
2	44.84	0.019112654320987653	0.0006815843621399177	0.014822530864197532
2	44.88	0.02011059670781893	0.0006275720164609053	0.015385802469135802
2	44.92	0.02268775720164609	0.0006944444444444445	0.01696502057613169
2	44.96	0.02252829218106996	0.00047582304526748974	0.01741255144032922
2	45.0	0.023248456790123457	0.0006584362139917696	0.016818415637860084
2	45.04	0.019223251028806586	0.00025977366255144034	0.01364454732510288
2	45.08	0.018341049382716048	0.0004243827160493827	0.01239969135802469
2	45.12	0.022934670781893002	0.0024382716049382715	0.012407407407407407
2	45.160000000000004	0.015627572016460905	0.0003755144032921811	0.009483024691358024
2	45.2	0.013834876543209876	0.0003189300411522634	0.007896090534979423
2	45.24	0.011944444444444445	0.00043467078189300413	0.0063863168724279835
2	45.28	0.011640946502057613	0.00043724279835390947	0.0058693415637860085
2	45.32	0.01286008230452675	0.00045781893004115225	0.006304012345679013
2	45.36	0.011872427983539095	0.0007484567901234568	0.005023148148148148
2	45.4	0.011116255144032921	0.0008076131687242799	0.004284979423868312
2	45.44	0.012713477366255143	0.0017309670781893004	0.004701646090534979
2	45.480000000000004	0.01150977366255144	0.0008950617283950618	0.004827674897119341
2	45.52	0.011586934156378601	0.0013811728395061729	0.004560185185185185
2	45.56	0.011306584362139918	0.0012834362139917696	0.004007201646090535
2	45.6	0.019097222222222224	0.0037345679012345677	0.007034465020576132
2	45.64	0.009470164609053498	0.00073559670781893	0.0035493827160493828
2	45.68	0.010015432098765433	0.0009310699588477366	0.004097222222222223
2	45.72	0.011478909465020577	0.0008564814814814815	0.00628858024691358
2	45.76	0.014868827160493828	0.0010468106995884774	0.009300411522633745
2	45.800000000000004	0.015776748971193414	0.0007973251028806584	0.011262860082304527
2	45.84	0.016494341563786007	0.0004861111111111111	0.013150720164609053
2	45.88	0.018724279835390947	0.0007484567901234568	0.014796810699588478
2	45.92	0.017260802469135802	0.0004552469135802469	0.014555041152263375
2	45.96	0.020614711934156378	0.000676440329218107	0.016553497942386832
2	46.0	0.020411522633744857	0.00030606995884773663	0.017569444444444443
2	46.04	0.022268518518518517	0.000360082304526749	0.01912037037037037
2	46.08	0.0294701646090535	0.002193930041152263	0.02158179012345679
2	46.12	0.022402263374485597	0.00016203703703703703	0.01988940329218107
2	46.160000000000004	0.02102880658436214	0.00020576131687242798	0.018577674897119343
2	46.2	0.01974022633744856	0.00032407407407407406	0.016903292181069958
2	46.24	0.01642746913580247	0.00015432098765432098	0.014465020576131688
2	46.28	0.01467335390946502	0.00020061728395061727	0.012744341563786009
2	46.32	0.013724279835390946	0.0001646090534979424	0.011612654320987655
2	46.36	0.014753086419753087	0.00019032921810699588	0.012970679012345679
2	46.4	0.015051440329218107	0.0004063786008230453	0.012417695473251028
2	46.44	0.012430555555555556	0.0004063786008230453	0.01091820987654321
2	46.480000000000004	0.012042181069958849	0.0004989711934156379	0.009920267489711934
2	46.52	0.011900720164609054	0.0004963991769547325	0.009619341563786007
2	46.56	0.01820216049382716	0.0025797325102880657	0.010563271604938272
2	46.6	0.004760802469135803	0.0001440329218106996	0.003513374485596708
2	46.64	0.008251028806584362	0.00023405349794238683	0.006123971193415637
2	46.68	0.007854938271604939	0.00012088477366255144	0.0068132716049382714
2	46.72	0.010195473251028807	0.0004140946502057613	0.008148148148148147
2	46.76	0.008595679012345678	0.00014660493827160494	0.007494855967078189
2	46.800000000000004	0.008819444444444444	0.0003112139917695473	0.007908950617283951
2	46.84	0.008719135802469136	0.000264917695473251	0.007842078189300411
2	46.88	0.008930041152263375	0.00029835390946502055	0.007888374485596707
2	46.92	0.010787037037037038	0.00029835390946502055	0.009647633744855968
2	46.96	0.011628086419753086	6.430041152263375e-05	0.011064814814814816
2	47.0	0.013618827160493827	0.00017746913580246913	0.012605452674897119
2	47.04	0.022196502057613168	0.0021141975308641976	0.016520061728395062
2	47.08	0.017186213991769547	5.6584362139917696e-05	0.015848765432098764
2	47.12	0.018276748971193416	0.00014660493827160494	0.016036522633744856
2	47.160000000000004	0.019495884773662552	0.0001080246913580247	0.017492283950617284
2	47.2	0.022885802469135803	0.000264917695473251	0.019987139917695473
2	47.24	0.028209876543209878	0.00027520576131687244	0.02463477366255144
2	47.28	0.029717078189300413	0.00029835390946502055	0.02647633744855967
2	47.32	0.031057098765432098	0.00038837448559670784	0.028148148148148148
2	47.36	0.03175154320987654	0.00043467078189300413	0.02868827160493827
2	47.4	0.03044238683127572	0.0003112139917695473	0.02753858024691358
2	47.44	0.027916666666666666	0.00036265432098765433	0.02487139917695473
2	47.480000000000004	0.025133744855967078	0.00029835390946502055	0.022397119341563788
2	47.52	0.030434670781893006	0.002119341563786008	0.02278292181069959
2	47.56	0.018315329218106996	0.00016718106995884774	0.016646090534979424
2	47.6	0.015756172839506172	0.0002546296296296296	0.013845164609053499
2	47.64	0.011633230452674897	0.00016718106995884774	0.010246913580246913
2	47.68	0.010787037037037038	0.00020061728395061727	0.009367283950617283
2	47.72	0.007178497942386832	8.74485596707819e-05	0.006401748971193415
2	47.76	0.005550411522633745	0.00023919753086419754	0.004462448559670782
2	47.800000000000004	0.0058127572016460904	2.5720164609053497e-05	0.005244341563786008
2	47.84	0.00915380658436214	6.430041152263375e-05	0.008330761316872428
2	47.88	0.013940329218106996	7.458847736625514e-05	0.013094135802469136
2	47.92	0.018950617283950616	4.886831275720165e-05	0.018104423868312756
2	47.96	0.025578703703703704	0.00012602880658436213	0.024014917695473252
2	48.0	0.03399434156378601	0.0017901234567901235	0.02847993827160494
2	48.04	0.03152263374485597	0.00010030864197530864	0.029886831275720165
2	48.08	0.0339917695473251	5.915637860082304e-05	0.032335390946502056
2	48.120000000000005	0.0349048353909465	6.687242798353909e-05	0.032973251028806584
2	48.160000000000004	0.03530606995884774	9.516460905349794e-05	0.0336059670781893
2	48.2	0.034652777777777775	0.00010288065843621399	0.032548868312757204
2	48.24	0.032556584362139915	7.973251028806585e-05	0.030748456790123457
2	48.28	0.03162551440329218	6.944444444444444e-05	0.029858539094650204
2	48.32	0.02876800411522634	1.54320987654321e-05	0.02711934156378601
2	48.36	0.02710648148148148	4.372427983539095e-05	0.025532407407407406
2	48.4	0.0251929012345679	7.20164609053498e-05	0.023863168724279835
2	48.44	0.022165637860082306	0.0001388888888888889	0.0206738683127572
2	48.480000000000004	0.02783179012345679	0.001779835390946502	0.022196502057613168
2	48.52	0.019951131687242798	3.3436213991769545e-05	0.018497942386831275
2	48.56	0.019423868312757202	6.944444444444444e-05	0.018382201646090536
2	48.6	0.01878858024691358	8.487654320987654e-05	0.017651748971193416
2	48.64	0.018991769547325104	0.00010030864197530864	0.017806069958847738
2	48.68	0.018176440329218106	7.973251028806585e-05	0.01698045267489712
2	48.72	0.018973765432098767	4.372427983539095e-05	0.01773405349794239
2	48.76	0.017613168724279836	3.3436213991769545e-05	0.01633230452674897
2	48.800000000000004	0.017813786008230453	4.372427983539095e-05	0.01626286008230453
2	48.84	0.016278292181069957	6.944444444444444e-05	0.014837962962962963
2	48.88	0.016568930041152265	0.00011574074074074075	0.014861111111111111
2	48.92	0.014891975308641975	7.973251028806585e-05	0.01356224279835391
2	48.96	0.023011831275720165	0.0023919753086419754	0.016286008230452675
2	49.0	0.014583333333333334	7.973251028806585e-05	0.013428497942386831
2	49.04	0.01337962962962963	3.3436213991769545e-05	0.012800925925925926
2	49.08	0.013654835390946501	1.02880658436214e-05	0.013292181069958848
2	49.120000000000005	0.012371399176954732	1.02880658436214e-05	0.012186213991769548
2	49.160000000000004	0.012255658436213991	2.05761316872428e-05	0.012075617283950617
2	49.2	0.011198559670781894	2.05761316872428e-05	0.010815329218106996
2	49.24	0.011069958847736625	7.71604938271605e-06	0.010679012345679013
2	49.28	0.01061985596707819	0.0	0.01021604938271605
2	49.32	0.010959362139917696	0.0001286008230452675	0.01021604938271605
2	49.36	0.009632201646090535	3.60082304526749e-05	0.008891460905349794
2	49.4	0.01054783950617284	0.0001440329218106996	0.009377572016460905
2	49.44	0.016833847736625513	0.0015689300411522633	0.011661522633744856
2	49.480000000000004	0.007996399176954733	7.458847736625514e-05	0.007281378600823046
2	49.52	0.0058127572016460904	4.6296296296296294e-05	0.004925411522633745
2	49.56	0.0020473251028806584	1.54320987654321e-05	0.0015020576131687243
2	49.6	0.003104423868312757	5.6584362139917696e-05	0.002044753086419753
2	49.64	0.006422325102880658	0.0001800411522633745	0.00518261316872428
2	49.68	0.008464506172839507	0.000360082304526749	0.007083333333333333
2	49.72	0.010419238683127573	0.00017746913580246913	0.009027777777777777
2	49.76	0.012337962962962964	0.0007098765432098765	0.010429526748971194
2	49.800000000000004	0.01518261316872428	0.0012988683127572015	0.01140432098765432
2	49.84	0.02273148148148148	0.0036728395061728395	0.012579732510288065
2	49.88	0.02866769547325103	0.006000514403292181	0.012919238683127571
2	49.92	0.03931841563786008	0.00974022633744856	0.015007716049382716
2	49.96	0.03463477366255144	0.008636831275720165	0.012080761316872428
2	50.0	0.03550154320987654	0.009781378600823046	0.011409465020576132
2	50.04	0.0382664609053498	0.011718106995884773	0.011854423868312758
2	50.08	0.03910751028806585	0.01371141975308642	0.011440329218106995
2	50.120000000000005	0.04145833333333333	0.015126028806584361	0.012672325102880659
2	50.160000000000004	0.040599279835390946	0.01510030864197531	0.012070473251028807
2	50.2	0.041790123456790125	0.016921296296296295	0.01246656378600823
2	50.24	0.04087448559670782	0.016568930041152265	0.012515432098765432
2	50.28	0.041304012345679014	0.016376028806584363	0.013557098765432098
2	50.32	0.04034722222222222	0.015275205761316872	0.013204732510288066
2	50.36	0.041594650205761315	0.015102880658436214	0.014598765432098766
2	50.4	0.04391718106995885	0.014732510288065843	0.016334876543209878
2	50.44	0.03946502057613169	0.011772119341563785	0.01611111111111111
2	50.480000000000004	0.03854938271604938	0.010797325102880659	0.017944958847736624
2	50.52	0.038094135802469134	0.009580761316872428	0.019665637860082304
2	50.56	0.03844393004115226	0.008145576131687243	0.023117283950617285
2	50.6	0.03594907407407407	0.006491769547325103	0.02379372427983539
2	50.64	0.03902777777777778	0.007327674897119342	0.026887860082304527
2	50.68	0.039333847736625516	0.007536008230452675	0.027443415637860083
2	50.72	0.048449074074074075	0.01212448559670782	0.030180041152263373
2	50.76	0.052170781893004115	0.01099537037037037	0.032070473251028804
2	50.800000000000004	0.056373456790123455	0.010218621399176954	0.0351929012345679
2	50.84	0.05710390946502058	0.009922839506172839	0.03672325102880659
2	50.88	0.06546553497942387	0.013019547325102881	0.04043724279835391
2	50.92	0.05638631687242798	0.008047839506172839	0.04033179012345679
2	50.96	0.0562011316872428	0.008855452674897119	0.03935956790123457
2	51.0	0.05410493827160494	0.007965534979423868	0.038297325102880656
2	51.04	0.05289094650205761	0.008127572016460905	0.03648662551440329
2	51.08	0.051103395061728396	0.007335390946502058	0.03537037037037037
2	51.120000000000005	0.048382201646090535	0.006396604938271605	0.033094135802469136
2	51.160000000000004	0.047193930041152264	0.00643775720164609	0.031157407407407408
2	51.2	0.0424048353909465	0.0046270576131687245	0.028132716049382715
2	51.24	0.04006944444444444	0.005383230452674897	0.025704732510288066
2	51.28	0.03540123456790124	0.005097736625514404	0.02194701646090535
2	51.32	0.031154835390946503	0.005488683127572017	0.018526234567901236
2	51.36	0.0327391975308642	0.006790123456790123	0.016795267489711933
2	51.4	0.021075102880658437	0.004048353909465021	0.012142489711934157
2	51.44	0.020920781893004115	0.007132201646090535	0.008950617283950617
2	51.480000000000004	0.021458333333333333	0.009344135802469136	0.008135288065843621
2	51.52	0.018814300411522634	0.011422325102880658	0.0030787037037037037
2	51.56	0.018006687242798355	0.01209104938271605	0.0020396090534979426
2	51.6	0.019917695473251028	0.012327674897119341	0.00360082304526749
2	51.64	0.023055555555555555	0.01184156378600823	0.006743827160493827
2	51.68	0.03016718106995885	0.012597736625514402	0.01213477366255144
2	51.72	0.03223508230452675	0.011885288065843621	0.014390432098765431
2	51.76	0.03867283950617284	0.012842078189300412	0.019025205761316874
2	51.800000000000004	0.03834362139917696	0.012556584362139918	0.019174382716049383
2	51.84	0.04864197530864198	0.014843106995884774	0.023515946502057614
2	51.88	0.03895833333333333	0.010717592592592593	0.020231481481481482
2	51.92	0.041059670781893	0.009161522633744855	0.02323559670781893
2	51.96	0.04128858024691358	0.007083333333333333	0.024573045267489713
2	52.0	0.045372942386831275	0.006728395061728395	0.029099794238683127
2	52.04	0.04436728395061729	0.006918724279835391	0.028533950617283952
2	52.08	0.045661008230452674	0.007883230452674897	0.028744855967078188
2	52.120000000000005	0.04784465020576132	0.008603395061728395	0.029940843621399177
2	52.160000000000004	0.0489917695473251	0.008845164609053498	0.029984567901234566
2	52.2	0.04940843621399177	0.009573045267489711	0.028930041152263376
2	52.24	0.0459619341563786	0.008922325102880659	0.026818415637860082
2	52.28	0.045578703703703705	0.009228395061728395	0.026319444444444444
2	52.32	0.047950102880658436	0.00986111111111111	0.026589506172839505
2	52.36	0.038922325102880656	0.006712962962962963	0.023814300411522635
2	52.4	0.03379115226337449	0.005609567901234568	0.021666666666666667
2	52.44	0.0317309670781893	0.005131172839506173	0.021219135802469136
2	52.480000000000004	0.028680555555555556	0.004382716049382716	0.019493312757201647
2	52.52	0.029809670781893005	0.00426440329218107	0.02081275720164609
2	52.56	0.028387345679012344	0.0037834362139917694	0.020617283950617283
2	52.6	0.026877572016460904	0.0025848765432098767	0.020949074074074075
2	52.64	0.024645061728395062	0.001903292181069959	0.01944187242798354
2	52.68	0.022291666666666668	0.0016023662551440329	0.017361111111111112
2	52.72	0.022296810699588478	0.0014300411522633744	0.017888374485596707
2	52.76	0.02060956790123457	0.00038837448559670784	0.01733281893004115
2	52.800000000000004	0.029603909465020575	0.003148148148148148	0.019719650205761316
2	52.84	0.019238683127572015	0.00024434156378600825	0.015524691358024692
2	52.88	0.01871656378600823	0.0009670781893004115	0.014508744855967079
2	52.92	0.016903292181069958	0.00014917695473251028	0.014066358024691358
2	52.96	0.017554012345679014	0.0005401234567901234	0.014508744855967079
2	53.0	0.015943930041152264	0.00017746913580246913	0.01426440329218107
2	53.04	0.0146630658436214	0.0003112139917695473	0.01313528806584362
2	53.08	0.01580246913580247	0.00045781893004115225	0.014066358024691358
2	53.120000000000005	0.014508744855967079	0.0001594650205761317	0.013166152263374486
2	53.160000000000004	0.014609053497942387	9.259259259259259e-05	0.013137860082304527
2	53.2	0.013518518518518518	3.08641975308642e-05	0.01242283950617284
2	53.24	0.013559670781893005	0.00032407407407407406	0.011700102880658435
2	53.28	0.020763888888888887	0.002065329218106996	0.014891975308641975
2	53.32	0.014593621399176955	8.487654320987654e-05	0.013261316872427983
2	53.36	0.01467849794238683	3.60082304526749e-05	0.013482510288065843
2	53.4	0.014837962962962963	0.00027520576131687244	0.013294753086419753
2	53.44	0.013420781893004115	3.60082304526749e-05	0.012348251028806585
2	53.480000000000004	0.011746399176954733	0.0001286008230452675	0.010588991769547326
2	53.52	0.00912551440329218	7.458847736625514e-05	0.008027263374485597
2	53.56	0.007332818930041152	6.430041152263375e-05	0.006345164609053498
2	53.6	0.006069958847736625	0.00010288065843621399	0.004979423868312757
2	53.64	0.005097736625514404	0.00010030864197530864	0.004331275720164609
2	53.68	0.005270061728395062	0.00014917695473251028	0.004092078189300411
2	53.72	0.0058461934156378605	0.00022376543209876544	0.0042824074074074075
2	53.76	0.014843106995884774	0.0025694444444444445	0.006661522633744856
2	53.800000000000004	0.008690843621399177	0.0008101851851851852	0.0035905349794238682
2	53.84	0.012283950617283951	0.0020781893004115227	0.004107510288065844
2	53.88	0.011568930041152264	0.0020910493827160496	0.0025308641975308644
2	53.92	0.015550411522633745	0.0033256172839506173	0.00356738683127572
2	53.96	0.017075617283950618	0.002962962962962963	0.003389917695473251
2	54.0	0.020262345679012347	0.0037011316872427986	0.004619341563786008
2	54.04	0.021383744855967078	0.003654835390946502	0.005295781893004115
2	54.08	0.021152263374485596	0.00400462962962963	0.0042592592592592595
2	54.120000000000005	0.022183641975308643	0.004045781893004115	0.006231995884773663
2	54.160000000000004	0.020925925925925924	0.00408179012345679	0.0064789094650205764
2	54.2	0.019272119341563785	0.004045781893004115	0.006172839506172839
2	54.24	0.022806069958847736	0.005496399176954733	0.00775977366255144
2	54.28	0.014074074074074074	0.003117283950617284	0.004606481481481481
2	54.32	0.012806069958847737	0.0028497942386831276	0.004045781893004115
2	54.36	0.015902777777777776	0.003155864197530864	0.007379115226337448
2	54.4	0.017965534979423867	0.002816358024691358	0.0095190329218107
2	54.44	0.023271604938271604	0.0038348765432098765	0.01316872427983539
2	54.480000000000004	0.0241820987654321	0.003436213991769547	0.014560185185185185
2	54.52	0.026854423868312757	0.004840534979423868	0.016273148148148148
2	54.56	0.028132716049382715	0.004431584362139918	0.017394547325102882
2	54.6	0.03397890946502058	0.005861625514403292	0.021147119341563787
2	54.64	0.0371167695473251	0.006530349794238683	0.02335648148148148
2	54.68	0.0376440329218107	0.0073302469135802465	0.024107510288065844
2	54.72	0.04434413580246913	0.010761316872427984	0.023724279835390945
2	54.76	0.03810956790123457	0.006810699588477367	0.02210648148148148
2	54.800000000000004	0.04275462962962963	0.007646604938271605	0.024567901234567903
2	54.84	0.03872685185185185	0.0058461934156378605	0.02474022633744856
2	54.88	0.034498456790123457	0.005056584362139917	0.022844650205761315
2	54.92	0.02771090534979424	0.0036213991769547325	0.018425925925925925
2	54.96	0.025388374485596707	0.004174382716049383	0.016612654320987654
2	55.0	0.02181841563786008	0.0029758230452674897	0.014691358024691358
2	55.04	0.020159465020576132	0.00334619341563786	0.01275462962962963
2	55.08	0.01622942386831276	0.0020344650205761316	0.010838477366255143
2	55.120000000000005	0.013233024691358024	0.0016743827160493826	0.008855452674897119
2	55.160000000000004	0.012003600823045267	0.001815843621399177	0.008112139917695473
2	55.2	0.021087962962962965	0.00551440329218107	0.010095164609053497
2	55.24	0.012592592592592593	0.0038348765432098765	0.007314814814814815
2	55.28	0.01517232510288066	0.006152263374485597	0.00753343621399177
2	55.32	0.018924897119341564	0.008443930041152263	0.009205246913580246
2	55.36	0.02011059670781893	0.008986625514403292	0.009858539094650206
2	55.4	0.022309670781893005	0.009290123456790124	0.010779320987654321
2	55.44	0.02242283950617284	0.008873456790123456	0.010709876543209877
2	55.480000000000004	0.022795781893004116	0.007847222222222222	0.011201131687242799
2	55.52	0.021738683127572017	0.007121913580246914	0.010149176954732511
2	55.56	0.019912551440329218	0.006761831275720165	0.008443930041152263
2	55.6	0.015799897119341565	0.005285493827160494	0.006311728395061728
2	55.64	0.014976851851851852	0.005154320987654321	0.004521604938271605
2	55.68	0.022088477366255143	0.006823559670781893	0.0074099794238683125
2	55.72	0.015902777777777776	0.004693930041152264	0.005596707818930041
2	55.76	0.020920781893004115	0.007085905349794239	0.007821502057613169
2	55.800000000000004	0.026895576131687242	0.009140946502057613	0.011378600823045268
2	55.84	0.03476851851851852	0.011790123456790123	0.016159979423868313
2	55.88	0.03746913580246913	0.01338477366255144	0.017744341563786008
2	55.92	0.038786008230452675	0.01345164609053498	0.01902777777777778
2	55.96	0.03636059670781893	0.013292181069958848	0.016949588477366256
2	56.0	0.034791666666666665	0.0127880658436214	0.014863683127572016
2	56.04	0.03068415637860082	0.010357510288065844	0.012016460905349795
2	56.08	0.028199588477366255	0.00886059670781893	0.010234053497942387
2	56.120000000000005	0.023968621399176954	0.006774691358024692	0.008209876543209876
2	56.160000000000004	0.029963991769547324	0.007453703703703704	0.010763888888888889
2	56.2	0.018662551440329217	0.0037319958847736624	0.006970164609053498
2	56.24	0.013420781893004115	0.0020267489711934157	0.005262345679012345
2	56.28	0.011556069958847736	0.0027083333333333334	0.003713991769547325
2	56.32	0.00753858024691358	0.0018184156378600823	0.0029861111111111113
2	56.36	0.0086059670781893	0.0017001028806584361	0.004801954732510288
2	56.4	0.0067078189300411525	0.0004243827160493827	0.004614197530864198
2	56.44	0.008166152263374485	0.000985082304526749	0.005715020576131687
2	56.480000000000004	0.0068930041152263375	0.0004886831275720165	0.0052263374485596705
2	56.52	0.008636831275720165	0.0010905349794238684	0.005192901234567901
2	56.56	0.0075	0.0011496913580246913	0.004573045267489712
2	56.6	0.0071810699588477364	0.0012268518518518518	0.004048353909465021
2	56.64	0.013058127572016461	0.0029732510288065844	0.005928497942386831
2	56.68	0.005483539094650206	0.0003112139917695473	0.003335905349794239
2	56.72	0.007358539094650206	0.0008230452674897119	0.004071502057613169
2	56.76	0.006049382716049383	0.0006224279835390946	0.0038503086419753086
2	56.800000000000004	0.0070190329218106995	0.0009876543209876543	0.004130658436213992
2	56.84	0.003999485596707819	0.0008924897119341564	0.002330246913580247
2	56.88	0.00573559670781893	0.001610082304526749	0.0021270576131687245
2	56.92	0.004382716049382716	0.0008873456790123457	0.001324588477366255
2	56.96	0.005954218106995885	0.001352880658436214	0.0019007201646090534
2	57.0	0.0046039094650205765	0.000668724279835391	0.0015483539094650206
2	57.04	0.00503858024691358	0.0011574074074074073	0.0019444444444444444
2	57.08	0.0033024691358024692	0.00019804526748971193	0.0009465020576131687
2	57.120000000000005	0.01397119341563786	0.0032407407407407406	0.004843106995884774
2	57.160000000000004	0.004025205761316873	0.0003446502057613169	0.0005761316872427984
2	57.2	0.005313786008230453	0.0009336419753086419	0.001000514403292181
2	57.24	0.004843106995884774	0.0006301440329218107	0.0009207818930041152
2	57.28	0.004588477366255144	0.0008513374485596708	0.0006327160493827161
2	57.32	0.005825617283950617	0.000830761316872428	0.001352880658436214
2	57.36	0.0048353909465020575	0.0006610082304526749	0.0008770576131687243
2	57.4	0.00628858024691358	0.0012525720164609053	0.0009645061728395061
2	57.44	0.004369855967078189	0.0005967078189300411	0.0006018518518518519
2	57.480000000000004	0.005560699588477366	0.0009002057613168725	0.0008564814814814815
2	57.52	0.004197530864197531	0.00046810699588477366	0.0007844650205761317
2	57.56	0.0061574074074074074	0.0010236625514403292	0.0016049382716049382
2	57.6	0.012178497942386832	0.002764917695473251	0.0035056584362139916
2	57.64	0.005691872427983539	0.0004603909465020576	0.0016769547325102881
2	57.68	0.006154835390946502	0.000573559670781893	0.0021887860082304526
2	57.72	0.0069624485596707815	0.0007484567901234568	0.002690329218106996
2	57.76	0.006270576131687243	0.0005529835390946502	0.002381687242798354
2	57.800000000000004	0.0054809670781893	0.000676440329218107	0.002103909465020576
2	57.84	0.005393518518518519	0.000992798353909465	0.0016975308641975309
2	57.88	0.0034156378600823044	0.0006224279835390946	0.000985082304526749
2	57.92	0.004112654320987654	0.0005375514403292181	0.0012474279835390947
2	57.96	0.0029372427983539095	0.00020833333333333335	0.0013065843621399176
2	58.0	0.00466820987654321	0.00045781893004115225	0.0024794238683127573
2	58.04	0.0034799382716049383	0.00024434156378600825	0.002142489711934156
2	58.08	0.012983539094650207	0.0033024691358024692	0.00489454732510288
2	58.120000000000005	0.0027340534979423867	0.0002109053497942387	0.002029320987654321
2	58.160000000000004	0.005059156378600823	0.0003369341563786008	0.002749485596707819
2	58.2	0.005321502057613169	0.00020318930041152264	0.0037885802469135805
2	58.24	0.00805298353909465	0.00029063786008230453	0.005853909465020576
2	58.28	0.008587962962962962	0.00020061728395061727	0.00636059670781893
2	58.32	0.009840534979423868	0.0001800411522633745	0.007595164609053498
2	58.36	0.01059156378600823	0.00019032921810699588	0.008698559670781893
2	58.4	0.009940843621399176	1.2860082304526749e-05	0.008431069958847737
2	58.44	0.01087962962962963	4.886831275720165e-05	0.008927469135802469
2	58.480000000000004	0.010555555555555556	4.886831275720165e-05	0.008199588477366255
2	58.52	0.013708847736625514	0.00014917695473251028	0.010270061728395062
2	58.56	0.020560699588477366	0.0020601851851851853	0.012554012345679013
2	58.6	0.015681584362139917	0.00029063786008230453	0.011013374485596708
2	58.64	0.016345164609053497	0.000787037037037037	0.011409465020576132
2	58.68	0.01823045267489712	0.0005092592592592592	0.012919238683127571
2	58.72	0.01743827160493827	0.00042695473251028805	0.012222222222222223
2	58.76	0.01773405349794239	0.0006430041152263374	0.011813271604938272
2	58.800000000000004	0.015550411522633745	0.0005041152263374485	0.010095164609053497
2	58.84	0.0160570987654321	0.0006069958847736626	0.010082304526748971
2	58.88	0.014894547325102881	0.0013065843621399176	0.007726337448559671
2	58.92	0.01250514403292181	0.0017001028806584361	0.004609053497942387
2	58.96	0.015164609053497943	0.003654835390946502	0.005061728395061729
2	59.0	0.01452417695473251	0.003755144032921811	0.00434156378600823
2	59.04	0.024681069958847737	0.008004115226337448	0.007767489711934156
2	59.08	0.01787551440329218	0.006427469135802469	0.005558127572016461
2	59.120000000000005	0.021000514403292182	0.00911522633744856	0.006833847736625515
2	59.160000000000004	0.01965792181069959	0.010074588477366255	0.006036522633744856
2	59.2	0.021185699588477366	0.012109053497942387	0.006610082304526749
2	59.24	0.01977880658436214	0.012219650205761316	0.005895061728395061
2	59.28	0.02064300411522634	0.012806069958847737	0.005997942386831275
2	59.32	0.02052469135802469	0.012319958847736626	0.0062037037037037035
2	59.36	0.019501028806584362	0.01227880658436214	0.005380658436213992
2	59.4	0.020727880658436212	0.013474794238683127	0.004699074074074074
2	59.44	0.017993827160493827	0.012160493827160494	0.0032767489711934155
2	59.480000000000004	0.017060185185185185	0.010671296296296297	0.0033436213991769547
2	59.52	0.0213940329218107	0.009619341563786007	0.007116769547325103
2	59.56	0.013045267489711933	0.005324074074074074	0.005838477366255144
2	59.6	0.010342078189300411	0.0031661522633744856	0.005689300411522634
2	59.64	0.007705761316872428	0.0019110082304526748	0.003996913580246913
2	59.68	0.004632201646090535	0.0025411522633744855	0.0014814814814814814
2	59.72	0.006183127572016461	0.0025308641975308644	0.0024588477366255146
2	59.76	0.008065843621399177	0.002229938271604938	0.004742798353909465
2	59.800000000000004	0.012008744855967078	0.0020550411522633743	0.006900720164609054
2	59.84	0.014254115226337448	0.0017463991769547326	0.009351851851851853
2	59.88	0.018631687242798355	0.0025308641975308644	0.011280864197530865
2	59.92	0.01976851851851852	0.0025900205761316872	0.013132716049382716
2	59.96	0.021401748971193416	0.0023482510288065843	0.014832818930041153
2	60.0	0.030877057613168724	0.004951131687242798	0.01833590534979424
2	60.04	0.021916152263374487	0.0010339506172839506	0.016975308641975308
2	60.08	0.025025720164609053	0.002420267489711934	0.018631687242798355
2	60.120000000000005	0.02193158436213992	0.0011059670781893003	0.017541152263374486
2	60.160000000000004	0.019997427983539096	0.0011239711934156378	0.015887345679012347
2	60.2	0.015964506172839506	0.000558127572016461	0.013608539094650205
2	60.24	0.013266460905349794	0.00084619341563786	0.011502057613168724
2	60.28	0.009616769547325103	0.00015174897119341564	0.008870884773662551
2	60.32	0.009560185185185185	0.0007690329218106996	0.007641460905349794
2	60.36	0.010149176954732511	0.0009490740740740741	0.0077880658436213996
2	60.4	0.010825617283950617	0.000558127572016461	0.00886059670781893
2	60.44	0.009688786008230452	0.00037294238683127575	0.007703189300411523
2	60.480000000000004	0.017353395061728394	0.0029140946502057615	0.00984567901234568
2	60.52	0.010015432098765433	0.0002623456790123457	0.007939814814814814
2	60.56	0.009364711934156379	0.00021347736625514403	0.00789866255144033
2	60.6	0.011198559670781894	0.0007124485596707819	0.009459876543209877
2	60.64	0.009709362139917695	0.00012088477366255144	0.008809156378600823
2	60.68	0.009470164609053498	0.0009182098765432099	0.007561728395061728
2	60.72	0.0076851851851851855	0.0006275720164609053	0.006347736625514403
2	60.76	0.007281378600823046	0.0006352880658436214	0.006031378600823045
2	60.800000000000004	0.004552469135802469	0.0003909465020576132	0.0038143004115226337
2	60.84	0.0022685185185185187	0.0005632716049382716	0.001376028806584362
2	60.88	0.002196502057613169	9.259259259259259e-05	0.001368312757201646
2	60.92	0.0032896090534979424	0.0003266460905349794	0.002551440329218107
2	60.96	0.012808641975308642	0.0031121399176954733	0.005959362139917696
2	61.0	0.0033256172839506173	2.8292181069958848e-05	0.003073559670781893
2	61.04	0.0036342592592592594	7.20164609053498e-05	0.0032304526748971195
2	61.08	0.002204218106995885	2.8292181069958848e-05	0.0020859053497942386
2	61.120000000000005	0.0026208847736625515	0.0001594650205761317	0.002196502057613169
2	61.160000000000004	0.0011342592592592593	0.00017232510288065845	0.0008513374485596708
2	61.2	0.001051954732510288	0.0001234567901234568	0.0005478395061728395
2	61.24	0.0010108024691358026	5.915637860082304e-05	0.0005324074074074074
2	61.28	0.001903292181069959	0.00015689300411522632	0.00147119341563786
2	61.32	0.001448045267489712	3.08641975308642e-05	0.0012885802469135802
2	61.36	0.0014454732510288065	0.0001080246913580247	0.0011959876543209877
2	61.4	0.0013631687242798354	0.00017232510288065845	0.0007973251028806584
2	61.44	0.010308641975308641	0.00294238683127572	0.003675411522633745
2	61.480000000000004	0.0009516460905349795	8.487654320987654e-05	0.0005452674897119342
2	61.52	0.0007664609053497942	3.3436213991769545e-05	0.0005941358024691358
2	61.56	0.0013425925925925925	0.00017746913580246913	0.0007973251028806584
2	61.6	0.00113940329218107	0.00012602880658436213	0.0005324074074074074
2	61.64	0.0016023662551440329	0.00042695473251028805	0.0006893004115226338
2	61.68	0.0008281893004115226	3.3436213991769545e-05	0.0005015432098765432
2	61.72	0.0016460905349794238	9.516460905349794e-05	0.0009336419753086419
2	61.76	0.0017283950617283952	8.487654320987654e-05	0.0012628600823045267
2	61.800000000000004	0.001970164609053498	0.00015689300411522632	0.0013734567901234568
2	61.84	0.0016435185185185185	7.973251028806585e-05	0.0012551440329218106
2	61.88	0.0020781893004115227	0.0001748971193415638	0.00147119341563786
2	61.92	0.009799382716049384	0.0021862139917695473	0.004925411522633745
2	61.96	0.0036651234567901233	5.401234567901235e-05	0.0033796296296296296
2	62.0	0.007716049382716049	0.00013374485596707818	0.006265432098765432
2	62.04	0.012273662551440329	3.08641975308642e-05	0.010246913580246913
2	62.08	0.01986111111111111	7.973251028806585e-05	0.01674125514403292
2	62.120000000000005	0.0247608024691358	2.05761316872428e-05	0.02168724279835391
2	62.160000000000004	0.030887345679012346	4.11522633744856e-05	0.027011316872427985
2	62.2	0.03260030864197531	5.1440329218107e-06	0.02862911522633745
2	62.24	0.035414094650205764	2.5720164609053497e-05	0.031085390946502058
2	62.28	0.035198045267489715	7.71604938271605e-06	0.030671296296296297
2	62.32	0.03588734567901235	0.00010545267489711934	0.03083590534979424
2	62.36	0.03488425925925926	3.60082304526749e-05	0.03051954732510288
2	62.4	0.042934670781893	0.0026286008230452674	0.032898662551440326
2	62.440000000000005	0.031563786008230454	5.6584362139917696e-05	0.028194444444444446
2	62.480000000000004	0.028863168724279836	8.23045267489712e-05	0.02640946502057613
2	62.52	0.027165637860082303	0.00015174897119341564	0.025506687242798354
2	62.56	0.02662551440329218	0.0001286008230452675	0.025141460905349793
2	62.6	0.02630401234567901	0.00022633744855967078	0.024411008230452676
2	62.64	0.027016460905349794	0.0002469135802469136	0.024133230452674896
2	62.68	0.027343106995884773	0.00020061728395061727	0.02352880658436214
2	62.72	0.02565329218106996	0.00021347736625514403	0.021846707818930042
2	62.76	0.025131172839506173	0.0002777777777777778	0.02148148148148148
2	62.800000000000004	0.0241820987654321	0.0001388888888888889	0.021147119341563787
2	62.84	0.026015946502057612	0.00015432098765432098	0.023477366255144034
2	62.88	0.0328832304526749	0.0016023662551440329	0.027824074074074074
2	62.92	0.032196502057613166	0.00010030864197530864	0.0303369341563786
2	62.96	0.03258744855967078	0.0001388888888888889	0.029863683127572017
2	63.0	0.035275205761316875	8.23045267489712e-05	0.031646090534979424
2	63.04	0.03939043209876543	3.8580246913580246e-05	0.0351440329218107
2	63.08	0.039691358024691356	0.00022890946502057612	0.0351440329218107
2	63.120000000000005	0.038503086419753085	0.0001748971193415638	0.033883744855967075
2	63.160000000000004	0.034722222222222224	0.0002777777777777778	0.03016460905349794
2	63.2	0.0327391975308642	0.0005864197530864197	0.027806069958847737
2	63.24	0.02849022633744856	0.00022890946502057612	0.024323559670781893
2	63.28	0.02392232510288066	0.00042695473251028805	0.01976337448559671
2	63.32	0.01891460905349794	0.0007664609053497942	0.015012860082304527
2	63.36	0.024719650205761317	0.003374485596707819	0.015501543209876543
2	63.4	0.014732510288065843	0.001008230452674897	0.011193415637860082
2	63.440000000000005	0.011453189300411523	0.0011805555555555556	0.008271604938271605
2	63.480000000000004	0.009997427983539095	0.002132201646090535	0.006694958847736626
2	63.52	0.009799382716049384	0.0019007201646090534	0.0065715020576131685
2	63.56	0.00966820987654321	0.0018029835390946502	0.006430041152263375
2	63.6	0.0076851851851851855	0.0013477366255144033	0.0050874485596707816
2	63.64	0.007762345679012346	0.0015792181069958849	0.004683641975308642
2	63.68	0.004426440329218107	0.0012962962962962963	0.0019881687242798356
2	63.72	0.005241769547325103	0.0021013374485596707	0.0016306584362139917
2	63.76	0.004899691358024692	0.002067901234567901	0.001491769547325103
2	63.800000000000004	0.007584876543209876	0.0027597736625514404	0.0031790123456790125
2	63.84	0.016898148148148148	0.005102880658436214	0.007402263374485597
2	63.88	0.011087962962962963	0.0028600823045267488	0.006347736625514403
2	63.92	0.011525205761316873	0.0029501028806584364	0.007067901234567901
2	63.96	0.01459619341563786	0.0032175925925925926	0.009475308641975308
2	64.0	0.01559156378600823	0.002741769547325103	0.010874485596707818
2	64.04	0.016810699588477366	0.0019830246913580245	0.013153292181069958
2	64.08	0.018194444444444444	0.001669238683127572	0.015321502057613168
2	64.12	0.016790123456790124	0.0011188271604938272	0.014812242798353909
2	64.16	0.020218621399176955	0.0007536008230452675	0.018377057613168723
2	64.2	0.019727366255144034	9.516460905349794e-05	0.01905349794238683
2	64.24	0.02119598765432099	0.00010288065843621399	0.020416666666666666
2	64.28	0.019511316872427985	4.372427983539095e-05	0.01890946502057613
2	64.32000000000001	0.02868312757201646	0.0025925925925925925	0.02220679012345679
2	64.36	0.019411008230452675	0.00010030864197530864	0.018204732510288067
2	64.4	0.019344135802469135	0.0004655349794238683	0.017708333333333333
2	64.44	0.018032407407407407	0.001095679012345679	0.01594650205761317
2	64.48	0.01693158436213992	0.0009439300411522634	0.014933127572016461
2	64.52	0.015059156378600823	0.0009542181069958848	0.012816358024691358
2	64.56	0.01350051440329218	0.0005092592592592592	0.011386316872427983
2	64.6	0.0128369341563786	0.0007047325102880658	0.010056584362139917
2	64.64	0.012703189300411522	0.00022376543209876544	0.008847736625514403
2	64.68	0.01671553497942387	0.0013091563786008231	0.00841820987654321
2	64.72	0.0176440329218107	0.0011856995884773664	0.006993312757201646
2	64.76	0.02047582304526749	0.002852366255144033	0.008016975308641976
2	64.8	0.024439300411522633	0.004675925925925926	0.009079218106995884
2	64.84	0.016553497942386832	0.003233024691358025	0.006831275720164609
2	64.88	0.01672067901234568	0.003449074074074074	0.005920781893004115
2	64.92	0.016455761316872427	0.0037242798353909466	0.005653292181069959
2	64.96000000000001	0.010974794238683128	0.0024742798353909463	0.00456275720164609
2	65.0	0.010434670781893004	0.0016666666666666668	0.00386059670781893
2	65.04	0.009526748971193415	0.000830761316872428	0.0035570987654320986
2	65.08	0.0074331275720164606	0.0013220164609053498	0.002854938271604938
2	65.12	0.009580761316872428	0.0021604938271604936	0.0034053497942386833
2	65.16	0.005820473251028807	0.0008693415637860083	0.0025205761316872428
2	65.2	0.00628858024691358	0.0008281893004115226	0.0034207818930041154
2	65.24	0.005043724279835391	0.0007896090534979424	0.0020344650205761316
2	65.28	0.013922325102880658	0.003539094650205761	0.00533179012345679
2	65.32000000000001	0.004074074074074074	0.0004989711934156379	0.002183641975308642
2	65.36	0.005666152263374485	0.0006147119341563787	0.003413065843621399
2	65.4	0.004164094650205761	0.00045781893004115225	0.0030504115226337447
2	65.44	0.007314814814814815	0.0009953703703703704	0.0048816872427983535
2	65.48	0.006959876543209877	0.0009490740740740741	0.004819958847736626
2	65.52	0.008369341563786008	0.0005169753086419753	0.005462962962962963
2	65.56	0.010092592592592592	0.0011651234567901234	0.005257201646090535
2	65.6	0.009683641975308643	0.0013734567901234568	0.0048122427983539095
2	65.64	0.00956275720164609	0.0014969135802469136	0.005270061728395062
2	65.68	0.007620884773662551	0.0011188271604938272	0.004920267489711934
2	65.72	0.00768775720164609	0.0011419753086419754	0.0046502057613168725
2	65.76	0.01664866255144033	0.0037705761316872426	0.007422839506172839
2	65.8	0.00886059670781893	0.0012294238683127573	0.005910493827160494
2	65.84	0.01091820987654321	0.0013271604938271606	0.006826131687242798
2	65.88	0.011054526748971193	0.0008024691358024691	0.008143004115226338
2	65.92	0.009732510288065844	0.0003343621399176955	0.00793724279835391
2	65.96000000000001	0.011823559670781893	0.0015303497942386831	0.008701131687242798
2	66.0	0.009655349794238682	0.0013168724279835392	0.007247942386831276
2	66.04	0.010447530864197531	0.0027829218106995885	0.0064094650205761316
2	66.08	0.01165380658436214	0.003631687242798354	0.005774176954732511
2	66.12	0.013474794238683127	0.005401234567901234	0.004104938271604938
2	66.16	0.019521604938271604	0.00709619341563786	0.0034002057613168723
2	66.2	0.021424897119341563	0.007139917695473251	0.0020396090534979426
2	66.24	0.031489197530864196	0.01025977366255144	0.005941358024691358
2	66.28	0.021517489711934155	0.007998971193415638	0.00125
2	66.32000000000001	0.021527777777777778	0.008551954732510287	0.0024974279835390948
2	66.36	0.0173559670781893	0.007996399176954733	0.00051440329218107
2	66.4	0.017813786008230453	0.00808641975308642	0.0018106995884773663
2	66.44	0.014511316872427984	0.006648662551440329	0.0011059670781893003
2	66.48	0.01433641975308642	0.006509773662551441	0.0014609053497942387
2	66.52	0.011787551440329218	0.0048688271604938275	0.0010853909465020576
2	66.56	0.012844650205761317	0.00488940329218107	0.0015715020576131688
2	66.6	0.01254372427983539	0.004079218106995885	0.001903292181069959
2	66.64	0.012695473251028806	0.00459104938271605	0.0019187242798353909
2	66.68	0.011893004115226338	0.0042258230452674895	0.0014326131687242799
2	66.72	0.016661522633744857	0.005015432098765432	0.0040406378600823046
2	66.76	0.007391975308641975	0.0017618312757201645	0.001412037037037037
2	66.8	0.006268004115226338	0.0019187242798353909	0.0009027777777777777
2	66.84	0.006553497942386831	0.0016229423868312758	0.0013477366255144033
2	66.88	0.004117798353909465	0.0010030864197530865	0.0002803497942386831
2	66.92	0.004827674897119341	0.0011008230452674897	0.0004063786008230453
2	66.96000000000001	0.003906893004115226	0.00022890946502057612	0.000779320987654321
2	67.0	0.007219650205761317	0.0009902263374485596	0.0025848765432098767
2	67.04	0.007536008230452675	0.0006430041152263374	0.0036445473251028805
2	67.08	0.011620370370370371	0.0014171810699588477	0.005964506172839506
2	67.12	0.012438271604938272	0.0016820987654320987	0.0068364197530864194
2	67.16	0.012890946502057613	0.0006610082304526749	0.007818930041152264
2	67.2	0.022296810699588478	0.003572530864197531	0.011522633744855968
2	67.24	0.013302469135802469	0.0006378600823045268	0.0083179012345679
2	67.28	0.013948045267489712	0.0006532921810699588	0.00875514403292181
2	67.32000000000001	0.012710905349794238	0.0006635802469135803	0.00800925925925926
2	67.36	0.014405864197530864	0.0012628600823045267	0.009066358024691358
2	67.4	0.013731995884773663	0.0005169753086419753	0.009565329218106995
2	67.44	0.017150205761316872	0.0010751028806584362	0.012515432098765432
2	67.48	0.016733539094650206	0.00038837448559670784	0.013271604938271606
2	67.52	0.020228909465020577	0.0011419753086419754	0.015823045267489712
2	67.56	0.01929783950617284	0.0003292181069958848	0.016633230452674896
2	67.6	0.021296296296296296	0.0005504115226337449	0.018189300411522634
2	67.64	0.02210133744855967	0.0004886831275720165	0.019333847736625515
2	67.68	0.03037037037037037	0.003310185185185185	0.02137860082304527
2	67.72	0.020336934156378602	0.0002803497942386831	0.017888374485596707
2	67.76	0.01824074074074074	0.0003112139917695473	0.015640432098765433
2	67.8	0.016489197530864197	0.000779320987654321	0.013593106995884773
2	67.84	0.014323559670781893	0.00029835390946502055	0.012273662551440329
2	67.88	0.013222736625514403	0.0004449588477366255	0.010956790123456791
2	67.92	0.009755658436213992	0.0002494855967078189	0.008240740740740741
2	67.96000000000001	0.007602880658436214	0.0003832304526748971	0.005841049382716049
2	68.0	0.0034670781893004115	4.372427983539095e-05	0.0024151234567901234
2	68.04	0.0034670781893004115	0.0002546296296296296	0.0022402263374485597
2	68.08	0.004233539094650206	0.00016203703703703703	0.003191872427983539
2	68.12	0.004873971193415638	0.0004963991769547325	0.0033641975308641974
2	68.16	0.011748971193415638	0.0021244855967078187	0.005679012345679012
2	68.2	0.003945473251028807	0.00022376543209876544	0.002626028806584362
2	68.24	0.004629629629629629	0.0005529835390946502	0.0026311728395061727
2	68.28	0.003184156378600823	0.0002314814814814815	0.0017463991769547326
2	68.32000000000001	0.0045936213991769545	0.0006147119341563787	0.002080761316872428
2	68.36	0.0037397119341563787	0.00012602880658436213	0.0022479423868312755
2	68.4	0.004753086419753087	0.00031635802469135804	0.0030606995884773663
2	68.44	0.003623971193415638	7.458847736625514e-05	0.0022916666666666667
2	68.48	0.004310699588477366	0.00031378600823045265	0.0027109053497942387
2	68.52	0.0030632716049382716	4.6296296296296294e-05	0.002330246913580247
2	68.56	0.0020036008230452677	0.0001388888888888889	0.0012242798353909465
2	68.60000000000001	0.0005169753086419753	7.71604938271605e-06	0.0003215020576131687
2	68.64	0.008688271604938272	0.0019238683127572017	0.0033641975308641974
2	68.68	0.0015817901234567902	0.00012088477366255144	0.0004166666666666667
2	68.72	0.00319701646090535	0.00036522633744855967	0.0013400205761316872
2	68.76	0.005810185185185186	0.0004655349794238683	0.003263888888888889
2	68.8	0.006993312757201646	0.0005092592592592592	0.004197530864197531
2	68.84	0.010349794238683128	0.0014531893004115226	0.005748456790123457
2	68.88	0.01059156378600823	0.0007690329218106996	0.006738683127572017
2	68.92	0.012970679012345679	0.0011188271604938272	0.008117283950617284
2	68.96000000000001	0.012757201646090535	0.0008513374485596708	0.008554526748971194
2	69.0	0.015496399176954733	0.001154835390946502	0.010756172839506173
2	69.04	0.015825617283950617	0.0007330246913580247	0.011689814814814814
2	69.08	0.017386831275720164	0.001448045267489712	0.012474279835390947
2	69.12	0.02340020576131687	0.0026826131687242797	0.01492798353909465
2	69.16	0.017016460905349796	0.0005761316872427984	0.012857510288065843
2	69.2	0.017085905349794237	0.0008513374485596708	0.012152777777777778
2	69.24	0.017106481481481483	0.0019573045267489713	0.010936213991769547
2	69.28	0.01593364197530864	0.00231738683127572	0.009315843621399178
2	69.32000000000001	0.01477880658436214	0.0021013374485596707	0.008094135802469135
2	69.36	0.014796810699588478	0.002764917695473251	0.00695216049382716
2	69.4	0.013006687242798354	0.0018852880658436213	0.006193415637860082
2	69.44	0.011489197530864198	0.0023199588477366257	0.003909465020576132
2	69.48	0.010303497942386832	0.001440329218106996	0.004382716049382716
2	69.52	0.010496399176954732	0.001903292181069959	0.004030349794238683
2	69.56	0.009097222222222222	0.001743827160493827	0.003284465020576132
2	69.60000000000001	0.019251543209876543	0.005218621399176955	0.006694958847736626
2	69.64	0.0076286008230452675	0.001859567901234568	0.002726337448559671
2	69.68	0.007060185185185185	0.0014943415637860083	0.0026826131687242797
2	69.72	0.007494855967078189	0.0021862139917695473	0.002772633744855967
2	69.76	0.0054809670781893	0.001345164609053498	0.002006172839506173
2	69.8	0.005563271604938271	0.0017232510288065844	0.0019110082304526748
2	69.84	0.004020061728395061	0.0011805555555555556	0.0013194444444444445
2	69.88	0.005054012345679012	0.0012525720164609053	0.0018621399176954733
2	69.92	0.0037988683127572016	0.0008281893004115226	0.001736111111111111
2	69.96000000000001	0.004007201646090535	0.0006558641975308642	0.0021013374485596707
2	70.0	0.0032150205761316874	0.000925925925925926	0.0010493827160493827
2	70.04	0.003413065843621399	0.0007741769547325103	0.0014506172839506173
2	70.08	0.009760802469135802	0.0025282921810699586	0.0036882716049382717
2	70.12	0.0022376543209876544	0.0004320987654320988	0.0008436213991769547
2	70.16	0.0021784979423868315	0.0004938271604938272	0.000977366255144033
2	70.2	0.00305298353909465	0.0005349794238683127	0.001412037037037037
2	70.24	0.002067901234567901	0.0004552469135802469	0.0009825102880658436
2	70.28	0.002088477366255144	0.00048353909465020576	0.0009362139917695473
2	70.32000000000001	0.0024897119341563785	0.0008076131687242799	0.0008101851851851852
2	70.36	0.0013708847736625515	0.00031635802469135804	0.000779320987654321
2	70.4	0.0026414609053497943	0.0004938271604938272	0.0017541152263374487
2	70.44	0.0015766460905349794	0.00014917695473251028	0.0011934156378600822
2	70.48	0.0028652263374485598	0.0006044238683127572	0.0014454732510288065
2	70.52	0.0017489711934156379	0.0002880658436213992	0.0008667695473251029
2	70.56	0.012993827160493828	0.0035570987654320986	0.005074588477366256
2	70.60000000000001	0.0025282921810699586	0.0005889917695473251	0.0010108024691358026
2	70.64	0.0032690329218106997	0.0007124485596707819	0.0013991769547325103
2	70.68	0.002456275720164609	0.0006507201646090535	0.0009233539094650206
2	70.72	0.002463991769547325	0.0006172839506172839	0.000882201646090535
2	70.76	0.0023713991769547327	0.000529835390946502	0.0011316872427983538
2	70.8	0.002587448559670782	0.0010828189300411523	0.0006095679012345679
2	70.84	0.004228395061728395	0.0020550411522633743	0.000925925925925926
2	70.88	0.004007201646090535	0.0019804526748971193	0.00043724279835390947
2	70.92	0.005378086419753086	0.003168724279835391	0.0004166666666666667
2	70.96000000000001	0.004979423868312757	0.003096707818930041	0.00015432098765432098
2	71.0	0.005390946502057613	0.0030478395061728394	0.00039609053497942386
2	71.04	0.011337448559670782	0.004416152263374486	0.002463991769547325
2	71.08	0.0037885802469135805	0.0017926954732510288	0.0006069958847736626
2	71.12	0.0033436213991769547	0.0012911522633744857	0.0005812757201646091
2	71.16	0.0048919753086419755	0.001926440329218107	0.0009747942386831276
2	71.2	0.00397119341563786	0.0018184156378600823	0.00016718106995884774
2	71.24	0.004809670781893004	0.0019830246913580245	0.0006044238683127572
2	71.28	0.00444701646090535	0.001890432098765432	0.0005889917695473251
2	71.32000000000001	0.0035339506172839506	0.0013323045267489711	0.0006481481481481481
2	71.36	0.003698559670781893	0.001574074074074074	0.0003112139917695473
2	71.4	0.0021630658436213993	0.0007973251028806584	0.0002623456790123457
2	71.44	0.00319701646090535	0.0012885802469135802	0.00024434156378600825
2	71.48	0.0020190329218106994	0.0012474279835390947	0.00019290123456790122
2	71.52	0.011193415637860082	0.003917181069958847	0.002736625514403292
2	71.56	0.0013605967078189301	0.00041152263374485596	0.0003575102880658436
2	71.60000000000001	0.0023431069958847737	0.0004218106995884774	0.00048353909465020576
2	71.64	0.0014943415637860083	0.00011831275720164609	0.0002623456790123457
2	71.68	0.002674897119341564	0.0005709876543209877	0.00010030864197530864
2	71.72	0.00294238683127572	0.0004475308641975309	8.487654320987654e-05
2	71.76	0.003513374485596708	0.0006790123456790123	0.00019290123456790122
2	71.8	0.00532664609053498	0.0021733539094650205	0.0006224279835390946
2	71.84	0.004189814814814815	0.001147119341563786	0.0011522633744855968
2	71.88	0.005681584362139918	0.0014454732510288065	0.002425411522633745
2	71.92	0.004709362139917695	0.0005761316872427984	0.0030606995884773663
2	71.96000000000001	0.0059387860082304525	0.000779320987654321	0.004197530864197531
2	72.0	0.012708333333333334	0.0028626543209876545	0.006332304526748971
2	72.04	0.00882716049382716	0.0008641975308641976	0.006792695473251029
2	72.08	0.008762860082304527	0.000573559670781893	0.007013888888888889
2	72.12	0.011262860082304527	0.0012628600823045267	0.008238168724279835
2	72.16	0.011108539094650205	0.0008024691358024691	0.0090380658436214
2	72.2	0.01387088477366255	0.001404320987654321	0.010601851851851852
2	72.24	0.012183641975308641	0.0009722222222222222	0.009858539094650206
2	72.28	0.013747427983539095	0.0008616255144032922	0.011340020576131687
2	72.32000000000001	0.014215534979423869	0.0010108024691358026	0.011453189300411523
2	72.36	0.015226337448559672	0.0009465020576131687	0.012337962962962964
2	72.4	0.017132201646090535	0.0007458847736625515	0.013724279835390946
2	72.44	0.020640432098765434	0.0011728395061728395	0.01618827160493827
2	72.48	0.03291923868312757	0.004251543209876543	0.021453189300411523
2	72.52	0.024961419753086418	0.0015560699588477367	0.020246913580246915
2	72.56	0.02641460905349794	0.002170781893004115	0.020848765432098765
2	72.60000000000001	0.02441358024691358	0.002397119341563786	0.019621913580246914
2	72.64	0.023487654320987653	0.0020267489711934157	0.019117798353909466
2	72.68	0.019699074074074074	0.001206275720164609	0.016594650205761317
2	72.72	0.017193930041152262	0.000787037037037037	0.014868827160493828
2	72.76	0.014840534979423869	0.0011342592592592593	0.012227366255144033
2	72.8	0.013721707818930041	0.0015303497942386831	0.0109130658436214
2	72.84	0.011592078189300411	0.0010056584362139918	0.009390432098765432
2	72.88	0.009161522633744855	0.001242283950617284	0.006983024691358025
2	72.92	0.008191872427983539	0.0013065843621399176	0.0059722222222222225
2	72.96000000000001	0.01364454732510288	0.003436213991769547	0.007062757201646091
2	73.0	0.007492283950617284	0.0014351851851851852	0.005455246913580247
2	73.04	0.007764917695473251	0.0015046296296296296	0.005483539094650206
2	73.08	0.01275462962962963	0.0018415637860082303	0.009588477366255144
2	73.12	0.016247427983539096	0.002021604938271605	0.012507716049382715
2	73.16	0.022193930041152263	0.003387345679012346	0.016296296296296295
2	73.2	0.02266460905349794	0.002955246913580247	0.017440843621399176
2	73.24	0.02683641975308642	0.00393261316872428	0.019804526748971193
2	73.28	0.025506687242798354	0.0034902263374485595	0.01971707818930041
2	73.32000000000001	0.02680298353909465	0.004580761316872428	0.019359567901234567
2	73.36	0.023593106995884773	0.005205761316872428	0.016075102880658436
2	73.4	0.01805298353909465	0.004958847736625515	0.011484053497942386
2	73.44	0.024045781893004114	0.00790380658436214	0.01180812757201646
2	73.48	0.010614711934156378	0.005097736625514404	0.004822530864197531
2	73.52	0.009938271604938272	0.005691872427983539	0.003338477366255144
2	73.56	0.009832818930041152	0.005622427983539095	0.0027623456790123457
2	73.60000000000001	0.012178497942386832	0.0062371399176954735	0.003809156378600823
2	73.64	0.012878086419753087	0.005982510288065844	0.003806584362139918
2	73.68	0.01423611111111111	0.006810699588477367	0.004161522633744856
2	73.72	0.013446502057613169	0.006854423868312757	0.0030118312757201646
2	73.76	0.015594135802469137	0.008094135802469135	0.003184156378600823
2	73.8	0.013258744855967078	0.007515432098765432	0.0017772633744855967
2	73.84	0.014375	0.008909465020576131	0.001337448559670782
2	73.88	0.015064300411522633	0.009987139917695472	0.001198559670781893
2	73.92	0.025997942386831275	0.013104423868312757	0.004701646090534979
2	73.96000000000001	0.019830246913580245	0.010306069958847737	0.002229938271604938
2	74.0	0.021093106995884774	0.009799382716049384	0.0024665637860082305
2	74.04	0.0222119341563786	0.009266975308641975	0.0017849794238683128
2	74.08	0.018791152263374484	0.005118312757201646	0.0013297325102880658
2	74.12	0.01842335390946502	0.004902263374485597	0.0010365226337448559
2	74.16	0.0174511316872428	0.004686213991769547	0.0016280864197530864
2	74.2	0.017638888888888888	0.005344650205761317	0.0018055555555555555
2	74.24	0.013773148148148149	0.004480452674897119	0.0007613168724279835
2	74.28	0.013652263374485597	0.0054783950617283955	0.0007021604938271605
2	74.32000000000001	0.010838477366255143	0.004727366255144033	0.00032407407407407406
2	74.36	0.010498971193415639	0.005	0.0005632716049382716
2	74.4	0.018387345679012346	0.007314814814814815	0.004220679012345679
2	74.44	0.008405349794238683	0.004387860082304526	0.0014094650205761317
2	74.48	0.009984567901234568	0.0036574074074074074	0.003536522633744856
2	74.52	0.009287551440329217	0.0031507201646090535	0.003816872427983539
2	74.56	0.009886831275720164	0.0036136831275720167	0.0039377572016460905
2	74.60000000000001	0.007595164609053498	0.00227880658436214	0.0034079218106995886
2	74.64	0.008073559670781893	0.0030478395061728394	0.002965534979423868
2	74.68	0.005648148148148148	0.002286522633744856	0.001965020576131687
2	74.72	0.005244341563786008	0.0027109053497942387	0.0009130658436213992
2	74.76	0.004084362139917696	0.0024665637860082305	0.0006044238683127572
2	74.8	0.006350308641975309	0.0025771604938271604	0.001154835390946502
2	74.84	0.004578189300411523	0.0011934156378600822	0.0017386831275720165
2	74.88	0.014894547325102881	0.004349279835390947	0.004801954732510288
2	74.92	0.005228909465020576	0.001147119341563786	0.002368827160493827
2	74.96000000000001	0.00713477366255144	0.001376028806584362	0.002142489711934156
2	75.0	0.007608024691358024	0.001507201646090535	0.002597736625514403
2	75.04	0.007271090534979424	0.0012988683127572015	0.0026723251028806586
2	75.08	0.010555555555555556	0.0020498971193415637	0.004621913580246914
2	75.12	0.008207304526748971	0.001507201646090535	0.004241255144032922
2	75.16	0.00867283950617284	0.0013554526748971194	0.005082304526748971
2	75.2	0.0057304526748971196	0.0008076131687242799	0.003855452674897119
2	75.24	0.008284465020576132	0.0009002057613168725	0.005136316872427983
2	75.28	0.011401748971193415	0.0005864197530864197	0.006234567901234568
2	75.32000000000001	0.019326131687242797	0.0011934156378600822	0.011154835390946503
2	75.36	0.02710648148148148	0.003227880658436214	0.01594650205761317
2	75.4	0.020599279835390946	0.0008410493827160494	0.0136059670781893
2	75.44	0.01810185185185185	0.0009542181069958848	0.011669238683127572
2	75.48	0.015131172839506173	0.0016743827160493826	0.00893775720164609
2	75.52	0.014565329218106996	0.0012371399176954732	0.009709362139917695
2	75.56	0.015210905349794239	0.0011522633744855968	0.010393518518518519
2	75.60000000000001	0.015007716049382716	0.0010570987654320988	0.010164609053497942
2	75.64	0.013410493827160494	0.0010236625514403292	0.008281893004115226
2	75.68	0.013294753086419753	0.0011882716049382716	0.00889917695473251
2	75.72	0.011363168724279836	0.0012319958847736626	0.0069161522633744855
2	75.76	0.013179012345679012	0.0015689300411522633	0.007723765432098765
2	75.8	0.0117309670781893	0.0012139917695473252	0.006756687242798354
2	75.84	0.021314300411522633	0.004002057613168724	0.009477880658436215
2	75.88	0.009987139917695472	0.000941358024691358	0.004933127572016461
2	75.92	0.012914094650205762	0.0017695473251028806	0.006417181069958848
2	75.96000000000001	0.009573045267489711	0.0009284979423868312	0.0056275720164609055
2	76.0	0.00838477366255144	0.0005632716049382716	0.005444958847736625
2	76.04	0.0068930041152263375	0.00020576131687242798	0.004663065843621399
2	76.08	0.004629629629629629	0.00010030864197530864	0.0029501028806584364
2	76.12	0.0055941358024691355	0.00013117283950617284	0.002780349794238683
2	76.16	0.003513374485596708	4.6296296296296294e-05	0.0012037037037037038
2	76.2	0.006059670781893004	0.0002777777777777778	0.0025771604938271604
2	76.24	0.004279835390946502	0.0001646090534979424	0.0014531893004115226
2	76.28	0.0059490740740740745	0.0005709876543209877	0.003441358024691358
2	76.32000000000001	0.013881172839506174	0.0027314814814814814	0.005511831275720165
2	76.36	0.007641460905349794	0.00033179012345679014	0.004344135802469136
2	76.4	0.0062371399176954735	0.00014917695473251028	0.004454732510288066
2	76.44	0.007471707818930041	0.0003523662551440329	0.005925925925925926
2	76.48	0.007836934156378601	0.00016718106995884774	0.006517489711934156
2	76.52	0.012155349794238683	0.00022119341563786008	0.010470679012345678
2	76.56	0.016358024691358025	0.00037294238683127575	0.013088991769547325
2	76.60000000000001	0.01827417695473251	0.00038065843621399177	0.015200617283950618
2	76.64	0.021669238683127572	0.0005478395061728395	0.01849022633744856
2	76.68	0.02104423868312757	0.0005632716049382716	0.018701131687242797
2	76.72	0.02407664609053498	0.0004295267489711934	0.020473251028806583
2	76.76	0.022438271604938272	0.000676440329218107	0.018204732510288067
2	76.8	0.03017746913580247	0.003191872427983539	0.019614197530864196
2	76.84	0.017204218106995885	0.0005684156378600823	0.013598251028806584
2	76.88	0.015378086419753086	0.0006532921810699588	0.011715534979423868
2	76.92	0.013770576131687242	0.000558127572016461	0.010900205761316872
2	76.96000000000001	0.014696502057613168	0.0006018518518518519	0.011988168724279836
2	77.0	0.013109567901234569	0.0005889917695473251	0.011306584362139918
2	77.04	0.013163580246913581	0.0005787037037037037	0.01084619341563786
2	77.08	0.011556069958847736	0.0005504115226337449	0.009135802469135803
2	77.12	0.009279835390946503	0.0003343621399176955	0.007322530864197531
2	77.16	0.008868312757201647	0.0007433127572016461	0.0060879629629629626
2	77.2	0.005781893004115226	0.0005812757201646091	0.003647119341563786
2	77.24	0.007142489711934157	0.0010879629629629629	0.004544753086419753
2	77.28	0.0173070987654321	0.00290380658436214	0.010223765432098766
2	77.32000000000001	0.012296810699588477	0.00029835390946502055	0.009989711934156379
2	77.36	0.014426440329218106	0.0005555555555555556	0.011692386831275721
2	77.4	0.01678240740740741	0.00036522633744855967	0.014526748971193416
2	77.44	0.018060699588477367	0.0002494855967078189	0.016334876543209878
2	77.48	0.023112139917695472	0.0002623456790123457	0.0202880658436214
2	77.52	0.025877057613168723	0.0001800411522633745	0.02281635802469136
2	77.56	0.029416152263374486	0.00024434156378600825	0.023945473251028807
2	77.60000000000001	0.03459362139917695	0.0006481481481481481	0.02456275720164609
2	77.64	0.037232510288065845	0.001286008230452675	0.022584876543209877
2	77.68	0.038364197530864196	0.002646604938271605	0.020835905349794237
2	77.72	0.031010802469135804	0.0019598765432098765	0.0158667695473251
2	77.76	0.032111625514403296	0.004454732510288066	0.014912551440329219
2	77.8	0.021944444444444444	0.0013271604938271606	0.012250514403292181
2	77.84	0.021664094650205763	0.001965020576131687	0.014704218106995884
2	77.88	0.021324588477366256	0.001337448559670782	0.015131172839506173
2	77.92	0.019948559670781893	0.0008693415637860083	0.013945473251028807
2	77.96000000000001	0.016592078189300412	0.0011702674897119342	0.012690329218106996
2	78.0	0.02281635802469136	0.001787551440329218	0.01586162551440329
2	78.04	0.027240226337448558	0.0019984567901234567	0.019760802469135804
2	78.08	0.027857510288065844	0.001190843621399177	0.021159979423868314
2	78.12	0.028513374485596706	0.001154835390946502	0.022065329218106996
2	78.16	0.025002572016460906	0.00038580246913580245	0.021563786008230452
2	78.2	0.025511831275720164	0.0011213991769547325	0.021286008230452676
2	78.24	0.03012602880658436	0.003109567901234568	0.021795267489711934
2	78.28	0.02705761316872428	0.0003909465020576132	0.023564814814814816
2	78.32000000000001	0.0282690329218107	0.000522119341563786	0.02440843621399177
2	78.36	0.029513888888888888	0.0006147119341563787	0.025699588477366257
2	78.4	0.03222736625514403	0.0007973251028806584	0.026193415637860082
2	78.44	0.036399176954732514	0.0012114197530864197	0.02896604938271605
2	78.48	0.036463477366255145	0.0008564814814814815	0.029565329218106996
2	78.52	0.03641975308641975	0.0011085390946502058	0.03011574074074074
2	78.56	0.0353858024691358	0.001072530864197531	0.029465020576131686
2	78.60000000000001	0.0350488683127572	0.0003909465020576132	0.02987911522633745
2	78.64	0.03622427983539095	0.0008641975308641976	0.029344135802469137
2	78.68	0.03702417695473251	0.000992798353909465	0.029282407407407406
2	78.72	0.04463220164609053	0.003968621399176955	0.03194701646090535
2	78.76	0.03704732510288066	0.0003420781893004115	0.029552469135802468
2	78.8	0.04092335390946502	0.0015483539094650206	0.030887345679012346
2	78.84	0.03963991769547325	0.0007921810699588477	0.03011059670781893
2	78.88	0.043840020576131684	0.0023199588477366257	0.03090792181069959
2	78.92	0.043420781893004114	0.0018647119341563786	0.030838477366255144
2	78.96000000000001	0.04512088477366255	0.003544238683127572	0.030306069958847735
2	79.0	0.04421296296296296	0.0046270576131687245	0.028876028806584363
2	79.04	0.04385545267489712	0.0059490740740740745	0.028194444444444446
2	79.08	0.04145318930041152	0.006244855967078189	0.026373456790123456
2	79.12	0.04696502057613169	0.007893518518518518	0.026085390946502057
2	79.16	0.05184413580246913	0.00978909465020576	0.025012860082304526
2	79.2	0.05640174897119342	0.011790123456790123	0.02521604938271605
2	79.24	0.050627572016460905	0.009987139917695472	0.023397633744855966
2	79.28	0.04547325102880658	0.00985082304526749	0.0209130658436214
2	79.32000000000001	0.04294753086419753	0.009521604938271606	0.02011059670781893
2	79.36	0.03655349794238683	0.008541666666666666	0.017199074074074075
2	79.4	0.03440329218106996	0.008670267489711935	0.015460390946502058
2	79.44	0.029382716049382716	0.0069624485596707815	0.012659465020576131
2	79.48	0.029171810699588477	0.007312242798353909	0.011448045267489711
2	79.52	0.02352880658436214	0.006147119341563786	0.008263888888888888
2	79.56	0.020434670781893004	0.006761831275720165	0.005622427983539095
2	79.60000000000001	0.018065843621399177	0.00783179012345679	0.0028986625514403294
2	79.64	0.02038837448559671	0.01021604938271605	0.0022093621399176954
2	79.68	0.03179526748971193	0.014138374485596707	0.006342592592592592
2	79.72	0.02761059670781893	0.012253086419753086	0.007554012345679012
2	79.76	0.03249485596707819	0.013706275720164609	0.011427469135802469
2	79.8	0.03222479423868313	0.013163580246913581	0.011911008230452675
2	79.84	0.03567901234567901	0.01382201646090535	0.014071502057613169
2	79.88	0.030985082304526748	0.011157407407407408	0.013559670781893005
2	79.92	0.030915637860082303	0.010465534979423869	0.013261316872427983
2	79.96000000000001	0.025352366255144032	0.0076851851851851855	0.011440329218106995
2	80.0	0.026113683127572018	0.007379115226337448	0.012065329218106996
2	80.04	0.023978909465020577	0.006039094650205762	0.012479423868312757
2	80.08	0.02525462962962963	0.004683641975308642	0.014799382716049383
2	80.12	0.02700874485596708	0.004308127572016461	0.01797067901234568
2	80.16	0.04231738683127572	0.009135802469135803	0.024467592592592593
2	80.2	0.03482253086419753	0.007152777777777778	0.023168724279835393
2	80.24	0.033389917695473254	0.007957818930041152	0.02126800411522634
2	80.28	0.034007201646090536	0.010092592592592592	0.01968364197530864
2	80.32000000000001	0.031003086419753086	0.008984053497942388	0.017641460905349793
2	80.36	0.029866255144032922	0.00985082304526749	0.01496141975308642
2	80.4	0.023621399176954733	0.007474279835390947	0.011934156378600824
2	80.44	0.023531378600823046	0.008348765432098766	0.010113168724279835
2	80.48	0.01843621399176955	0.006875	0.0073173868312757205
2	80.52	0.019182098765432098	0.007736625514403292	0.006862139917695473
2	80.56	0.016936728395061728	0.007353395061728395	0.005540123456790123
2	80.60000000000001	0.01822530864197531	0.007664609053497942	0.006229423868312757
2	80.64	0.024711934156378602	0.010326646090534979	0.007497427983539095
2	80.68	0.015272633744855968	0.007487139917695473	0.0038194444444444443
2	80.72	0.01566358024691358	0.007229938271604938	0.003675411522633745
2	80.76	0.011594650205761317	0.005246913580246914	0.0026954732510288066
2	80.8	0.014853395061728395	0.0060879629629629626	0.004498456790123457
2	80.84	0.01352880658436214	0.004855967078189301	0.00466820987654321
2	80.88	0.01580761316872428	0.0050643004115226336	0.006275720164609053
2	80.92	0.01712448559670782	0.0054783950617283955	0.00713477366255144
2	80.96000000000001	0.02351851851851852	0.00705761316872428	0.009974279835390946
2	81.0	0.025938786008230453	0.00713477366255144	0.011522633744855968
2	81.04	0.034012345679012346	0.008701131687242798	0.015506687242798354
2	81.08	0.036201131687242795	0.00823045267489712	0.017880658436213993
2	81.12	0.05021862139917695	0.012307098765432099	0.02367283950617284
2	81.16	0.04814557613168724	0.011198559670781894	0.024930555555555556
2	81.2	0.05057355967078189	0.012970679012345679	0.025997942386831275
2	81.24	0.0525488683127572	0.014737654320987654	0.027147633744855966
2	81.28	0.04991255144032922	0.014079218106995885	0.02638374485596708
2	81.32000000000001	0.049719650205761315	0.014845679012345679	0.02637602880658436
2	81.36	0.04883230452674897	0.01356224279835391	0.026594650205761315
2	81.4	0.052031893004115225	0.015475823045267489	0.026512345679012346
2	81.44	0.050079732510288064	0.01551954732510288	0.025231481481481483
2	81.48	0.05081275720164609	0.015542695473251029	0.02514917695473251
2	81.52	0.04338991769547325	0.012587448559670781	0.022636316872427984
2	81.56	0.04440586419753086	0.01289866255144033	0.022415123456790125
2	81.60000000000001	0.04792438271604938	0.014207818930041152	0.023253600823045267
2	81.64	0.04155864197530864	0.011604938271604939	0.02175411522633745
2	81.68	0.03864454732510288	0.010360082304526749	0.02137860082304527
2	81.72	0.03616512345679012	0.009804526748971193	0.02059156378600823
2	81.76	0.033040123456790124	0.008330761316872428	0.019742798353909467
2	81.8	0.02911522633744856	0.005815329218106996	0.018310185185185186
2	81.84	0.02654835390946502	0.00415895061728395	0.017319958847736624
2	81.88	0.02643775720164609	0.005249485596707819	0.015949074074074074
2	81.92	0.028181584362139918	0.007662037037037037	0.015308641975308642
2	81.96000000000001	0.027520576131687242	0.008986625514403292	0.012865226337448559
2	82.0	0.02887345679012346	0.010550411522633744	0.01282664609053498
2	82.04	0.025900205761316873	0.010360082304526749	0.010709876543209877
2	82.08	0.034791666666666665	0.014909979423868312	0.012708333333333334
2	82.12	0.021512345679012345	0.008369341563786008	0.009156378600823046
2	82.16	0.019917695473251028	0.007932098765432098	0.009243827160493828
2	82.2	0.01609053497942387	0.00661522633744856	0.0074434156378600826
2	82.24	0.01420267489711934	0.0052366255144032925	0.007044753086419753
2	82.28	0.012957818930041153	0.004364711934156378	0.006702674897119342
2	82.32000000000001	0.011815843621399176	0.0035905349794238682	0.006345164609053498
2	82.36	0.012533436213991769	0.0042258230452674895	0.005745884773662551
2	82.4	0.01180812757201646	0.0038863168724279835	0.005769032921810699
2	82.44	0.013032407407407407	0.004061213991769548	0.006126543209876543
2	82.48	0.011944444444444445	0.003757716049382716	0.005756172839506172
2	82.52	0.012147633744855967	0.0036059670781893004	0.006159979423868313
2	82.56	0.02063014403292181	0.0065817901234567905	0.008775720164609053
2	82.60000000000001	0.013027263374485596	0.00400977366255144	0.006507201646090535
2	82.64	0.013647119341563785	0.0036445473251028805	0.007147633744855967
2	82.68	0.013454218106995885	0.004164094650205761	0.007037037037037037
2	82.72	0.013130144032921811	0.003703703703703704	0.006838991769547325
2	82.76	0.012119341563786008	0.00356738683127572	0.006309156378600823
2	82.8	0.010892489711934156	0.0029578189300411522	0.005568415637860083
2	82.84	0.009223251028806584	0.002093621399176955	0.0055246913580246915
2	82.88	0.009171810699588478	0.00220679012345679	0.004981995884773663
2	82.92	0.0062834362139917695	0.0009027777777777777	0.00415380658436214
2	82.96000000000001	0.007924382716049382	0.002052469135802469	0.004076646090534979
2	83.0	0.00492798353909465	0.0015534979423868314	0.0018981481481481482
2	83.04	0.01668724279835391	0.00503858024691358	0.006355452674897119
2	83.08	0.004989711934156379	0.001941872427983539	0.0008693415637860083
2	83.12	0.007885802469135802	0.0027854938271604937	0.002463991769547325
2	83.16	0.007646604938271605	0.004056069958847736	0.000367798353909465
2	83.2	0.014763374485596708	0.006592078189300412	0.0006610082304526749
2	83.24	0.020853909465020574	0.008701131687242798	0.0010108024691358026
2	83.28	0.023757716049382715	0.009472736625514403	0.0020036008230452677
2	83.32000000000001	0.027345679012345678	0.010751028806584363	0.0036805555555555554
2	83.36	0.02715792181069959	0.011126543209876542	0.004228395061728395
2	83.4	0.03055812757201646	0.011674382716049383	0.006556069958847737
2	83.44	0.030421810699588478	0.01132716049382716	0.006808127572016461
2	83.48	0.033811728395061726	0.011975308641975308	0.008467078189300412
2	83.52	0.03867026748971193	0.01357253086419753	0.010334362139917695
2	83.56	0.034863683127572015	0.012669753086419754	0.00867283950617284
2	83.60000000000001	0.03285493827160494	0.011939300411522634	0.008212448559670783
2	83.64	0.03186213991769547	0.011635802469135802	0.008266460905349795
2	83.68	0.03159722222222222	0.01139917695473251	0.0083179012345679
2	83.72	0.032070473251028804	0.011342592592592593	0.009416152263374486
2	83.76	0.03179526748971193	0.010756172839506173	0.009953703703703704
2	83.8	0.03369341563786008	0.011247427983539095	0.011867283950617284
2	83.84	0.033685699588477364	0.00977880658436214	0.013364197530864198
2	83.88	0.03102880658436214	0.008207304526748971	0.012782921810699588
2	83.92	0.031190843621399178	0.008652263374485597	0.01352880658436214
2	83.96000000000001	0.028515946502057615	0.00800925925925926	0.012579732510288065
2	84.0	0.033953189300411524	0.01032150205761317	0.014907407407407407
2	84.04	0.02440843621399177	0.006165123456790124	0.012605452674897119
2	84.08	0.02430298353909465	0.005810185185185186	0.01371656378600823
2	84.12	0.022412551440329217	0.004825102880658436	0.013040123456790124
2	84.16	0.021638374485596707	0.004699074074074074	0.01282664609053498
2	84.2	0.018621399176954732	0.0039017489711934156	0.011118827160493828
2	84.24	0.018161008230452674	0.003698559670781893	0.011123971193415638
2	84.28	0.015522119341563787	0.0026131687242798352	0.009891975308641976
2	84.32000000000001	0.014063786008230453	0.0029295267489711932	0.008582818930041152
2	84.36	0.013503086419753086	0.003045267489711934	0.008117283950617284
2	84.4	0.013585390946502058	0.0033950617283950617	0.007962962962962963
2	84.44	0.015601851851851851	0.003968621399176955	0.009012345679012346
2	84.48	0.022685185185185187	0.006473765432098765	0.01132201646090535
2	84.52	0.01647119341563786	0.003477366255144033	0.010689300411522634
2	84.56	0.016409465020576133	0.003757716049382716	0.010159465020576132
2	84.60000000000001	0.015684156378600822	0.0029449588477366254	0.010799897119341564
2	84.64	0.016234567901234568	0.0037448559670781893	0.010763888888888889
2	84.68	0.019212962962962963	0.0039609053497942385	0.012857510288065843
2	84.72	0.016391460905349795	0.0027829218106995885	0.011455761316872428
2	84.76	0.016784979423868314	0.0016280864197530864	0.01283179012345679
2	84.8	0.016507201646090534	0.0009979423868312757	0.01324074074074074
2	84.84	0.016270576131687243	0.0005504115226337449	0.013549382716049383
2	84.88	0.017885802469135802	0.0007407407407407407	0.014575617283950617
2	84.92	0.017348251028806584	0.00030606995884773663	0.014472736625514404
2	84.96000000000001	0.02589763374485597	0.004645061728395062	0.015547839506172839
2	85.0	0.016514917695473252	0.001345164609053498	0.012083333333333333
2	85.04	0.014969135802469136	0.0012885802469135802	0.010609567901234568
2	85.08	0.013616255144032922	0.001059670781893004	0.008935185185185185
2	85.12	0.012782921810699588	0.0012911522633744857	0.008366769547325103
2	85.16	0.010329218106995885	0.0005787037037037037	0.00695216049382716
2	85.2	0.010792181069958847	0.0009182098765432099	0.007481995884773662
2	85.24	0.009501028806584362	0.0004655349794238683	0.0065483539094650205
2	85.28	0.010465534979423869	0.0006044238683127572	0.0077314814814814815
2	85.32000000000001	0.012181069958847737	0.0008487654320987654	0.008397633744855967
2	85.36	0.011494341563786007	0.000462962962962963	0.008819444444444444
2	85.4	0.012271090534979424	0.0003420781893004115	0.009328703703703704
2	85.44	0.01920267489711934	0.003058127572016461	0.01143261316872428
2	85.48	0.011224279835390946	0.00016975308641975308	0.00863940329218107
2	85.52	0.0109130658436214	0.00022119341563786008	0.008055555555555555
2	85.56	0.012842078189300412	0.00036265432098765433	0.0090869341563786
2	85.60000000000001	0.01213477366255144	0.00011831275720164609	0.00955246913580247
2	85.64	0.013338477366255144	0.00023919753086419754	0.01012088477366255
2	85.68	0.013641975308641975	0.0002314814814814815	0.01063014403292181
2	85.72	0.014488168724279835	0.0005092592592592592	0.010910493827160493
2	85.76	0.014560185185185185	0.00033950617283950616	0.011363168724279836
2	85.8	0.016162551440329218	0.0005658436213991769	0.012281378600823045
2	85.84	0.0166820987654321	0.00024434156378600825	0.013217592592592593
2	85.88	0.01737139917695473	0.00020061728395061727	0.013950617283950617
2	85.92	0.027973251028806583	0.0029501028806584364	0.018968621399176953
2	85.96000000000001	0.022541152263374487	0.00015174897119341564	0.019238683127572015
2	86.0	0.02487397119341564	0.0007561728395061729	0.02129372427983539
2	86.04	0.026556069958847735	0.001044238683127572	0.022479423868312757
2	86.08	0.028613683127572016	0.0008796296296296296	0.025
2	86.12	0.02861111111111111	0.00047582304526748974	0.02445216049382716
2	86.16	0.028991769547325102	0.0004861111111111111	0.02551440329218107
2	86.2	0.02893775720164609	0.00032407407407407406	0.025573559670781894
2	86.24	0.03126543209876543	0.0009002057613168725	0.026998456790123457
2	86.28	0.032404835390946504	0.0007741769547325103	0.027530864197530865
2	86.32000000000001	0.03209104938271605	0.0005941358024691358	0.027463991769547325
2	86.36	0.03183641975308642	0.0007458847736625515	0.026679526748971193
2	86.4	0.03938014403292181	0.0032690329218106997	0.029125514403292183
2	86.44	0.03757458847736626	0.0006301440329218107	0.03228909465020576
2	86.48	0.04247427983539095	0.0010416666666666667	0.03750257201646091
2	86.52	0.04633230452674897	0.0010390946502057614	0.041031378600823044
2	86.56	0.043261316872427985	0.0007175925925925926	0.03925154320987655
2	86.60000000000001	0.04218878600823045	0.0010185185185185184	0.03758230452674897
2	86.64	0.03874485596707819	0.00032407407407407406	0.035617283950617286
2	86.68	0.036607510288065845	0.00045781893004115225	0.0332690329218107
2	86.72	0.03230195473251029	0.0001748971193415638	0.02974537037037037
2	86.76	0.029501028806584364	0.0006352880658436214	0.026622942386831275
2	86.8	0.023037551440329217	0.00030606995884773663	0.020972222222222222
2	86.84	0.019387860082304528	0.00021347736625514403	0.017481995884773664
2	86.88	0.02484567901234568	0.0029989711934156377	0.01757716049382716
2	86.92	0.014110082304526749	0.00012602880658436213	0.012872942386831275
2	86.96000000000001	0.014583333333333334	0.0012911522633744857	0.011489197530864198
2	87.0	0.012633744855967079	0.001147119341563786	0.010074588477366255
2	87.04	0.011440329218106995	0.001455761316872428	0.007836934156378601
2	87.08	0.010195473251028807	0.002409979423868313	0.004573045267489712
2	87.12	0.015516975308641975	0.003968621399176955	0.004711934156378601
2	87.16	0.01887088477366255	0.005434670781893004	0.005005144032921811
2	87.2	0.025406378600823044	0.005745884773662551	0.010938786008230453
2	87.24	0.028657407407407406	0.0058693415637860085	0.01460648148148148
2	87.28	0.03497685185185185	0.007263374485596708	0.01958590534979424
2	87.32000000000001	0.03866512345679012	0.006710390946502057	0.023541666666666666
2	87.36	0.05127829218106996	0.010234053497942387	0.03063014403292181
2	87.4	0.048469650205761314	0.00842335390946502	0.030761316872427984
2	87.44	0.05054783950617284	0.00893261316872428	0.03246141975308642
2	87.48	0.05260288065843621	0.009603909465020577	0.033526234567901235
2	87.52	0.05254372427983539	0.009310699588477366	0.033806584362139916
2	87.56	0.05317901234567901	0.010483539094650206	0.03314043209876543
2	87.60000000000001	0.047885802469135805	0.007929526748971193	0.03086934156378601
2	87.64	0.04835648148148148	0.009542181069958848	0.02954218106995885
2	87.68	0.043472222222222225	0.008708847736625515	0.026257716049382717
2	87.72	0.043065843621399175	0.009117798353909466	0.02496656378600823
2	87.76	0.03883487654320988	0.007710905349794238	0.022268518518518517
2	87.8	0.0393261316872428	0.007991255144032922	0.021628086419753088
2	87.84	0.04208590534979424	0.008942901234567901	0.021700102880658437
2	87.88	0.03698045267489712	0.007824074074074074	0.018343621399176956
2	87.92	0.03805298353909465	0.009161522633744855	0.017175925925925924
2	87.96000000000001	0.03800411522633745	0.00986111111111111	0.016021090534979424
2	88.0	0.03993312757201646	0.01113940329218107	0.015771604938271604
2	88.04	0.038497942386831276	0.010565843621399177	0.014771090534979424
2	88.08	0.03967335390946502	0.010900205761316872	0.015092592592592593
2	88.12	0.038636831275720165	0.010671296296296297	0.014128086419753086
2	88.16	0.04258230452674897	0.013670267489711934	0.013770576131687242
2	88.2	0.04255144032921811	0.013626543209876543	0.013220164609053498
2	88.24	0.04295524691358025	0.01418724279835391	0.012605452674897119
2	88.28	0.042998971193415635	0.014362139917695473	0.011751543209876543
2	88.32000000000001	0.05184670781893004	0.018287037037037036	0.015048868312757202
2	88.36	0.044465020576131685	0.01569187242798354	0.011692386831275721
2	88.4	0.042849794238683125	0.015501543209876543	0.011262860082304527
2	88.44	0.03883744855967078	0.013317901234567902	0.01029320987654321
2	88.48	0.03382201646090535	0.01099022633744856	0.009099794238683128
2	88.52	0.029117798353909465	0.00837962962962963	0.008464506172839507
2	88.56	0.02609567901234568	0.007337962962962963	0.007556584362139918
2	88.60000000000001	0.02655864197530864	0.008016975308641976	0.008135288065843621
2	88.64	0.0271630658436214	0.009714506172839506	0.007860082304526748
2	88.68	0.02998971193415638	0.013459362139917696	0.007633744855967078
2	88.72	0.025910493827160493	0.012412551440329218	0.006347736625514403
2	88.76	0.022955246913580248	0.011525205761316873	0.005529835390946502
2	88.8	0.023564814814814816	0.010146604938271605	0.007476851851851852
2	88.84	0.016419753086419752	0.009606481481481481	0.0035416666666666665
2	88.88	0.015540123456790124	0.010810185185185185	0.0020473251028806584
2	88.92	0.020401234567901234	0.013958333333333333	0.0024537037037037036
2	88.96000000000001	0.02202417695473251	0.01445216049382716	0.0029218106995884774
2	89.0	0.024411008230452676	0.015336934156378601	0.004714506172839506
2	89.04	0.02311985596707819	0.013145576131687244	0.005666152263374485
2	89.08	0.021939300411522634	0.009071502057613168	0.008693415637860082
2	89.12	0.021105967078189302	0.0072376543209876545	0.01007201646090535
2	89.16	0.02204732510288066	0.006072530864197531	0.012183641975308641
2	89.2	0.02125	0.004825102880658436	0.01257716049382716
2	89.24	0.020277777777777777	0.0031147119341563786	0.01330761316872428
2	89.28	0.02805812757201646	0.005187757201646091	0.016175411522633746
2	89.32000000000001	0.017867798353909465	0.000889917695473251	0.01366769547325103
2	89.36	0.01893775720164609	0.0015534979423868314	0.014480452674897119
2	89.4	0.019156378600823046	0.00246141975308642	0.014580761316872429
2	89.44	0.022487139917695475	0.005300925925925926	0.01533179012345679
2	89.48	0.026185699588477367	0.0064326131687242796	0.01679269547325103
2	89.52	0.02868827160493827	0.0077880658436213996	0.018343621399176956
2	89.56	0.03231224279835391	0.008873456790123456	0.020120884773662553
2	89.60000000000001	0.03461162551440329	0.00941872427983539	0.021301440329218106
2	89.64	0.03854938271604938	0.010270061728395062	0.023238168724279834
2	89.68	0.04614969135802469	0.010871913580246913	0.025205761316872428
2	89.72	0.05453189300411523	0.011805555555555555	0.02835133744855967
2	89.76	0.06872942386831275	0.01443672839506173	0.03117283950617284
2	89.8	0.08195987654320988	0.012170781893004115	0.034583333333333334
2	89.84	0.09697273662551441	0.012188786008230453	0.03734825102880658
2	89.88	0.11082561728395061	0.01257201646090535	0.03986368312757202
2	89.92	0.1175437242798354	0.011342592592592593	0.04310699588477366
2	89.96000000000001	0.1331147119341564	0.011502057613168724	0.04891203703703704
2	90.0	0.14907664609053498	0.010447530864197531	0.049228395061728394
2	90.04	0.1645601851851852	0.009128086419753087	0.052098765432098765
2	90.08	0.17823302469135802	0.008438786008230453	0.05703189300411523
2	90.12	0.1876800411522634	0.007273662551440329	0.06509259259259259
2	90.16	0.19727109053497943	0.007785493827160494	0.07198559670781893
2	90.2	0.21044238683127572	0.006993312757201646	0.08391718106995885
2	90.24	0.22882716049382715	0.01044238683127572	0.09560956790123457
2	90.28	0.23246141975308643	0.007649176954732511	0.10237397119341564
2	90.32000000000001	0.24739711934156378	0.009027777777777777	0.11210648148148149
2	90.36	0.2545601851851852	0.00813014403292181	0.12173868312757202
2	90.4	0.26496656378600825	0.008747427983539094	0.12335905349794239
2	90.44	0.2671167695473251	0.008253600823045267	0.12481481481481481
2	90.48	0.27030349794238684	0.008878600823045268	0.12417438271604939
2	90.52	0.2716769547325103	0.009084362139917696	0.12487139917695474
2	90.56	0.2700488683127572	0.009074074074074075	0.12126543209876543
2	90.60000000000001	0.26906378600823044	0.010823045267489713	0.11859053497942387
2	90.64	0.26415123456790124	0.01107253086419753	0.11441615226337448
2	90.68	0.25920267489711935	0.01238940329218107	0.10780864197530864
2	90.72	0.25470164609053497	0.015784465020576132	0.10197788065843622
2	90.76	0.24438786008230454	0.015784465020576132	0.09688271604938271
2	90.8	0.2281147119341564	0.01646604938271605	0.08881687242798354
2	90.84	0.21598508230452676	0.019140946502057613	0.08309927983539095
2	90.88	0.20041152263374484	0.020933641975308642	0.07648148148148148
2	90.92	0.18636316872427983	0.023780864197530865	0.06753600823045268
2	90.96000000000001	0.16200360082304527	0.023945473251028807	0.05216820987654321
2	91.0	0.15183641975308643	0.024704218106995884	0.049922839506172836
2	91.04	0.13858024691358026	0.024179526748971194	0.04489969135802469
2	91.08	0.13214506172839507	0.024151234567901234	0.043906893004115224
2	91.12	0.12599022633744855	0.0212011316872428	0.042695473251028807
2	91.16	0.11712962962962963	0.019439300411522635	0.040817901234567903
2	91.2	0.11988683127572017	0.021468621399176956	0.040329218106995884
2	91.24	0.11771604938271604	0.015036008230452674	0.04753343621399177
2	91.28	0.12047067901234568	0.018544238683127573	0.05074588477366255
2	91.32000000000001	0.11281635802469135	0.014593621399176955	0.05085390946502057
2	91.36	0.10712962962962963	0.017463991769547327	0.047479423868312755
[truncated: 9,830 more rows]
