# Supplementary material for: Cultural Artifacts Transform Embodied Practice: How a Sommelier Card Shapes the Behavior of Dyads Engaged in Wine Tasting
Source: Front Psychol. 2019 Dec 6;10:2671. doi: 10.3389/fpsyg.2019.02671 (PMC6915083; doi:10.3389/fpsyg.2019.02671)
Supplement: DATA SHEET S3 — Raw data files (descriptions in README.txt files). [file Data_Sheet_3.zip › Supplementary_3_raw_experimental_data/frame_difference_movement/README.txt]

Each file contains movement data extracted using frame difference method from video recording of a recognition phase of a single experimental session. 

Videos were splited into fragments representing valid episodes of interaction (problematic fragments of recordings, for example such in which participant movement was obscured by other objects, were dropped). Each such episode is called "range".

Regions of interest (ROIs) were marked for left participant (ROI0) and right participant (ROI1) separately. ROIs were irregular and of different size (depending on the actual area of movement).

Files contain the following columns:
- Range - range index (-1 is a special range containing information on the size of each ROI)
- Time - timestamp in the video
- Overall - overall difference between two consecutive frames
- ROI0 - difference in ROI0
- ROI1 - difference in ROI1
