# Supplementary material for: Cultural Artifacts Transform Embodied Practice: How a Sommelier Card Shapes the Behavior of Dyads Engaged in Wine Tasting
Source: Front Psychol. 2019 Dec 6;10:2671. doi: 10.3389/fpsyg.2019.02671 (PMC6915083; doi:10.3389/fpsyg.2019.02671)
Supplement: DATA SHEET S3 — Raw data files (descriptions in README.txt files). [file Data_Sheet_3.zip › Supplementary_3_raw_experimental_data/frame_difference_movement/s92-2-20140618185131.csv]

Range	Time	Overall	ROI0	ROI1
-1	-1.0	1.0	0.22564043209876544	0.23025977366255143
1	0.0	0.0	0.0	0.0
1	0.04	0.14684413580246913	0.029732510288065842	0.06396604938271605
1	0.08	0.15258487654320987	0.0347582304526749	0.062397119341563785
1	0.12	0.11191358024691359	0.037651748971193416	0.030506687242798355
1	0.16	0.14712191358024693	0.04098765432098765	0.05064043209876543
1	0.2	0.1644701646090535	0.03663065843621399	0.06144032921810699
1	0.24	0.1649948559670782	0.03872170781893004	0.06314557613168724
1	0.28	0.16158950617283951	0.03301954732510288	0.06344393004115226
1	0.32	0.143559670781893	0.03079732510288066	0.058034979423868316
1	0.36	0.13243827160493826	0.02754372427983539	0.05511059670781893
1	0.4	0.12488168724279836	0.03138117283950617	0.051818415637860084
1	0.44	0.11875771604938272	0.030223765432098766	0.049915123456790125
1	0.48	0.11671810699588478	0.03185699588477366	0.04329475308641975
1	0.52	0.10505658436213992	0.027746913580246915	0.030622427983539095
1	0.56	0.13464248971193415	0.027307098765432098	0.046224279835390944
1	0.6	0.21378086419753087	0.02950874485596708	0.07243827160493826
1	0.64	0.32118569958847737	0.07854681069958848	0.10044238683127572
1	0.68	0.4339506172839506	0.1487474279835391	0.11904835390946503
1	0.72	0.5046090534979424	0.18424897119341563	0.12700617283950616
1	0.76	0.3542283950617284	0.13199588477366256	0.0952880658436214
1	0.8	0.15921039094650205	0.061491769547325104	0.0384104938271605
1	0.84	0.22287551440329217	0.09171553497942386	0.05580761316872428
1	0.88	0.20376286008230451	0.09619598765432098	0.05150205761316872
1	0.92	0.20266203703703703	0.09723251028806584	0.05289609053497942
1	0.96	0.22997685185185185	0.10641203703703704	0.05644804526748971
1	1.0	0.21929012345679014	0.09913580246913581	0.04638631687242798
1	1.04	0.19493312757201647	0.07714763374485596	0.03460390946502057
1	1.08	0.264701646090535	0.10570987654320987	0.06596707818930041
1	1.12	0.42030864197530865	0.15122427983539094	0.13766975308641977
1	1.16	0.6578935185185185	0.17554269547325102	0.2139480452674897
1	1.2	0.7623585390946502	0.12276748971193416	0.21323302469135802
1	1.24	0.5769855967078189	0.045709876543209876	0.1466358024691358
1	1.28	0.3012885802469136	0.015226337448559672	0.03743827160493827
1	1.32	0.052222222222222225	0.01608539094650206	0.0030632716049382716
1	1.36	0.04939814814814815	0.01743312757201646	0.004349279835390947
1	1.4000000000000001	0.04531635802469136	0.01667695473251029	0.0034567901234567903
1	1.44	0.05645576131687243	0.020794753086419752	0.007636316872427984
1	1.48	0.043906893004115224	0.01772633744855967	0.003917181069958847
1	1.52	0.04218621399176955	0.01664866255144033	0.003927469135802469
1	1.56	0.04198559670781893	0.016738683127572016	0.003968621399176955
1	1.6	0.0564891975308642	0.02396090534979424	0.006975308641975308
1	1.6400000000000001	0.05430298353909465	0.019251543209876543	0.010828189300411522
1	1.68	0.048878600823045265	0.015779320987654322	0.007703189300411523
1	1.72	0.05466049382716049	0.01986882716049383	0.007314814814814815
1	1.76	0.06792438271604938	0.0204809670781893	0.020357510288065844
1	1.8	0.054416152263374484	0.0202417695473251	0.008752572016460906
1	1.84	0.11958590534979424	0.04623199588477366	0.03218106995884774
1	1.8800000000000001	0.06616512345679013	0.02382201646090535	0.018006687242798355
1	1.92	0.12449331275720164	0.04809156378600823	0.03160236625514403
1	1.96	0.06299382716049383	0.01674897119341564	0.016363168724279835
1	2.0	0.11576388888888889	0.04527006172839506	0.02633230452674897
1	2.04	0.08241769547325103	0.024434156378600823	0.019686213991769546
1	2.08	0.08995627572016461	0.02862911522633745	0.020252057613168725
1	2.12	0.06520061728395062	0.019837962962962963	0.013731995884773663
1	2.16	0.08850308641975309	0.028876028806584363	0.018762860082304527
1	2.2	0.0635570987654321	0.020997942386831277	0.011108539094650205
1	2.24	0.09372170781893004	0.03469907407407408	0.019570473251028807
1	2.2800000000000002	0.09984825102880658	0.036268004115226335	0.02275977366255144
1	2.32	0.08357510288065843	0.03165380658436214	0.014182098765432099
1	2.36	0.09409979423868313	0.03260545267489712	0.020090020576131688
1	2.4	0.07676183127572017	0.025776748971193416	0.015560699588477367
1	2.44	0.09415380658436213	0.028631687242798354	0.020594135802469136
1	2.48	0.10717078189300412	0.03558384773662551	0.022993827160493828
1	2.52	0.10971450617283951	0.041733539094650204	0.021602366255144032
1	2.56	0.09168724279835391	0.03140689300411523	0.02190329218106996
1	2.6	0.0737037037037037	0.017116769547325102	0.02479423868312757
1	2.64	0.11870884773662552	0.03693930041152264	0.03374485596707819
1	2.68	0.07635030864197531	0.018222736625514404	0.02526491769547325
1	2.72	0.07878600823045268	0.02143775720164609	0.02797067901234568
1	2.7600000000000002	0.0995216049382716	0.02806327160493827	0.03257458847736625
1	2.8000000000000003	0.10131944444444445	0.031646090534979424	0.03297582304526749
1	2.84	0.10727623456790124	0.033729423868312756	0.032481995884773664
1	2.88	0.09332304526748972	0.027718621399176954	0.03027263374485597
1	2.92	0.08873971193415638	0.0210570987654321	0.03113425925925926
1	2.96	0.08570987654320987	0.01962962962962963	0.031761831275720166
1	3.0	0.08869341563786008	0.0219238683127572	0.030102880658436214
1	3.04	0.07735853909465021	0.020753600823045268	0.026895576131687242
1	3.08	0.09965277777777778	0.032407407407407406	0.02491255144032922
1	3.12	0.04868055555555555	0.015640432098765433	0.015853909465020577
1	3.16	0.05581275720164609	0.014542181069958847	0.01507716049382716
1	3.2	0.06849022633744856	0.025064300411522633	0.01867798353909465
1	3.24	0.031373456790123454	0.008117283950617284	0.010848765432098766
1	3.2800000000000002	0.034863683127572015	0.0076517489711934155	0.012217078189300411
1	3.3200000000000003	0.021291152263374486	0.004935699588477367	0.00779320987654321
1	3.36	0.09378600823045267	0.03304783950617284	0.023248456790123457
1	3.4	0.07843878600823045	0.028050411522633746	0.020493827160493826
1	3.44	0.06870884773662551	0.028896604938271606	0.017175925925925924
1	3.48	0.08306327160493827	0.03141718106995885	0.01776491769547325
1	3.52	0.07131687242798354	0.02111625514403292	0.017541152263374486
1	3.56	0.05313528806584362	0.018248456790123456	0.013469650205761317
1	3.6	0.0640920781893004	0.017952674897119342	0.01917181069958848
1	3.64	0.05004115226337449	0.014287551440329218	0.018513374485596708
1	3.68	0.07984310699588477	0.028428497942386832	0.02643775720164609
1	3.72	0.06931584362139917	0.023734567901234568	0.02355195473251029
1	3.7600000000000002	0.07112911522633746	0.015516975308641975	0.03101337448559671
1	3.8000000000000003	0.06363683127572016	0.01231738683127572	0.02659979423868313
1	3.84	0.10243312757201646	0.03130658436213992	0.034915123456790126
1	3.88	0.08295267489711934	0.023016975308641975	0.030349794238683128
1	3.92	0.0817824074074074	0.029117798353909465	0.026221707818930042
1	3.96	0.0759079218106996	0.02151491769547325	0.02637088477366255
1	4.0	0.06684670781893004	0.02275977366255144	0.02203446502057613
1	4.04	0.06233281893004115	0.013865740740740741	0.02337448559670782
1	4.08	0.0612474279835391	0.017978395061728394	0.021175411522633743
1	4.12	0.05998199588477366	0.013029835390946503	0.022412551440329217
1	4.16	0.057422839506172836	0.015830761316872426	0.019843106995884773
1	4.2	0.056993312757201646	0.013652263374485597	0.020887345679012344
1	4.24	0.05441358024691358	0.014665637860082304	0.018734567901234567
1	4.28	0.04529320987654321	0.01176440329218107	0.016494341563786007
1	4.32	0.051748971193415635	0.01268261316872428	0.019284979423868313
1	4.36	0.03537808641975309	0.007435699588477366	0.013531378600823046
1	4.4	0.0395679012345679	0.00882201646090535	0.01772119341563786
1	4.44	0.035987654320987654	0.007908950617283951	0.013963477366255144
1	4.48	0.038348765432098766	0.010434670781893004	0.018215020576131686
1	4.5200000000000005	0.05080504115226338	0.012664609053497942	0.01890946502057613
1	4.5600000000000005	0.043814300411522636	0.013413065843621398	0.018037551440329216
1	4.6000000000000005	0.03693930041152264	0.009135802469135803	0.01481738683127572
1	4.64	0.037319958847736624	0.012137345679012345	0.01599537037037037
1	4.68	0.0409130658436214	0.012181069958847737	0.017304526748971195
1	4.72	0.03601594650205761	0.011455761316872428	0.015473251028806584
1	4.76	0.047546296296296295	0.014483024691358025	0.019747942386831276
1	4.8	0.05635545267489712	0.017950102880658438	0.021334876543209876
1	4.84	0.04569444444444445	0.013513374485596709	0.01955246913580247
1	4.88	0.04939814814814815	0.013148148148148148	0.021736111111111112
1	4.92	0.06784207818930041	0.022469135802469137	0.027116769547325104
1	4.96	0.04777006172839506	0.011869855967078189	0.02347993827160494
1	5.0	0.04569444444444445	0.010838477366255143	0.022060185185185186
1	5.04	0.04297067901234568	0.00952417695473251	0.021875
1	5.08	0.049439300411522634	0.011530349794238682	0.022402263374485597
1	5.12	0.03736368312757202	0.007085905349794239	0.019143518518518518
1	5.16	0.03966563786008231	0.010372942386831275	0.018865740740740742
1	5.2	0.03229166666666667	0.00753343621399177	0.01404835390946502
1	5.24	0.023266460905349794	0.005905349794238683	0.009675925925925926
1	5.28	0.042358539094650205	0.014691358024691358	0.013096707818930041
1	5.32	0.03217849794238683	0.011954732510288066	0.01066872427983539
1	5.36	0.05198559670781893	0.018621399176954732	0.015162037037037036
1	5.4	0.04693415637860082	0.01719650205761317	0.014969135802469136
1	5.44	0.05723251028806584	0.01974537037037037	0.017250514403292182
1	5.48	0.06290123456790124	0.021430041152263376	0.019434156378600822
1	5.5200000000000005	0.05469650205761317	0.020748456790123458	0.015694444444444445
1	5.5600000000000005	0.048088991769547326	0.018829732510288067	0.014292695473251028
1	5.6000000000000005	0.04626028806584362	0.017690329218106995	0.013217592592592593
1	5.64	0.050617283950617285	0.01982253086419753	0.01361111111111111
1	5.68	0.0476929012345679	0.0165380658436214	0.012564300411522634
1	5.72	0.03936985596707819	0.014732510288065843	0.007646604938271605
1	5.76	0.05047067901234568	0.01647119341563786	0.011800411522633746
1	5.8	0.033173868312757204	0.009899691358024692	0.005092592592592593
1	5.84	0.04449588477366255	0.01209104938271605	0.009372427983539095
1	5.88	0.03228652263374485	0.008775720164609053	0.005169753086419753
1	5.92	0.03678497942386831	0.010555555555555556	0.005897633744855967
1	5.96	0.03692901234567901	0.010339506172839507	0.0076517489711934155
1	6.0	0.0390380658436214	0.010236625514403292	0.006779835390946502
1	6.04	0.02743312757201646	0.007361111111111111	0.003125
1	6.08	0.03341049382716049	0.01205246913580247	0.003191872427983539
1	6.12	0.028114711934156378	0.009804526748971193	0.0018955761316872429
1	6.16	0.0367283950617284	0.013099279835390946	0.004573045267489712
1	6.2	0.04428497942386831	0.01667695473251029	0.006414609053497942
1	6.24	0.05435699588477366	0.021640946502057612	0.008441358024691358
1	6.28	0.042782921810699585	0.015486111111111112	0.006795267489711934
1	6.32	0.037584876543209876	0.016268004115226338	0.0028112139917695475
1	6.36	0.04505658436213992	0.020691872427983538	0.003472222222222222
1	6.4	0.05070216049382716	0.02315329218106996	0.005691872427983539
1	6.44	0.03915123456790123	0.018122427983539094	0.0030041152263374487
1	6.48	0.03491255144032922	0.016131687242798353	0.0012448559670781892
1	6.5200000000000005	0.04098508230452675	0.017623456790123455	0.004531893004115227
1	6.5600000000000005	0.044241255144032925	0.01590792181069959	0.00695216049382716
1	6.6000000000000005	0.03228395061728395	0.012193930041152263	0.0021630658436213993
1	6.640000000000001	0.032193930041152265	0.01254372427983539	0.0013477366255144033
1	6.68	0.050830761316872426	0.021131687242798354	0.006507201646090535
1	6.72	0.05022890946502057	0.019393004115226337	0.00712962962962963
1	6.76	0.03518518518518519	0.015210905349794239	0.0008950617283950618
1	6.8	0.03405092592592593	0.014315843621399177	0.0013168724279835392
1	6.84	0.04661008230452675	0.018685699588477368	0.007222222222222222
1	6.88	0.029156378600823044	0.013613683127572017	0.0016049382716049382
1	6.92	0.025637860082304526	0.011396604938271606	0.0019161522633744856
1	6.96	0.023531378600823046	0.010167181069958849	0.001491769547325103
1	7.0	0.03559927983539095	0.012687757201646091	0.00716820987654321
1	7.04	0.02262088477366255	0.009061213991769547	0.0019881687242798356
1	7.08	0.021064814814814814	0.007955246913580247	0.0011316872427983538
1	7.12	0.024300411522633746	0.009555041152263374	0.0018981481481481482
1	7.16	0.032885802469135805	0.010506687242798353	0.0065483539094650205
1	7.2	0.03852366255144033	0.01408179012345679	0.007209362139917696
1	7.24	0.01808641975308642	0.006720679012345679	0.0006121399176954733
1	7.28	0.02382716049382716	0.009737654320987655	0.003778292181069959
1	7.32	0.014935699588477366	0.006311728395061728	0.0010905349794238684
1	7.36	0.021175411522633743	0.007600308641975309	0.0034979423868312758
1	7.4	0.016064814814814816	0.006854423868312757	0.0023405349794238684
1	7.44	0.012960390946502058	0.005529835390946502	0.0019804526748971193
1	7.48	0.01728395061728395	0.00636059670781893	0.004691358024691358
1	7.5200000000000005	0.023654835390946503	0.0050411522633744855	0.009981995884773663
1	7.5600000000000005	0.040396090534979424	0.009380144032921811	0.016795267489711933
1	7.6000000000000005	0.028989197530864198	0.004012345679012346	0.014498456790123456
1	7.640000000000001	0.029030349794238682	0.004241255144032922	0.015133744855967078
1	7.68	0.03728652263374486	0.007394547325102881	0.017813786008230453
1	7.72	0.022366255144032923	0.0011085390946502058	0.013431069958847736
1	7.76	0.025426954732510287	0.002741769547325103	0.013623971193415638
1	7.8	0.025118312757201645	0.003323045267489712	0.012762345679012346
1	7.84	0.017896090534979425	0.0016203703703703703	0.00830761316872428
1	7.88	0.014935699588477366	0.0009490740740740741	0.007044753086419753
1	7.92	0.009616769547325103	0.0005838477366255144	0.0036831275720164607
1	7.96	0.009025205761316872	0.0002109053497942387	0.004773662551440329
1	8.0	0.011553497942386831	0.0018878600823045268	0.006545781893004116
1	8.040000000000001	0.021630658436213993	0.005396090534979424	0.00940843621399177
1	8.08	0.016589506172839507	0.0015123456790123457	0.00878858024691358
1	8.120000000000001	0.016298868312757203	9.77366255144033e-05	0.010326646090534979
1	8.16	0.034094650205761315	0.006599794238683128	0.015540123456790124
1	8.2	0.019969135802469135	0.00010030864197530864	0.01246656378600823
1	8.24	0.021484053497942388	0.00020318930041152264	0.013163580246913581
1	8.28	0.022862654320987653	0.00020833333333333335	0.012407407407407407
1	8.32	0.03523405349794239	0.0065483539094650205	0.014488168724279835
1	8.36	0.022109053497942385	0.002093621399176955	0.00912551440329218
1	8.4	0.017983539094650204	0.0011188271604938272	0.006880144032921811
1	8.44	0.01460648148148148	0.000977366255144033	0.005429526748971194
1	8.48	0.008590534979423869	0.0001234567901234568	0.002757201646090535
1	8.52	0.008726851851851852	0.0007021604938271605	0.0030324074074074073
1	8.56	0.0050874485596707816	0.00018775720164609054	0.001926440329218107
1	8.6	0.0036805555555555554	0.00011316872427983539	0.0008641975308641976
1	8.64	0.014848251028806584	0.0042361111111111115	0.004333847736625514
1	8.68	0.013551954732510288	0.003042695473251029	0.005887345679012346
1	8.72	0.006792695473251029	0.0012165637860082304	0.0020910493827160496
1	8.76	0.005848765432098765	0.0008513374485596708	0.0017155349794238683
1	8.8	0.004709362139917695	0.0006095679012345679	0.0008590534979423868
1	8.84	0.010468106995884774	0.001970164609053498	0.0038991769547325104
1	8.88	0.016103395061728396	0.00147119341563786	0.0075257201646090535
1	8.92	0.020444958847736627	0.0018029835390946502	0.009902263374485597
1	8.96	0.023508230452674896	0.0014994855967078188	0.011921296296296296
1	9.0	0.024377572016460906	0.002404835390946502	0.011898148148148149
1	9.040000000000001	0.02371141975308642	0.0013297325102880658	0.011756687242798354
1	9.08	0.020578703703703703	0.0012319958847736626	0.00952932098765432
1	9.120000000000001	0.03657150205761317	0.006463477366255144	0.015030864197530865
1	9.16	0.018438786008230453	0.0004809670781893004	0.01058127572016461
1	9.200000000000001	0.014989711934156378	0.0007124485596707819	0.009714506172839506
1	9.24	0.010817901234567901	0.00012088477366255144	0.008878600823045268
1	9.28	0.013137860082304527	0.0011059670781893003	0.009194958847736625
1	9.32	0.011116255144032921	0.0002932098765432099	0.008585390946502057
1	9.36	0.011466049382716049	0.0007896090534979424	0.008515946502057612
1	9.4	0.01003343621399177	0.0002700617283950617	0.00820216049382716
1	9.44	0.009030349794238684	0.0003420781893004115	0.007888374485596707
1	9.48	0.011396604938271606	0.0005606995884773662	0.008402777777777778
1	9.52	0.012127057613168724	0.000529835390946502	0.007849794238683127
1	9.56	0.0107690329218107	0.0003986625514403292	0.007255658436213992
1	9.6	0.020370370370370372	0.0041332304526748975	0.009251543209876542
1	9.64	0.011231995884773662	0.00032407407407407406	0.0070524691358024695
1	9.68	0.010730452674897119	9.516460905349794e-05	0.006473765432098765
1	9.72	0.011612654320987655	0.00030864197530864197	0.006039094650205762
1	9.76	0.01676954732510288	0.003233024691358025	0.006535493827160494
1	9.8	0.017181069958847738	0.003441358024691358	0.0066846707818930045
1	9.84	0.013299897119341564	0.0016255144032921811	0.005761316872427984
1	9.88	0.012950102880658437	0.0009979423868312757	0.005756172839506172
1	9.92	0.01217335390946502	0.0009079218106995885	0.005802469135802469
1	9.96	0.011674382716049383	0.0004603909465020576	0.005864197530864198
1	10.0	0.01150977366255144	0.00015432098765432098	0.005792181069958848
1	10.040000000000001	0.011342592592592593	5.401234567901235e-05	0.006021090534979424
1	10.08	0.0241358024691358	0.004771090534979424	0.009405864197530865
1	10.120000000000001	0.011430041152263374	0.0007767489711934157	0.005573559670781893
1	10.16	0.014786522633744857	0.0015843621399176955	0.006015946502057613
1	10.200000000000001	0.013881172839506174	0.00125	0.005987654320987654
1	10.24	0.014063786008230453	0.0016718106995884773	0.005712448559670782
1	10.28	0.012988683127572016	0.0015020576131687243	0.005043724279835391
1	10.32	0.012713477366255143	0.0012319958847736626	0.005033436213991769
1	10.36	0.010308641975308641	0.0011522633744855968	0.004544753086419753
1	10.4	0.011761831275720164	0.0008024691358024691	0.005020576131687242
1	10.44	0.011682098765432098	0.0020344650205761316	0.004688786008230452
1	10.48	0.008500514403292182	0.0001234567901234568	0.0040637860082304526
1	10.52	0.009835390946502058	0.0012602880658436214	0.0035853909465020577
1	10.56	0.017541152263374486	0.00430298353909465	0.005048868312757202
1	10.6	0.007767489711934156	0.0006172839506172839	0.003382201646090535
1	10.64	0.008690843621399177	0.0016126543209876542	0.0024742798353909463
1	10.68	0.007584876543209876	0.0009593621399176954	0.0029963991769547324
1	10.72	0.005925925925925926	0.00037037037037037035	0.0027211934156378603
1	10.76	0.0067772633744855966	0.0011136831275720164	0.0021759259259259258
1	10.8	0.0053858024691358026	0.00030606995884773663	0.002397119341563786
1	10.84	0.008338477366255145	0.001301440329218107	0.0040997942386831274
1	10.88	0.005931069958847736	0.0017335390946502057	0.0016203703703703703
1	10.92	0.005902777777777778	0.0015869341563786007	0.0023482510288065843
1	10.96	0.0036702674897119343	0.00026748971193415636	0.0017618312757201645
1	11.0	0.0033487654320987653	0.00038065843621399177	0.001337448559670782
1	11.040000000000001	0.016324588477366255	0.004781378600823045	0.004840534979423868
1	11.08	0.0012242798353909465	5.6584362139917696e-05	0.00051440329218107
1	11.120000000000001	0.0032458847736625517	0.00030864197530864197	0.00102880658436214
1	11.16	0.0021630658436213993	0.00012088477366255144	0.0010699588477366254
1	11.200000000000001	0.0028420781893004113	0.00020061728395061727	0.0012345679012345679
1	11.24	0.0016743827160493826	6.430041152263375e-05	0.0004963991769547325
1	11.28	0.0023019547325102883	5.6584362139917696e-05	0.0008127572016460906
1	11.32	0.0017489711934156379	3.08641975308642e-05	0.0007767489711934157
1	11.36	0.0014223251028806585	0.00014146090534979423	0.0004218106995884774
1	11.4	0.0006738683127572016	2.5720164609053497e-05	5.401234567901235e-05
1	11.44	0.0010468106995884774	0.00040123456790123454	9.516460905349794e-05
1	11.48	0.003438786008230453	0.001337448559670782	0.0010416666666666667
1	11.52	0.01320216049382716	0.004169238683127572	0.004578189300411523
1	11.56	0.004050925925925926	0.00015432098765432098	0.003413065843621399
1	11.6	0.0055941358024691355	0.00013631687242798355	0.0049845679012345675
1	11.64	0.008603395061728395	0.00084619341563786	0.006298868312757201
1	11.68	0.009331275720164608	0.0002777777777777778	0.0075823045267489715
1	11.72	0.012103909465020575	0.0006378600823045268	0.008140432098765433
1	11.76	0.013541666666666667	9.516460905349794e-05	0.008688271604938272
1	11.8	0.01748456790123457	0.001059670781893004	0.009627057613168724
1	11.84	0.019097222222222224	0.0001954732510288066	0.011278292181069958
1	11.88	0.02315843621399177	0.0016332304526748972	0.012561728395061728
1	11.92	0.025133744855967078	0.0017746913580246914	0.012813786008230453
1	11.96	0.028912037037037038	0.0033641975308641974	0.013858024691358025
1	12.0	0.03538065843621399	0.005982510288065844	0.015707304526748973
1	12.040000000000001	0.03097479423868313	0.0037319958847736624	0.014104938271604939
1	12.08	0.03162037037037037	0.004583333333333333	0.014205246913580247
1	12.120000000000001	0.03210905349794239	0.004174382716049383	0.01378858024691358
1	12.16	0.0345679012345679	0.0060416666666666665	0.013778292181069959
1	12.200000000000001	0.033883744855967075	0.006484053497942387	0.01271604938271605
1	12.24	0.03496141975308642	0.008454218106995886	0.01356224279835391
1	12.280000000000001	0.03328189300411523	0.008068415637860083	0.013335905349794239
1	12.32	0.032968106995884774	0.008407921810699588	0.014189814814814815
1	12.36	0.03209104938271605	0.00948045267489712	0.014794238683127571
1	12.4	0.03473765432098765	0.012749485596707818	0.01565843621399177
1	12.44	0.03621399176954732	0.013088991769547325	0.016026234567901233
1	12.48	0.048248456790123455	0.01592849794238683	0.018690843621399177
1	12.52	0.042924382716049383	0.012656893004115226	0.016849279835390946
1	12.56	0.04419753086419753	0.012548868312757202	0.016514917695473252
1	12.6	0.043040123456790126	0.011622942386831276	0.01582818930041152
1	12.64	0.04019804526748971	0.009876543209876543	0.01455761316872428
1	12.68	0.040195473251028804	0.008804012345679013	0.015092592592592593
1	12.72	0.037155349794238686	0.007520576131687243	0.014130658436213991
1	12.76	0.03718364197530864	0.007677469135802469	0.01359567901234568
1	12.8	0.030318930041152263	0.006658950617283951	0.008248456790123457
1	12.84	0.02753858024691358	0.0052829218106995885	0.007407407407407408
1	12.88	0.0250488683127572	0.004025205761316873	0.008132716049382717
1	12.92	0.023325617283950616	0.004308127572016461	0.007613168724279836
1	12.96	0.0260570987654321	0.006242283950617284	0.008065843621399177
1	13.0	0.01537551440329218	0.0023919753086419754	0.005378086419753086
1	13.040000000000001	0.010429526748971194	0.0011445473251028807	0.003924897119341564
1	13.08	0.009027777777777777	0.0012911522633744857	0.0031738683127572015
1	13.120000000000001	0.008436213991769548	0.0015843621399176955	0.003148148148148148
1	13.16	0.005516975308641975	0.0009182098765432099	0.0019212962962962964
1	13.200000000000001	0.004624485596707819	0.0008770576131687243	0.0013580246913580246
1	13.24	0.0028497942386831276	0.00015174897119341564	0.0016358024691358025
1	13.280000000000001	0.004405864197530864	0.0010159465020576131	0.0020627572016460906
1	13.32	0.004354423868312757	0.0011136831275720164	0.0019470164609053499
1	13.36	0.002854938271604938	0.000573559670781893	0.0016255144032921811
1	13.4	0.0018467078189300411	0.00016718106995884774	0.0010802469135802468
1	13.44	0.01478395061728395	0.0049151234567901235	0.004601337448559671
1	13.48	0.0011419753086419754	0.00013117283950617284	0.0007716049382716049
1	13.52	0.0020087448559670783	0.00025205761316872427	0.0011368312757201646
1	13.56	0.002191358024691358	0.00028292181069958846	0.0010673868312757202
1	13.6	0.0013040123456790123	0.00031635802469135804	0.0003986625514403292
1	13.64	0.0010673868312757202	0.0001286008230452675	0.0004243827160493827
1	13.68	0.0007150205761316872	4.6296296296296294e-05	0.00022376543209876544
1	13.72	0.0016795267489711934	0.00020833333333333335	0.00036265432098765433
1	13.76	0.0009722222222222222	8.487654320987654e-05	0.000264917695473251
1	13.8	0.001941872427983539	0.000360082304526749	0.0005375514403292181
1	13.84	0.0010905349794238684	6.17283950617284e-05	0.00037294238683127575
1	13.88	0.002412551440329218	0.00036522633744855967	0.0004886831275720165
1	13.92	0.010447530864197531	0.0034465020576131687	0.0027546296296296294
1	13.96	0.0009362139917695473	0.0003189300411522634	0.00011059670781893004
1	14.0	0.0009336419753086419	5.401234567901235e-05	0.00032407407407407406
1	14.040000000000001	0.0015637860082304527	0.0007124485596707819	0.00022119341563786008
1	14.08	0.000830761316872428	0.00011316872427983539	0.00014146090534979423
1	14.120000000000001	0.0010545267489711935	0.000522119341563786	0.00020576131687242798
1	14.16	0.0009902263374485596	0.0006301440329218107	7.973251028806585e-05
1	14.200000000000001	0.0006352880658436214	0.0003343621399176955	0.0001234567901234568
1	14.24	0.0013914609053497942	0.0007844650205761317	8.487654320987654e-05
1	14.280000000000001	0.001293724279835391	0.00031635802469135804	9.77366255144033e-05
1	14.32	0.0019521604938271605	0.0011805555555555556	0.00011059670781893004
1	14.36	0.0005246913580246914	0.0002932098765432099	5.1440329218106995e-05
1	14.4	0.011378600823045268	0.005115740740740741	0.0022505144032921812
1	14.44	0.0007484567901234568	5.915637860082304e-05	7.973251028806585e-05
1	14.48	0.0011368312757201646	0.0002957818930041152	5.6584362139917696e-05
1	14.52	0.0005118312757201646	9.002057613168725e-05	4.372427983539095e-05
1	14.56	0.0009002057613168725	0.00011059670781893004	0.00010545267489711934
1	14.6	0.00113940329218107	4.886831275720165e-05	7.20164609053498e-05
1	14.64	0.0009825102880658436	7.973251028806585e-05	6.430041152263375e-05
1	14.68	0.0015920781893004115	8.487654320987654e-05	0.00010030864197530864
1	14.72	0.0015252057613168724	1.02880658436214e-05	4.11522633744856e-05
1	14.76	0.0018981481481481482	9.002057613168725e-05	0.00012602880658436213
1	14.8	0.0016023662551440329	5.6584362139917696e-05	0.00010288065843621399
1	14.84	0.001831275720164609	0.0001800411522633745	5.6584362139917696e-05
1	14.88	0.008194444444444445	0.002597736625514403	0.0014891975308641975
1	14.92	0.0011702674897119342	0.00012602880658436213	9.002057613168725e-05
1	14.96	0.0009310699588477366	9.516460905349794e-05	4.6296296296296294e-05
1	15.0	0.001941872427983539	0.00015174897119341564	0.00018261316872427984
1	15.040000000000001	0.0012834362139917696	4.6296296296296294e-05	0.00019032921810699588
1	15.08	0.0020781893004115227	0.0003909465020576132	0.0002880658436213992
1	15.120000000000001	0.0016846707818930042	0.00017746913580246913	0.00011316872427983539
1	15.16	0.0022530864197530865	0.0003189300411522634	0.0003909465020576132
1	15.200000000000001	0.0016229423868312758	0.0001748971193415638	0.00011574074074074075
1	15.24	0.0010879629629629629	5.401234567901235e-05	0.00011059670781893004
1	15.280000000000001	0.0019007201646090534	0.0010262345679012345	0.00021862139917695473
1	15.32	0.0011265432098765433	0.0008487654320987654	6.430041152263375e-05
1	15.36	0.010493827160493827	0.004429012345679013	0.0020036008230452677
1	15.4	0.0003215020576131687	8.23045267489712e-05	0.00016203703703703703
1	15.44	0.0005787037037037037	0.00011316872427983539	0.00022376543209876544
1	15.48	0.00041152263374485596	7.973251028806585e-05	0.00014146090534979423
1	15.52	0.0008770576131687243	0.00024434156378600825	0.0001800411522633745
1	15.56	0.0003215020576131687	4.6296296296296294e-05	0.0001286008230452675
1	15.6	0.0007741769547325103	0.00022890946502057612	7.973251028806585e-05
1	15.64	0.000830761316872428	5.1440329218106995e-05	0.00010545267489711934
1	15.68	0.0008513374485596708	6.17283950617284e-05	6.430041152263375e-05
1	15.72	0.0007638888888888889	1.800411522633745e-05	6.430041152263375e-05
1	15.76	0.0004063786008230453	3.60082304526749e-05	2.8292181069958848e-05
1	15.8	0.0011574074074074073	0.0001594650205761317	0.00017746913580246913
1	15.84	0.008675411522633745	0.002962962962962963	0.0018415637860082303
1	15.88	0.0004912551440329218	6.687242798353909e-05	0.00013374485596707818
1	15.92	0.00048353909465020576	7.716049382716049e-05	0.00010288065843621399
1	15.96	0.0006301440329218107	0.00011059670781893004	9.516460905349794e-05
1	16.0	0.0004809670781893004	3.60082304526749e-05	5.401234567901235e-05
1	16.04	0.0009130658436213992	0.00010030864197530864	0.0001234567901234568
1	16.080000000000002	0.0010982510288065845	4.372427983539095e-05	0.00013631687242798355
1	16.12	0.0020113168724279836	0.00036265432098765433	0.0001286008230452675
1	16.16	0.0021810699588477368	0.00014660493827160494	5.6584362139917696e-05
1	16.2	0.002829218106995885	0.0004295267489711934	7.973251028806585e-05
1	16.240000000000002	0.004315843621399177	0.0006995884773662552	0.00012602880658436213
1	16.28	0.004164094650205761	0.0007921810699588477	0.0001080246913580247
1	16.32	0.015228909465020576	0.004992283950617284	0.002548868312757202
1	16.36	0.0037011316872427986	0.000257201646090535	0.00034722222222222224
1	16.4	0.0045010288065843625	0.000720164609053498	0.0006378600823045268
1	16.44	0.0028369341563786008	0.000264917695473251	0.000684156378600823
1	16.48	0.0029501028806584364	0.0009439300411522634	0.000684156378600823
1	16.52	0.001116255144032922	0.0001286008230452675	0.0005015432098765432
1	16.56	0.001419753086419753	0.00027520576131687244	0.0007973251028806584
1	16.6	0.00040380658436213994	5.1440329218107e-06	0.00014660493827160494
1	16.64	0.000720164609053498	2.5720164609053497e-05	0.00016203703703703703
1	16.68	0.0008744855967078189	3.60082304526749e-05	0.0004475308641975309
1	16.72	0.000727880658436214	0.00010545267489711934	0.00013374485596707818
1	16.76	0.0011805555555555556	0.0004912551440329218	0.00023919753086419754
1	16.8	0.009290123456790124	0.003487654320987654	0.0023405349794238684
1	16.84	0.0012011316872427983	6.687242798353909e-05	0.0006224279835390946
1	16.88	0.0015457818930041153	3.3436213991769545e-05	0.0010030864197530865
1	16.92	0.002116769547325103	4.372427983539095e-05	0.0011522633744855968
1	16.96	0.0011445473251028807	2.05761316872428e-05	0.0007124485596707819
1	17.0	0.0024228395061728393	0.00022119341563786008	0.0016640946502057613
1	17.04	0.0008564814814814815	4.6296296296296294e-05	0.0006635802469135803
1	17.080000000000002	0.001404320987654321	0.0008924897119341564	0.0001748971193415638
1	17.12	0.0006455761316872428	0.0001388888888888889	0.0004603909465020576
1	17.16	0.0006275720164609053	0.00023405349794238683	0.0001748971193415638
1	17.2	0.000668724279835391	3.8580246913580246e-05	0.00022890946502057612
1	17.240000000000002	0.0007973251028806584	0.0001286008230452675	0.00039609053497942386
1	17.28	0.009138374485596708	0.00352880658436214	0.0022376543209876544
1	17.32	0.0006712962962962962	6.944444444444444e-05	8.74485596707819e-05
1	17.36	0.0029372427983539095	0.0013065843621399176	0.00040123456790123454
1	17.400000000000002	0.0021141975308641976	0.0002932098765432099	0.0004089506172839506
1	17.44	0.0036728395061728395	0.0012808641975308641	0.00029063786008230453
1	17.48	0.003513374485596708	0.0016512345679012346	2.5720164609053497e-05
1	17.52	0.004130658436213992	0.002044753086419753	0.0003215020576131687
1	17.56	0.003909465020576132	0.0022968106995884773	0.00018775720164609054
1	17.6	0.0029218106995884774	0.001705246913580247	0.00015174897119341564
1	17.64	0.002551440329218107	0.001890432098765432	6.687242798353909e-05
1	17.68	0.002456275720164609	0.0018055555555555555	0.00016718106995884774
1	17.72	0.003199588477366255	0.001823559670781893	4.886831275720165e-05
1	17.76	0.01287037037037037	0.0049948559670781895	0.002726337448559671
1	17.8	0.0013194444444444445	0.00010288065843621399	0.00013374485596707818
1	17.84	0.002780349794238683	5.1440329218106995e-05	0.0004449588477366255
1	17.88	0.0022762345679012345	4.11522633744856e-05	0.0003575102880658436
1	17.92	0.002587448559670782	7.458847736625514e-05	0.00036265432098765433
1	17.96	0.006700102880658436	0.0014531893004115226	0.002255658436213992
1	18.0	0.004629629629629629	0.0006275720164609053	0.0008513374485596708
1	18.04	0.0035313786008230453	0.00026748971193415636	0.0007175925925925926
1	18.080000000000002	0.0033693415637860084	0.00011574074074074075	0.0005426954732510288
1	18.12	0.003950617283950617	0.0004886831275720165	0.0005838477366255144
1	18.16	0.005128600823045268	0.0009799382716049383	0.00043467078189300413
1	18.2	0.0058359053497942385	0.0015972222222222223	0.0007947530864197531
1	18.240000000000002	0.01835648148148148	0.005645576131687243	0.004531893004115227
1	18.28	0.0057201646090534975	0.0016820987654320987	0.0005401234567901234
1	18.32	0.00915895061728395	0.0024819958847736626	0.0029449588477366254
1	18.36	0.010974794238683128	0.0017926954732510288	0.0026183127572016462
1	18.400000000000002	0.013688271604938271	0.0022505144032921812	0.004387860082304526
1	18.44	0.016378600823045267	0.0031352880658436213	0.005354938271604938
1	18.48	0.019166666666666665	0.003963477366255144	0.006458333333333333
1	18.52	0.018886316872427984	0.003441358024691358	0.006586934156378601
1	18.56	0.01987397119341564	0.003243312757201646	0.0075591563786008235
1	18.6	0.019997427983539096	0.003603395061728395	0.007880658436213992
1	18.64	0.023112139917695472	0.004426440329218107	0.008531378600823045
1	18.68	0.022646604938271604	0.004323559670781893	0.008955761316872427
1	18.72	0.03154320987654321	0.00886059670781893	0.011941872427983538
1	18.76	0.02378858024691358	0.006154835390946502	0.010414094650205761
1	18.8	0.027029320987654322	0.004933127572016461	0.012636316872427984
1	18.84	0.03151748971193415	0.0052597736625514405	0.014951131687242799
1	18.88	0.032818930041152265	0.004768518518518518	0.016823559670781894
1	18.92	0.0363940329218107	0.0053060699588477365	0.019367283950617285
1	18.96	0.03400977366255144	0.0041563786008230455	0.01952417695473251
1	19.0	0.03456018518518519	0.003881172839506173	0.02059670781893004
1	19.04	0.03369598765432099	0.003019547325102881	0.021638374485596707
1	19.080000000000002	0.03411008230452675	0.0035570987654320986	0.022435699588477367
1	19.12	0.031712962962962964	0.0013554526748971194	0.023194444444444445
1	19.16	0.03335390946502058	0.001345164609053498	0.024382716049382715
1	19.2	0.03818158436213992	0.004050925925925926	0.023958333333333335
1	19.240000000000002	0.028935185185185185	0.000977366255144033	0.020655864197530863
1	19.28	0.026628086419753085	0.0020704732510288064	0.01830761316872428
1	19.32	0.02416923868312757	0.0029963991769547324	0.01595679012345679
1	19.36	0.018479938271604938	0.0012319958847736626	0.013413065843621398
1	19.400000000000002	0.01681327160493827	0.0002109053497942387	0.011448045267489711
1	19.44	0.020684156378600823	0.001779835390946502	0.01131687242798354
1	19.48	0.0186059670781893	0.00073559670781893	0.010686728395061728
1	19.52	0.020264917695473252	0.0010185185185185184	0.011275720164609053
1	19.56	0.019277263374485598	0.0008513374485596708	0.010537551440329218
1	19.6	0.02339506172839506	0.0017103909465020577	0.013536522633744856
1	19.64	0.02320216049382716	0.0008076131687242799	0.01525977366255144
1	19.68	0.03653292181069959	0.0051800411522633745	0.020887345679012344
1	19.72	0.026190843621399177	0.000264917695473251	0.01906635802469136
1	19.76	0.02952417695473251	0.0015020576131687243	0.02027520576131687
1	19.8	0.027103909465020577	0.0014891975308641975	0.018348765432098766
1	19.84	0.02656635802469136	0.001368312757201646	0.01747170781893004
1	19.88	0.02819701646090535	0.0015303497942386831	0.01940329218106996
1	19.92	0.029310699588477367	0.0018955761316872429	0.020295781893004114
1	19.96	0.03174639917695473	0.0012139917695473252	0.02344135802469136
1	20.0	0.029840534979423867	0.0008539094650205761	0.022229938271604938
1	20.04	0.03175154320987654	0.0005992798353909465	0.024251543209876544
1	20.080000000000002	0.029387860082304526	0.0005092592592592592	0.022098765432098766
1	20.12	0.03139917695473251	0.0005169753086419753	0.02378858024691358
1	20.16	0.03715020576131687	0.0035082304526748973	0.023667695473251028
1	20.2	0.029560185185185186	0.00038837448559670784	0.021774691358024692
1	20.240000000000002	0.028513374485596706	0.00012088477366255144	0.021358024691358026
1	20.28	0.028665123456790124	0.00015432098765432098	0.020655864197530863
1	20.32	0.026916152263374484	0.00016718106995884774	0.019375
1	20.36	0.025776748971193416	0.00033179012345679014	0.01809156378600823
1	20.400000000000002	0.025100308641975308	0.00018518518518518518	0.017397119341563787
1	20.44	0.02403292181069959	6.17283950617284e-05	0.01605195473251029
1	20.48	0.021965020576131686	0.00019032921810699588	0.013978909465020575
1	20.52	0.020174897119341565	8.23045267489712e-05	0.012417695473251028
1	20.56	0.019212962962962963	0.0002700617283950617	0.011646090534979423
1	20.6	0.017605452674897118	0.0002777777777777778	0.010162037037037037
1	20.64	0.026525205761316874	0.0036856995884773664	0.012559156378600823
1	20.68	0.016008230452674896	0.0001440329218106996	0.00881687242798354
1	20.72	0.015311213991769547	0.000522119341563786	0.008112139917695473
1	20.76	0.012193930041152263	0.0001286008230452675	0.006458333333333333
1	20.8	0.011743827160493827	0.0003780864197530864	0.00643775720164609
1	20.84	0.010149176954732511	0.0001080246913580247	0.005522119341563786
1	20.88	0.008348765432098766	5.1440329218106995e-05	0.005002572016460905
1	20.92	0.007001028806584362	9.259259259259259e-05	0.0039146090534979425
1	20.96	0.0045241769547325105	3.3436213991769545e-05	0.002199074074074074
1	21.0	0.004609053497942387	5.401234567901235e-05	0.0023919753086419754
1	21.04	0.004102366255144033	2.8292181069958848e-05	0.001962448559670782
1	21.080000000000002	0.003654835390946502	6.944444444444444e-05	0.0021347736625514403
1	21.12	0.011890432098765433	0.002677469135802469	0.004194958847736625
1	21.16	0.0017926954732510288	8.74485596707819e-05	0.000889917695473251
1	21.2	0.00330761316872428	0.00013117283950617284	0.0016332304526748972
1	21.240000000000002	0.006015946502057613	0.0003266460905349794	0.0031430041152263376
1	21.28	0.0045190329218107	8.74485596707819e-05	0.0030555555555555557
1	21.32	0.006095679012345679	0.0003909465020576132	0.003912037037037037
1	21.36	0.010326646090534979	0.0004886831275720165	0.006000514403292181
1	21.400000000000002	0.014483024691358025	0.0006044238683127572	0.009207818930041153
1	21.44	0.018492798353909465	0.0004963991769547325	0.012181069958847737
1	21.48	0.020810185185185185	0.000625	0.014632201646090534
1	21.52	0.023734567901234568	0.0006738683127572016	0.01810699588477366
1	21.56	0.02571244855967078	0.0007407407407407407	0.0202880658436214
1	21.6	0.037656893004115226	0.0039377572016460905	0.025540123456790124
1	21.64	0.02987654320987654	0.001337448559670782	0.02283179012345679
1	21.68	0.03286265432098765	0.0015920781893004115	0.0245190329218107
1	21.72	0.03117798353909465	0.0012782921810699588	0.023531378600823046
1	21.76	0.03259002057613169	0.0012165637860082304	0.024305555555555556
1	21.8	0.03069701646090535	0.0012011316872427983	0.023271604938271604
1	21.84	0.031574074074074074	0.0008693415637860083	0.02413837448559671
1	21.88	0.029992283950617284	0.0004475308641975309	0.023037551440329217
1	21.92	0.029511316872427983	0.0004552469135802469	0.022402263374485597
1	21.96	0.02838477366255144	0.0007175925925925926	0.020992798353909464
1	22.0	0.026237139917695475	0.000779320987654321	0.018984053497942386
1	22.04	0.026957304526748972	0.0007175925925925926	0.019958847736625516
1	22.080000000000002	0.031622942386831276	0.0033127572016460904	0.019647633744855966
1	22.12	0.023924897119341565	0.0004603909465020576	0.01685442386831276
1	22.16	0.020645576131687243	0.00011574074074074075	0.014228395061728395
1	22.2	0.02007716049382716	0.00022376543209876544	0.012991255144032921
1	22.240000000000002	0.01861111111111111	0.0001800411522633745	0.012042181069958849
1	22.28	0.018492798353909465	0.0008976337448559671	0.011167695473251029
1	22.32	0.017229938271604937	0.0005632716049382716	0.010643004115226338
1	22.36	0.017569444444444443	0.0006069958847736626	0.010833333333333334
1	22.400000000000002	0.017106481481481483	0.0007664609053497942	0.010573559670781893
1	22.44	0.015594135802469137	0.0004320987654320988	0.009493312757201645
1	22.48	0.014796810699588478	0.00010030864197530864	0.009537037037037037
1	22.52	0.013834876543209876	0.00022633744855967078	0.008659979423868312
1	22.56	0.02092335390946502	0.002595164609053498	0.011298868312757202
1	22.6	0.011486625514403293	6.687242798353909e-05	0.006476337448559671
1	22.64	0.01466820987654321	8.487654320987654e-05	0.00962962962962963
1	22.68	0.01559156378600823	7.20164609053498e-05	0.01085648148148148
1	22.72	0.016684670781893004	5.915637860082304e-05	0.012024176954732511
1	22.76	0.017695473251028805	2.05761316872428e-05	0.0137011316872428
1	22.8	0.01997170781893004	3.08641975308642e-05	0.015522119341563787
1	22.84	0.020766460905349796	2.5720164609053497e-05	0.017224794238683127
1	22.88	0.024061213991769546	0.00013374485596707818	0.019609053497942387
1	22.92	0.024493312757201645	3.3436213991769545e-05	0.020892489711934158
1	22.96	0.024940843621399176	3.60082304526749e-05	0.0213451646090535
1	23.0	0.023261316872427985	5.6584362139917696e-05	0.020522119341563786
1	23.04	0.028984053497942388	0.002674897119341564	0.020722736625514403
1	23.080000000000002	0.018443930041152263	9.77366255144033e-05	0.01622942386831276
1	23.12	0.015095164609053498	7.716049382716049e-05	0.013413065843621398
1	23.16	0.012656893004115226	9.259259259259259e-05	0.01164866255144033
1	23.2	0.010887345679012346	4.372427983539095e-05	0.010318930041152263
1	23.240000000000002	0.010861625514403292	0.0001234567901234568	0.009974279835390946
1	23.28	0.009220679012345679	2.8292181069958848e-05	0.008801440329218107
1	23.32	0.009346707818930041	3.60082304526749e-05	0.008536522633744856
1	23.36	0.008369341563786008	1.54320987654321e-05	0.007654320987654321
1	23.400000000000002	0.007746913580246913	0.00010545267489711934	0.00720164609053498
1	23.44	0.007795781893004115	0.00017746913580246913	0.007060185185185185
1	23.48	0.007911522633744856	0.0001388888888888889	0.006779835390946502
1	23.52	0.015699588477366255	0.0027906378600823043	0.00889917695473251
1	23.56	0.006761831275720165	0.00014917695473251028	0.005198045267489712
1	23.6	0.006265432098765432	0.0004938271604938272	0.0037165637860082303
1	23.64	0.003973765432098765	0.00014660493827160494	0.002021604938271605
1	23.68	0.004853395061728395	0.0002957818930041152	0.002559156378600823
1	23.72	0.0030915637860082306	0.00013374485596707818	0.0016409465020576133
1	23.76	0.004174382716049383	0.00048353909465020576	0.0020756172839506174
1	23.8	0.0027109053497942387	5.1440329218106995e-05	0.0014789094650205761
1	23.84	0.003832304526748971	0.00018261316872427984	0.001838991769547325
1	23.88	0.002052469135802469	0.00010288065843621399	0.00021862139917695473
1	23.92	0.002219650205761317	0.0004886831275720165	0.00029063786008230453
1	23.96	0.002955246913580247	0.0003189300411522634	0.0010802469135802468
1	24.0	0.013243312757201645	0.003950617283950617	0.004588477366255144
1	24.04	0.004871399176954732	0.0001646090534979424	0.0033204732510288067
1	24.080000000000002	0.006746399176954732	0.00011574074074074075	0.004488168724279836
1	24.12	0.008724279835390947	0.00011574074074074075	0.005234053497942387
1	24.16	0.010036008230452675	6.430041152263375e-05	0.0058693415637860085
1	24.2	0.011291152263374486	0.00010030864197530864	0.005864197530864198
1	24.240000000000002	0.012458847736625514	0.0001594650205761317	0.0059490740740740745
1	24.28	0.013045267489711933	0.0004166666666666667	0.005691872427983539
1	24.32	0.009254115226337449	0.00030864197530864197	0.004079218106995885
1	24.36	0.00849022633744856	0.00018261316872427984	0.005792181069958848
1	24.400000000000002	0.010378086419753086	0.0001954732510288066	0.0067309670781893005
1	24.44	0.011756687242798354	0.000367798353909465	0.007613168724279836
1	24.48	0.02032664609053498	0.003896604938271605	0.009776234567901235
1	24.52	0.011311728395061728	0.00010545267489711934	0.007512860082304527
1	24.560000000000002	0.010871913580246913	7.973251028806585e-05	0.007481995884773662
1	24.6	0.009393004115226337	7.716049382716049e-05	0.00646604938271605
1	24.64	0.008119855967078189	0.00010030864197530864	0.006540637860082304
1	24.68	0.0073173868312757205	5.401234567901235e-05	0.005794753086419753
1	24.72	0.007847222222222222	9.516460905349794e-05	0.005596707818930041
1	24.76	0.006221707818930041	7.20164609053498e-05	0.005048868312757202
1	24.8	0.007111625514403292	0.000522119341563786	0.0053858024691358026
1	24.84	0.007229938271604938	0.00084619341563786	0.005079732510288066
1	24.88	0.007358539094650206	0.000668724279835391	0.005434670781893004
1	24.92	0.007415123456790123	0.0005092592592592592	0.005136316872427983
1	24.96	0.015954218106995884	0.003868312757201646	0.007456275720164609
1	25.0	0.008407921810699588	0.000889917695473251	0.005059156378600823
1	25.04	0.010570987654320988	0.0019315843621399177	0.004830246913580247
1	25.080000000000002	0.013011831275720165	0.003765432098765432	0.004909979423868313
1	25.12	0.014470164609053498	0.0036831275720164607	0.004423868312757201
1	25.16	0.018513374485596708	0.006010802469135802	0.004405864197530864
1	25.2	0.02033179012345679	0.0064326131687242796	0.0041229423868312754
1	25.240000000000002	0.024107510288065844	0.008078703703703704	0.0036856995884773664
1	25.28	0.025910493827160493	0.008539094650205761	0.003148148148148148
1	25.32	0.02861625514403292	0.00989454732510288	0.003631687242798354
1	25.36	0.028217592592592593	0.00956275720164609	0.0033179012345679014
1	25.400000000000002	0.029053497942386833	0.010833333333333334	0.003045267489711934
1	25.44	0.03432355967078189	0.012934670781893004	0.0050643004115226336
1	25.48	0.028546810699588476	0.011532921810699589	0.0034207818930041154
1	25.52	0.029233539094650207	0.012713477366255143	0.0036419753086419752
1	25.560000000000002	0.030156893004115226	0.013832304526748971	0.0035982510288065845
1	25.6	0.031131687242798353	0.014097222222222223	0.003832304526748971
1	25.64	0.029665637860082306	0.01408179012345679	0.0038194444444444443
1	25.68	0.029830246913580247	0.014570473251028806	0.0037088477366255144
1	25.72	0.027214506172839506	0.013883744855967078	0.0031635802469135803
1	25.76	0.02719135802469136	0.014655349794238683	0.0031815843621399178
1	25.8	0.02474022633744856	0.013477366255144034	0.0027983539094650206
1	25.84	0.025133744855967078	0.014724794238683128	0.0027109053497942387
1	25.88	0.020246913580246915	0.01296553497942387	0.0007896090534979424
1	25.92	0.029598765432098766	0.016795267489711933	0.003222736625514403
1	25.96	0.018719135802469134	0.013469650205761317	0.00011059670781893004
1	26.0	0.021237139917695474	0.013994341563786008	0.0010056584362139918
1	26.04	0.021381172839506173	0.012438271604938272	0.0027469135802469136
1	26.080000000000002	0.020444958847736627	0.01124485596707819	0.003258744855967078
1	26.12	0.020424382716049384	0.010722736625514403	0.0040997942386831274
1	26.16	0.019215534979423868	0.009727366255144032	0.004449588477366255
1	26.2	0.02024434156378601	0.009807098765432098	0.005208333333333333
1	26.240000000000002	0.02050411522633745	0.009421296296296296	0.005303497942386832
1	26.28	0.02241769547325103	0.009696502057613169	0.005617283950617284
1	26.32	0.021882716049382717	0.008719135802469136	0.006123971193415637
1	26.36	0.023667695473251028	0.010007716049382716	0.0063297325102880655
1	26.400000000000002	0.03133487654320988	0.011751543209876543	0.009112654320987654
1	26.44	0.025550411522633744	0.008765432098765432	0.008148148148148147
1	26.48	0.025761316872427983	0.007669753086419753	0.00930298353909465
1	26.52	0.02415895061728395	0.00599022633744856	0.01059670781893004
1	26.560000000000002	0.022734053497942386	0.004071502057613169	0.011784979423868313
1	26.6	0.021805555555555557	0.0031275720164609055	0.012397119341563786
1	26.64	0.02186985596707819	0.002484567901234568	0.013729423868312758
1	26.68	0.02197530864197531	0.001926440329218107	0.014776234567901234
1	26.72	0.024483024691358025	0.002433127572016461	0.016309156378600823
1	26.76	0.023930041152263375	0.00209619341563786	0.01672582304526749
1	26.8	0.025030864197530863	0.0032690329218106997	0.017001028806584363
1	26.84	0.023685699588477365	0.004755658436213991	0.015727880658436215
1	26.88	0.03375514403292181	0.008906893004115226	0.018593106995884772
1	26.92	0.023981481481481482	0.005560699588477366	0.014763374485596708
1	26.96	0.022381687242798355	0.005838477366255144	0.013330761316872428
1	27.0	0.0163940329218107	0.0032458847736625517	0.011833847736625514
1	27.04	0.015069444444444444	0.003058127572016461	0.010931069958847737
1	27.080000000000002	0.01493827160493827	0.0036136831275720167	0.009493312757201645
1	27.12	0.012759773662551441	0.0033024691358024692	0.008024691358024692
1	27.16	0.01751800411522634	0.006373456790123457	0.00844650205761317
1	27.2	0.014984567901234569	0.005450102880658436	0.007178497942386832
1	27.240000000000002	0.01614969135802469	0.005933641975308642	0.006507201646090535
1	27.28	0.011993312757201646	0.003449074074074074	0.005923353909465021
1	27.32	0.01154320987654321	0.003883744855967078	0.004284979423868312
1	27.36	0.018446502057613168	0.00558641975308642	0.007353395061728395
1	27.400000000000002	0.010195473251028807	0.00301440329218107	0.004393004115226338
1	27.44	0.01052469135802469	0.0056044238683127575	0.002420267489711934
1	27.48	0.01594650205761317	0.009436728395061728	0.0025025720164609053
1	27.52	0.015738168724279834	0.010895061728395062	0.0004886831275720165
1	27.560000000000002	0.02077417695473251	0.014176954732510289	0.0006275720164609053
1	27.6	0.02241769547325103	0.01587448559670782	0.0005941358024691358
1	27.64	0.02057098765432099	0.015457818930041152	0.0005169753086419753
1	27.68	0.02420267489711934	0.015532407407407408	0.00038065843621399177
1	27.72	0.02511059670781893	0.014053497942386832	0.00011316872427983539
1	27.76	0.027430555555555555	0.014171810699588477	0.00020576131687242798
1	27.8	0.027353395061728396	0.012155349794238683	0.0004963991769547325
1	27.84	0.039341563786008234	0.015645576131687242	0.004290123456790124
1	27.88	0.028353909465020578	0.010606995884773663	0.0006018518518518519
1	27.92	0.02921296296296296	0.008726851851851852	0.00279320987654321
1	27.96	0.029624485596707818	0.005907921810699588	0.006280864197530864
1	28.0	0.02852880658436214	0.0025900205761316872	0.009243827160493828
1	28.04	0.029791666666666668	0.003140432098765432	0.011617798353909465
1	28.080000000000002	0.03207304526748971	0.004609053497942387	0.013428497942386831
1	28.12	0.0321141975308642	0.004030349794238683	0.01400977366255144
1	28.16	0.03313786008230453	0.004753086419753087	0.014272119341563786
1	28.2	0.034228395061728395	0.0040637860082304526	0.015570987654320988
1	28.240000000000002	0.03412294238683128	0.004452160493827161	0.014992283950617283
1	28.28	0.035979938271604936	0.006183127572016461	0.015311213991769547
1	28.32	0.043040123456790126	0.009853395061728396	0.016895576131687243
1	28.36	0.03559670781893004	0.006664094650205761	0.014256687242798353
1	28.400000000000002	0.03270576131687243	0.005946502057613169	0.013173868312757202
1	28.44	0.029655349794238683	0.004909979423868313	0.0126440329218107
1	28.48	0.02305812757201646	0.0031893004115226336	0.011522633744855968
1	28.52	0.021401748971193416	0.0035931069958847735	0.011782407407407408
1	28.560000000000002	0.019997427983539096	0.0016872427983539095	0.010691872427983539
1	28.6	0.02357767489711934	0.0017746913580246914	0.010982510288065843
1	28.64	0.023083847736625515	0.002968106995884774	0.009650205761316873
1	28.68	0.019542181069958846	0.0034516460905349793	0.008924897119341564
1	28.72	0.01609053497942387	0.0038117283950617285	0.008323045267489712
1	28.76	0.0170679012345679	0.002926954732510288	0.00753858024691358
1	28.8	0.030457818930041153	0.005913065843621399	0.0107690329218107
1	28.84	0.027093621399176954	0.0047299382716049386	0.007471707818930041
1	28.88	0.029704218106995885	0.005982510288065844	0.007055041152263374
1	28.92	0.032327674897119345	0.006309156378600823	0.006761831275720165
1	28.96	0.0355272633744856	0.007710905349794238	0.0071579218106995884
1	29.0	0.03585648148148148	0.008215020576131687	0.006700102880658436
1	29.04	0.03739969135802469	0.008950617283950617	0.006430041152263375
1	29.080000000000002	0.03473765432098765	0.008022119341563785	0.005967078189300412
1	29.12	0.03516460905349794	0.009099794238683128	0.005943930041152263
1	29.16	0.03448045267489712	0.010352366255144033	0.005715020576131687
1	29.2	0.03218106995884774	0.010689300411522634	0.00518261316872428
1	29.240000000000002	0.03011059670781893	0.010573559670781893	0.005488683127572017
1	29.28	0.03452932098765432	0.01426440329218107	0.007523148148148148
1	29.32	0.027623456790123457	0.01350051440329218	0.00525462962962963
1	29.36	0.02623199588477366	0.014166666666666666	0.0050180041152263375
1	29.400000000000002	0.024133230452674896	0.01403292181069959	0.005154320987654321
1	29.44	0.019981995884773663	0.012008744855967078	0.004266975308641975
1	29.48	0.018647119341563784	0.010270061728395062	0.004794238683127572
1	29.52	0.0126440329218107	0.00676954732510288	0.0036728395061728395
1	29.560000000000002	0.01301440329218107	0.006406893004115227	0.003652263374485597
1	29.6	0.012939814814814815	0.005848765432098765	0.0029243827160493827
1	29.64	0.011630658436213992	0.004758230452674897	0.0034156378600823044
1	29.68	0.009997427983539095	0.003801440329218107	0.002965534979423868
1	29.72	0.009212962962962963	0.0024897119341563785	0.0027391975308641977
1	29.76	0.019012345679012346	0.006553497942386831	0.005295781893004115
1	29.8	0.008073559670781893	0.003070987654320988	0.0018801440329218107
1	29.84	0.011458333333333333	0.005048868312757202	0.0013811728395061729
1	29.88	0.010792181069958847	0.005871913580246913	0.0018441358024691358
1	29.92	0.013112139917695474	0.008194444444444445	0.001368312757201646
1	29.96	0.01481738683127572	0.009791666666666667	0.0016203703703703703
1	30.0	0.020370370370370372	0.011136831275720165	0.003279320987654321
1	30.04	0.01852366255144033	0.010069444444444445	0.0039377572016460905
1	30.080000000000002	0.021424897119341563	0.011062242798353909	0.004873971193415638
1	30.12	0.020848765432098765	0.010689300411522634	0.00529320987654321
1	30.16	0.02372170781893004	0.011972736625514404	0.006144547325102881
1	30.2	0.024660493827160495	0.012085905349794238	0.006658950617283951
1	30.240000000000002	0.03468364197530864	0.014827674897119341	0.009526748971193415
1	30.28	0.02661522633744856	0.010444958847736625	0.007744341563786008
1	30.32	0.028189300411522632	0.008811728395061728	0.0091820987654321
1	30.36	0.02877314814814815	0.007631172839506173	0.010131172839506174
1	30.400000000000002	0.026728395061728395	0.004763374485596708	0.011239711934156378
1	30.44	0.030069444444444444	0.005234053497942387	0.013117283950617283
1	30.48	0.029547325102880658	0.0038580246913580245	0.013876028806584362
1	30.52	0.03416409465020576	0.004454732510288066	0.016458333333333332
1	30.560000000000002	0.03377314814814815	0.0048688271604938275	0.016520061728395062
1	30.6	0.033950617283950615	0.004693930041152264	0.01794753086419753
1	30.64	0.02892746913580247	0.001859567901234568	0.01752829218106996
1	30.68	0.027021604938271604	0.001116255144032922	0.018559670781893006
1	30.72	0.035416666666666666	0.0052031893004115225	0.020753600823045268
1	30.76	0.027348251028806586	0.0019984567901234567	0.01775977366255144
1	30.8	0.028919753086419753	0.0033127572016460904	0.016309156378600823
1	30.84	0.025694444444444443	0.0032381687242798354	0.013886316872427983
1	30.88	0.02381687242798354	0.004210390946502058	0.01107253086419753
1	30.92	0.020334362139917697	0.004645061728395062	0.009205246913580246
1	30.96	0.0167309670781893	0.0048353909465020575	0.005432098765432099
1	31.0	0.01835133744855967	0.004711934156378601	0.004609053497942387
1	31.04	0.018806584362139916	0.0051105967078189304	0.004369855967078189
1	31.080000000000002	0.015943930041152264	0.004110082304526749	0.0037371399176954734
1	31.12	0.018407921810699588	0.004002057613168724	0.005470679012345679
1	31.16	0.01883744855967078	0.002888374485596708	0.006044238683127572
1	31.2	0.02952932098765432	0.006998456790123456	0.009619341563786007
1	31.240000000000002	0.018163580246913582	0.0033281893004115225	0.005483539094650206
1	31.28	0.016525205761316872	0.0035262345679012348	0.004488168724279836
1	31.32	0.018906893004115227	0.0035030864197530863	0.005210905349794239
1	31.36	0.018834876543209877	0.004007201646090535	0.0036419753086419752
1	31.400000000000002	0.02225051440329218	0.0036419753086419752	0.006165123456790124
1	31.44	0.02537037037037037	0.003989197530864197	0.009333847736625515
1	31.48	0.028850308641975308	0.003806584362139918	0.012839506172839505
1	31.52	0.031445473251028803	0.004346707818930041	0.015195473251028806
1	31.560000000000002	0.03195987654320988	0.003564814814814815	0.01705761316872428
1	31.6	0.030146604938271603	0.003564814814814815	0.01492283950617284
1	31.64	0.02911522633744856	0.002983539094650206	0.015295781893004115
1	31.68	0.03594135802469136	0.005131172839506173	0.018016975308641974
1	31.720000000000002	0.03001543209876543	0.001882716049382716	0.017685185185185186
1	31.76	0.03180812757201646	0.00205761316872428	0.019570473251028807
1	31.8	0.031373456790123454	0.0019290123456790122	0.019565329218106997
1	31.84	0.03167181069958848	0.0021810699588477368	0.01997170781893004
1	31.88	0.028083847736625516	0.0005658436213991769	0.018485082304526747
1	31.92	0.028364197530864197	0.0015020576131687243	0.01776491769547325
1	31.96	0.023351337448559672	0.00040123456790123454	0.014560185185185185
1	32.0	0.02185699588477366	0.0006224279835390946	0.012667181069958847
1	32.04	0.01891718106995885	0.00014917695473251028	0.011051954732510288
1	32.08	0.017227366255144032	0.0001286008230452675	0.009573045267489711
1	32.12	0.01598508230452675	0.00016718106995884774	0.008786008230452676
1	32.160000000000004	0.024891975308641977	0.003523662551440329	0.010838477366255143
1	32.2	0.015007716049382716	0.00044238683127572015	0.007463991769547325
1	32.24	0.015023148148148148	0.0004912551440329218	0.007767489711934156
1	32.28	0.013374485596707819	0.0015869341563786007	0.00555298353909465
1	32.32	0.010563271604938272	0.0008667695473251029	0.0047659465020576134
1	32.36	0.0101929012345679	0.0015509259259259259	0.0048688271604938275
1	32.4	0.004567901234567902	0.0006610082304526749	0.0028420781893004113
1	32.44	0.004459876543209876	0.0008281893004115226	0.0026671810699588475
1	32.480000000000004	0.0036882716049382717	0.0002932098765432099	0.0027031893004115224
1	32.52	0.011093106995884774	0.0010365226337448559	0.00603395061728395
1	32.56	0.014727366255144033	0.00023919753086419754	0.00835133744855967
1	32.6	0.02044753086419753	0.0009002057613168725	0.01154320987654321
1	32.64	0.03167952674897119	0.003742283950617284	0.0163940329218107
1	32.68	0.030882201646090533	0.0010159465020576131	0.019007201646090537
1	32.72	0.03545010288065844	0.0012217078189300412	0.022268518518518517
1	32.76	0.039683641975308645	0.0027443415637860083	0.02354423868312757
1	32.8	0.03982253086419753	0.002752057613168724	0.023384773662551442
1	32.84	0.039627057613168724	0.0037088477366255144	0.022536008230452674
1	32.88	0.03886574074074074	0.003654835390946502	0.020833333333333332
1	32.92	0.03579475308641975	0.0038348765432098765	0.018690843621399177
1	32.96	0.03649691358024691	0.004573045267489712	0.017741769547325103
1	33.0	0.03523148148148148	0.004979423868312757	0.015563271604938271
1	33.04	0.03664094650205761	0.0055478395061728395	0.015727880658436215
1	33.08	0.03444701646090535	0.005321502057613169	0.014542181069958847
1	33.12	0.04168724279835391	0.008521090534979424	0.01653292181069959
1	33.160000000000004	0.03318930041152263	0.005437242798353909	0.0138940329218107
1	33.2	0.032973251028806584	0.004801954732510288	0.015213477366255144
1	33.24	0.032741769547325106	0.0048919753086419755	0.015977366255144034
1	33.28	0.03371399176954733	0.004416152263374486	0.018199588477366257
1	33.32	0.03494341563786008	0.004717078189300412	0.0197119341563786
1	33.36	0.033955761316872425	0.0048353909465020575	0.019493312757201647
1	33.4	0.03264917695473251	0.004483024691358025	0.019097222222222224
1	33.44	0.029344135802469137	0.0038271604938271606	0.017157921810699587
1	33.480000000000004	0.028369341563786007	0.004465020576131688	0.015565843621399176
1	33.52	0.02351851851851852	0.0042361111111111115	0.012510288065843622
1	33.56	0.02271090534979424	0.004930555555555555	0.010838477366255143
1	33.6	0.02761574074074074	0.008685699588477366	0.010239197530864198
1	33.64	0.0160570987654321	0.0046270576131687245	0.006201131687242799
1	33.68	0.017453703703703704	0.006301440329218107	0.0058359053497942385
1	33.72	0.01590792181069959	0.005838477366255144	0.004714506172839506
1	33.76	0.013526234567901235	0.004909979423868313	0.0038374485596707818
1	33.8	0.014161522633744856	0.005311213991769547	0.004783950617283951
1	33.84	0.014421296296296297	0.0051234567901234564	0.005452674897119342
1	33.88	0.015877057613168724	0.005066872427983539	0.007836934156378601
1	33.92	0.018906893004115227	0.005079732510288066	0.010625
1	33.96	0.02070216049382716	0.005216049382716049	0.012415123456790123
1	34.0	0.025102880658436213	0.006450617283950617	0.01513888888888889
1	34.04	0.02686985596707819	0.0064326131687242796	0.016838991769547326
1	34.08	0.03784722222222222	0.009462448559670782	0.020339506172839507
1	34.12	0.026949588477366254	0.005241769547325103	0.018022119341563787
1	34.160000000000004	0.029904835390946502	0.00507201646090535	0.01944187242798354
1	34.2	0.029130658436213992	0.004246399176954733	0.01818672839506173
1	34.24	0.029585905349794238	0.004642489711934156	0.016833847736625513
1	34.28	0.02277777777777778	0.002029320987654321	0.014169238683127573
1	34.32	0.021846707818930042	0.00257201646090535	0.0129809670781893
1	34.36	0.01748456790123457	0.0032304526748971195	0.009063786008230454
1	34.4	0.013816872427983538	0.0014866255144032922	0.008438786008230453
1	34.44	0.013413065843621398	0.002170781893004115	0.007425411522633745
1	34.480000000000004	0.00989454732510288	0.0027700617283950616	0.0040637860082304526
1	34.52	0.0075257201646090535	0.0030478395061728394	0.0024794238683127573
1	34.56	0.016453189300411522	0.0056970164609053495	0.005679012345679012
1	34.6	0.0076286008230452675	0.0031224279835390945	0.00261059670781893
1	34.64	0.005429526748971194	0.002808641975308642	0.001301440329218107
1	34.68	0.0053292181069958845	0.0030041152263374487	0.0012962962962962963
1	34.72	0.004945987654320988	0.0021244855967078187	0.0017335390946502057
1	34.76	0.005889917695473251	0.0022608024691358024	0.0024948559670781895
1	34.800000000000004	0.006144547325102881	0.0022530864197530865	0.0023945473251028807
1	34.84	0.005828189300411523	0.002052469135802469	0.001491769547325103
1	34.88	0.009014917695473251	0.0012165637860082304	0.003966049382716049
1	34.92	0.011540637860082305	0.0006558641975308642	0.006077674897119341
1	34.96	0.013243312757201645	0.0008744855967078189	0.006815843621399177
1	35.0	0.011252572016460906	0.0008333333333333334	0.004827674897119341
1	35.04	0.0234130658436214	0.004578189300411523	0.010313786008230453
1	35.08	0.01341820987654321	0.00041152263374485596	0.008279320987654321
1	35.12	0.014454732510288067	0.0013503086419753086	0.009305555555555555
1	35.160000000000004	0.01445216049382716	0.001903292181069959	0.008842592592592593
1	35.2	0.016445473251028807	0.002155349794238683	0.0095190329218107
1	35.24	0.016031378600823046	0.0017695473251028806	0.009179526748971193
1	35.28	0.017458847736625514	0.0014609053497942387	0.009987139917695472
1	35.32	0.017409979423868314	0.0017772633744855967	0.009254115226337449
1	35.36	0.01790895061728395	0.0015997942386831276	0.00982253086419753
1	35.4	0.018564814814814815	0.003361625514403292	0.00930298353909465
1	35.44	0.02127829218106996	0.005601851851851852	0.009351851851851853
1	35.480000000000004	0.022929526748971193	0.007456275720164609	0.008814300411522634
1	35.52	0.030733024691358024	0.010686728395061728	0.010956790123456791
1	35.56	0.027371399176954733	0.010159465020576132	0.009089506172839506
1	35.6	0.026954732510288067	0.010679012345679013	0.008593106995884774
1	35.64	0.028248456790123458	0.011854423868312758	0.007998971193415638
1	35.68	0.027916666666666666	0.011286008230452674	0.007541152263374485
1	35.72	0.02873971193415638	0.01247170781893004	0.006854423868312757
1	35.76	0.028284465020576133	0.012409979423868314	0.006273148148148148
1	35.800000000000004	0.02712448559670782	0.011694958847736626	0.005568415637860083
1	35.84	0.023405349794238684	0.010802469135802469	0.004611625514403292
1	35.88	0.023757716049382715	0.011604938271604939	0.003922325102880659
1	35.92	0.02396604938271605	0.01179269547325103	0.0034002057613168723
1	35.96	0.025565843621399176	0.012767489711934156	0.0028497942386831276
1	36.0	0.035342078189300415	0.015614711934156379	0.0050180041152263375
1	36.04	0.026268004115226336	0.013284465020576132	0.001190843621399177
1	36.08	0.026939300411522635	0.013217592592592593	0.0018184156378600823
1	36.12	0.024796810699588476	0.012592592592592593	0.0008564814814814815
1	36.160000000000004	0.023482510288065844	0.011630658436213992	0.0012268518518518518
1	36.2	0.019426440329218107	0.009763374485596707	0.000925925925925926
1	36.24	0.019858539094650206	0.008695987654320987	0.003438786008230453
1	36.28	0.0176440329218107	0.006512345679012346	0.0045138888888888885
1	36.32	0.017626028806584364	0.006198559670781893	0.00613940329218107
1	36.36	0.015290637860082305	0.005069444444444444	0.0066280864197530865
1	36.4	0.01393775720164609	0.004873971193415638	0.006746399176954732
1	36.44	0.013631687242798354	0.004318415637860082	0.006965020576131687
1	36.480000000000004	0.024416152263374485	0.007073045267489712	0.0102880658436214
1	36.52	0.01592849794238683	0.0033487654320987653	0.008310185185185184
1	36.56	0.01741255144032922	0.0024305555555555556	0.00820216049382716
1	36.6	0.02260030864197531	0.004318415637860082	0.009531893004115227
1	36.64	0.02344650205761317	0.004470164609053498	0.009655349794238682
1	36.68	0.02345679012345679	0.004465020576131688	0.010007716049382716
1	36.72	0.019848251028806583	0.004405864197530864	0.00893775720164609
1	36.76	0.02133230452674897	0.00529320987654321	0.009897119341563785
1	36.800000000000004	0.021003086419753087	0.0047659465020576134	0.009606481481481481
1	36.84	0.02452417695473251	0.004907407407407407	0.01133230452674897
1	36.88	0.02327417695473251	0.004277263374485597	0.011394032921810699
1	36.92	0.0228369341563786	0.00404320987654321	0.011918724279835391
1	36.96	0.02959619341563786	0.006481481481481481	0.01397633744855967
1	37.0	0.019063786008230454	0.0014660493827160495	0.011540637860082305
1	37.04	0.019179526748971193	0.0026646090534979423	0.010761316872427984
1	37.08	0.018665123456790122	0.0016409465020576133	0.011080246913580246
1	37.12	0.017680041152263376	0.002384259259259259	0.009606481481481481
1	37.160000000000004	0.014279835390946502	0.0009567901234567902	0.008338477366255145
1	37.2	0.01680812757201646	0.0030118312757201646	0.00823559670781893
1	37.24	0.014933127572016461	0.0020910493827160496	0.007798353909465021
1	37.28	0.014130658436213991	0.001787551440329218	0.007250514403292181
1	37.32	0.012752057613168725	0.0016255144032921811	0.006849279835390946
1	37.36	0.013621399176954733	0.002337962962962963	0.006108539094650206
1	37.4	0.015092592592592593	0.002512860082304527	0.006185699588477366
1	37.44	0.025527263374485597	0.0059722222222222225	0.008497942386831275
1	37.480000000000004	0.017690329218106995	0.0033204732510288067	0.005082304526748971
1	37.52	0.018006687242798355	0.00375	0.005252057613168724
1	37.56	0.01717335390946502	0.003713991769547325	0.004907407407407407
1	37.6	0.01209619341563786	0.0025668724279835392	0.002890946502057613
1	37.64	0.01412037037037037	0.00356738683127572	0.003793724279835391
1	37.68	0.010318930041152263	0.0028986625514403294	0.0020036008230452677
1	37.72	0.011401748971193415	0.0034542181069958846	0.0018569958847736625
1	37.76	0.0098559670781893	0.0032921810699588477	0.0011368312757201646
1	37.800000000000004	0.010969650205761317	0.003654835390946502	0.0015637860082304527
1	37.84	0.01055812757201646	0.00547582304526749	0.0002957818930041152
1	37.88	0.014444444444444444	0.007224794238683128	0.0016435185185185185
1	37.92	0.02477880658436214	0.01131687242798354	0.004025205761316873
1	37.96	0.020534979423868314	0.010823045267489713	0.0016872427983539095
1	38.0	0.023891460905349795	0.012060185185185186	0.0027854938271604937
1	38.04	0.02297582304526749	0.012839506172839505	0.002042181069958848
1	38.08	0.023508230452674896	0.013888888888888888	0.0015637860082304527
1	38.12	0.021810699588477367	0.014184670781893003	0.0008873456790123457
1	38.160000000000004	0.021646090534979425	0.014647633744855967	0.0004603909465020576
1	38.2	0.01831275720164609	0.012878086419753087	0.00014146090534979423
1	38.24	0.0182201646090535	0.012201646090534979	0.0001388888888888889
1	38.28	0.015977366255144034	0.010709876543209877	0.00013631687242798355
1	38.32	0.016911008230452676	0.010910493827160493	0.00014660493827160494
1	38.36	0.016419753086419752	0.010043724279835391	0.00011574074074074075
1	38.4	0.02566358024691358	0.013297325102880658	0.0030246913580246914
1	38.44	0.017420267489711934	0.010465534979423869	0.00011574074074074075
1	38.480000000000004	0.018930041152263374	0.01081275720164609	0.0002623456790123457
1	38.52	0.019148662551440328	0.010907921810699588	0.0002932098765432099
1	38.56	0.019390432098765432	0.011517489711934156	0.0003909465020576132
1	38.6	0.017685185185185186	0.01025462962962963	0.0002109053497942387
1	38.64	0.016406893004115228	0.009737654320987655	9.516460905349794e-05
1	38.68	0.016558641975308642	0.009212962962962963	0.00022890946502057612
1	38.72	0.015450102880658437	0.008551954732510287	0.0002546296296296296
1	38.76	0.014537037037037038	0.007852366255144032	0.0002803497942386831
1	38.800000000000004	0.011622942386831276	0.006118827160493827	0.00018775720164609054
1	38.84	0.010758744855967077	0.005583847736625514	0.00030864197530864197
1	38.88	0.017795781893004115	0.00783179012345679	0.002283950617283951
1	38.92	0.010311213991769548	0.004948559670781893	0.00019032921810699588
1	38.96	0.010149176954732511	0.004405864197530864	0.00025205761316872427
1	39.0	0.0101929012345679	0.0048816872427983535	0.00022890946502057612
1	39.04	0.009732510288065844	0.0037885802469135805	0.000264917695473251
1	39.08	0.00904320987654321	0.0035082304526748973	0.00023405349794238683
1	39.12	0.00912037037037037	0.0033487654320987653	0.00023919753086419754
1	39.160000000000004	0.00680298353909465	0.0018364197530864198	4.11522633744856e-05
1	39.2	0.007031893004115226	0.0018492798353909464	0.0002726337448559671
1	39.24	0.004398148148148148	0.0007381687242798354	0.00011831275720164609
1	39.28	0.006406893004115227	0.0015174897119341563	0.0007664609053497942
1	39.32	0.004732510288065843	0.00019804526748971193	0.0004809670781893004
1	39.36	0.01639917695473251	0.00456275720164609	0.0036136831275720167
1	39.4	0.006970164609053498	0.001021090534979424	0.0006532921810699588
1	39.44	0.007726337448559671	0.0019495884773662552	0.000573559670781893
1	39.480000000000004	0.00532664609053498	0.0009439300411522634	0.00025205761316872427
1	39.52	0.005941358024691358	0.001072530864197531	0.0008436213991769547
1	39.56	0.004387860082304526	0.0008410493827160494	0.0001748971193415638
1	39.6	0.004151234567901235	0.0006069958847736626	0.00016975308641975308
1	39.64	0.003966049382716049	0.00043467078189300413	0.00022119341563786008
1	39.68	0.0035828189300411524	0.0002160493827160494	2.3148148148148147e-05
1	39.72	0.0033796296296296296	0.0003112139917695473	0.00015174897119341564
1	39.76	0.002939814814814815	0.0002726337448559671	5.1440329218106995e-05
1	39.800000000000004	0.0034696502057613167	0.001198559670781893	3.8580246913580246e-05
1	39.84	0.012463991769547326	0.004405864197530864	0.002229938271604938
1	39.88	0.0034182098765432097	0.0007818930041152264	0.00018775720164609054
1	39.92	0.004349279835390947	0.0012834362139917696	0.00015174897119341564
1	39.96	0.00375	0.000889917695473251	9.77366255144033e-05
1	40.0	0.004441872427983539	0.0017283950617283952	0.0001388888888888889
1	40.04	0.003996913580246913	0.000787037037037037	0.00031635802469135804
1	40.08	0.0048585390946502055	0.0017335390946502057	0.00041152263374485596
1	40.12	0.003148148148148148	0.0010159465020576131	0.000264917695473251
1	40.160000000000004	0.0036599794238683127	0.001072530864197531	0.00029063786008230453
1	40.2	0.0023996913580246913	0.00037294238683127575	0.00013374485596707818
1	40.24	0.003523662551440329	0.0006610082304526749	0.00019032921810699588
1	40.28	0.0015895061728395062	4.886831275720165e-05	0.00022119341563786008
1	40.32	0.011949588477366255	0.004212962962962963	0.0024922839506172838
1	40.36	0.001072530864197531	5.401234567901235e-05	9.77366255144033e-05
1	40.4	0.0017335390946502057	0.0002314814814814815	0.0001800411522633745
1	40.44	0.0008281893004115226	6.17283950617284e-05	6.17283950617284e-05
1	40.480000000000004	0.001301440329218107	0.0001440329218106996	0.00018261316872427984
1	40.52	0.0005478395061728395	2.3148148148148147e-05	0.00018518518518518518
1	40.56	0.0009670781893004115	0.00013117283950617284	0.0002109053497942387
1	40.6	0.0007124485596707819	4.886831275720165e-05	0.00019290123456790122
1	40.64	0.001257716049382716	9.002057613168725e-05	0.0007510288065843622
1	40.68	0.0025	0.0004218106995884774	0.0012782921810699588
1	40.72	0.0021013374485596707	0.00012088477366255144	0.0010673868312757202
1	40.76	0.004436728395061728	0.0010828189300411523	0.0007047325102880658
1	40.800000000000004	0.010661008230452676	0.0031867283950617283	0.002016460905349794
1	40.84	0.005429526748971194	0.0007998971193415638	0.0005118312757201646
1	40.88	0.006530349794238683	0.0015252057613168724	0.0005606995884773662
1	40.92	0.00966820987654321	0.0031635802469135803	0.00031635802469135804
1	40.96	0.009958847736625514	0.0027443415637860083	0.00029063786008230453
1	41.0	0.01271604938271605	0.004220679012345679	0.000625
1	41.04	0.012569444444444444	0.0036856995884773664	0.0002546296296296296
1	41.08	0.01459619341563786	0.004904835390946502	0.0002314814814814815
1	41.12	0.015144032921810699	0.0049382716049382715	0.00013374485596707818
1	41.160000000000004	0.016340020576131688	0.005223765432098766	0.0002803497942386831
1	41.2	0.017813786008230453	0.006103395061728395	0.000264917695473251
1	41.24	0.018094135802469137	0.006877572016460906	0.0001286008230452675
1	41.28	0.0270190329218107	0.01050925925925926	0.0027083333333333334
1	41.32	0.01878343621399177	0.008688271604938272	0.00015432098765432098
1	41.36	0.018881172839506175	0.009763374485596707	0.00028549382716049385
1	41.4	0.017744341563786008	0.009817386831275721	0.00016203703703703703
1	41.44	0.017448559670781894	0.011584362139917696	0.0003909465020576132
1	41.480000000000004	0.01632716049382716	0.012227366255144033	6.687242798353909e-05
1	41.52	0.015771604938271604	0.012186213991769548	0.00022633744855967078
1	41.56	0.012430555555555556	0.010900205761316872	4.11522633744856e-05
1	41.6	0.012227366255144033	0.009969135802469135	0.00024176954732510288
1	41.64	0.012016460905349795	0.009025205761316872	0.00010288065843621399
1	41.68	0.011185699588477366	0.0069495884773662555	9.259259259259259e-05
1	41.72	0.010470679012345678	0.0059953703703703705	9.002057613168725e-05
1	41.76	0.017458847736625514	0.007862654320987655	0.0021604938271604936
1	41.800000000000004	0.011193415637860082	0.005563271604938271	0.00019032921810699588
1	41.84	0.011424897119341564	0.006147119341563786	5.915637860082304e-05
1	41.88	0.012474279835390947	0.006908436213991769	9.002057613168725e-05
1	41.92	0.012806069958847737	0.007137345679012345	5.401234567901235e-05
1	41.96	0.013554526748971193	0.007373971193415638	0.00010288065843621399
1	42.0	0.013603395061728396	0.007286522633744856	8.74485596707819e-05
1	42.04	0.013374485596707819	0.00709619341563786	0.0001954732510288066
1	42.08	0.01257716049382716	0.006633230452674897	2.8292181069958848e-05
1	42.12	0.01294238683127572	0.006234567901234568	0.0001954732510288066
1	42.160000000000004	0.012085905349794238	0.005390946502057613	0.0004295267489711934
1	42.2	0.010205761316872428	0.004429012345679013	0.0002777777777777778
1	42.24	0.01883744855967078	0.007458847736625514	0.002749485596707819
1	42.28	0.01066872427983539	0.004804526748971193	0.00028549382716049385
1	42.32	0.00988940329218107	0.004912551440329218	8.487654320987654e-05
1	42.36	0.007816358024691357	0.0035956790123456792	5.915637860082304e-05
1	42.4	0.008070987654320988	0.0040637860082304526	0.0002623456790123457
1	42.44	0.006597222222222222	0.003981481481481482	3.60082304526749e-05
1	42.480000000000004	0.007276234567901234	0.004102366255144033	0.00018518518518518518
1	42.52	0.004488168724279836	0.002463991769547325	6.944444444444444e-05
1	42.56	0.004861111111111111	0.002456275720164609	0.0002777777777777778
1	42.6	0.003096707818930041	0.0015020576131687243	7.973251028806585e-05
1	42.64	0.003719135802469136	0.0021219135802469135	0.0001748971193415638
1	42.68	0.0026697530864197533	0.001712962962962963	8.23045267489712e-05
1	42.72	0.012906378600823045	0.0048919753086419755	0.0031069958847736627
1	42.76	0.0009567901234567902	0.00044238683127572015	0.0001594650205761317
1	42.800000000000004	0.0009336419753086419	0.00045267489711934157	7.20164609053498e-05
1	42.84	0.0014660493827160495	0.0009645061728395061	0.00011316872427983539
1	42.88	0.0011111111111111111	0.0008204732510288066	5.6584362139917696e-05
1	42.92	0.002307098765432099	0.0014660493827160495	6.17283950617284e-05
1	42.96	0.0014814814814814814	0.0007536008230452675	7.458847736625514e-05
1	43.0	0.0031301440329218107	0.0019367283950617283	6.430041152263375e-05
1	43.04	0.0019161522633744856	0.0009799382716049383	3.8580246913580246e-05
1	43.08	0.002816358024691358	0.0017412551440329218	2.05761316872428e-05
1	43.12	0.0010185185185185184	0.0003497942386831276	1.2860082304526749e-05
1	43.160000000000004	0.0019290123456790122	0.000830761316872428	4.6296296296296294e-05
1	43.2	0.009768518518518518	0.004061213991769548	0.0016152263374485598
1	43.24	0.0007536008230452675	0.00010030864197530864	8.23045267489712e-05
1	43.28	0.001147119341563786	0.00017746913580246913	0.00011059670781893004
1	43.32	0.0009284979423868312	0.00020318930041152264	2.3148148148148147e-05
1	43.36	0.0014351851851851852	0.00040380658436213994	0.00021862139917695473
1	43.4	0.0006301440329218107	0.00019804526748971193	5.915637860082304e-05
1	43.44	0.0011496913580246913	0.00023919753086419754	0.00018261316872427984
1	43.480000000000004	0.0006378600823045268	0.0001388888888888889	9.259259259259259e-05
1	43.52	0.001337448559670782	0.0005761316872427984	5.6584362139917696e-05
1	43.56	0.0009645061728395061	0.00045267489711934157	1.800411522633745e-05
1	43.6	0.002013888888888889	0.0007021604938271605	9.77366255144033e-05
1	43.64	0.001368312757201646	0.0006815843621399177	7.20164609053498e-05
1	43.68	0.010568415637860082	0.004176954732510288	0.002286522633744856
1	43.72	0.0017541152263374487	0.0009207818930041152	0.0001954732510288066
1	43.76	0.0015252057613168724	0.0007767489711934157	0.0002160493827160494
1	43.800000000000004	0.0019444444444444444	0.00033179012345679014	0.000367798353909465
1	43.84	0.0010545267489711935	0.0005658436213991769	5.915637860082304e-05
1	43.88	0.0016383744855967078	0.0006172839506172839	0.0004063786008230453
1	43.92	0.0005066872427983539	0.00020318930041152264	0.0001080246913580247
1	43.96	0.0011702674897119342	0.0004140946502057613	0.0001748971193415638
1	44.0	0.0007998971193415638	0.00045781893004115225	0.00010545267489711934
1	44.04	0.0011599794238683128	0.00030606995884773663	8.487654320987654e-05
1	44.08	0.0009490740740740741	0.0004963991769547325	1.2860082304526749e-05
1	44.12	0.0024176954732510287	0.0012294238683127573	0.00014146090534979423
1	44.160000000000004	0.008150720164609054	0.002705761316872428	0.0019753086419753087
1	44.2	0.001954732510288066	0.0006815843621399177	9.002057613168725e-05
1	44.24	0.0022453703703703702	0.0006584362139917696	5.1440329218106995e-05
1	44.28	0.003611111111111111	0.000992798353909465	0.00021862139917695473
1	44.32	0.004274691358024691	0.0014737654320987653	0.00011831275720164609
1	44.36	0.0043518518518518515	0.00084619341563786	1.2860082304526749e-05
1	44.4	0.004552469135802469	0.0009310699588477366	8.23045267489712e-05
1	44.44	0.0039609053497942385	0.0007073045267489712	7.716049382716049e-05
1	44.480000000000004	0.004421296296296296	0.001154835390946502	2.05761316872428e-05
1	44.52	0.0037628600823045267	0.0009027777777777777	5.401234567901235e-05
1	44.56	0.0035313786008230453	0.0008744855967078189	2.05761316872428e-05
1	44.6	0.0022402263374485597	0.0007844650205761317	7.71604938271605e-06
1	44.64	0.011334876543209877	0.004323559670781893	0.0021759259259259258
1	44.68	0.0006815843621399177	8.74485596707819e-05	0.00010545267489711934
1	44.72	0.001021090534979424	0.00020061728395061727	0.00010288065843621399
1	44.76	0.0011959876543209877	0.00028292181069958846	0.00011059670781893004
1	44.800000000000004	0.0007407407407407407	0.00016718106995884774	0.00014146090534979423
1	44.84	0.0015277777777777779	0.0003523662551440329	0.00011574074074074075
1	44.88	0.0004320987654320988	0.00010545267489711934	5.1440329218106995e-05
1	44.92	0.0014531893004115226	0.0006481481481481481	0.00010288065843621399
1	44.96	0.0006018518518518519	0.00014146090534979423	2.05761316872428e-05
1	45.0	0.0011265432098765433	0.0001594650205761317	9.002057613168725e-05
1	45.04	0.0005015432098765432	4.372427983539095e-05	9.259259259259259e-05
1	45.08	0.0018647119341563786	0.0005606995884773662	0.00029835390946502055
1	45.12	0.0084130658436214	0.003271604938271605	0.0017618312757201645
1	45.160000000000004	0.001059670781893004	0.0004783950617283951	7.973251028806585e-05
1	45.2	0.0010133744855967079	0.0002777777777777778	0.00012088477366255144
1	45.24	0.0019315843621399177	0.0006172839506172839	0.00011574074074074075
1	45.28	0.001368312757201646	0.0004938271604938272	0.00011574074074074075
1	45.32	0.0008924897119341564	0.0002160493827160494	0.00014660493827160494
1	45.36	0.001072530864197531	0.00013374485596707818	7.973251028806585e-05
1	45.4	0.0009053497942386831	1.800411522633745e-05	4.886831275720165e-05
1	45.44	0.0016152263374485598	0.0003292181069958848	5.915637860082304e-05
1	45.480000000000004	0.0012294238683127573	0.00010545267489711934	2.3148148148148147e-05
1	45.52	0.0015560699588477367	0.00015689300411522632	6.17283950617284e-05
1	45.56	0.0014763374485596708	0.00013117283950617284	8.487654320987654e-05
1	45.6	0.009837962962962963	0.003284465020576132	0.002093621399176955
1	45.64	0.0008667695473251029	0.00011574074074074075	0.00013374485596707818
1	45.68	0.0012885802469135802	0.00041152263374485596	0.0002726337448559671
1	45.72	0.0003832304526748971	0.00015432098765432098	0.00013117283950617284
1	45.76	0.0005246913580246914	0.0002160493827160494	0.00016203703703703703
1	45.800000000000004	0.0002700617283950617	7.973251028806585e-05	0.00010545267489711934
1	45.84	0.0007484567901234568	0.00018518518518518518	0.00028292181069958846
1	45.88	0.0008256172839506173	0.0003420781893004115	7.973251028806585e-05
1	45.92	0.000462962962962963	6.944444444444444e-05	3.08641975308642e-05
1	45.96	0.000529835390946502	0.00022633744855967078	3.08641975308642e-05
1	46.0	0.0003575102880658436	4.11522633744856e-05	7.20164609053498e-05
1	46.04	0.0004475308641975309	0.00015689300411522632	5.1440329218106995e-05
1	46.08	0.008037551440329218	0.003155864197530864	0.002013888888888889
1	46.12	0.00043724279835390947	9.516460905349794e-05	0.0001286008230452675
1	46.160000000000004	0.00040380658436213994	7.973251028806585e-05	4.6296296296296294e-05
1	46.2	0.0007407407407407407	0.0002932098765432099	1.2860082304526749e-05
1	46.24	0.00037294238683127575	0.00013631687242798355	4.886831275720165e-05
1	46.28	0.0012088477366255144	0.0005864197530864197	0.00011059670781893004
1	46.32	0.0008076131687242799	4.372427983539095e-05	0.00012602880658436213
1	46.36	0.0009027777777777777	0.0001286008230452675	6.687242798353909e-05
1	46.4	0.0008873456790123457	7.973251028806585e-05	5.6584362139917696e-05
1	46.44	0.001198559670781893	4.11522633744856e-05	3.3436213991769545e-05
1	46.480000000000004	0.0013400205761316872	0.00016718106995884774	3.08641975308642e-05
1	46.52	0.0009490740740740741	2.3148148148148147e-05	2.8292181069958848e-05
1	46.56	0.009236111111111112	0.0035982510288065845	0.00169238683127572
1	46.6	0.0007047325102880658	0.00016718106995884774	0.0001748971193415638
1	46.64	0.0011368312757201646	0.00020833333333333335	0.00014917695473251028
1	46.68	0.0005015432098765432	7.20164609053498e-05	9.002057613168725e-05
1	46.72	0.0017155349794238683	0.0003935185185185185	0.00017746913580246913
1	46.76	0.0007458847736625515	9.002057613168725e-05	5.401234567901235e-05
1	46.800000000000004	0.0013503086419753086	0.0005324074074074074	0.00023405349794238683
1	46.84	0.0005632716049382716	0.00012602880658436213	0.00013374485596707818
1	46.88	0.00026748971193415636	4.372427983539095e-05	4.11522633744856e-05
1	46.92	0.00022633744855967078	5.1440329218106995e-05	4.886831275720165e-05
1	46.96	0.00014146090534979423	2.5720164609053497e-05	5.915637860082304e-05
1	47.0	0.0005761316872427984	6.430041152263375e-05	4.6296296296296294e-05
1	47.04	0.007247942386831276	0.002404835390946502	0.0019110082304526748
1	47.08	0.0005889917695473251	7.973251028806585e-05	0.00037037037037037035
1	47.12	0.0004398148148148148	9.77366255144033e-05	0.00010545267489711934
1	47.160000000000004	0.0012474279835390947	8.74485596707819e-05	0.00022119341563786008
1	47.2	0.0030375514403292183	4.11522633744856e-05	0.0006610082304526749
1	47.24	0.0039840534979423865	1.54320987654321e-05	0.0014300411522633744
1	47.28	0.005174897119341564	1.2860082304526749e-05	0.0015457818930041153
1	47.32	0.008209876543209876	2.05761316872428e-05	0.003793724279835391
1	47.36	0.010460390946502057	4.11522633744856e-05	0.005056584362139917
1	47.4	0.011540637860082305	7.716049382716049e-05	0.005743312757201646
1	47.44	0.013225308641975308	2.05761316872428e-05	0.007425411522633745
1	47.480000000000004	0.013593106995884773	2.5720164609053497e-05	0.00775977366255144
1	47.52	0.023233024691358024	0.0025694444444444445	0.01210133744855967
1	47.56	0.017127057613168725	0.00010545267489711934	0.010915637860082305
1	47.6	0.018122427983539094	0.0005838477366255144	0.01165380658436214
1	47.64	0.01724537037037037	0.0003497942386831276	0.011013374485596708
1	47.68	0.018482510288065843	0.0006198559670781893	0.01198559670781893
1	47.72	0.019704218106995883	0.0008127572016460906	0.013137860082304527
1	47.76	0.02098508230452675	0.000676440329218107	0.014182098765432099
1	47.800000000000004	0.020028292181069957	0.00031635802469135804	0.013719135802469137
1	47.84	0.0213451646090535	0.0008436213991769547	0.014200102880658436
1	47.88	0.020920781893004115	0.0009696502057613169	0.013958333333333333
1	47.92	0.020704732510288065	0.00024434156378600825	0.014295267489711935
1	47.96	0.02041409465020576	0.00038837448559670784	0.01412037037037037
1	48.0	0.027193930041152264	0.0037217078189300413	0.015262345679012346
1	48.04	0.019945987654320988	0.0016743827160493826	0.012718621399176955
1	48.08	0.01658179012345679	0.0008744855967078189	0.010738168724279835
1	48.120000000000005	0.01611882716049383	0.0015534979423868314	0.010195473251028807
1	48.160000000000004	0.013333333333333334	0.0013348765432098766	0.008356481481481482
1	48.2	0.010468106995884774	0.00030864197530864197	0.006941872427983539
1	48.24	0.008467078189300412	4.11522633744856e-05	0.006602366255144033
1	48.28	0.008667695473251028	0.0007818930041152264	0.0065715020576131685
1	48.32	0.005411522633744856	0.0008050411522633745	0.004223251028806585
1	48.36	0.00375	0.000684156378600823	0.002139917695473251
1	48.4	0.004364711934156378	0.0008719135802469135	0.002219650205761317
1	48.44	0.00474022633744856	0.00025977366255144034	0.0026826131687242797
1	48.480000000000004	0.014619341563786008	0.003070987654320988	0.007281378600823046
1	48.52	0.007566872427983539	7.716049382716049e-05	0.006113683127572016
1	48.56	0.012492283950617284	0.00013631687242798355	0.009722222222222222
1	48.6	0.016201131687242798	7.973251028806585e-05	0.012116769547325103
1	48.64	0.0212988683127572	8.74485596707819e-05	0.014969135802469136
1	48.68	0.02323045267489712	6.430041152263375e-05	0.015987654320987654
1	48.72	0.025177469135802467	0.00011831275720164609	0.01744341563786008
1	48.76	0.02533179012345679	0.00014660493827160494	0.01810699588477366
1	48.800000000000004	0.02452932098765432	0.00030092592592592595	0.01731738683127572
1	48.84	0.023106995884773662	6.17283950617284e-05	0.01665380658436214
1	48.88	0.023873456790123457	0.0001234567901234568	0.01709619341563786
1	48.92	0.023706275720164607	0.00011574074074074075	0.016296296296296295
1	48.96	0.032757201646090535	0.0036959876543209876	0.01873713991769547
1	49.0	0.023549382716049384	0.00012602880658436213	0.016193415637860083
1	49.04	0.02231224279835391	6.17283950617284e-05	0.015126028806584361
1	49.08	0.022109053497942385	4.372427983539095e-05	0.014984567901234569
1	49.120000000000005	0.021147119341563787	3.8580246913580246e-05	0.014022633744855966
1	49.160000000000004	0.020784465020576133	1.02880658436214e-05	0.013737139917695474
1	49.2	0.0183641975308642	1.2860082304526749e-05	0.01175925925925926
1	49.24	0.017795781893004115	9.77366255144033e-05	0.011350308641975308
1	49.28	0.016489197530864197	4.372427983539095e-05	0.010318930041152263
1	49.32	0.017893518518518517	0.0002494855967078189	0.011875
1	49.36	0.017255658436213992	2.3148148148148147e-05	0.011975308641975308
1	49.4	0.01885030864197531	0.00033179012345679014	0.013310185185185185
1	49.44	0.025488683127572017	0.002713477366255144	0.016435185185185185
1	49.480000000000004	0.01916409465020576	7.20164609053498e-05	0.015372942386831276
1	49.52	0.021499485596707817	0.00011059670781893004	0.01734053497942387
1	49.56	0.022366255144032923	8.487654320987654e-05	0.018006687242798355
1	49.6	0.02367798353909465	4.372427983539095e-05	0.018238168724279837
1	49.64	0.021422325102880658	7.458847736625514e-05	0.015974794238683126
1	49.68	0.020493827160493826	6.17283950617284e-05	0.014969135802469136
1	49.72	0.017862654320987655	3.8580246913580246e-05	0.012770061728395062
1	49.76	0.01617798353909465	7.458847736625514e-05	0.011882716049382716
1	49.800000000000004	0.014053497942386832	4.6296296296296294e-05	0.010478395061728395
1	49.84	0.012929526748971193	2.8292181069958848e-05	0.01012088477366255
1	49.88	0.011319444444444444	7.71604938271605e-06	0.009405864197530865
1	49.92	0.019681069958847736	0.0028189300411522633	0.011430041152263374
1	49.96	0.011195987654320987	9.002057613168725e-05	0.00808641975308642
1	50.0	0.01132716049382716	0.00010288065843621399	0.007795781893004115
1	50.04	0.009326131687242799	4.11522633744856e-05	0.0067078189300411525
1	50.08	0.008521090534979424	6.687242798353909e-05	0.006059670781893004
1	50.120000000000005	0.009176954732510288	2.3148148148148147e-05	0.005907921810699588
1	50.160000000000004	0.008258744855967079	1.800411522633745e-05	0.00540380658436214
1	50.2	0.008981481481481481	3.60082304526749e-05	0.005733024691358024
1	50.24	0.007829218106995885	6.687242798353909e-05	0.005015432098765432
1	50.28	0.008641975308641974	0.0002726337448559671	0.005051440329218107
1	50.32	0.00882201646090535	0.000676440329218107	0.0047196502057613166
1	50.36	0.014138374485596707	0.003906893004115226	0.0050874485596707816
1	50.4	0.02094650205761317	0.0074099794238683125	0.006141975308641976
1	50.44	0.015709876543209877	0.005398662551440329	0.003978909465020576
1	50.480000000000004	0.016684670781893004	0.004354423868312757	0.004272119341563786
1	50.52	0.017821502057613167	0.004200102880658437	0.004308127572016461
1	50.56	0.021674382716049382	0.006015946502057613	0.004508744855967078
1	50.6	0.023176440329218107	0.006921296296296296	0.00367798353909465
1	50.64	0.027430555555555555	0.009953703703703704	0.003829732510288066
1	50.68	0.02705246913580247	0.010390946502057612	0.0030915637860082306
1	50.72	0.028497942386831277	0.011134259259259259	0.0033410493827160494
1	50.76	0.028320473251028808	0.011345164609053498	0.0032510288065843622
1	50.800000000000004	0.0278369341563786	0.011342592592592593	0.0029758230452674897
1	50.84	0.02713991769547325	0.011733539094650206	0.002800925925925926
1	50.88	0.034637345679012346	0.014405864197530864	0.005581275720164609
1	50.92	0.025156893004115225	0.011522633744855968	0.002242798353909465
1	50.96	0.02444701646090535	0.011051954732510288	0.0028343621399176955
1	51.0	0.023984053497942387	0.010733024691358025	0.0033667695473251027
1	51.04	0.021525205761316873	0.009719650205761318	0.0026646090534979423
1	51.08	0.021093106995884774	0.009261831275720165	0.003564814814814815
1	51.120000000000005	0.019665637860082304	0.008078703703703704	0.003155864197530864
1	51.160000000000004	0.019627057613168724	0.008063271604938272	0.00352880658436214
1	51.2	0.01586934156378601	0.006911008230452675	0.0034284979423868313
1	51.24	0.013348765432098765	0.005745884773662551	0.002968106995884774
1	51.28	0.010617283950617284	0.0036805555555555554	0.0034027777777777776
1	51.32	0.00853395061728395	0.0008024691358024691	0.0041460905349794235
1	51.36	0.016417181069958847	0.004050925925925926	0.005843621399176955
1	51.4	0.012620884773662551	0.0030915637860082306	0.003973765432098765
1	51.44	0.014230967078189301	0.004393004115226338	0.003968621399176955
1	51.480000000000004	0.017304526748971195	0.006584362139917695	0.0035416666666666665
1	51.52	0.02066872427983539	0.00956275720164609	0.0034516460905349793
1	51.56	0.021656378600823045	0.010992798353909466	0.003397633744855967
1	51.6	0.024099794238683126	0.01216820987654321	0.003729423868312757
1	51.64	0.022296810699588478	0.01166409465020576	0.0033410493827160494
1	51.68	0.024012345679012347	0.012379115226337448	0.003986625514403292
1	51.72	0.023431069958847736	0.01264917695473251	0.00323559670781893
1	51.76	0.027016460905349794	0.01404835390946502	0.0031507201646090535
1	51.800000000000004	0.02481224279835391	0.01173611111111111	0.002515432098765432
1	51.84	0.03678497942386831	0.015516975308641975	0.004979423868312757
1	51.88	0.02847222222222222	0.012857510288065843	0.0014969135802469136
1	51.92	0.029925411522633744	0.013935185185185186	0.0010468106995884774
1	51.96	0.026085390946502057	0.012597736625514402	0.0002314814814814815
1	52.0	0.02939814814814815	0.014320987654320988	0.0008539094650205761
1	52.04	0.02904320987654321	0.014110082304526749	0.0013168724279835392
1	52.08	0.028647119341563786	0.014593621399176955	0.0005272633744855968
1	52.120000000000005	0.02955761316872428	0.013891460905349795	0.0016512345679012346
1	52.160000000000004	0.02773662551440329	0.012294238683127573	0.0017412551440329218
1	52.2	0.02630401234567901	0.01147633744855967	0.0023508230452674896
1	52.24	0.02536008230452675	0.010198045267489712	0.0030272633744855967
1	52.28	0.024156378600823047	0.008695987654320987	0.0045241769547325105
1	52.32	0.03029320987654321	0.011090534979423868	0.006818415637860082
1	52.36	0.02150977366255144	0.00790380658436214	0.005743312757201646
1	52.4	0.020733024691358026	0.007466563786008231	0.006265432098765432
1	52.44	0.020637860082304525	0.006463477366255144	0.0070653292181069955
1	52.480000000000004	0.019495884773662552	0.005987654320987654	0.007160493827160494
1	52.52	0.018657407407407407	0.005336934156378601	0.007407407407407408
1	52.56	0.018968621399176953	0.004701646090534979	0.008122427983539095
1	52.6	0.019660493827160494	0.0037114197530864197	0.009143518518518518
1	52.64	0.020025720164609052	0.0031352880658436213	0.010486111111111111
1	52.68	0.0190380658436214	0.0019367283950617283	0.011288580246913581
1	52.72	0.023176440329218107	0.0030632716049382716	0.013816872427983538
1	52.76	0.02385030864197531	0.0020036008230452677	0.015460390946502058
1	52.800000000000004	0.03501800411522634	0.00570216049382716	0.019169238683127574
1	52.84	0.026162551440329217	0.0021759259259259258	0.016718106995884774
1	52.88	0.027983539094650206	0.0028189300411522633	0.017677469135802468
1	52.92	0.02648662551440329	0.0033539094650205763	0.01602366255144033
1	52.96	0.026993312757201647	0.004709362139917695	0.015992798353909467
1	53.0	0.022790637860082303	0.0036368312757201647	0.013613683127572017
1	53.04	0.022258230452674898	0.0031790123456790125	0.013356481481481481
1	53.08	0.01993827160493827	0.0024459876543209877	0.01199588477366255
1	53.120000000000005	0.01842849794238683	0.0021219135802469135	0.010792181069958847
1	53.160000000000004	0.019112654320987653	0.004660493827160494	0.008809156378600823
1	53.2	0.017044753086419753	0.004912551440329218	0.007373971193415638
1	53.24	0.0173070987654321	0.006162551440329218	0.006743827160493827
1	53.28	0.022690329218106996	0.009243827160493828	0.006687242798353909
1	53.32	0.014418724279835392	0.006622942386831276	0.0048122427983539095
1	53.36	0.014894547325102881	0.00811471193415638	0.004552469135802469
1	53.4	0.018623971193415637	0.010959362139917696	0.0048353909465020575
1	53.44	0.016898148148148148	0.00905349794238683	0.005725308641975309
1	53.480000000000004	0.018793724279835392	0.011347736625514403	0.005025720164609054
1	53.52	0.017626028806584364	0.011535493827160494	0.003999485596707819
1	53.56	0.018209876543209876	0.010666152263374485	0.004822530864197531
1	53.6	0.015805041152263374	0.009094650205761317	0.0035982510288065845
1	53.64	0.017155349794238682	0.010059156378600822	0.0032741769547325102
1	53.68	0.014475308641975309	0.009140946502057613	0.0020910493827160496
1	53.72	0.012242798353909465	0.008443930041152263	0.0003832304526748971
1	53.76	0.022402263374485597	0.01103395061728395	0.0037242798353909466
1	53.800000000000004	0.011820987654320988	0.0063400205761316875	0.0011445473251028807
1	53.84	0.01012088477366255	0.00481738683127572	0.0007664609053497942
1	53.88	0.010851337448559671	0.004776234567901235	0.0010828189300411523
1	53.92	0.01032150205761317	0.004555041152263375	0.0008384773662551441
1	53.96	0.00823559670781893	0.00279320987654321	0.0006327160493827161
1	54.0	0.010372942386831275	0.0032767489711934155	0.001337448559670782
1	54.04	0.008256172839506172	0.0028858024691358025	0.00039609053497942386
1	54.08	0.00989454732510288	0.004038065843621399	0.0004655349794238683
1	54.120000000000005	0.007993827160493827	0.0024305555555555556	0.0003497942386831276
1	54.160000000000004	0.007690329218106996	0.0017335390946502057	0.0007150205761316872
1	54.2	0.007253086419753086	0.0012191358024691357	0.000779320987654321
1	54.24	0.014827674897119341	0.004050925925925926	0.0031301440329218107
1	54.28	0.0059722222222222225	0.0008796296296296296	0.0012962962962962963
1	54.32	0.0053626543209876545	0.00051440329218107	0.0013837448559670782
1	54.36	0.006787551440329218	0.0009953703703703704	0.0021064814814814813
1	54.4	0.004727366255144033	0.00039609053497942386	0.0008719135802469135
1	54.44	0.0075823045267489715	0.0010313786008230453	0.0017412551440329218
1	54.480000000000004	0.00606738683127572	0.00022890946502057612	0.0018106995884773663
1	54.52	0.007044753086419753	0.0010699588477366254	0.0015457818930041153
1	54.56	0.004801954732510288	0.00019290123456790122	0.0011342592592592593
1	54.6	0.006108539094650206	0.00037294238683127575	0.0027906378600823043
1	54.64	0.0068698559670781895	0.00017746913580246913	0.0035108024691358026
1	54.68	0.005216049382716049	0.0001594650205761317	0.001574074074074074
1	54.72	0.014295267489711935	0.003081275720164609	0.003883744855967078
1	54.76	0.004210390946502058	5.401234567901235e-05	0.000779320987654321
1	54.800000000000004	0.00492798353909465	0.0002726337448559671	0.0010570987654320988
1	54.84	0.005928497942386831	0.0013580246913580246	0.0009439300411522634
1	54.88	0.0055015432098765435	0.0011342592592592593	0.0009027777777777777
1	54.92	0.003603395061728395	5.401234567901235e-05	0.0005272633744855968
1	54.96	0.0048353909465020575	0.0005684156378600823	0.0007741769547325103
1	55.0	0.0035982510288065845	0.00073559670781893	0.00039609053497942386
1	55.04	0.0032510288065843622	0.0001954732510288066	0.0005375514403292181
1	55.08	0.003284465020576132	0.00015432098765432098	0.0002109053497942387
1	55.120000000000005	0.0039943415637860085	0.00011316872427983539	0.0001954732510288066
1	55.160000000000004	0.005023148148148148	0.00042695473251028805	0.0005324074074074074
1	55.2	0.015707304526748973	0.004112654320987654	0.003145576131687243
1	55.24	0.004832818930041153	0.00014146090534979423	0.00014660493827160494
1	55.28	0.004943415637860082	0.0003189300411522634	0.00017746913580246913
1	55.32	0.005874485596707819	0.0006893004115226338	0.00033950617283950616
1	55.36	0.0042489711934156375	0.00017232510288065845	0.00019032921810699588
1	55.4	0.00518261316872428	0.000668724279835391	0.00022119341563786008
1	55.44	0.0036368312757201647	0.00013374485596707818	5.6584362139917696e-05
1	55.480000000000004	0.00404320987654321	0.00033950617283950616	0.0002700617283950617
1	55.52	0.0029963991769547324	9.516460905349794e-05	8.487654320987654e-05
1	55.56	0.004277263374485597	0.00036522633744855967	0.0002803497942386831
1	55.6	0.0032381687242798354	0.00015174897119341564	0.00035493827160493826
1	55.64	0.0029089506172839505	0.0003780864197530864	0.00024176954732510288
1	55.68	0.011967592592592592	0.0031147119341563786	0.002646604938271605
1	55.72	0.0017386831275720165	9.77366255144033e-05	0.00017746913580246913
1	55.76	0.002698045267489712	8.23045267489712e-05	0.0004809670781893004
1	55.800000000000004	0.0014609053497942387	4.886831275720165e-05	0.0002109053497942387
1	55.84	0.0018106995884773663	9.259259259259259e-05	0.0001748971193415638
1	55.88	0.001736111111111111	1.54320987654321e-05	0.00018261316872427984
1	55.92	0.0020730452674897117	0.000668724279835391	0.00029835390946502055
1	55.96	0.0011368312757201646	4.886831275720165e-05	8.23045267489712e-05
1	56.0	0.0010313786008230453	0.00031378600823045265	0.0001388888888888889
1	56.04	0.0005041152263374485	8.487654320987654e-05	7.458847736625514e-05
1	56.08	0.0011599794238683128	0.00022890946502057612	0.00021862139917695473
1	56.120000000000005	0.0017412551440329218	0.0002880658436213992	0.00020061728395061727
1	56.160000000000004	0.012160493827160494	0.003513374485596708	0.00290380658436214
1	56.2	0.002736625514403292	9.002057613168725e-05	0.00042695473251028805
1	56.24	0.0032021604938271605	0.00015689300411522632	0.00020061728395061727
1	56.28	0.003973765432098765	0.00017746913580246913	0.00020576131687242798
1	56.32	0.004987139917695473	0.0001748971193415638	5.915637860082304e-05
1	56.36	0.005457818930041152	0.00022890946502057612	0.00038580246913580245
1	56.4	0.005704732510288066	0.00028549382716049385	0.00010030864197530864
1	56.44	0.006054526748971193	0.00027520576131687244	9.259259259259259e-05
1	56.480000000000004	0.005810185185185186	0.00021347736625514403	2.05761316872428e-05
1	56.52	0.006476337448559671	0.0009722222222222222	8.74485596707819e-05
1	56.56	0.008693415637860082	0.0016795267489711934	6.687242798353909e-05
1	56.6	0.009218106995884774	0.0014248971193415638	0.0003755144032921811
1	56.64	0.017031893004115225	0.004699074074074074	0.002044753086419753
1	56.68	0.010231481481481482	0.0020833333333333333	0.00017746913580246913
1	56.72	0.012878086419753087	0.0038657407407407408	0.0002160493827160494
1	56.76	0.012147633744855967	0.003461934156378601	0.00022633744855967078
1	56.800000000000004	0.012744341563786009	0.004012345679012346	0.00048353909465020576
1	56.84	0.010128600823045267	0.0031893004115226336	0.00025205761316872427
1	56.88	0.011412037037037037	0.004521604938271605	0.000684156378600823
1	56.92	0.007808641975308642	0.0034542181069958846	0.00015432098765432098
1	56.96	0.00782664609053498	0.004020061728395061	0.0002623456790123457
1	57.0	0.006656378600823045	0.003690843621399177	0.00026748971193415636
1	57.04	0.008256172839506172	0.004537037037037037	0.0005092592592592592
1	57.08	0.007322530864197531	0.004534465020576132	0.0005324074074074074
1	57.120000000000005	0.018058127572016462	0.00882201646090535	0.0030478395061728394
1	57.160000000000004	0.007453703703703704	0.005709876543209876	0.0002109053497942387
1	57.2	0.008626543209876544	0.007029320987654321	0.00014917695473251028
1	57.24	0.009904835390946502	0.008166152263374485	0.00017232510288065845
1	57.28	0.00996656378600823	0.008762860082304527	0.00019804526748971193
1	57.32	0.010931069958847737	0.009179526748971193	0.0003215020576131687
1	57.36	0.009621913580246914	0.008477366255144033	0.00020833333333333335
1	57.4	0.009354423868312757	0.007746913580246913	0.0003832304526748971
1	57.44	0.008477366255144033	0.007335390946502058	0.00014146090534979423
1	57.480000000000004	0.008050411522633746	0.007193930041152263	0.0001594650205761317
1	57.52	0.007170781893004115	0.006005658436213992	0.0001234567901234568
1	57.56	0.007078189300411522	0.0056738683127572015	0.000558127572016461
1	57.6	0.014207818930041152	0.007497427983539095	0.002358539094650206
1	57.64	0.0051800411522633745	0.003829732510288066	0.00045781893004115225
1	57.68	0.004575617283950617	0.002726337448559671	0.0006044238683127572
1	57.72	0.0048122427983539095	0.0026157407407407405	0.0007844650205761317
1	57.76	0.0037911522633744857	0.002199074074074074	0.0007304526748971193
1	57.800000000000004	0.0032767489711934155	0.00216820987654321	0.0002957818930041152
1	57.84	0.004277263374485597	0.0024459876543209877	0.00023662551440329217
1	57.88	0.004256687242798354	0.00319701646090535	0.0001594650205761317
1	57.92	0.005357510288065844	0.00338477366255144	0.00025977366255144034
1	57.96	0.004251543209876543	0.002595164609053498	0.00012088477366255144
1	58.0	0.004480452674897119	0.002037037037037037	0.00028549382716049385
1	58.04	0.0020730452674897117	0.0002777777777777778	0.00012602880658436213
1	58.08	0.012060185185185186	0.004120370370370371	0.0022402263374485597
1	58.120000000000005	0.0021604938271604936	0.0006378600823045268	0.00011831275720164609
1	58.160000000000004	0.003191872427983539	0.0009799382716049383	0.00029835390946502055
1	58.2	0.004140946502057613	0.0021862139917695473	0.0003986625514403292
1	58.24	0.008577674897119341	0.0065252057613168725	0.0001594650205761317
1	58.28	0.00996656378600823	0.007626028806584362	0.0001388888888888889
1	58.32	0.011900720164609054	0.009804526748971193	0.00011316872427983539
1	58.36	0.014020061728395062	0.011082818930041153	0.0001388888888888889
1	58.4	0.015054012345679012	0.011370884773662552	0.00013117283950617284
1	58.44	0.0179320987654321	0.012785493827160493	0.00010030864197530864
1	58.480000000000004	0.017204218106995885	0.011213991769547325	0.00013374485596707818
1	58.52	0.018150720164609054	0.010972222222222222	0.0002109053497942387
1	58.56	0.022590020576131686	0.011527777777777777	0.0016872427983539095
1	58.6	0.016612654320987654	0.009320987654320987	0.00016718106995884774
1	58.64	0.015522119341563787	0.008485082304526749	0.00020061728395061727
1	58.68	0.017309670781893004	0.009138374485596708	0.0003420781893004115
1	58.72	0.01663065843621399	0.009063786008230454	0.00028549382716049385
1	58.76	0.018269032921810698	0.0101929012345679	0.00028292181069958846
1	58.800000000000004	0.020434670781893004	0.011394032921810699	0.0003935185185185185
1	58.84	0.02260545267489712	0.0122119341563786	0.000360082304526749
1	58.88	0.023004115226337447	0.011957304526748971	0.00020061728395061727
1	58.92	0.023004115226337447	0.011998456790123457	0.00025205761316872427
1	58.96	0.023109567901234567	0.012093621399176954	0.0006738683127572016
1	59.0	0.020264917695473252	0.010625	0.00036522633744855967
1	59.04	0.026882716049382718	0.012291666666666666	0.0029886831275720165
1	59.08	0.014570473251028806	0.008068415637860083	0.00015432098765432098
1	59.120000000000005	0.011604938271604939	0.006296296296296296	0.00015432098765432098
1	59.160000000000004	0.008402777777777778	0.005527263374485596	0.00022633744855967078
1	59.2	0.008652263374485597	0.005295781893004115	0.0001594650205761317
1	59.24	0.005779320987654321	0.002705761316872428	7.716049382716049e-05
1	59.28	0.0070653292181069955	0.004403292181069959	0.0001234567901234568
1	59.32	0.006934156378600823	0.004323559670781893	8.74485596707819e-05
1	59.36	0.006342592592592592	0.003523662551440329	0.00014917695473251028
1	59.4	0.007029320987654321	0.0034156378600823044	0.00019804526748971193
1	59.44	0.007060185185185185	0.0037448559670781893	0.00021347736625514403
1	59.480000000000004	0.008757716049382715	0.00418724279835391	0.0006147119341563787
1	59.52	0.015766460905349795	0.006975308641975308	0.0022608024691358024
1	59.56	0.007561728395061728	0.0035313786008230453	0.00023405349794238683
1	59.6	0.007883230452674897	0.004215534979423868	0.0001954732510288066
1	59.64	0.007492283950617284	0.0027674897119341563	0.0007021604938271605
1	59.68	0.006239711934156378	0.0019007201646090534	0.0002726337448559671
1	59.72	0.006430041152263375	0.001574074074074074	0.0007227366255144033
1	59.76	0.005997942386831275	0.0021887860082304526	0.00028292181069958846
1	59.800000000000004	0.006522633744855967	0.00246141975308642	0.00047582304526748974
1	59.84	0.00489454732510288	0.0016666666666666668	0.00014146090534979423
1	59.88	0.004300411522633745	0.001286008230452675	0.00013117283950617284
1	59.92	0.004542181069958848	0.0014994855967078188	0.0002546296296296296
1	59.96	0.0028420781893004113	0.0009336419753086419	0.0001286008230452675
1	60.0	0.012579732510288065	0.004825102880658436	0.002564300411522634
1	60.04	0.0009902263374485596	0.00015174897119341564	0.00012088477366255144
1	60.08	0.0010648148148148149	9.259259259259259e-05	0.00019290123456790122
1	60.120000000000005	0.0009619341563786008	0.00011316872427983539	0.00021347736625514403
1	60.160000000000004	0.0006275720164609053	9.259259259259259e-05	0.0001748971193415638
1	60.2	0.0002546296296296296	7.458847736625514e-05	7.458847736625514e-05
1	60.24	0.0003986625514403292	7.973251028806585e-05	3.08641975308642e-05
1	60.28	0.0002494855967078189	7.458847736625514e-05	8.74485596707819e-05
1	60.32	0.0011805555555555556	8.487654320987654e-05	0.0002777777777777778
1	60.36	0.0025925925925925925	0.00011316872427983539	0.0009953703703703704
1	60.4	0.004575617283950617	0.00012088477366255144	0.001970164609053498
1	60.44	0.006923868312757202	4.886831275720165e-05	0.0035853909465020577
1	60.480000000000004	0.015018004115226337	0.0027623456790123457	0.005900205761316873
1	60.52	0.00952417695473251	8.23045267489712e-05	0.004655349794238683
1	60.56	0.011396604938271606	6.687242798353909e-05	0.005177469135802469
1	60.6	0.01219650205761317	0.0006069958847736626	0.004992283950617284
1	60.64	0.012103909465020575	4.11522633744856e-05	0.004583333333333333
1	60.68	0.013109567901234569	0.0001440329218106996	0.005396090534979424
1	60.72	0.013557098765432098	7.20164609053498e-05	0.006175411522633745
1	60.76	0.01481738683127572	0.00021862139917695473	0.007209362139917696
1	60.800000000000004	0.016036522633744856	7.20164609053498e-05	0.008698559670781893
1	60.84	0.017775205761316873	0.0001286008230452675	0.01059156378600823
1	60.88	0.017260802469135802	8.487654320987654e-05	0.011085390946502058
1	60.92	0.017260802469135802	0.0001954732510288066	0.011090534979423868
1	60.96	0.026712962962962963	0.0031069958847736627	0.013706275720164609
1	61.0	0.017083333333333332	0.00011316872427983539	0.01024948559670782
1	61.04	0.01720679012345679	8.23045267489712e-05	0.010316358024691358
1	61.08	0.014138374485596707	0.00011316872427983539	0.008150720164609054
1	61.120000000000005	0.011818415637860083	2.8292181069958848e-05	0.006965020576131687
1	61.160000000000004	0.010313786008230453	7.973251028806585e-05	0.005856481481481482
1	61.2	0.01003858024691358	6.430041152263375e-05	0.005817901234567901
1	61.24	0.009351851851851853	4.886831275720165e-05	0.005776748971193416
1	61.28	0.010118312757201646	0.0002469135802469136	0.005694444444444445
1	61.32	0.00841820987654321	7.973251028806585e-05	0.004773662551440329
1	61.36	0.008037551440329218	0.000462962962962963	0.004534465020576132
1	61.4	0.007566872427983539	0.0003497942386831276	0.004660493827160494
1	61.44	0.018233024691358023	0.004161522633744856	0.007229938271604938
1	61.480000000000004	0.010156893004115226	0.0003832304526748971	0.005684156378600823
1	61.52	0.01136574074074074	0.0007998971193415638	0.0056970164609053495
1	61.56	0.0109619341563786	0.0010468106995884774	0.005360082304526749
1	61.6	0.00819701646090535	0.0008333333333333334	0.0046039094650205765
1	61.64	0.005316358024691358	0.000779320987654321	0.003016975308641975
1	61.68	0.005748456790123457	0.0003780864197530864	0.003161008230452675
1	61.72	0.007813786008230452	0.00084619341563786	0.003104423868312757
1	61.76	0.006193415637860082	0.0002494855967078189	0.0031507201646090535
1	61.800000000000004	0.006864711934156379	0.0004140946502057613	0.0038194444444444443
1	61.84	0.004750514403292181	7.20164609053498e-05	0.00305298353909465
1	61.88	0.002741769547325103	0.00029835390946502055	0.0017026748971193416
1	61.92	0.011916152263374486	0.0032253086419753085	0.004997427983539094
1	61.96	0.004356995884773663	0.000360082304526749	0.002962962962962963
1	62.0	0.008310185185185184	0.0010879629629629629	0.004742798353909465
1	62.04	0.010059156378600822	0.001440329218106996	0.005493827160493827
1	62.08	0.012880658436213992	0.0024948559670781895	0.0067772633744855966
1	62.120000000000005	0.011890432098765433	0.002255658436213992	0.0064326131687242796
1	62.160000000000004	0.012885802469135803	0.001851851851851852	0.007319958847736625
1	62.2	0.013261316872427983	0.002235082304526749	0.007255658436213992
1	62.24	0.013027263374485596	0.0015406378600823045	0.008292181069958847
1	62.28	0.011862139917695472	0.001368312757201646	0.008623971193415637
1	62.32	0.013212448559670782	0.0023636831275720164	0.009107510288065843
1	62.36	0.015411522633744856	0.0016332304526748972	0.009719650205761318
1	62.4	0.028081275720164608	0.006206275720164609	0.012116769547325103
1	62.440000000000005	0.01621656378600823	0.0017489711934156379	0.00808641975308642
1	62.480000000000004	0.013171296296296296	0.00044238683127572015	0.006756687242798354
1	62.52	0.01206275720164609	0.0001440329218106996	0.006165123456790124
1	62.56	0.011121399176954733	0.00018775720164609054	0.006167695473251029
1	62.6	0.0125	0.00024434156378600825	0.007193930041152263
1	62.64	0.01279320987654321	8.487654320987654e-05	0.00738425925925926
1	62.68	0.01243312757201646	2.05761316872428e-05	0.007049897119341564
1	62.72	0.010097736625514404	5.1440329218106995e-05	0.005493827160493827
1	62.76	0.011075102880658437	0.00011831275720164609	0.005715020576131687
1	62.800000000000004	0.013024691358024691	0.0004320987654320988	0.006507201646090535
1	62.84	0.016286008230452675	0.0012962962962962963	0.007536008230452675
1	62.88	0.02402520576131687	0.004567901234567902	0.009094650205761317
1	62.92	0.01966820987654321	0.0037911522633744857	0.006430041152263375
1	62.96	0.02200102880658436	0.006355452674897119	0.00566358024691358
1	63.0	0.01910493827160494	0.006183127572016461	0.0036342592592592594
1	63.04	0.014002057613168724	0.0038503086419753086	0.0027211934156378603
1	63.08	0.014683641975308642	0.005632716049382716	0.001720679012345679
1	63.120000000000005	0.015540123456790124	0.005913065843621399	0.0023508230452674896
1	63.160000000000004	0.016633230452674896	0.005743312757201646	0.0037988683127572016
1	63.2	0.015722736625514402	0.003999485596707819	0.005668724279835391
1	63.24	0.012103909465020575	0.0022093621399176954	0.005699588477366255
1	63.28	0.010550411522633744	0.0008487654320987654	0.005666152263374485
1	63.32	0.007281378600823046	0.00022376543209876544	0.0034696502057613167
1	63.36	0.0217798353909465	0.004758230452674897	0.008675411522633745
1	63.4	0.012993827160493828	0.0013554526748971194	0.0055941358024691355
1	63.440000000000005	0.01622170781893004	0.002993827160493827	0.00587962962962963
1	63.480000000000004	0.015406378600823046	0.0037371399176954734	0.0051568930041152265
1	63.52	0.012991255144032921	0.004750514403292181	0.004104938271604938
1	63.56	0.013294753086419753	0.004349279835390947	0.004431584362139918
1	63.6	0.01066872427983539	0.0036805555555555554	0.002911522633744856
1	63.64	0.014578189300411522	0.0053292181069958845	0.0034027777777777776
1	63.68	0.017677469135802468	0.00507201646090535	0.005388374485596707
1	63.72	0.023027263374485598	0.006031378600823045	0.00750514403292181
1	63.76	0.0262011316872428	0.005781893004115226	0.009547325102880658
1	63.800000000000004	0.028189300411522632	0.006481481481481481	0.010992798353909466
1	63.84	0.03208333333333333	0.008464506172839507	0.011851851851851851
1	63.88	0.026103395061728395	0.006015946502057613	0.01029835390946502
1	63.92	0.02721707818930041	0.006054526748971193	0.010627572016460906
1	63.96	0.028757716049382716	0.006242283950617284	0.01098508230452675
1	64.0	0.027890946502057614	0.005689300411522634	0.010853909465020576
1	64.04	0.030372942386831275	0.006568930041152264	0.011455761316872428
1	64.08	0.032214506172839504	0.008387345679012346	0.011728395061728396
1	64.12	0.02914866255144033	0.006851851851851852	0.010087448559670783
1	64.16	0.027757201646090534	0.0059722222222222225	0.01026491769547325
1	64.2	0.02484567901234568	0.004292695473251029	0.00926954732510288
1	64.24	0.02342849794238683	0.004567901234567902	0.00800925925925926
1	64.28	0.02227366255144033	0.003351337448559671	0.008361625514403292
1	64.32000000000001	0.03266460905349794	0.008590534979423869	0.010817901234567901
1	64.36	0.023459362139917696	0.0041563786008230455	0.008593106995884774
1	64.4	0.024429012345679013	0.004588477366255144	0.009058641975308642
1	64.44	0.025213477366255146	0.004567901234567902	0.00981224279835391
1	64.48	0.027911522633744856	0.006406893004115227	0.010468106995884774
1	64.52	0.02859053497942387	0.0061342592592592594	0.010864197530864197
1	64.56	0.028713991769547326	0.005488683127572017	0.011154835390946503
1	64.6	0.02920781893004115	0.0053060699588477365	0.011532921810699589
1	64.64	0.030280349794238683	0.00481738683127572	0.013161008230452674
1	64.68	0.0338940329218107	0.006535493827160494	0.014215534979423869
1	64.72	0.03195730452674897	0.006080246913580247	0.013364197530864198
1	64.76	0.03439300411522634	0.006998456790123456	0.01466820987654321
1	64.8	0.040606995884773664	0.008845164609053498	0.017950102880658438
1	64.84	0.03392489711934157	0.006599794238683128	0.015643004115226337
1	64.88	0.03125771604938272	0.005951646090534979	0.015079732510288065
1	64.92	0.03121141975308642	0.006152263374485597	0.015498971193415638
1	64.96000000000001	0.026700102880658435	0.004760802469135803	0.014215534979423869
1	65.0	0.02505658436213992	0.004799382716049383	0.013184156378600823
1	65.04	0.023243312757201647	0.004395576131687243	0.012762345679012346
1	65.08	0.021177983539094652	0.0046502057613168725	0.01018261316872428
1	65.12	0.01782664609053498	0.004912551440329218	0.007613168724279836
1	65.16	0.013659979423868313	0.0038477366255144033	0.005679012345679012
1	65.2	0.021489197530864198	0.003351337448559671	0.011592078189300411
1	65.24	0.01968364197530864	0.0021527777777777778	0.011280864197530865
1	65.28	0.033464506172839505	0.0076851851851851855	0.01674125514403292
1	65.32000000000001	0.028009259259259258	0.005465534979423869	0.01709104938271605
1	65.36	0.03140689300411523	0.008137860082304526	0.01689300411522634
1	65.4	0.03127314814814815	0.007973251028806584	0.01685956790123457
1	65.44	0.03579732510288066	0.009066358024691358	0.018582818930041153
1	65.48	0.03544238683127572	0.008497942386831275	0.017844650205761318
1	65.52	0.03831275720164609	0.00938528806584362	0.0175951646090535
1	65.56	0.04216820987654321	0.009637345679012345	0.019364711934156377
1	65.6	0.044516460905349796	0.010360082304526749	0.019248971193415638
1	65.64	0.04574588477366255	0.011103395061728395	0.01852880658436214
1	65.68	0.04383744855967078	0.011015946502057613	0.015882201646090534
1	65.72	0.04584619341563786	0.011031378600823045	0.01661008230452675
1	65.76	0.05276748971193416	0.013729423868312758	0.017626028806584364
1	65.8	0.04472222222222222	0.01091820987654321	0.01341820987654321
1	65.84	0.04223765432098765	0.010385802469135803	0.012150205761316873
1	65.88	0.04044238683127572	0.010267489711934157	0.011159979423868312
1	65.92	0.038088991769547324	0.009282407407407408	0.0111059670781893
1	65.96000000000001	0.03496656378600823	0.008731995884773663	0.009495884773662552
1	66.0	0.029765946502057612	0.0076851851851851855	0.006610082304526749
1	66.04	0.02649434156378601	0.007116769547325103	0.005210905349794239
1	66.08	0.02123456790123457	0.006664094650205761	0.0030761316872427984
1	66.12	0.016507201646090534	0.004899691358024692	0.002597736625514403
1	66.16	0.018199588477366257	0.004969135802469136	0.003279320987654321
1	66.2	0.017409979423868314	0.004050925925925926	0.0035262345679012348
1	66.24	0.027286522633744856	0.007620884773662551	0.0071579218106995884
1	66.28	0.015236625514403293	0.0020833333333333333	0.003374485596707819
1	66.32000000000001	0.016231995884773663	0.0027674897119341563	0.004354423868312757
1	66.36	0.016502057613168725	0.0026208847736625515	0.005054012345679012
1	66.4	0.020329218106995884	0.004338991769547325	0.006736111111111111
1	66.44	0.02048611111111111	0.004737654320987654	0.007304526748971194
1	66.48	0.02283179012345679	0.006005658436213992	0.008518518518518519
1	66.52	0.021031378600823044	0.004691358024691358	0.008549382716049382
1	66.56	0.02313014403292181	0.005668724279835391	0.008294753086419753
1	66.6	0.02449588477366255	0.006584362139917695	0.007008744855967078
1	66.64	0.025002572016460906	0.006535493827160494	0.0071579218106995884
1	66.68	0.02700617283950617	0.007569444444444445	0.006499485596707819
1	66.72	0.036399176954732514	0.0120190329218107	0.007453703703703704
1	66.76	0.03389917695473251	0.011080246913580246	0.005871913580246913
1	66.8	0.03259002057613169	0.010923353909465021	0.00434156378600823
1	66.84	0.03347222222222222	0.01180298353909465	0.004876543209876543
1	66.88	0.03154578189300412	0.011486625514403293	0.004416152263374486
1	66.92	0.03355452674897119	0.012229938271604937	0.005527263374485596
1	66.96000000000001	0.030084876543209876	0.01133230452674897	0.0036702674897119343
1	67.0	0.027507716049382715	0.01059670781893004	0.0038863168724279835
1	67.04	0.02614454732510288	0.010751028806584363	0.0035082304526748973
1	67.08	0.02990997942386831	0.011334876543209877	0.004331275720164609
1	67.12	0.030820473251028806	0.011620370370370371	0.004462448559670782
1	67.16	0.029426440329218106	0.010987654320987654	0.004647633744855967
1	67.2	0.03655349794238683	0.013461934156378601	0.007301954732510288
1	67.24	0.024344135802469136	0.008225308641975309	0.003461934156378601
1	67.28	0.020797325102880657	0.0070524691358024695	0.0031738683127572015
1	67.32000000000001	0.0175951646090535	0.005537551440329218	0.0028189300411522633
1	67.36	0.016435185185185185	0.0045138888888888885	0.0033641975308641974
1	67.4	0.012759773662551441	0.0030041152263374487	0.0026363168724279837
1	67.44	0.01194701646090535	0.0020601851851851853	0.0032818930041152265
1	67.48	0.012525720164609053	0.0029886831275720165	0.0028986625514403294
1	67.52	0.01565329218106996	0.004475308641975309	0.00319701646090535
1	67.56	0.010012860082304526	0.0035339506172839506	0.002281378600823045
1	67.6	0.011005658436213992	0.00492283950617284	0.0019675925925925924
1	67.64	0.01470679012345679	0.006280864197530864	0.002307098765432099
1	67.68	0.028011831275720163	0.011334876543209877	0.005830761316872428
1	67.72	0.01902777777777778	0.008765432098765432	0.002281378600823045
1	67.76	0.020252057613168725	0.009032921810699588	0.002204218106995885
1	67.8	0.023459362139917696	0.010753600823045268	0.0015123456790123457
1	67.84	0.02419238683127572	0.010640432098765432	0.0015689300411522633
1	67.88	0.027065329218106997	0.012121913580246913	0.0019007201646090534
1	67.92	0.025900205761316873	0.011628086419753086	0.0019675925925925924
1	67.96000000000001	0.027718621399176954	0.011970164609053499	0.0024074074074074076
1	68.0	0.02655349794238683	0.011049382716049383	0.0020267489711934157
1	68.04	0.031136831275720166	0.014079218106995885	0.0025437242798353908
1	68.08	0.02852366255144033	0.013217592592592593	0.0014943415637860083
1	68.12	0.028181584362139918	0.012687757201646091	0.001934156378600823
1	68.16	0.035925925925925924	0.01460648148148148	0.0054089506172839506
1	68.2	0.02588991769547325	0.010661008230452676	0.0025771604938271604
1	68.24	0.022590020576131686	0.009693930041152264	0.0011136831275720164
1	68.28	0.017911522633744854	0.007415123456790123	0.0006635802469135803
1	68.32000000000001	0.01653292181069959	0.007163065843621399	0.0014789094650205761
1	68.36	0.013016975308641975	0.005833333333333334	0.00015689300411522632
1	68.4	0.012301954732510289	0.005177469135802469	0.0004938271604938272
1	68.44	0.010326646090534979	0.003441358024691358	0.000985082304526749
1	68.48	0.007510288065843622	0.0021116255144032923	0.0004861111111111111
1	68.52	0.00529835390946502	0.0018569958847736625	0.00012088477366255144
1	68.56	0.00837448559670782	0.0044907407407407405	0.0009439300411522634
1	68.60000000000001	0.007438271604938272	0.005239197530864197	0.0004963991769547325
1	68.64	0.021309156378600824	0.010617283950617284	0.0034182098765432097
1	68.68	0.012183641975308641	0.006988168724279835	0.0004783950617283951
1	68.72	0.011975308641975308	0.005841049382716049	0.000992798353909465
1	68.76	0.012013888888888888	0.004884259259259259	0.000941358024691358
1	68.8	0.011435185185185185	0.005357510288065844	0.00025205761316872427
1	68.84	0.008539094650205761	0.003999485596707819	0.0006995884773662552
1	68.88	0.005601851851851852	0.0034799382716049383	0.00039609053497942386
1	68.92	0.0038786008230452676	0.003184156378600823	0.00024434156378600825
1	68.96000000000001	0.004066358024691358	0.0023251028806584363	0.0007536008230452675
1	69.0	0.010272633744855967	0.003989197530864197	0.003719135802469136
1	69.04	0.01875514403292181	0.005853909465020576	0.006607510288065843
1	69.08	0.024963991769547327	0.0063940329218107	0.008876028806584363
1	69.12	0.03812757201646091	0.012628600823045268	0.011311728395061728
1	69.16	0.039642489711934153	0.013623971193415638	0.009508744855967078
1	69.2	0.042296810699588475	0.0139429012345679	0.010208333333333333
1	69.24	0.042993827160493825	0.013780864197530864	0.011337448559670782
1	69.28	0.043338477366255145	0.01470679012345679	0.011005658436213992
1	69.32000000000001	0.04162808641975309	0.014050925925925927	0.010748456790123456
1	69.36	0.04296553497942387	0.013816872427983538	0.012551440329218106
1	69.4	0.04150462962962963	0.011586934156378601	0.012073045267489712
1	69.44	0.04379115226337449	0.011507201646090535	0.012939814814814815
1	69.48	0.042916666666666665	0.010311213991769548	0.01397633744855967
1	69.52	0.04538065843621399	0.010707304526748972	0.016929012345679013
1	69.56	0.0415380658436214	0.008546810699588478	0.0173559670781893
1	69.60000000000001	0.04592335390946502	0.011075102880658437	0.01905349794238683
1	69.64	0.03349022633744856	0.007211934156378601	0.013431069958847736
1	69.68	0.031926440329218105	0.007271090534979424	0.011622942386831276
1	69.72	0.035156893004115224	0.008140432098765433	0.010552983539094651
1	69.76	0.03904835390946502	0.008616255144032922	0.010789609053497943
1	69.8	0.03957304526748971	0.009212962962962963	0.010396090534979424
1	69.84	0.039349279835390945	0.00993312757201646	0.010745884773662551
1	69.88	0.03931841563786008	0.009624485596707819	0.012800925925925926
1	69.92	0.03594907407407407	0.008217592592592592	0.014825102880658437
1	69.96000000000001	0.03546810699588478	0.005964506172839506	0.01846965020576132
1	70.0	0.03515432098765432	0.004459876543209876	0.018731995884773662
1	70.04	0.03460133744855967	0.004218106995884774	0.01898148148148148
1	70.08	0.038497942386831276	0.006183127572016461	0.019948559670781893
1	70.12	0.03134002057613169	0.003912037037037037	0.017440843621399176
1	70.16	0.03354938271604938	0.006872427983539094	0.015025720164609053
1	70.2	0.03658950617283951	0.008940329218106996	0.013338477366255144
1	70.24	0.03839248971193416	0.01074074074074074	0.011602366255144034
1	70.28	0.039642489711934153	0.011954732510288066	0.01011059670781893
1	70.32000000000001	0.04021090534979424	0.014421296296296297	0.007728909465020576
1	70.36	0.03833847736625515	0.01551954732510288	0.0058590534979423865
1	70.4	0.041093106995884775	0.016856995884773664	0.006820987654320988
1	70.44	0.039904835390946504	0.01653034979423868	0.007654320987654321
1	70.48	0.04363940329218107	0.01766203703703704	0.008814300411522634
1	70.52	0.04504372427983539	0.016154835390946504	0.009436728395061728
1	70.56	0.052093621399176955	0.018559670781893006	0.012806069958847737
1	70.60000000000001	0.04555555555555556	0.014338991769547326	0.0126440329218107
1	70.64	0.04539609053497942	0.012186213991769548	0.014992283950617283
1	70.68	0.04406893004115226	0.012121913580246913	0.014627057613168725
1	70.72	0.04376543209876543	0.013148148148148148	0.01359567901234568
1	70.76	0.04204732510288066	0.012692901234567901	0.01227880658436214
1	70.8	0.03805812757201646	0.01169753086419753	0.00992798353909465
1	70.84	0.03938528806584362	0.011777263374485597	0.008117283950617284
1	70.88	0.040601851851851854	0.011604938271604939	0.008464506172839507
1	70.92	0.044184670781893004	0.012638888888888889	0.009663065843621399
1	70.96000000000001	0.04606738683127572	0.012934670781893004	0.010776748971193415
1	71.0	0.05206018518518519	0.015959362139917697	0.012371399176954732
1	71.04	0.05829989711934156	0.0174511316872428	0.014215534979423869
1	71.08	0.051535493827160495	0.014207818930041152	0.011579218106995885
1	71.12	0.047484567901234565	0.012518004115226338	0.010787037037037038
1	71.16	0.04751800411522634	0.013868312757201646	0.010756172839506173
1	71.2	0.05045781893004115	0.01688014403292181	0.011180555555555555
1	71.24	0.05123971193415638	0.01806841563786008	0.011741255144032922
1	71.28	0.050606995884773666	0.01896090534979424	0.011502057613168724
1	71.32000000000001	0.05149434156378601	0.020720164609053498	0.011311728395061728
1	71.36	0.053294753086419754	0.022260802469135803	0.011108539094650205
1	71.4	0.04969135802469136	0.02128858024691358	0.010023148148148147
1	71.44	0.05042438271604938	0.020905349794238682	0.009945987654320988
1	71.48	0.046828703703703706	0.0175488683127572	0.008734567901234568
1	71.52	0.05426954732510288	0.019627057613168724	0.01054783950617284
1	71.56	0.04702932098765432	0.01570216049382716	0.007487139917695473
1	71.60000000000001	0.048382201646090535	0.01606738683127572	0.006553497942386831
1	71.64	0.048531378600823044	0.01584104938271605	0.006080246913580247
1	71.68	0.04730195473251029	0.01532664609053498	0.004781378600823045
1	71.72	0.045298353909465024	0.013829732510288066	0.004274691358024691
1	71.76	0.0466820987654321	0.01401491769547325	0.0041460905349794235
1	71.8	0.046502057613168724	0.014511316872427984	0.0037705761316872426
1	71.84	0.04921553497942387	0.016435185185185185	0.003742283950617284
1	71.88	0.051610082304526746	0.018953189300411524	0.003623971193415638
1	71.92	0.05581275720164609	0.02084619341563786	0.003359053497942387
1	71.96000000000001	0.06106738683127572	0.023613683127572015	0.0036651234567901233
1	72.0	0.06680555555555556	0.025380658436213992	0.006198559670781893
1	72.04	0.06032407407407407	0.022713477366255144	0.003896604938271605
1	72.08	0.06040895061728395	0.022746913580246914	0.0037911522633744857
1	72.12	0.06255144032921811	0.023996913580246915	0.004279835390946502
1	72.16	0.0584156378600823	0.021689814814814815	0.0029732510288065844
1	72.2	0.0568775720164609	0.020650720164609053	0.0030761316872427984
1	72.24	0.054205246913580245	0.01904835390946502	0.003485082304526749
1	72.28	0.052319958847736624	0.018713991769547324	0.0029346707818930042
1	72.32000000000001	0.05109053497942387	0.01820216049382716	0.0029886831275720165
1	72.36	0.05018775720164609	0.019318415637860083	0.0034284979423868313
1	72.4	0.04867798353909465	0.01992798353909465	0.003981481481481482
1	72.44	0.044799382716049385	0.019390432098765432	0.004079218106995885
1	72.48	0.05192901234567901	0.02109053497942387	0.008191872427983539
1	72.52	0.03748713991769547	0.016818415637860084	0.0053523662551440325
1	72.56	0.04357767489711934	0.017145061728395063	0.008623971193415637
1	72.60000000000001	0.04827674897119342	0.016838991769547326	0.010390946502057612
1	72.64	0.053353909465020576	0.017376543209876544	0.01172067901234568
1	72.68	0.05529835390946502	0.014997427983539095	0.013130144032921811
1	72.72	0.059032921810699586	0.013837448559670782	0.014956275720164608
1	72.76	0.06174639917695473	0.013287037037037036	0.015892489711934157
1	72.8	0.06853395061728396	0.013996913580246913	0.019521604938271604
1	72.84	0.06923868312757202	0.013096707818930041	0.02113940329218107
1	72.88	0.0712474279835391	0.013351337448559672	0.022608024691358024
1	72.92	0.07526234567901234	0.014338991769547326	0.024747942386831277
1	72.96000000000001	0.08017232510288066	0.017227366255144032	0.02637602880658436
1	73.0	0.07757716049382717	0.016545781893004114	0.02627057613168724
1	73.04	0.07554269547325103	0.01681327160493827	0.025776748971193416
1	73.08	0.07810185185185185	0.017878086419753088	0.02877314814814815
1	73.12	0.07694444444444444	0.017530864197530863	0.029760802469135803
1	73.16	0.07694444444444444	0.017739197530864198	0.030982510288065843
1	73.2	0.0725462962962963	0.01597993827160494	0.029699074074074076
1	73.24	0.07006687242798354	0.015054012345679012	0.029387860082304526
1	73.28	0.06503086419753086	0.01341820987654321	0.02715020576131687
1	73.32000000000001	0.06258744855967079	0.01323559670781893	0.02560956790123457
1	73.36	0.05760802469135803	0.011692386831275721	0.023271604938271604
1	73.4	0.05260288065843621	0.010781893004115226	0.02118827160493827
1	73.44	0.057199074074074076	0.013636831275720164	0.021502057613168726
1	73.48	0.04536008230452675	0.00974022633744856	0.017911522633744854
1	73.52	0.03744084362139918	0.009056069958847737	0.013675411522633745
1	73.56	0.035841049382716046	0.008680555555555556	0.014102366255144032
1	73.60000000000001	0.035074588477366254	0.008557098765432099	0.013459362139917696
1	73.64	0.033112139917695474	0.007276234567901234	0.012250514403292181
1	73.68	0.03714248971193416	0.009122942386831276	0.011350308641975308
1	73.72	0.04001286008230453	0.008775720164609053	0.013245884773662552
1	73.76	0.046983024691358025	0.010118312757201646	0.017579732510288066
1	73.8	0.04878343621399177	0.008904320987654321	0.019876543209876543
1	73.84	0.055964506172839504	0.010648148148148148	0.024390432098765433
1	73.88	0.06087705761316872	0.011381172839506173	0.02887088477366255
1	73.92	0.0741358024691358	0.014953703703703703	0.0338966049382716
1	73.96000000000001	0.06724537037037037	0.01242283950617284	0.03040380658436214
1	74.0	0.06247170781893004	0.012034465020576132	0.026280864197530864
1	74.04	0.06118827160493827	0.01279320987654321	0.024323559670781893
1	74.08	0.05487654320987655	0.01095164609053498	0.021718106995884775
1	74.12	0.05667695473251029	0.011185699588477366	0.023233024691358024
1	74.16	0.04952674897119341	0.009084362139917696	0.020895061728395063
1	74.2	0.04759002057613169	0.01029320987654321	0.020059156378600822
1	74.24	0.04146862139917695	0.009272119341563786	0.018127572016460907
1	74.28	0.04135288065843622	0.010560699588477366	0.01699588477366255
1	74.32000000000001	0.039472736625514405	0.012590020576131688	0.014020061728395062
1	74.36	0.04099537037037037	0.015810185185185184	0.012237654320987654
1	74.4	0.05065843621399177	0.02104938271604938	0.012718621399176955
1	74.44	0.045074588477366256	0.02060956790123457	0.008148148148148147
1	74.48	0.04416409465020576	0.022085905349794238	0.006350308641975309
1	74.52	0.04237139917695473	0.0219701646090535	0.006625514403292181
1	74.56	0.05018261316872428	0.022165637860082306	0.009837962962962963
1	74.60000000000001	0.0476440329218107	0.019462448559670782	0.0091820987654321
1	74.64	0.05361368312757202	0.01904320987654321	0.012744341563786009
1	74.68	0.05100308641975309	0.016334876543209878	0.012417695473251028
1	74.72	0.05309670781893004	0.015270061728395061	0.013101851851851852
1	74.76	0.05270318930041152	0.01390432098765432	0.013325617283950618
1	74.8	0.05761316872427984	0.014863683127572016	0.015270061728395061
1	74.84	0.05529578189300412	0.014614197530864197	0.014133230452674898
1	74.88	0.06251543209876544	0.01827932098765432	0.01636574074074074
1	74.92	0.05333590534979424	0.014881687242798354	0.014796810699588478
1	74.96000000000001	0.05057098765432099	0.013469650205761317	0.014727366255144033
1	75.0	0.04849022633744856	0.012957818930041153	0.013320473251028806
1	75.04	0.047330246913580246	0.013341049382716049	0.012080761316872428
1	75.08	0.04954218106995885	0.015141460905349794	0.01247170781893004
1	75.12	0.04633487654320988	0.014915123456790124	0.011751543209876543
1	75.16	0.046612654320987656	0.015864197530864196	0.012047325102880658
1	75.2	0.04616512345679012	0.016723251028806584	0.011054526748971193
1	75.24	0.04916923868312757	0.019544753086419755	0.012435699588477366
1	75.28	0.04588991769547325	0.019076646090534978	0.012294238683127573
1	75.32000000000001	0.03924382716049383	0.017289094650205762	0.009717078189300411
1	75.36	0.03928755144032922	0.017034465020576133	0.00963477366255144
1	75.4	0.029007201646090535	0.012844650205761317	0.006414609053497942
1	75.44	0.03158436213991769	0.014513888888888889	0.006617798353909465
1	75.48	0.03130915637860082	0.014573045267489712	0.005599279835390947
1	75.52	0.03071759259259259	0.013948045267489712	0.005992798353909465
1	75.56	0.027790637860082304	0.01224537037037037	0.005774176954732511
1	75.60000000000001	0.033868312757201646	0.011784979423868313	0.012258230452674898
1	75.64	0.03327674897119341	0.009989711934156379	0.016054526748971194
1	75.68	0.04623456790123457	0.01198045267489712	0.023945473251028807
1	75.72	0.05316615226337448	0.013708847736625514	0.025810185185185186
1	75.76	0.05074845679012346	0.013978909465020575	0.02509002057613169
1	75.8	0.04443415637860082	0.011779835390946502	0.022019032921810698
1	75.84	0.055529835390946504	0.015738168724279834	0.022363683127572018
1	75.88	0.047332818930041154	0.012301954732510289	0.018858024691358024
1	75.92	0.050910493827160494	0.014899691358024691	0.018695987654320987
1	75.96000000000001	0.051252572016460905	0.014462448559670781	0.019758230452674896
1	76.0	0.05122170781893004	0.013886316872427983	0.020324074074074074
1	76.04	0.05042952674897119	0.012512860082304527	0.02107767489711934
1	76.08	0.04881430041152263	0.01092849794238683	0.021556069958847738
1	76.12	0.04974794238683128	0.011478909465020577	0.021790123456790125
1	76.16	0.04690843621399177	0.009639917695473251	0.021630658436213993
1	76.2	0.04667438271604938	0.009714506172839506	0.02176440329218107
1	76.24	0.04433641975308642	0.008024691358024692	0.021522633744855968
1	76.28	0.04588477366255144	0.008868312757201647	0.021748971193415637
1	76.32000000000001	0.05291409465020576	0.012116769547325103	0.02298611111111111
1	76.36	0.04765689300411523	0.011116255144032921	0.020753600823045268
1	76.4	0.043348765432098764	0.010416666666666666	0.01899948559670782
1	76.44	0.04351594650205761	0.012055041152263374	0.01779320987654321
1	76.48	0.04172067901234568	0.013256172839506173	0.016121399176954734
1	76.52	0.043330761316872426	0.015432098765432098	0.014750514403292182
1	76.56	0.041445473251028805	0.015455246913580247	0.013657407407407408
1	76.60000000000001	0.037528292181069955	0.013829732510288066	0.012409979423868314
1	76.64	0.03705246913580247	0.013353909465020576	0.011875
1	76.68	0.03213477366255144	0.011049382716049383	0.010043724279835391
1	76.72	0.033459362139917695	0.010180041152263375	0.010172325102880658
1	76.76	0.031566358024691356	0.008510802469135803	0.008742283950617285
1	76.8	0.041594650205761315	0.011890432098765433	0.010959362139917696
1	76.84	0.029655349794238683	0.006314300411522634	0.007988683127572017
1	76.88	0.02990997942386831	0.006761831275720165	0.007716049382716049
1	76.92	0.024128086419753086	0.0059619341563786005	0.006113683127572016
1	76.96000000000001	0.025738168724279836	0.00639917695473251	0.006414609053497942
1	77.0	0.02547067901234568	0.0059722222222222225	0.0062371399176954735
1	77.04	0.025185185185185185	0.005434670781893004	0.0055015432098765435
1	77.08	0.02536008230452675	0.004426440329218107	0.0056738683127572015
1	77.12	0.02396604938271605	0.0040174897119341565	0.005365226337448559
1	77.16	0.02498456790123457	0.003986625514403292	0.006296296296296296
1	77.2	0.023094135802469135	0.0036856995884773664	0.004825102880658436
1	77.24	0.022155349794238683	0.0037114197530864197	0.004511316872427984
1	77.28	0.0296630658436214	0.006566358024691358	0.007276234567901234
1	77.32000000000001	0.020213477366255145	0.0034079218106995886	0.003968621399176955
1	77.36	0.017170781893004115	0.0027906378600823043	0.003500514403292181
1	77.4	0.016864711934156378	0.00220679012345679	0.004120370370370371
1	77.44	0.012795781893004116	0.0016049382716049382	0.0025462962962962965
1	77.48	0.012541152263374485	0.0018441358024691358	0.002651748971193416
1	77.52	0.016478909465020578	0.002574588477366255	0.0028497942386831276
1	77.56	0.01400977366255144	0.0019367283950617283	0.0033153292181069957
1	77.60000000000001	0.015303497942386831	0.00227880658436214	0.003441358024691358
1	77.64	0.012718621399176955	0.001566358024691358	0.002309670781893004
1	77.68	0.016491769547325102	0.0027391975308641977	0.003271604938271605
1	77.72	0.012605452674897119	0.0019367283950617283	0.0028343621399176955
1	77.76	0.02533179012345679	0.006193415637860082	0.0072042181069958845
1	77.8	0.010316358024691358	0.0016383744855967078	0.0030324074074074073
1	77.84	0.010617283950617284	0.0012037037037037038	0.0033539094650205763
1	77.88	0.008492798353909465	0.0009002057613168725	0.003019547325102881
1	77.92	0.011748971193415638	0.0016075102880658437	0.004151234567901235
1	77.96000000000001	0.007379115226337448	0.0008410493827160494	0.0027752057613168726
1	78.0	0.00868312757201646	0.0010493827160493827	0.003410493827160494
1	78.04	0.007250514403292181	0.0005529835390946502	0.0030864197530864196
1	78.08	0.008258744855967079	0.0007973251028806584	0.003256172839506173
1	78.12	0.00782664609053498	0.0008513374485596708	0.0030118312757201646
1	78.16	0.009012345679012346	0.001345164609053498	0.001970164609053498
1	78.2	0.011856995884773663	0.0026929012345679013	0.0027957818930041153
1	78.24	0.019830246913580245	0.004038065843621399	0.005745884773662551
1	78.28	0.010087448559670783	0.001448045267489712	0.001566358024691358
1	78.32000000000001	0.013582818930041152	0.0020859053497942386	0.0023276748971193416
1	78.36	0.014534465020576131	0.002381687242798354	0.001851851851851852
1	78.4	0.014313271604938272	0.0019753086419753087	0.0011856995884773664
1	78.44	0.01592849794238683	0.0021502057613168725	0.001993312757201646
1	78.48	0.015529835390946501	0.0021862139917695473	0.0009825102880658436
1	78.52	0.017991255144032922	0.0028266460905349796	0.0015097736625514404
1	78.56	0.01836934156378601	0.002638888888888889	0.0014994855967078188
1	78.60000000000001	0.019254115226337448	0.0026311728395061727	0.001800411522633745
1	78.64	0.019742798353909467	0.003492798353909465	0.001404320987654321
1	78.68	0.01948559670781893	0.003904320987654321	0.0013400205761316872
1	78.72	0.03015432098765432	0.007921810699588477	0.006044238683127572
1	78.76	0.018713991769547324	0.005378086419753086	0.0010390946502057614
1	78.8	0.02400977366255144	0.006113683127572016	0.0025411522633744855
1	78.84	0.024300411522633746	0.005776748971193416	0.002548868312757202
1	78.88	0.026257716049382717	0.006509773662551441	0.002698045267489712
1	78.92	0.025421810699588477	0.007011316872427983	0.0025848765432098767
1	78.96000000000001	0.026453189300411524	0.00841820987654321	0.0031815843621399178
1	79.0	0.02449074074074074	0.009531893004115227	0.001977880658436214
1	79.04	0.023904320987654323	0.009768518518518518	0.0024897119341563785
1	79.08	0.019997427983539096	0.009174382716049383	0.0017695473251028806
1	79.12	0.01892232510288066	0.009678497942386831	0.0015097736625514404
1	79.16	0.017440843621399176	0.009007201646090535	0.0017258230452674897
1	79.2	0.026430041152263373	0.012659465020576131	0.004686213991769547
1	79.24	0.017368827160493826	0.009621913580246914	0.0013143004115226337
1	79.28	0.0176929012345679	0.009071502057613168	0.002404835390946502
1	79.32000000000001	0.018688271604938272	0.009593621399176955	0.002080761316872428
1	79.36	0.016921296296296295	0.008593106995884774	0.0013220164609053498
1	79.4	0.018359053497942385	0.009747942386831276	0.001808127572016461
1	79.44	0.015699588477366255	0.00801954732510288	0.0013168724279835392
1	79.48	0.01671039094650206	0.0084130658436214	0.0016280864197530864
1	79.52	0.013464506172839506	0.006756687242798354	0.0008693415637860083
1	79.56	0.014624485596707818	0.006977880658436214	0.0014300411522633744
1	79.60000000000001	0.01311985596707819	0.005866769547325103	0.0017155349794238683
1	79.64	0.009763374485596707	0.004241255144032922	0.0007175925925925926
1	79.68	0.020084876543209878	0.006965020576131687	0.004372427983539095
1	79.72	0.00459104938271605	0.0011882716049382716	0.0003986625514403292
1	79.76	0.005378086419753086	0.002510288065843621	0.0005246913580246914
1	79.8	0.005051440329218107	0.002646604938271605	0.0005066872427983539
1	79.84	0.008876028806584363	0.003904320987654321	0.0008924897119341564
1	79.88	0.011520061728395061	0.004382716049382716	0.0008179012345679012
[truncated: 8,011 more rows]
