# Supplementary material for: Cultural Artifacts Transform Embodied Practice: How a Sommelier Card Shapes the Behavior of Dyads Engaged in Wine Tasting
Source: Front Psychol. 2019 Dec 6;10:2671. doi: 10.3389/fpsyg.2019.02671 (PMC6915083; doi:10.3389/fpsyg.2019.02671)
Supplement: DATA SHEET S3 — Raw data files (descriptions in README.txt files). [file Data_Sheet_3.zip › Supplementary_3_raw_experimental_data/frame_difference_movement/s29-2-20140512173023.csv]

Range	Time	Overall	ROI0	ROI1
-1	-1.0	1.0	0.16405349794238683	0.19467849794238684
2	9.56	0.004092078189300411	0.0011085390946502058	0.0009207818930041152
2	9.6	0.008863168724279835	0.0018698559670781894	0.002700617283950617
2	9.64	0.0029861111111111113	0.0008359053497942387	0.0006327160493827161
2	9.68	0.0022968106995884773	0.0006224279835390946	0.00041152263374485596
2	9.72	0.002271090534979424	0.0005838477366255144	0.0009362139917695473
2	9.76	0.0011934156378600822	0.0002700617283950617	0.0004912551440329218
2	9.8	0.0006584362139917696	0.0001440329218106996	0.000257201646090535
2	9.84	0.00037294238683127575	0.00011059670781893004	9.002057613168725e-05
2	9.88	0.0003497942386831276	4.886831275720165e-05	0.00021862139917695473
2	9.92	0.0005169753086419753	0.00012088477366255144	0.0002803497942386831
2	9.96	0.0007998971193415638	8.23045267489712e-05	0.0006172839506172839
2	10.0	0.00073559670781893	8.487654320987654e-05	0.00040380658436213994
2	10.040000000000001	0.000462962962962963	8.74485596707819e-05	0.0002494855967078189
2	10.08	0.006003086419753087	0.0013271604938271606	0.0020113168724279836
2	10.120000000000001	0.0007175925925925926	0.00017232510288065845	0.0002623456790123457
2	10.16	0.0007536008230452675	0.00022890946502057612	0.0001594650205761317
2	10.200000000000001	0.0006147119341563787	0.00015432098765432098	0.0002623456790123457
2	10.24	0.000529835390946502	0.0001440329218106996	0.00015689300411522632
2	10.28	0.00041152263374485596	6.430041152263375e-05	0.0001594650205761317
2	10.32	0.0005787037037037037	0.00013374485596707818	0.0003292181069958848
2	10.36	0.00032407407407407406	8.23045267489712e-05	7.20164609053498e-05
2	10.4	0.0008513374485596708	0.0005015432098765432	0.00014917695473251028
2	10.44	0.000522119341563786	2.3148148148148147e-05	0.0001388888888888889
2	10.48	0.00017232510288065845	7.71604938271605e-06	0.00011574074074074075
2	10.52	0.00022119341563786008	1.02880658436214e-05	0.00016975308641975308
2	10.56	0.004639917695473251	0.0008256172839506173	0.002229938271604938
2	10.6	0.002764917695473251	0.00011316872427983539	0.0023919753086419754
2	10.64	0.00356738683127572	9.002057613168725e-05	0.0033024691358024692
2	10.68	0.00456275720164609	6.687242798353909e-05	0.004220679012345679
2	10.72	0.0042026748971193415	2.3148148148148147e-05	0.004012345679012346
2	10.76	0.003713991769547325	0.0003832304526748971	0.003171296296296296
2	10.8	0.0025900205761316872	6.687242798353909e-05	0.0021733539094650205
2	10.84	0.0020601851851851853	0.00028292181069958846	0.0012731481481481483
2	10.88	0.0003420781893004115	5.401234567901235e-05	0.00013117283950617284
2	10.92	0.0005967078189300411	4.886831275720165e-05	0.00034722222222222224
2	10.96	0.000882201646090535	5.6584362139917696e-05	0.0007098765432098765
2	11.0	0.0012371399176954732	4.886831275720165e-05	0.0011342592592592593
2	11.040000000000001	0.007145061728395062	0.0012217078189300412	0.003922325102880659
2	11.08	0.0031944444444444446	0.00010030864197530864	0.0028497942386831276
2	11.120000000000001	0.0037345679012345677	4.886831275720165e-05	0.003515946502057613
2	11.16	0.0024974279835390948	6.944444444444444e-05	0.0022968106995884773
2	11.200000000000001	0.0021759259259259258	8.487654320987654e-05	0.0019444444444444444
2	11.24	0.0014248971193415638	2.05761316872428e-05	0.0012988683127572015
2	11.28	0.001484053497942387	9.516460905349794e-05	0.0011445473251028807
2	11.32	0.000684156378600823	9.002057613168725e-05	0.00038837448559670784
2	11.36	0.0012139917695473252	5.915637860082304e-05	0.001072530864197531
2	11.4	0.0011754115226337448	1.2860082304526749e-05	0.0010390946502057614
2	11.44	0.0013117283950617284	7.973251028806585e-05	0.00102880658436214
2	11.48	0.0004861111111111111	2.3148148148148147e-05	0.0002803497942386831
2	11.52	0.005447530864197531	0.0011445473251028807	0.0019521604938271605
2	11.56	0.0012757201646090535	4.6296296296296294e-05	0.0010030864197530865
2	11.6	0.0014866255144032922	5.401234567901235e-05	0.001301440329218107
2	11.64	0.0016280864197530864	0.00017232510288065845	0.0013503086419753086
2	11.68	0.0018415637860082303	4.372427983539095e-05	0.0017258230452674897
2	11.72	0.0025617283950617282	0.00010030864197530864	0.0022993827160493825
2	11.76	0.001743827160493827	2.5720164609053497e-05	0.0016126543209876542
2	11.8	0.0016332304526748972	5.401234567901235e-05	0.0013554526748971194
2	11.84	0.0012474279835390947	2.5720164609053497e-05	0.0010802469135802468
2	11.88	0.0014994855967078188	5.1440329218106995e-05	0.0010468106995884774
2	11.92	0.00047582304526748974	0.0	0.00035493827160493826
2	11.96	0.0013503086419753086	5.6584362139917696e-05	0.000882201646090535
2	12.0	0.0052031893004115225	0.0009567901234567902	0.0023482510288065843
2	12.040000000000001	0.0023019547325102883	0.00025205761316872427	0.0013400205761316872
2	12.08	0.003832304526748971	0.00102880658436214	0.0017103909465020577
2	12.120000000000001	0.005817901234567901	0.0013657407407407407	0.0022968106995884773
2	12.16	0.007067901234567901	0.002116769547325103	0.0022608024691358024
2	12.200000000000001	0.007049897119341564	0.0021219135802469135	0.0016666666666666668
2	12.24	0.010223765432098766	0.0026208847736625515	0.004056069958847736
2	12.280000000000001	0.008881172839506173	0.002080761316872428	0.004516460905349794
2	12.32	0.009938271604938272	0.0021270576131687245	0.005465534979423869
2	12.36	0.008289609053497942	0.00169238683127572	0.004189814814814815
2	12.4	0.00823045267489712	0.0016512345679012346	0.00411522633744856
2	12.44	0.008477366255144033	0.0013631687242798354	0.004794238683127572
2	12.48	0.01551440329218107	0.002337962962962963	0.008731995884773663
2	12.52	0.013657407407407408	0.0018106995884773663	0.007962962962962963
2	12.56	0.015329218106995885	0.00169238683127572	0.009665637860082305
2	12.6	0.01680812757201646	0.0019290123456790122	0.010426954732510287
2	12.64	0.014372427983539094	0.0021373456790123456	0.008603395061728395
2	12.68	0.012386831275720165	0.0025257201646090533	0.006756687242798354
2	12.72	0.013541666666666667	0.003374485596707819	0.007114197530864197
2	12.76	0.01660236625514403	0.004549897119341564	0.007795781893004115
2	12.8	0.01834619341563786	0.004722222222222222	0.00819701646090535
2	12.84	0.01906635802469136	0.0052031893004115225	0.007574588477366255
2	12.88	0.01782664609053498	0.005195473251028806	0.006304012345679013
2	12.92	0.017098765432098765	0.0055015432098765435	0.005128600823045268
2	12.96	0.02237911522633745	0.007008744855967078	0.00793724279835391
2	13.0	0.02172067901234568	0.006255144032921811	0.009012345679012346
2	13.040000000000001	0.021954732510288066	0.00540380658436214	0.010542695473251028
2	13.08	0.022484567901234567	0.005318930041152263	0.01143775720164609
2	13.120000000000001	0.022376543209876542	0.004434156378600823	0.012078189300411523
2	13.16	0.01695216049382716	0.0032304526748971195	0.008078703703703704
2	13.200000000000001	0.01832561728395062	0.004624485596707819	0.00786522633744856
2	13.24	0.019135802469135803	0.004272119341563786	0.009176954732510288
2	13.280000000000001	0.021008230452674897	0.004290123456790124	0.010388374485596708
2	13.32	0.02279320987654321	0.0042489711934156375	0.011123971193415638
2	13.36	0.025198045267489713	0.005272633744855967	0.011069958847736625
2	13.4	0.026170267489711935	0.004974279835390946	0.011931584362139917
2	13.44	0.032960390946502056	0.006450617283950617	0.015180041152263374
2	13.48	0.030866769547325104	0.006383744855967078	0.01492798353909465
2	13.52	0.03243312757201646	0.006463477366255144	0.0161059670781893
2	13.56	0.031198559670781893	0.006231995884773663	0.014657921810699588
2	13.6	0.03315843621399177	0.0068698559670781895	0.015069444444444444
2	13.64	0.036900720164609054	0.007276234567901234	0.01745627572016461
2	13.68	0.04150977366255144	0.0070524691358024695	0.021036522633744857
2	13.72	0.04577160493827161	0.00636059670781893	0.02558641975308642
2	13.76	0.04497427983539095	0.0059722222222222225	0.02577417695473251
2	13.8	0.04381172839506173	0.006442901234567902	0.024174382716049384
2	13.84	0.040324074074074075	0.006404320987654321	0.02088477366255144
2	13.88	0.04245627572016461	0.007790637860082304	0.021805555555555557
2	13.92	0.04699074074074074	0.008891460905349794	0.024133230452674896
2	13.96	0.0437962962962963	0.007636316872427984	0.02280349794238683
2	14.0	0.04241255144032922	0.0073070987654320985	0.020954218106995885
2	14.040000000000001	0.0419701646090535	0.007343106995884773	0.019812242798353908
2	14.08	0.040025720164609056	0.007044753086419753	0.01823559670781893
2	14.120000000000001	0.037867798353909465	0.006579218106995885	0.017911522633744854
2	14.16	0.03979938271604938	0.005581275720164609	0.022093621399176956
2	14.200000000000001	0.04126028806584362	0.0038940329218106998	0.02641460905349794
2	14.24	0.041496913580246916	0.004089506172839506	0.02830246913580247
2	14.280000000000001	0.036741255144032925	0.003698559670781893	0.027641460905349795
2	14.32	0.03455504115226338	0.0037602880658436214	0.02713991769547325
2	14.36	0.030925925925925926	0.0026080246913580247	0.025367798353909465
2	14.4	0.036108539094650206	0.004086934156378601	0.025105452674897118
2	14.44	0.03183641975308642	0.002705761316872428	0.021679526748971195
2	14.48	0.033881172839506174	0.0034516460905349793	0.020236625514403292
2	14.52	0.032268518518518516	0.0034670781893004115	0.017883230452674898
2	14.56	0.033125	0.004441872427983539	0.016141975308641976
2	14.6	0.03449074074074074	0.005645576131687243	0.015347222222222222
2	14.64	0.035913065843621396	0.006370884773662552	0.014583333333333334
2	14.68	0.0368724279835391	0.007044753086419753	0.014176954732510289
2	14.72	0.03392746913580247	0.0062834362139917695	0.011772119341563785
2	14.76	0.03377829218106996	0.006553497942386831	0.010709876543209877
2	14.8	0.03075102880658436	0.007186213991769547	0.0074331275720164606
2	14.84	0.029146090534979425	0.0068467078189300415	0.00595679012345679
2	14.88	0.02967335390946502	0.006831275720164609	0.005005144032921811
2	14.92	0.023454218106995883	0.005141460905349794	0.0026440329218106995
2	14.96	0.02244855967078189	0.005974794238683127	0.001772119341563786
2	15.0	0.02175411522633745	0.0067541152263374486	0.0011188271604938272
2	15.040000000000001	0.020069444444444445	0.006687242798353909	0.0004243827160493827
2	15.08	0.020192901234567903	0.006872427983539094	0.0003369341563786008
2	15.120000000000001	0.019200102880658435	0.006838991769547325	0.0003266460905349794
2	15.16	0.018526234567901236	0.007060185185185185	0.0003034979423868313
2	15.200000000000001	0.019765946502057614	0.008258744855967079	0.0003292181069958848
2	15.24	0.01930298353909465	0.008320473251028807	0.00024434156378600825
2	15.280000000000001	0.01885030864197531	0.008726851851851852	0.00032407407407407406
2	15.32	0.017757201646090535	0.008299897119341563	0.0002880658436213992
2	15.36	0.020715020576131688	0.008500514403292182	0.0018569958847736625
2	15.4	0.01594135802469136	0.006625514403292181	0.0010390946502057614
2	15.44	0.016797839506172838	0.006296296296296296	0.0027340534979423867
2	15.48	0.018413065843621398	0.006049382716049383	0.005452674897119342
2	15.52	0.0198559670781893	0.005383230452674897	0.008919753086419752
2	15.56	0.01977366255144033	0.004598765432098765	0.011051954732510288
2	15.6	0.019704218106995883	0.003572530864197531	0.01287037037037037
2	15.64	0.019719650205761316	0.0029449588477366254	0.014416152263374485
2	15.68	0.01887088477366255	0.0021604938271604936	0.014966563786008231
2	15.72	0.019143518518518518	0.001412037037037037	0.01625514403292181
2	15.76	0.018675411522633745	0.001059670781893004	0.016517489711934157
2	15.8	0.020156893004115228	0.0014351851851851852	0.017705761316872428
2	15.84	0.024050925925925927	0.002065329218106996	0.019241255144032923
2	15.88	0.022181069958847735	0.001522633744855967	0.019333847736625515
2	15.92	0.02143261316872428	0.0010622427983539094	0.019498456790123457
2	15.96	0.022615740740740742	0.0012139917695473252	0.020483539094650206
2	16.0	0.02198559670781893	0.0010622427983539094	0.020252057613168725
2	16.04	0.022579732510288067	0.0007536008230452675	0.021175411522633743
2	16.080000000000002	0.021844135802469137	0.0006352880658436214	0.020763888888888887
2	16.12	0.02161522633744856	0.0008050411522633745	0.020408950617283952
2	16.16	0.02081275720164609	0.00045781893004115225	0.019819958847736626
2	16.2	0.01964506172839506	0.0005426954732510288	0.01873713991769547
2	16.240000000000002	0.017857510288065842	0.00048353909465020576	0.01690843621399177
2	16.28	0.016882716049382716	0.00045781893004115225	0.01598508230452675
2	16.32	0.02049125514403292	0.0017232510288065844	0.016453189300411522
2	16.36	0.01470164609053498	0.0006970164609053498	0.013492798353909465
2	16.4	0.01401491769547325	0.0011265432098765433	0.012373971193415639
2	16.44	0.011473765432098765	0.0010622427983539094	0.009819958847736626
2	16.48	0.014184670781893003	0.0016486625514403291	0.011098251028806584
2	16.52	0.016625514403292182	0.002736625514403292	0.011772119341563785
2	16.56	0.01993312757201646	0.004884259259259259	0.011257716049382716
2	16.6	0.022916666666666665	0.005354938271604938	0.012564300411522634
2	16.64	0.021880144032921812	0.006712962962962963	0.009593621399176955
2	16.68	0.023603395061728396	0.006700102880658436	0.01055812757201646
2	16.72	0.023603395061728396	0.00782664609053498	0.009434156378600823
2	16.76	0.02558127572016461	0.00813014403292181	0.010848765432098766
2	16.8	0.028978909465020575	0.008981481481481481	0.011468621399176955
2	16.84	0.025452674897119342	0.00797582304526749	0.010753600823045268
2	16.88	0.021977880658436214	0.007183641975308642	0.008618827160493827
2	16.92	0.021846707818930042	0.006177983539094651	0.009570473251028807
2	16.96	0.019421296296296298	0.005043724279835391	0.008963477366255143
2	17.0	0.019411008230452675	0.004030349794238683	0.009837962962962963
2	17.04	0.017890946502057612	0.002757201646090535	0.010054012345679013
2	17.080000000000002	0.019279835390946503	0.002916666666666667	0.01124485596707819
2	17.12	0.01897119341563786	0.002955246913580247	0.011496913580246914
2	17.16	0.019521604938271604	0.002970679012345679	0.01188014403292181
2	17.2	0.018757716049382717	0.0028986625514403294	0.011661522633744856
2	17.240000000000002	0.016849279835390946	0.002193930041152263	0.010491255144032922
2	17.28	0.020748456790123458	0.003104423868312757	0.011370884773662552
2	17.32	0.013415637860082305	0.0017412551440329218	0.007811213991769548
2	17.36	0.011275720164609053	0.0021347736625514403	0.005516975308641975
2	17.400000000000002	0.008256172839506172	0.002361111111111111	0.002728909465020576
2	17.44	0.007677469135802469	0.0030015432098765434	0.0013580246913580246
2	17.48	0.0070190329218106995	0.002970679012345679	0.0013143004115226337
2	17.52	0.008811728395061728	0.0032510288065843622	0.0027597736625514404
2	17.56	0.007345679012345679	0.0024794238683127573	0.0030375514403292183
2	17.6	0.00819701646090535	0.001875	0.004598765432098765
2	17.64	0.007916666666666667	0.001419753086419753	0.005136316872427983
2	17.68	0.009742798353909465	0.001661522633744856	0.006527777777777778
2	17.72	0.012353395061728395	0.002242798353909465	0.008881172839506173
2	17.76	0.020378086419753087	0.003287037037037037	0.013294753086419753
2	17.8	0.017420267489711934	0.0019804526748971193	0.013755144032921812
2	17.84	0.01752829218106996	0.001720679012345679	0.014454732510288067
2	17.88	0.016784979423868314	0.0018724279835390946	0.013752572016460905
2	17.92	0.013919753086419753	0.0012602880658436214	0.01188014403292181
2	17.96	0.01117798353909465	0.0010802469135802468	0.009207818930041153
2	18.0	0.008220164609053497	0.0007484567901234568	0.006584362139917695
2	18.04	0.006566358024691358	0.0009284979423868312	0.004369855967078189
2	18.080000000000002	0.004863683127572016	0.0011496913580246913	0.002800925925925926
2	18.12	0.00555298353909465	0.0016435185185185185	0.002968106995884774
2	18.16	0.006640946502057613	0.00043724279835390947	0.005622427983539095
2	18.2	0.00940843621399177	0.000882201646090535	0.007906378600823044
2	18.240000000000002	0.01737139917695473	0.002803497942386831	0.012186213991769548
2	18.28	0.015781893004115227	0.002227366255144033	0.012916666666666667
2	18.32	0.017641460905349793	0.003096707818930041	0.013636831275720164
2	18.36	0.018868312757201647	0.003513374485596708	0.014215534979423869
2	18.400000000000002	0.020581275720164608	0.004411008230452675	0.014981995884773662
2	18.44	0.020100308641975307	0.004940843621399177	0.01390432098765432
2	18.48	0.021584362139917695	0.0053626543209876545	0.014030349794238683
2	18.52	0.021039094650205762	0.00580761316872428	0.012842078189300412
2	18.56	0.02197530864197531	0.006630658436213991	0.01217335390946502
2	18.6	0.02137860082304527	0.007417695473251029	0.010550411522633744
2	18.64	0.021558641975308643	0.00702417695473251	0.010709876543209877
2	18.68	0.01974537037037037	0.006057098765432099	0.009645061728395061
2	18.72	0.023667695473251028	0.006820987654320988	0.011031378600823045
2	18.76	0.01809156378600823	0.005830761316872428	0.007973251028806584
2	18.8	0.016574074074074074	0.005763888888888889	0.00713477366255144
2	18.84	0.01423611111111111	0.005311213991769547	0.005488683127572017
2	18.88	0.011640946502057613	0.004956275720164609	0.0036574074074074074
2	18.92	0.010357510288065844	0.0044907407407407405	0.002119341563786008
2	18.96	0.008659979423868312	0.003832304526748971	0.001535493827160494
2	19.0	0.00871141975308642	0.0036291152263374484	0.0014068930041152264
2	19.04	0.006499485596707819	0.002965534979423868	0.00025205761316872427
2	19.080000000000002	0.006378600823045267	0.0026131687242798352	0.000684156378600823
2	19.12	0.00440843621399177	0.0017181069958847736	0.00015689300411522632
2	19.16	0.0040406378600823046	0.0013863168724279834	0.00024176954732510288
2	19.2	0.006607510288065843	0.0020036008230452677	0.0013631687242798354
2	19.240000000000002	0.0024691358024691358	0.0006790123456790123	0.00041152263374485596
2	19.28	0.0015174897119341563	0.00041152263374485596	0.0002957818930041152
2	19.32	0.0008487654320987654	0.0003986625514403292	0.00015689300411522632
2	19.36	0.0006815843621399177	0.0003755144032921811	0.0001234567901234568
2	19.400000000000002	0.00039609053497942386	0.00025977366255144034	0.00011059670781893004
2	19.44	0.0004140946502057613	0.00019290123456790122	0.00013117283950617284
2	19.48	3.60082304526749e-05	1.02880658436214e-05	1.02880658436214e-05
2	19.52	0.0006712962962962962	0.0001594650205761317	0.0001800411522633745
2	19.56	0.001455761316872428	4.372427983539095e-05	0.0008281893004115226
2	19.6	0.0018544238683127572	0.00011059670781893004	0.0013657407407407407
2	19.64	0.00338477366255144	0.0001646090534979424	0.00279320987654321
2	19.68	0.008608539094650206	0.0010931069958847737	0.005532407407407408
2	19.72	0.006720679012345679	0.0002109053497942387	0.005895061728395061
2	19.76	0.007626028806584362	0.00020833333333333335	0.006911008230452675
2	19.8	0.008060699588477367	0.00025977366255144034	0.007163065843621399
2	19.84	0.008348765432098766	7.716049382716049e-05	0.008078703703703704
2	19.88	0.010655864197530864	0.0006507201646090535	0.009310699588477366
2	19.92	0.012718621399176955	0.0009465020576131687	0.01033179012345679
2	19.96	0.015354938271604938	0.0008719135802469135	0.012896090534979424
2	20.0	0.01411522633744856	0.0006610082304526749	0.012258230452674898
2	20.04	0.015424382716049383	0.0007484567901234568	0.013382201646090535
2	20.080000000000002	0.014318415637860082	0.0005632716049382716	0.013212448559670782
2	20.12	0.016080246913580246	0.0014171810699588477	0.012988683127572016
2	20.16	0.017847222222222223	0.0019393004115226338	0.01331275720164609
2	20.2	0.014637345679012346	0.001440329218106996	0.01188014403292181
2	20.240000000000002	0.011368312757201645	0.0009542181069958848	0.00974537037037037
2	20.28	0.012381687242798353	0.00084619341563786	0.010707304526748972
2	20.32	0.011712962962962963	0.0016409465020576133	0.009122942386831276
2	20.36	0.013806584362139917	0.002271090534979424	0.009819958847736626
2	20.400000000000002	0.013973765432098766	0.003029835390946502	0.00919753086419753
2	20.44	0.013814300411522634	0.0035056584362139916	0.007536008230452675
2	20.48	0.014411008230452675	0.004537037037037037	0.006694958847736626
2	20.52	0.012680041152263375	0.005128600823045268	0.004284979423868312
2	20.56	0.013641975308641975	0.0062834362139917695	0.004495884773662551
2	20.6	0.012088477366255145	0.006406893004115227	0.003397633744855967
2	20.64	0.017818930041152262	0.007415123456790123	0.005694444444444445
2	20.68	0.013076131687242799	0.006535493827160494	0.003945473251028807
2	20.72	0.01399948559670782	0.0069727366255144035	0.004207818930041152
2	20.76	0.012692901234567901	0.0063400205761316875	0.004068930041152263
2	20.8	0.013436213991769547	0.005900205761316873	0.004526748971193415
2	20.84	0.012021604938271604	0.005010288065843621	0.004423868312757201
2	20.88	0.013037551440329219	0.004272119341563786	0.005529835390946502
2	20.92	0.01537551440329218	0.004732510288065843	0.006648662551440329
2	20.96	0.011522633744855968	0.003852880658436214	0.004367283950617284
2	21.0	0.00922582304526749	0.003263888888888889	0.0034747942386831277
2	21.04	0.006787551440329218	0.001352880658436214	0.003449074074074074
2	21.080000000000002	0.0054809670781893	0.001440329218106996	0.0029501028806584364
2	21.12	0.009647633744855968	0.0027109053497942387	0.003958333333333334
2	21.16	0.004657921810699589	0.001934156378600823	0.0013863168724279834
2	21.2	0.003922325102880659	0.0014146090534979425	0.000925925925925926
2	21.240000000000002	0.004840534979423868	0.0012114197530864197	0.002142489711934156
2	21.28	0.0054809670781893	0.000787037037037037	0.002404835390946502
2	21.32	0.0079809670781893	0.0015020576131687243	0.003096707818930041
2	21.36	0.0082690329218107	0.0016949588477366256	0.0027211934156378603
2	21.400000000000002	0.008271604938271605	0.0016769547325102881	0.0027674897119341563
2	21.44	0.00900977366255144	0.002119341563786008	0.003207304526748971
2	21.48	0.00860082304526749	0.0015637860082304527	0.0036059670781893004
2	21.52	0.01050925925925926	0.002093621399176955	0.005012860082304527
2	21.56	0.011486625514403293	0.002690329218106996	0.00570216049382716
2	21.6	0.017839506172839505	0.0040997942386831274	0.008541666666666666
2	21.64	0.012373971193415639	0.002726337448559671	0.006424897119341564
2	21.68	0.013734567901234567	0.003227880658436214	0.007152777777777778
2	21.72	0.013621399176954733	0.0028137860082304528	0.007402263374485597
2	21.76	0.014544753086419754	0.002854938271604938	0.008343621399176954
2	21.8	0.014207818930041152	0.0025180041152263375	0.007770061728395062
2	21.84	0.015362654320987655	0.0027031893004115224	0.008780864197530864
2	21.88	0.014030349794238683	0.00246141975308642	0.007996399176954733
2	21.92	0.013431069958847736	0.0029989711934156377	0.007659465020576132
2	21.96	0.012443415637860082	0.003019547325102881	0.006838991769547325
2	22.0	0.011592078189300411	0.002384259259259259	0.006342592592592592
2	22.04	0.011859567901234568	0.002227366255144033	0.00643775720164609
2	22.080000000000002	0.01501028806584362	0.002412551440329218	0.008060699588477367
2	22.12	0.011175411522633745	0.0012654320987654322	0.006779835390946502
2	22.16	0.009657921810699589	0.0009542181069958848	0.006368312757201646
2	22.2	0.009930555555555555	0.002597736625514403	0.005228909465020576
2	22.240000000000002	0.008996913580246913	0.0028497942386831276	0.004292695473251029
2	22.28	0.01047582304526749	0.004459876543209876	0.003094135802469136
2	22.32	0.009899691358024692	0.005036008230452675	0.002229938271604938
2	22.36	0.010326646090534979	0.005853909465020576	0.0017309670781893004
2	22.400000000000002	0.010396090534979424	0.00621141975308642	0.0009130658436213992
2	22.44	0.01114454732510288	0.006234567901234568	0.0006558641975308642
2	22.48	0.011622942386831276	0.006059670781893004	0.00043724279835390947
2	22.52	0.011658950617283951	0.006100823045267489	0.0003523662551440329
2	22.56	0.01635545267489712	0.007139917695473251	0.0019753086419753087
2	22.6	0.011967592592592592	0.006535493827160494	0.00028292181069958846
2	22.64	0.012893518518518518	0.007044753086419753	0.0009002057613168725
2	22.68	0.011867283950617284	0.006381172839506173	0.0008513374485596708
2	22.72	0.011252572016460906	0.0058590534979423865	0.0012397119341563787
2	22.76	0.010028292181069959	0.005609567901234568	0.0005709876543209877
2	22.8	0.00919753086419753	0.005393518518518519	0.00033179012345679014
2	22.84	0.008731995884773663	0.004907407407407407	0.00041152263374485596
2	22.88	0.007816358024691357	0.004439300411522634	0.00020061728395061727
2	22.92	0.01007716049382716	0.0048585390946502055	0.0009027777777777777
2	22.96	0.024719650205761317	0.008150720164609054	0.005498971193415638
2	23.0	0.033731995884773665	0.009328703703703704	0.006013374485596708
2	23.04	0.04373199588477366	0.011221707818930041	0.010270061728395062
2	23.080000000000002	0.03650462962962963	0.009030349794238684	0.006484053497942387
2	23.12	0.030864197530864196	0.008580246913580248	0.00518261316872428
2	23.16	0.02931841563786008	0.007319958847736625	0.004830246913580247
2	23.2	0.024061213991769546	0.006540637860082304	0.003976337448559671
2	23.240000000000002	0.020141460905349795	0.005529835390946502	0.002373971193415638
2	23.28	0.013220164609053498	0.0042309670781893	0.0012448559670781892
2	23.32	0.008888888888888889	0.00264917695473251	0.0005504115226337449
2	23.36	0.006188271604938272	0.0023405349794238684	0.0005555555555555556
2	23.400000000000002	0.005118312757201646	0.0019495884773662552	0.00010545267489711934
2	23.44	0.003436213991769547	0.0015303497942386831	0.00011059670781893004
2	23.48	0.0037217078189300413	0.001427469135802469	7.20164609053498e-05
2	23.52	0.009758230452674897	0.002283950617283951	0.001800411522633745
2	23.56	0.0022376543209876544	0.0005812757201646091	0.0001954732510288066
2	23.6	0.002191358024691358	0.0011779835390946503	0.0002803497942386831
2	23.64	0.0007510288065843622	0.0003832304526748971	7.458847736625514e-05
2	23.68	0.000882201646090535	0.00036522633744855967	0.00020318930041152264
2	23.72	0.003536522633744856	0.0007818930041152264	0.001368312757201646
2	23.76	0.00819701646090535	0.0014686213991769548	0.0029012345679012346
2	23.8	0.009909979423868313	0.0010673868312757202	0.0042258230452674895
2	23.84	0.009899691358024692	0.0013580246913580246	0.005748456790123457
2	23.88	0.008233024691358025	0.00047325102880658434	0.006625514403292181
2	23.92	0.008253600823045267	0.00038065843621399177	0.007451131687242798
2	23.96	0.00949074074074074	0.0003935185185185185	0.008629115226337448
2	24.0	0.016350308641975307	0.0014248971193415638	0.01169753086419753
2	24.04	0.011352880658436214	0.00038065843621399177	0.010200617283950617
2	24.080000000000002	0.012718621399176955	0.00025977366255144034	0.01198559670781893
2	24.12	0.0122119341563786	0.00012088477366255144	0.011898148148148149
2	24.16	0.013330761316872428	6.430041152263375e-05	0.013176440329218107
2	24.2	0.013425925925925926	5.401234567901235e-05	0.01323045267489712
2	24.240000000000002	0.013287037037037036	0.00012088477366255144	0.013050411522633745
2	24.28	0.013953189300411523	0.0002777777777777778	0.013155864197530865
2	24.32	0.014539609053497942	0.0001080246913580247	0.014292695473251028
2	24.36	0.0166358024691358	0.0001388888888888889	0.016422325102880657
2	24.400000000000002	0.016746399176954734	4.372427983539095e-05	0.016625514403292182
2	24.44	0.01766718106995885	0.0001800411522633745	0.01738940329218107
2	24.48	0.02007201646090535	0.0012525720164609053	0.0170190329218107
2	24.52	0.017546296296296296	0.0013400205761316872	0.015720164609053497
2	24.560000000000002	0.020748456790123458	0.0021527777777777778	0.015635288065843623
2	24.6	0.02381687242798354	0.0029475308641975307	0.0159619341563786
2	24.64	0.026406893004115226	0.003829732510288066	0.016193415637860083
2	24.68	0.025426954732510287	0.005131172839506173	0.014323559670781893
2	24.72	0.026995884773662552	0.005979938271604938	0.015205761316872428
2	24.76	0.025151748971193415	0.0063297325102880655	0.014760802469135803
2	24.8	0.024637345679012344	0.006640946502057613	0.015424382716049383
2	24.84	0.022577160493827162	0.006751543209876543	0.01440329218106996
2	24.88	0.02274948559670782	0.006844135802469136	0.015046296296296295
2	24.92	0.020835905349794237	0.006787551440329218	0.012842078189300412
2	24.96	0.02434670781893004	0.007379115226337448	0.013896604938271604
2	25.0	0.019318415637860083	0.006455761316872428	0.010743312757201647
2	25.04	0.016761831275720163	0.005002572016460905	0.009511316872427983
2	25.080000000000002	0.015756172839506172	0.004403292181069959	0.008731995884773663
2	25.12	0.015715020576131687	0.002700617283950617	0.010753600823045268
2	25.16	0.015761316872427985	0.0020833333333333333	0.01081275720164609
2	25.2	0.015949074074074074	0.003294753086419753	0.008798868312757202
2	25.240000000000002	0.016095679012345678	0.005169753086419753	0.0060751028806584366
2	25.28	0.015362654320987655	0.006036522633744856	0.0041229423868312754
2	25.32	0.01675925925925926	0.006792695473251029	0.004429012345679013
2	25.36	0.01525462962962963	0.007155349794238683	0.003338477366255144
2	25.400000000000002	0.016694958847736627	0.007312242798353909	0.00474022633744856
2	25.44	0.02385030864197531	0.007795781893004115	0.010784465020576131
2	25.48	0.022788065843621398	0.006556069958847737	0.01242283950617284
2	25.52	0.02521604938271605	0.0060416666666666665	0.015231481481481481
2	25.560000000000002	0.028009259259259258	0.005102880658436214	0.01827932098765432
2	25.6	0.02924125514403292	0.004315843621399177	0.019814814814814816
2	25.64	0.026589506172839505	0.003382201646090535	0.017880658436213993
2	25.68	0.021450617283950618	0.0026183127572016462	0.014804526748971194
2	25.72	0.017250514403292182	0.00290380658436214	0.011898148148148149
2	25.76	0.01670267489711934	0.0034053497942386833	0.010051440329218108
2	25.8	0.012626028806584363	0.0016460905349794238	0.007860082304526748
2	25.84	0.009796810699588477	0.0012114197530864197	0.0051337448559670784
2	25.88	0.008364197530864198	0.0013503086419753086	0.002888374485596708
2	25.92	0.014552469135802468	0.0023765432098765433	0.006113683127572016
2	25.96	0.012510288065843622	0.0022016460905349795	0.0057201646090534975
2	26.0	0.01685185185185185	0.003191872427983539	0.008371913580246913
2	26.04	0.018629115226337447	0.004218106995884774	0.008991769547325102
2	26.080000000000002	0.01970164609053498	0.0048816872427983535	0.009765946502057614
2	26.12	0.018765432098765432	0.0050180041152263375	0.009503600823045268
2	26.16	0.01976851851851852	0.005511831275720165	0.010498971193415639
2	26.2	0.019282407407407408	0.006185699588477366	0.009287551440329217
2	26.240000000000002	0.019897119341563786	0.006900720164609054	0.00893775720164609
2	26.28	0.02336934156378601	0.007008744855967078	0.011394032921810699
2	26.32	0.02114969135802469	0.005925925925925926	0.01007201646090535
2	26.36	0.01976337448559671	0.005218621399176955	0.00922582304526749
2	26.400000000000002	0.022713477366255144	0.004958847736625515	0.010684156378600823
2	26.44	0.019992283950617282	0.004495884773662551	0.009994855967078189
2	26.48	0.018217592592592594	0.003752572016460905	0.00882716049382716
2	26.52	0.018261316872427984	0.0038580246913580245	0.008819444444444444
2	26.560000000000002	0.01768775720164609	0.0037860082304526747	0.008449074074074074
2	26.6	0.016756687242798354	0.0032253086419753085	0.008348765432098766
2	26.64	0.019567901234567902	0.0035699588477366255	0.010570987654320988
2	26.68	0.021075102880658437	0.003539094650205761	0.01235082304526749
2	26.72	0.019511316872427985	0.00367798353909465	0.011015946502057613
2	26.76	0.016875	0.0030838477366255143	0.00940843621399177
2	26.8	0.014508744855967079	0.0027674897119341563	0.007644032921810699
2	26.84	0.011972736625514404	0.0030118312757201646	0.005357510288065844
2	26.88	0.015046296296296295	0.004182098765432099	0.005743312757201646
2	26.92	0.00856224279835391	0.003022119341563786	0.0026671810699588475
2	26.96	0.011944444444444445	0.0032150205761316874	0.006558641975308642
2	27.0	0.015180041152263374	0.0023405349794238684	0.011213991769547325
2	27.04	0.015385802469135802	0.0013477366255144033	0.013042695473251029
2	27.080000000000002	0.014449588477366255	0.0012191358024691357	0.012427983539094651
2	27.12	0.012556584362139918	0.000727880658436214	0.011586934156378601
2	27.16	0.014184670781893003	0.0006507201646090535	0.012849794238683128
2	27.2	0.015475823045267489	0.0020190329218106994	0.012219650205761316
2	27.240000000000002	0.02045781893004115	0.0038143004115226337	0.014457304526748972
2	27.28	0.02146604938271605	0.0041795267489711935	0.015059156378600823
2	27.32	0.02157664609053498	0.004912551440329218	0.013914609053497942
2	27.36	0.02702417695473251	0.005666152263374485	0.01654835390946502
2	27.400000000000002	0.024331275720164608	0.0050874485596707816	0.015676440329218107
2	27.44	0.02363940329218107	0.005210905349794239	0.015025720164609053
2	27.48	0.023876028806584362	0.005447530864197531	0.014837962962962963
2	27.52	0.022916666666666665	0.00540380658436214	0.014151234567901235
2	27.560000000000002	0.024537037037037038	0.005748456790123457	0.015419238683127572
2	27.6	0.025406378600823044	0.006129115226337449	0.015596707818930041
2	27.64	0.02546553497942387	0.006556069958847737	0.015210905349794239
2	27.68	0.02526491769547325	0.007029320987654321	0.014040637860082304
2	27.72	0.025028292181069958	0.007160493827160494	0.01353909465020576
2	27.76	0.025483539094650207	0.007312242798353909	0.013734567901234567
2	27.8	0.02367798353909465	0.006123971193415637	0.01327417695473251
2	27.84	0.02491255144032922	0.004935699588477367	0.01403292181069959
2	27.88	0.020180041152263375	0.005115740740740741	0.01051440329218107
2	27.92	0.018786008230452674	0.006257716049382716	0.007818930041152264
2	27.96	0.02267232510288066	0.007312242798353909	0.008675411522633745
2	28.0	0.019621913580246914	0.00632201646090535	0.006314300411522634
2	28.04	0.02637088477366255	0.008590534979423869	0.006782407407407407
2	28.080000000000002	0.02695216049382716	0.0084130658436214	0.0074434156378600826
2	28.12	0.031226851851851853	0.010444958847736625	0.007924382716049382
2	28.16	0.026221707818930042	0.00919753086419753	0.00625
2	28.2	0.02582561728395062	0.00926440329218107	0.006900720164609054
2	28.240000000000002	0.018125	0.007183641975308642	0.004699074074074074
2	28.28	0.015198045267489711	0.006941872427983539	0.005066872427983539
2	28.32	0.021738683127572017	0.00775977366255144	0.006535493827160494
2	28.36	0.017602880658436213	0.006291152263374486	0.005498971193415638
2	28.400000000000002	0.01650462962962963	0.00522119341563786	0.0032098765432098763
2	28.44	0.01497170781893004	0.005074588477366256	0.0015869341563786007
2	28.48	0.01338477366255144	0.002839506172839506	0.003148148148148148
2	28.52	0.012049897119341563	0.001779835390946502	0.004904835390946502
2	28.560000000000002	0.012283950617283951	0.0017412551440329218	0.007469135802469135
2	28.6	0.012332818930041152	0.0027391975308641977	0.0086059670781893
2	28.64	0.010974794238683128	0.0027083333333333334	0.006453189300411523
2	28.68	0.012752057613168725	0.003436213991769547	0.007618312757201646
2	28.72	0.014804526748971194	0.004138374485596708	0.008603395061728395
2	28.76	0.01579475308641975	0.0038940329218106998	0.009290123456790124
2	28.8	0.02347479423868313	0.005779320987654321	0.011774691358024692
2	28.84	0.01971707818930041	0.005383230452674897	0.010486111111111111
2	28.88	0.020928497942386833	0.006082818930041152	0.011520061728395061
2	28.92	0.02091820987654321	0.006121399176954733	0.011383744855967078
2	28.96	0.023832304526748973	0.007150205761316872	0.013078703703703703
2	29.0	0.026123971193415637	0.0069624485596707815	0.015041152263374486
2	29.04	0.02783179012345679	0.006170267489711934	0.01653034979423868
2	29.080000000000002	0.024470164609053498	0.005246913580246914	0.013672839506172839
2	29.12	0.021296296296296296	0.004197530864197531	0.011412037037037037
2	29.16	0.017983539094650204	0.003410493827160494	0.009277263374485596
2	29.2	0.01588477366255144	0.0027391975308641977	0.008184156378600822
2	29.240000000000002	0.013549382716049383	0.002309670781893004	0.0066743827160493825
2	29.28	0.016728395061728397	0.0027700617283950616	0.007489711934156379
2	29.32	0.0103369341563786	0.001823559670781893	0.0045138888888888885
2	29.36	0.013199588477366256	0.0024691358024691358	0.006021090534979424
2	29.400000000000002	0.015370370370370371	0.003155864197530864	0.006242283950617284
2	29.44	0.013955761316872428	0.0027623456790123457	0.006489197530864198
2	29.48	0.013377057613168724	0.0024922839506172838	0.006676954732510288
2	29.52	0.014382716049382717	0.0013631687242798354	0.008233024691358025
2	29.560000000000002	0.018276748971193416	0.0016203703703703703	0.009678497942386831
2	29.6	0.021607510288065842	0.003330761316872428	0.010861625514403292
2	29.64	0.02616769547325103	0.005108024691358025	0.013096707818930041
2	29.68	0.03571759259259259	0.00992798353909465	0.014210390946502057
2	29.72	0.0345679012345679	0.009017489711934156	0.015102880658436214
2	29.76	0.04022376543209877	0.010138888888888888	0.016607510288065844
2	29.8	0.034521604938271604	0.008487654320987654	0.016095679012345678
2	29.84	0.033104423868312756	0.007775205761316873	0.016435185185185185
2	29.88	0.03265946502057613	0.007132201646090535	0.017181069958847738
2	29.92	0.03194701646090535	0.006666666666666667	0.017294238683127572
2	29.96	0.029843106995884775	0.005429526748971194	0.016784979423868314
2	30.0	0.0285108024691358	0.004992283950617284	0.017155349794238682
2	30.04	0.026563786008230453	0.0043621399176954736	0.01636574074074074
2	30.080000000000002	0.025246913580246912	0.004097222222222223	0.01619084362139918
2	30.12	0.022170781893004116	0.0040406378600823046	0.013495370370370371
2	30.16	0.019686213991769546	0.004140946502057613	0.010758744855967077
2	30.2	0.016489197530864197	0.004300411522633745	0.007196502057613169
2	30.240000000000002	0.023240740740740742	0.005421810699588477	0.008768004115226338
2	30.28	0.013055555555555556	0.0032690329218106997	0.004452160493827161
2	30.32	0.01073559670781893	0.0026646090534979423	0.0031790123456790125
2	30.36	0.01107253086419753	0.0033796296296296296	0.002559156378600823
2	30.400000000000002	0.009873971193415638	0.003338477366255144	0.002232510288065844
2	30.44	0.010136316872427983	0.00415380658436214	0.0016229423868312758
2	30.48	0.00911522633744856	0.004809670781893004	0.0006095679012345679
2	30.52	0.0090869341563786	0.004997427983539094	0.0007150205761316872
2	30.560000000000002	0.008582818930041152	0.005056584362139917	0.0005066872427983539
2	30.6	0.008757716049382715	0.00507201646090535	0.0010982510288065845
2	30.64	0.007785493827160494	0.004436728395061728	0.000889917695473251
2	30.68	0.007746913580246913	0.004418724279835391	0.0008924897119341564
2	30.72	0.01154320987654321	0.005141460905349794	0.002654320987654321
2	30.76	0.007044753086419753	0.003662551440329218	0.0009593621399176954
2	30.8	0.006224279835390947	0.003551954732510288	0.000522119341563786
2	30.84	0.004742798353909465	0.0025334362139917696	0.0001954732510288066
2	30.88	0.005172325102880658	0.0028189300411522633	0.00016975308641975308
2	30.92	0.005622427983539095	0.0032896090534979424	0.00028292181069958846
2	30.96	0.006679526748971193	0.0046502057613168725	0.00016975308641975308
2	31.0	0.007368827160493827	0.005198045267489712	0.0001594650205761317
2	31.04	0.007566872427983539	0.005745884773662551	0.0001800411522633745
2	31.080000000000002	0.0069624485596707815	0.005645576131687243	0.00011574074074074075
2	31.12	0.007631172839506173	0.006376028806584362	0.0001234567901234568
2	31.16	0.00735082304526749	0.006044238683127572	0.00014917695473251028
2	31.2	0.012587448559670781	0.006882716049382716	0.0022479423868312755
2	31.240000000000002	0.006584362139917695	0.004830246913580247	0.00015689300411522632
2	31.28	0.005054012345679012	0.0037911522633744857	0.0001286008230452675
2	31.32	0.004665637860082304	0.003382201646090535	0.00013117283950617284
2	31.36	0.004441872427983539	0.003855452674897119	0.00014660493827160494
2	31.400000000000002	0.005419238683127572	0.004295267489711934	0.0004140946502057613
2	31.44	0.005900205761316873	0.004215534979423868	0.0013194444444444445
2	31.48	0.006772119341563786	0.0032613168724279834	0.0030838477366255143
2	31.52	0.00804269547325103	0.004020061728395061	0.0038425925925925928
2	31.560000000000002	0.010555555555555556	0.004614197530864198	0.0057536008230452676
2	31.6	0.010090020576131687	0.003940329218106996	0.006059670781893004
2	31.64	0.010257201646090536	0.0035262345679012348	0.0065020576131687245
2	31.68	0.01227880658436214	0.0039377572016460905	0.006957304526748971
2	31.720000000000002	0.009130658436213992	0.002757201646090535	0.00603395061728395
2	31.76	0.009128086419753087	0.002409979423868313	0.006126543209876543
2	31.8	0.010028292181069959	0.00397119341563786	0.005666152263374485
2	31.84	0.012782921810699588	0.006278292181069959	0.0059156378600823045
2	31.88	0.013397633744855968	0.007152777777777778	0.005378086419753086
2	31.92	0.015208333333333334	0.007510288065843622	0.006162551440329218
2	31.96	0.015092592592592593	0.007435699588477366	0.005637860082304527
2	32.0	0.01772119341563786	0.0077546296296296295	0.006887860082304527
2	32.04	0.01922582304526749	0.007929526748971193	0.0074434156378600826
2	32.08	0.01967335390946502	0.008022119341563785	0.006504629629629629
2	32.12	0.01864454732510288	0.007878086419753086	0.004480452674897119
2	32.160000000000004	0.02555298353909465	0.009367283950617283	0.006718106995884774
2	32.2	0.022469135802469137	0.008840020576131688	0.00488940329218107
2	32.24	0.022834362139917696	0.008695987654320987	0.00529320987654321
2	32.28	0.023006687242798352	0.0092309670781893	0.004521604938271605
2	32.32	0.022921810699588478	0.009025205761316872	0.0041229423868312754
2	32.36	0.02363940329218107	0.009547325102880658	0.0037088477366255144
2	32.4	0.023883744855967077	0.00922582304526749	0.003587962962962963
2	32.44	0.023482510288065844	0.008963477366255143	0.0031738683127572015
2	32.480000000000004	0.022824074074074073	0.008415637860082304	0.0032613168724279834
2	32.52	0.021231995884773664	0.007415123456790123	0.002839506172839506
2	32.56	0.01878343621399177	0.0062037037037037035	0.002103909465020576
2	32.6	0.019161522633744855	0.006154835390946502	0.0025051440329218106
2	32.64	0.021165123456790124	0.00606224279835391	0.0034567901234567903
2	32.68	0.017150205761316872	0.0053626543209876545	0.0019110082304526748
2	32.72	0.014902263374485596	0.005054012345679012	0.0010159465020576131
2	32.76	0.013945473251028807	0.004701646090534979	0.0013117283950617284
2	32.8	0.011715534979423868	0.00375	0.0009619341563786008
2	32.84	0.0103369341563786	0.003299897119341564	0.0009130658436213992
2	32.88	0.009665637860082305	0.003243312757201646	0.0011574074074074073
2	32.92	0.00948045267489712	0.002890946502057613	0.00220679012345679
2	32.96	0.010246913580246913	0.0028472222222222223	0.0034542181069958846
2	33.0	0.009187242798353909	0.0023276748971193416	0.004066358024691358
2	33.04	0.009637345679012345	0.002638888888888889	0.005280349794238683
2	33.08	0.007878086419753086	0.0022993827160493825	0.004773662551440329
2	33.12	0.012998971193415637	0.0032510288065843622	0.007127057613168724
2	33.160000000000004	0.008132716049382717	0.0009310699588477366	0.006345164609053498
2	33.2	0.009287551440329217	0.0006430041152263374	0.007932098765432098
2	33.24	0.009104938271604938	0.00031635802469135804	0.008287037037037037
2	33.28	0.010972222222222222	0.001301440329218107	0.009223251028806584
2	33.32	0.012355967078189301	0.0023148148148148147	0.009539609053497943
2	33.36	0.012255658436213991	0.0031944444444444446	0.00886059670781893
2	33.4	0.012078189300411523	0.004411008230452675	0.0073070987654320985
2	33.44	0.011265432098765432	0.004904835390946502	0.005591563786008231
2	33.480000000000004	0.01331275720164609	0.005977366255144033	0.00621141975308642
2	33.52	0.015270061728395061	0.006404320987654321	0.0072145061728395065
2	33.56	0.017602880658436213	0.007893518518518518	0.0075591563786008235
2	33.6	0.02007201646090535	0.008919753086419752	0.006748971193415638
2	33.64	0.015236625514403293	0.007770061728395062	0.00434156378600823
2	33.68	0.014621913580246913	0.00782664609053498	0.0029243827160493827
2	33.72	0.015450102880658437	0.007968106995884773	0.0026414609053497943
2	33.76	0.014233539094650206	0.006931584362139918	0.0019110082304526748
2	33.8	0.01367798353909465	0.005555555555555556	0.002409979423868313
2	33.84	0.012680041152263375	0.004390432098765432	0.003068415637860082
2	33.88	0.013739711934156379	0.0033719135802469137	0.005979938271604938
2	33.92	0.011671810699588477	0.0022736625514403292	0.005465534979423869
2	33.96	0.01154320987654321	0.0018055555555555555	0.0067772633744855966
2	34.0	0.012492283950617284	0.001376028806584362	0.008515946502057612
2	34.04	0.011689814814814814	0.0009799382716049383	0.008654835390946502
2	34.08	0.01759002057613169	0.0020627572016460906	0.011550925925925926
2	34.12	0.01360082304526749	0.0010390946502057614	0.010511831275720165
2	34.160000000000004	0.012824074074074075	0.0009104938271604938	0.01021604938271605
2	34.2	0.011875	0.0005375514403292181	0.010010288065843621
2	34.24	0.011574074074074073	0.00024176954732510288	0.010208333333333333
2	34.28	0.011126543209876542	0.0003909465020576132	0.009943415637860083
2	34.32	0.010460390946502057	0.0005246913580246914	0.009112654320987654
2	34.36	0.009246399176954733	0.0005401234567901234	0.007806069958847737
2	34.4	0.00852880658436214	0.00032407407407407406	0.00753858024691358
2	34.44	0.008996913580246913	0.0004886831275720165	0.0075823045267489715
2	34.480000000000004	0.006983024691358025	0.00018518518518518518	0.006206275720164609
2	34.52	0.0063940329218107	0.00012088477366255144	0.005138888888888889
2	34.56	0.009243827160493828	0.0009696502057613169	0.005774176954732511
2	34.6	0.0042824074074074075	0.00014146090534979423	0.0031790123456790125
2	34.64	0.005936213991769548	0.0001080246913580247	0.0048585390946502055
2	34.68	0.007734053497942387	0.00031635802469135804	0.006430041152263375
2	34.72	0.007219650205761317	3.08641975308642e-05	0.006530349794238683
2	34.76	0.008852880658436214	3.60082304526749e-05	0.007921810699588477
2	34.800000000000004	0.009238683127572016	1.02880658436214e-05	0.00870627572016461
2	34.84	0.010465534979423869	5.1440329218106995e-05	0.009614197530864198
2	34.88	0.010781893004115226	2.3148148148148147e-05	0.010167181069958849
2	34.92	0.012286522633744856	9.002057613168725e-05	0.011594650205761317
2	34.96	0.013819444444444445	0.00012602880658436213	0.013181584362139918
2	35.0	0.01481738683127572	0.00018518518518518518	0.013804012345679012
2	35.04	0.018518518518518517	0.001051954732510288	0.014670781893004116
2	35.08	0.013531378600823046	0.00047325102880658434	0.01150977366255144
2	35.12	0.010794753086419752	0.0005041152263374485	0.009254115226337449
2	35.160000000000004	0.010784465020576131	0.000360082304526749	0.009205246913580246
2	35.2	0.011656378600823046	0.0002160493827160494	0.010462962962962962
2	35.24	0.011656378600823046	0.0004501028806584362	0.010141460905349795
2	35.28	0.011646090534979423	0.00035493827160493826	0.010560699588477366
2	35.32	0.010576131687242798	0.0008153292181069958	0.008595679012345678
2	35.36	0.011733539094650206	0.001368312757201646	0.008436213991769548
2	35.4	0.011165123456790124	0.0018672839506172839	0.007240226337448559
2	35.44	0.011201131687242799	0.0022736625514403292	0.006838991769547325
2	35.480000000000004	0.012916666666666667	0.003019547325102881	0.006784979423868313
2	35.52	0.016805555555555556	0.004796810699588478	0.006859567901234568
2	35.56	0.013858024691358025	0.005668724279835391	0.004120370370370371
2	35.6	0.013482510288065843	0.007060185185185185	0.002602880658436214
2	35.64	0.013888888888888888	0.007790637860082304	0.0031352880658436213
2	35.68	0.01261059670781893	0.007844650205761318	0.0019495884773662552
2	35.72	0.012597736625514402	0.007842078189300411	0.0011059670781893003
2	35.76	0.012782921810699588	0.007680041152263374	0.000529835390946502
2	35.800000000000004	0.013806584362139917	0.00702417695473251	0.0013091563786008231
2	35.84	0.01349022633744856	0.00654320987654321	0.0012448559670781892
2	35.88	0.01361111111111111	0.006229423868312757	0.001324588477366255
2	35.92	0.011877572016460905	0.006350308641975309	0.00019804526748971193
2	35.96	0.010949074074074075	0.005740740740740741	0.0006481481481481481
2	36.0	0.015025720164609053	0.006540637860082304	0.0026414609053497943
2	36.04	0.007188786008230453	0.004585905349794239	0.00020833333333333335
2	36.08	0.007250514403292181	0.0047067901234567906	0.001051954732510288
2	36.12	0.005504115226337448	0.00411522633744856	0.0006584362139917696
2	36.160000000000004	0.0055478395061728395	0.003742283950617284	0.0011754115226337448
2	36.2	0.003387345679012346	0.002258230452674897	0.0008976337448559671
2	36.24	0.0028112139917695475	0.0015277777777777779	0.0008873456790123457
2	36.28	0.0022016460905349795	0.0005864197530864197	0.0013503086419753086
2	36.32	0.0022119341563786006	0.00044238683127572015	0.0012448559670781892
2	36.36	0.0012628600823045267	0.0002160493827160494	0.000985082304526749
2	36.4	0.001934156378600823	0.0005606995884773662	0.0010056584362139918
2	36.44	0.0015046296296296296	0.00022890946502057612	0.001190843621399177
2	36.480000000000004	0.006679526748971193	0.0015612139917695472	0.0024665637860082305
2	36.52	0.002242798353909465	0.0011368312757201646	0.0004809670781893004
2	36.56	0.0035108024691358026	0.0026337448559670784	0.0001748971193415638
2	36.6	0.005378086419753086	0.0033436213991769547	0.0003780864197530864
2	36.64	0.005059156378600823	0.0038425925925925928	0.00024434156378600825
2	36.68	0.006370884773662552	0.004326131687242799	0.00037037037037037035
2	36.72	0.006136831275720164	0.004511316872427984	0.00020576131687242798
2	36.76	0.007001028806584362	0.004333847736625514	0.0006867283950617284
2	36.800000000000004	0.005712448559670782	0.003513374485596708	0.00012602880658436213
2	36.84	0.005504115226337448	0.002932098765432099	0.00029835390946502055
2	36.88	0.0063863168724279835	0.0035210905349794238	0.0004603909465020576
2	36.92	0.007067901234567901	0.0039017489711934156	0.0009233539094650206
2	36.96	0.011396604938271606	0.0050180041152263375	0.002752057613168724
2	37.0	0.008811728395061728	0.0037397119341563787	0.0023122427983539094
2	37.04	0.008261316872427983	0.0031430041152263376	0.0029526748971193417
2	37.08	0.009102366255144033	0.003125	0.0039017489711934156
2	37.12	0.011198559670781894	0.003461934156378601	0.006003086419753087
2	37.160000000000004	0.011553497942386831	0.0029089506172839505	0.007415123456790123
2	37.2	0.011998456790123457	0.0023122427983539094	0.008742283950617285
2	37.24	0.011568930041152264	0.001838991769547325	0.008809156378600823
2	37.28	0.012332818930041152	0.0011728395061728395	0.01080761316872428
2	37.32	0.012934670781893004	0.0008050411522633745	0.011586934156378601
2	37.36	0.012608024691358025	0.00073559670781893	0.011419753086419753
2	37.4	0.012268518518518519	0.0009465020576131687	0.010972222222222222
2	37.44	0.01492798353909465	0.0021862139917695473	0.010964506172839505
2	37.480000000000004	0.009655349794238682	0.0008667695473251029	0.008343621399176954
2	37.52	0.007608024691358024	0.00022633744855967078	0.007085905349794239
2	37.56	0.007391975308641975	0.0004320987654320988	0.0067078189300411525
2	37.6	0.006093106995884774	0.0009876543209876543	0.004920267489711934
2	37.64	0.004318415637860082	0.0003497942386831276	0.003703703703703704
2	37.68	0.005275205761316872	0.0004809670781893004	0.004709362139917695
2	37.72	0.008251028806584362	0.0007330246913580247	0.007319958847736625
2	37.76	0.0074099794238683125	0.00010030864197530864	0.00713477366255144
2	37.800000000000004	0.007888374485596707	0.00011316872427983539	0.007667181069958848
2	37.84	0.00808641975308642	0.0006378600823045268	0.007337962962962963
2	37.88	0.009223251028806584	0.0003420781893004115	0.008773148148148148
2	37.92	0.013328189300411523	0.000977366255144033	0.011136831275720165
2	37.96	0.01081275720164609	0.0004089506172839506	0.010018004115226338
2	38.0	0.010285493827160494	0.0005967078189300411	0.009449588477366256
2	38.04	0.008166152263374485	0.00031635802469135804	0.007716049382716049
2	38.08	0.006448045267489712	0.0001234567901234568	0.006208847736625514
2	38.12	0.004758230452674897	0.0008256172839506173	0.0038245884773662553
2	38.160000000000004	0.004025205761316873	0.0012962962962962963	0.0024459876543209877
2	38.2	0.0019573045267489713	0.0008770576131687243	0.0008976337448559671
2	38.24	0.0019161522633744856	0.0001646090534979424	0.0012088477366255144
2	38.28	0.002029320987654321	0.0005401234567901234	0.0012680041152263375
2	38.32	0.002435699588477366	0.0006790123456790123	0.001190843621399177
2	38.36	0.0006018518518518519	6.430041152263375e-05	0.0005041152263374485
2	38.4	0.004344135802469136	0.0008641975308641976	0.001800411522633745
2	38.44	0.0008667695473251029	0.0004886831275720165	0.00018518518518518518
2	38.480000000000004	0.0017335390946502057	0.0012319958847736626	0.0003497942386831276
2	38.52	0.001412037037037037	0.001044238683127572	0.0002726337448559671
2	38.56	0.00040380658436213994	0.0001440329218106996	0.00017746913580246913
2	38.6	0.0016898148148148148	0.0013040123456790123	0.0003497942386831276
2	38.64	0.004367283950617284	0.0017386831275720165	0.0025823045267489714
2	38.68	0.007649176954732511	0.0014994855967078188	0.0059619341563786005
2	38.72	0.008590534979423869	0.0003523662551440329	0.008143004115226338
2	38.76	0.010018004115226338	0.000360082304526749	0.00959619341563786
2	38.800000000000004	0.01179269547325103	0.0012294238683127573	0.010486111111111111
2	38.84	0.012515432098765432	0.0011882716049382716	0.011257716049382716
2	38.88	0.01579732510288066	0.0016049382716049382	0.012592592592592593
2	38.92	0.012458847736625514	0.00019290123456790122	0.011602366255144034
2	38.96	0.01235082304526749	0.0006584362139917696	0.011368312757201645
2	39.0	0.012698045267489712	0.0012602880658436214	0.010954218106995884
2	39.04	0.013364197530864198	0.0013425925925925925	0.01136059670781893
2	39.08	0.011707818930041152	0.0009645061728395061	0.010059156378600822
2	39.12	0.010925925925925926	0.0011111111111111111	0.008930041152263375
2	39.160000000000004	0.010280349794238683	0.0019393004115226338	0.007680041152263374
2	39.2	0.00970164609053498	0.0019830246913580245	0.006959876543209877
2	39.24	0.008762860082304527	0.0020730452674897117	0.0061059670781893
2	39.28	0.011532921810699589	0.00216820987654321	0.008137860082304526
2	39.32	0.017554012345679014	0.002757201646090535	0.009742798353909465
2	39.36	0.025859053497942385	0.0036651234567901233	0.012592592592592593
2	39.4	0.02375	0.002788065843621399	0.012016460905349795
2	39.44	0.02459619341563786	0.0031224279835390945	0.012939814814814815
2	39.480000000000004	0.025491255144032922	0.004120370370370371	0.013541666666666667
2	39.52	0.026141975308641974	0.004763374485596708	0.014056069958847736
2	39.56	0.025414094650205762	0.004861111111111111	0.013672839506172839
2	39.6	0.024501028806584363	0.0048919753086419755	0.012440843621399177
2	39.64	0.02318672839506173	0.005097736625514404	0.011517489711934156
2	39.68	0.021545781893004115	0.005108024691358025	0.009598765432098765
2	39.72	0.021849279835390947	0.005210905349794239	0.009945987654320988
2	39.76	0.020776748971193415	0.005455246913580247	0.008891460905349794
2	39.800000000000004	0.020931069958847737	0.005367798353909465	0.009040637860082305
2	39.84	0.02422067901234568	0.005974794238683127	0.010486111111111111
2	39.88	0.019804526748971193	0.005020576131687242	0.008955761316872427
2	39.92	0.0179320987654321	0.004380144032921811	0.00790380658436214
2	39.96	0.016934156378600823	0.003575102880658436	0.008346193415637861
2	40.0	0.015018004115226337	0.00305298353909465	0.007672325102880659
2	40.04	0.014513888888888889	0.0023482510288065843	0.008582818930041152
2	40.08	0.01320730452674897	0.0014094650205761317	0.008726851851851852
2	40.12	0.01415380658436214	0.0015817901234567902	0.008598251028806585
2	40.160000000000004	0.014099794238683128	0.001756687242798354	0.008572530864197531
2	40.2	0.015640432098765433	0.002307098765432099	0.009333847736625515
2	40.24	0.01731224279835391	0.0037371399176954734	0.00960133744855967
2	40.28	0.016275720164609053	0.005015432098765432	0.00867798353909465
2	40.32	0.02224022633744856	0.007896090534979423	0.009796810699588477
2	40.36	0.017919238683127572	0.008253600823045267	0.007852366255144032
2	40.4	0.021484053497942388	0.010270061728395062	0.008847736625514403
2	40.44	0.02040380658436214	0.010095164609053497	0.007764917695473251
2	40.480000000000004	0.022242798353909465	0.010679012345679013	0.008361625514403292
2	40.52	0.022896090534979423	0.010943930041152263	0.00790380658436214
2	40.56	0.02419238683127572	0.010570987654320988	0.008955761316872427
2	40.6	0.024647633744855967	0.010012860082304526	0.009719650205761318
2	40.64	0.02347993827160494	0.008840020576131688	0.00948045267489712
2	40.68	0.023215020576131687	0.007775205761316873	0.010056584362139917
2	40.72	0.023786008230452675	0.006324588477366255	0.01219650205761317
2	40.76	0.026098251028806585	0.005823045267489712	0.014997427983539095
2	40.800000000000004	0.029578189300411523	0.0062371399176954735	0.016983024691358026
2	40.84	0.023371913580246914	0.005208333333333333	0.013891460905349795
2	40.88	0.018724279835390947	0.005241769547325103	0.009971707818930042
2	40.92	0.018256172839506174	0.005185185185185185	0.009794238683127572
2	40.96	0.016445473251028807	0.00477880658436214	0.009074074074074075
2	41.0	0.016080246913580246	0.004089506172839506	0.010036008230452675
2	41.04	0.014056069958847736	0.0037834362139917694	0.00897119341563786
2	41.08	0.01382201646090535	0.003845164609053498	0.008796296296296297
2	41.12	0.01219650205761317	0.0033667695473251027	0.007391975308641975
2	41.160000000000004	0.009462448559670782	0.0024279835390946503	0.006044238683127572
2	41.2	0.008513374485596708	0.0022145061728395064	0.005223765432098766
2	41.24	0.008047839506172839	0.0018930041152263374	0.004917695473251029
2	41.28	0.013050411522633745	0.0030787037037037037	0.0068364197530864194
2	41.32	0.008122427983539095	0.0017258230452674897	0.005300925925925926
2	41.36	0.010046296296296296	0.0018492798353909464	0.0070524691358024695
2	41.4	0.01024948559670782	0.001337448559670782	0.00800925925925926
2	41.44	0.012363683127572016	0.001396604938271605	0.010108024691358025
2	41.480000000000004	0.01210133744855967	0.000925925925925926	0.010102880658436213
2	41.52	0.011990740740740741	0.0011754115226337448	0.009616769547325103
2	41.56	0.00893775720164609	0.0006455761316872428	0.007247942386831276
2	41.6	0.00768261316872428	0.0006481481481481481	0.00588477366255144
2	41.64	0.005159465020576131	0.00021862139917695473	0.0038760288065843623
2	41.68	0.0035545267489711934	0.0003343621399176955	0.002381687242798354
2	41.72	0.0031275720164609055	0.00027520576131687244	0.001705246913580247
2	41.76	0.006792695473251029	0.001337448559670782	0.0029063786008230452
2	41.800000000000004	0.002757201646090535	0.0004449588477366255	0.0011008230452674897
2	41.84	0.0024948559670781895	0.0006172839506172839	0.0007973251028806584
2	41.88	0.003706275720164609	0.0008281893004115226	0.001427469135802469
2	41.92	0.001838991769547325	0.0006198559670781893	0.0005787037037037037
2	41.96	0.0030118312757201646	0.0007896090534979424	0.0009156378600823045
2	42.0	0.0019367283950617283	0.00041923868312757203	0.0004603909465020576
2	42.04	0.0025205761316872428	0.0006198559670781893	0.0007561728395061729
2	42.08	0.0020036008230452677	0.00041923868312757203	0.0004912551440329218
2	42.12	0.0021502057613168725	0.0007124485596707819	0.0002469135802469136
2	42.160000000000004	0.002065329218106996	0.00046810699588477366	0.00031378600823045265
2	42.2	0.0019753086419753087	0.0003420781893004115	0.00044238683127572015
2	42.24	0.006756687242798354	0.0016409465020576133	0.0019675925925925924
2	42.28	0.002029320987654321	0.0006018518518518519	0.0002803497942386831
2	42.32	0.0023508230452674896	0.0005606995884773662	0.0001594650205761317
2	42.36	0.0022685185185185187	0.0009233539094650206	0.00014660493827160494
2	42.4	0.0017541152263374487	0.0005941358024691358	8.23045267489712e-05
2	42.44	0.0023533950617283953	0.0007664609053497942	7.458847736625514e-05
2	42.480000000000004	0.00169238683127572	0.00047325102880658434	9.259259259259259e-05
2	42.52	0.002242798353909465	0.0007253086419753087	0.00016203703703703703
2	42.56	0.0017926954732510288	0.0006610082304526749	0.00015689300411522632
2	42.6	0.0022479423868312755	0.0007124485596707819	0.00010030864197530864
2	42.64	0.0017412551440329218	0.000625	9.516460905349794e-05
2	42.68	0.0028626543209876545	0.0010648148148148149	0.0002932098765432099
2	42.72	0.007597736625514403	0.0019598765432098765	0.0015174897119341563
2	42.76	0.0035313786008230453	0.0010931069958847737	7.458847736625514e-05
2	42.800000000000004	0.0033153292181069957	0.0008487654320987654	9.002057613168725e-05
2	42.84	0.004647633744855967	0.0010159465020576131	0.00014917695473251028
2	42.88	0.005272633744855967	0.0014814814814814814	0.00011316872427983539
2	42.92	0.006666666666666667	0.0021064814814814813	0.00013374485596707818
2	42.96	0.006337448559670782	0.00216820987654321	6.430041152263375e-05
2	43.0	0.0072042181069958845	0.0024279835390946503	0.00021347736625514403
2	43.04	0.006234567901234568	0.0022093621399176954	0.0001748971193415638
2	43.08	0.006854423868312757	0.00205761316872428	0.00020061728395061727
2	43.12	0.006049382716049383	0.001851851851851852	0.00015174897119341564
2	43.160000000000004	0.00643775720164609	0.0017078189300411522	0.0002109053497942387
2	43.2	0.008515946502057612	0.0018287037037037037	0.0011496913580246913
2	43.24	0.004475308641975309	0.0004886831275720165	0.00013117283950617284
2	43.28	0.003955761316872428	0.0004501028806584362	0.00030864197530864197
2	43.32	0.0034953703703703705	0.0004218106995884774	6.944444444444444e-05
2	43.36	0.002890946502057613	0.00021347736625514403	0.00019290123456790122
2	43.4	0.0022093621399176954	0.00019804526748971193	7.20164609053498e-05
2	43.44	0.0023199588477366257	0.00047582304526748974	0.00011574074074074075
2	43.480000000000004	0.0012319958847736626	0.00014146090534979423	7.458847736625514e-05
2	43.52	0.0011291152263374485	0.0002109053497942387	0.0001646090534979424
2	43.56	0.0011445473251028807	0.0004166666666666667	0.00020061728395061727
2	43.6	0.0007998971193415638	0.0002777777777777778	0.00015689300411522632
2	43.64	0.00073559670781893	0.0004218106995884774	9.002057613168725e-05
2	43.68	0.0042592592592592595	0.0010879629629629629	0.0010673868312757202
2	43.72	0.001337448559670782	0.0005606995884773662	6.944444444444444e-05
2	43.76	0.002001028806584362	0.0004449588477366255	8.23045267489712e-05
2	43.800000000000004	0.003199588477366255	0.0008436213991769547	0.00010030864197530864
2	43.84	0.0037757201646090536	0.0007536008230452675	1.54320987654321e-05
2	43.88	0.005095164609053498	0.0010982510288065845	4.11522633744856e-05
2	43.92	0.005614711934156379	0.001427469135802469	5.6584362139917696e-05
2	43.96	0.006877572016460906	0.0020781893004115227	0.00013374485596707818
2	44.0	0.006733539094650205	0.002646604938271605	3.60082304526749e-05
2	44.04	0.006805555555555555	0.003271604938271605	4.372427983539095e-05
2	44.08	0.006352880658436214	0.003973765432098765	7.973251028806585e-05
2	44.12	0.007554012345679012	0.005334362139917695	0.0006044238683127572
2	44.160000000000004	0.01290380658436214	0.007091049382716049	0.001669238683127572
2	44.2	0.014197530864197531	0.007381687242798354	0.00283179012345679
2	44.24	0.019454732510288064	0.008168724279835391	0.006489197530864198
2	44.28	0.024444444444444446	0.009107510288065843	0.009583333333333333
2	44.32	0.026435185185185187	0.009868827160493827	0.0101440329218107
2	44.36	0.025709876543209876	0.01070216049382716	0.00978909465020576
2	44.4	0.025493827160493827	0.011772119341563785	0.00962962962962963
2	44.44	0.025588991769547324	0.01224537037037037	0.008968621399176955
2	44.480000000000004	0.024915123456790124	0.011574074074074073	0.007919238683127572
2	44.52	0.021270576131687244	0.010018004115226338	0.004979423868312757
2	44.56	0.0195190329218107	0.008801440329218107	0.0045704732510288065
2	44.6	0.019979423868312758	0.007587448559670782	0.0063065843621399175
2	44.64	0.023670267489711933	0.007178497942386832	0.010223765432098766
2	44.68	0.017872942386831275	0.005920781893004115	0.007991255144032922
2	44.72	0.017993827160493827	0.005830761316872428	0.007726337448559671
2	44.76	0.017978395061728394	0.005751028806584362	0.007574588477366255
2	44.800000000000004	0.018238168724279837	0.005648148148148148	0.008199588477366255
2	44.84	0.01685442386831276	0.005051440329218107	0.00753343621399177
2	44.88	0.015285493827160494	0.004243827160493827	0.005979938271604938
2	44.92	0.0127880658436214	0.0026054526748971194	0.004647633744855967
2	44.96	0.010763888888888889	0.0019315843621399177	0.003958333333333334
2	45.0	0.007806069958847737	0.001859567901234568	0.003073559670781893
2	45.04	0.008901748971193415	0.0025205761316872428	0.002602880658436214
2	45.08	0.01099022633744856	0.00367798353909465	0.0020344650205761316
2	45.12	0.01434156378600823	0.004876543209876543	0.0028729423868312756
2	45.160000000000004	0.010450102880658436	0.004359567901234568	0.001617798353909465
2	45.2	0.009979423868312758	0.0037680041152263373	0.0010365226337448559
2	45.24	0.009915123456790123	0.003073559670781893	0.0009465020576131687
2	45.28	0.007772633744855967	0.0026286008230452674	0.0002726337448559671
2	45.32	0.004801954732510288	0.0026800411522633744	0.0002932098765432099
2	45.36	0.006005658436213992	0.0027700617283950616	0.0009670781893004115
2	45.4	0.004050925925925926	0.00294238683127572	0.0003215020576131687
2	45.44	0.0035313786008230453	0.0026080246913580247	0.0002803497942386831
2	45.480000000000004	0.003184156378600823	0.0023508230452674896	6.944444444444444e-05
2	45.52	0.003220164609053498	0.001779835390946502	0.0001234567901234568
2	45.56	0.0024922839506172838	0.0012680041152263375	0.00015174897119341564
2	45.6	0.006864711934156379	0.0024691358024691358	0.0015817901234567902
2	45.64	0.002384259259259259	0.0013837448559670782	9.259259259259259e-05
2	45.68	0.0025282921810699586	0.0017592592592592592	0.00011574074074074075
2	45.72	0.00338477366255144	0.0020087448559670783	0.00020576131687242798
2	45.76	0.003184156378600823	0.002037037037037037	0.0002932098765432099
2	45.800000000000004	0.003171296296296296	0.001808127572016461	0.00012088477366255144
2	45.84	0.0033924897119341564	0.002155349794238683	0.00015174897119341564
2	45.88	0.004025205761316873	0.0025462962962962965	7.458847736625514e-05
2	45.92	0.004493312757201646	0.002932098765432099	7.71604938271605e-06
2	45.96	0.004110082304526749	0.0024176954732510287	5.6584362139917696e-05
2	46.0	0.0030401234567901236	0.002196502057613169	1.54320987654321e-05
2	46.04	0.0033153292181069957	0.0025051440329218106	0.0001234567901234568
2	46.08	0.008521090534979424	0.004920267489711934	0.0014146090534979425
2	46.12	0.0074794238683127574	0.005763888888888889	0.000264917695473251
2	46.160000000000004	0.00915380658436214	0.006828703703703704	0.00016718106995884774
2	46.2	0.011916152263374486	0.008968621399176955	0.00033179012345679014
2	46.24	0.012852366255144033	0.010064300411522634	7.716049382716049e-05
2	46.28	0.014511316872427984	0.011123971193415638	0.00018518518518518518
2	46.32	0.015396090534979423	0.0120190329218107	4.11522633744856e-05
2	46.36	0.014760802469135803	0.012114197530864198	5.1440329218106995e-05
2	46.4	0.015290637860082305	0.011468621399176955	0.0009567901234567902
2	46.44	0.015640432098765433	0.010151748971193416	0.0019007201646090534
2	46.480000000000004	0.01583590534979424	0.008366769547325103	0.0027546296296296294
2	46.52	0.01589506172839506	0.006589506172839506	0.003855452674897119
2	46.56	0.020357510288065844	0.006054526748971193	0.006430041152263375
2	46.6	0.015643004115226337	0.003950617283950617	0.005761316872427984
2	46.64	0.015805041152263374	0.0031944444444444446	0.006715534979423868
2	46.68	0.01444701646090535	0.002772633744855967	0.006648662551440329
2	46.72	0.013088991769547325	0.0021862139917695473	0.00621141975308642
2	46.76	0.011445473251028807	0.001934156378600823	0.005511831275720165
2	46.800000000000004	0.010334362139917695	0.001962448559670782	0.0043852880658436216
2	46.84	0.007613168724279836	0.0014248971193415638	0.0031507201646090535
2	46.88	0.005856481481481482	0.0011136831275720164	0.002067901234567901
2	46.92	0.006098251028806585	0.0013323045267489711	0.002147633744855967
2	46.96	0.007163065843621399	0.0012217078189300412	0.003410493827160494
2	47.0	0.00837448559670782	0.0010493827160493827	0.0054912551440329214
2	47.04	0.013323045267489711	0.0011934156378600822	0.0092309670781893
2	47.08	0.011419753086419753	0.00039609053497942386	0.009809670781893005
2	47.12	0.013786008230452675	0.00024434156378600825	0.012631172839506172
2	47.160000000000004	0.015462962962962963	0.00040380658436213994	0.01426440329218107
2	47.2	0.01593364197530864	0.0004886831275720165	0.014909979423868312
2	47.24	0.016239711934156378	0.001059670781893004	0.014501028806584363
2	47.28	0.015123456790123457	0.0006610082304526749	0.014035493827160494
2	47.32	0.014323559670781893	0.0008539094650205761	0.012654320987654321
2	47.36	0.014246399176954732	0.00084619341563786	0.012574588477366255
2	47.4	0.014498456790123456	0.0010931069958847737	0.012353395061728395
2	47.44	0.01666923868312757	0.0013786008230452676	0.013672839506172839
2	47.480000000000004	0.017481995884773664	0.0020601851851851853	0.013739711934156379
2	47.52	0.022728909465020576	0.002932098765432099	0.01601851851851852
2	47.56	0.018029835390946502	0.0022402263374485597	0.01382201646090535
2	47.6	0.017453703703703704	0.0020190329218106994	0.013780864197530864
2	47.64	0.013780864197530864	0.0014814814814814814	0.010823045267489713
2	47.68	0.012178497942386832	0.0013117283950617284	0.009580761316872428
2	47.72	0.007631172839506173	0.0007844650205761317	0.005756172839506172
2	47.76	0.005817901234567901	0.0008616255144032922	0.003935185185185185
2	47.800000000000004	0.005887345679012346	0.0003755144032921811	0.00492283950617284
2	47.84	0.0052263374485596705	0.00020576131687242798	0.004588477366255144
2	47.88	0.005792181069958848	0.0005426954732510288	0.004398148148148148
2	47.92	0.0051568930041152265	0.0006790123456790123	0.003726851851851852
2	47.96	0.0035853909465020577	0.0010828189300411523	0.0016718106995884773
2	48.0	0.009639917695473251	0.0025308641975308644	0.004675925925925926
2	48.04	0.006257716049382716	0.002088477366255144	0.0033204732510288067
2	48.08	0.007404835390946502	0.002646604938271605	0.003958333333333334
2	48.120000000000005	0.008948045267489713	0.0032818930041152265	0.004904835390946502
2	48.160000000000004	0.008063271604938272	0.0027109053497942387	0.005048868312757202
2	48.2	0.008876028806584363	0.002404835390946502	0.005910493827160494
2	48.24	0.00981224279835391	0.0011934156378600822	0.008551954732510287
2	48.28	0.010480967078189301	0.0007304526748971193	0.009454732510288066
2	48.32	0.009025205761316872	0.0009722222222222222	0.007371399176954733
2	48.36	0.010156893004115226	0.002116769547325103	0.007124485596707819
2	48.4	0.010923353909465021	0.0026208847736625515	0.007312242798353909
2	48.44	0.013027263374485596	0.003580246913580247	0.007636316872427984
2	48.480000000000004	0.020776748971193415	0.004338991769547325	0.011486625514403293
2	48.52	0.018616255144032923	0.003809156378600823	0.011301440329218107
2	48.56	0.021766975308641974	0.004094650205761317	0.013194444444444444
2	48.6	0.02463477366255144	0.004614197530864198	0.01507716049382716
2	48.64	0.026268004115226336	0.004909979423868313	0.015460390946502058
2	48.68	0.027525720164609052	0.004832818930041153	0.015285493827160494
2	48.72	0.027409979423868313	0.005162037037037037	0.01378343621399177
2	48.76	0.02525462962962963	0.005550411522633745	0.011162551440329217
2	48.800000000000004	0.022363683127572018	0.006278292181069959	0.007813786008230452
2	48.84	0.017939814814814815	0.006568930041152264	0.004256687242798354
2	48.88	0.02063528806584362	0.007646604938271605	0.005439814814814815
2	48.92	0.024511316872427982	0.00889917695473251	0.007566872427983539
2	48.96	0.03217078189300412	0.010079732510288066	0.012109053497942387
2	49.0	0.030838477366255144	0.01021604938271605	0.013420781893004115
2	49.04	0.03212962962962963	0.010501543209876544	0.015396090534979423
2	49.08	0.03347479423868313	0.010282921810699588	0.01752314814814815
2	49.120000000000005	0.032397119341563786	0.008863168724279835	0.018731995884773662
2	49.160000000000004	0.032829218106995885	0.007996399176954733	0.019349279835390948
2	49.2	0.03102880658436214	0.006378600823045267	0.019732510288065844
2	49.24	0.03065329218106996	0.005637860082304527	0.02036522633744856
2	49.28	0.028613683127572016	0.0040637860082304526	0.020344650205761317
2	49.32	0.02722222222222222	0.0036856995884773664	0.019575617283950617
2	49.36	0.02442644032921811	0.0028703703703703703	0.01833590534979424
2	49.4	0.023557098765432098	0.002854938271604938	0.017708333333333333
2	49.44	0.025185185185185185	0.003703703703703704	0.01709104938271605
2	49.480000000000004	0.019969135802469135	0.002752057613168724	0.014624485596707818
2	49.52	0.01904835390946502	0.0027237654320987656	0.013621399176954733
2	49.56	0.01737911522633745	0.0026054526748971194	0.01273148148148148
2	49.6	0.017170781893004115	0.0027957818930041153	0.011949588477366255
2	49.64	0.015756172839506172	0.00227880658436214	0.011195987654320987
2	49.68	0.016401748971193415	0.002523148148148148	0.011147119341563786
2	49.72	0.01423611111111111	0.002229938271604938	0.009035493827160493
2	49.76	0.012813786008230453	0.0022659465020576134	0.007312242798353909
2	49.800000000000004	0.010712448559670781	0.0018544238683127572	0.0060416666666666665
2	49.84	0.009783950617283951	0.0018415637860082303	0.005084876543209877
2	49.88	0.007476851851851852	0.001507201646090535	0.0037397119341563787
2	49.92	0.011751543209876543	0.0023996913580246913	0.005545267489711934
2	49.96	0.0060416666666666665	0.001388888888888889	0.0026800411522633744
2	50.0	0.005679012345679012	0.0011419753086419754	0.002487139917695473
2	50.04	0.004645061728395062	0.0008230452674897119	0.0027160493827160493
2	50.08	0.0030864197530864196	0.0007175925925925926	0.0014017489711934156
2	50.120000000000005	0.0034284979423868313	0.0009567901234567902	0.001522633744855967
2	50.160000000000004	0.001831275720164609	0.00035493827160493826	0.0005941358024691358
2	50.2	0.0025900205761316872	0.0005761316872427984	0.000985082304526749
2	50.24	0.001522633744855967	0.00044238683127572015	0.00029835390946502055
2	50.28	0.0012680041152263375	0.0004886831275720165	0.0002469135802469136
2	50.32	0.0010879629629629629	0.0005555555555555556	3.3436213991769545e-05
2	50.36	0.001455761316872428	0.00040123456790123454	0.0006661522633744856
2	50.4	0.005095164609053498	0.0012834362139917696	0.0016435185185185185
2	50.44	0.001808127572016461	0.0004218106995884774	0.000462962962962963
2	50.480000000000004	0.0018132716049382715	0.0004320987654320988	0.00013117283950617284
2	50.52	0.0026337448559670784	0.00048353909465020576	0.00033950617283950616
2	50.56	0.002968106995884774	0.000573559670781893	0.0005967078189300411
2	50.6	0.0023713991769547327	0.0005478395061728395	0.00031378600823045265
2	50.64	0.0021862139917695473	0.00037037037037037035	0.0004295267489711934
2	50.68	0.0010570987654320988	0.00023919753086419754	5.915637860082304e-05
2	50.72	0.0008281893004115226	4.372427983539095e-05	0.00014660493827160494
2	50.76	0.00037294238683127575	3.8580246913580246e-05	0.00014146090534979423
2	50.800000000000004	0.0006635802469135803	0.00022376543209876544	0.00016718106995884774
2	50.84	0.0011831275720164609	0.0005092592592592592	0.00020833333333333335
2	50.88	0.00735082304526749	0.0016383744855967078	0.002595164609053498
2	50.92	0.004930555555555555	0.0013143004115226337	0.00169238683127572
2	50.96	0.009747942386831276	0.00176440329218107	0.005097736625514404
2	51.0	0.014526748971193416	0.002839506172839506	0.00775977366255144
2	51.04	0.01731224279835391	0.003449074074074074	0.008834876543209877
2	51.08	0.020964506172839507	0.00466820987654321	0.010426954732510287
2	51.120000000000005	0.023757716049382715	0.005308641975308642	0.012286522633744856
2	51.160000000000004	0.026203703703703705	0.006563786008230453	0.013613683127572017
2	51.2	0.026823559670781892	0.007662037037037037	0.013791152263374486
2	51.24	0.027554012345679012	0.00952932098765432	0.013150720164609053
2	51.28	0.02780349794238683	0.01125	0.01338477366255144
2	51.32	0.027883230452674896	0.012163065843621399	0.013215020576131687
2	51.36	0.03218621399176955	0.013166152263374486	0.01506687242798354
2	51.4	0.02790380658436214	0.01213991769547325	0.012790637860082305
2	51.44	0.0251929012345679	0.010164609053497942	0.011962448559670782
2	51.480000000000004	0.02432098765432099	0.008855452674897119	0.012034465020576132
2	51.52	0.02347993827160494	0.007919238683127572	0.011270576131687244
2	51.56	0.022152777777777778	0.007294238683127572	0.010645576131687243
2	51.6	0.02200360082304527	0.006880144032921811	0.010632716049382715
2	51.64	0.02102880658436214	0.006494341563786008	0.01012088477366255
2	51.68	0.02151491769547325	0.0063400205761316875	0.011126543209876542
2	51.72	0.019076646090534978	0.004804526748971193	0.010776748971193415
2	51.76	0.01660236625514403	0.0029861111111111113	0.010108024691358025
2	51.800000000000004	0.013819444444444445	0.002373971193415638	0.008338477366255145
2	51.84	0.02143775720164609	0.005234053497942387	0.010938786008230453
2	51.88	0.015596707818930041	0.004534465020576132	0.007250514403292181
2	51.92	0.0154809670781893	0.005439814814814815	0.0068364197530864194
2	51.96	0.012379115226337448	0.004655349794238683	0.005794753086419753
2	52.0	0.013166152263374486	0.005051440329218107	0.005529835390946502
2	52.04	0.010725308641975309	0.00503858024691358	0.0037217078189300413
2	52.08	0.010455246913580248	0.005090020576131687	0.0035030864197530863
2	52.120000000000005	0.008904320987654321	0.0031815843621399178	0.003207304526748971
2	52.160000000000004	0.010390946502057612	0.003852880658436214	0.0035905349794238682
2	52.2	0.013464506172839506	0.005023148148148148	0.004732510288065843
2	52.24	0.013233024691358024	0.004804526748971193	0.004907407407407407
2	52.28	0.013768004115226338	0.005218621399176955	0.0048816872427983535
2	52.32	0.016350308641975307	0.005895061728395061	0.005717592592592593
2	52.36	0.010815329218106996	0.004434156378600823	0.004171810699588477
2	52.4	0.009729938271604939	0.0039377572016460905	0.004421296296296296
2	52.44	0.008266460905349795	0.0031790123456790125	0.004565329218106996
2	52.480000000000004	0.006082818930041152	0.0016435185185185185	0.004277263374485597
2	52.52	0.006383744855967078	0.002955246913580247	0.003073559670781893
2	52.56	0.008906893004115226	0.004449588477366255	0.002448559670781893
2	52.6	0.008397633744855967	0.005020576131687242	0.0011419753086419754
2	52.64	0.009583333333333333	0.005902777777777778	0.000573559670781893
2	52.68	0.011520061728395061	0.0067309670781893005	0.0013297325102880658
2	52.72	0.015249485596707819	0.006990740740740741	0.0038374485596707818
2	52.76	0.014843106995884774	0.006486625514403292	0.004416152263374486
2	52.800000000000004	0.021147119341563787	0.006792695473251029	0.008652263374485597
2	52.84	0.013258744855967078	0.003500514403292181	0.007445987654320987
2	52.88	0.012186213991769548	0.00360082304526749	0.006700102880658436
2	52.92	0.01058127572016461	0.002890946502057613	0.006270576131687243
2	52.96	0.011676954732510288	0.003168724279835391	0.006640946502057613
2	53.0	0.014508744855967079	0.004544753086419753	0.007852366255144032
2	53.04	0.019372427983539095	0.005257201646090535	0.011774691358024692
2	53.08	0.0228832304526749	0.0055478395061728395	0.014840534979423869
2	53.120000000000005	0.02488940329218107	0.005725308641975309	0.016970164609053498
2	53.160000000000004	0.027481995884773663	0.006458333333333333	0.018654835390946502
2	53.2	0.027188786008230454	0.006820987654320988	0.01834619341563786
2	53.24	0.02787551440329218	0.007242798353909465	0.01821244855967078
2	53.28	0.031185699588477365	0.00727880658436214	0.019562757201646092
2	53.32	0.02623199588477366	0.005614711934156379	0.017487139917695474
2	53.36	0.020496399176954734	0.00474537037037037	0.013485082304526748
2	53.4	0.016278292181069957	0.003359053497942387	0.011010802469135803
2	53.44	0.012415123456790123	0.0025823045267489714	0.008654835390946502
2	53.480000000000004	0.012142489711934157	0.0029012345679012346	0.008361625514403292
2	53.52	0.011234567901234569	0.0028189300411522633	0.007391975308641975
2	53.56	0.013140432098765432	0.004272119341563786	0.0075
2	53.6	0.014562757201646091	0.005198045267489712	0.007188786008230453
2	53.64	0.017849794238683128	0.006530349794238683	0.008541666666666666
2	53.68	0.02328960905349794	0.00820216049382716	0.011676954732510288
2	53.72	0.028482510288065845	0.009210390946502058	0.015023148148148148
2	53.76	0.0362037037037037	0.01007201646090535	0.01927469135802469
2	53.800000000000004	0.031700102880658436	0.008824588477366255	0.017137345679012345
2	53.84	0.03483281893004115	0.008551954732510287	0.01959619341563786
2	53.88	0.035054012345679016	0.007921810699588477	0.01980195473251029
2	53.92	0.03684670781893004	0.007217078189300411	0.022222222222222223
2	53.96	0.03726851851851852	0.006656378600823045	0.023135288065843623
2	54.0	0.038155864197530864	0.006743827160493827	0.023734567901234568
2	54.04	0.03643518518518519	0.005797325102880659	0.02354423868312757
2	54.08	0.03412551440329218	0.0051234567901234564	0.022337962962962962
2	54.120000000000005	0.03274434156378601	0.004380144032921811	0.021463477366255142
2	54.160000000000004	0.030792181069958846	0.003382201646090535	0.019426440329218107
2	54.2	0.02477880658436214	0.0028266460905349796	0.013770576131687242
2	54.24	0.02430298353909465	0.0033796296296296296	0.012276234567901235
2	54.28	0.018968621399176953	0.0026440329218106995	0.011069958847736625
2	54.32	0.01824588477366255	0.0026337448559670784	0.011826131687242798
2	54.36	0.020087448559670783	0.003042695473251029	0.014565329218106996
2	54.4	0.023045267489711935	0.0031635802469135803	0.018050411522633744
2	54.44	0.02658179012345679	0.0026311728395061727	0.02125
2	54.480000000000004	0.03139917695473251	0.0026800411522633744	0.02430812757201646
2	54.52	0.03505658436213992	0.002574588477366255	0.025843621399176956
2	54.56	0.03529835390946502	0.00220679012345679	0.026113683127572018
2	54.6	0.0350951646090535	0.002145061728395062	0.026867283950617285
2	54.64	0.031985596707818933	0.0013631687242798354	0.026054526748971192
2	54.68	0.031113683127572015	0.0016589506172839507	0.025769032921810698
2	54.72	0.033809156378600824	0.0025180041152263375	0.02625
2	54.76	0.030938786008230454	0.001831275720164609	0.026440329218106996
2	54.800000000000004	0.032772633744855964	0.00209619341563786	0.02746656378600823
2	54.84	0.03186728395061728	0.0016820987654320987	0.02722222222222222
2	54.88	0.03332304526748971	0.002196502057613169	0.027515432098765433
2	54.92	0.03203703703703704	0.002271090534979424	0.02583076131687243
2	54.96	0.03243055555555555	0.0039017489711934156	0.024593621399176955
2	55.0	0.03106738683127572	0.00441358024691358	0.02341820987654321
2	55.04	0.031844135802469135	0.005581275720164609	0.022685185185185187
2	55.08	0.02935185185185185	0.005426954732510288	0.02051440329218107
2	55.120000000000005	0.029104938271604937	0.005802469135802469	0.019179526748971193
2	55.160000000000004	0.027417695473251028	0.006036522633744856	0.017353395061728394
2	55.2	0.029547325102880658	0.0070421810699588475	0.016494341563786007
2	55.24	0.022723765432098766	0.006082818930041152	0.013351337448559672
2	55.28	0.018973765432098767	0.00563014403292181	0.011036522633744855
2	55.32	0.017818930041152262	0.005025720164609054	0.010488683127572016
2	55.36	0.015074588477366256	0.004359567901234568	0.00875514403292181
2	55.4	0.011538065843621399	0.0030889917695473253	0.006967592592592593
2	55.44	0.006370884773662552	0.0011728395061728395	0.004732510288065843
2	55.480000000000004	0.005213477366255144	0.0014094650205761317	0.0030246913580246914
2	55.52	0.00525462962962963	0.0015123456790123457	0.0027546296296296294
2	55.56	0.005964506172839506	0.0025257201646090533	0.0029732510288065844
2	55.6	0.005082304526748971	0.002281378600823045	0.0024819958847736626
2	55.64	0.0062139917695473255	0.0029886831275720165	0.0025257201646090533
2	55.68	0.011234567901234569	0.0038991769547325104	0.0045138888888888885
2	55.72	0.007790637860082304	0.00283179012345679	0.003855452674897119
2	55.76	0.008703703703703703	0.002955246913580247	0.004675925925925926
2	55.800000000000004	0.009747942386831276	0.0030864197530864196	0.005046296296296296
2	55.84	0.012636316872427984	0.0038477366255144033	0.006491769547325103
2	55.88	0.01393261316872428	0.0034799382716049383	0.008096707818930042
2	55.92	0.01688014403292181	0.0035828189300411524	0.011134259259259259
2	55.96	0.018227880658436214	0.0033153292181069957	0.01331275720164609
2	56.0	0.02022119341563786	0.00338477366255144	0.01586934156378601
2	56.04	0.020931069958847737	0.003891460905349794	0.016700102880658436
2	56.08	0.022407407407407407	0.00459104938271605	0.017566872427983538
2	56.120000000000005	0.02337448559670782	0.005383230452674897	0.01749485596707819
2	56.160000000000004	0.03040895061728395	0.0071810699588477364	0.020383230452674896
2	56.2	0.029161522633744857	0.00632201646090535	0.02085133744855967
2	56.24	0.0315895061728395	0.006311728395061728	0.02342335390946502
2	56.28	0.03587705761316872	0.006190843621399177	0.02774434156378601
2	56.32	0.03945987654320988	0.005069444444444444	0.03260030864197531
2	56.36	0.04218621399176955	0.00481738683127572	0.03601594650205761
2	56.4	0.04101337448559671	0.004711934156378601	0.0354809670781893
2	56.44	0.04238425925925926	0.005043724279835391	0.036247427983539096
2	56.480000000000004	0.039686213991769546	0.005007716049382716	0.033801440329218106
2	56.52	0.03880401234567901	0.004925411522633745	0.03249742798353909
2	56.56	0.034243827160493824	0.004886831275720165	0.028338477366255145
2	56.6	0.032767489711934154	0.005272633744855967	0.025992798353909465
2	56.64	0.03278034979423868	0.005802469135802469	0.023945473251028807
2	56.68	0.029236111111111112	0.005216049382716049	0.021517489711934155
2	56.72	0.026185699588477367	0.0049614197530864195	0.01867798353909465
2	56.76	0.026077674897119343	0.004722222222222222	0.018420781893004116
2	56.800000000000004	0.028425925925925927	0.004621913580246914	0.02038837448559671
2	56.84	0.027093621399176954	0.004143518518518519	0.020411522633744857
2	56.88	0.029405864197530864	0.004014917695473251	0.02143261316872428
2	56.92	0.02866255144032922	0.0034567901234567903	0.02221707818930041
2	56.96	0.028420781893004114	0.0030838477366255143	0.02172067901234568
2	57.0	0.02539351851851852	0.0026646090534979423	0.0201440329218107
2	57.04	0.02407150205761317	0.0026183127572016462	0.018780864197530864
2	57.08	0.020434670781893004	0.0018930041152263374	0.016566358024691356
2	57.120000000000005	0.022955246913580248	0.0023919753086419754	0.016867283950617283
2	57.160000000000004	0.015046296296296295	0.0007998971193415638	0.013248456790123457
2	57.2	0.011201131687242799	0.00041923868312757203	0.01012088477366255
2	57.24	0.008179012345679013	0.00017746913580246913	0.007623456790123457
2	57.28	0.0060185185185185185	0.00016203703703703703	0.0053292181069958845
2	57.32	0.008618827160493827	0.0003266460905349794	0.00768261316872428
2	57.36	0.010241769547325103	0.00045267489711934157	0.009174382716049383
2	57.4	0.012055041152263374	0.0007613168724279835	0.010599279835390947
2	57.44	0.0145190329218107	0.0006378600823045268	0.012749485596707818
2	57.480000000000004	0.020118312757201644	0.0006121399176954733	0.017957818930041152
2	57.52	0.025372942386831274	0.0007638888888888889	0.02315843621399177
2	57.56	0.02613425925925926	0.0004809670781893004	0.02399434156378601
2	57.6	0.026610082304526748	0.001324588477366255	0.022052469135802468
2	57.64	0.021473765432098765	0.0005941358024691358	0.01892232510288066
2	57.68	0.023384773662551442	0.0008384773662551441	0.020236625514403292
2	57.72	0.02624485596707819	0.001388888888888889	0.022281378600823045
2	57.76	0.026165123456790125	0.0018209876543209876	0.021849279835390947
2	57.800000000000004	0.0250951646090535	0.001743827160493827	0.020588991769547326
2	57.84	0.025300925925925925	0.0013811728395061729	0.020882201646090535
2	57.88	0.02581275720164609	0.0013811728395061729	0.021342592592592594
2	57.92	0.025452674897119342	0.0010853909465020576	0.021108539094650207
2	57.96	0.02102366255144033	0.0008436213991769547	0.017829218106995885
2	58.0	0.01970164609053498	0.0008384773662551441	0.016844135802469136
2	58.04	0.0159130658436214	0.00032407407407407406	0.014488168724279835
2	58.08	0.018145576131687245	0.0010545267489711935	0.014223251028806585
2	58.120000000000005	0.01143261316872428	0.0001594650205761317	0.010372942386831275
2	58.160000000000004	0.009791666666666667	0.0002726337448559671	0.008724279835390947
2	58.2	0.005985082304526749	0.00015432098765432098	0.00540380658436214
2	58.24	0.005511831275720165	0.00030606995884773663	0.004220679012345679
2	58.28	0.0070421810699588475	0.00025977366255144034	0.006082818930041152
2	58.32	0.011612654320987655	0.00013117283950617284	0.010910493827160493
2	58.36	0.015964506172839506	0.0002494855967078189	0.014963991769547325
2	58.4	0.017631172839506173	0.00012088477366255144	0.017175925925925924
2	58.44	0.018526234567901236	9.77366255144033e-05	0.017767489711934155
2	58.480000000000004	0.016633230452674896	0.00011831275720164609	0.015588991769547325
2	58.52	0.014742798353909466	0.0005375514403292181	0.012973251028806584
2	58.56	0.016242283950617283	0.0011856995884773664	0.012340534979423869
2	58.6	0.01619084362139918	0.00029063786008230453	0.015144032921810699
2	58.64	0.0179320987654321	0.00015432098765432098	0.01731224279835391
2	58.68	0.017744341563786008	0.0004398148148148148	0.01671553497942387
2	58.72	0.020439814814814813	0.0011059670781893003	0.018405349794238683
2	58.76	0.025450102880658437	0.0019958847736625514	0.02214763374485597
2	58.800000000000004	0.026882716049382718	0.0028626543209876545	0.021849279835390947
2	58.84	0.02703446502057613	0.0035210905349794238	0.02074588477366255
2	58.88	0.025699588477366257	0.004166666666666667	0.01873971193415638
2	58.92	0.02405864197530864	0.004246399176954733	0.017376543209876544
2	58.96	0.025177469135802467	0.004565329218106996	0.018104423868312756
2	59.0	0.026044238683127573	0.0047067901234567906	0.01906635802469136
2	59.04	0.031494341563786006	0.005625	0.02205761316872428
2	59.08	0.027253086419753086	0.004441872427983539	0.021180555555555557
2	59.120000000000005	0.0263940329218107	0.003256172839506173	0.021646090534979425
2	59.160000000000004	0.023040123456790122	0.0007536008230452675	0.020910493827160495
2	59.2	0.024439300411522633	0.0025308641975308644	0.0203858024691358
2	59.24	0.024398148148148148	0.003868312757201646	0.018786008230452674
2	59.28	0.022209362139917695	0.004110082304526749	0.016203703703703703
2	59.32	0.018786008230452674	0.0042026748971193415	0.012286522633744856
2	59.36	0.014794238683127571	0.004488168724279836	0.008485082304526749
2	59.4	0.011522633744855968	0.004917695473251029	0.0046733539094650205
2	59.44	0.009650205761316873	0.0052031893004115225	0.0031378600823045266
2	59.480000000000004	0.010871913580246913	0.00587962962962963	0.0036805555555555554
2	59.52	0.018338477366255143	0.006682098765432099	0.007780349794238683
2	59.56	0.01665380658436214	0.005887345679012346	0.009071502057613168
2	59.6	0.020396090534979424	0.006023662551440329	0.012430555555555556
2	59.64	0.022507716049382717	0.005871913580246913	0.014295267489711935
2	59.68	0.023094135802469135	0.0051440329218107	0.015594135802469137
2	59.72	0.02472993827160494	0.0048353909465020575	0.01748456790123457
2	59.76	0.024822530864197532	0.004575617283950617	0.017386831275720164
2	59.800000000000004	0.026314300411522634	0.004125514403292181	0.018978909465020576
2	59.84	0.025722736625514404	0.00352880658436214	0.018713991769547324
2	59.88	0.026931584362139917	0.0036213991769547325	0.01902006172839506
2	59.92	0.02492283950617284	0.002932098765432099	0.017752057613168726
2	59.96	0.022232510288065842	0.0027443415637860083	0.015390946502057613
2	60.0	0.03082304526748971	0.003896604938271605	0.019184670781893003
2	60.04	0.023837448559670783	0.0022736625514403292	0.01745627572016461
2	60.08	0.024266975308641976	0.0016126543209876542	0.018233024691358023
2	60.120000000000005	0.021131687242798354	0.0009207818930041152	0.017420267489711934
2	60.160000000000004	0.020617283950617283	0.001021090534979424	0.016147119341563786
2	60.2	0.017427983539094652	0.0006610082304526749	0.014729938271604938
2	60.24	0.01748456790123457	0.0006970164609053498	0.0148559670781893
2	60.28	0.01696502057613169	0.0005478395061728395	0.015609567901234567
2	60.32	0.017373971193415636	0.0003446502057613169	0.016370884773662553
2	60.36	0.017608024691358026	0.00014146090534979423	0.017227366255144032
2	60.4	0.020751028806584363	0.0002932098765432099	0.01979423868312757
2	60.44	0.028016975308641976	0.001882716049382716	0.022307098765432097
2	60.480000000000004	0.03406378600823045	0.002271090534979424	0.02641460905349794
2	60.52	0.035424382716049384	0.002651748971193416	0.02710648148148148
2	60.56	0.035203189300411525	0.0020730452674897117	0.028950617283950618
2	60.6	0.03951131687242798	0.003551954732510288	0.0302391975308642
2	60.64	0.0352391975308642	0.0024794238683127573	0.030419238683127573
2	60.68	0.034848251028806586	0.003132716049382716	0.02989454732510288
2	60.72	0.033940329218106996	0.0031352880658436213	0.028973765432098765
2	60.76	0.03536522633744856	0.0030246913580246914	0.02953446502057613
2	60.800000000000004	0.03385545267489712	0.0013554526748971194	0.030162037037037036
2	60.84	0.03504115226337449	0.0003832304526748971	0.033377057613168726
2	60.88	0.03614454732510288	0.0003292181069958848	0.035
2	60.92	0.03476594650205761	6.687242798353909e-05	0.03403549382716049
2	60.96	0.037463991769547324	0.00220679012345679	0.0309130658436214
2	61.0	0.024781378600823044	0.00021862139917695473	0.023613683127572015
2	61.04	0.02311985596707819	0.000462962962962963	0.021599794238683127
2	61.08	0.020560699588477366	0.0004449588477366255	0.019272119341563785
2	61.120000000000005	0.017291666666666667	0.00025205761316872427	0.01610082304526749
2	61.160000000000004	0.014953703703703703	0.00037294238683127575	0.013526234567901235
2	61.2	0.014693930041152263	0.000573559670781893	0.0129320987654321
2	61.24	0.011291152263374486	0.0002700617283950617	0.010043724279835391
2	61.28	0.010113168724279835	0.0004552469135802469	0.008768004115226338
2	61.32	0.007466563786008231	0.0005504115226337449	0.006103395061728395
2	61.36	0.0064094650205761316	0.00025977366255144034	0.005138888888888889
2	61.4	0.0040174897119341565	0.0005658436213991769	0.00231738683127572
2	61.44	0.00874485596707819	0.0018338477366255145	0.003096707818930041
2	61.480000000000004	0.0032767489711934155	0.0010699588477366254	0.0006944444444444445
2	61.52	0.0027391975308641977	0.0014377572016460905	0.0002777777777777778
2	61.56	0.0021347736625514403	0.0006815843621399177	0.00032407407407407406
2	61.6	0.004979423868312757	0.0020344650205761316	0.0005349794238683127
2	61.64	0.006463477366255144	0.0024382716049382715	0.0008333333333333334
2	61.68	0.007646604938271605	0.002993827160493827	0.0008153292181069958
2	61.72	0.003536522633744856	0.0012602880658436214	0.0002546296296296296
2	61.76	0.0024742798353909463	0.0007741769547325103	0.0001646090534979424
2	61.800000000000004	0.002037037037037037	0.0004783950617283951	0.00011316872427983539
2	61.84	0.0010648148148148149	0.0003446502057613169	0.00017232510288065845
2	61.88	0.002741769547325103	0.0009002057613168725	0.0001594650205761317
2	61.92	0.006244855967078189	0.001412037037037037	0.0009490740740740741
2	61.96	0.0023045267489711935	0.0005684156378600823	8.74485596707819e-05
2	62.0	0.0030246913580246914	0.0010879629629629629	0.00014660493827160494
2	62.04	0.0027957818930041153	0.0009362139917695473	3.8580246913580246e-05
2	62.08	0.004758230452674897	0.001993312757201646	0.000257201646090535
2	62.120000000000005	0.006669238683127572	0.003070987654320988	8.487654320987654e-05
2	62.160000000000004	0.007888374485596707	0.003981481481481482	6.17283950617284e-05
2	62.2	0.00977366255144033	0.005257201646090535	6.17283950617284e-05
2	62.24	0.009879115226337448	0.005784465020576132	0.00011316872427983539
2	62.28	0.009241255144032921	0.005928497942386831	3.3436213991769545e-05
2	62.32	0.009194958847736625	0.006643518518518518	0.00010545267489711934
2	62.36	0.009717078189300411	0.006877572016460906	0.0004089506172839506
2	62.4	0.015198045267489711	0.008135288065843621	0.002219650205761317
2	62.440000000000005	0.011131687242798354	0.006602366255144033	0.002119341563786008
2	62.480000000000004	0.01199588477366255	0.00647119341563786	0.00356738683127572
2	62.52	0.013930041152263374	0.0065252057613168725	0.005020576131687242
2	62.56	0.014326131687242798	0.006077674897119341	0.005643004115226337
2	62.6	0.013266460905349794	0.005432098765432099	0.0056738683127572015
2	62.64	0.012533436213991769	0.0037911522633744857	0.006520061728395062
2	62.68	0.014197530864197531	0.004002057613168724	0.007391975308641975
2	62.72	0.012723765432098766	0.0019315843621399177	0.008587962962962962
2	62.76	0.013315329218106995	0.001712962962962963	0.009256687242798354
2	62.800000000000004	0.012651748971193416	0.00024176954732510288	0.010874485596707818
2	62.84	0.013909465020576132	0.00036522633744855967	0.012042181069958849
2	62.88	0.021417181069958848	0.002029320987654321	0.014693930041152263
2	62.92	0.020046296296296295	0.0019315843621399177	0.014948559670781894
2	62.96	0.02161008230452675	0.0021630658436213993	0.015905349794238684
2	63.0	0.022548868312757202	0.0031507201646090535	0.016026234567901233
2	63.04	0.020748456790123458	0.0025334362139917696	0.015923353909465022
2	63.08	0.025208333333333333	0.0055478395061728395	0.01640432098765432
2	63.120000000000005	0.025452674897119342	0.006854423868312757	0.016728395061728397
2	63.160000000000004	0.030396090534979422	0.009696502057613169	0.01755658436213992
2	63.2	0.030007716049382717	0.009963991769547325	0.017525720164609054
2	63.24	0.027628600823045267	0.009475308641975308	0.016064814814814816
2	63.28	0.02938528806584362	0.01	0.016463477366255145
2	63.32	0.028176440329218108	0.009032921810699588	0.016234567901234568
2	63.36	0.0359593621399177	0.00962962962962963	0.018747427983539094
2	63.4	0.03032664609053498	0.008289609053497942	0.017772633744855968
2	63.440000000000005	0.030588991769547325	0.007399691358024691	0.017960390946502057
2	63.480000000000004	0.02795267489711934	0.006278292181069959	0.017103909465020575
2	63.52	0.02641718106995885	0.005565843621399177	0.016103395061728396
2	63.56	0.024783950617283952	0.005115740740740741	0.015977366255144034
2	63.6	0.0212011316872428	0.004493312757201646	0.01353395061728395
2	63.64	0.01926954732510288	0.004012345679012346	0.011846707818930042
2	63.68	0.01401491769547325	0.0033127572016460904	0.00823559670781893
2	63.72	0.01331275720164609	0.0037114197530864197	0.007253086419753086
2	63.76	0.011069958847736625	0.0037628600823045267	0.005380658436213992
2	63.800000000000004	0.011077674897119342	0.0049382716049382715	0.0047659465020576134
2	63.84	0.015887345679012347	0.007294238683127572	0.004853395061728395
2	63.88	0.012088477366255145	0.007391975308641975	0.002911522633744856
2	63.92	0.011707818930041152	0.008070987654320988	0.0011702674897119342
2	63.96	0.01231738683127572	0.00853395061728395	0.0010905349794238684
2	64.0	0.014218106995884773	0.009567901234567902	0.0004861111111111111
2	64.04	0.014156378600823045	0.00996141975308642	0.00015689300411522632
2	64.08	0.014891975308641975	0.01018775720164609	0.0001080246913580247
2	64.12	0.015527263374485597	0.00933641975308642	0.00047325102880658434
2	64.16	0.013868312757201646	0.007757201646090535	0.00011574074074074075
2	64.2	0.012348251028806585	0.005992798353909465	0.0003420781893004115
2	64.24	0.010030864197530864	0.00433641975308642	0.00047582304526748974
2	64.28	0.007798353909465021	0.0028703703703703703	0.00043467078189300413
2	64.32000000000001	0.01356738683127572	0.0032510288065843622	0.003575102880658436
2	64.36	0.006756687242798354	0.0017181069958847736	0.0015895061728395062
2	64.4	0.007906378600823044	0.001514917695473251	0.0032767489711934155
2	64.44	0.008001543209876543	0.0008101851851851852	0.0048585390946502055
2	64.48	0.008930041152263375	0.0007124485596707819	0.006368312757201646
2	64.52	0.009063786008230454	0.0007973251028806584	0.006918724279835391
2	64.56	0.010658436213991769	0.0006610082304526749	0.009151234567901234
2	64.6	0.013806584362139917	0.0003446502057613169	0.012379115226337448
2	64.64	0.013371913580246914	8.74485596707819e-05	0.012469135802469136
2	64.68	0.03305555555555555	0.005913065843621399	0.015817901234567902
2	64.72	0.03454475308641975	0.006453189300411523	0.016412037037037037
2	64.76	0.03734053497942387	0.00698559670781893	0.017579732510288066
2	64.8	0.04421810699588477	0.009050925925925926	0.017453703703703704
2	64.84	0.03769547325102881	0.0077083333333333335	0.014573045267489712
2	64.88	0.028238168724279835	0.006121399176954733	0.00978909465020576
2	64.92	0.020493827160493826	0.00238940329218107	0.01102366255144033
2	64.96000000000001	0.01657664609053498	0.0016486625514403291	0.01007716049382716
2	65.0	0.016314300411522632	0.0006995884773662552	0.013027263374485596
2	65.04	0.01744341563786008	0.0014146090534979425	0.013220164609053498
2	65.08	0.016358024691358025	0.0007073045267489712	0.013837448559670782
2	65.12	0.017507716049382716	0.0011316872427983538	0.014094650205761316
2	65.16	0.017152777777777777	0.0004938271604938272	0.014974279835390946
2	65.2	0.020936213991769547	0.0014146090534979425	0.017301954732510286
2	65.24	0.016975308641975308	0.00023919753086419754	0.015524691358024692
2	65.28	0.02498456790123457	0.0023019547325102883	0.017806069958847738
2	65.32000000000001	0.013508230452674897	0.00024434156378600825	0.012258230452674898
2	65.36	0.013832304526748971	0.0007536008230452675	0.011561213991769547
2	65.4	0.01238940329218107	0.0011882716049382716	0.009220679012345679
2	65.44	0.012224794238683128	0.002037037037037037	0.007327674897119342
2	65.48	0.012188786008230453	0.0028858024691358025	0.006455761316872428
2	65.52	0.014866255144032921	0.004426440329218107	0.006831275720164609
2	65.56	0.01597222222222222	0.0056275720164609055	0.006291152263374486
2	65.6	0.018058127572016462	0.006756687242798354	0.006921296296296296
2	65.64	0.019102366255144033	0.008016975308641976	0.007448559670781893
2	65.68	0.01926954732510288	0.008420781893004116	0.007397119341563786
2	65.72	0.019930555555555556	0.008616255144032922	0.007829218106995885
2	65.76	0.023708847736625516	0.009542181069958848	0.008770576131687243
2	65.8	0.020298353909465022	0.00879372427983539	0.007780349794238683
2	65.84	0.018940329218106997	0.0082690329218107	0.007186213991769547
2	65.88	0.018559670781893006	0.007842078189300411	0.007536008230452675
2	65.92	0.0160570987654321	0.006761831275720165	0.006468621399176954
2	65.96000000000001	0.016059670781893003	0.006540637860082304	0.006607510288065843
2	66.0	0.015267489711934156	0.006008230452674897	0.0070756172839506176
2	66.04	0.01573559670781893	0.005048868312757202	0.008063271604938272
2	66.08	0.015324074074074073	0.0043055555555555555	0.008868312757201647
2	66.12	0.0146630658436214	0.002536008230452675	0.01017746913580247
2	66.16	0.015	0.0018184156378600823	0.011298868312757202
2	66.2	0.015257201646090535	0.0020241769547325104	0.011728395061728396
2	66.24	0.019948559670781893	0.0033487654320987653	0.012862654320987654
2	66.28	0.01297582304526749	0.0010673868312757202	0.010282921810699588
2	66.32000000000001	0.015228909465020576	0.000889917695473251	0.011859567901234568
2	66.36	0.01748971193415638	0.00028292181069958846	0.014261831275720165
2	66.4	0.021594650205761318	0.0013168724279835392	0.01674125514403292
2	66.44	0.023837448559670783	0.00220679012345679	0.0179809670781893
2	66.48	0.027929526748971194	0.004400720164609053	0.02022633744855967
2	66.52	0.0271630658436214	0.004645061728395062	0.019760802469135804
2	66.56	0.02713991769547325	0.005079732510288066	0.01936985596707819
2	66.6	0.02849537037037037	0.006021090534979424	0.019012345679012346
2	66.64	0.028238168724279835	0.0070421810699588475	0.01746141975308642
2	66.68	0.029897119341563787	0.008006687242798355	0.01765946502057613
2	66.72	0.03198045267489712	0.008935185185185185	0.017559156378600824
2	66.76	0.027271090534979423	0.007723765432098765	0.01625514403292181
2	66.8	0.024750514403292182	0.007445987654320987	0.01492283950617284
2	66.84	0.02419753086419753	0.007271090534979424	0.014670781893004116
2	66.88	0.022852366255144033	0.007116769547325103	0.013233024691358024
2	66.92	0.022440843621399177	0.007170781893004115	0.012556584362139918
2	66.96000000000001	0.019989711934156378	0.006903292181069959	0.01073559670781893
2	67.0	0.01811471193415638	0.006795267489711934	0.008572530864197531
2	67.04	0.015527263374485597	0.005784465020576132	0.007469135802469135
2	67.08	0.015534979423868313	0.005632716049382716	0.0072608024691358025
2	67.12	0.01445216049382716	0.004951131687242798	0.007209362139917696
2	67.16	0.01399948559670782	0.004238683127572016	0.0071913580246913585
2	67.2	0.01705761316872428	0.00444701646090535	0.007988683127572017
2	67.24	0.011741255144032922	0.003310185185185185	0.0056970164609053495
2	67.28	0.00914866255144033	0.0023868312757201644	0.004660493827160494
2	67.32000000000001	0.00679783950617284	0.0019058641975308642	0.0029886831275720165
2	67.36	0.0057896090534979424	0.0019212962962962964	0.001990740740740741
2	67.4	0.00408179012345679	0.0014377572016460905	0.0010108024691358026
2	67.44	0.003070987654320988	0.001103395061728395	0.0008101851851851852
2	67.48	0.0023045267489711935	0.0009233539094650206	0.0005066872427983539
2	67.52	0.0021527777777777778	0.0010133744855967079	0.0002314814814814815
2	67.56	0.0007921810699588477	0.00023405349794238683	0.00015689300411522632
2	67.6	0.0006301440329218107	0.00022376543209876544	0.0001646090534979424
2	67.64	0.0010133744855967079	0.0004063786008230453	0.0004063786008230453
2	67.68	0.005583847736625514	0.0017592592592592592	0.0014017489711934156
2	67.72	0.001000514403292181	0.00047325102880658434	0.00022890946502057612
2	67.76	0.0010493827160493827	0.0006790123456790123	6.430041152263375e-05
2	67.8	0.0013143004115226337	0.0007947530864197531	0.00010545267489711934
2	67.84	0.0009027777777777777	0.0004989711934156379	4.11522633744856e-05
2	67.88	0.0011419753086419754	0.0007227366255144033	3.3436213991769545e-05
2	67.92	0.0008101851851851852	0.0006018518518518519	6.17283950617284e-05
2	67.96000000000001	0.0015817901234567902	0.0013271604938271606	7.973251028806585e-05
2	68.0	0.0015046296296296296	0.0010339506172839506	2.3148148148148147e-05
2	68.04	0.0016820987654320987	0.0013708847736625515	1.2860082304526749e-05
2	68.08	0.0016769547325102881	0.0012654320987654322	1.800411522633745e-05
2	68.12	0.0014969135802469136	0.0007561728395061729	0.0001800411522633745
2	68.16	0.0044444444444444444	0.0013477366255144033	0.0007921810699588477
2	68.2	0.0015097736625514404	0.0006944444444444445	0.0001594650205761317
2	68.24	0.0019393004115226338	0.0010185185185185184	0.00015432098765432098
2	68.28	0.0014609053497942387	0.0008153292181069958	8.487654320987654e-05
2	68.32000000000001	0.0018981481481481482	0.0009362139917695473	0.00013117283950617284
2	68.36	0.0013708847736625515	0.0003343621399176955	6.430041152263375e-05
2	68.4	0.0016075102880658437	0.0005246913580246914	5.1440329218106995e-05
2	68.44	0.000941358024691358	0.00011316872427983539	6.944444444444444e-05
2	68.48	0.0016126543209876542	0.0004063786008230453	6.687242798353909e-05
2	68.52	0.0011445473251028807	0.0002726337448559671	5.1440329218106995e-05
2	68.56	0.001514917695473251	0.0005478395061728395	0.00023919753086419754
2	68.60000000000001	0.0016229423868312758	2.3148148148148147e-05	0.0009979423868312757
2	68.64	0.006941872427983539	0.00102880658436214	0.0038117283950617285
2	68.68	0.005452674897119342	9.77366255144033e-05	0.00496656378600823
2	68.72	0.0063297325102880655	0.00012088477366255144	0.005776748971193416
2	68.76	0.0069161522633744855	6.944444444444444e-05	0.006491769547325103
2	68.8	0.0072839506172839505	3.60082304526749e-05	0.006545781893004116
2	68.84	0.007872942386831276	0.0002160493827160494	0.005532407407407408
2	68.88	0.007250514403292181	0.00015432098765432098	0.00433641975308642
2	68.92	0.0066846707818930045	0.0005915637860082304	0.0034233539094650207
2	68.96000000000001	0.004457304526748971	8.74485596707819e-05	0.0023148148148148147
2	69.0	0.003191872427983539	0.0001234567901234568	0.0018106995884773663
2	69.04	0.002890946502057613	2.8292181069958848e-05	0.0021244855967078187
2	69.08	0.002854938271604938	4.372427983539095e-05	0.0027314814814814814
2	69.12	0.006491769547325103	0.0007330246913580247	0.004261831275720164
2	69.16	0.003806584362139918	0.0001080246913580247	0.003492798353909465
2	69.2	0.0036599794238683127	0.0001286008230452675	0.003284465020576132
2	69.24	0.003855452674897119	6.17283950617284e-05	0.003397633744855967
2	69.28	0.004071502057613169	0.00015689300411522632	0.0035262345679012348
2	69.32000000000001	0.003472222222222222	3.08641975308642e-05	0.0032304526748971195
2	69.36	0.0034825102880658436	8.487654320987654e-05	0.003132716049382716
2	69.4	0.0024511316872427983	5.1440329218106995e-05	0.0022402263374485597
2	69.44	0.003070987654320988	0.0001080246913580247	0.002425411522633745
2	69.48	0.003513374485596708	2.5720164609053497e-05	0.0025540123456790124
2	69.52	0.004431584362139918	6.430041152263375e-05	0.0029475308641975307
2	69.56	0.002867798353909465	1.800411522633745e-05	0.0014248971193415638
2	69.60000000000001	0.006718106995884774	0.000882201646090535	0.0026440329218106995
2	69.64	0.0022170781893004116	7.20164609053498e-05	0.0008616255144032922
2	69.68	0.0017618312757201645	7.716049382716049e-05	0.0006867283950617284
2	69.72	0.001610082304526749	5.1440329218106995e-05	0.000941358024691358
2	69.76	0.0007150205761316872	8.23045267489712e-05	0.0003215020576131687
2	69.8	0.0008127572016460906	0.0001286008230452675	0.0003986625514403292
2	69.84	0.0005709876543209877	9.002057613168725e-05	0.00033179012345679014
2	69.88	0.0006558641975308642	0.0001286008230452675	0.000367798353909465
2	69.92	0.0006507201646090535	2.8292181069958848e-05	0.0004295267489711934
2	69.96000000000001	0.0006018518518518519	6.430041152263375e-05	0.00043467078189300413
2	70.0	0.000470679012345679	3.8580246913580246e-05	0.0002777777777777778
2	70.04	0.0007098765432098765	1.02880658436214e-05	0.0006584362139917696
2	70.08	0.0040406378600823046	0.0007253086419753087	0.001851851851851852
2	70.12	0.0013297325102880658	7.458847736625514e-05	0.001051954732510288
2	70.16	0.001756687242798354	0.00014660493827160494	0.001522633744855967
2	70.2	0.002595164609053498	0.0004501028806584362	0.0020859053497942386
2	70.24	0.0031738683127572015	0.00033950617283950616	0.0027340534979423867
2	70.28	0.0045704732510288065	0.00018518518518518518	0.0042309670781893
2	70.32000000000001	0.006741255144032922	0.00018775720164609054	0.0062602880658436215
2	70.36	0.008065843621399177	0.00025205761316872427	0.007507716049382716
2	70.4	0.010074588477366255	0.0001440329218106996	0.009688786008230452
2	70.44	0.010640432098765432	0.0003343621399176955	0.009807098765432098
2	70.48	0.012001028806584362	0.0006918724279835391	0.011018518518518518
2	70.52	0.01165380658436214	6.430041152263375e-05	0.011311728395061728
2	70.56	0.016689814814814814	0.0008873456790123457	0.013762860082304526
2	70.60000000000001	0.014110082304526749	0.0001800411522633745	0.013186728395061728
2	70.64	0.015640432098765433	0.0006069958847736626	0.014272119341563786
2	70.68	0.015527263374485597	0.0008641975308641976	0.014058641975308641
2	70.72	0.01532664609053498	0.0007716049382716049	0.014020061728395062
2	70.76	0.01693158436213992	0.0008256172839506173	0.014956275720164608
2	70.8	0.0175	0.0004243827160493827	0.016301440329218108
2	70.84	0.0197119341563786	0.0004449588477366255	0.01824074074074074
2	70.88	0.02032664609053498	0.0003832304526748971	0.019292695473251027
2	70.92	0.02116769547325103	0.0006172839506172839	0.019904835390946504
2	70.96000000000001	0.020303497942386832	0.0006738683127572016	0.019287551440329218
2	71.0	0.020408950617283952	0.0010365226337448559	0.018598251028806585
2	71.04	0.021702674897119342	0.0016460905349794238	0.017546296296296296
2	71.08	0.01665380658436214	0.0004243827160493827	0.015344650205761317
2	71.12	0.013842592592592592	0.0006095679012345679	0.012487139917695473
2	71.16	0.015468106995884775	0.0006224279835390946	0.013762860082304526
2	71.2	0.014086934156378602	0.0004655349794238683	0.012839506172839505
2	71.24	0.014866255144032921	0.0006712962962962962	0.01316872427983539
2	71.28	0.014753086419753087	0.00011831275720164609	0.01371141975308642
2	71.32000000000001	0.016201131687242798	0.0003523662551440329	0.015002572016460906
2	71.36	0.017075617283950618	0.0005041152263374485	0.015810185185185184
2	71.4	0.017821502057613167	0.0004320987654320988	0.016638374485596706
2	71.44	0.018906893004115227	0.0009799382716049383	0.01689300411522634
2	71.48	0.01910493827160494	0.0012757201646090535	0.016831275720164608
2	71.52	0.025136316872427983	0.0029886831275720165	0.018477366255144033
2	71.56	0.019681069958847736	0.001859567901234568	0.01709104938271605
2	71.60000000000001	0.020462962962962964	0.0026954732510288066	0.016838991769547326
2	71.64	0.0197119341563786	0.0030504115226337447	0.016376028806584363
2	71.68	0.02120627572016461	0.0037088477366255144	0.017093621399176955
2	71.72	0.020036008230452675	0.003703703703703704	0.016064814814814816
2	71.76	0.019495884773662552	0.003968621399176955	0.015362654320987655
2	71.8	0.01765432098765432	0.0037731481481481483	0.01353395061728395
2	71.84	0.01476851851851852	0.003176440329218107	0.01136574074074074
2	71.88	0.010717592592592593	0.0027109053497942387	0.007744341563786008
2	71.92	0.0059953703703703705	0.0013194444444444445	0.00456275720164609
2	71.96000000000001	0.007078189300411522	0.0017695473251028806	0.005177469135802469
2	72.0	0.014398148148148148	0.003330761316872428	0.008996913580246913
2	72.04	0.010717592592592593	0.002736625514403292	0.007497427983539095
2	72.08	0.01198559670781893	0.0022890946502057614	0.00915895061728395
2	72.12	0.012842078189300412	0.0007304526748971193	0.011306584362139918
2	72.16	0.014174382716049382	0.002345679012345679	0.011098251028806584
2	72.2	0.017160493827160495	0.0036291152263374484	0.012137345679012345
2	72.24	0.016993312757201645	0.003942901234567901	0.01184156378600823
2	72.28	0.01676440329218107	0.004457304526748971	0.01132716049382716
2	72.32000000000001	0.015079732510288065	0.004639917695473251	0.009711934156378601
2	72.36	0.014943415637860082	0.004837962962962963	0.009328703703703704
2	72.4	0.018991769547325104	0.0053060699588477365	0.01213477366255144
2	72.44	0.01948559670781893	0.0053060699588477365	0.012749485596707818
2	72.48	0.025632716049382716	0.006373456790123457	0.014763374485596708
2	72.52	0.01870627572016461	0.0049948559670781895	0.012142489711934157
2	72.56	0.017075617283950618	0.0049614197530864195	0.010424382716049382
2	72.60000000000001	0.014565329218106996	0.004585905349794239	0.007965534979423868
2	72.64	0.014035493827160494	0.004344135802469136	0.007757201646090535
2	72.68	0.012479423868312757	0.0037602880658436214	0.006851851851851852
2	72.72	0.013009259259259259	0.0035776748971193414	0.0071913580246913585
2	72.76	0.011856995884773663	0.003222736625514403	0.006381172839506173
2	72.8	0.011334876543209877	0.0028626543209876545	0.005743312757201646
2	72.84	0.009251543209876542	0.0025848765432098767	0.004210390946502058
2	72.88	0.008083847736625514	0.0023251028806584363	0.0031352880658436213
2	72.92	0.00893775720164609	0.002227366255144033	0.003909465020576132
2	72.96000000000001	0.01190843621399177	0.0030864197530864196	0.00426440329218107
2	73.0	0.007921810699588477	0.0019084362139917695	0.003703703703703704
2	73.04	0.008554526748971194	0.0014171810699588477	0.0053523662551440325
2	73.08	0.00955761316872428	0.001059670781893004	0.007109053497942387
2	73.12	0.009575617283950618	0.0007175925925925926	0.008073559670781893
2	73.16	0.01172067901234568	0.0006044238683127572	0.010126028806584362
2	73.2	0.011728395061728396	0.00036265432098765433	0.01088991769547325
2	73.24	0.012541152263374485	0.000470679012345679	0.011676954732510288
2	73.28	0.011062242798353909	0.00016975308641975308	0.01085648148148148
2	73.32000000000001	0.011113683127572016	0.00025205761316872427	0.010640432098765432
2	73.36	0.010738168724279835	0.0005787037037037037	0.009925411522633746
2	73.4	0.009215534979423868	0.0004963991769547325	0.008497942386831275
2	73.44	0.012232510288065844	0.001463477366255144	0.008518518518518519
2	73.48	0.005977366255144033	0.00017746913580246913	0.005504115226337448
2	73.52	0.0056970164609053495	0.0006970164609053498	0.004724794238683128
2	73.56	0.00261059670781893	0.00018518518518518518	0.0022762345679012345
2	73.60000000000001	0.002281378600823045	0.0004398148148148148	0.0014866255144032922
2	73.64	0.0014326131687242799	0.00022633744855967078	0.001095679012345679
2	73.68	0.002700617283950617	0.00041152263374485596	0.0019238683127572017
2	73.72	0.0010905349794238684	0.00022890946502057612	0.000720164609053498
2	73.76	0.001404320987654321	0.00026748971193415636	0.00084619341563786
2	73.8	0.0008384773662551441	0.00020833333333333335	0.0003292181069958848
2	73.84	0.000727880658436214	0.0002160493827160494	0.00018261316872427984
2	73.88	0.0014506172839506173	0.00040123456790123454	0.0003935185185185185
2	73.92	0.005280349794238683	0.0012088477366255144	0.0017592592592592592
2	73.96000000000001	0.0012628600823045267	0.0003266460905349794	0.00016203703703703703
2	74.0	0.000727880658436214	0.00023662551440329217	0.00030606995884773663
2	74.04	0.0013425925925925925	0.00028549382716049385	0.00043467078189300413
2	74.08	0.0007407407407407407	0.00018775720164609054	0.00040380658436213994
2	74.12	0.0015895061728395062	0.0002803497942386831	0.0009336419753086419
2	74.16	0.0007021604938271605	0.00010288065843621399	0.00051440329218107
2	74.2	0.0008590534979423868	0.00022633744855967078	0.0004243827160493827
2	74.24	0.0005787037037037037	3.8580246913580246e-05	0.0004398148148148148
2	74.28	0.0013786008230452676	0.00028292181069958846	0.0007896090534979424
2	74.32000000000001	0.0001954732510288066	6.17283950617284e-05	3.60082304526749e-05
2	74.36	0.0006661522633744856	0.00013374485596707818	0.00031635802469135804
2	74.4	0.003912037037037037	0.000925925925925926	0.001427469135802469
2	74.44	0.0009619341563786008	0.00016975308641975308	0.0003523662551440329
2	74.48	0.0015406378600823045	0.00037294238683127575	0.0002880658436213992
2	74.52	0.00176440329218107	0.0006455761316872428	0.00015689300411522632
2	74.56	0.0034953703703703705	0.001566358024691358	0.0002777777777777778
2	74.60000000000001	0.005910493827160494	0.002757201646090535	0.00084619341563786
2	74.64	0.009891975308641976	0.0036368312757201647	0.0031507201646090535
2	74.68	0.013407921810699589	0.004863683127572016	0.004801954732510288
2	74.72	0.017186213991769547	0.0052829218106995885	0.007106481481481482
2	74.76	0.01906121399176955	0.006031378600823045	0.007718621399176955
2	74.8	0.020650720164609053	0.006255144032921811	0.008837448559670781
2	74.84	0.021651234567901235	0.006417181069958848	0.009287551440329217
2	74.88	0.026784979423868312	0.007224794238683128	0.011548353909465021
2	74.92	0.023930041152263375	0.00698559670781893	0.010676440329218106
2	74.96000000000001	0.025799897119341563	0.007224794238683128	0.012258230452674898
2	75.0	0.027934670781893003	0.0077546296296296295	0.013940329218106996
2	75.04	0.029097222222222222	0.008078703703703704	0.014974279835390946
2	75.08	0.03193415637860082	0.008266460905349795	0.016872427983539096
2	75.12	0.031705246913580246	0.008492798353909465	0.01676440329218107
2	75.16	0.03257458847736625	0.008279320987654321	0.01761059670781893
2	75.2	0.03195987654320988	0.007993827160493827	0.017353395061728394
2	75.24	0.03227366255144033	0.008037551440329218	0.017492283950617284
2	75.28	0.03313014403292181	0.007520576131687243	0.019110082304526748
2	75.32000000000001	0.03615997942386831	0.008703703703703703	0.02107767489711934
2	75.36	0.04056584362139918	0.009639917695473251	0.023127572016460905
2	75.4	0.040401234567901234	0.009534465020576132	0.024074074074074074
2	75.44	0.03806584362139918	0.009645061728395061	0.022232510288065842
2	75.48	0.03284979423868313	0.009215534979423868	0.01762860082304527
2	75.52	0.03154835390946502	0.008960905349794239	0.01743312757201646
2	75.56	0.03055812757201646	0.008955761316872427	0.01827932098765432
2	75.60000000000001	0.031108539094650205	0.009277263374485596	0.019102366255144033
2	75.64	0.031502057613168724	0.009189814814814816	0.019529320987654322
2	75.68	0.032070473251028804	0.009266975308641975	0.01901491769547325
2	75.72	0.028863168724279836	0.009403292181069958	0.016368312757201645
2	75.76	0.0286548353909465	0.009560185185185185	0.015864197530864196
2	75.8	0.027121913580246914	0.009243827160493828	0.015547839506172839
2	75.84	0.028984053497942388	0.009760802469135802	0.014439300411522634
2	75.88	0.01825360082304527	0.007916666666666667	0.008065843621399177
2	75.92	0.015226337448559672	0.00868312757201646	0.004904835390946502
2	75.96000000000001	0.012255658436213991	0.007546296296296297	0.0037011316872427986
2	76.0	0.00875514403292181	0.004933127572016461	0.003258744855967078
2	76.04	0.007842078189300411	0.0048122427983539095	0.0021527777777777778
2	76.08	0.007623456790123457	0.005354938271604938	0.001404320987654321
2	76.12	0.008438786008230453	0.0056044238683127575	0.0015766460905349794
2	76.16	0.007518004115226337	0.004580761316872428	0.0017695473251028806
2	76.2	0.009614197530864198	0.004053497942386831	0.004529320987654321
2	76.24	0.011826131687242798	0.005007716049382716	0.006298868312757201
2	76.28	0.015964506172839506	0.0067541152263374486	0.008407921810699588
2	76.32000000000001	0.021913580246913582	0.007242798353909465	0.012037037037037037
2	76.36	0.02024948559670782	0.006291152263374486	0.013173868312757202
2	76.4	0.023194444444444445	0.006710390946502057	0.015673868312757203
2	76.44	0.023150720164609055	0.005102880658436214	0.01727880658436214
2	76.48	0.02311471193415638	0.0034516460905349793	0.018654835390946502
2	76.52	0.023011831275720165	0.002875514403292181	0.019117798353909466
2	76.56	0.025020576131687244	0.0031147119341563786	0.02053755144032922
2	76.60000000000001	0.025074588477366256	0.004128086419753086	0.019467592592592592
2	76.64	0.02722222222222222	0.005655864197530864	0.01978395061728395
2	76.68	0.026314300411522634	0.007001028806584362	0.017402263374485596
2	76.72	0.026237139917695475	0.008096707818930042	0.01614969135802469
2	76.76	0.023868312757201648	0.008145576131687243	0.013654835390946501
2	76.8	0.028253600823045268	0.009436728395061728	0.01510030864197531
2	76.84	0.02279320987654321	0.008544238683127573	0.01217335390946502
2	76.88	0.02364969135802469	0.010974794238683128	0.010360082304526749
2	76.92	0.021388888888888888	0.010136316872427983	0.008587962962962962
2	76.96000000000001	0.020164609053497942	0.009380144032921811	0.007667181069958848
2	77.0	0.01840277777777778	0.008587962962962962	0.006635802469135803
2	77.04	0.016921296296296295	0.007744341563786008	0.006147119341563786
2	77.08	0.015270061728395061	0.006517489711934156	0.005311213991769547
2	77.12	0.01157664609053498	0.0044675925925925924	0.004171810699588477
2	77.16	0.011180555555555555	0.003940329218106996	0.004269547325102881
2	77.2	0.008253600823045267	0.002875514403292181	0.0030478395061728394
2	77.24	0.008325617283950617	0.0034079218106995886	0.0027854938271604937
2	77.28	0.013641975308641975	0.006370884773662552	0.0034516460905349793
2	77.32000000000001	0.008207304526748971	0.005396090534979424	0.001491769547325103
2	77.36	0.009542181069958848	0.00591820987654321	0.002286522633744856
2	77.4	0.011093106995884774	0.006476337448559671	0.003397633744855967
2	77.44	0.012427983539094651	0.0060879629629629626	0.004920267489711934
2	77.48	0.015707304526748973	0.0062371399176954735	0.0076517489711934155
2	77.52	0.017525720164609054	0.0057536008230452676	0.009403292181069958
2	77.56	0.020185185185185184	0.005709876543209876	0.011548353909465021
2	77.60000000000001	0.021972736625514404	0.004724794238683128	0.013065843621399178
2	77.64	0.021329732510288066	0.004074074074074074	0.013389917695473251
2	77.68	0.02202932098765432	0.00386059670781893	0.014387860082304527
2	77.72	0.019969135802469135	0.0032536008230452675	0.013935185185185186
2	77.76	0.024699074074074075	0.004066358024691358	0.015324074074074073
2	77.8	0.016882716049382716	0.002281378600823045	0.012199074074074074
2	77.84	0.017026748971193415	0.0031532921810699588	0.011875
2	77.88	0.013824588477366255	0.003690843621399177	0.009274691358024691
2	77.92	0.014390432098765431	0.005069444444444444	0.008287037037037037
2	77.96000000000001	0.012880658436213992	0.006671810699588478	0.004804526748971193
2	78.0	0.013816872427983538	0.007229938271604938	0.004212962962962963
2	78.04	0.014555041152263375	0.008472222222222223	0.002844650205761317
2	78.08	0.01772633744855967	0.010666152263374485	0.0026671810699588475
2	78.12	0.01957818930041152	0.012515432098765432	0.0018852880658436213
2	78.16	0.01970164609053498	0.013551954732510288	0.0012114197530864197
2	78.2	0.022111625514403294	0.015018004115226337	0.0016975308641975309
2	78.24	0.02416923868312757	0.013981481481481482	0.00305298353909465
2	78.28	0.01905864197530864	0.012263374485596707	0.0010262345679012345
2	78.32000000000001	0.017986111111111112	0.011229423868312757	0.0007767489711934157
2	78.36	0.017512860082304526	0.00956275720164609	0.001535493827160494
2	78.4	0.016252572016460905	0.008996913580246913	0.0005684156378600823
2	78.44	0.017078189300411523	0.008734567901234568	0.0010493827160493827
2	78.48	0.01621141975308642	0.007613168724279836	0.0011445473251028807
2	78.52	0.01584104938271605	0.007114197530864197	0.0010751028806584362
2	78.56	0.014871399176954733	0.006664094650205761	0.0011188271604938272
2	78.60000000000001	0.014194958847736626	0.006715534979423868	0.0006069958847736626
2	78.64	0.012759773662551441	0.005738168724279835	0.0012834362139917696
2	78.68	0.00919238683127572	0.004102366255144033	0.0005632716049382716
2	78.72	0.01366769547325103	0.004200102880658437	0.003155864197530864
2	78.76	0.006584362139917695	0.0026080246913580247	0.001051954732510288
2	78.8	0.006358024691358025	0.0023122427983539094	0.001558641975308642
2	78.84	0.004493312757201646	0.0019444444444444444	0.0005272633744855968
2	78.88	0.004979423868312757	0.0022968106995884773	0.000977366255144033
2	78.92	0.007734053497942387	0.00363940329218107	0.0022762345679012345
2	78.96000000000001	0.010228909465020575	0.0042592592592592595	0.004310699588477366
2	79.0	0.014230967078189301	0.0052366255144032925	0.006172839506172839
2	79.04	0.018559670781893006	0.005969650205761317	0.008811728395061728
2	79.08	0.021844135802469137	0.006093106995884774	0.010967078189300412
2	79.12	0.025311213991769548	0.006350308641975309	0.013034979423868312
2	79.16	0.028762860082304526	0.007391975308641975	0.014367283950617284
2	79.2	0.03439557613168724	0.008652263374485597	0.016234567901234568
2	79.24	0.0330787037037037	0.008212448559670783	0.01624485596707819
2	79.28	0.03397633744855967	0.009104938271604938	0.016129115226337448
2	79.32000000000001	0.033801440329218106	0.0088940329218107	0.015637860082304528
2	79.36	0.03107767489711934	0.008145576131687243	0.013986625514403292
2	79.4	0.02823045267489712	0.007183641975308642	0.012412551440329218
2	79.44	0.02357767489711934	0.005511831275720165	0.010416666666666666
2	79.48	0.023631687242798353	0.004462448559670782	0.011512345679012345
2	79.52	0.019593621399176954	0.0030915637860082306	0.00938528806584362
2	79.56	0.01984053497942387	0.004174382716049383	0.008878600823045268
2	79.60000000000001	0.019284979423868313	0.005311213991769547	0.007916666666666667
2	79.64	0.018040123456790125	0.006152263374485597	0.006255144032921811
2	79.68	0.023420781893004117	0.008438786008230453	0.007211934156378601
2	79.72	0.015576131687242799	0.008330761316872428	0.0025771604938271604
2	79.76	0.017978395061728394	0.00985082304526749	0.003361625514403292
2	79.8	0.016895576131687243	0.010036008230452675	0.002888374485596708
2	79.84	0.018503086419753085	0.010712448559670781	0.00305298353909465
2	79.88	0.018734567901234567	0.010794753086419752	0.0035853909465020577
2	79.92	0.02111625514403292	0.01132716049382716	0.005774176954732511
2	79.96000000000001	0.019881687242798353	0.010272633744855967	0.006450617283950617
2	80.0	0.019483024691358024	0.009066358024691358	0.008001543209876543
2	80.04	0.018868312757201647	0.008377057613168724	0.008870884773662551
2	80.08	0.022844650205761315	0.00952417695473251	0.01183641975308642
2	80.12	0.021965020576131686	0.009403292181069958	0.011075102880658437
2	80.16	0.028271604938271605	0.010545267489711935	0.012551440329218106
2	80.2	0.021666666666666667	0.009495884773662552	0.009356995884773662
2	80.24	0.024835390946502056	0.010864197530864197	0.0102880658436214
2	80.28	0.027623456790123457	0.011705246913580247	0.011898148148148149
2	80.32000000000001	0.027451131687242798	0.011640946502057613	0.01157664609053498
2	80.36	0.02735082304526749	0.011746399176954733	0.0109619341563786
2	80.4	0.023405349794238684	0.01044238683127572	0.008315329218106996
2	80.44	0.023595679012345678	0.011540637860082305	0.007353395061728395
2	80.48	0.021350308641975308	0.01088991769547325	0.006100823045267489
2	80.52	0.020941358024691357	0.010540123456790123	0.006085390946502058
2	80.56	0.017775205761316873	0.00811471193415638	0.005537551440329218
2	80.60000000000001	0.01751543209876543	0.006970164609053498	0.006350308641975309
2	80.64	0.021473765432098765	0.007456275720164609	0.007654320987654321
2	80.68	0.01566358024691358	0.0038657407407407408	0.00720679012345679
2	80.72	0.0174511316872428	0.0025668724279835392	0.009760802469135802
2	80.76	0.019050925925925926	0.0026337448559670784	0.01117283950617284
2	80.8	0.02315329218106996	0.00360082304526749	0.013996913580246913
2	80.84	0.022088477366255143	0.0030992798353909464	0.014228395061728395
2	80.88	0.02400977366255144	0.004657921810699589	0.015154320987654322
2	80.92	0.02397119341563786	0.005252057613168724	0.015226337448559672
2	80.96000000000001	0.02536522633744856	0.006406893004115227	0.015748456790123457
2	81.0	0.023976337448559672	0.0062834362139917695	0.014580761316872429
2	81.04	0.02560699588477366	0.007782921810699588	0.014377572016460905
2	81.08	0.023958333333333335	0.007590020576131687	0.013034979423868312
2	81.12	0.030077160493827162	0.009953703703703704	0.014475308641975309
2	81.16	0.023135288065843623	0.008251028806584362	0.01077417695473251
2	81.2	0.0210570987654321	0.008166152263374485	0.008888888888888889
2	81.24	0.020092592592592592	0.008281893004115226	0.007821502057613169
2	81.28	0.019884259259259258	0.010349794238683128	0.0056970164609053495
2	81.32000000000001	0.020228909465020577	0.011216563786008231	0.005054012345679012
2	81.36	0.01999485596707819	0.012353395061728395	0.003927469135802469
2	81.4	0.020961934156378603	0.013083847736625515	0.0035853909465020577
2	81.44	0.02054269547325103	0.0148559670781893	0.0009156378600823045
2	81.48	0.02342335390946502	0.016309156378600823	0.0011934156378600822
2	81.52	0.02319187242798354	0.01593364197530864	0.0006970164609053498
2	81.56	0.023613683127572015	0.01518775720164609	0.0012397119341563787
2	81.60000000000001	0.025488683127572017	0.014382716049382717	0.002147633744855967
2	81.64	0.021507201646090535	0.012636316872427984	0.000779320987654321
2	81.68	0.020763888888888887	0.011311728395061728	0.0008667695473251029
2	81.72	0.018703703703703705	0.009084362139917696	0.0013117283950617284
2	81.76	0.01597993827160494	0.00789866255144033	0.0006712962962962962
2	81.8	0.01154320987654321	0.004956275720164609	0.0003935185185185185
2	81.84	0.010666152263374485	0.004578189300411523	0.0006918724279835391
2	81.88	0.009300411522633745	0.0045704732510288065	0.0009799382716049383
2	81.92	0.00882201646090535	0.004470164609053498	0.0014454732510288065
2	81.96000000000001	0.006021090534979424	0.0029501028806584364	0.0009465020576131687
2	82.0	0.004822530864197531	0.0021759259259259258	0.0010159465020576131
2	82.04	0.0033924897119341564	0.0014531893004115226	0.001051954732510288
2	82.08	0.00837962962962963	0.0027983539094650206	0.002968106995884774
2	82.12	0.001345164609053498	0.000668724279835391	0.000360082304526749
2	82.16	0.0019495884773662552	0.0005761316872427984	0.0008487654320987654
2	82.2	0.00176440329218107	0.0004166666666666667	0.0005504115226337449
2	82.24	0.001514917695473251	0.000470679012345679	0.00025205761316872427
2	82.28	0.0022376543209876544	0.0005838477366255144	0.00020061728395061727
2	82.32000000000001	0.0014866255144032922	0.0004295267489711934	5.1440329218107e-06
2	82.36	0.0020781893004115227	0.0007124485596707819	0.0001234567901234568
2	82.4	0.0019830246913580245	0.0005426954732510288	0.0001594650205761317
2	82.44	0.0029012345679012346	0.0009902263374485596	0.0005555555555555556
2	82.48	0.001823559670781893	0.0005632716049382716	7.20164609053498e-05
2	82.52	0.0020987654320987655	0.0008050411522633745	0.00020061728395061727
2	82.56	0.006239711934156378	0.0014326131687242799	0.0014943415637860083
2	82.60000000000001	0.002199074074074074	0.0005375514403292181	0.00022119341563786008
2	82.64	0.0011291152263374485	0.0002803497942386831	0.0002314814814814815
2	82.68	0.0015895061728395062	0.0005452674897119342	9.002057613168725e-05
2	82.72	0.001147119341563786	0.0004063786008230453	0.00024434156378600825
2	82.76	0.000882201646090535	0.0002880658436213992	0.0002109053497942387
2	82.8	0.000684156378600823	0.00017746913580246913	0.00019290123456790122
2	82.84	0.0004861111111111111	0.00015432098765432098	8.23045267489712e-05
2	82.88	0.0007484567901234568	0.00022119341563786008	0.00021347736625514403
2	82.92	0.00102880658436214	7.973251028806585e-05	0.0007716049382716049
2	82.96000000000001	0.0027983539094650206	0.0003343621399176955	0.002281378600823045
2	83.0	0.0036342592592592594	0.00014917695473251028	0.0033796296296296296
2	83.04	0.010244341563786008	0.001736111111111111	0.006201131687242799
2	83.08	0.007463991769547325	0.00046810699588477366	0.00662037037037037
2	83.12	0.009909979423868313	0.0005529835390946502	0.008901748971193415
2	83.16	0.010751028806584363	0.00011316872427983539	0.010447530864197531
2	83.2	0.01212448559670782	0.0005941358024691358	0.0109130658436214
2	83.24	0.010257201646090536	0.000360082304526749	0.009534465020576132
2	83.28	0.00929783950617284	0.0001594650205761317	0.009014917695473251
2	83.32000000000001	0.009179526748971193	0.0002880658436213992	0.008513374485596708
2	83.36	0.007746913580246913	6.430041152263375e-05	0.007399691358024691
2	83.4	0.006774691358024692	0.0003292181069958848	0.006268004115226338
2	83.44	0.0050643004115226336	0.00020833333333333335	0.004773662551440329
2	83.48	0.0036136831275720167	0.0001748971193415638	0.003233024691358025
2	83.52	0.007746913580246913	0.0018441358024691358	0.0030889917695473253
2	83.56	0.0048919753086419755	0.001558641975308642	0.0019675925925925924
2	83.60000000000001	0.006347736625514403	0.00264917695473251	0.0015997942386831276
2	83.64	0.00889917695473251	0.004151234567901235	0.0017026748971193416
2	83.68	0.010745884773662551	0.004573045267489712	0.0020730452674897117
2	83.72	0.014387860082304527	0.005653292181069959	0.0038220164609053496
2	83.76	0.01591820987654321	0.007006172839506173	0.004549897119341564
2	83.8	0.015468106995884775	0.008106995884773663	0.0037088477366255144
2	83.84	0.0163940329218107	0.00864969135802469	0.004675925925925926
2	83.88	0.017664609053497943	0.00856224279835391	0.006085390946502058
2	83.92	0.017145061728395063	0.008204732510288066	0.005725308641975309
2	83.96000000000001	0.014552469135802468	0.007044753086419753	0.004411008230452675
2	84.0	0.019917695473251028	0.007518004115226337	0.006679526748971193
2	84.04	0.011298868312757202	0.0033719135802469137	0.005761316872427984
2	84.08	0.01051440329218107	0.003212448559670782	0.005601851851851852
2	84.12	0.010540123456790123	0.004657921810699589	0.003945473251028807
2	84.16	0.010923353909465021	0.004539609053497942	0.004724794238683128
2	84.2	0.012458847736625514	0.004315843621399177	0.006612654320987654
2	84.24	0.012512860082304527	0.0042824074074074075	0.007085905349794239
2	84.28	0.011262860082304527	0.004212962962962963	0.006296296296296296
2	84.32000000000001	0.010658436213991769	0.00360082304526749	0.0059953703703703705
2	84.36	0.008809156378600823	0.0027957818930041153	0.004989711934156379
2	84.4	0.009920267489711934	0.0030118312757201646	0.005874485596707819
2	84.44	0.012520576131687243	0.004068930041152263	0.0071579218106995884
2	84.48	0.020679012345679013	0.006448045267489712	0.010334362139917695
2	84.52	0.018485082304526747	0.006193415637860082	0.01017746913580247
2	84.56	0.019449588477366254	0.00720164609053498	0.010162037037037037
2	84.60000000000001	0.0208179012345679	0.007978395061728394	0.010066872427983539
2	84.64	0.018881172839506175	0.0077546296296296295	0.008238168724279835
2	84.68	0.01910493827160494	0.006646090534979424	0.008371913580246913
2	84.72	0.01676954732510288	0.005262345679012345	0.007037037037037037
2	84.76	0.015198045267489711	0.004431584362139918	0.00647119341563786
2	84.8	0.012667181069958847	0.003559670781893004	0.005645576131687243
2	84.84	0.010568415637860082	0.003029835390946502	0.004796810699588478
2	84.88	0.009017489711934156	0.0024974279835390948	0.003991769547325103
2	84.92	0.006959876543209877	0.001882716049382716	0.003351337448559671
2	84.96000000000001	0.011406893004115227	0.002713477366255144	0.004724794238683128
2	85.0	0.004359567901234568	0.0010313786008230453	0.0019315843621399177
2	85.04	0.003515946502057613	0.0005092592592592592	0.0020498971193415637
2	85.08	0.002361111111111111	0.0002803497942386831	0.0011779835390946503
2	85.12	0.0022453703703703702	0.0005632716049382716	0.0010056584362139918
2	85.16	0.0019521604938271605	0.00016718106995884774	0.0012654320987654322
2	85.2	0.0023431069958847737	0.0002494855967078189	0.0017772633744855967
2	85.24	0.0012345679012345679	9.002057613168725e-05	0.0007561728395061729
2	85.28	0.0018647119341563786	0.00011316872427983539	0.0014351851851851852
2	85.32000000000001	0.0018852880658436213	0.0003420781893004115	0.0012988683127572015
2	85.36	0.000925925925925926	0.00015432098765432098	0.0006893004115226338
2	85.4	0.0010931069958847737	0.00025977366255144034	0.0006944444444444445
2	85.44	0.005774176954732511	0.0012782921810699588	0.0019984567901234567
2	85.48	0.0009645061728395061	0.00014146090534979423	0.0005246913580246914
2	85.52	0.0004861111111111111	6.17283950617284e-05	0.00025977366255144034
2	85.56	0.0011008230452674897	0.000367798353909465	0.00045781893004115225
2	85.60000000000001	0.0005066872427983539	0.00015174897119341564	0.00027520576131687244
2	85.64	0.0008179012345679012	0.0002957818930041152	0.00019290123456790122
2	85.68	0.000257201646090535	7.458847736625514e-05	4.372427983539095e-05
2	85.72	0.0011831275720164609	0.0002880658436213992	0.0004320987654320988
2	85.76	0.0003755144032921811	8.74485596707819e-05	9.77366255144033e-05
2	85.8	0.001419753086419753	0.000360082304526749	0.0005478395061728395
2	85.84	0.0007818930041152264	0.00022633744855967078	8.23045267489712e-05
2	85.88	0.0006995884773662552	0.0001080246913580247	0.0001748971193415638
2	85.92	0.0069495884773662555	0.0015689300411522633	0.002425411522633745
2	85.96000000000001	0.0007921810699588477	0.0001234567901234568	8.74485596707819e-05
2	86.0	0.0015329218106995884	0.0003909465020576132	0.00048353909465020576
2	86.04	0.0011239711934156378	0.00023405349794238683	9.002057613168725e-05
2	86.08	0.001926440329218107	0.00038580246913580245	0.0003034979423868313
2	86.12	0.0034825102880658436	0.0009876543209876543	0.00010545267489711934
2	86.16	0.005313786008230453	0.001831275720164609	0.0003909465020576132
2	86.2	0.006162551440329218	0.001965020576131687	0.000360082304526749
2	86.24	0.008485082304526749	0.0029861111111111113	0.0009696502057613169
2	86.28	0.010625	0.0032690329218106997	0.00216820987654321
2	86.32000000000001	0.01361111111111111	0.0039146090534979425	0.0037165637860082303
2	86.36	0.015231481481481481	0.004701646090534979	0.004717078189300412
2	86.4	0.022559156378600825	0.0063168724279835395	0.007839506172839506
2	86.44	0.017430555555555557	0.005313786008230453	0.007183641975308642
2	86.48	0.017250514403292182	0.005234053497942387	0.008320473251028807
2	86.52	0.01719650205761317	0.004423868312757201	0.009318415637860082
2	86.56	0.014611625514403292	0.0033436213991769547	0.008546810699588478
2	86.60000000000001	0.015203189300411523	0.0023482510288065843	0.010334362139917695
2	86.64	0.012337962962962964	0.0012011316872427983	0.0088940329218107
2	86.68	0.013580246913580247	0.0016486625514403291	0.009220679012345679
2	86.72	0.010594135802469136	0.00024176954732510288	0.0079809670781893
2	86.76	0.010666152263374485	0.0005787037037037037	0.007726337448559671
2	86.8	0.009035493827160493	0.0006378600823045268	0.006756687242798354
2	86.84	0.00960133744855967	0.0013425925925925925	0.006923868312757202
2	86.88	0.01364454732510288	0.0019161522633744856	0.00809156378600823
2	86.92	0.007366255144032921	0.00018775720164609054	0.005967078189300412
2	86.96000000000001	0.0084619341563786	0.00016203703703703703	0.006975308641975308
2	87.0	0.010344650205761316	0.0006970164609053498	0.008485082304526749
2	87.04	0.012520576131687243	0.0004140946502057613	0.010465534979423869
2	87.08	0.013001543209876544	0.0004243827160493827	0.011409465020576132
2	87.12	0.015380658436213992	0.0019881687242798356	0.012209362139917695
2	87.16	0.01675925925925926	0.0032381687242798354	0.012106481481481482
2	87.2	0.022222222222222223	0.0041795267489711935	0.0163940329218107
2	87.24	0.023948045267489712	0.004956275720164609	0.017078189300411523
2	87.28	0.025522119341563787	0.005131172839506173	0.018166152263374487
2	87.32000000000001	0.02336162551440329	0.006275720164609053	0.015048868312757202
2	87.36	0.026286008230452674	0.007862654320987655	0.01385545267489712
2	87.4	0.01957818930041152	0.007906378600823044	0.009362139917695474
2	87.44	0.018464506172839505	0.007818930041152264	0.009277263374485596
2	87.48	0.01689300411522634	0.006682098765432099	0.00919238683127572
2	87.52	0.013978909465020575	0.004763374485596708	0.008922325102880659
2	87.56	0.011815843621399176	0.003935185185185185	0.007440843621399177
2	87.60000000000001	0.008068415637860083	0.0026826131687242797	0.005198045267489712
2	87.64	0.007680041152263374	0.0023276748971193416	0.004588477366255144
2	87.68	0.005954218106995885	0.0015329218106995884	0.004050925925925926
2	87.72	0.006705246913580247	0.0014891975308641975	0.00466820987654321
2	87.76	0.006280864197530864	0.0013837448559670782	0.004035493827160494
2	87.8	0.007247942386831276	0.0019830246913580245	0.0038143004115226337
2	87.84	0.011062242798353909	0.002808641975308642	0.0052597736625514405
2	87.88	0.007160493827160494	0.0018338477366255145	0.0039146090534979425
2	87.92	0.007950102880658436	0.0020344650205761316	0.004439300411522634
2	87.96000000000001	0.0072145061728395065	0.001000514403292181	0.005264917695473251
2	88.0	0.007890946502057614	0.0005864197530864197	0.006676954732510288
2	88.04	0.008742283950617285	0.0007304526748971193	0.007415123456790123
2	88.08	0.01179269547325103	0.001293724279835391	0.009783950617283951
2	88.12	0.015547839506172839	0.002510288065843621	0.010969650205761317
2	88.16	0.01952417695473251	0.003117283950617284	0.013724279835390946
2	88.2	0.02185185185185185	0.0030992798353909464	0.01619084362139918
2	88.24	0.024140946502057614	0.0037757201646090536	0.017921810699588477
2	88.28	0.024369855967078188	0.004266975308641975	0.018438786008230453
2	88.32000000000001	0.0342309670781893	0.007199074074074074	0.02113425925925926
2	88.36	0.028685699588477366	0.006779835390946502	0.01864454732510288
2	88.4	0.031157407407407408	0.008073559670781893	0.019256687242798352
2	88.44	0.030128600823045266	0.007824074074074074	0.01864454732510288
2	88.48	0.028045267489711933	0.006854423868312757	0.017186213991769547
2	88.52	0.027731481481481482	0.006491769547325103	0.0159619341563786
2	88.56	0.026193415637860082	0.006921296296296296	0.01371141975308642
2	88.60000000000001	0.027227366255144034	0.007654320987654321	0.012314814814814815
2	88.64	0.02750514403292181	0.008220164609053497	0.011108539094650205
2	88.68	0.02779320987654321	0.008073559670781893	0.01050925925925926
2	88.72	0.025625	0.0077880658436213996	0.008508230452674898
2	88.76	0.02483281893004115	0.007093621399176955	0.00820216049382716
2	88.8	0.02803755144032922	0.0077083333333333335	0.008950617283950617
2	88.84	0.021993312757201646	0.006448045267489712	0.0059722222222222225
2	88.88	0.019987139917695473	0.006051954732510288	0.004825102880658436
2	88.92	0.02046039094650206	0.0056970164609053495	0.005532407407407408
2	88.96000000000001	0.022098765432098766	0.005244341563786008	0.00727880658436214
2	89.0	0.022790637860082303	0.0046502057613168725	0.00856224279835391
2	89.04	0.024611625514403292	0.00489454732510288	0.010316358024691358
2	89.08	0.024881687242798354	0.0048585390946502055	0.011239711934156378
2	89.12	0.02630401234567901	0.0056275720164609055	0.012849794238683128
2	89.16	0.025059156378600823	0.005563271604938271	0.01246656378600823
2	89.2	0.027530864197530865	0.006170267489711934	0.01444701646090535
2	89.24	0.02705246913580247	0.005722736625514403	0.014431584362139918
2	89.28	0.0355272633744856	0.006862139917695473	0.018834876543209877
2	89.32000000000001	0.026911008230452674	0.004284979423868312	0.015372942386831276
2	89.36	0.027829218106995884	0.005208333333333333	0.015789609053497942
2	89.4	0.025853909465020575	0.006149691358024691	0.014061213991769548
2	89.44	0.025167181069958848	0.006887860082304527	0.013251028806584362
[truncated: 17,912 more rows]
