# Supplementary material for: Cultural Artifacts Transform Embodied Practice: How a Sommelier Card Shapes the Behavior of Dyads Engaged in Wine Tasting
Source: Front Psychol. 2019 Dec 6;10:2671. doi: 10.3389/fpsyg.2019.02671 (PMC6915083; doi:10.3389/fpsyg.2019.02671)
Supplement: DATA SHEET S3 — Raw data files (descriptions in README.txt files). [file Data_Sheet_3.zip › Supplementary_3_raw_experimental_data/frame_difference_movement/s94-2-20140620144455.csv]

Range	Time	Overall	ROI0	ROI1
-1	-1.0	1.0	0.236059670781893	0.2286033950617284
2	11.4	0.003310185185185185	0.0003189300411522634	0.0025540123456790124
2	11.48	0.006491769547325103	0.002042181069958848	0.0028189300411522633
2	11.52	0.01755658436213992	0.004699074074074074	0.0070421810699588475
2	11.56	0.00525462962962963	0.0009362139917695473	0.0027469135802469136
2	11.6	0.006597222222222222	0.0009516460905349795	0.003891460905349794
2	11.64	0.010771604938271605	0.0013040123456790123	0.007494855967078189
2	11.68	0.009465020576131687	0.0010879629629629629	0.006926440329218107
2	11.72	0.012523148148148148	0.0010313786008230453	0.009732510288065844
2	11.76	0.010979938271604938	0.0007664609053497942	0.008973765432098765
2	11.8	0.013819444444444445	0.0008333333333333334	0.011602366255144034
2	11.84	0.014277263374485597	0.00030606995884773663	0.012554012345679013
2	11.88	0.018760288065843622	0.000558127572016461	0.015285493827160494
2	11.92	0.02070730452674897	0.0002932098765432099	0.0160570987654321
2	11.96	0.02553497942386831	0.0003909465020576132	0.01954732510288066
2	12.0	0.03405349794238683	0.0029140946502057615	0.022209362139917695
2	12.040000000000001	0.02495627572016461	0.0001286008230452675	0.018731995884773662
2	12.08	0.024771090534979424	0.00040380658436213994	0.01751028806584362
2	12.120000000000001	0.02161008230452675	0.00023919753086419754	0.014873971193415637
2	12.16	0.0225951646090535	0.0010982510288065845	0.01429783950617284
2	12.200000000000001	0.01958076131687243	0.0001954732510288066	0.012469135802469136
2	12.24	0.0210570987654321	0.0013811728395061729	0.012818930041152263
2	12.280000000000001	0.01709104938271605	0.0002160493827160494	0.011628086419753086
2	12.32	0.019084362139917696	0.00033179012345679014	0.014184670781893003
2	12.36	0.01611882716049383	5.6584362139917696e-05	0.01327417695473251
2	12.4	0.019266975308641975	0.0007973251028806584	0.015745884773662552
2	12.44	0.01669753086419753	0.00028292181069958846	0.014534465020576131
2	12.48	0.02946244855967078	0.003675411522633745	0.020362654320987654
2	12.52	0.01809156378600823	0.00012088477366255144	0.015853909465020577
2	12.56	0.019537037037037037	0.0002623456790123457	0.016959876543209875
2	12.6	0.019320987654320988	0.0005478395061728395	0.016494341563786007
2	12.64	0.018328189300411524	0.0007175925925925926	0.015596707818930041
2	12.68	0.01832304526748971	0.0012448559670781892	0.014879115226337449
2	12.72	0.014609053497942387	0.0015406378600823045	0.01140432098765432
2	12.76	0.013804012345679012	0.0016795267489711934	0.010388374485596708
2	12.8	0.012031893004115226	0.002204218106995885	0.007644032921810699
2	12.84	0.013148148148148148	0.004380144032921811	0.006592078189300412
2	12.88	0.012142489711934157	0.005002572016460905	0.0045010288065843625
2	12.92	0.014400720164609054	0.0063297325102880655	0.005522119341563786
2	12.96	0.022304526748971192	0.008451646090534979	0.00849537037037037
2	13.0	0.016772119341563786	0.0072839506172839505	0.006512345679012346
2	13.040000000000001	0.02011059670781893	0.008186728395061729	0.008407921810699588
2	13.08	0.021939300411522634	0.008330761316872428	0.010131172839506174
2	13.120000000000001	0.02864969135802469	0.008695987654320987	0.01544753086419753
2	13.16	0.031036522633744856	0.007844650205761318	0.018287037037037036
2	13.200000000000001	0.035985082304526746	0.008984053497942388	0.021152263374485596
2	13.24	0.03747685185185185	0.00900977366255144	0.022872942386831276
2	13.280000000000001	0.041450617283950615	0.009750514403292181	0.026123971193415637
2	13.32	0.04007716049382716	0.008708847736625515	0.026723251028806586
2	13.36	0.04178755144032922	0.00893775720164609	0.029194958847736624
2	13.4	0.03922582304526749	0.008433641975308642	0.027363683127572015
2	13.44	0.04804783950617284	0.011491769547325103	0.030113168724279837
2	13.48	0.029771090534979425	0.007469135802469135	0.01973508230452675
2	13.52	0.022934670781893002	0.006671810699588478	0.014372427983539094
2	13.56	0.019228395061728396	0.005771604938271605	0.012150205761316873
2	13.6	0.021597222222222223	0.005583847736625514	0.013963477366255144
2	13.64	0.025979938271604937	0.004097222222222223	0.019323559670781892
2	13.68	0.021157407407407406	0.004117798353909465	0.015452674897119342
2	13.72	0.02267232510288066	0.0053626543209876545	0.015612139917695474
2	13.76	0.026707818930041153	0.007345679012345679	0.017934670781893005
2	13.8	0.031051954732510288	0.009735082304526748	0.019457304526748972
2	13.84	0.028665123456790124	0.010092592592592592	0.016916152263374486
2	13.88	0.029717078189300413	0.010987654320987654	0.016898148148148148
2	13.92	0.03543724279835391	0.011553497942386831	0.01930812757201646
2	13.96	0.029032921810699587	0.01010545267489712	0.017219650205761317
2	14.0	0.025172325102880658	0.008369341563786008	0.014627057613168725
2	14.040000000000001	0.027983539094650206	0.008382201646090536	0.016977880658436213
2	14.08	0.027852366255144034	0.008626543209876544	0.015679012345679012
2	14.120000000000001	0.025715020576131686	0.008752572016460906	0.013083847736625515
2	14.16	0.023320473251028807	0.008796296296296297	0.009753086419753086
2	14.200000000000001	0.020295781893004114	0.008353909465020576	0.0062139917695473255
2	14.24	0.023096707818930043	0.008258744855967079	0.006787551440329218
2	14.280000000000001	0.02268261316872428	0.007818930041152264	0.0054912551440329214
2	14.32	0.02406378600823045	0.007780349794238683	0.005913065843621399
2	14.36	0.021054526748971195	0.00676440329218107	0.003575102880658436
2	14.4	0.03167695473251029	0.009107510288065843	0.008559670781893004
2	14.44	0.017325102880658437	0.005174897119341564	0.0014377572016460905
2	14.48	0.01663065843621399	0.004750514403292181	0.0026157407407407405
2	14.52	0.01378343621399177	0.00386059670781893	0.001072530864197531
2	14.56	0.012672325102880659	0.0033204732510288067	0.0013400205761316872
2	14.6	0.011018518518518518	0.0023713991769547327	0.0014866255144032922
2	14.64	0.00956275720164609	0.0017283950617283952	0.001661522633744856
2	14.68	0.008665123456790123	0.0016512345679012346	0.001669238683127572
2	14.72	0.0060185185185185185	0.0011882716049382716	0.0007664609053497942
2	14.76	0.005542695473251029	0.00113940329218107	0.0012139917695473252
2	14.8	0.0030118312757201646	0.000264917695473251	0.0006815843621399177
2	14.84	0.00440843621399177	0.00045267489711934157	0.0010108024691358026
2	14.88	0.013731995884773663	0.003019547325102881	0.004933127572016461
2	14.92	0.0030349794238683126	0.0006327160493827161	0.0009002057613168725
2	14.96	0.0020601851851851853	0.0009104938271604938	0.00028549382716049385
2	15.0	0.0017618312757201645	0.0003034979423868313	0.0004089506172839506
2	15.040000000000001	0.0007124485596707819	9.77366255144033e-05	0.00015689300411522632
2	15.08	0.0015432098765432098	0.0001234567901234568	0.0005787037037037037
2	15.120000000000001	0.002029320987654321	0.00011059670781893004	0.0009979423868312757
2	15.16	0.001705246913580247	0.00030092592592592595	0.0004398148148148148
2	15.200000000000001	0.0014866255144032922	0.0002314814814814815	0.000727880658436214
2	15.24	0.002978395061728395	0.0005864197530864197	0.0009747942386831276
2	15.280000000000001	0.004066358024691358	0.00015432098765432098	0.0022119341563786006
2	15.32	0.005118312757201646	0.00016718106995884774	0.003212448559670782
2	15.36	0.016121399176954734	0.002191358024691358	0.008809156378600823
2	15.4	0.006738683127572017	0.00013117283950617284	0.005174897119341564
2	15.44	0.007659465020576132	0.0003575102880658436	0.005699588477366255
2	15.48	0.0064789094650205764	5.1440329218106995e-05	0.005198045267489712
2	15.52	0.00602880658436214	0.00011574074074074075	0.005059156378600823
2	15.56	0.004449588477366255	0.00014146090534979423	0.003881172839506173
2	15.6	0.005205761316872428	0.00011059670781893004	0.004796810699588478
2	15.64	0.006566358024691358	0.00011059670781893004	0.0059722222222222225
2	15.68	0.0060751028806584366	0.0001234567901234568	0.005213477366255144
2	15.72	0.007463991769547325	0.00014146090534979423	0.005676440329218107
2	15.76	0.006098251028806585	0.0001594650205761317	0.004783950617283951
2	15.8	0.00797067901234568	0.00016975308641975308	0.005843621399176955
2	15.84	0.014598765432098766	0.001934156378600823	0.008233024691358025
2	15.88	0.007026748971193416	0.0005504115226337449	0.00440843621399177
2	15.92	0.005625	0.00014660493827160494	0.0037680041152263373
2	15.96	0.006036522633744856	0.000470679012345679	0.0035056584362139916
2	16.0	0.002993827160493827	0.000257201646090535	0.001484053497942387
2	16.04	0.00352880658436214	0.0008770576131687243	0.0006224279835390946
2	16.080000000000002	0.0015457818930041153	0.00034722222222222224	0.0001234567901234568
2	16.12	0.00264917695473251	0.0008641975308641976	0.00027520576131687244
2	16.16	0.002227366255144033	0.00020061728395061727	0.0005272633744855968
2	16.2	0.002067901234567901	0.000462962962962963	0.00029063786008230453
2	16.240000000000002	0.002536008230452675	0.0003266460905349794	0.0008076131687242799
2	16.28	0.0020267489711934157	0.0004963991769547325	0.0003935185185185185
2	16.32	0.012937242798353909	0.0027031893004115224	0.005426954732510288
2	16.36	0.0018930041152263374	0.000360082304526749	0.0003935185185185185
2	16.4	0.0027469135802469136	0.0003497942386831276	0.0010339506172839506
2	16.44	0.002772633744855967	0.0005015432098765432	0.0007484567901234568
2	16.48	0.0037705761316872426	0.0002546296296296296	0.0019135802469135803
2	16.52	0.0016203703703703703	6.944444444444444e-05	0.0008719135802469135
2	16.56	0.002752057613168724	0.0001748971193415638	0.0017232510288065844
2	16.6	0.0015380658436213992	3.08641975308642e-05	0.001008230452674897
2	16.64	0.0025668724279835392	0.00036265432098765433	0.0015843621399176955
2	16.68	0.002373971193415638	1.800411522633745e-05	0.001558641975308642
2	16.72	0.0016846707818930042	4.886831275720165e-05	0.0008950617283950618
2	16.76	0.0018621399176954733	0.00021347736625514403	0.0007510288065843622
2	16.8	0.011039094650205762	0.002042181069958848	0.004624485596707819
2	16.84	0.0011008230452674897	8.74485596707819e-05	0.0002880658436213992
2	16.88	0.0012191358024691357	0.000470679012345679	0.00014146090534979423
2	16.92	0.0013065843621399176	0.000257201646090535	0.0003986625514403292
2	16.96	0.0007047325102880658	0.00016718106995884774	0.000257201646090535
2	17.0	0.0011779835390946503	0.00015689300411522632	0.0008256172839506173
2	17.04	0.0007587448559670781	1.2860082304526749e-05	0.00017746913580246913
2	17.080000000000002	0.0011805555555555556	0.00011574074074074075	0.0003215020576131687
2	17.12	0.0009310699588477366	6.17283950617284e-05	0.0005992798353909465
2	17.16	0.0020730452674897117	0.0001234567901234568	0.001507201646090535
2	17.2	0.002332818930041152	0.00028549382716049385	0.00147119341563786
2	17.240000000000002	0.0014737654320987653	0.0003780864197530864	0.000727880658436214
2	17.28	0.011934156378600824	0.0026363168724279837	0.004848251028806584
2	17.32	0.0009156378600823045	0.00025977366255144034	0.00021862139917695473
2	17.36	0.0014454732510288065	0.0001594650205761317	0.00043724279835390947
2	17.400000000000002	0.0025848765432098767	0.0002314814814814815	0.0002932098765432099
2	17.44	0.005769032921810699	0.0010262345679012345	0.0015020576131687243
2	17.48	0.005941358024691358	0.0014017489711934156	0.0008204732510288066
2	17.52	0.008616255144032922	0.002067901234567901	0.0020498971193415637
2	17.56	0.00679783950617284	0.0019315843621399177	0.00084619341563786
2	17.6	0.0065715020576131685	0.0017746913580246914	0.0008564814814814815
2	17.64	0.004619341563786008	0.0010982510288065845	0.0004603909465020576
2	17.68	0.004356995884773663	0.0007561728395061729	0.0007741769547325103
2	17.72	0.003397633744855967	0.0006301440329218107	0.0012088477366255144
2	17.76	0.014356995884773663	0.0032407407407407406	0.005216049382716049
2	17.8	0.002970679012345679	0.0002109053497942387	0.0006481481481481481
2	17.84	0.0023199588477366257	0.00011574074074074075	0.0011419753086419754
2	17.88	0.0035828189300411524	0.000257201646090535	0.0013837448559670782
2	17.92	0.002880658436213992	0.0001234567901234568	0.0011959876543209877
2	17.96	0.003441358024691358	0.0002546296296296296	0.0016975308641975309
2	18.0	0.003425925925925926	0.00025205761316872427	0.0011754115226337448
2	18.04	0.002690329218106996	0.0002109053497942387	0.0012628600823045267
2	18.080000000000002	0.002651748971193416	0.0004963991769547325	0.0012962962962962963
2	18.12	0.0024819958847736626	0.00029063786008230453	0.0015895061728395062
2	18.16	0.0021887860082304526	6.687242798353909e-05	0.0013631687242798354
2	18.2	0.0033050411522633745	0.0003523662551440329	0.0015560699588477367
2	18.240000000000002	0.013227880658436214	0.002484567901234568	0.005841049382716049
2	18.28	0.005540123456790123	0.0005967078189300411	0.003042695473251029
2	18.32	0.008775720164609053	0.0010648148148148149	0.004601337448559671
2	18.36	0.009925411522633746	0.0012217078189300412	0.004943415637860082
2	18.400000000000002	0.012255658436213991	0.0011856995884773664	0.007119341563786008
2	18.44	0.012739197530864197	0.0005632716049382716	0.00738940329218107
2	18.48	0.015583847736625514	0.0007741769547325103	0.009624485596707819
2	18.52	0.014511316872427984	0.0009027777777777777	0.009089506172839506
2	18.56	0.017260802469135802	0.0010879629629629629	0.011190843621399178
2	18.6	0.014933127572016461	0.00041923868312757203	0.009971707818930042
2	18.64	0.01666923868312757	0.0007741769547325103	0.011257716049382716
2	18.68	0.016373456790123458	0.0009696502057613169	0.01021604938271605
2	18.72	0.0255761316872428	0.002685185185185185	0.014881687242798354
2	18.76	0.015833333333333335	0.0003420781893004115	0.010805041152263375
2	18.8	0.017368827160493826	0.0001748971193415638	0.012600308641975309
2	18.84	0.018474794238683128	0.0003420781893004115	0.013487654320987655
2	18.88	0.019372427983539095	0.0003266460905349794	0.014356995884773663
2	18.92	0.02205761316872428	0.00039609053497942386	0.017011316872427983
2	18.96	0.022183641975308643	0.0005324074074074074	0.016661522633744857
2	19.0	0.025969650205761318	0.0003575102880658436	0.020059156378600822
2	19.04	0.02588991769547325	0.0005684156378600823	0.01963991769547325
2	19.080000000000002	0.02784722222222222	0.0005324074074074074	0.020684156378600823
2	19.12	0.02659979423868313	0.00030092592592592595	0.02066872427983539
2	19.16	0.029146090534979425	0.00023662551440329217	0.023459362139917696
2	19.2	0.0350462962962963	0.001831275720164609	0.025979938271604937
2	19.240000000000002	0.030241769547325104	0.00023662551440329217	0.024488168724279835
2	19.28	0.029483024691358026	0.0003832304526748971	0.023762860082304528
2	19.32	0.028497942386831277	0.0005504115226337449	0.02214506172839506
2	19.36	0.027204218106995883	0.0004140946502057613	0.021748971193415637
2	19.400000000000002	0.022546296296296297	0.00021862139917695473	0.018215020576131686
2	19.44	0.022569444444444444	0.0003935185185185185	0.01814814814814815
2	19.48	0.019699074074074074	0.0001440329218106996	0.014652777777777778
2	19.52	0.021448045267489713	0.0003343621399176955	0.015198045267489711
2	19.56	0.019516460905349794	0.00038065843621399177	0.013443930041152264
2	19.6	0.019076646090534978	0.0005349794238683127	0.012824074074074075
2	19.64	0.014421296296296297	0.00011316872427983539	0.009411008230452675
2	19.68	0.022160493827160493	0.002052469135802469	0.01313528806584362
2	19.72	0.011468621399176955	0.0002623456790123457	0.00811471193415638
2	19.76	0.01212448559670782	0.00023662551440329217	0.00801440329218107
2	19.8	0.011275720164609053	7.458847736625514e-05	0.007263374485596708
2	19.84	0.015133744855967078	0.0004809670781893004	0.00905349794238683
2	19.88	0.018662551440329217	0.0001388888888888889	0.011718106995884773
2	19.92	0.019166666666666665	2.8292181069958848e-05	0.012443415637860082
2	19.96	0.019799382716049384	9.77366255144033e-05	0.013703703703703704
2	20.0	0.020637860082304525	4.11522633744856e-05	0.015036008230452674
2	20.04	0.019256687242798352	9.516460905349794e-05	0.014164094650205761
2	20.080000000000002	0.01618827160493827	0.00013374485596707818	0.011556069958847736
2	20.12	0.017968106995884775	0.0005658436213991769	0.012476851851851852
2	20.16	0.024007201646090534	0.0025334362139917696	0.01425925925925926
2	20.2	0.020128600823045267	0.0015766460905349794	0.01378858024691358
2	20.240000000000002	0.022546296296296297	0.0028575102880658435	0.015087448559670782
2	20.28	0.029742798353909465	0.004436728395061728	0.01912551440329218
2	20.32	0.033945473251028806	0.005447530864197531	0.02134002057613169
2	20.36	0.03474279835390946	0.007060185185185185	0.020262345679012347
2	20.400000000000002	0.03616769547325103	0.008299897119341563	0.019760802469135804
2	20.44	0.031707818930041154	0.008801440329218107	0.014902263374485596
2	20.48	0.03210390946502058	0.009696502057613169	0.013994341563786008
2	20.52	0.02493827160493827	0.009315843621399178	0.008685699588477366
2	20.56	0.02340792181069959	0.00951388888888889	0.007265946502057613
2	20.6	0.018899176954732512	0.00798611111111111	0.005216049382716049
2	20.64	0.030282921810699588	0.011301440329218107	0.009801954732510288
2	20.68	0.017878086419753088	0.009045781893004114	0.00434156378600823
2	20.72	0.020640432098765434	0.01133230452674897	0.004655349794238683
2	20.76	0.01990740740740741	0.011018518518518518	0.0048816872427983535
2	20.8	0.02465792181069959	0.012962962962962963	0.005838477366255144
2	20.84	0.023858024691358025	0.011679526748971193	0.005414094650205761
2	20.88	0.02524948559670782	0.012291666666666666	0.0053523662551440325
2	20.92	0.028554526748971194	0.013590534979423868	0.005691872427983539
2	20.96	0.029439300411522634	0.014315843621399177	0.0049382716049382715
2	21.0	0.03136059670781893	0.015	0.0046502057613168725
2	21.04	0.029717078189300413	0.01323045267489712	0.003780864197530864
2	21.080000000000002	0.03286522633744856	0.01481738683127572	0.003755144032921811
2	21.12	0.04332304526748971	0.01768775720164609	0.007337962962962963
2	21.16	0.04051440329218107	0.01763374485596708	0.0049717078189300415
2	21.2	0.041995884773662555	0.018029835390946502	0.00537037037037037
2	21.240000000000002	0.04650462962962963	0.017636316872427983	0.00951388888888889
2	21.28	0.04602366255144033	0.01696502057613169	0.009416152263374486
2	21.32	0.04790895061728395	0.01594135802469136	0.011206275720164608
2	21.36	0.04813271604938272	0.014737654320987654	0.012242798353909465
2	21.400000000000002	0.048811728395061725	0.014652777777777778	0.012852366255144033
2	21.44	0.04953703703703704	0.014791666666666667	0.013402777777777777
2	21.48	0.04926440329218107	0.014338991769547326	0.014107510288065844
2	21.52	0.049439300411522634	0.013901748971193416	0.015751028806584362
2	21.56	0.04773148148148148	0.01353909465020576	0.015529835390946501
2	21.6	0.05831018518518519	0.016962448559670783	0.020987654320987655
2	21.64	0.04730195473251029	0.016113683127572016	0.014861111111111111
2	21.68	0.04608796296296296	0.017680041152263376	0.014300411522633744
2	21.72	0.043199588477366255	0.018176440329218106	0.012237654320987654
2	21.76	0.04201388888888889	0.018503086419753085	0.011949588477366255
2	21.8	0.037376543209876545	0.01751800411522634	0.009683641975308643
2	21.84	0.03741769547325103	0.017381687242798354	0.010655864197530864
2	21.88	0.03364969135802469	0.015743312757201647	0.009354423868312757
2	21.92	0.0329809670781893	0.015210905349794239	0.009539609053497943
2	21.96	0.030493827160493828	0.014223251028806585	0.007744341563786008
2	22.0	0.027785493827160494	0.012587448559670781	0.006805555555555555
2	22.04	0.028253600823045268	0.012638888888888889	0.007008744855967078
2	22.080000000000002	0.035486111111111114	0.013251028806584362	0.010491255144032922
2	22.12	0.025352366255144032	0.009904835390946502	0.006599794238683128
2	22.16	0.022695473251028806	0.008515946502057612	0.006748971193415638
2	22.2	0.022415123456790125	0.009320987654320987	0.005676440329218107
2	22.240000000000002	0.019981995884773663	0.009678497942386831	0.004958847736625515
2	22.28	0.019508744855967076	0.010239197530864198	0.004699074074074074
2	22.32	0.016828703703703703	0.009624485596707819	0.003706275720164609
2	22.36	0.01720679012345679	0.010023148148148147	0.003515946502057613
2	22.400000000000002	0.01741255144032922	0.009817386831275721	0.002888374485596708
2	22.44	0.01882201646090535	0.01113940329218107	0.0024228395061728393
2	22.48	0.0206738683127572	0.013106995884773662	0.0016975308641975309
2	22.52	0.02186471193415638	0.014254115226337448	0.0011934156378600822
2	22.56	0.035625	0.019050925925925926	0.006077674897119341
2	22.6	0.023863168724279835	0.01573045267489712	0.0006481481481481481
2	22.64	0.024994855967078188	0.015529835390946501	0.0016075102880658437
2	22.68	0.020766460905349796	0.01279835390946502	0.0008436213991769547
2	22.72	0.01949074074074074	0.012121913580246913	0.0003215020576131687
2	22.76	0.017322530864197532	0.01107253086419753	7.458847736625514e-05
2	22.8	0.01737139917695473	0.01069701646090535	0.00051440329218107
2	22.84	0.014488168724279835	0.008906893004115226	9.259259259259259e-05
2	22.88	0.01646604938271605	0.010444958847736625	0.0004552469135802469
2	22.92	0.018840020576131686	0.012409979423868314	0.0013786008230452676
2	22.96	0.018762860082304527	0.01330761316872428	0.0005118312757201646
2	23.0	0.01936985596707819	0.013798868312757201	0.001293724279835391
2	23.04	0.026319444444444444	0.01504372427983539	0.0037628600823045267
2	23.080000000000002	0.018618827160493828	0.013400205761316872	0.0004809670781893004
2	23.12	0.017813786008230453	0.012708333333333334	0.0003935185185185185
2	23.16	0.01875514403292181	0.013155864197530865	0.0010699588477366254
2	23.2	0.016535493827160495	0.011237139917695474	0.0008410493827160494
2	23.240000000000002	0.018045267489711934	0.011846707818930042	0.0013271604938271606
2	23.28	0.016561213991769547	0.010779320987654321	0.0010108024691358026
2	23.32	0.017309670781893004	0.010784465020576131	0.0014737654320987653
2	23.36	0.015506687242798354	0.010046296296296296	0.0008101851851851852
2	23.400000000000002	0.0158667695473251	0.009472736625514403	0.0008050411522633745
2	23.44	0.016525205761316872	0.008917181069958847	0.0014171810699588477
2	23.48	0.01419238683127572	0.007608024691358024	0.00041923868312757203
2	23.52	0.025871913580246913	0.010295781893004115	0.005483539094650206
2	23.56	0.012955246913580246	0.005943930041152263	0.00043724279835390947
2	23.6	0.013613683127572017	0.00563014403292181	0.0014223251028806585
2	23.64	0.010025720164609054	0.004171810699588477	0.00047582304526748974
2	23.68	0.01036522633744856	0.004274691358024691	0.0006944444444444445
2	23.72	0.007795781893004115	0.002965534979423868	0.00046810699588477366
2	23.76	0.008585390946502057	0.0027623456790123457	0.0015457818930041153
2	23.8	0.006556069958847737	0.0027854938271604937	0.0004861111111111111
2	23.84	0.005874485596707819	0.002890946502057613	0.0008796296296296296
2	23.88	0.004567901234567902	0.002448559670781893	0.00015432098765432098
2	23.92	0.0048919753086419755	0.0024305555555555556	0.0004218106995884774
2	23.96	0.005308641975308642	0.0026594650205761317	0.00024434156378600825
2	24.0	0.016103395061728396	0.0054912551440329214	0.004395576131687243
2	24.04	0.005856481481481482	0.0026929012345679013	0.00016718106995884774
2	24.080000000000002	0.004969135802469136	0.002788065843621399	0.00011059670781893004
2	24.12	0.005637860082304527	0.0024151234567901234	0.0006327160493827161
2	24.16	0.004032921810699588	0.001743827160493827	0.00044238683127572015
2	24.2	0.005411522633744856	0.0023508230452674896	0.0005941358024691358
2	24.240000000000002	0.004120370370370371	0.0018184156378600823	0.0011728395061728395
2	24.28	0.007438271604938272	0.0022608024691358024	0.0031121399176954733
2	24.32	0.008122427983539095	0.001772119341563786	0.0044675925925925924
2	24.36	0.011998456790123457	0.0020781893004115227	0.006805555555555555
2	24.400000000000002	0.010756172839506173	0.0012474279835390947	0.0066512345679012345
2	24.44	0.0138940329218107	0.0013400205761316872	0.008978909465020576
2	24.48	0.02347222222222222	0.004375	0.012695473251028806
2	24.52	0.01584619341563786	0.0017283950617283952	0.009943415637860083
2	24.560000000000002	0.01763374485596708	0.0020318930041152263	0.011568930041152264
2	24.6	0.017358539094650207	0.0012911522633744857	0.011584362139917696
2	24.64	0.019094650205761315	0.0016332304526748972	0.012299382716049382
2	24.68	0.016823559670781894	0.0008230452674897119	0.011334876543209877
2	24.72	0.019843106995884773	0.0021244855967078187	0.011574074074074073
2	24.76	0.016311728395061727	0.0016743827160493826	0.009354423868312757
2	24.8	0.020228909465020577	0.003119855967078189	0.010030864197530864
2	24.84	0.015805041152263374	0.002587448559670782	0.00794238683127572
2	24.88	0.01794238683127572	0.0035210905349794238	0.007476851851851852
2	24.92	0.013852880658436213	0.0028729423868312756	0.006159979423868313
2	24.96	0.024140946502057614	0.0065252057613168725	0.009207818930041153
2	25.0	0.016082818930041154	0.005285493827160494	0.005043724279835391
2	25.04	0.017672325102880658	0.006352880658436214	0.004459876543209876
2	25.080000000000002	0.019356995884773662	0.007070473251028807	0.004660493827160494
2	25.12	0.018310185185185186	0.0065020576131687245	0.0036934156378600823
2	25.16	0.018569958847736625	0.006900720164609054	0.0034002057613168723
2	25.2	0.016756687242798354	0.006967592592592593	0.001977880658436214
2	25.240000000000002	0.017037037037037038	0.008323045267489712	0.0011856995884773664
2	25.28	0.019421296296296298	0.009470164609053498	0.0019573045267489713
2	25.32	0.023343621399176954	0.010936213991769547	0.00408179012345679
2	25.36	0.02498971193415638	0.011280864197530865	0.0047890946502057614
2	25.400000000000002	0.02555298353909465	0.011846707818930042	0.004945987654320988
2	25.44	0.032049897119341565	0.013623971193415638	0.007726337448559671
2	25.48	0.02238940329218107	0.011700102880658435	0.0036059670781893004
2	25.52	0.01982253086419753	0.01058127572016461	0.0030838477366255143
2	25.560000000000002	0.016093106995884773	0.009436728395061728	0.0019238683127572017
2	25.6	0.014292695473251028	0.008225308641975309	0.002147633744855967
2	25.64	0.010866769547325104	0.006556069958847737	0.0019573045267489713
2	25.68	0.010360082304526749	0.006054526748971193	0.002409979423868313
2	25.72	0.0069958847736625515	0.00404320987654321	0.0019675925925925924
2	25.76	0.006610082304526749	0.003922325102880659	0.001743827160493827
2	25.8	0.004917695473251029	0.003351337448559671	0.0010673868312757202
2	25.84	0.007361111111111111	0.004411008230452675	0.002281378600823045
2	25.88	0.0053626543209876545	0.003168724279835391	0.0015997942386831276
2	25.92	0.016329732510288065	0.006193415637860082	0.006147119341563786
2	25.96	0.007415123456790123	0.004205246913580247	0.0020087448559670783
2	26.0	0.009395576131687242	0.005444958847736625	0.0029475308641975307
2	26.04	0.013328189300411523	0.0067541152263374486	0.004125514403292181
2	26.080000000000002	0.016962448559670783	0.00952932098765432	0.005336934156378601
2	26.12	0.019886831275720166	0.010972222222222222	0.0062602880658436215
2	26.16	0.019837962962962963	0.013034979423868312	0.004722222222222222
2	26.2	0.022487139917695475	0.014511316872427984	0.0057073045267489715
2	26.240000000000002	0.020069444444444445	0.014827674897119341	0.004050925925925926
2	26.28	0.022399691358024693	0.015748456790123457	0.004876543209876543
2	26.32	0.020637860082304525	0.014472736625514404	0.004506172839506173
2	26.36	0.02256172839506173	0.014917695473251029	0.0054912551440329214
2	26.400000000000002	0.031203703703703702	0.017155349794238682	0.00794753086419753
2	26.44	0.022685185185185187	0.014544753086419754	0.005344650205761317
2	26.48	0.020311213991769547	0.013225308641975308	0.004675925925925926
2	26.52	0.020666152263374486	0.012217078189300411	0.00587962962962963
2	26.560000000000002	0.01940843621399177	0.011141975308641975	0.005601851851851852
2	26.6	0.01772633744855967	0.009891975308641976	0.004691358024691358
2	26.64	0.015743312757201647	0.009040637860082305	0.003829732510288066
2	26.68	0.013850308641975308	0.008611111111111111	0.0025257201646090533
2	26.72	0.014719650205761317	0.00863425925925926	0.003387345679012346
2	26.76	0.013220164609053498	0.008037551440329218	0.0027160493827160493
2	26.8	0.013109567901234569	0.007965534979423868	0.0026363168724279837
2	26.84	0.012024176954732511	0.006898148148148148	0.0023765432098765433
2	26.88	0.023222736625514405	0.009526748971193415	0.007137345679012345
2	26.92	0.008510802469135803	0.003631687242798354	0.0019984567901234567
2	26.96	0.011152263374485596	0.005336934156378601	0.0029501028806584364
2	27.0	0.013016975308641975	0.0069161522633744855	0.0032741769547325102
2	27.04	0.015671296296296298	0.009465020576131687	0.003073559670781893
2	27.080000000000002	0.01684670781893004	0.01000514403292181	0.0036445473251028805
2	27.12	0.015488683127572017	0.009241255144032921	0.0036934156378600823
2	27.16	0.015282921810699589	0.007186213991769547	0.005136316872427983
2	27.2	0.0120679012345679	0.004117798353909465	0.005447530864197531
2	27.240000000000002	0.01618827160493827	0.0060648148148148145	0.007085905349794239
2	27.28	0.014241255144032922	0.004475308641975309	0.007265946502057613
2	27.32	0.017952674897119342	0.006705246913580247	0.008654835390946502
2	27.36	0.026846707818930043	0.010457818930041152	0.010874485596707818
2	27.400000000000002	0.020046296296296295	0.009261831275720165	0.0078009259259259256
2	27.44	0.019549897119341565	0.009393004115226337	0.007512860082304527
2	27.48	0.021041666666666667	0.009588477366255144	0.008263888888888888
2	27.52	0.01819701646090535	0.008906893004115226	0.006682098765432099
2	27.560000000000002	0.018693415637860082	0.008690843621399177	0.006751543209876543
2	27.6	0.01633230452674897	0.0076054526748971195	0.005997942386831275
2	27.64	0.015511831275720164	0.007271090534979424	0.0055246913580246915
2	27.68	0.014248971193415639	0.007379115226337448	0.004632201646090535
2	27.72	0.012353395061728395	0.006679526748971193	0.0034696502057613167
2	27.76	0.01297582304526749	0.007003600823045268	0.0036831275720164607
2	27.8	0.010707304526748972	0.006921296296296296	0.0022633744855967077
2	27.84	0.021517489711934155	0.010830761316872427	0.005244341563786008
2	27.88	0.00905349794238683	0.006784979423868313	0.0005092592592592592
2	27.92	0.009328703703703704	0.006584362139917695	0.0003935185185185185
2	27.96	0.008626543209876544	0.0059156378600823045	0.00024176954732510288
2	28.0	0.009300411522633745	0.005761316872427984	0.00038837448559670784
2	28.04	0.007301954732510288	0.003832304526748971	0.00011316872427983539
2	28.080000000000002	0.006908436213991769	0.0030632716049382716	0.00029835390946502055
2	28.12	0.00489454732510288	0.0013091563786008231	0.0006275720164609053
2	28.16	0.0036702674897119343	0.0010468106995884774	0.0003292181069958848
2	28.2	0.0040637860082304526	0.0009747942386831276	0.0007818930041152264
2	28.240000000000002	0.003019547325102881	0.0010133744855967079	9.259259259259259e-05
2	28.28	0.004053497942386831	0.0011265432098765433	0.0006635802469135803
2	28.32	0.01184156378600823	0.00305298353909465	0.0032741769547325102
2	28.36	0.0033333333333333335	0.000727880658436214	0.0003497942386831276
2	28.400000000000002	0.0032818930041152265	0.000830761316872428	0.000668724279835391
2	28.44	0.003999485596707819	0.0012088477366255144	0.0007844650205761317
2	28.48	0.0019238683127572017	0.0006558641975308642	0.00010545267489711934
2	28.52	0.0031378600823045266	0.000676440329218107	0.0008230452674897119
2	28.560000000000002	0.0006455761316872428	0.00020061728395061727	9.259259259259259e-05
2	28.6	0.0012448559670781892	0.0002494855967078189	0.0003369341563786008
2	28.64	0.0009645061728395061	0.00044238683127572015	0.0001954732510288066
2	28.68	0.0009156378600823045	0.0005529835390946502	0.00015174897119341564
2	28.72	0.0012165637860082304	0.0005864197530864197	0.0003523662551440329
2	28.76	0.0009696502057613169	0.0005169753086419753	0.00021347736625514403
2	28.8	0.011684670781893005	0.0032767489711934155	0.004266975308641975
2	28.84	0.0012654320987654322	0.0003497942386831276	0.00013117283950617284
2	28.88	0.0017618312757201645	0.00043724279835390947	0.00041923868312757203
2	28.92	0.0009439300411522634	0.0003420781893004115	0.00010030864197530864
2	28.96	0.0014068930041152264	0.0005658436213991769	0.00048353909465020576
2	29.0	0.000727880658436214	0.00021862139917695473	0.00030092592592592595
2	29.04	0.0015457818930041153	0.0004938271604938272	0.0005246913580246914
2	29.080000000000002	0.0016898148148148148	0.0005195473251028807	0.00013374485596707818
2	29.12	0.001293724279835391	0.0005324074074074074	0.00024176954732510288
2	29.16	0.0023199588477366257	0.001396604938271605	0.0002803497942386831
2	29.2	0.0015200617283950618	0.0009747942386831276	0.00013631687242798355
2	29.240000000000002	0.002332818930041152	0.0014146090534979425	5.915637860082304e-05
2	29.28	0.009951131687242798	0.0029218106995884774	0.003145576131687243
2	29.32	0.0012217078189300412	0.0005761316872427984	0.00014146090534979423
2	29.36	0.0005658436213991769	0.00020061728395061727	0.00023919753086419754
2	29.400000000000002	0.0016640946502057613	0.00022633744855967078	0.0005889917695473251
2	29.44	0.0006147119341563787	0.0001440329218106996	0.00014917695473251028
2	29.48	0.002242798353909465	0.000720164609053498	0.000367798353909465
2	29.52	0.0006327160493827161	0.00038065843621399177	0.0001286008230452675
2	29.560000000000002	0.0010313786008230453	0.00027520576131687244	0.0005992798353909465
2	29.6	0.0003215020576131687	0.00019290123456790122	5.915637860082304e-05
2	29.64	0.0011522633744855968	0.00029835390946502055	0.00047325102880658434
2	29.68	0.0013297325102880658	0.0007304526748971193	0.0003369341563786008
2	29.72	0.0012962962962962963	0.00045267489711934157	0.0001646090534979424
2	29.76	0.012042181069958849	0.0038271604938271606	0.0038503086419753086
2	29.8	0.0012808641975308641	0.0008127572016460906	0.00012088477366255144
2	29.84	0.001044238683127572	0.0007253086419753087	0.00011831275720164609
2	29.88	0.0012731481481481483	0.0006404320987654321	0.00017232510288065845
2	29.92	0.0004938271604938272	0.00014917695473251028	0.00011574074074074075
2	29.96	0.0005864197530864197	0.00010030864197530864	0.00012088477366255144
2	30.0	0.001293724279835391	0.0003343621399176955	0.0005195473251028807
2	30.04	0.0005118312757201646	8.487654320987654e-05	0.0001440329218106996
2	30.080000000000002	0.0005967078189300411	0.00017232510288065845	0.00027520576131687244
2	30.12	0.0002777777777777778	7.458847736625514e-05	0.00010030864197530864
2	30.16	0.0004552469135802469	0.00014660493827160494	0.0001286008230452675
2	30.2	0.00018518518518518518	6.944444444444444e-05	4.886831275720165e-05
2	30.240000000000002	0.01085648148148148	0.0031147119341563786	0.0035905349794238682
2	30.28	0.0005915637860082304	0.0002160493827160494	0.00012602880658436213
2	30.32	0.0015457818930041153	0.0006224279835390946	0.00014146090534979423
2	30.36	0.0026157407407407405	0.0007587448559670781	9.002057613168725e-05
2	30.400000000000002	0.00415380658436214	0.001484053497942387	3.8580246913580246e-05
2	30.44	0.00705761316872428	0.0033281893004115225	0.00017232510288065845
2	30.48	0.007878086419753086	0.00397119341563786	0.00024434156378600825
2	30.52	0.010738168724279835	0.006828703703703704	0.0008256172839506173
2	30.560000000000002	0.01133230452674897	0.008364197530864198	0.000257201646090535
2	30.6	0.012155349794238683	0.009534465020576132	0.0003112139917695473
2	30.64	0.011550925925925926	0.0090380658436214	0.0002160493827160494
2	30.68	0.01073559670781893	0.008356481481481482	0.0009336419753086419
2	30.72	0.02021604938271605	0.010637860082304527	0.004405864197530864
2	30.76	0.011545781893004115	0.007680041152263374	0.0027469135802469136
2	30.8	0.013338477366255144	0.008359053497942387	0.0038631687242798355
2	30.84	0.012579732510288065	0.00786522633744856	0.003940329218106996
2	30.88	0.015383230452674897	0.008953189300411522	0.005336934156378601
2	30.92	0.012939814814814815	0.007397119341563786	0.004588477366255144
2	30.96	0.013446502057613169	0.007003600823045268	0.005097736625514404
2	31.0	0.011525205761316873	0.0057536008230452676	0.004382716049382716
2	31.04	0.011448045267489711	0.005174897119341564	0.004632201646090535
2	31.080000000000002	0.010257201646090536	0.004781378600823045	0.0038220164609053496
2	31.12	0.01124485596707819	0.005666152263374485	0.0038760288065843623
2	31.16	0.009688786008230452	0.0044675925925925924	0.0037397119341563787
2	31.2	0.0234619341563786	0.008595679012345678	0.009189814814814816
2	31.240000000000002	0.010102880658436213	0.0042824074074074075	0.004655349794238683
2	31.28	0.00992798353909465	0.0032150205761316874	0.005666152263374485
2	31.32	0.011468621399176955	0.0020730452674897117	0.007680041152263374
2	31.36	0.011386316872427983	0.0017541152263374487	0.007672325102880659
2	31.400000000000002	0.014930555555555556	0.003096707818930041	0.009104938271604938
2	31.44	0.017685185185185186	0.005234053497942387	0.00885030864197531
2	31.48	0.022363683127572018	0.008070987654320988	0.009825102880658436
2	31.52	0.025123456790123455	0.009915123456790123	0.009331275720164608
2	31.560000000000002	0.027453703703703702	0.011095679012345679	0.010455246913580248
2	31.6	0.02830761316872428	0.011442901234567902	0.010239197530864198
2	31.64	0.029819958847736625	0.011988168724279836	0.01110082304526749
2	31.68	0.034092078189300414	0.012620884773662551	0.012404835390946502
2	31.720000000000002	0.02452932098765432	0.009627057613168724	0.009236111111111112
2	31.76	0.023819444444444445	0.010347222222222223	0.007836934156378601
2	31.8	0.020298353909465022	0.008801440329218107	0.0069727366255144035
2	31.84	0.0203858024691358	0.009130658436213992	0.006468621399176954
2	31.88	0.01825360082304527	0.008976337448559671	0.005648148148148148
2	31.92	0.020722736625514403	0.010054012345679013	0.00591820987654321
2	31.96	0.018088991769547324	0.008852880658436214	0.005069444444444444
2	32.0	0.016795267489711933	0.00742798353909465	0.004701646090534979
2	32.04	0.01279835390946502	0.005126028806584362	0.0038631687242798355
2	32.08	0.015838477366255144	0.007654320987654321	0.004498456790123457
2	32.12	0.01352880658436214	0.00695216049382716	0.004007201646090535
2	32.160000000000004	0.025959362139917695	0.010424382716049382	0.009254115226337449
2	32.2	0.014310699588477365	0.00621656378600823	0.004940843621399177
2	32.24	0.01691872427983539	0.00804269547325103	0.005545267489711934
2	32.28	0.016507201646090534	0.008204732510288066	0.005115740740740741
2	32.32	0.016304012345679013	0.008212448559670783	0.005617283950617284
2	32.36	0.016766975308641976	0.00746141975308642	0.006540637860082304
2	32.4	0.014645061728395062	0.005771604938271605	0.006069958847736625
2	32.44	0.015357510288065843	0.005743312757201646	0.005877057613168724
2	32.480000000000004	0.014076646090534979	0.005601851851851852	0.005316358024691358
2	32.52	0.01420267489711934	0.006304012345679013	0.005105452674897119
2	32.56	0.012698045267489712	0.006476337448559671	0.0032921810699588477
2	32.6	0.015028292181069958	0.008477366255144033	0.002013888888888889
2	32.64	0.024027777777777776	0.012109053497942387	0.004794238683127572
2	32.68	0.01916409465020576	0.011962448559670782	0.0018955761316872429
2	32.72	0.021705246913580247	0.015275205761316872	0.002507716049382716
2	32.76	0.02188528806584362	0.016983024691358026	0.001095679012345679
2	32.8	0.02104423868312757	0.015779320987654322	0.0014454732510288065
2	32.84	0.02263374485596708	0.015761316872427985	0.0009902263374485596
2	32.88	0.024472736625514403	0.014053497942386832	0.0019110082304526748
2	32.92	0.02869598765432099	0.01691358024691358	0.002103909465020576
2	32.96	0.033464506172839505	0.017728909465020575	0.004899691358024692
2	33.0	0.03462448559670782	0.016558641975308642	0.006743827160493827
2	33.04	0.03914351851851852	0.01540380658436214	0.010776748971193415
2	33.08	0.03964506172839506	0.015367798353909464	0.01044238683127572
2	33.12	0.048176440329218105	0.01608539094650206	0.015084876543209877
2	33.160000000000004	0.037247942386831275	0.010480967078189301	0.012294238683127573
2	33.2	0.041949588477366254	0.011108539094650205	0.016869855967078188
2	33.24	0.04212705761316873	0.010704732510288065	0.01841820987654321
2	33.28	0.04188528806584362	0.01213991769547325	0.016988168724279835
2	33.32	0.03825874485596708	0.011823559670781893	0.014930555555555556
2	33.36	0.03718364197530864	0.012170781893004115	0.014632201646090534
2	33.4	0.03421553497942387	0.012762345679012346	0.012811213991769547
2	33.44	0.031286008230452675	0.012608024691358025	0.01098508230452675
2	33.480000000000004	0.03085133744855967	0.01415380658436214	0.010352366255144033
2	33.52	0.029933127572016462	0.015280349794238684	0.00904320987654321
2	33.56	0.030455246913580248	0.01618312757201646	0.00875
2	33.6	0.03664609053497942	0.01783179012345679	0.009915123456790123
2	33.64	0.02697530864197531	0.014794238683127571	0.005198045267489712
2	33.68	0.023266460905349794	0.010859053497942387	0.00455761316872428
2	33.72	0.02326388888888889	0.010030864197530864	0.004140946502057613
2	33.76	0.018649691358024693	0.006887860082304527	0.002852366255144033
2	33.8	0.019063786008230454	0.006895576131687243	0.00279320987654321
2	33.84	0.016391460905349795	0.005252057613168724	0.0023636831275720164
2	33.88	0.011363168724279836	0.0024408436213991767	0.0018724279835390946
2	33.92	0.0101440329218107	0.0022968106995884773	0.002204218106995885
2	33.96	0.008132716049382717	0.0020910493827160496	0.0020190329218106994
2	34.0	0.008425925925925925	0.0024897119341563785	0.001712962962962963
2	34.04	0.006208847736625514	0.0018492798353909464	0.0012319958847736626
2	34.08	0.01636059670781893	0.004876543209876543	0.0047067901234567906
2	34.12	0.004727366255144033	0.0017489711934156379	0.00010545267489711934
2	34.160000000000004	0.004534465020576132	0.0012397119341563787	0.0003935185185185185
2	34.2	0.0037988683127572016	0.0013940329218106995	0.00011059670781893004
2	34.24	0.005051440329218107	0.0015920781893004115	0.0017258230452674897
2	34.28	0.002978395061728395	0.0012731481481481483	0.00030092592592592595
2	34.32	0.00411522633744856	0.0013194444444444445	0.0009542181069958848
2	34.36	0.00301440329218107	0.00073559670781893	0.0006481481481481481
2	34.4	0.0015406378600823045	0.0005478395061728395	0.0003034979423868313
2	34.44	0.0019110082304526748	0.0005375514403292181	0.00023662551440329217
2	34.480000000000004	0.0016563786008230452	0.0006198559670781893	5.6584362139917696e-05
2	34.52	0.003299897119341564	0.0012294238683127573	0.0008333333333333334
2	34.56	0.011206275720164608	0.003279320987654321	0.003387345679012346
2	34.6	0.0030478395061728394	0.001484053497942387	0.00022376543209876544
2	34.64	0.0026337448559670784	0.001198559670781893	0.0001234567901234568
2	34.68	0.0038580246913580245	0.0014377572016460905	0.00028292181069958846
2	34.72	0.0013786008230452676	0.000625	0.0001954732510288066
2	34.76	0.0037962962962962963	0.0013297325102880658	0.0008281893004115226
2	34.800000000000004	0.0029603909465020575	0.0013863168724279834	0.0008281893004115226
2	34.84	0.0037885802469135805	0.0014017489711934156	0.0008667695473251029
2	34.88	0.0032690329218106997	0.00147119341563786	0.0008101851851851852
2	34.92	0.002337962962962963	0.0008487654320987654	0.0006018518518518519
2	34.96	0.0020730452674897117	0.000676440329218107	0.000720164609053498
2	35.0	0.001756687242798354	0.000470679012345679	0.0003780864197530864
2	35.04	0.013431069958847736	0.00319701646090535	0.0051105967078189304
2	35.08	0.0019007201646090534	0.0008230452674897119	0.0002803497942386831
2	35.12	0.00205761316872428	0.0009104938271604938	0.000676440329218107
2	35.160000000000004	0.002199074074074074	0.0010365226337448559	0.0004063786008230453
2	35.2	0.002854938271604938	0.00113940329218107	0.0010416666666666667
2	35.24	0.0027752057613168726	0.0012834362139917696	0.00014660493827160494
2	35.28	0.0032510288065843622	0.0013708847736625515	0.00015689300411522632
2	35.32	0.003904320987654321	0.0014866255144032922	8.74485596707819e-05
2	35.36	0.0068930041152263375	0.00305298353909465	0.00045781893004115225
2	35.4	0.008572530864197531	0.0038991769547325104	0.00015432098765432098
2	35.44	0.011363168724279836	0.005460390946502058	0.00014146090534979423
2	35.480000000000004	0.013009259259259259	0.006440329218106996	0.0003112139917695473
2	35.52	0.02116769547325103	0.008912037037037038	0.0035108024691358026
2	35.56	0.01330761316872428	0.007397119341563786	0.00023405349794238683
2	35.6	0.013143004115226337	0.008284465020576132	0.00018775720164609054
2	35.64	0.0138940329218107	0.008819444444444444	0.0005504115226337449
2	35.68	0.01352880658436214	0.009135802469135803	9.516460905349794e-05
2	35.72	0.013546810699588477	0.00945216049382716	0.0002932098765432099
2	35.76	0.01179269547325103	0.008248456790123457	0.00017232510288065845
2	35.800000000000004	0.010933641975308642	0.006738683127572017	0.0009696502057613169
2	35.84	0.009866255144032922	0.005640432098765432	0.0012088477366255144
2	35.88	0.009573045267489711	0.005015432098765432	0.00205761316872428
2	35.92	0.009200102880658437	0.004272119341563786	0.0024074074074074076
2	35.96	0.00808641975308642	0.003096707818930041	0.002741769547325103
2	36.0	0.016008230452674896	0.004909979423868313	0.006224279835390947
2	36.04	0.009616769547325103	0.004223251028806585	0.0033050411522633745
2	36.08	0.013626543209876543	0.0063400205761316875	0.004012345679012346
2	36.12	0.0158667695473251	0.008804012345679013	0.004315843621399177
2	36.160000000000004	0.020853909465020574	0.011121399176954733	0.005853909465020576
2	36.2	0.021579218106995885	0.01246656378600823	0.005925925925925926
2	36.24	0.02628343621399177	0.013981481481481482	0.007808641975308642
2	36.28	0.023958333333333335	0.013410493827160494	0.007271090534979424
2	36.32	0.02431327160493827	0.012271090534979424	0.00775977366255144
2	36.36	0.01948559670781893	0.00988425925925926	0.007211934156378601
2	36.4	0.020727880658436212	0.0101929012345679	0.007710905349794238
2	36.44	0.018878600823045266	0.010555555555555556	0.006231995884773663
2	36.480000000000004	0.03092335390946502	0.014158950617283951	0.010643004115226338
2	36.52	0.01944701646090535	0.010486111111111111	0.0059722222222222225
2	36.56	0.01885545267489712	0.009719650205761318	0.006327160493827161
2	36.6	0.019583333333333335	0.00867283950617284	0.007623456790123457
2	36.64	0.018374485596707818	0.007847222222222222	0.007595164609053498
2	36.68	0.02045781893004115	0.007739197530864198	0.008569958847736625
2	36.72	0.01835648148148148	0.006929012345679012	0.0077777777777777776
2	36.76	0.01904835390946502	0.006388888888888889	0.008335905349794238
2	36.800000000000004	0.014969135802469136	0.005455246913580247	0.006170267489711934
2	36.84	0.014945987654320987	0.005830761316872428	0.005429526748971194
2	36.88	0.011589506172839506	0.004393004115226338	0.004297839506172839
2	36.92	0.010498971193415639	0.004117798353909465	0.0032741769547325102
2	36.96	0.018840020576131686	0.006175411522633745	0.006746399176954732
2	37.0	0.0070756172839506176	0.0033204732510288067	0.0015457818930041153
2	37.04	0.00926440329218107	0.0038863168724279835	0.0032741769547325102
2	37.08	0.008027263374485597	0.0034670781893004115	0.0028369341563786008
2	37.12	0.0084130658436214	0.0033950617283950617	0.0028472222222222223
2	37.160000000000004	0.00654320987654321	0.0027623456790123457	0.0021604938271604936
2	37.2	0.0065817901234567905	0.002726337448559671	0.002373971193415638
2	37.24	0.005223765432098766	0.002373971193415638	0.0017283950617283952
2	37.28	0.00779320987654321	0.0023482510288065843	0.003382201646090535
2	37.32	0.00805298353909465	0.0015895061728395062	0.004079218106995885
2	37.36	0.009138374485596708	0.0017695473251028806	0.004796810699588478
2	37.4	0.008353909465020576	0.0016075102880658437	0.0042026748971193415
2	37.44	0.022399691358024693	0.0066743827160493825	0.009166666666666667
2	37.480000000000004	0.014832818930041153	0.005054012345679012	0.0053292181069958845
2	37.52	0.016152263374485595	0.00643775720164609	0.005213477366255144
2	37.56	0.016175411522633746	0.00735082304526749	0.004585905349794239
2	37.6	0.013400205761316872	0.005959362139917696	0.004254115226337449
2	37.64	0.01507201646090535	0.007325102880658436	0.005108024691358025
2	37.68	0.015236625514403293	0.00900462962962963	0.004529320987654321
2	37.72	0.018045267489711934	0.01154320987654321	0.004300411522633745
2	37.76	0.01747685185185185	0.011931584362139917	0.0037860082304526747
2	37.800000000000004	0.016733539094650206	0.011378600823045268	0.0035931069958847735
2	37.84	0.013986625514403292	0.010223765432098766	0.002854938271604938
2	37.88	0.01357253086419753	0.008958333333333334	0.0030375514403292183
2	37.92	0.020483539094650206	0.009621913580246914	0.006484053497942387
2	37.96	0.010645576131687243	0.00603395061728395	0.0029989711934156377
2	38.0	0.008004115226337448	0.004598765432098765	0.002235082304526749
2	38.04	0.008834876543209877	0.005141460905349794	0.002361111111111111
2	38.08	0.007026748971193416	0.004310699588477366	0.0017978395061728396
2	38.12	0.008569958847736625	0.005519547325102881	0.0013708847736625515
2	38.160000000000004	0.013027263374485596	0.007541152263374485	0.002698045267489712
2	38.2	0.013850308641975308	0.008287037037037037	0.002595164609053498
2	38.24	0.014696502057613168	0.009032921810699588	0.0031815843621399178
2	38.28	0.014619341563786008	0.008521090534979424	0.003389917695473251
2	38.32	0.016633230452674896	0.009241255144032921	0.004503600823045267
2	38.36	0.016422325102880657	0.008083847736625514	0.004642489711934156
2	38.4	0.02747170781893004	0.01081275720164609	0.009377572016460905
2	38.44	0.016093106995884773	0.0067772633744855966	0.005560699588477366
2	38.480000000000004	0.01459104938271605	0.006463477366255144	0.005048868312757202
2	38.52	0.01427469135802469	0.00665380658436214	0.004393004115226338
2	38.56	0.012993827160493828	0.007847222222222222	0.00279320987654321
2	38.6	0.013948045267489712	0.00941872427983539	0.0018698559670781894
2	38.64	0.01445216049382716	0.009315843621399178	0.002574588477366255
2	38.68	0.015789609053497942	0.009881687242798354	0.00352880658436214
2	38.72	0.015799897119341565	0.009809670781893005	0.0034465020576131687
2	38.76	0.01676440329218107	0.011018518518518518	0.0034182098765432097
2	38.800000000000004	0.013243312757201645	0.009897119341563785	0.0012988683127572015
2	38.84	0.016656378600823044	0.012445987654320988	0.002307098765432099
2	38.88	0.02686471193415638	0.015444958847736626	0.005913065843621399
2	38.92	0.022852366255144033	0.014845679012345679	0.004318415637860082
2	38.96	0.025455246913580247	0.015707304526748973	0.005138888888888889
2	39.0	0.028317901234567903	0.016391460905349795	0.00654320987654321
2	39.04	0.028338477366255145	0.016252572016460905	0.006175411522633745
2	39.08	0.028503086419753087	0.016170267489711933	0.006026234567901235
2	39.12	0.030439814814814815	0.015192901234567902	0.006689814814814815
2	39.160000000000004	0.028155864197530866	0.011787551440329218	0.006198559670781893
2	39.2	0.02805298353909465	0.009272119341563786	0.007391975308641975
2	39.24	0.02350051440329218	0.005828189300411523	0.006805555555555555
2	39.28	0.02495627572016461	0.00415895061728395	0.010100308641975309
2	39.32	0.022860082304526748	0.0030246913580246914	0.01018261316872428
2	39.36	0.03238940329218107	0.005483539094650206	0.015859053497942387
2	39.4	0.01833590534979424	0.0014146090534979425	0.010203189300411523
2	39.44	0.018613683127572018	0.001455761316872428	0.010658436213991769
2	39.480000000000004	0.014480452674897119	0.0008230452674897119	0.008328189300411522
2	39.52	0.015789609053497942	0.0014814814814814814	0.009097222222222222
2	39.56	0.01364454732510288	0.0012217078189300412	0.0075720164609053495
2	39.6	0.01087962962962963	0.0010879629629629629	0.005612139917695473
2	39.64	0.008878600823045268	0.0006790123456790123	0.004827674897119341
2	39.68	0.006039094650205762	0.00036522633744855967	0.0032741769547325102
2	39.72	0.008626543209876544	0.0012037037037037038	0.004184670781893004
2	39.76	0.00570216049382716	0.0009284979423868312	0.0027109053497942387
2	39.800000000000004	0.006720679012345679	0.0015329218106995884	0.002193930041152263
2	39.84	0.013256172839506173	0.003081275720164609	0.00463477366255144
2	39.88	0.004953703703703704	0.001301440329218107	0.0012345679012345679
2	39.92	0.0021733539094650205	0.0007947530864197531	0.000462962962962963
2	39.96	0.004117798353909465	0.001051954732510288	0.0015329218106995884
2	40.0	0.0015277777777777779	0.0003446502057613169	0.000684156378600823
2	40.04	0.002916666666666667	0.001008230452674897	0.0006815843621399177
2	40.08	0.0019084362139917695	0.0007381687242798354	0.0005169753086419753
2	40.12	0.0024691358024691358	0.0006121399176954733	0.00041923868312757203
2	40.160000000000004	0.0018852880658436213	0.00041923868312757203	0.0005375514403292181
2	40.2	0.0009053497942386831	8.487654320987654e-05	0.00010545267489711934
2	40.24	0.0007253086419753087	6.430041152263375e-05	0.00030606995884773663
2	40.28	0.0004603909465020576	2.3148148148148147e-05	0.00015174897119341564
2	40.32	0.010115740740740741	0.0026414609053497943	0.0035082304526748973
2	40.36	0.00046810699588477366	0.00019032921810699588	9.77366255144033e-05
2	40.4	0.0008667695473251029	0.0004089506172839506	0.00018775720164609054
2	40.44	0.0005246913580246914	0.00031635802469135804	0.0001080246913580247
2	40.480000000000004	0.0012319958847736626	0.00032407407407407406	0.00019290123456790122
2	40.52	0.0005041152263374485	0.00015689300411522632	3.3436213991769545e-05
2	40.56	0.0006558641975308642	0.00014146090534979423	0.00041923868312757203
2	40.6	0.0002803497942386831	0.00013117283950617284	2.5720164609053497e-05
2	40.64	0.0005066872427983539	9.77366255144033e-05	0.0003266460905349794
2	40.68	0.001324588477366255	9.259259259259259e-05	0.0010133744855967079
2	40.72	0.0007407407407407407	0.00016203703703703703	0.0004398148148148148
2	40.76	0.0012654320987654322	0.00022119341563786008	0.0005632716049382716
2	40.800000000000004	0.00915895061728395	0.002155349794238683	0.003523662551440329
2	40.84	0.0010828189300411523	0.0004989711934156379	0.00022119341563786008
2	40.88	0.00047582304526748974	0.00014146090534979423	0.00024434156378600825
2	40.92	0.0017901234567901235	0.0007973251028806584	0.0002880658436213992
2	40.96	0.001345164609053498	0.00025205761316872427	0.00014917695473251028
2	41.0	0.004436728395061728	0.0013348765432098766	0.0006893004115226338
2	41.04	0.005074588477366256	0.0014248971193415638	0.00019032921810699588
2	41.08	0.007656893004115226	0.002515432098765432	0.00038837448559670784
2	41.12	0.009387860082304527	0.0032458847736625517	0.00013631687242798355
2	41.160000000000004	0.010874485596707818	0.004701646090534979	0.00016975308641975308
2	41.2	0.012749485596707818	0.005848765432098765	7.716049382716049e-05
2	41.24	0.01172067901234568	0.006314300411522634	3.60082304526749e-05
2	41.28	0.020573559670781894	0.009138374485596708	0.003058127572016461
2	41.32	0.00956275720164609	0.005982510288065844	0.00010030864197530864
2	41.36	0.009531893004115227	0.00669238683127572	0.00017746913580246913
2	41.4	0.00879372427983539	0.007178497942386832	0.0003575102880658436
2	41.44	0.009729938271604939	0.00808641975308642	0.0006378600823045268
2	41.480000000000004	0.008775720164609053	0.008189300411522634	8.23045267489712e-05
2	41.52	0.009359567901234567	0.008145576131687243	0.00014660493827160494
2	41.56	0.010887345679012346	0.008161008230452675	0.0008179012345679012
2	41.6	0.012258230452674898	0.008626543209876544	0.0016358024691358025
2	41.64	0.012952674897119341	0.008132716049382717	0.0024794238683127573
2	41.68	0.011774691358024692	0.006332304526748971	0.0035776748971193414
2	41.72	0.013505658436213992	0.006077674897119341	0.005241769547325103
2	41.76	0.02186985596707819	0.007757201646090535	0.00930298353909465
2	41.800000000000004	0.015612139917695474	0.005120884773662552	0.008392489711934157
2	41.84	0.014804526748971194	0.004555041152263375	0.008724279835390947
2	41.88	0.017530864197530863	0.005030864197530864	0.009868827160493827
2	41.92	0.01541409465020576	0.004030349794238683	0.008742283950617285
2	41.96	0.01736625514403292	0.003930041152263374	0.00885030864197531
2	42.0	0.015625	0.002932098765432099	0.007551440329218107
2	42.04	0.01842335390946502	0.004161522633744856	0.0075025720164609054
2	42.08	0.01782664609053498	0.005295781893004115	0.005257201646090535
2	42.12	0.019228395061728396	0.006890432098765432	0.005727880658436214
2	42.160000000000004	0.020974794238683127	0.010164609053497942	0.005234053497942387
2	42.2	0.01964506172839506	0.012193930041152263	0.00418724279835391
2	42.24	0.03125771604938272	0.015805041152263374	0.009228395061728395
2	42.28	0.014876543209876544	0.009393004115226337	0.004094650205761317
2	42.32	0.014238683127572016	0.008659979423868312	0.0037988683127572016
2	42.36	0.011643518518518518	0.007816358024691357	0.0031378600823045266
2	42.4	0.013492798353909465	0.00996656378600823	0.0022145061728395064
2	42.44	0.012006172839506174	0.010012860082304526	0.0011265432098765433
2	42.480000000000004	0.013194444444444444	0.010771604938271605	0.0013323045267489711
2	42.52	0.01055812757201646	0.008924897119341564	0.0011419753086419754
2	42.56	0.010406378600823045	0.007690329218106996	0.0015457818930041153
2	42.6	0.006445473251028806	0.005414094650205761	0.0006404320987654321
2	42.64	0.007155349794238683	0.00558641975308642	0.00073559670781893
2	42.68	0.009398148148148149	0.00595679012345679	0.0022453703703703702
2	42.72	0.02474022633744856	0.010018004115226338	0.008148148148148147
2	42.76	0.01440329218106996	0.006270576131687243	0.005090020576131687
2	42.800000000000004	0.015329218106995885	0.007667181069958848	0.0052031893004115225
2	42.84	0.017199074074074075	0.009555041152263374	0.005313786008230453
2	42.88	0.013395061728395061	0.009724794238683127	0.0022402263374485597
2	42.92	0.013729423868312758	0.009681069958847736	0.0025668724279835392
2	42.96	0.014812242798353909	0.00753858024691358	0.004691358024691358
2	43.0	0.01823045267489712	0.008387345679012346	0.006293724279835391
2	43.04	0.015300925925925926	0.007659465020576132	0.004434156378600823
2	43.08	0.01492283950617284	0.008279320987654321	0.00360082304526749
2	43.12	0.013402777777777777	0.008333333333333333	0.0026414609053497943
2	43.160000000000004	0.013906893004115226	0.009544753086419753	0.002309670781893004
2	43.2	0.024660493827160495	0.013101851851851852	0.005792181069958848
2	43.24	0.015761316872427985	0.012242798353909465	0.0012448559670781892
2	43.28	0.018829732510288067	0.014876543209876544	0.002191358024691358
2	43.32	0.01947530864197531	0.016700102880658436	0.001463477366255144
2	43.36	0.023315329218106997	0.01886059670781893	0.00257201646090535
2	43.4	0.02444701646090535	0.01878858024691358	0.003125
2	43.44	0.02566358024691358	0.019567901234567902	0.0035468106995884775
2	43.480000000000004	0.024783950617283952	0.019423868312757202	0.0023148148148148147
2	43.52	0.028153292181069958	0.01923611111111111	0.0037988683127572016
2	43.56	0.025570987654320986	0.013888888888888888	0.0034979423868312758
2	43.6	0.02652006172839506	0.01095164609053498	0.0053395061728395065
2	43.64	0.02432098765432099	0.0074099794238683125	0.005264917695473251
2	43.68	0.03735082304526749	0.010159465020576132	0.010905349794238683
2	43.72	0.021309156378600824	0.0046502057613168725	0.0067541152263374486
2	43.76	0.02126028806584362	0.004534465020576132	0.008287037037037037
2	43.800000000000004	0.021021090534979425	0.003816872427983539	0.009040637860082305
2	43.84	0.017965534979423867	0.0028060699588477365	0.008034979423868313
2	43.88	0.016208847736625516	0.002232510288065844	0.007667181069958848
2	43.92	0.013487654320987655	0.0011496913580246913	0.00738425925925926
2	43.96	0.014441872427983539	0.0015972222222222223	0.008081275720164609
2	44.0	0.01135545267489712	0.0012165637860082304	0.006026234567901235
2	44.04	0.011638374485596709	0.0017258230452674897	0.006496913580246914
2	44.08	0.008323045267489712	0.0009465020576131687	0.005138888888888889
2	44.12	0.008207304526748971	0.0006738683127572016	0.005043724279835391
2	44.160000000000004	0.015185185185185185	0.002381687242798354	0.007217078189300411
2	44.2	0.0058461934156378605	0.0002314814814814815	0.0038786008230452676
2	44.24	0.005462962962962963	0.0001800411522633745	0.0034979423868312758
2	44.28	0.004313271604938272	0.00033950617283950616	0.002368827160493827
2	44.32	0.0024537037037037036	0.0003575102880658436	0.0014094650205761317
2	44.36	0.002088477366255144	0.0001594650205761317	0.0012551440329218106
2	44.4	0.0023945473251028807	0.00037037037037037035	0.0012191358024691357
2	44.44	0.002736625514403292	0.00030092592592592595	0.0013143004115226337
2	44.480000000000004	0.0034310699588477366	0.0008153292181069958	0.0015329218106995884
2	44.52	0.0022530864197530865	0.0008230452674897119	0.000668724279835391
2	44.56	0.002227366255144033	0.0007047325102880658	0.0007407407407407407
2	44.6	0.001926440329218107	0.0004655349794238683	0.0006507201646090535
2	44.64	0.013423353909465021	0.0033333333333333335	0.004606481481481481
2	44.68	0.001103395061728395	0.0003034979423868313	0.00047325102880658434
2	44.72	0.0011599794238683128	0.00016718106995884774	0.00048353909465020576
2	44.76	0.0012988683127572015	0.0003189300411522634	0.00022119341563786008
2	44.800000000000004	0.0007253086419753087	0.0002957818930041152	0.00016975308641975308
2	44.84	0.0013554526748971194	0.00042695473251028805	0.0002957818930041152
2	44.88	0.000941358024691358	0.0003034979423868313	0.00012602880658436213
2	44.92	0.0029578189300411522	0.000720164609053498	0.0009002057613168725
2	44.96	0.0031224279835390945	0.0008564814814814815	0.00013374485596707818
2	45.0	0.006111111111111111	0.0019110082304526748	0.00028549382716049385
2	45.04	0.007381687242798354	0.002255658436213992	0.00015174897119341564
2	45.08	0.009359567901234567	0.0034696502057613167	0.00015174897119341564
2	45.12	0.019022633744855966	0.0057536008230452676	0.003389917695473251
2	45.160000000000004	0.01114454732510288	0.004056069958847736	0.0001440329218106996
2	45.2	0.011738683127572017	0.004380144032921811	0.00015174897119341564
2	45.24	0.012001028806584362	0.0047299382716049386	0.0004963991769547325
2	45.28	0.01217335390946502	0.005588991769547325	0.0005864197530864197
2	45.32	0.012247942386831275	0.006983024691358025	0.0005889917695473251
2	45.36	0.012574588477366255	0.009002057613168725	0.0005375514403292181
2	45.4	0.010810185185185185	0.008868312757201647	0.00037037037037037035
2	45.44	0.0126440329218107	0.010511831275720165	0.0008539094650205761
2	45.480000000000004	0.009858539094650206	0.009128086419753087	0.00016975308641975308
2	45.52	0.01161522633744856	0.010210905349794238	0.00030864197530864197
2	45.56	0.009495884773662552	0.008608539094650206	0.00014660493827160494
2	45.6	0.022209362139917695	0.012345679012345678	0.004475308641975309
2	45.64	0.009809670781893005	0.007371399176954733	0.00010288065843621399
2	45.68	0.010488683127572016	0.007296810699588477	0.0004655349794238683
2	45.72	0.009305555555555555	0.006231995884773663	0.00018261316872427984
2	45.76	0.009922839506172839	0.006077674897119341	0.0010133744855967079
2	45.800000000000004	0.009881687242798354	0.005190329218106996	0.0011702674897119342
2	45.84	0.008582818930041152	0.005046296296296296	0.0008641975308641976
2	45.88	0.010565843621399177	0.005545267489711934	0.0020833333333333333
2	45.92	0.009112654320987654	0.004416152263374486	0.0028497942386831276
2	45.96	0.011286008230452674	0.004997427983539094	0.004020061728395061
2	46.0	0.008688271604938272	0.003117283950617284	0.00456275720164609
2	46.04	0.011592078189300411	0.003611111111111111	0.0058924897119341565
2	46.08	0.01919238683127572	0.005367798353909465	0.009164094650205762
2	46.12	0.010643004115226338	0.002232510288065844	0.006967592592592593
2	46.160000000000004	0.009750514403292181	0.0007381687242798354	0.007047325102880658
2	46.2	0.01287551440329218	0.002103909465020576	0.00845679012345679
2	46.24	0.012391975308641976	0.0018724279835390946	0.008145576131687243
2	46.28	0.013150720164609053	0.0018441358024691358	0.008150720164609054
2	46.32	0.014200102880658436	0.001772119341563786	0.007849794238683127
2	46.36	0.014205246913580247	0.0018364197530864198	0.00694701646090535
2	46.4	0.017044753086419753	0.00305298353909465	0.006584362139917695
2	46.44	0.015097736625514403	0.003006687242798354	0.005288065843621399
2	46.480000000000004	0.0169238683127572	0.0041332304526748975	0.005010288065843621
2	46.52	0.015156893004115227	0.005923353909465021	0.0024408436213991767
2	46.56	0.02849022633744856	0.010956790123456791	0.006550925925925926
2	46.6	0.017816358024691357	0.008958333333333334	0.0018852880658436213
2	46.64	0.019405864197530865	0.010987654320987654	0.001954732510288066
2	46.68	0.0158667695473251	0.00989454732510288	0.0008333333333333334
2	46.72	0.016358024691358025	0.009423868312757202	0.0011779835390946503
2	46.76	0.014704218106995884	0.008027263374485597	0.0015380658436213992
2	46.800000000000004	0.014747942386831275	0.0061342592592592594	0.0025823045267489714
2	46.84	0.015177469135802469	0.006507201646090535	0.002515432098765432
2	46.88	0.01838477366255144	0.007888374485596707	0.0024794238683127573
2	46.92	0.01958590534979424	0.00813014403292181	0.002551440329218107
2	46.96	0.01906635802469136	0.00868312757201646	0.0013297325102880658
2	47.0	0.020146604938271605	0.008917181069958847	0.0019393004115226338
2	47.04	0.028719135802469136	0.010830761316872427	0.005866769547325103
2	47.08	0.020625	0.008346193415637861	0.003515946502057613
2	47.12	0.019107510288065843	0.007782921810699588	0.003148148148148148
2	47.160000000000004	0.021026234567901234	0.009362139917695474	0.0037011316872427986
2	47.2	0.019189814814814816	0.009421296296296296	0.00220679012345679
2	47.24	0.019351851851851853	0.009393004115226337	0.0027829218106995885
2	47.28	0.018088991769547324	0.007716049382716049	0.003544238683127572
2	47.32	0.017618312757201646	0.007705761316872428	0.002916666666666667
2	47.36	0.019243827160493828	0.00842335390946502	0.0037602880658436214
2	47.4	0.01824074074074074	0.00881687242798354	0.003382201646090535
2	47.44	0.018464506172839505	0.009079218106995884	0.003263888888888889
2	47.480000000000004	0.01640432098765432	0.007595164609053498	0.003976337448559671
2	47.52	0.02550411522633745	0.010486111111111111	0.007224794238683128
2	47.56	0.012021604938271604	0.0063297325102880655	0.0022916666666666667
2	47.6	0.012404835390946502	0.006720679012345679	0.0027597736625514404
2	47.64	0.00974537037037037	0.005234053497942387	0.002816358024691358
2	47.68	0.009645061728395061	0.005738168724279835	0.002463991769547325
2	47.72	0.008942901234567901	0.005059156378600823	0.002780349794238683
2	47.76	0.009164094650205762	0.0056507201646090535	0.0021527777777777778
2	47.800000000000004	0.007744341563786008	0.0045473251028806585	0.001712962962962963
2	47.84	0.008873456790123456	0.0046733539094650205	0.002271090534979424
2	47.88	0.010218621399176954	0.0041563786008230455	0.0034516460905349793
2	47.92	0.009256687242798354	0.004140946502057613	0.002888374485596708
2	47.96	0.01015432098765432	0.003906893004115226	0.0036856995884773664
2	48.0	0.01762088477366255	0.005931069958847736	0.006440329218106996
2	48.04	0.008150720164609054	0.0018184156378600823	0.003742283950617284
2	48.08	0.009344135802469136	0.0029758230452674897	0.004724794238683128
2	48.120000000000005	0.012687757201646091	0.003883744855967078	0.006574074074074074
2	48.160000000000004	0.011507201646090535	0.003667695473251029	0.006069958847736625
2	48.2	0.013410493827160494	0.004423868312757201	0.006242283950617284
2	48.24	0.013472222222222222	0.004189814814814815	0.004755658436213991
2	48.28	0.017816358024691357	0.005805041152263374	0.004454732510288066
2	48.32	0.017204218106995885	0.005959362139917696	0.0025462962962962965
2	48.36	0.019323559670781892	0.006828703703703704	0.0022890946502057614
2	48.4	0.020650720164609053	0.007109053497942387	0.0021373456790123456
2	48.44	0.022752057613168723	0.007811213991769548	0.0026877572016460907
2	48.480000000000004	0.036126543209876544	0.012641460905349794	0.007371399176954733
2	48.52	0.023037551440329217	0.008896604938271605	0.002875514403292181
2	48.56	0.025138888888888888	0.009925411522633746	0.004457304526748971
2	48.6	0.02022633744855967	0.007677469135802469	0.005138888888888889
2	48.64	0.020511831275720163	0.007263374485596708	0.006779835390946502
2	48.68	0.015637860082304528	0.00636059670781893	0.0058693415637860085
2	48.72	0.015661008230452675	0.006831275720164609	0.006368312757201646
2	48.76	0.01481738683127572	0.006396604938271605	0.006175411522633745
2	48.800000000000004	0.018189300411522634	0.0071810699588477364	0.00753858024691358
2	48.84	0.016069958847736626	0.005979938271604938	0.007291666666666667
2	48.88	0.016738683127572016	0.0052597736625514405	0.00800925925925926
2	48.92	0.01617798353909465	0.004539609053497942	0.008125
2	48.96	0.028786008230452676	0.007965534979423868	0.01287551440329218
2	49.0	0.013765432098765433	0.002926954732510288	0.008068415637860083
2	49.04	0.012376543209876543	0.0034284979423868313	0.006280864197530864
2	49.08	0.012260802469135803	0.0025308641975308644	0.006774691358024692
2	49.120000000000005	0.00991769547325103	0.0015406378600823045	0.005342078189300411
2	49.160000000000004	0.01098508230452675	0.002258230452674897	0.005671296296296297
2	49.2	0.012463991769547326	0.0019161522633744856	0.007301954732510288
2	49.24	0.015200617283950618	0.002368827160493827	0.007998971193415638
2	49.28	0.014292695473251028	0.001293724279835391	0.007209362139917696
2	49.32	0.019254115226337448	0.0023251028806584363	0.008143004115226338
2	49.36	0.02358539094650206	0.0029243827160493827	0.00986111111111111
2	49.4	0.02928755144032922	0.0030889917695473253	0.013253600823045268
2	49.44	0.03950102880658436	0.006123971193415637	0.017703189300411523
2	49.480000000000004	0.02754372427983539	0.0023482510288065843	0.013438786008230452
2	49.52	0.02393775720164609	0.00231738683127572	0.01213477366255144
2	49.56	0.017343106995884774	0.0013940329218106995	0.009166666666666667
2	49.6	0.017541152263374486	0.0023482510288065843	0.00988940329218107
2	49.64	0.013765432098765433	0.0009902263374485596	0.009254115226337449
2	49.68	0.01666409465020576	0.002307098765432099	0.011193415637860082
2	49.72	0.01576388888888889	0.0014866255144032922	0.012224794238683128
2	49.76	0.01712962962962963	0.0023868312757201644	0.012916666666666667
2	49.800000000000004	0.019012345679012346	0.001903292181069959	0.014791666666666667
2	49.84	0.023284465020576132	0.0024691358024691358	0.01755658436213992
2	49.88	0.025913065843621397	0.00209619341563786	0.020020576131687243
2	49.92	0.04090534979423868	0.005622427983539095	0.027337962962962963
2	49.96	0.03245627572016461	0.00253858024691358	0.025756172839506174
2	50.0	0.03684670781893004	0.0034156378600823044	0.029032921810699587
2	50.04	0.03698816872427983	0.003441358024691358	0.028670267489711933
2	50.08	0.032399691358024695	0.003477366255144033	0.02501800411522634
2	50.120000000000005	0.03497685185185185	0.005393518518518519	0.025519547325102882
2	50.160000000000004	0.02921296296296296	0.004655349794238683	0.02190329218106996
2	50.2	0.03223251028806584	0.005648148148148148	0.02421553497942387
2	50.24	0.028459362139917694	0.005316358024691358	0.021401748971193416
2	50.28	0.03391718106995885	0.0077546296296296295	0.023279320987654322
2	50.32	0.036041666666666666	0.00889917695473251	0.023315329218106997
2	50.36	0.04378858024691358	0.011579218106995885	0.027168209876543208
2	50.4	0.05624485596707819	0.013881172839506174	0.03439043209876543
2	50.44	0.04778292181069959	0.01254372427983539	0.028881172839506173
2	50.480000000000004	0.044112654320987654	0.011772119341563785	0.025625
2	50.52	0.03979681069958848	0.011309156378600823	0.021283436213991768
2	50.56	0.03879372427983539	0.011748971193415638	0.015090020576131687
2	50.6	0.040465534979423866	0.011929012345679012	0.0125
2	50.64	0.046700102880658435	0.012615740740740742	0.01702932098765432
2	50.68	0.044603909465020575	0.010982510288065843	0.017762345679012345
2	50.72	0.05015946502057613	0.009791666666666667	0.021862139917695474
2	50.76	0.05768518518518519	0.01026491769547325	0.02715792181069959
2	50.800000000000004	0.06439557613168724	0.011136831275720165	0.029650205761316873
2	50.84	0.05985082304526749	0.008973765432098765	0.02803755144032922
2	50.88	0.07292438271604938	0.010401234567901235	0.035424382716049384
2	50.92	0.06108796296296296	0.007147633744855967	0.029184670781893005
2	50.96	0.06028292181069959	0.006350308641975309	0.02943672839506173
2	51.0	0.05217335390946502	0.004598765432098765	0.02826388888888889
2	51.04	0.049233539094650204	0.004758230452674897	0.029760802469135803
2	51.08	0.04793724279835391	0.004714506172839506	0.028209876543209878
2	51.120000000000005	0.043209876543209874	0.0028497942386831276	0.025627572016460907
2	51.160000000000004	0.041224279835390946	0.0029603909465020575	0.0228369341563786
2	51.2	0.03362397119341564	0.002626028806584362	0.017463991769547327
2	51.24	0.02996656378600823	0.0018209876543209876	0.01569701646090535
2	51.28	0.02551440329218107	0.0020087448559670783	0.012703189300411522
2	51.32	0.02415380658436214	0.0019238683127572017	0.011741255144032922
2	51.36	0.03126800411522634	0.003966049382716049	0.014907407407407407
2	51.4	0.022723765432098766	0.0012165637860082304	0.013554526748971193
2	51.44	0.02265946502057613	0.0011625514403292181	0.01532664609053498
2	51.480000000000004	0.02669238683127572	0.0012628600823045267	0.02031635802469136
2	51.52	0.029050925925925924	0.0008667695473251029	0.023096707818930043
2	51.56	0.02924125514403292	0.0005452674897119342	0.024606481481481483
2	51.6	0.03073559670781893	0.0004861111111111111	0.02631172839506173
2	51.64	0.02877314814814815	0.0008436213991769547	0.025280349794238682
2	51.68	0.03127314814814815	0.0006790123456790123	0.02753858024691358
2	51.72	0.02803755144032922	0.0006558641975308642	0.025815329218106996
2	51.76	0.02790895061728395	0.0002623456790123457	0.026141975308641974
2	51.800000000000004	0.022109053497942385	9.259259259259259e-05	0.021383744855967078
2	51.84	0.03189300411522634	0.002978395061728395	0.022970679012345677
2	51.88	0.016658950617283952	0.0006507201646090535	0.01488940329218107
2	51.92	0.01324074074074074	0.0006507201646090535	0.01172582304526749
2	51.96	0.009737654320987655	6.944444444444444e-05	0.008852880658436214
2	52.0	0.00948559670781893	0.00032407407407407406	0.007224794238683128
2	52.04	0.00867798353909465	0.0002623456790123457	0.006296296296296296
2	52.08	0.005910493827160494	0.00020576131687242798	0.004837962962962963
2	52.120000000000005	0.00680298353909465	0.00040380658436213994	0.004809670781893004
2	52.160000000000004	0.011167695473251029	0.00017746913580246913	0.00955246913580247
2	52.2	0.016738683127572016	0.0001440329218106996	0.013662551440329218
2	52.24	0.02121656378600823	0.00018518518518518518	0.01794753086419753
2	52.28	0.023973765432098764	0.0003909465020576132	0.019984567901234568
2	52.32	0.032271090534979424	0.002361111111111111	0.023477366255144034
2	52.36	0.024102366255144034	0.00031378600823045265	0.019987139917695473
2	52.4	0.02261059670781893	0.0005504115226337449	0.017497427983539093
2	52.44	0.02349537037037037	0.0013194444444444445	0.01580761316872428
2	52.480000000000004	0.022016460905349793	0.0021296296296296298	0.011602366255144034
2	52.52	0.02416409465020576	0.0031867283950617283	0.009897119341563785
2	52.56	0.024086934156378602	0.003955761316872428	0.007445987654320987
2	52.6	0.021838991769547324	0.004344135802469136	0.005177469135802469
2	52.64	0.02200360082304527	0.004693930041152264	0.004750514403292181
2	52.68	0.019025205761316874	0.004290123456790124	0.003287037037037037
2	52.72	0.022530864197530864	0.005465534979423869	0.00532664609053498
2	52.76	0.0251929012345679	0.006103395061728395	0.00768261316872428
2	52.800000000000004	0.03901748971193415	0.009987139917695472	0.01427469135802469
2	52.84	0.028881172839506173	0.006929012345679012	0.011646090534979423
2	52.88	0.03292438271604938	0.007867798353909465	0.014130658436213991
2	52.92	0.03179526748971193	0.006545781893004116	0.01501028806584362
2	52.96	0.03516975308641975	0.00625	0.017253086419753087
2	53.0	0.03343364197530864	0.005414094650205761	0.01558641975308642
2	53.04	0.03362397119341564	0.005066872427983539	0.014493312757201646
2	53.08	0.030141460905349794	0.0038117283950617285	0.012566872427983539
2	53.120000000000005	0.027204218106995883	0.0029758230452674897	0.011658950617283951
2	53.160000000000004	0.02479423868312757	0.0025051440329218106	0.011219135802469136
2	53.2	0.023873456790123457	0.0020781893004115227	0.012551440329218106
2	53.24	0.025313786008230452	0.0025565843621399176	0.014948559670781894
2	53.28	0.03021090534979424	0.004963991769547325	0.016198559670781893
2	53.32	0.016491769547325102	0.0028112139917695475	0.009665637860082305
2	53.36	0.013515946502057613	0.001890432098765432	0.009002057613168725
2	53.4	0.017911522633744854	0.00283179012345679	0.012281378600823045
2	53.44	0.0161059670781893	0.002042181069958848	0.011234567901234569
2	53.480000000000004	0.01675925925925926	0.002852366255144033	0.010352366255144033
2	53.52	0.015751028806584362	0.002119341563786008	0.010468106995884774
2	53.56	0.01806841563786008	0.0026054526748971194	0.011394032921810699
2	53.6	0.019030349794238684	0.002726337448559671	0.012402263374485597
2	53.64	0.01685185185185185	0.002777777777777778	0.010282921810699588
2	53.68	0.018065843621399177	0.003171296296296296	0.010470679012345678
2	53.72	0.01887088477366255	0.002726337448559671	0.011080246913580246
2	53.76	0.03424639917695473	0.006574074074074074	0.01727366255144033
2	53.800000000000004	0.025367798353909465	0.0031532921810699588	0.016417181069958847
2	53.84	0.03188271604938272	0.003953189300411522	0.02028292181069959
2	53.88	0.030516975308641975	0.0034156378600823044	0.020048868312757203
2	53.92	0.03227366255144033	0.003976337448559671	0.02000514403292181
2	53.96	0.035066872427983536	0.003559670781893004	0.022608024691358024
2	54.0	0.04121399176954733	0.004434156378600823	0.02577417695473251
2	54.04	0.040468106995884774	0.00334619341563786	0.025185185185185185
2	54.08	0.04083847736625514	0.0038503086419753086	0.023521090534979423
2	54.120000000000005	0.03863425925925926	0.0038425925925925928	0.021486625514403293
2	54.160000000000004	0.039555041152263375	0.0032613168724279834	0.022955246913580248
2	54.2	0.03963991769547325	0.0033924897119341564	0.023068415637860083
2	54.24	0.04445216049382716	0.005118312757201646	0.02496656378600823
2	54.28	0.03454475308641975	0.0025205761316872428	0.021846707818930042
2	54.32	0.030864197530864196	0.0018106995884773663	0.020588991769547326
2	54.36	0.029619341563786008	0.001859567901234568	0.019470164609053497
2	54.4	0.025468106995884775	0.0015046296296296296	0.017775205761316873
2	54.44	0.02445216049382716	0.0009079218106995885	0.017844650205761318
2	54.480000000000004	0.02137860082304527	0.0006224279835390946	0.016658950617283952
2	54.52	0.02350051440329218	0.0005272633744855968	0.017952674897119342
2	54.56	0.02274948559670782	0.0006327160493827161	0.015540123456790124
2	54.6	0.025913065843621397	0.002147633744855967	0.015475823045267489
2	54.64	0.026689814814814816	0.0030787037037037037	0.015789609053497942
2	54.68	0.028112139917695473	0.003924897119341564	0.016746399176954734
2	54.72	0.041936728395061726	0.0075823045267489715	0.02361111111111111
2	54.76	0.027934670781893003	0.004050925925925926	0.01899434156378601
2	54.800000000000004	0.029274691358024692	0.004254115226337449	0.021334876543209876
2	54.84	0.02743312757201646	0.0032896090534979424	0.021224279835390946
2	54.88	0.02796553497942387	0.002993827160493827	0.022551440329218107
2	54.92	0.024593621399176955	0.0016229423868312758	0.02094650205761317
2	54.96	0.02501800411522634	0.000925925925925926	0.022227366255144033
2	55.0	0.02053240740740741	0.000558127572016461	0.018359053497942385
2	55.04	0.01966820987654321	0.0011574074074074073	0.017554012345679014
2	55.08	0.015511831275720164	0.0007844650205761317	0.013912037037037037
2	55.120000000000005	0.016522633744855967	0.0018724279835390946	0.013405349794238684
2	55.160000000000004	0.01179269547325103	0.000779320987654321	0.010138888888888888
2	55.2	0.02621656378600823	0.005303497942386832	0.014819958847736625
2	55.24	0.013292181069958848	0.003094135802469136	0.007893518518518518
2	55.28	0.014189814814814815	0.003603395061728395	0.007497427983539095
2	55.32	0.013796296296296296	0.0039017489711934156	0.007029320987654321
2	55.36	0.011797839506172839	0.0032741769547325102	0.005787037037037037
2	55.4	0.012914094650205762	0.003559670781893004	0.007186213991769547
2	55.44	0.010457818930041152	0.0031352880658436213	0.005748456790123457
2	55.480000000000004	0.014385288065843622	0.003361625514403292	0.009068930041152263
2	55.52	0.017631172839506173	0.003675411522633745	0.011862139917695472
2	55.56	0.02172582304526749	0.004079218106995885	0.014642489711934156
2	55.6	0.021967592592592594	0.003374485596707819	0.015522119341563787
2	55.64	0.028850308641975308	0.0036188271604938272	0.021738683127572017
2	55.68	0.04295010288065844	0.0055941358024691355	0.02960905349794239
2	55.72	0.036041666666666666	0.0036085390946502057	0.027181069958847736
2	55.76	0.037870370370370374	0.0034825102880658436	0.02805812757201646
2	55.800000000000004	0.03837705761316872	0.0035108024691358026	0.027595164609053497
2	55.84	0.04155349794238683	0.0037114197530864197	0.0301929012345679
2	55.88	0.040339506172839504	0.004220679012345679	0.029637345679012345
2	55.92	0.04247170781893004	0.004722222222222222	0.03136574074074074
2	55.96	0.03931841563786008	0.005270061728395062	0.029040637860082305
2	56.0	0.041440329218106996	0.00646604938271605	0.030357510288065843
2	56.04	0.036401748971193415	0.007438271604938272	0.02579732510288066
2	56.08	0.03546039094650206	0.009372427983539095	0.022656893004115226
2	56.120000000000005	0.03292181069958848	0.010722736625514403	0.01838477366255144
2	56.160000000000004	0.049084362139917695	0.014729938271604938	0.025527263374485597
2	56.2	0.03959876543209877	0.011273148148148148	0.02368827160493827
2	56.24	0.04162551440329218	0.010686728395061728	0.024935699588477366
2	56.28	0.044372427983539096	0.010162037037037037	0.026445473251028806
2	56.32	0.04185185185185185	0.008454218106995886	0.02491769547325103
2	56.36	0.04562757201646091	0.00790380658436214	0.027330246913580245
2	56.4	0.042132201646090536	0.005689300411522634	0.0263940329218107
2	56.44	0.039830246913580246	0.0047196502057613166	0.02559670781893004
2	56.480000000000004	0.03378343621399177	0.004292695473251029	0.021054526748971195
2	56.52	0.032530864197530866	0.005185185185185185	0.02024434156378601
2	56.56	0.027620884773662552	0.004393004115226338	0.018050411522633744
2	56.6	0.027975823045267488	0.004405864197530864	0.019326131687242797
2	56.64	0.03061985596707819	0.005895061728395061	0.019074074074074073
2	56.68	0.019488168724279834	0.003081275720164609	0.013744855967078189
2	56.72	0.0180761316872428	0.003698559670781893	0.010987654320987654
2	56.76	0.018109567901234566	0.0023559670781893006	0.011944444444444445
2	56.800000000000004	0.020051440329218108	0.0009619341563786008	0.014943415637860082
2	56.84	0.020087448559670783	0.001301440329218107	0.014722222222222222
2	56.88	0.023240740740740742	0.003176440329218107	0.014758230452674896
2	56.92	0.020877057613168725	0.0038374485596707818	0.012602880658436214
2	56.96	0.02410493827160494	0.0077546296296296295	0.011280864197530865
2	57.0	0.01965020576131687	0.00797582304526749	0.007908950617283951
2	57.04	0.02113940329218107	0.01024948559670782	0.0073070987654320985
2	57.08	0.014503600823045268	0.007646604938271605	0.004459876543209876
2	57.120000000000005	0.029251543209876545	0.012348251028806585	0.009503600823045268
2	57.160000000000004	0.016895576131687243	0.00837962962962963	0.005486111111111111
2	57.2	0.019405864197530865	0.009287551440329217	0.005450102880658436
2	57.24	0.01820216049382716	0.009128086419753087	0.0036599794238683127
2	57.28	0.01972222222222222	0.010064300411522634	0.003140432098765432
2	57.32	0.018631687242798355	0.009349279835390946	0.0029243827160493827
2	57.36	0.014755658436213992	0.007137345679012345	0.00246141975308642
2	57.4	0.013878600823045267	0.005625	0.0027340534979423867
2	57.44	0.009976851851851851	0.003389917695473251	0.002602880658436214
2	57.480000000000004	0.009375	0.003891460905349794	0.002281378600823045
2	57.52	0.006965020576131687	0.0028060699588477365	0.0016255144032921811
2	57.56	0.007908950617283951	0.003191872427983539	0.0028112139917695475
2	57.6	0.015020576131687243	0.005054012345679012	0.005218621399176955
2	57.64	0.0055478395061728395	0.002109053497942387	0.002803497942386831
2	57.68	0.005841049382716049	0.0024948559670781895	0.002685185185185185
2	57.72	0.006080246913580247	0.002816358024691358	0.0019470164609053499
2	57.76	0.00662037037037037	0.003433641975308642	0.0022170781893004116
2	57.800000000000004	0.006304012345679013	0.0033436213991769547	0.00216820987654321
2	57.84	0.00809156378600823	0.0034747942386831277	0.0036574074074074074
2	57.88	0.008088991769547325	0.00319701646090535	0.004200102880658437
2	57.92	0.009372427983539095	0.003387345679012346	0.004799382716049383
2	57.96	0.006787551440329218	0.0025823045267489714	0.0036188271604938272
2	58.0	0.00871141975308642	0.0036728395061728395	0.003742283950617284
2	58.04	0.006023662551440329	0.0026286008230452674	0.002286522633744856
2	58.08	0.018078703703703704	0.005151748971193416	0.007044753086419753
2	58.120000000000005	0.0061059670781893	0.001954732510288066	0.002780349794238683
2	58.160000000000004	0.008148148148148147	0.0032458847736625517	0.0034182098765432097
2	58.2	0.0074794238683127574	0.0034953703703703705	0.002651748971193416
2	58.24	0.008081275720164609	0.004089506172839506	0.002595164609053498
2	58.28	0.009184670781893004	0.005239197530864197	0.0025025720164609053
2	58.32	0.010367798353909465	0.006977880658436214	0.002204218106995885
2	58.36	0.011522633744855968	0.008045267489711934	0.0023405349794238684
2	58.4	0.010257201646090536	0.007584876543209876	0.0018852880658436213
2	58.44	0.012615740740740742	0.008981481481481481	0.0022247942386831275
2	58.480000000000004	0.011718106995884773	0.008901748971193415	0.0014351851851851852
2	58.52	0.012641460905349794	0.009344135802469136	0.0011959876543209877
2	58.56	0.021144547325102882	0.01126028806584362	0.004531893004115227
2	58.6	0.011538065843621399	0.007983539094650206	0.0011136831275720164
2	58.64	0.012376543209876543	0.007332818930041152	0.0013605967078189301
2	58.68	0.013510802469135802	0.00698559670781893	0.0017155349794238683
2	58.72	0.011931584362139917	0.006046810699588477	0.0006558641975308642
2	58.76	0.013361625514403293	0.006121399176954733	0.0011008230452674897
2	58.800000000000004	0.011319444444444444	0.004601337448559671	0.0009207818930041152
2	58.84	0.011152263374485596	0.004086934156378601	0.0006610082304526749
2	58.88	0.010614711934156378	0.003284465020576132	0.0004886831275720165
2	58.92	0.009395576131687242	0.002471707818930041	0.0002314814814814815
2	58.96	0.009050925925925926	0.002412551440329218	0.0004938271604938272
2	59.0	0.008688271604938272	0.0018955761316872429	0.0006404320987654321
2	59.04	0.019845679012345678	0.005082304526748971	0.004830246913580247
2	59.08	0.007991255144032922	0.0014583333333333334	0.001008230452674897
2	59.120000000000005	0.007749485596707819	0.0017618312757201645	0.0005889917695473251
2	59.160000000000004	0.0074331275720164606	0.0018569958847736625	0.0004989711934156379
2	59.2	0.007327674897119342	0.001661522633744856	0.0006918724279835391
2	59.24	0.007055041152263374	0.0016872427983539095	0.0007484567901234568
2	59.28	0.006633230452674897	0.0012114197530864197	0.0007973251028806584
2	59.32	0.006818415637860082	0.0015997942386831276	0.0006352880658436214
2	59.36	0.006404320987654321	0.0013348765432098766	0.0004886831275720165
2	59.4	0.0075720164609053495	0.001882716049382716	0.0005658436213991769
2	59.44	0.006141975308641976	0.001610082304526749	5.915637860082304e-05
2	59.480000000000004	0.008497942386831275	0.002029320987654321	0.0005709876543209877
2	59.52	0.016226851851851853	0.004184670781893004	0.002824074074074074
2	59.56	0.009241255144032921	0.002471707818930041	0.00012088477366255144
2	59.6	0.008397633744855967	0.001756687242798354	0.00016718106995884774
2	59.64	0.01061985596707819	0.0020910493827160496	0.0010108024691358026
2	59.68	0.009886831275720164	0.0019007201646090534	0.0009027777777777777
2	59.72	0.01147119341563786	0.0021887860082304526	0.0016975308641975309
2	59.76	0.009704218106995885	0.0015534979423868314	0.0014994855967078188
2	59.800000000000004	0.011149691358024691	0.001669238683127572	0.0019675925925925924
2	59.84	0.013091563786008231	0.0014789094650205761	0.003603395061728395
2	59.88	0.013305041152263374	0.0013914609053497942	0.003883744855967078
2	59.92	0.01425925925925926	0.0013297325102880658	0.004989711934156379
2	59.96	0.012001028806584362	0.0013040123456790123	0.0038503086419753086
2	60.0	0.02171553497942387	0.0035776748971193414	0.007813786008230452
2	60.04	0.010385802469135803	0.0012525720164609053	0.0033281893004115225
2	60.08	0.011484053497942386	0.001448045267489712	0.003485082304526749
2	60.120000000000005	0.011424897119341564	0.0009593621399176954	0.00441358024691358
2	60.160000000000004	0.012088477366255145	0.0010390946502057614	0.005048868312757202
2	60.2	0.009405864197530865	0.0006147119341563787	0.004717078189300412
2	60.24	0.012209362139917695	0.0008873456790123457	0.006669238683127572
2	60.28	0.01150462962962963	0.00051440329218107	0.007085905349794239
2	60.32	0.01331275720164609	0.00046810699588477366	0.008575102880658436
2	60.36	0.013199588477366256	0.0006172839506172839	0.008832304526748972
2	60.4	0.013495370370370371	0.0003420781893004115	0.009416152263374486
2	60.44	0.015308641975308642	0.0005967078189300411	0.010082304526748971
2	60.480000000000004	0.023726851851851853	0.0026440329218106995	0.013400205761316872
2	60.52	0.013909465020576132	0.0006738683127572016	0.009645061728395061
2	60.56	0.010709876543209877	0.00032407407407407406	0.007435699588477366
2	60.6	0.010372942386831275	0.000558127572016461	0.006453189300411523
2	60.64	0.006455761316872428	5.401234567901235e-05	0.004611625514403292
2	60.68	0.0060648148148148145	0.00032407407407407406	0.004233539094650206
2	60.72	0.005457818930041152	9.002057613168725e-05	0.004110082304526749
2	60.76	0.0071913580246913585	0.00045781893004115225	0.004555041152263375
2	60.800000000000004	0.004544753086419753	0.00010288065843621399	0.0032304526748971195
2	60.84	0.004223251028806585	0.0003420781893004115	0.0023533950617283953
2	60.88	0.003544238683127572	0.00013631687242798355	0.0019958847736625514
2	60.92	0.0020550411522633743	6.944444444444444e-05	0.0011085390946502058
2	60.96	0.01283179012345679	0.0023353909465020574	0.005128600823045268
2	61.0	0.0017386831275720165	0.0001646090534979424	0.0003755144032921811
2	61.04	0.0024459876543209877	0.00021347736625514403	0.001448045267489712
2	61.08	0.0018415637860082303	0.00022376543209876544	0.0009233539094650206
2	61.120000000000005	0.0019753086419753087	0.00014660493827160494	0.0010699588477366254
2	61.160000000000004	0.001617798353909465	0.00013374485596707818	0.00025977366255144034
2	61.2	0.0025771604938271604	0.00023405349794238683	0.0011265432098765433
2	61.24	0.0021116255144032923	0.00040123456790123454	0.0005324074074074074
2	61.28	0.0016975308641975309	0.0004552469135802469	0.00043467078189300413
2	61.32	0.0017103909465020577	0.00038837448559670784	0.00020318930041152264
2	61.36	0.00176440329218107	0.00019804526748971193	0.0005324074074074074
2	61.4	0.0021810699588477368	0.0004552469135802469	0.00037294238683127575
2	61.44	0.012268518518518519	0.0023996913580246913	0.004506172839506173
2	61.480000000000004	0.0011419753086419754	0.00011316872427983539	0.0003034979423868313
2	61.52	0.0008616255144032922	0.00013117283950617284	0.00027520576131687244
2	61.56	0.0016486625514403291	0.0002546296296296296	0.00048353909465020576
2	61.6	0.0027829218106995885	0.0005555555555555556	0.00022376543209876544
2	61.64	0.004614197530864198	0.0009053497942386831	0.0007638888888888889
2	61.68	0.004578189300411523	0.0010030864197530865	0.00011059670781893004
2	61.72	0.005985082304526749	0.0010853909465020576	0.0003369341563786008
2	61.76	0.0063400205761316875	0.0012319958847736626	0.00018518518518518518
2	61.800000000000004	0.007507716049382716	0.0014814814814814814	0.0007047325102880658
2	61.84	0.007124485596707819	0.0014866255144032922	0.0003935185185185185
2	61.88	0.007399691358024691	0.0015869341563786007	0.0005169753086419753
2	61.92	0.0154809670781893	0.0037242798353909466	0.003433641975308642
2	61.96	0.007209362139917696	0.0017746913580246914	0.00025205761316872427
2	62.0	0.007939814814814814	0.0018878600823045268	0.0005941358024691358
2	62.04	0.007813786008230452	0.002029320987654321	0.0003112139917695473
2	62.08	0.008382201646090536	0.0023122427983539094	0.0002957818930041152
2	62.120000000000005	0.0076851851851851855	0.0021630658436213993	0.00011831275720164609
2	62.160000000000004	0.00948559670781893	0.002875514403292181	0.00034722222222222224
2	62.2	0.008006687242798355	0.002271090534979424	0.00029063786008230453
2	62.24	0.008315329218106996	0.002564300411522634	0.0002546296296296296
2	62.28	0.006918724279835391	0.0020550411522633743	0.00013117283950617284
2	62.32	0.007399691358024691	0.0019187242798353909	0.00037037037037037035
2	62.36	0.0062037037037037035	0.0015612139917695472	0.00030092592592592595
2	62.4	0.01733796296296296	0.0039943415637860085	0.0050643004115226336
2	62.440000000000005	0.004112654320987654	0.0010828189300411523	0.0003909465020576132
2	62.480000000000004	0.0030041152263374487	0.0008873456790123457	0.00016975308641975308
2	62.52	0.002361111111111111	0.0005529835390946502	0.0001800411522633745
2	62.56	0.0020318930041152263	0.00047582304526748974	0.00030092592592592595
2	62.6	0.0014891975308641975	0.00011831275720164609	0.0005092592592592592
2	62.64	0.001000514403292181	0.00018261316872427984	0.0002469135802469136
2	62.68	0.0009516460905349795	6.687242798353909e-05	0.0004886831275720165
2	62.72	0.0005941358024691358	3.08641975308642e-05	6.687242798353909e-05
2	62.76	0.0004912551440329218	2.8292181069958848e-05	0.0001234567901234568
2	62.800000000000004	0.0004938271604938272	6.17283950617284e-05	0.00015689300411522632
2	62.84	0.00048353909465020576	0.00019290123456790122	0.00012088477366255144
2	62.88	0.007116769547325103	0.0015972222222222223	0.0023919753086419754
2	62.92	0.0013863168724279834	0.0001286008230452675	0.0002957818930041152
2	62.96	0.001779835390946502	0.00010545267489711934	0.0006044238683127572
2	63.0	0.002646604938271605	0.0001234567901234568	0.0009799382716049383
2	63.04	0.006370884773662552	0.0001954732510288066	0.003487654320987654
2	63.08	0.006442901234567902	0.0001080246913580247	0.0034902263374485595
2	63.120000000000005	0.0079809670781893	0.0005401234567901234	0.004431584362139918
2	63.160000000000004	0.006396604938271605	0.00015689300411522632	0.003958333333333334
2	63.2	0.00613940329218107	0.0008384773662551441	0.003757716049382716
2	63.24	0.00440843621399177	0.0004809670781893004	0.0030632716049382716
2	63.28	0.007276234567901234	0.0008127572016460906	0.004161522633744856
2	63.32	0.008585390946502057	0.0003523662551440329	0.004354423868312757
2	63.36	0.020200617283950617	0.002536008230452675	0.009922839506172839
2	63.4	0.011417181069958848	0.00010545267489711934	0.006823559670781893
2	63.440000000000005	0.014356995884773663	0.0006455761316872428	0.007078189300411522
2	63.480000000000004	0.01675411522633745	0.0012114197530864197	0.007641460905349794
2	63.52	0.019992283950617282	0.0015509259259259259	0.00842335390946502
2	63.56	0.025339506172839508	0.0028652263374485598	0.010635288065843622
2	63.6	0.026141975308641974	0.0035313786008230453	0.010694444444444444
2	63.64	0.028659979423868314	0.004107510288065844	0.010967078189300412
2	63.68	0.02960648148148148	0.004598765432098765	0.010102880658436213
2	63.72	0.034086934156378604	0.006149691358024691	0.01098508230452675
2	63.76	0.03269804526748971	0.007199074074074074	0.009338991769547325
2	63.800000000000004	0.035977366255144035	0.008832304526748972	0.011715534979423868
2	63.84	0.04195216049382716	0.013076131687242799	0.013276748971193415
2	63.88	0.0354320987654321	0.013341049382716049	0.010763888888888889
2	63.92	0.033248456790123455	0.01353395061728395	0.010401234567901235
2	63.96	0.03447530864197531	0.014377572016460905	0.0110570987654321
2	64.0	0.03390946502057613	0.014526748971193416	0.010460390946502057
2	64.04	0.034987139917695476	0.014526748971193416	0.009318415637860082
2	64.08	0.036746399176954735	0.014472736625514404	0.008629115226337448
2	64.12	0.03489711934156379	0.013055555555555556	0.007227366255144033
2	64.16	0.03709619341563786	0.01346707818930041	0.008343621399176954
2	64.2	0.03340020576131687	0.011226851851851852	0.006977880658436214
2	64.24	0.03481481481481481	0.011898148148148149	0.008325617283950617
2	64.28	0.03155349794238683	0.010943930041152263	0.006975308641975308
2	64.32000000000001	0.04112139917695473	0.01430812757201646	0.011396604938271606
2	64.36	0.027890946502057614	0.010941358024691358	0.0053060699588477365
2	64.4	0.028752572016460906	0.012265946502057614	0.005591563786008231
2	64.44	0.025136316872427983	0.010758744855967077	0.003564814814814815
2	64.48	0.02456275720164609	0.009711934156378601	0.003996913580246913
2	64.52	0.021597222222222223	0.008132716049382717	0.002991255144032922
2	64.56	0.01984053497942387	0.007250514403292181	0.002330246913580247
2	64.6	0.018881172839506175	0.007276234567901234	0.0016949588477366256
2	64.64	0.017199074074074075	0.00662037037037037	0.0020113168724279836
2	64.68	0.019987139917695473	0.00800925925925926	0.003258744855967078
2	64.72	0.019529320987654322	0.007489711934156379	0.0030092592592592593
2	64.76	0.023405349794238684	0.008742283950617285	0.004647633744855967
2	64.8	0.03300411522633745	0.011340020576131687	0.008842592592592593
2	64.84	0.026640946502057613	0.008888888888888889	0.007276234567901234
2	64.88	0.023137860082304527	0.0073636831275720165	0.005815329218106996
2	64.92	0.025231481481481483	0.00819701646090535	0.0069624485596707815
2	64.96000000000001	0.021689814814814815	0.007726337448559671	0.004534465020576132
2	65.0	0.022443415637860082	0.0088940329218107	0.004534465020576132
2	65.04	0.018693415637860082	0.006810699588477367	0.0034799382716049383
2	65.08	0.02015432098765432	0.006661522633744856	0.004791666666666666
2	65.12	0.02123971193415638	0.007574588477366255	0.005354938271604938
2	65.16	0.021877572016460907	0.007659465020576132	0.00514917695473251
2	65.2	0.022968106995884773	0.007993827160493827	0.005946502057613169
2	65.24	0.02188528806584362	0.006885288065843621	0.006370884773662552
2	65.28	0.0322119341563786	0.010444958847736625	0.010679012345679013
2	65.32000000000001	0.018438786008230453	0.005462962962962963	0.0052366255144032925
2	65.36	0.016517489711934157	0.006116255144032922	0.004678497942386831
2	65.4	0.013130144032921811	0.0052031893004115225	0.0033153292181069957
2	65.44	0.0125	0.0060416666666666665	0.003171296296296296
2	65.48	0.008276748971193416	0.004140946502057613	0.002006172839506173
2	65.52	0.009179526748971193	0.004395576131687243	0.0025694444444444445
2	65.56	0.012188786008230453	0.005210905349794239	0.002685185185185185
2	65.6	0.015516975308641975	0.007530864197530864	0.0026054526748971194
2	65.64	0.018341049382716048	0.009279835390946503	0.0027391975308641977
2	65.68	0.018621399176954732	0.00978909465020576	0.0020344650205761316
2	65.72	0.020370370370370372	0.011340020576131687	0.0015252057613168724
2	65.76	0.030141460905349794	0.01426954732510288	0.004943415637860082
2	65.8	0.023675411522633746	0.014241255144032922	0.00030092592592592595
2	65.84	0.02374485596707819	0.014038065843621399	0.000529835390946502
2	65.88	0.023623971193415638	0.013647119341563785	0.0009362139917695473
2	65.92	0.022651748971193417	0.012685185185185185	0.0007587448559670781
2	65.96000000000001	0.025316358024691357	0.015167181069958848	0.00125
2	66.0	0.023536522633744856	0.013845164609053499	0.0009722222222222222
2	66.04	0.023858024691358025	0.012934670781893004	0.001977880658436214
2	66.08	0.021080246913580247	0.010552983539094651	0.0019470164609053499
2	66.12	0.019050925925925926	0.009210390946502058	0.0017772633744855967
2	66.16	0.02172067901234568	0.01164866255144033	0.001882716049382716
2	66.2	0.024017489711934157	0.012330246913580247	0.002919238683127572
2	66.24	0.0383179012345679	0.01657664609053498	0.008518518518518519
2	66.28	0.025558127572016462	0.012078189300411523	0.0039943415637860085
2	66.32000000000001	0.026702674897119343	0.01136059670781893	0.0051568930041152265
2	66.36	0.022152777777777778	0.010069444444444445	0.003171296296296296
2	66.4	0.022636316872427984	0.009521604938271606	0.0036085390946502057
2	66.44	0.022142489711934155	0.00811471193415638	0.00456275720164609
2	66.48	0.023045267489711935	0.007196502057613169	0.0053060699588477365
2	66.52	0.02070216049382716	0.005925925925925926	0.004606481481481481
2	66.56	0.023693415637860083	0.006080246913580247	0.006141975308641976
2	66.6	0.0277417695473251	0.007188786008230453	0.008227880658436213
2	66.64	0.029472736625514404	0.007998971193415638	0.00871141975308642
2	66.68	0.029768518518518517	0.0070190329218106995	0.010059156378600822
2	66.72	0.03827417695473251	0.009403292181069958	0.01338477366255144
2	66.76	0.030568415637860082	0.008001543209876543	0.011319444444444444
2	66.8	0.02939814814814815	0.008739711934156378	0.011152263374485596
2	66.84	0.03537808641975309	0.01133230452674897	0.014632201646090534
2	66.88	0.03623456790123457	0.011440329218106995	0.015501543209876543
2	66.92	0.039128086419753086	0.012451131687242798	0.017651748971193416
2	66.96000000000001	0.03607510288065843	0.010640432098765432	0.016592078189300412
2	67.0	0.03811213991769547	0.011965020576131687	0.017080761316872427
2	67.04	0.03835133744855967	0.011561213991769547	0.017319958847736624
2	67.08	0.04095164609053498	0.012968106995884774	0.018963477366255144
2	67.12	0.040596707818930045	0.012582304526748972	0.019349279835390948
2	67.16	0.04015174897119342	0.01271604938271605	0.019436728395061727
2	67.2	0.0511522633744856	0.015061728395061728	0.024256687242798353
2	67.24	0.035066872427983536	0.010691872427983539	0.016337448559670783
2	67.28	0.03455246913580247	0.010614711934156378	0.01633230452674897
2	67.32000000000001	0.027929526748971194	0.008248456790123457	0.012906378600823045
2	67.36	0.026517489711934156	0.007373971193415638	0.013022119341563786
2	67.4	0.021633230452674897	0.005406378600823045	0.010884773662551441
2	67.44	0.02165380658436214	0.005262345679012345	0.011597222222222222
2	67.48	0.017569444444444443	0.003698559670781893	0.00956275720164609
2	67.52	0.01710133744855967	0.004488168724279836	0.00852880658436214
2	67.56	0.014835390946502058	0.0040637860082304526	0.006923868312757202
2	67.6	0.014097222222222223	0.003299897119341564	0.006748971193415638
2	67.64	0.012132201646090536	0.0026929012345679013	0.005519547325102881
2	67.68	0.02550925925925926	0.007114197530864197	0.01003343621399177
2	67.72	0.01143261316872428	0.0037705761316872426	0.004657921810699589
2	67.76	0.009338991769547325	0.0029526748971193417	0.004076646090534979
2	67.8	0.011682098765432098	0.003755144032921811	0.005640432098765432
2	67.84	0.010141460905349795	0.002597736625514403	0.006152263374485597
2	67.88	0.012613168724279835	0.002685185185185185	0.008361625514403292
2	67.92	0.011051954732510288	0.0015895061728395062	0.007929526748971193
2	67.96000000000001	0.01313528806584362	0.0021270576131687245	0.008896604938271605
2	68.0	0.010563271604938272	0.0010828189300411523	0.007888374485596707
2	68.04	0.012073045267489712	0.0015766460905349794	0.008590534979423869
2	68.08	0.01025977366255144	0.001455761316872428	0.0073868312757201645
2	68.12	0.013369341563786009	0.0036342592592592594	0.008245884773662551
2	68.16	0.025401234567901235	0.008752572016460906	0.011311728395061728
2	68.2	0.019819958847736626	0.010318930041152263	0.007271090534979424
2	68.24	0.024086934156378602	0.015069444444444444	0.00602880658436214
2	68.28	0.023706275720164607	0.016494341563786007	0.0038786008230452676
2	68.32000000000001	0.02753858024691358	0.019189814814814816	0.003755144032921811
2	68.36	0.027474279835390948	0.017420267489711934	0.004665637860082304
2	68.4	0.030959362139917696	0.017160493827160495	0.0065252057613168725
2	68.44	0.028389917695473253	0.016237139917695473	0.00485082304526749
2	68.48	0.03188271604938272	0.017319958847736624	0.006206275720164609
2	68.52	0.03121656378600823	0.017741769547325103	0.005228909465020576
2	68.56	0.03425668724279835	0.019776234567901233	0.006013374485596708
2	68.60000000000001	0.02957561728395062	0.018215020576131686	0.004760802469135803
2	68.64	0.0399511316872428	0.02080761316872428	0.009326131687242799
2	68.68	0.02641718106995885	0.016280864197530866	0.004272119341563786
2	68.72	0.023523662551440328	0.01375	0.0037911522633744857
2	68.76	0.02080761316872428	0.010684156378600823	0.004349279835390947
2	68.8	0.015529835390946501	0.007299382716049383	0.003359053497942387
2	68.84	0.014423868312757201	0.006658950617283951	0.0031069958847736627
2	68.88	0.013186728395061728	0.006990740740740741	0.002281378600823045
2	68.92	0.013438786008230452	0.007425411522633745	0.001808127572016461
2	68.96000000000001	0.011049382716049383	0.006044238683127572	0.0022890946502057614
2	69.0	0.012003600823045267	0.006123971193415637	0.0028420781893004113
2	69.04	0.00907664609053498	0.004097222222222223	0.003397633744855967
2	69.08	0.00907664609053498	0.003755144032921811	0.003662551440329218
2	69.12	0.016959876543209875	0.006414609053497942	0.006198559670781893
2	69.16	0.006170267489711934	0.002852366255144033	0.0024074074074074076
2	69.2	0.004297839506172839	0.00102880658436214	0.002145061728395062
2	69.24	0.005516975308641975	0.002677469135802469	0.00169238683127572
2	69.28	0.004768518518518518	0.002037037037037037	0.0015766460905349794
2	69.32000000000001	0.0032767489711934155	0.0008436213991769547	0.0009722222222222222
2	69.36	0.004830246913580247	0.0011368312757201646	0.0013477366255144033
2	69.4	0.0027983539094650206	0.00034722222222222224	0.0006327160493827161
2	69.44	0.0049151234567901235	0.001720679012345679	0.0012782921810699588
2	69.48	0.0036419753086419752	0.0019804526748971193	0.00046810699588477366
2	69.52	0.005344650205761317	0.0035545267489711934	0.0009902263374485596
2	69.56	0.0019958847736625514	0.0015432098765432098	7.20164609053498e-05
2	69.60000000000001	0.013649691358024692	0.0045010288065843625	0.004148662551440329
2	69.64	0.003500514403292181	0.00084619341563786	0.00038065843621399177
2	69.68	0.008742283950617285	0.002044753086419753	0.0017463991769547326
2	69.72	0.012006172839506174	0.002476851851851852	0.0013400205761316872
2	69.76	0.01517232510288066	0.0026131687242798352	0.0014300411522633744
2	69.8	0.016849279835390946	0.0018569958847736625	0.0010339506172839506
2	69.84	0.01860082304526749	0.002139917695473251	0.0009233539094650206
2	69.88	0.021424897119341563	0.0030246913580246914	0.0009336419753086419
2	69.92	0.020120884773662553	0.0027314814814814814	0.0004063786008230453
2	69.96000000000001	0.02113940329218107	0.0036136831275720167	0.0009799382716049383
2	70.0	0.020622427983539096	0.004174382716049383	0.0009722222222222222
2	70.04	0.019598765432098767	0.005460390946502058	0.0015200617283950618
2	70.08	0.023562242798353908	0.006625514403292181	0.004552469135802469
2	70.12	0.011082818930041153	0.0034825102880658436	0.0015715020576131688
2	70.16	0.009393004115226337	0.002808641975308642	0.0018698559670781894
2	70.2	0.010095164609053497	0.003258744855967078	0.002119341563786008
2	70.24	0.007872942386831276	0.002456275720164609	0.001705246913580247
2	70.28	0.006355452674897119	0.0018441358024691358	0.001345164609053498
2	70.32000000000001	0.00694701646090535	0.0026208847736625515	0.0011342592592592593
2	70.36	0.0023148148148148147	0.0010545267489711935	9.259259259259259e-05
2	70.4	0.0035030864197530863	0.0015689300411522633	0.00014917695473251028
2	70.44	0.0021862139917695473	0.0006275720164609053	9.002057613168725e-05
2	70.48	0.0037165637860082303	0.001301440329218107	0.0006198559670781893
2	70.52	0.0027391975308641977	0.000830761316872428	0.00073559670781893
2	70.56	0.014652777777777778	0.00448559670781893	0.0039017489711934156
2	70.60000000000001	0.003374485596707819	0.0009182098765432099	0.0007638888888888889
2	70.64	0.005838477366255144	0.002013888888888889	0.0003420781893004115
2	70.68	0.0073173868312757205	0.0026697530864197533	0.00019290123456790122
2	70.72	0.009521604938271606	0.003742283950617284	0.0005684156378600823
2	70.76	0.008222736625514404	0.0035210905349794238	0.0007150205761316872
2	70.8	0.006219135802469136	0.0026800411522633744	0.0004295267489711934
2	70.84	0.00466820987654321	0.0020833333333333333	0.00045781893004115225
2	70.88	0.00283179012345679	0.0008359053497942387	0.00025205761316872427
2	70.92	0.004076646090534979	0.0014351851851851852	0.0011831275720164609
2	70.96000000000001	0.002368827160493827	0.001044238683127572	0.0005015432098765432
2	71.0	0.003485082304526749	0.0012037037037037038	0.001617798353909465
2	71.04	0.012600308641975309	0.003912037037037037	0.004295267489711934
2	71.08	0.002229938271604938	0.0007098765432098765	0.0007921810699588477
2	71.12	0.0024434156378600825	0.0006044238683127572	0.0011805555555555556
2	71.16	0.003976337448559671	0.0004501028806584362	0.0024819958847736626
2	71.2	0.003922325102880659	0.00043724279835390947	0.0025180041152263375
2	71.24	0.006733539094650205	0.0024074074074074076	0.003065843621399177
2	71.28	0.007790637860082304	0.0031069958847736627	0.0032381687242798354
2	71.32000000000001	0.006818415637860082	0.0031944444444444446	0.0029449588477366254
2	71.36	0.00547582304526749	0.001970164609053498	0.002698045267489712
2	71.4	0.003449074074074074	0.0019212962962962964	0.0012834362139917696
2	71.44	0.005313786008230453	0.002651748971193416	0.0013991769547325103
2	71.48	0.005591563786008231	0.0024074074074074076	0.0003420781893004115
2	71.52	0.0208179012345679	0.006646090534979424	0.004768518518518518
2	71.56	0.013343621399176955	0.0046502057613168725	0.0008179012345679012
2	71.60000000000001	0.019436728395061727	0.007373971193415638	0.0024511316872427983
2	71.64	0.02216820987654321	0.010406378600823045	0.0025282921810699586
2	71.68	0.02333076131687243	0.013338477366255144	0.0022659465020576134
2	71.72	0.02274434156378601	0.015218621399176955	0.0016049382716049382
2	71.76	0.02354423868312757	0.017181069958847738	0.0014506172839506173
2	71.8	0.023675411522633746	0.0178369341563786	0.001257716049382716
2	71.84	0.023096707818930043	0.01782664609053498	0.0013117283950617284
2	71.88	0.023773148148148147	0.017919238683127572	0.0015380658436213992
2	71.92	0.023179012345679012	0.01657150205761317	0.0015174897119341563
2	71.96000000000001	0.025545267489711934	0.015645576131687242	0.0029243827160493827
2	72.0	0.03367283950617284	0.015892489711934157	0.006484053497942387
2	72.04	0.023016975308641975	0.012147633744855967	0.0024279835390946503
2	72.08	0.020969650205761317	0.012034465020576132	0.0014377572016460905
2	72.12	0.024218106995884774	0.013461934156378601	0.002384259259259259
2	72.16	0.023791152263374485	0.013461934156378601	0.0012551440329218106
2	72.2	0.025041152263374486	0.013060699588477366	0.0016949588477366256
2	72.24	0.024421296296296295	0.012157921810699588	0.0017258230452674897
2	72.28	0.026844135802469134	0.012322530864197531	0.002875514403292181
2	72.32000000000001	0.02731738683127572	0.012098765432098766	0.0024691358024691358
2	72.36	0.028361625514403292	0.012181069958847737	0.0027083333333333334
2	72.4	0.029179526748971195	0.012343106995884773	0.0029475308641975307
2	72.44	0.028112139917695473	0.01081275720164609	0.0033719135802469137
2	72.48	0.0369238683127572	0.012178497942386832	0.006887860082304527
2	72.52	0.02217849794238683	0.00613940329218107	0.0022222222222222222
2	72.56	0.02147633744855967	0.004675925925925926	0.003616255144032922
2	72.60000000000001	0.01952417695473251	0.004297839506172839	0.0037088477366255144
2	72.64	0.019295267489711936	0.00397119341563786	0.004948559670781893
2	72.68	0.017276234567901234	0.0038348765432098765	0.005465534979423869
2	72.72	0.014987139917695473	0.0019958847736625514	0.006100823045267489
2	72.76	0.01194701646090535	0.0013605967078189301	0.005488683127572017
2	72.8	0.014915123456790124	0.0033333333333333335	0.006188271604938272
2	72.84	0.012193930041152263	0.0032510288065843622	0.003631687242798354
2	72.88	0.010244341563786008	0.002602880658436214	0.0015406378600823045
2	72.92	0.013222736625514403	0.0032253086419753085	0.0028729423868312756
2	72.96000000000001	0.024277263374485596	0.005138888888888889	0.008415637860082304
2	73.0	0.016625514403292182	0.002307098765432099	0.006607510288065843
2	73.04	0.0190380658436214	0.0024434156378600825	0.00834104938271605
2	73.08	0.022348251028806585	0.0028472222222222223	0.010198045267489712
2	73.12	0.021887860082304526	0.002145061728395062	0.01036522633744856
2	73.16	0.025195473251028805	0.00253858024691358	0.013186728395061728
2	73.2	0.022885802469135803	0.002515432098765432	0.01180298353909465
2	73.24	0.026705246913580248	0.002955246913580247	0.013901748971193416
2	73.28	0.02801954732510288	0.0026337448559670784	0.015169753086419753
2	73.32000000000001	0.03234567901234568	0.002713477366255144	0.018703703703703705
2	73.36	0.03347222222222222	0.0026568930041152264	0.019642489711934157
2	73.4	0.03279578189300412	0.0024897119341563785	0.018557098765432097
2	73.44	0.04243827160493827	0.004956275720164609	0.02193672839506173
2	73.48	0.024935699588477366	0.001882716049382716	0.012255658436213991
2	73.52	0.025486111111111112	0.002916666666666667	0.012319958847736626
2	73.56	0.021507201646090535	0.0027597736625514404	0.009776234567901235
2	73.60000000000001	0.022772633744855966	0.002361111111111111	0.01161522633744856
2	73.64	0.019210390946502058	0.0018621399176954733	0.010532407407407407
2	73.68	0.022209362139917695	0.0020987654320987655	0.013425925925925926
2	73.72	0.020267489711934157	0.0019238683127572017	0.012638888888888889
2	73.76	0.021003086419753087	0.002196502057613169	0.012962962962962963
2	73.8	0.018287037037037036	0.0019084362139917695	0.010987654320987654
2	73.84	0.018055555555555554	0.0015817901234567902	0.011401748971193415
2	73.88	0.015329218106995885	0.0011934156378600822	0.00970164609053498
2	73.92	0.027309670781893003	0.004223251028806585	0.01415380658436214
2	73.96000000000001	0.013022119341563786	0.0009979423868312757	0.008289609053497942
2	74.0	0.011424897119341564	0.0012165637860082304	0.0069495884773662555
2	74.04	0.013876028806584362	0.0012834362139917696	0.008752572016460906
2	74.08	0.011954732510288066	0.0009516460905349795	0.007973251028806584
2	74.12	0.01550411522633745	0.0017978395061728396	0.009534465020576132
2	74.16	0.016201131687242798	0.002726337448559671	0.009364711934156379
2	74.2	0.021723251028806585	0.00489454732510288	0.010835905349794239
2	74.24	0.020516975308641976	0.004855967078189301	0.010424382716049382
2	74.28	0.023245884773662552	0.005169753086419753	0.011275720164609053
2	74.32000000000001	0.019845679012345678	0.004647633744855967	0.00926954732510288
2	74.36	0.01969650205761317	0.004526748971193415	0.008688271604938272
2	74.4	0.029465020576131686	0.006496913580246914	0.01290380658436214
2	74.44	0.017775205761316873	0.0028729423868312756	0.008225308641975309
2	74.48	0.016743827160493826	0.003045267489711934	0.007659465020576132
2	74.52	0.014609053497942387	0.002867798353909465	0.005756172839506172
2	74.56	0.014897119341563786	0.0032818930041152265	0.006298868312757201
2	74.60000000000001	0.013127572016460906	0.0019058641975308642	0.00547582304526749
2	74.64	0.012510288065843622	0.0021887860082304526	0.005002572016460905
2	74.68	0.012402263374485597	0.0014223251028806585	0.005336934156378601
2	74.72	0.01353909465020576	0.0016872427983539095	0.00636059670781893
2	74.76	0.012348251028806585	0.0009979423868312757	0.006103395061728395
2	74.8	0.016247427983539096	0.002093621399176955	0.007829218106995885
2	74.84	0.014501028806584363	0.0014763374485596708	0.006332304526748971
2	74.88	0.027983539094650206	0.0048353909465020575	0.01245627572016461
2	74.92	0.01801440329218107	0.0024588477366255146	0.0071913580246913585
2	74.96000000000001	0.019184670781893003	0.0037860082304526747	0.006612654320987654
2	75.0	0.020869341563786007	0.0034465020576131687	0.007782921810699588
2	75.04	0.02120627572016461	0.003359053497942387	0.008150720164609054
2	75.08	0.0236059670781893	0.0026054526748971194	0.010622427983539094
2	75.12	0.02440843621399177	0.002013888888888889	0.01088991769547325
2	75.16	0.02911008230452675	0.002595164609053498	0.012998971193415637
2	75.2	0.0294701646090535	0.0025617283950617282	0.012085905349794238
2	75.24	0.030987654320987653	0.0027597736625514404	0.011931584362139917
2	75.28	0.029377572016460907	0.003374485596707819	0.009699074074074074
2	75.32000000000001	0.0296630658436214	0.0036882716049382717	0.008631687242798353
2	75.36	0.037669753086419754	0.006177983539094651	0.011412037037037037
2	75.4	0.028901748971193415	0.004933127572016461	0.0060751028806584366
2	75.44	0.028572530864197532	0.006319444444444444	0.006337448559670782
2	75.48	0.027502572016460905	0.007656893004115226	0.006123971193415637
2	75.52	0.03065843621399177	0.010308641975308641	0.00856738683127572
2	75.56	0.031121399176954733	0.01176440329218107	0.009974279835390946
2	75.60000000000001	0.03400462962962963	0.01419238683127572	0.01198045267489712
2	75.64	0.03048611111111111	0.013796296296296296	0.010210905349794238
2	75.68	0.03148148148148148	0.014498456790123456	0.0109130658436214
2	75.72	0.026589506172839505	0.013114711934156378	0.008948045267489713
2	75.76	0.028461934156378602	0.012952674897119341	0.009333847736625515
2	75.8	0.02415380658436214	0.011700102880658435	0.006376028806584362
2	75.84	0.03602109053497942	0.014166666666666666	0.010866769547325104
2	75.88	0.02040380658436214	0.011044238683127571	0.0026800411522633744
2	75.92	0.024375	0.01341820987654321	0.003930041152263374
2	75.96000000000001	0.022152777777777778	0.012587448559670781	0.0031507201646090535
2	76.0	0.021944444444444444	0.011458333333333333	0.002983539094650206
2	76.04	0.021190843621399176	0.010833333333333334	0.00261059670781893
2	76.08	0.022016460905349793	0.01044238683127572	0.0027700617283950616
2	76.12	0.02536008230452675	0.011545781893004115	0.003675411522633745
2	76.16	0.024223251028806583	0.012332818930041152	0.0021347736625514403
2	76.2	0.02649434156378601	0.013665123456790123	0.0027597736625514404
2	76.24	0.023909465020576132	0.013554526748971193	0.0024459876543209877
2	76.28	0.024603909465020578	0.014393004115226338	0.003523662551440329
2	76.32000000000001	0.03328960905349794	0.016556069958847737	0.00750514403292181
2	76.36	0.022824074074074073	0.01462962962962963	0.0028343621399176955
2	76.4	0.02106224279835391	0.013549382716049383	0.002662037037037037
2	76.44	0.020228909465020577	0.012371399176954732	0.002808641975308642
2	76.48	0.01751800411522634	0.010270061728395062	0.0025565843621399176
2	76.52	0.01404835390946502	0.008305041152263375	0.002016460905349794
2	76.56	0.013454218106995885	0.007209362139917696	0.002698045267489712
2	76.60000000000001	0.013377057613168724	0.0058359053497942385	0.004027777777777778
2	76.64	0.016458333333333332	0.0058461934156378605	0.006808127572016461
2	76.68	0.016448045267489712	0.005141460905349794	0.007934670781893005
2	76.72	0.022301954732510287	0.005172325102880658	0.012381687242798353
2	76.76	0.022391975308641975	0.004140946502057613	0.013752572016460905
2	76.8	0.03643775720164609	0.0074331275720164606	0.02003343621399177
2	76.84	0.022829218106995886	0.005131172839506173	0.012525720164609053
2	76.88	0.024349279835390945	0.005614711934156379	0.012641460905349794
2	76.92	0.023762860082304528	0.005264917695473251	0.012548868312757202
2	76.96000000000001	0.024868827160493826	0.005195473251028806	0.013757716049382716
2	77.0	0.026679526748971193	0.007242798353909465	0.01345679012345679
2	77.04	0.028467078189300412	0.010257201646090536	0.012582304526748972
2	77.08	0.03165380658436214	0.012420267489711935	0.012497427983539094
2	77.12	0.02872685185185185	0.01021604938271605	0.011694958847736626
2	77.16	0.02873456790123457	0.00680298353909465	0.014140946502057614
2	77.2	0.030213477366255143	0.007492283950617284	0.014305555555555556
2	77.24	0.0388940329218107	0.011021090534979424	0.0176929012345679
2	77.28	0.046926440329218104	0.013863168724279836	0.021108539094650207
2	77.32000000000001	0.036535493827160495	0.011893004115226338	0.01713477366255144
2	77.36	0.03199588477366255	0.011988168724279836	0.01397119341563786
2	77.4	0.030570987654320987	0.012481995884773663	0.012924382716049383
2	77.44	0.024086934156378602	0.01085648148148148	0.009207818930041153
2	77.48	0.022229938271604938	0.010388374485596708	0.008225308641975309
2	77.52	0.01966820987654321	0.00872170781893004	0.00720164609053498
2	77.56	0.018719135802469134	0.008541666666666666	0.00717335390946502
2	77.60000000000001	0.015244341563786009	0.006607510288065843	0.0058127572016460904
2	77.64	0.01488940329218107	0.004493312757201646	0.00787037037037037
2	77.68	0.016234567901234568	0.0046502057613168725	0.00871141975308642
2	77.72	0.014552469135802468	0.004266975308641975	0.007566872427983539
2	77.76	0.029341563786008232	0.008837448559670781	0.012914094650205762
2	77.8	0.018768004115226337	0.006975308641975308	0.00842335390946502
2	77.84	0.019935699588477365	0.007762345679012346	0.00845679012345679
2	77.88	0.016849279835390946	0.005511831275720165	0.008559670781893004
2	77.92	0.01488940329218107	0.0031532921810699588	0.009274691358024691
2	77.96000000000001	0.01390432098765432	0.003973765432098765	0.007803497942386831
2	78.0	0.01518775720164609	0.005213477366255144	0.006489197530864198
2	78.04	0.011265432098765432	0.003485082304526749	0.004477880658436214
2	78.08	0.010686728395061728	0.0034825102880658436	0.0033256172839506173
2	78.12	0.010601851851851852	0.004112654320987654	0.003413065843621399
2	78.16	0.009483024691358024	0.0032818930041152265	0.0028626543209876545
2	78.2	0.009678497942386831	0.0029758230452674897	0.003690843621399177
2	78.24	0.0204809670781893	0.007114197530864197	0.006175411522633745
2	78.28	0.010203189300411523	0.006206275720164609	0.0007561728395061729
2	78.32000000000001	0.012314814814814815	0.008585390946502057	0.0004938271604938272
2	78.36	0.01059670781893004	0.007615740740740741	0.0009645061728395061
2	78.4	0.008526234567901235	0.006520061728395062	0.0005118312757201646
2	78.44	0.010141460905349795	0.0077083333333333335	0.0009542181069958848
2	78.48	0.009915123456790123	0.007345679012345679	0.0005015432098765432
2	78.52	0.01022633744855967	0.007672325102880659	0.0006121399176954733
2	78.56	0.00960133744855967	0.006967592592592593	0.000779320987654321
2	78.60000000000001	0.006568930041152264	0.005820473251028807	0.0003189300411522634
2	78.64	0.005843621399176955	0.0044444444444444444	0.0007844650205761317
2	78.68	0.007492283950617284	0.004035493827160494	0.001705246913580247
2	78.72	0.022021604938271606	0.006882716049382716	0.008191872427983539
2	78.76	0.013328189300411523	0.0037885802469135805	0.00603395061728395
2	78.8	0.016121399176954734	0.004364711934156378	0.00768261316872428
2	78.84	0.01654320987654321	0.004794238683127572	0.008271604938271605
2	78.88	0.01726594650205761	0.00444701646090535	0.008724279835390947
2	78.92	0.016270576131687243	0.004174382716049383	0.007978395061728394
2	78.96000000000001	0.01933127572016461	0.006517489711934156	0.007991255144032922
2	79.0	0.017968106995884775	0.006931584362139918	0.006880144032921811
2	79.04	0.02058641975308642	0.008467078189300412	0.008032407407407408
2	79.08	0.02333076131687243	0.01018775720164609	0.009344135802469136
2	79.12	0.021967592592592594	0.01017746913580247	0.008055555555555555
2	79.16	0.022088477366255143	0.010146604938271605	0.007790637860082304
2	79.2	0.030097736625514404	0.01168724279835391	0.010465534979423869
2	79.24	0.019488168724279834	0.008541666666666666	0.0055478395061728395
2	79.28	0.018122427983539094	0.007469135802469135	0.005102880658436214
2	79.32000000000001	0.017175925925925924	0.006373456790123457	0.0058127572016460904
2	79.36	0.01338477366255144	0.005378086419753086	0.0035493827160493828
2	79.4	0.014158950617283951	0.005694444444444445	0.003804012345679012
2	79.44	0.010943930041152263	0.004987139917695473	0.002132201646090535
2	79.48	0.010563271604938272	0.0054681069958847734	0.001558641975308642
2	79.52	0.008132716049382717	0.003287037037037037	0.0014866255144032922
2	79.56	0.007916666666666667	0.0031224279835390945	0.0016332304526748972
2	79.60000000000001	0.007361111111111111	0.00294238683127572	0.001051954732510288
2	79.64	0.00672582304526749	0.0022659465020576134	0.001522633744855967
2	79.68	0.021954732510288066	0.005882201646090535	0.007481995884773662
2	79.72	0.008978909465020576	0.0020833333333333333	0.0016512345679012346
2	79.76	0.013266460905349794	0.002307098765432099	0.0028472222222222223
2	79.8	0.012638888888888889	0.001257716049382716	0.0024691358024691358
2	79.84	0.01744341563786008	0.0017386831275720165	0.0033796296296296296
2	79.88	0.01694701646090535	0.0014943415637860083	0.0024176954732510287
2	79.92	0.0221141975308642	0.00246141975308642	0.004241255144032922
2	79.96000000000001	0.019429012345679012	0.0014583333333333334	0.003117283950617284
2	80.0	0.023217592592592592	0.002602880658436214	0.0054912551440329214
2	80.04	0.018099279835390947	0.0016152263374485598	0.00386059670781893
2	80.08	0.018546810699588478	0.0023122427983539094	0.004508744855967078
2	80.12	0.01467849794238683	0.002435699588477366	0.0038271604938271606
2	80.16	0.030079732510288067	0.00779320987654321	0.009611625514403293
2	80.2	0.022695473251028806	0.006918724279835391	0.006072530864197531
2	80.24	0.026597222222222223	0.00926954732510288	0.006574074074074074
2	80.28	0.02883230452674897	0.00936985596707819	0.009174382716049383
2	80.32000000000001	0.024405864197530863	0.007934670781893005	0.008940329218106996
2	80.36	0.025959362139917695	0.008191872427983539	0.010043724279835391
2	80.4	0.027386831275720166	0.007659465020576132	0.012106481481481482
2	80.44	0.026939300411522635	0.007875514403292181	0.010758744855967077
2	80.48	0.021589506172839504	0.007003600823045268	0.007147633744855967
2	80.52	0.02449588477366255	0.007026748971193416	0.009575617283950618
2	80.56	0.028371913580246915	0.008338477366255145	0.01279320987654321
2	80.60000000000001	0.02939814814814815	0.008873456790123456	0.012757201646090535
2	80.64	0.037723765432098766	0.011116255144032921	0.015216049382716049
2	80.68	0.024534465020576133	0.007137345679012345	0.009912551440329218
2	80.72	0.025342078189300413	0.0075720164609053495	0.00986111111111111
2	80.76	0.024467592592592593	0.007193930041152263	0.009122942386831276
2	80.8	0.027021604938271604	0.008582818930041152	0.010444958847736625
2	80.84	0.028212448559670783	0.0098559670781893	0.009681069958847736
2	80.88	0.029387860082304526	0.011231995884773662	0.009809670781893005
2	80.92	0.026787551440329217	0.010851337448559671	0.007659465020576132
2	80.96000000000001	0.027114197530864196	0.011967592592592592	0.006496913580246914
2	81.0	0.026944444444444444	0.012893518518518518	0.0045241769547325105
2	81.04	0.030018004115226336	0.014359567901234568	0.005643004115226337
2	81.08	0.03034465020576132	0.014580761316872429	0.005470679012345679
2	81.12	0.04296296296296296	0.017669753086419753	0.011347736625514403
2	81.16	0.030069444444444444	0.014709362139917696	0.005126028806584362
2	81.2	0.027193930041152264	0.012849794238683128	0.004356995884773663
2	81.24	0.023477366255144034	0.010159465020576132	0.0038580246913580245
2	81.28	0.018585390946502058	0.007564300411522634	0.0020730452674897117
2	81.32000000000001	0.018546810699588478	0.007644032921810699	0.002258230452674897
2	81.36	0.013888888888888888	0.00507716049382716	0.0019187242798353909
2	81.4	0.013472222222222222	0.004390432098765432	0.00227880658436214
2	81.44	0.01114454732510288	0.004053497942386831	0.0021244855967078187
2	81.48	0.014030349794238683	0.005311213991769547	0.0031738683127572015
2	81.52	0.01066358024691358	0.004755658436213991	0.002155349794238683
2	81.56	0.011772119341563785	0.005679012345679012	0.0023251028806584363
2	81.60000000000001	0.018083847736625514	0.007371399176954733	0.004976851851851852
2	81.64	0.008294753086419753	0.0051440329218107	0.0010390946502057614
2	81.68	0.008629115226337448	0.006085390946502058	0.0015715020576131688
2	81.72	0.010280349794238683	0.007219650205761317	0.0017669753086419753
2	81.76	0.012001028806584362	0.009511316872427983	0.0017078189300411522
2	81.8	0.013819444444444445	0.010720164609053498	0.0021013374485596707
2	81.84	0.01619084362139918	0.013104423868312757	0.0019675925925925924
2	81.88	0.016180555555555556	0.013094135802469136	0.001712962962962963
2	81.92	0.01830761316872428	0.014138374485596707	0.002294238683127572
2	81.96000000000001	0.01757716049382716	0.013145576131687244	0.002199074074074074
2	82.0	0.01944187242798354	0.01315843621399177	0.0032921810699588477
2	82.04	0.019320987654320988	0.012710905349794238	0.0034747942386831277
2	82.08	0.03205761316872428	0.015439814814814814	0.008978909465020576
2	82.12	0.01959104938271605	0.011929012345679012	0.004166666666666667
2	82.16	0.02122685185185185	0.011481481481481481	0.005036008230452675
2	82.2	0.01919238683127572	0.009753086419753086	0.0044675925925925924
2	82.24	0.017564300411522633	0.008731995884773663	0.0033770576131687243
2	82.28	0.017309670781893004	0.007618312757201646	0.0035185185185185185
2	82.32000000000001	0.015679012345679012	0.006597222222222222	0.0027469135802469136
2	82.36	0.01640432098765432	0.006293724279835391	0.003222736625514403
2	82.4	0.014182098765432099	0.005061728395061729	0.002065329218106996
2	82.44	0.01497170781893004	0.005023148148148148	0.0023431069958847737
2	82.48	0.014025205761316873	0.003816872427983539	0.0017695473251028806
2	82.52	0.014585905349794238	0.003896604938271605	0.0028729423868312756
2	82.56	0.0225	0.005375514403292181	0.006183127572016461
2	82.60000000000001	0.013125	0.003330761316872428	0.0023148148148148147
2	82.64	0.012322530864197531	0.0032253086419753085	0.0021116255144032923
2	82.68	0.012391975308641976	0.0034465020576131687	0.0017283950617283952
2	82.72	0.012710905349794238	0.0036059670781893004	0.0018364197530864198
2	82.76	0.010920781893004116	0.0031893004115226336	0.0014326131687242799
2	82.8	0.011867283950617284	0.003294753086419753	0.0017309670781893004
2	82.84	0.009081790123456791	0.0026568930041152264	0.0005349794238683127
2	82.88	0.010843621399176955	0.00367798353909465	0.0012345679012345679
2	82.92	0.009804526748971193	0.003176440329218107	0.0006301440329218107
2	82.96000000000001	0.011412037037037037	0.0035982510288065845	0.0012165637860082304
2	83.0	0.010123456790123457	0.003081275720164609	0.0007407407407407407
2	83.04	0.02162037037037037	0.005257201646090535	0.005661008230452675
2	83.08	0.009614197530864198	0.002409979423868313	0.0008410493827160494
2	83.12	0.011460905349794239	0.002183641975308642	0.0019495884773662552
2	83.16	0.009171810699588478	0.0014994855967078188	0.001427469135802469
2	83.2	0.012181069958847737	0.0019804526748971193	0.0026183127572016462
2	83.24	0.012962962962962963	0.002646604938271605	0.002962962962962963
2	83.28	0.013973765432098766	0.0021733539094650205	0.003271604938271605
2	83.32000000000001	0.015910493827160494	0.0024022633744855966	0.004544753086419753
2	83.36	0.015733024691358025	0.0018981481481481482	0.004724794238683128
2	83.4	0.017674897119341563	0.002021604938271605	0.005483539094650206
2	83.44	0.017698045267489713	0.001934156378600823	0.005100308641975308
2	83.48	0.017911522633744854	0.0019393004115226338	0.005349794238683128
2	83.52	0.027260802469135804	0.0039840534979423865	0.00926954732510288
2	83.56	0.0180761316872428	0.0019984567901234567	0.0051800411522633745
2	83.60000000000001	0.01734053497942387	0.0019958847736625514	0.005159465020576131
2	83.64	0.017415123456790124	0.0017181069958847736	0.006198559670781893
2	83.68	0.015164609053497943	0.0015097736625514404	0.004246399176954733
2	83.72	0.015123456790123457	0.0019393004115226338	0.004465020576131688
2	83.76	0.013744855967078189	0.0016306584362139917	0.0034825102880658436
2	83.8	0.012191358024691358	0.00147119341563786	0.0036085390946502057
2	83.84	0.01209619341563786	0.0014737654320987653	0.0033796296296296296
2	83.88	0.009531893004115227	0.0010390946502057614	0.002677469135802469
2	83.92	0.010378086419753086	0.0012448559670781892	0.0028858024691358025
2	83.96000000000001	0.007950102880658436	0.0007175925925925926	0.0019058641975308642
2	84.0	0.01977366255144033	0.003263888888888889	0.006280864197530864
2	84.04	0.005910493827160494	0.0006893004115226338	0.0014429012345679012
2	84.08	0.007034465020576132	0.0009387860082304527	0.0019830246913580245
2	84.12	0.004598765432098765	0.0003935185185185185	0.0012808641975308641
2	84.16	0.005617283950617284	0.0008770576131687243	0.0015920781893004115
2	84.2	0.003950617283950617	0.0007561728395061729	0.0010159465020576131
2	84.24	0.0038425925925925928	0.0009825102880658436	0.0007741769547325103
2	84.28	0.002674897119341564	0.0008590534979423868	0.0004140946502057613
2	84.32000000000001	0.0016152263374485598	0.0003189300411522634	0.0004475308641975309
2	84.36	0.0012628600823045267	0.0004783950617283951	0.00014917695473251028
2	84.4	0.0014969135802469136	0.00018261316872427984	0.0002546296296296296
2	84.44	0.003233024691358025	0.0005941358024691358	0.00031635802469135804
2	84.48	0.013757716049382716	0.0032021604938271605	0.0039146090534979425
2	84.52	0.007566872427983539	0.0011111111111111111	0.001736111111111111
2	84.56	0.007145061728395062	0.0010699588477366254	0.0020396090534979426
2	84.60000000000001	0.010568415637860082	0.0009645061728395061	0.0036213991769547325
2	84.64	0.009652777777777777	0.0010030864197530865	0.003073559670781893
2	84.68	0.012548868312757202	0.0013786008230452676	0.004143518518518519
2	84.72	0.011288580246913581	0.0008873456790123457	0.003752572016460905
2	84.76	0.013968621399176954	0.001514917695473251	0.004140946502057613
2	84.8	0.015298353909465021	0.0022608024691358024	0.0038220164609053496
2	84.84	0.017294238683127572	0.002690329218106996	0.004151234567901235
2	84.88	0.019593621399176954	0.0035185185185185185	0.005061728395061729
2	84.92	0.019742798353909467	0.0036959876543209876	0.00488940329218107
2	84.96000000000001	0.030650720164609055	0.005925925925925926	0.010213477366255145
2	85.0	0.02063528806584362	0.004326131687242799	0.005318930041152263
2	85.04	0.021965020576131686	0.004763374485596708	0.006723251028806584
2	85.08	0.019686213991769546	0.003963477366255144	0.006090534979423868
2	85.12	0.02003343621399177	0.004079218106995885	0.0074202674897119346
2	85.16	0.018078703703703704	0.0030246913580246914	0.006993312757201646
2	85.2	0.016617798353909464	0.003171296296296296	0.006905864197530864
2	85.24	0.013443930041152264	0.0022145061728395064	0.005591563786008231
2	85.28	0.013359053497942386	0.0027031893004115224	0.005568415637860083
2	85.32000000000001	0.010056584362139917	0.0013194444444444445	0.005028292181069959
2	85.36	0.007962962962962963	0.0009516460905349795	0.004930555555555555
2	85.4	0.00800925925925926	0.00047325102880658434	0.004300411522633745
2	85.44	0.018006687242798355	0.0032407407407407406	0.007232510288065844
2	85.48	0.005509259259259259	0.0006378600823045268	0.0027752057613168726
2	85.52	0.004076646090534979	0.00035493827160493826	0.001859567901234568
2	85.56	0.0037885802469135805	0.000676440329218107	0.001787551440329218
2	85.60000000000001	0.003487654320987654	0.0006378600823045268	0.0012217078189300412
2	85.64	0.00415380658436214	0.0004475308641975309	0.0012345679012345679
2	85.68	0.0017335390946502057	0.00030864197530864197	0.0003780864197530864
2	85.72	0.0014891975308641975	0.0002957818930041152	0.0004989711934156379
2	85.76	0.001412037037037037	0.0001954732510288066	0.000257201646090535
2	85.8	0.0023276748971193416	0.00014146090534979423	0.0010108024691358026
2	85.84	0.0023533950617283953	0.0003266460905349794	0.0009439300411522634
2	85.88	0.0017618312757201645	0.0001748971193415638	0.0008024691358024691
2	85.92	0.013387345679012346	0.0031507201646090535	0.004933127572016461
2	85.96000000000001	0.0012268518518518518	0.00011059670781893004	0.0007510288065843622
2	86.0	0.002890946502057613	0.0004243827160493827	0.0015252057613168724
2	86.04	0.0019598765432098765	0.00019290123456790122	0.000882201646090535
2	86.08	0.0032253086419753085	0.0006944444444444445	0.0010570987654320988
2	86.12	0.001720679012345679	7.973251028806585e-05	0.000558127572016461
2	86.16	0.003125	0.0007741769547325103	0.0011522633744855968
2	86.2	0.002536008230452675	0.000558127572016461	0.0006918724279835391
2	86.24	0.0035468106995884775	0.00026748971193415636	0.0012757201646090535
2	86.28	0.0022453703703703702	0.00013631687242798355	0.0007253086419753087
2	86.32000000000001	0.00246141975308642	0.00027520576131687244	0.0010262345679012345
2	86.36	0.0009439300411522634	5.401234567901235e-05	0.0003034979423868313
2	86.4	0.015671296296296298	0.003981481481481482	0.005200617283950618
2	86.44	0.0011445473251028807	0.0001440329218106996	0.00043467078189300413
2	86.48	0.00147119341563786	0.00020061728395061727	0.00046810699588477366
2	86.52	0.0018184156378600823	0.00029835390946502055	0.0005658436213991769
2	86.56	0.0004089506172839506	8.487654320987654e-05	0.00017232510288065845
2	86.60000000000001	0.000889917695473251	0.00019290123456790122	0.00020576131687242798
2	86.64	0.0006610082304526749	9.77366255144033e-05	7.716049382716049e-05
2	86.68	0.0017926954732510288	0.0006198559670781893	0.0004501028806584362
2	86.72	0.0005812757201646091	0.00011316872427983539	0.00013117283950617284
2	86.76	0.002456275720164609	0.0007150205761316872	0.0007458847736625515
2	86.8	0.00102880658436214	0.00012602880658436213	0.0006224279835390946
2	86.84	0.0011085390946502058	0.0004989711934156379	0.0003497942386831276
2	86.88	0.01084104938271605	0.002888374485596708	0.003868312757201646
2	86.92	0.000522119341563786	0.00011574074074074075	0.00018261316872427984
2	86.96000000000001	0.0010802469135802468	0.0004089506172839506	0.0003215020576131687
2	87.0	0.0011805555555555556	3.8580246913580246e-05	0.0009079218106995885
2	87.04	0.0015869341563786007	0.00012602880658436213	0.0010236625514403292
2	87.08	0.0007973251028806584	2.5720164609053497e-05	0.00047325102880658434
2	87.12	0.0026723251028806586	5.1440329218106995e-05	0.0016023662551440329
2	87.16	0.0030349794238683126	2.3148148148148147e-05	0.0019984567901234567
2	87.2	0.003804012345679012	5.6584362139917696e-05	0.0025205761316872428
2	87.24	0.0025565843621399176	2.5720164609053497e-05	0.001661522633744856
2	87.28	0.00290380658436214	6.430041152263375e-05	0.001779835390946502
2	87.32000000000001	0.0020498971193415637	3.08641975308642e-05	0.001190843621399177
2	87.36	0.012752057613168725	0.00220679012345679	0.005769032921810699
2	87.4	0.001736111111111111	0.00011831275720164609	0.0009387860082304527
2	87.44	0.0020318930041152263	0.00010030864197530864	0.0008256172839506173
2	87.48	0.0028626543209876545	0.0001954732510288066	0.001535493827160494
2	87.52	0.002384259259259259	8.74485596707819e-05	0.0010262345679012345
2	87.56	0.003809156378600823	9.77366255144033e-05	0.0015406378600823045
2	87.60000000000001	0.004117798353909465	6.687242798353909e-05	0.0016718106995884773
2	87.64	0.006779835390946502	0.0001080246913580247	0.0033539094650205763
2	87.68	0.005936213991769548	0.0001234567901234568	0.0027983539094650206
2	87.72	0.008076131687242798	0.00020576131687242798	0.004338991769547325
2	87.76	0.007160493827160494	0.00013631687242798355	0.0038374485596707818
2	87.8	0.00863425925925926	0.0002160493827160494	0.004390432098765432
2	87.84	0.014326131687242798	0.0020730452674897117	0.006448045267489712
2	87.88	0.0035982510288065845	0.0004886831275720165	0.0016898148148148148
2	87.92	0.00588477366255144	0.0007098765432098765	0.0026208847736625515
2	87.96000000000001	0.006144547325102881	0.0012397119341563787	0.0019881687242798356
2	88.0	0.00529320987654321	0.001522633744855967	0.0010416666666666667
2	88.04	0.0033487654320987653	0.0006790123456790123	0.0011368312757201646
2	88.08	0.004356995884773663	0.0011265432098765433	0.0011368312757201646
2	88.12	0.0031069958847736627	0.001059670781893004	0.0006069958847736626
2	88.16	0.004308127572016461	0.0011779835390946503	0.0013477366255144033
2	88.2	0.0023533950617283953	0.0007818930041152264	0.00039609053497942386
2	88.24	0.0033024691358024692	0.001368312757201646	0.0006069958847736626
2	88.28	0.002229938271604938	0.001116255144032922	0.00028549382716049385
2	88.32000000000001	0.013330761316872428	0.00319701646090535	0.004272119341563786
2	88.36	0.003955761316872428	0.0007998971193415638	0.000992798353909465
2	88.4	0.004310699588477366	0.0012268518518518518	0.0011342592592592593
2	88.44	0.003675411522633745	0.0010751028806584362	0.0011008230452674897
2	88.48	0.0028137860082304528	0.0006301440329218107	0.0009902263374485596
2	88.52	0.004102366255144033	0.0008281893004115226	0.0007844650205761317
2	88.56	0.0036574074074074074	0.0009490740740740741	0.0009465020576131687
2	88.60000000000001	0.00570216049382716	0.0025	0.0013323045267489711
2	88.64	0.0056970164609053495	0.003022119341563786	0.0012294238683127573
2	88.68	0.008204732510288066	0.004349279835390947	0.0012371399176954732
2	88.72	0.007950102880658436	0.004963991769547325	0.0004140946502057613
2	88.76	0.00827417695473251	0.005151748971193416	0.0003420781893004115
2	88.8	0.01599022633744856	0.005874485596707819	0.003935185185185185
2	88.84	0.006401748971193415	0.003117283950617284	0.00047325102880658434
2	88.88	0.00540380658436214	0.0028729423868312756	0.0006790123456790123
2	88.92	0.006136831275720164	0.0027546296296296294	0.001095679012345679
2	88.96000000000001	0.005748456790123457	0.0026363168724279837	0.0009953703703703704
2	89.0	0.0048919753086419755	0.0015432098765432098	0.0010570987654320988
2	89.04	0.005823045267489712	0.001669238683127572	0.001368312757201646
2	89.08	0.006520061728395062	0.002080761316872428	0.0006661522633744856
2	89.12	0.006165123456790124	0.002021604938271605	0.0008719135802469135
2	89.16	0.00459104938271605	0.0013991769547325103	0.00030092592592592595
2	89.2	0.003927469135802469	0.001293724279835391	0.00047325102880658434
2	89.24	0.003132716049382716	0.00102880658436214	0.0005246913580246914
2	89.28	0.013310185185185185	0.00360082304526749	0.004200102880658437
2	89.32000000000001	0.002235082304526749	0.0013091563786008231	0.00017232510288065845
2	89.36	0.0032381687242798354	0.0009567901234567902	0.000727880658436214
2	89.4	0.0017463991769547326	0.00036522633744855967	0.00018518518518518518
2	89.44	0.002816358024691358	0.0004861111111111111	0.000684156378600823
2	89.48	0.00264917695473251	0.0006532921810699588	0.0008667695473251029
2	89.52	0.0034207818930041154	0.0010828189300411523	0.0010133744855967079
2	89.56	0.0034567901234567903	0.0007973251028806584	0.0012268518518518518
2	89.60000000000001	0.002883230452674897	0.0007561728395061729	0.0009336419753086419
2	89.64	0.006766975308641975	0.00227880658436214	0.0016332304526748972
2	89.68	0.008176440329218108	0.0029989711934156377	0.0016152263374485598
2	89.72	0.011689814814814814	0.003950617283950617	0.0025
2	89.76	0.020856481481481483	0.005992798353909465	0.005987654320987654
2	89.8	0.016589506172839507	0.005316358024691358	0.0030015432098765434
2	89.84	0.02039866255144033	0.006304012345679013	0.004194958847736625
2	89.88	0.025123456790123455	0.007163065843621399	0.006597222222222222
2	89.92	0.026242283950617284	0.006988168724279835	0.007114197530864197
2	89.96000000000001	0.028526234567901234	0.00662037037037037	0.009099794238683128
2	90.0	0.029493312757201646	0.006484053497942387	0.01063014403292181
2	90.04	0.029555041152263376	0.006458333333333333	0.011064814814814816
2	90.08	0.031057098765432098	0.006810699588477367	0.012968106995884774
2	90.12	0.03010545267489712	0.00665380658436214	0.013150720164609053
2	90.16	0.030997942386831276	0.0065483539094650205	0.01506687242798354
2	90.2	0.029444444444444443	0.006589506172839506	0.014470164609053498
2	90.24	0.039830246913580246	0.009573045267489711	0.019634773662551442
2	90.28	0.027371399176954733	0.00830246913580247	0.013004115226337449
2	90.32000000000001	0.026875	0.009241255144032921	0.012569444444444444
2	90.36	0.023989197530864197	0.00907664609053498	0.010398662551440329
2	90.4	0.023796296296296298	0.009035493827160493	0.009727366255144032
2	90.44	0.020627572016460906	0.008896604938271605	0.00789866255144033
2	90.48	0.02185185185185185	0.009781378600823046	0.008415637860082304
2	90.52	0.02262602880658436	0.010020576131687242	0.008919753086419752
2	90.56	0.023742283950617282	0.010460390946502057	0.00982253086419753
2	90.60000000000001	0.02723508230452675	0.010920781893004116	0.012165637860082304
2	90.64	0.029202674897119342	0.011620370370370371	0.01393775720164609
2	90.68	0.03332818930041152	0.012800925925925926	0.016512345679012344
2	90.72	0.039683641975308645	0.01426954732510288	0.01905349794238683
2	90.76	0.03138374485596708	0.011679526748971193	0.01636059670781893
2	90.8	0.028968621399176955	0.010828189300411522	0.015174897119341564
2	90.84	0.028713991769547326	0.010028292181069959	0.015367798353909464
2	90.88	0.02424897119341564	0.00911008230452675	0.012335390946502057
2	90.92	0.02546296296296296	0.009017489711934156	0.01275462962962963
2	90.96000000000001	0.022487139917695475	0.0074794238683127574	0.011993312757201646
2	91.0	0.02151491769547325	0.007716049382716049	0.010262345679012345
2	91.04	0.015529835390946501	0.0075488683127572015	0.0051234567901234564
2	91.08	0.014372427983539094	0.007664609053497942	0.003852880658436214
2	91.12	0.012736625514403292	0.006566358024691358	0.0034439300411522634
2	91.16	0.013778292181069959	0.005511831275720165	0.005272633744855967
2	91.2	0.026003086419753088	0.008287037037037037	0.010694444444444444
2	91.24	0.01477880658436214	0.004194958847736625	0.007813786008230452
2	91.28	0.01959104938271605	0.005776748971193416	0.0095190329218107
2	91.32000000000001	0.0240380658436214	0.007561728395061728	0.012469135802469136
[truncated: 21,046 more rows]
