# Supplementary material for: Cultural Artifacts Transform Embodied Practice: How a Sommelier Card Shapes the Behavior of Dyads Engaged in Wine Tasting
Source: Front Psychol. 2019 Dec 6;10:2671. doi: 10.3389/fpsyg.2019.02671 (PMC6915083; doi:10.3389/fpsyg.2019.02671)
Supplement: DATA SHEET S3 — Raw data files (descriptions in README.txt files). [file Data_Sheet_3.zip › Supplementary_3_raw_experimental_data/frame_difference_movement/s74-2-20140606204207.csv]

Range	Time	Overall	ROI0	ROI1
-1	-1.0	1.0	0.13516718106995884	0.21116512345679012
2	6.84	0.00893261316872428	0.002337962962962963	0.002991255144032922
2	6.88	0.007664609053497942	0.0014737654320987653	0.002816358024691358
2	6.92	0.005257201646090535	0.0018055555555555555	0.0009207818930041152
2	6.96	0.007247942386831276	0.0037345679012345677	0.001455761316872428
2	7.0	0.005895061728395061	0.004074074074074074	0.0009002057613168725
2	7.04	0.00768775720164609	0.004506172839506173	0.0023919753086419754
2	7.08	0.007466563786008231	0.0037397119341563787	0.0034465020576131687
2	7.12	0.00849022633744856	0.0032921810699588477	0.004776234567901235
2	7.16	0.008101851851851851	0.002875514403292181	0.004737654320987654
2	7.2	0.0157690329218107	0.004714506172839506	0.00897119341563786
2	7.24	0.011782407407407408	0.0031275720164609055	0.007672325102880659
2	7.28	0.012391975308641976	0.0033436213991769547	0.008189300411522634
2	7.32	0.013729423868312758	0.0038940329218106998	0.008505658436213991
2	7.36	0.013762860082304526	0.003330761316872428	0.009071502057613168
2	7.4	0.014423868312757201	0.0033153292181069957	0.009310699588477366
2	7.44	0.016286008230452675	0.004256687242798354	0.00986111111111111
2	7.48	0.0186059670781893	0.005974794238683127	0.010190329218106996
2	7.5200000000000005	0.020236625514403292	0.007245370370370371	0.009938271604938272
2	7.5600000000000005	0.023078703703703702	0.009079218106995884	0.010450102880658436
2	7.6000000000000005	0.024711934156378602	0.009930555555555555	0.011013374485596708
2	7.640000000000001	0.027286522633744856	0.010614711934156378	0.01257716049382716
2	7.68	0.02982253086419753	0.010208333333333333	0.01430812757201646
2	7.72	0.02357767489711934	0.006664094650205761	0.01253858024691358
2	7.76	0.019056069958847736	0.005342078189300411	0.010424382716049382
2	7.8	0.018143004115226336	0.006049382716049383	0.009081790123456791
2	7.84	0.015578703703703704	0.00566358024691358	0.007551440329218107
2	7.88	0.014027777777777778	0.005534979423868313	0.006270576131687243
2	7.92	0.012641460905349794	0.005118312757201646	0.005496399176954733
2	7.96	0.008989197530864197	0.00386059670781893	0.00323559670781893
2	8.0	0.008485082304526749	0.00386059670781893	0.002698045267489712
2	8.040000000000001	0.005473251028806584	0.002373971193415638	0.0014094650205761317
2	8.08	0.005290637860082305	0.0015946502057613168	0.001954732510288066
2	8.120000000000001	0.004665637860082304	0.001051954732510288	0.0021656378600823046
2	8.16	0.013410493827160494	0.0035339506172839506	0.006262860082304526
2	8.2	0.006129115226337449	0.0020859053497942386	0.0019212962962962964
2	8.24	0.007991255144032922	0.003382201646090535	0.002116769547325103
2	8.28	0.008847736625514403	0.004130658436213992	0.0021604938271604936
2	8.32	0.01133230452674897	0.006080246913580247	0.0025797325102880657
2	8.36	0.011584362139917696	0.006648662551440329	0.002752057613168724
2	8.4	0.010280349794238683	0.006499485596707819	0.0023636831275720164
2	8.44	0.0127880658436214	0.007186213991769547	0.0043621399176954736
2	8.48	0.014483024691358025	0.0071810699588477364	0.004768518518518518
2	8.52	0.018747427983539094	0.008919753086419752	0.005648148148148148
2	8.56	0.018032407407407407	0.008101851851851851	0.004642489711934156
2	8.6	0.019917695473251028	0.008631687242798353	0.0056275720164609055
2	8.64	0.02268261316872428	0.00930298353909465	0.007901234567901235
2	8.68	0.01618827160493827	0.007811213991769548	0.006558641975308642
2	8.72	0.015280349794238684	0.008227880658436213	0.006082818930041152
2	8.76	0.018328189300411524	0.008665123456790123	0.007597736625514403
2	8.8	0.0166358024691358	0.007901234567901235	0.0064326131687242796
2	8.84	0.01898148148148148	0.007680041152263374	0.008258744855967079
2	8.88	0.01919753086419753	0.0073868312757201645	0.008693415637860082
2	8.92	0.020311213991769547	0.007016460905349795	0.009776234567901235
2	8.96	0.02095164609053498	0.0071810699588477364	0.010231481481481482
2	9.0	0.02283179012345679	0.0068698559670781895	0.011463477366255144
2	9.040000000000001	0.024465020576131688	0.006808127572016461	0.013073559670781894
2	9.08	0.021939300411522634	0.00507201646090535	0.01320730452674897
2	9.120000000000001	0.028225308641975307	0.005699588477366255	0.018094135802469137
2	9.16	0.021257716049382716	0.002435699588477366	0.016286008230452675
2	9.200000000000001	0.021013374485596707	0.0026183127572016462	0.016494341563786007
2	9.24	0.017237654320987655	0.0018209876543209876	0.013428497942386831
2	9.28	0.015738168724279834	0.00165380658436214	0.0126440329218107
2	9.32	0.014038065843621399	0.0014094650205761317	0.011270576131687244
2	9.36	0.011622942386831276	0.0017001028806584361	0.00871141975308642
2	9.4	0.009868827160493827	0.001419753086419753	0.007515432098765432
2	9.44	0.008420781893004116	0.0010416666666666667	0.006862139917695473
2	9.48	0.0077083333333333335	0.0011111111111111111	0.006126543209876543
2	9.52	0.004799382716049383	0.000470679012345679	0.004050925925925926
2	9.56	0.00455761316872428	0.0006275720164609053	0.003667695473251029
2	9.6	0.009272119341563786	0.0014326131687242799	0.006162551440329218
2	9.64	0.003719135802469136	0.00020833333333333335	0.0032175925925925926
2	9.68	0.005344650205761317	0.00024176954732510288	0.004866255144032922
2	9.72	0.0059156378600823045	0.00037294238683127575	0.005036008230452675
2	9.76	0.006810699588477367	0.0004603909465020576	0.005344650205761317
2	9.8	0.008515946502057612	0.0008410493827160494	0.006489197530864198
2	9.84	0.009948559670781893	0.0008641975308641976	0.0076980452674897115
2	9.88	0.011450617283950618	0.0012217078189300412	0.008359053497942387
2	9.92	0.013248456790123457	0.0018647119341563786	0.009318415637860082
2	9.96	0.013641975308641975	0.0024691358024691358	0.008845164609053498
2	10.0	0.015028292181069958	0.0032973251028806582	0.008924897119341564
2	10.040000000000001	0.013662551440329218	0.003564814814814815	0.007103909465020576
2	10.08	0.022397119341563788	0.005154320987654321	0.01220679012345679
2	10.120000000000001	0.01663065843621399	0.003948045267489712	0.008834876543209877
2	10.16	0.018665123456790122	0.0041563786008230455	0.010540123456790123
2	10.200000000000001	0.017813786008230453	0.0038580246913580245	0.010056584362139917
2	10.24	0.01893775720164609	0.0034439300411522634	0.011049382716049383
2	10.28	0.018482510288065843	0.0030915637860082306	0.011059670781893004
2	10.32	0.01871656378600823	0.002772633744855967	0.011638374485596709
2	10.36	0.017469135802469136	0.00231738683127572	0.010997942386831275
2	10.4	0.01780349794238683	0.001962448559670782	0.011656378600823046
2	10.44	0.015558127572016462	0.0012371399176954732	0.010609567901234568
2	10.48	0.015318930041152264	0.0013786008230452676	0.010789609053497943
2	10.52	0.01510545267489712	0.0014377572016460905	0.011062242798353909
2	10.56	0.020151748971193414	0.0027109053497942387	0.013222736625514403
2	10.6	0.014323559670781893	0.0015277777777777779	0.01003858024691358
2	10.64	0.010748456790123456	0.0011059670781893003	0.006851851851851852
2	10.68	0.010599279835390947	0.0013863168724279834	0.00646604938271605
2	10.72	0.00875514403292181	0.0012371399176954732	0.005774176954732511
2	10.76	0.007790637860082304	0.0011496913580246913	0.004642489711934156
2	10.8	0.006630658436213991	0.0011676954732510287	0.003623971193415638
2	10.84	0.004876543209876543	0.0008050411522633745	0.003058127572016461
2	10.88	0.002623456790123457	0.0002880658436213992	0.0019830246913580245
2	10.92	0.0026594650205761317	0.0004655349794238683	0.0017258230452674897
2	10.96	0.0025900205761316872	0.0006610082304526749	0.0012988683127572015
2	11.0	0.001404320987654321	0.00021862139917695473	0.001044238683127572
2	11.040000000000001	0.007507716049382716	0.001376028806584362	0.004030349794238683
2	11.08	0.0013708847736625515	0.0003832304526748971	0.0005272633744855968
2	11.120000000000001	0.0013348765432098766	0.00023662551440329217	0.0008976337448559671
2	11.16	0.0011728395061728395	0.00012088477366255144	0.0005658436213991769
2	11.200000000000001	0.0015920781893004115	8.74485596707819e-05	0.0010879629629629629
2	11.24	0.0008256172839506173	3.08641975308642e-05	0.0005452674897119342
2	11.28	0.0016743827160493826	6.17283950617284e-05	0.001535493827160494
2	11.32	0.0015534979423868314	1.02880658436214e-05	0.0013734567901234568
2	11.36	0.004246399176954733	5.915637860082304e-05	0.004035493827160494
2	11.4	0.006206275720164609	5.1440329218106995e-05	0.006098251028806585
2	11.44	0.008050411522633746	8.23045267489712e-05	0.0078009259259259256
2	11.48	0.009390432098765432	0.0002160493827160494	0.008978909465020576
2	11.52	0.015074588477366256	0.0016820987654320987	0.01143775720164609
2	11.56	0.010766460905349794	0.0010056584362139918	0.009207818930041153
2	11.6	0.011427469135802469	0.0014994855967078188	0.009398148148148149
2	11.64	0.013428497942386831	0.0023791152263374486	0.010257201646090536
2	11.68	0.013068415637860082	0.0031224279835390945	0.008981481481481481
2	11.72	0.01341820987654321	0.004711934156378601	0.007515432098765432
2	11.76	0.012163065843621399	0.005805041152263374	0.005558127572016461
2	11.8	0.013287037037037036	0.007211934156378601	0.005030864197530864
2	11.84	0.011877572016460905	0.007227366255144033	0.0033256172839506173
2	11.88	0.01183641975308642	0.006944444444444444	0.0033950617283950617
2	11.92	0.010897633744855967	0.006545781893004116	0.0029475308641975307
2	11.96	0.010457818930041152	0.0060416666666666665	0.0027391975308641977
2	12.0	0.014326131687242798	0.006154835390946502	0.004796810699588478
2	12.040000000000001	0.008791152263374485	0.00444701646090535	0.0018209876543209876
2	12.08	0.007175925925925926	0.0035416666666666665	0.0010673868312757202
2	12.120000000000001	0.007263374485596708	0.0028575102880658435	0.002093621399176955
2	12.16	0.005640432098765432	0.002332818930041152	0.0013065843621399176
2	12.200000000000001	0.00540380658436214	0.0018029835390946502	0.0018981481481481482
2	12.24	0.004174382716049383	0.0017618312757201645	0.0013117283950617284
2	12.280000000000001	0.0029346707818930042	0.0013580246913580246	0.0009670781893004115
2	12.32	0.0037165637860082303	0.001736111111111111	0.0014686213991769548
2	12.36	0.0029140946502057615	0.0011188271604938272	0.001455761316872428
2	12.4	0.003523662551440329	0.0005041152263374485	0.0024511316872427983
2	12.44	0.004953703703703704	0.00031635802469135804	0.0041460905349794235
2	12.48	0.011108539094650205	0.0019007201646090534	0.0070653292181069955
2	12.52	0.007834362139917695	0.000992798353909465	0.005925925925925926
2	12.56	0.008731995884773663	0.002322530864197531	0.005342078189300411
2	12.6	0.01059670781893004	0.004418724279835391	0.005190329218106996
2	12.64	0.011666666666666667	0.005102880658436214	0.006005658436213992
2	12.68	0.011514917695473251	0.005756172839506172	0.005344650205761317
2	12.72	0.009421296296296296	0.0045010288065843625	0.004799382716049383
2	12.76	0.00974022633744856	0.005023148148148148	0.00433641975308642
2	12.8	0.009891975308641976	0.006059670781893004	0.0035956790123456792
2	12.84	0.014210390946502057	0.007824074074074074	0.005113168724279835
2	12.88	0.015789609053497942	0.007561728395061728	0.006090534979423868
2	12.92	0.01967849794238683	0.008559670781893004	0.007710905349794238
2	12.96	0.02591820987654321	0.009135802469135803	0.011396604938271606
2	13.0	0.022121913580246913	0.008392489711934157	0.008693415637860082
2	13.040000000000001	0.022440843621399177	0.009573045267489711	0.007723765432098765
2	13.08	0.021563786008230452	0.010257201646090536	0.006219135802469136
2	13.120000000000001	0.020776748971193415	0.010784465020576131	0.00489454732510288
2	13.16	0.018425925925925925	0.010673868312757202	0.002829218106995885
2	13.200000000000001	0.0179320987654321	0.009904835390946502	0.0024408436213991767
2	13.24	0.01824074074074074	0.009920267489711934	0.0027829218106995885
2	13.280000000000001	0.020833333333333332	0.012343106995884773	0.0030478395061728394
2	13.32	0.018112139917695474	0.01099537037037037	0.002463991769547325
2	13.36	0.01906635802469136	0.011959876543209876	0.004182098765432099
2	13.4	0.018261316872427984	0.012031893004115226	0.004349279835390947
2	13.44	0.027373971193415638	0.014038065843621399	0.009081790123456791
2	13.48	0.022119341563786008	0.011921296296296296	0.00746141975308642
2	13.52	0.025756172839506174	0.011651234567901235	0.010817901234567901
2	13.56	0.02553755144032922	0.009786522633744856	0.012147633744855967
2	13.6	0.026221707818930042	0.008719135802469136	0.013989197530864198
2	13.64	0.02871656378600823	0.007849794238683127	0.016790123456790124
2	13.68	0.026862139917695472	0.006378600823045267	0.01647119341563786
2	13.72	0.028369341563786007	0.007896090534979423	0.016337448559670783
2	13.76	0.026612654320987653	0.007438271604938272	0.015462962962962963
2	13.8	0.025457818930041152	0.007638888888888889	0.014429012345679013
2	13.84	0.02242798353909465	0.006268004115226338	0.013251028806584362
2	13.88	0.022078189300411524	0.005776748971193416	0.012242798353909465
2	13.92	0.02489969135802469	0.005200617283950618	0.013186728395061728
2	13.96	0.017795781893004115	0.0027752057613168726	0.009097222222222222
2	14.0	0.016069958847736626	0.0026646090534979423	0.007649176954732511
2	14.040000000000001	0.014230967078189301	0.003104423868312757	0.005967078189300412
2	14.08	0.011535493827160494	0.0029063786008230452	0.004092078189300411
2	14.120000000000001	0.007883230452674897	0.002523148148148148	0.0018338477366255145
2	14.16	0.005285493827160494	0.0017592592592592592	0.0011188271604938272
2	14.200000000000001	0.002242798353909465	0.0007253086419753087	0.0006661522633744856
2	14.24	0.002932098765432099	0.0008204732510288066	0.0012139917695473252
2	14.280000000000001	0.0017926954732510288	0.0005992798353909465	0.00045267489711934157
2	14.32	0.0026414609053497943	0.0008590534979423868	0.0007150205761316872
2	14.36	0.002196502057613169	0.0008333333333333334	0.00030864197530864197
2	14.4	0.009364711934156379	0.0023199588477366257	0.003973765432098765
2	14.44	0.0037088477366255144	0.001147119341563786	0.0009362139917695473
2	14.48	0.0038940329218106998	0.0010030864197530865	0.0012911522633744857
2	14.52	0.002726337448559671	0.0008487654320987654	0.0004886831275720165
2	14.56	0.003263888888888889	0.0008384773662551441	0.0005246913580246914
2	14.6	0.003626543209876543	0.0010828189300411523	0.0005401234567901234
2	14.64	0.00386059670781893	0.0011111111111111111	0.0004938271604938272
2	14.68	0.004061213991769548	0.0015380658436213992	0.0006970164609053498
2	14.72	0.0022633744855967077	0.0014223251028806585	0.0002700617283950617
2	14.76	0.002119341563786008	0.001419753086419753	0.000573559670781893
2	14.8	0.0015303497942386831	0.0009465020576131687	0.00043724279835390947
2	14.84	0.002816358024691358	0.0004475308641975309	0.0018930041152263374
2	14.88	0.009380144032921811	0.0013811728395061729	0.005979938271604938
2	14.92	0.007772633744855967	0.0006404320987654321	0.006376028806584362
2	14.96	0.009678497942386831	0.0010545267489711935	0.007934670781893005
2	15.0	0.013485082304526748	0.0015997942386831276	0.01052469135802469
2	15.040000000000001	0.012950102880658437	0.0012705761316872427	0.010869341563786009
2	15.08	0.014837962962962963	0.0013168724279835392	0.01253858024691358
2	15.120000000000001	0.015156893004115227	0.0010236625514403292	0.013114711934156378
2	15.16	0.01667438271604938	0.0008410493827160494	0.013834876543209876
2	15.200000000000001	0.019732510288065844	0.002044753086419753	0.01426954732510288
2	15.24	0.021231995884773664	0.003413065843621399	0.013554526748971193
2	15.280000000000001	0.02248971193415638	0.005434670781893004	0.012510288065843622
2	15.32	0.020823045267489713	0.006057098765432099	0.010416666666666666
2	15.36	0.02728909465020576	0.008762860082304527	0.012986111111111111
2	15.4	0.018487654320987656	0.006579218106995885	0.009627057613168724
2	15.44	0.017363683127572017	0.007358539094650206	0.00893261316872428
2	15.48	0.015722736625514402	0.007271090534979424	0.007600308641975309
2	15.52	0.015079732510288065	0.006882716049382716	0.007746913580246913
2	15.56	0.01213477366255144	0.005823045267489712	0.005877057613168724
2	15.6	0.010643004115226338	0.0048585390946502055	0.005033436213991769
2	15.64	0.00926954732510288	0.004014917695473251	0.004243827160493827
2	15.68	0.007381687242798354	0.003243312757201646	0.003016975308641975
2	15.72	0.0070524691358024695	0.002764917695473251	0.002965534979423868
2	15.76	0.00573559670781893	0.0019598765432098765	0.002685185185185185
2	15.8	0.0055941358024691355	0.0008564814814814815	0.0022993827160493825
2	15.84	0.01275462962962963	0.002021604938271605	0.0052366255144032925
2	15.88	0.010725308641975309	0.0023713991769547327	0.003433641975308642
2	15.92	0.010036008230452675	0.0033667695473251027	0.0016332304526748972
2	15.96	0.010491255144032922	0.00419238683127572	0.0017901234567901235
2	16.0	0.01007716049382716	0.005591563786008231	0.0009465020576131687
2	16.04	0.01139917695473251	0.007924382716049382	0.0017489711934156379
2	16.080000000000002	0.010272633744855967	0.008526234567901235	0.0010262345679012345
2	16.12	0.011334876543209877	0.008106995884773663	0.001720679012345679
2	16.16	0.012718621399176955	0.007463991769547325	0.0031121399176954733
2	16.2	0.012361111111111111	0.006404320987654321	0.003816872427983539
2	16.240000000000002	0.012129629629629629	0.005347222222222222	0.004709362139917695
2	16.28	0.008729423868312757	0.003438786008230453	0.003425925925925926
2	16.32	0.015246913580246914	0.00489454732510288	0.00647119341563786
2	16.36	0.0060879629629629626	0.0024176954732510287	0.002067901234567901
2	16.4	0.006877572016460906	0.004056069958847736	0.0014377572016460905
2	16.44	0.006368312757201646	0.003804012345679012	0.0015303497942386831
2	16.48	0.007507716049382716	0.00474537037037037	0.0018492798353909464
2	16.52	0.007932098765432098	0.00492283950617284	0.0023482510288065843
2	16.56	0.010632716049382715	0.006368312757201646	0.0037165637860082303
2	16.6	0.010069444444444445	0.00606738683127572	0.0034027777777777776
2	16.64	0.01217335390946502	0.006468621399176954	0.00474022633744856
2	16.68	0.01323559670781893	0.005285493827160494	0.00661522633744856
2	16.72	0.014498456790123456	0.004256687242798354	0.008623971193415637
2	16.76	0.017152777777777777	0.0037474279835390946	0.011077674897119342
2	16.8	0.023919753086419752	0.004241255144032922	0.015144032921810699
2	16.84	0.020362654320987654	0.00290380658436214	0.013917181069958848
2	16.88	0.01997170781893004	0.0024305555555555556	0.014184670781893003
2	16.92	0.018878600823045266	0.0017463991769547326	0.013909465020576132
2	16.96	0.01662037037037037	0.0007253086419753087	0.012775205761316872
2	17.0	0.017674897119341563	0.0007175925925925926	0.014164094650205761
2	17.04	0.016159979423868313	0.00013631687242798355	0.013742283950617284
2	17.080000000000002	0.015596707818930041	0.0004243827160493827	0.013050411522633745
2	17.12	0.013261316872427983	0.00010030864197530864	0.011129115226337449
2	17.16	0.011707818930041152	0.00014917695473251028	0.009642489711934156
2	17.2	0.010709876543209877	0.00014917695473251028	0.008757716049382715
2	17.240000000000002	0.00874485596707819	9.259259259259259e-05	0.006795267489711934
2	17.28	0.013662551440329218	0.001412037037037037	0.00849537037037037
2	17.32	0.004691358024691358	6.944444444444444e-05	0.00301440329218107
2	17.36	0.004421296296296296	7.458847736625514e-05	0.0025257201646090533
2	17.400000000000002	0.002728909465020576	7.458847736625514e-05	0.0013605967078189301
2	17.44	0.0028986625514403294	5.915637860082304e-05	0.00169238683127572
2	17.48	0.0018364197530864198	2.5720164609053497e-05	0.0008179012345679012
2	17.52	0.001514917695473251	0.00010030864197530864	0.0008513374485596708
2	17.56	0.0007638888888888889	2.5720164609053497e-05	0.0001594650205761317
2	17.6	0.0010236625514403292	0.00012088477366255144	0.00041152263374485596
2	17.64	0.0004963991769547325	3.3436213991769545e-05	0.00013374485596707818
2	17.68	0.000882201646090535	2.5720164609053497e-05	0.00026748971193415636
2	17.72	0.0007844650205761317	2.5720164609053497e-05	0.0002623456790123457
2	17.76	0.008096707818930042	0.0012705761316872427	0.0038477366255144033
2	17.8	0.0018955761316872429	7.973251028806585e-05	0.0013065843621399176
2	17.84	0.0015560699588477367	8.74485596707819e-05	0.000992798353909465
2	17.88	0.00433641975308642	0.0001080246913580247	0.00400977366255144
2	17.92	0.006183127572016461	0.00011316872427983539	0.005933641975308642
2	17.96	0.008441358024691358	0.0002700617283950617	0.007973251028806584
2	18.0	0.009233539094650205	0.00023919753086419754	0.008595679012345678
2	18.04	0.011262860082304527	0.0005889917695473251	0.010041152263374485
2	18.080000000000002	0.012440843621399177	0.0005941358024691358	0.010578703703703703
2	18.12	0.015015432098765432	0.0013657407407407407	0.011682098765432098
2	18.16	0.015779320987654322	0.001800411522633745	0.011679526748971193
2	18.2	0.017520576131687244	0.0024151234567901234	0.012525720164609053
2	18.240000000000002	0.023238168724279834	0.0035956790123456792	0.015311213991769547
2	18.28	0.020151748971193414	0.0031815843621399178	0.013641975308641975
2	18.32	0.022039609053497944	0.003927469135802469	0.01375
2	18.36	0.021031378600823044	0.00507201646090535	0.01161522633744856
2	18.400000000000002	0.020925925925925924	0.005838477366255144	0.010570987654320988
2	18.44	0.018302469135802468	0.005378086419753086	0.008891460905349794
2	18.48	0.017546296296296296	0.005516975308641975	0.007780349794238683
2	18.52	0.013425925925925926	0.004405864197530864	0.0058590534979423865
2	18.56	0.011082818930041153	0.004035493827160494	0.00455761316872428
2	18.6	0.0084130658436214	0.0033153292181069957	0.003449074074074074
2	18.64	0.007453703703703704	0.003227880658436214	0.0029218106995884774
2	18.68	0.005779320987654321	0.002962962962962963	0.001823559670781893
2	18.72	0.012047325102880658	0.004272119341563786	0.0050180041152263375
2	18.76	0.005936213991769548	0.00305298353909465	0.0019110082304526748
2	18.8	0.005843621399176955	0.0033256172839506173	0.0015046296296296296
2	18.84	0.0072376543209876545	0.0034979423868312758	0.002757201646090535
2	18.88	0.004981995884773663	0.0022247942386831275	0.0012037037037037038
2	18.92	0.007124485596707819	0.0015457818930041153	0.0029578189300411522
2	18.96	0.005529835390946502	0.0014351851851851852	0.001190843621399177
2	19.0	0.008078703703703704	0.003233024691358025	0.0020241769547325104
2	19.04	0.009434156378600823	0.0035931069958847735	0.0037885802469135805
2	19.080000000000002	0.013258744855967078	0.004948559670781893	0.006875
2	19.12	0.014025205761316873	0.0041460905349794235	0.008580246913580248
2	19.16	0.01584104938271605	0.004130658436213992	0.010424382716049382
2	19.2	0.019742798353909467	0.004297839506172839	0.012770061728395062
2	19.240000000000002	0.016378600823045267	0.002932098765432099	0.011962448559670782
2	19.28	0.017677469135802468	0.002597736625514403	0.013827160493827161
2	19.32	0.01807355967078189	0.00253858024691358	0.014284979423868313
2	19.36	0.019542181069958846	0.0025925925925925925	0.015640432098765433
2	19.400000000000002	0.017857510288065842	0.0023199588477366257	0.014302983539094651
2	19.44	0.01674897119341564	0.0025257201646090533	0.012968106995884774
2	19.48	0.01433641975308642	0.002358539094650206	0.010354938271604937
2	19.52	0.013770576131687242	0.0021784979423868315	0.009619341563786007
2	19.56	0.010725308641975309	0.001851851851851852	0.00694701646090535
2	19.6	0.013654835390946501	0.002523148148148148	0.008834876543209877
2	19.64	0.01544238683127572	0.0027314814814814814	0.009801954732510288
2	19.68	0.025267489711934158	0.0045010288065843625	0.015462962962962963
2	19.72	0.020450102880658436	0.0030349794238683126	0.013672839506172839
2	19.76	0.02148148148148148	0.0027623456790123457	0.015588991769547325
2	19.8	0.022291666666666668	0.0023945473251028807	0.01772119341563786
2	19.84	0.02088477366255144	0.0021244855967078187	0.017085905349794237
2	19.88	0.02028292181069959	0.002067901234567901	0.01679269547325103
2	19.92	0.017026748971193415	0.0016126543209876542	0.014421296296296297
2	19.96	0.01699588477366255	0.0013400205761316872	0.014537037037037038
2	20.0	0.012986111111111111	0.0004295267489711934	0.011916152263374486
2	20.04	0.012178497942386832	0.0003189300411522634	0.011111111111111112
2	20.080000000000002	0.008858024691358025	0.0002777777777777778	0.007911522633744856
2	20.12	0.006818415637860082	0.00031378600823045265	0.006077674897119341
2	20.16	0.010396090534979424	0.0013091563786008231	0.007463991769547325
2	20.2	0.004138374485596708	0.00020576131687242798	0.003338477366255144
2	20.240000000000002	0.001993312757201646	0.00029835390946502055	0.0014248971193415638
2	20.28	0.002844650205761317	0.0003935185185185185	0.002109053497942387
2	20.32	0.0027854938271604937	0.0006069958847736626	0.001712962962962963
2	20.36	0.002602880658436214	0.0006661522633744856	0.001337448559670782
2	20.400000000000002	0.00360082304526749	0.0007124485596707819	0.002384259259259259
2	20.44	0.004441872427983539	0.0006198559670781893	0.003310185185185185
2	20.48	0.0063940329218107	0.0009027777777777777	0.004747942386831276
2	20.52	0.006761831275720165	0.001206275720164609	0.004506172839506173
2	20.56	0.008199588477366255	0.0011496913580246913	0.005982510288065844
2	20.6	0.008063271604938272	0.0013708847736625515	0.006003086419753087
2	20.64	0.016041666666666666	0.002523148148148148	0.011087962962962963
2	20.68	0.01058127572016461	0.0013786008230452676	0.008117283950617284
2	20.72	0.0126440329218107	0.0017515432098765432	0.009526748971193415
2	20.76	0.01467335390946502	0.001882716049382716	0.011394032921810699
2	20.8	0.017824074074074076	0.0025205761316872428	0.01360082304526749
2	20.84	0.017728909465020575	0.0024305555555555556	0.013189300411522633
2	20.88	0.0161059670781893	0.0023533950617283953	0.011867283950617284
2	20.92	0.015853909465020577	0.00216820987654321	0.011779835390946502
2	20.96	0.014570473251028806	0.0017772633744855967	0.01110082304526749
2	21.0	0.01463991769547325	0.0015534979423868314	0.01158179012345679
2	21.04	0.01692644032921811	0.0010802469135802468	0.014717078189300412
2	21.080000000000002	0.01983539094650206	0.0013786008230452676	0.01776491769547325
2	21.12	0.028816872427983538	0.002412551440329218	0.024367283950617283
2	21.16	0.028824588477366256	0.001669238683127572	0.026484053497942386
2	21.2	0.030257201646090536	0.001882716049382716	0.028001543209876543
2	21.240000000000002	0.032978395061728394	0.002361111111111111	0.030051440329218106
2	21.28	0.03405606995884774	0.00253858024691358	0.030897633744855966
2	21.32	0.03523662551440329	0.0030864197530864196	0.03140689300411523
2	21.36	0.034356995884773665	0.00294238683127572	0.030496399176954733
2	21.400000000000002	0.03257458847736625	0.002880658436213992	0.028914609053497943
2	21.44	0.029066358024691357	0.0024794238683127573	0.025946502057613167
2	21.48	0.024344135802469136	0.0020113168724279836	0.02181841563786008
2	21.52	0.021198559670781894	0.0029089506172839505	0.01787037037037037
2	21.56	0.01577417695473251	0.002229938271604938	0.013341049382716049
2	21.6	0.019351851851851853	0.0034182098765432097	0.014377572016460905
2	21.64	0.010573559670781893	0.0018441358024691358	0.00845679012345679
2	21.68	0.008096707818930042	0.0011599794238683128	0.006666666666666667
2	21.72	0.004251543209876543	0.0008744855967078189	0.0031893004115226336
2	21.76	0.0030838477366255143	0.001051954732510288	0.001787551440329218
2	21.8	0.00220679012345679	0.0009825102880658436	0.0011136831275720164
2	21.84	0.002255658436213992	0.001154835390946502	0.0008950617283950618
2	21.88	0.001993312757201646	0.0008076131687242799	0.0010545267489711935
2	21.92	0.0014351851851851852	0.00032407407407407406	0.0010802469135802468
2	21.96	0.001903292181069959	0.0006558641975308642	0.0011574074074074073
2	22.0	0.0018184156378600823	0.000264917695473251	0.001484053497942387
2	22.04	0.0017541152263374487	0.0006404320987654321	0.0010313786008230453
2	22.080000000000002	0.006162551440329218	0.0012037037037037038	0.0034696502057613167
2	22.12	0.0009542181069958848	9.516460905349794e-05	0.0006558641975308642
2	22.16	0.0009336419753086419	0.00017746913580246913	0.0006712962962962962
2	22.2	0.0015020576131687243	0.00040123456790123454	0.001000514403292181
2	22.240000000000002	0.0021733539094650205	0.0004912551440329218	0.0015715020576131688
2	22.28	0.003492798353909465	0.0009747942386831276	0.002433127572016461
2	22.32	0.0033950617283950617	0.0007484567901234568	0.0026311728395061727
2	22.36	0.005527263374485596	0.0013580246913580246	0.004084362139917696
2	22.400000000000002	0.007235082304526749	0.0013940329218106995	0.005761316872427984
2	22.44	0.008595679012345678	0.0010056584362139918	0.00750514403292181
2	22.48	0.010949074074074075	0.0010185185185185184	0.009848251028806584
2	22.52	0.01268261316872428	0.00033950617283950616	0.012217078189300411
2	22.56	0.021440329218106995	0.0016049382716049382	0.018122427983539094
2	22.6	0.01815329218106996	0.00018775720164609054	0.017463991769547327
2	22.64	0.021463477366255142	0.0009593621399176954	0.019943415637860083
2	22.68	0.023325617283950616	0.0006867283950617284	0.022049897119341563
2	22.72	0.025025720164609053	0.0007458847736625515	0.02350051440329218
2	22.76	0.0254809670781893	0.0011316872427983538	0.02356738683127572
2	22.8	0.02760030864197531	0.0016872427983539095	0.025174897119341563
2	22.84	0.026484053497942386	0.0014609053497942387	0.024233539094650206
2	22.88	0.027132201646090533	0.0013631687242798354	0.025033436213991768
2	22.92	0.028042695473251028	0.0012911522633744857	0.025833333333333333
2	22.96	0.027003600823045266	0.0011625514403292181	0.025033436213991768
2	23.0	0.02627314814814815	0.0011676954732510287	0.02345679012345679
2	23.04	0.029411008230452673	0.0017515432098765432	0.02346707818930041
2	23.080000000000002	0.024200102880658436	0.0007613168724279835	0.01962448559670782
2	23.12	0.02113425925925926	0.00039609053497942386	0.017554012345679014
2	23.16	0.019753086419753086	0.00041923868312757203	0.016419753086419752
2	23.2	0.014791666666666667	0.00021347736625514403	0.01287037037037037
2	23.240000000000002	0.014814814814814815	0.0003755144032921811	0.013325617283950618
2	23.28	0.010162037037037037	0.0001748971193415638	0.00958590534979424
2	23.32	0.00955246913580247	0.00016203703703703703	0.008960905349794239
2	23.36	0.007613168724279836	8.487654320987654e-05	0.007193930041152263
2	23.400000000000002	0.006880144032921811	0.00011316872427983539	0.0064326131687242796
2	23.44	0.00537037037037037	0.00011574074074074075	0.004981995884773663
2	23.48	0.006129115226337449	0.00010288065843621399	0.005691872427983539
2	23.52	0.012026748971193416	0.0011651234567901234	0.008713991769547326
2	23.56	0.0034439300411522634	8.74485596707819e-05	0.002916666666666667
2	23.6	0.0037165637860082303	0.00031378600823045265	0.003161008230452675
2	23.64	0.0023148148148148147	7.20164609053498e-05	0.0020987654320987655
2	23.68	0.0013708847736625515	0.00034722222222222224	0.0008667695473251029
2	23.72	0.0005787037037037037	0.0003369341563786008	0.0002109053497942387
2	23.76	0.0017026748971193416	0.0005992798353909465	0.0010236625514403292
2	23.8	0.0012114197530864197	0.0008744855967078189	0.00028549382716049385
2	23.84	0.0024794238683127573	0.0013168724279835392	0.001021090534979424
2	23.88	0.0014660493827160495	0.0012037037037037038	0.0001594650205761317
2	23.92	0.002358539094650206	0.0015097736625514404	0.0006044238683127572
2	23.96	0.0025308641975308644	0.0018878600823045268	0.0004295267489711934
2	24.0	0.009670781893004115	0.002919238683127572	0.0042592592592592595
2	24.04	0.003433641975308642	0.002080761316872428	0.00035493827160493826
2	24.080000000000002	0.004354423868312757	0.0017309670781893004	0.0008410493827160494
2	24.12	0.004544753086419753	0.001059670781893004	0.0014377572016460905
2	24.16	0.003976337448559671	0.0008719135802469135	0.0011574074074074073
2	24.2	0.004639917695473251	0.000779320987654321	0.002471707818930041
2	24.240000000000002	0.00477880658436214	0.0008179012345679012	0.0026723251028806586
2	24.28	0.005349794238683128	0.0012319958847736626	0.003148148148148148
2	24.32	0.005591563786008231	0.0012680041152263375	0.0032458847736625517
2	24.36	0.006638374485596708	0.001779835390946502	0.0036934156378600823
2	24.400000000000002	0.0059722222222222225	0.0017386831275720165	0.0033410493827160494
2	24.44	0.00591820987654321	0.0014506172839506173	0.0034233539094650207
2	24.48	0.010414094650205761	0.0020344650205761316	0.006021090534979424
2	24.52	0.005185185185185185	0.0008924897119341564	0.003330761316872428
2	24.560000000000002	0.005136316872427983	0.0008590534979423868	0.003909465020576132
2	24.6	0.0047196502057613166	0.0007664609053497942	0.003559670781893004
2	24.64	0.005666152263374485	0.0008281893004115226	0.0045138888888888885
2	24.68	0.00444701646090535	0.0007253086419753087	0.003461934156378601
2	24.72	0.004879115226337449	0.00044238683127572015	0.00426440329218107
2	24.76	0.0034593621399176956	0.00014917695473251028	0.0032510288065843622
2	24.8	0.0038940329218106998	0.0002932098765432099	0.003485082304526749
2	24.84	0.0015972222222222223	0.00043467078189300413	0.001021090534979424
2	24.88	0.0031147119341563786	0.0005992798353909465	0.0022993827160493825
2	24.92	0.0022145061728395064	0.000727880658436214	0.0012191358024691357
2	24.96	0.010825617283950617	0.0019058641975308642	0.006512345679012346
2	25.0	0.004295267489711934	0.0006610082304526749	0.0029295267489711932
2	25.04	0.003485082304526749	0.0006790123456790123	0.0020756172839506174
2	25.080000000000002	0.0028137860082304528	0.0006404320987654321	0.0015123456790123457
2	25.12	0.0018441358024691358	0.0004243827160493827	0.0007536008230452675
2	25.16	0.0021270576131687245	0.0005169753086419753	0.00113940329218107
2	25.2	0.0014814814814814814	0.0003780864197530864	0.000882201646090535
2	25.240000000000002	0.002142489711934156	0.00048353909465020576	0.0014171810699588477
2	25.28	0.0014789094650205761	0.00030092592592592595	0.0009387860082304527
2	25.32	0.0034182098765432097	0.0006507201646090535	0.0023996913580246913
2	25.36	0.0019315843621399177	0.00012602880658436213	0.0015997942386831276
2	25.400000000000002	0.0039377572016460905	0.00040380658436213994	0.0032690329218106997
2	25.44	0.007510288065843622	0.00102880658436214	0.004958847736625515
2	25.48	0.0034002057613168723	0.0002726337448559671	0.002808641975308642
2	25.52	0.003361625514403292	0.00028549382716049385	0.0026877572016460907
2	25.560000000000002	0.004974279835390946	0.00030606995884773663	0.003279320987654321
2	25.6	0.006381172839506173	0.00020061728395061727	0.0036342592592592594
2	25.64	0.005504115226337448	0.00014146090534979423	0.0029809670781893003
2	25.68	0.0068698559670781895	0.0002160493827160494	0.004465020576131688
2	25.72	0.005625	7.458847736625514e-05	0.004441872427983539
2	25.76	0.006286008230452675	0.00013117283950617284	0.005300925925925926
2	25.8	0.005596707818930041	0.00010288065843621399	0.004830246913580247
2	25.84	0.006589506172839506	0.00014917695473251028	0.005532407407407408
2	25.88	0.004945987654320988	5.401234567901235e-05	0.004207818930041152
2	25.92	0.012001028806584362	0.0011676954732510287	0.008433641975308642
2	25.96	0.005704732510288066	6.430041152263375e-05	0.004691358024691358
2	26.0	0.005136316872427983	0.00024176954732510288	0.004104938271604938
2	26.04	0.005187757201646091	0.00030864197530864197	0.004354423868312757
2	26.080000000000002	0.00415380658436214	0.0002932098765432099	0.0033204732510288067
2	26.12	0.0033564814814814816	0.00021862139917695473	0.0027983539094650206
2	26.16	0.002368827160493827	3.08641975308642e-05	0.0021347736625514403
2	26.2	0.001859567901234568	3.08641975308642e-05	0.0016769547325102881
2	26.240000000000002	0.00176440329218107	0.00012602880658436213	0.0014326131687242799
2	26.28	0.00227880658436214	0.0002109053497942387	0.0018955761316872429
2	26.32	0.0021656378600823046	0.0001954732510288066	0.001743827160493827
2	26.36	0.0012345679012345679	0.00018518518518518518	0.0006481481481481481
2	26.400000000000002	0.005833333333333334	0.001103395061728395	0.003042695473251029
2	26.44	0.0009284979423868312	0.00024434156378600825	0.0003034979423868313
2	26.48	0.0004938271604938272	0.00013631687242798355	0.00018518518518518518
2	26.52	0.0005761316872427984	0.00010288065843621399	0.00037037037037037035
2	26.560000000000002	0.0008127572016460906	0.00014146090534979423	0.000529835390946502
2	26.6	0.0007458847736625515	0.0003266460905349794	0.00026748971193415636
2	26.64	0.0007330246913580247	0.00028549382716049385	0.00022376543209876544
2	26.68	0.0005684156378600823	0.0002777777777777778	0.00013117283950617284
2	26.72	0.0010828189300411523	0.0002726337448559671	0.0006352880658436214
2	26.76	0.0003523662551440329	9.259259259259259e-05	0.00015689300411522632
2	26.8	0.0010879629629629629	0.0003755144032921811	0.00037037037037037035
2	26.84	0.001376028806584362	0.000573559670781893	0.00023662551440329217
2	26.88	0.007196502057613169	0.0015277777777777779	0.0031378600823045266
2	26.92	0.0021810699588477368	0.0006610082304526749	0.00014146090534979423
2	26.96	0.0025823045267489714	0.0005967078189300411	0.0003034979423868313
2	27.0	0.0034182098765432097	0.0007716049382716049	0.00038580246913580245
2	27.04	0.004454732510288066	0.0011625514403292181	0.0005375514403292181
2	27.080000000000002	0.0038708847736625513	0.001116255144032922	0.00047325102880658434
2	27.12	0.00360082304526749	0.0012551440329218106	0.00031635802469135804
2	27.16	0.0030015432098765434	0.0012294238683127573	0.0005349794238683127
2	27.2	0.002844650205761317	0.001286008230452675	0.0004089506172839506
2	27.240000000000002	0.004555041152263375	0.001823559670781893	0.0015560699588477367
2	27.28	0.004269547325102881	0.0017181069958847736	0.000889917695473251
2	27.32	0.00529320987654321	0.0016666666666666668	0.0014737654320987653
2	27.36	0.010108024691358025	0.0019984567901234567	0.0045190329218107
2	27.400000000000002	0.00804269547325103	0.0016049382716049382	0.0032818930041152265
2	27.44	0.008804012345679013	0.0021141975308641976	0.003757716049382716
2	27.48	0.01037037037037037	0.0022762345679012345	0.00540380658436214
2	27.52	0.010462962962962962	0.00216820987654321	0.005897633744855967
2	27.560000000000002	0.009781378600823046	0.002042181069958848	0.005861625514403292
2	27.6	0.009724794238683127	0.001970164609053498	0.006388888888888889
2	27.64	0.00834104938271605	0.002132201646090535	0.005324074074074074
2	27.68	0.009619341563786007	0.002361111111111111	0.006720679012345679
2	27.72	0.008209876543209876	0.0018364197530864198	0.006165123456790124
2	27.76	0.010439814814814815	0.002037037037037037	0.007955246913580247
2	27.8	0.009400720164609053	0.001970164609053498	0.007062757201646091
2	27.84	0.018194444444444444	0.003729423868312757	0.012260802469135803
2	27.88	0.01052469135802469	0.0023559670781893006	0.007440843621399177
2	27.92	0.011779835390946502	0.002926954732510288	0.007906378600823044
2	27.96	0.011478909465020577	0.0027340534979423867	0.007466563786008231
2	28.0	0.013243312757201645	0.002764917695473251	0.00926440329218107
2	28.04	0.013593106995884773	0.001257716049382716	0.011085390946502058
2	28.080000000000002	0.016633230452674896	0.0007047325102880658	0.014822530864197532
2	28.12	0.01969135802469136	0.001448045267489712	0.017183641975308642
2	28.16	0.02123456790123457	0.0017335390946502057	0.018544238683127573
2	28.2	0.021707818930041152	0.001838991769547325	0.01904320987654321
2	28.240000000000002	0.02150462962962963	0.0016229423868312758	0.019241255144032923
2	28.28	0.024454732510288065	0.0021116255144032923	0.02175411522633745
2	28.32	0.029683641975308643	0.0026131687242798352	0.02502314814814815
2	28.36	0.02715792181069959	0.0014351851851851852	0.0246630658436214
2	28.400000000000002	0.026826131687242797	0.0010982510288065845	0.02432098765432099
2	28.44	0.02760545267489712	0.0010982510288065845	0.024655349794238682
2	28.48	0.026051954732510287	0.000779320987654321	0.023212448559670782
2	28.52	0.025002572016460906	0.0009953703703703704	0.02246141975308642
2	28.560000000000002	0.021525205761316873	0.000830761316872428	0.01940329218106996
2	28.6	0.01988940329218107	0.0007484567901234568	0.017926954732510287
2	28.64	0.015378086419753086	0.00039609053497942386	0.014022633744855966
2	28.68	0.012767489711934156	0.00018261316872427984	0.011756687242798354
2	28.72	0.01102366255144033	0.000264917695473251	0.010002572016460905
2	28.76	0.008685699588477366	0.00022376543209876544	0.00805298353909465
2	28.8	0.01426440329218107	0.001293724279835391	0.010887345679012346
2	28.84	0.007103909465020576	0.0004501028806584362	0.006275720164609053
2	28.88	0.006741255144032922	0.0002469135802469136	0.006126543209876543
2	28.92	0.00613940329218107	0.0001440329218106996	0.005913065843621399
2	28.96	0.006023662551440329	0.00014146090534979423	0.005784465020576132
2	29.0	0.005316358024691358	0.00010030864197530864	0.00514917695473251
2	29.04	0.00522119341563786	0.00011059670781893004	0.0049948559670781895
2	29.080000000000002	0.00492798353909465	0.0003343621399176955	0.004516460905349794
2	29.12	0.004387860082304526	0.00041152263374485596	0.0038631687242798355
2	29.16	0.004606481481481481	0.0006532921810699588	0.003616255144032922
2	29.2	0.003881172839506173	0.0005915637860082304	0.0030272633744855967
2	29.240000000000002	0.005295781893004115	0.0002726337448559671	0.004683641975308642
2	29.28	0.009549897119341564	0.0009953703703703704	0.006983024691358025
2	29.32	0.0061805555555555555	0.0002777777777777778	0.005450102880658436
2	29.36	0.0058590534979423865	0.00016203703703703703	0.005519547325102881
2	29.400000000000002	0.006273148148148148	0.00024434156378600825	0.0058590534979423865
2	29.44	0.005288065843621399	0.0002109053497942387	0.004909979423868313
2	29.48	0.005871913580246913	0.0002777777777777778	0.005457818930041152
2	29.52	0.004837962962962963	0.0004063786008230453	0.0041229423868312754
2	29.560000000000002	0.005787037037037037	0.000522119341563786	0.004943415637860082
2	29.6	0.004243827160493827	0.00046810699588477366	0.0036368312757201647
2	29.64	0.0044907407407407405	0.0004140946502057613	0.003780864197530864
2	29.68	0.0037860082304526747	0.00027520576131687244	0.003212448559670782
2	29.72	0.0037474279835390946	0.0003446502057613169	0.003161008230452675
2	29.76	0.007849794238683127	0.0012448559670781892	0.004987139917695473
2	29.8	0.0029063786008230452	0.00025977366255144034	0.0022762345679012345
2	29.84	0.0025617283950617282	0.00012602880658436213	0.002242798353909465
2	29.88	0.002448559670781893	0.0001234567901234568	0.0021373456790123456
2	29.92	0.002595164609053498	0.00015174897119341564	0.002281378600823045
2	29.96	0.0021656378600823046	0.00010288065843621399	0.0019881687242798356
2	30.0	0.00198559670781893	0.00016975308641975308	0.0017001028806584361
2	30.04	0.0014146090534979425	9.77366255144033e-05	0.0012165637860082304
2	30.080000000000002	0.0015972222222222223	0.00011574074074074075	0.0013091563786008231
2	30.12	0.001008230452674897	0.00025205761316872427	0.00047582304526748974
2	30.16	0.001574074074074074	0.00017746913580246913	0.0010699588477366254
2	30.2	0.0009645061728395061	0.00019804526748971193	0.000522119341563786
2	30.240000000000002	0.007037037037037037	0.0009465020576131687	0.004200102880658437
2	30.28	0.0010802469135802468	0.00014660493827160494	0.0003780864197530864
2	30.32	0.0015766460905349794	0.0001954732510288066	0.0008564814814814815
2	30.36	0.0016975308641975309	0.00036265432098765433	0.0003832304526748971
2	30.400000000000002	0.002006172839506173	0.00028292181069958846	0.0009027777777777777
2	30.44	0.0016718106995884773	0.00047582304526748974	0.00030864197530864197
2	30.48	0.0017103909465020577	0.0004783950617283951	0.0004063786008230453
2	30.52	0.002006172839506173	0.0006790123456790123	0.0006455761316872428
2	30.560000000000002	0.0016023662551440329	0.0007561728395061729	0.00036522633744855967
2	30.6	0.0015946502057613168	0.0007561728395061729	0.0003575102880658436
2	30.64	0.001021090534979424	0.0005864197530864197	0.00015174897119341564
2	30.68	0.0007741769547325103	0.00033950617283950616	0.0002726337448559671
2	30.72	0.00532664609053498	0.001103395061728395	0.002510288065843621
2	30.76	0.0012705761316872427	0.0003523662551440329	0.00038580246913580245
2	30.8	0.0007510288065843622	0.00031378600823045265	0.00013117283950617284
2	30.84	0.0010879629629629629	0.00035493827160493826	0.00043467078189300413
2	30.88	0.0007613168724279835	0.0002777777777777778	0.00037037037037037035
2	30.92	0.000977366255144033	9.259259259259259e-05	0.0008281893004115226
2	30.96	0.0005324074074074074	0.00023919753086419754	0.00020318930041152264
2	31.0	0.0007741769547325103	0.0002777777777777778	0.00014917695473251028
2	31.04	0.0024228395061728393	0.0007716049382716049	0.0004938271604938272
2	31.080000000000002	0.0037834362139917694	0.0009490740740740741	0.0009593621399176954
2	31.12	0.005928497942386831	0.0011676954732510287	0.0022093621399176954
2	31.16	0.00661522633744856	0.001147119341563786	0.0023791152263374486
2	31.2	0.015393518518518518	0.0029346707818930042	0.0069958847736625515
2	31.240000000000002	0.010452674897119341	0.001962448559670782	0.004573045267489712
2	31.28	0.01188014403292181	0.0027469135802469136	0.005537551440329218
2	31.32	0.01323045267489712	0.0031224279835390945	0.006782407407407407
2	31.36	0.013238168724279836	0.003227880658436214	0.006983024691358025
2	31.400000000000002	0.012921810699588478	0.0031944444444444446	0.007379115226337448
2	31.44	0.013199588477366256	0.003397633744855967	0.007896090534979423
2	31.48	0.013549382716049383	0.0031430041152263376	0.008873456790123456
2	31.52	0.012157921810699588	0.002824074074074074	0.008191872427983539
2	31.560000000000002	0.013840020576131687	0.0024922839506172838	0.010424382716049382
2	31.6	0.014292695473251028	0.0014763374485596708	0.01220679012345679
2	31.64	0.018125	0.00169238683127572	0.015871913580246914
2	31.68	0.025516975308641974	0.002926954732510288	0.021008230452674897
2	31.720000000000002	0.02561471193415638	0.002803497942386831	0.022309670781893005
2	31.76	0.028896604938271606	0.0031532921810699588	0.025334362139917695
2	31.8	0.028922325102880658	0.0026337448559670784	0.025972222222222223
2	31.84	0.02939814814814815	0.0027906378600823043	0.02620627572016461
2	31.88	0.028299897119341565	0.0024279835390946503	0.025643004115226336
2	31.92	0.02926440329218107	0.00283179012345679	0.026046810699588478
2	31.96	0.02771604938271605	0.0023482510288065843	0.02508230452674897
2	32.0	0.027181069958847736	0.0026208847736625515	0.024228395061728396
2	32.04	0.023824588477366255	0.001926440329218107	0.021522633744855968
2	32.08	0.02056327160493827	0.0016589506172839507	0.018623971193415637
2	32.12	0.01738940329218107	0.0013040123456790123	0.015859053497942387
2	32.160000000000004	0.020686728395061728	0.0025668724279835392	0.016579218106995884
2	32.2	0.011069958847736625	0.0009362139917695473	0.009696502057613169
2	32.24	0.01007201646090535	0.0013580246913580246	0.008333333333333333
2	32.28	0.008497942386831275	0.0012371399176954732	0.00705761316872428
2	32.32	0.006913580246913581	0.0009696502057613169	0.005699588477366255
2	32.36	0.004791666666666666	0.0008616255144032922	0.0037242798353909466
2	32.4	0.001875	0.0004886831275720165	0.001147119341563786
2	32.44	0.002788065843621399	0.0004320987654320988	0.0021630658436213993
2	32.480000000000004	0.000977366255144033	7.973251028806585e-05	0.0007175925925925926
2	32.52	0.002435699588477366	0.0007433127572016461	0.0015329218106995884
2	32.56	0.002587448559670782	0.0012834362139917696	0.0008564814814814815
2	32.6	0.005213477366255144	0.0026800411522633744	0.0012988683127572015
2	32.64	0.010339506172839507	0.004050925925925926	0.003662551440329218
2	32.68	0.005820473251028807	0.003227880658436214	0.0008590534979423868
2	32.72	0.004912551440329218	0.0028420781893004113	0.0006095679012345679
2	32.76	0.004989711934156379	0.0029758230452674897	0.0005838477366255144
2	32.8	0.004382716049382716	0.0022222222222222222	0.0007510288065843622
2	32.84	0.004724794238683128	0.0027160493827160493	0.0006327160493827161
2	32.88	0.004714506172839506	0.0025462962962962965	0.0005426954732510288
2	32.92	0.0052263374485596705	0.0026646090534979423	0.0004963991769547325
2	32.96	0.006095679012345679	0.0031147119341563786	0.0006558641975308642
2	33.0	0.006013374485596708	0.0033950617283950617	0.0003497942386831276
2	33.04	0.006561213991769547	0.0038117283950617285	0.0005272633744855968
2	33.08	0.005532407407407408	0.0032381687242798354	0.0004912551440329218
2	33.12	0.011136831275720165	0.004580761316872428	0.0035545267489711934
2	33.160000000000004	0.004902263374485597	0.0029963991769547324	0.00045781893004115225
2	33.2	0.004002057613168724	0.002361111111111111	0.0004140946502057613
2	33.24	0.003145576131687243	0.0019521604938271605	0.0003189300411522634
2	33.28	0.0026568930041152264	0.0016769547325102881	0.00030606995884773663
2	33.32	0.002042181069958848	0.0012551440329218106	0.0002700617283950617
2	33.36	0.001934156378600823	0.0011754115226337448	0.000367798353909465
2	33.4	0.0020859053497942386	0.0011599794238683128	0.0004140946502057613
2	33.44	0.0011599794238683128	0.0005426954732510288	0.0001594650205761317
2	33.480000000000004	0.0016023662551440329	0.0007021604938271605	0.0004552469135802469
2	33.52	0.001286008230452675	0.0007407407407407407	0.00020576131687242798
2	33.56	0.0019187242798353909	0.0011316872427983538	0.00024434156378600825
2	33.6	0.006898148148148148	0.002623456790123457	0.002705761316872428
2	33.64	0.003742283950617284	0.0024948559670781895	0.000462962962962963
2	33.68	0.003515946502057613	0.0025925925925925925	0.0003034979423868313
2	33.72	0.004164094650205761	0.0029295267489711932	0.00035493827160493826
2	33.76	0.0044907407407407405	0.00319701646090535	0.00023662551440329217
2	33.8	0.004411008230452675	0.002919238683127572	0.00030864197530864197
2	33.84	0.004377572016460905	0.002824074074074074	0.0004295267489711934
2	33.88	0.004002057613168724	0.0027031893004115224	0.00025205761316872427
2	33.92	0.003922325102880659	0.002587448559670782	0.00028549382716049385
2	33.96	0.003801440329218107	0.002358539094650206	0.00014917695473251028
2	34.0	0.004007201646090535	0.0022736625514403292	0.00016718106995884774
2	34.04	0.0035416666666666665	0.001823559670781893	5.401234567901235e-05
2	34.08	0.008006687242798355	0.0024228395061728393	0.002235082304526749
2	34.12	0.0030761316872427984	0.001324588477366255	0.0001080246913580247
2	34.160000000000004	0.0030324074074074073	0.0012551440329218106	0.0002314814814814815
2	34.2	0.002736625514403292	0.0010313786008230453	0.0001594650205761317
2	34.24	0.002587448559670782	0.0010390946502057614	0.00017746913580246913
2	34.28	0.002193930041152263	0.000925925925925926	6.430041152263375e-05
2	34.32	0.0022119341563786006	0.0008024691358024691	0.00016203703703703703
2	34.36	0.0019804526748971193	0.0006147119341563787	0.0002494855967078189
2	34.4	0.0018492798353909464	0.0004809670781893004	0.00017746913580246913
2	34.44	0.0016589506172839507	0.0004166666666666667	5.915637860082304e-05
2	34.480000000000004	0.0017078189300411522	0.00031635802469135804	2.5720164609053497e-05
2	34.52	0.002412551440329218	0.00038065843621399177	0.00013631687242798355
2	34.56	0.006460905349794239	0.0011805555555555556	0.0021759259259259258
2	34.6	0.002867798353909465	0.0004861111111111111	0.00025977366255144034
2	34.64	0.0025334362139917696	0.00045267489711934157	0.0002314814814814815
2	34.68	0.00356738683127572	0.0006430041152263374	0.0011059670781893003
2	34.72	0.0023251028806584363	0.0004912551440329218	0.0001286008230452675
2	34.76	0.003227880658436214	0.00041923868312757203	0.0009387860082304527
2	34.800000000000004	0.001954732510288066	0.00018518518518518518	0.00020318930041152264
2	34.84	0.0019675925925925924	0.00011574074074074075	0.00040380658436213994
2	34.88	0.0014943415637860083	9.516460905349794e-05	0.0003935185185185185
2	34.92	0.0007664609053497942	7.973251028806585e-05	0.0002494855967078189
2	34.96	0.000977366255144033	0.00010030864197530864	0.0002803497942386831
2	35.0	0.0010776748971193415	0.00013374485596707818	5.6584362139917696e-05
2	35.04	0.0073302469135802465	0.001286008230452675	0.0029346707818930042
2	35.08	0.0026440329218106995	0.0006584362139917696	0.00015432098765432098
2	35.12	0.0033719135802469137	0.0009002057613168725	7.20164609053498e-05
2	35.160000000000004	0.0037242798353909466	0.001059670781893004	2.5720164609053497e-05
2	35.2	0.004678497942386831	0.0013400205761316872	0.00013374485596707818
2	35.24	0.004346707818930041	0.0013091563786008231	7.20164609053498e-05
2	35.28	0.0054089506172839506	0.0019573045267489713	0.00028292181069958846
2	35.32	0.004462448559670782	0.0019007201646090534	0.00015174897119341564
2	35.36	0.004508744855967078	0.002088477366255144	0.00019290123456790122
2	35.4	0.004601337448559671	0.0023559670781893006	0.00016718106995884774
2	35.44	0.0038760288065843623	0.001954732510288066	0.0001954732510288066
2	35.480000000000004	0.0043055555555555555	0.00261059670781893	0.00014146090534979423
2	35.52	0.008757716049382715	0.003909465020576132	0.0023276748971193416
2	35.56	0.0043852880658436216	0.0034002057613168723	0.00013631687242798355
2	35.6	0.003958333333333334	0.0034002057613168723	8.23045267489712e-05
2	35.64	0.004452160493827161	0.003500514403292181	0.00040380658436213994
2	35.68	0.003461934156378601	0.0030787037037037037	7.973251028806585e-05
2	35.72	0.003222736625514403	0.002595164609053498	0.0002494855967078189
2	35.76	0.002067901234567901	0.001823559670781893	8.74485596707819e-05
2	35.800000000000004	0.0026080246913580247	0.0020601851851851853	0.00018775720164609054
2	35.84	0.0018209876543209876	0.0015200617283950618	0.00020833333333333335
2	35.88	0.001990740740740741	0.0015020576131687243	0.00036522633744855967
2	35.92	0.001890432098765432	0.001190843621399177	0.000558127572016461
2	35.96	0.0028189300411522633	0.0016409465020576133	0.0009567901234567902
2	36.0	0.009652777777777777	0.003271604938271605	0.004320987654320987
2	36.04	0.0051234567901234564	0.0025282921810699586	0.0016075102880658437
2	36.08	0.007590020576131687	0.0032690329218106997	0.0031121399176954733
2	36.12	0.006823559670781893	0.003310185185185185	0.0027186213991769546
2	36.160000000000004	0.009627057613168724	0.004367283950617284	0.0045936213991769545
2	36.2	0.010478395061728395	0.004164094650205761	0.005534979423868313
2	36.24	0.013477366255144034	0.005159465020576131	0.0074202674897119346
2	36.28	0.012983539094650207	0.004215534979423868	0.008034979423868313
2	36.32	0.01470164609053498	0.004686213991769547	0.009012345679012346
2	36.36	0.013922325102880658	0.004380144032921811	0.008698559670781893
2	36.4	0.015136316872427984	0.004094650205761317	0.010380658436213991
2	36.44	0.015524691358024692	0.0038734567901234566	0.010676440329218106
2	36.480000000000004	0.02140946502057613	0.004853395061728395	0.013719135802469137
2	36.52	0.01566358024691358	0.003022119341563786	0.011340020576131687
2	36.56	0.014104938271604939	0.002890946502057613	0.010061728395061729
2	36.6	0.01352880658436214	0.0030761316872427984	0.009382716049382716
2	36.64	0.011689814814814814	0.002626028806584362	0.00816358024691358
2	36.68	0.011545781893004115	0.0023996913580246913	0.008557098765432099
2	36.72	0.008762860082304527	0.0012088477366255144	0.007242798353909465
2	36.76	0.009971707818930042	0.0014300411522633744	0.007775205761316873
2	36.800000000000004	0.007170781893004115	0.0007664609053497942	0.0055478395061728395
2	36.84	0.008330761316872428	0.000367798353909465	0.007085905349794239
2	36.88	0.007232510288065844	0.0010185185185185184	0.005686728395061728
2	36.92	0.008917181069958847	0.002170781893004115	0.006296296296296296
2	36.96	0.01503343621399177	0.0036599794238683127	0.009318415637860082
2	37.0	0.009027777777777777	0.0030478395061728394	0.005092592592592593
2	37.04	0.009652777777777777	0.0037448559670781893	0.0047659465020576134
2	37.08	0.008927469135802469	0.003852880658436214	0.0036934156378600823
2	37.12	0.008613683127572016	0.0037165637860082303	0.0034567901234567903
2	37.160000000000004	0.007222222222222222	0.003287037037037037	0.0022659465020576134
2	37.2	0.007276234567901234	0.003626543209876543	0.001808127572016461
2	37.24	0.005617283950617284	0.0029526748971193417	0.0008770576131687243
2	37.28	0.006298868312757201	0.0034825102880658436	0.001008230452674897
2	37.32	0.0051568930041152265	0.0028266460905349796	0.0006404320987654321
2	37.36	0.0038580246913580245	0.002029320987654321	0.000720164609053498
2	37.4	0.0028703703703703703	0.0011599794238683128	0.000941358024691358
2	37.44	0.008883744855967077	0.002132201646090535	0.004431584362139918
2	37.480000000000004	0.0034696502057613167	0.0011522633744855968	0.0013168724279835392
2	37.52	0.003389917695473251	0.0014686213991769548	0.001154835390946502
2	37.56	0.003299897119341564	0.0007896090534979424	0.0016563786008230452
2	37.6	0.0028575102880658435	0.0008950617283950618	0.0009207818930041152
2	37.64	0.005097736625514404	0.0022736625514403292	0.0013503086419753086
2	37.68	0.004917695473251029	0.002271090534979424	0.0008950617283950618
2	37.72	0.0058127572016460904	0.0023791152263374486	0.0012191358024691357
2	37.76	0.005882201646090535	0.002235082304526749	0.0006610082304526749
2	37.800000000000004	0.006535493827160494	0.0019521604938271605	0.0013991769547325103
2	37.84	0.006689814814814815	0.0018441358024691358	0.0009567901234567902
2	37.88	0.0073559670781893	0.0018672839506172839	0.0015097736625514404
2	37.92	0.011502057613168724	0.0028137860082304528	0.003222736625514403
2	37.96	0.006790123456790123	0.0015792181069958849	0.0007613168724279835
2	38.0	0.005982510288065844	0.001345164609053498	0.0004809670781893004
2	38.04	0.006003086419753087	0.001000514403292181	0.0007561728395061729
2	38.08	0.005442386831275721	0.000727880658436214	0.0006970164609053498
2	38.12	0.004529320987654321	0.0003292181069958848	0.0003935185185185185
2	38.160000000000004	0.0042258230452674895	0.00047582304526748974	0.00033179012345679014
2	38.2	0.00444701646090535	0.0003755144032921811	0.0005195473251028807
2	38.24	0.004130658436213992	0.0005889917695473251	0.0004783950617283951
2	38.28	0.003191872427983539	0.0003034979423868313	0.0004475308641975309
2	38.32	0.0029475308641975307	0.00036522633744855967	0.00029835390946502055
2	38.36	0.0018852880658436213	6.17283950617284e-05	0.000257201646090535
2	38.4	0.006929012345679012	0.0012525720164609053	0.002551440329218107
2	38.44	0.0016589506172839507	0.0001954732510288066	0.0004809670781893004
2	38.480000000000004	0.0013323045267489711	0.00021347736625514403	0.00033179012345679014
2	38.52	0.0012911522633744857	7.20164609053498e-05	0.00037294238683127575
2	38.56	0.001044238683127572	0.00021347736625514403	0.00025205761316872427
2	38.6	0.0008487654320987654	4.886831275720165e-05	0.00023405349794238683
2	38.64	0.00035493827160493826	1.02880658436214e-05	0.00010545267489711934
2	38.68	0.0013143004115226337	7.71604938271605e-06	0.0012448559670781892
2	38.72	0.00022376543209876544	6.944444444444444e-05	0.00011831275720164609
2	38.76	0.000720164609053498	8.487654320987654e-05	0.0005889917695473251
2	38.800000000000004	0.00045267489711934157	1.2860082304526749e-05	9.259259259259259e-05
2	38.84	0.0017515432098765432	1.2860082304526749e-05	0.000676440329218107
2	38.88	0.006520061728395062	0.0007844650205761317	0.002420267489711934
2	38.92	0.0028420781893004113	5.6584362139917696e-05	0.00028549382716049385
2	38.96	0.002484567901234568	7.20164609053498e-05	0.00018261316872427984
2	39.0	0.0025025720164609053	4.11522633744856e-05	0.0006352880658436214
2	39.04	0.0028858024691358025	0.00012088477366255144	0.0003497942386831276
2	39.08	0.003212448559670782	0.00023919753086419754	0.00013631687242798355
2	39.12	0.0037860082304526747	0.00032407407407407406	0.00040123456790123454
2	39.160000000000004	0.0034670781893004115	0.0003446502057613169	0.0003343621399176955
2	39.2	0.004439300411522634	0.00047582304526748974	0.0011702674897119342
2	39.24	0.0032818930041152265	0.0004603909465020576	0.0002109053497942387
2	39.28	0.004542181069958848	0.0005684156378600823	0.0013554526748971194
2	39.32	0.002381687242798354	0.00041152263374485596	0.0001800411522633745
2	39.36	0.008099279835390947	0.0013477366255144033	0.003330761316872428
2	39.4	0.001412037037037037	0.0002494855967078189	0.00018261316872427984
2	39.44	0.0015277777777777779	0.0003343621399176955	0.0002700617283950617
2	39.480000000000004	0.0013940329218106995	0.000257201646090535	0.00019032921810699588
2	39.52	0.002155349794238683	0.0006327160493827161	0.0003369341563786008
2	39.56	0.0025437242798353908	0.0007536008230452675	0.0004552469135802469
2	39.6	0.002983539094650206	0.001242283950617284	0.00016203703703703703
2	39.64	0.003472222222222222	0.0017412551440329218	0.00051440329218107
2	39.68	0.002878086419753086	0.0018724279835390946	0.0001594650205761317
2	39.72	0.003065843621399177	0.0017078189300411522	0.0007304526748971193
2	39.76	0.002330246913580247	0.0016383744855967078	0.00023405349794238683
2	39.800000000000004	0.002772633744855967	0.0014223251028806585	0.0008487654320987654
2	39.84	0.007106481481481482	0.002088477366255144	0.0026414609053497943
2	39.88	0.0024022633744855966	0.000684156378600823	0.0005272633744855968
2	39.92	0.002548868312757202	0.0005272633744855968	0.00043724279835390947
2	39.96	0.002749485596707819	0.0005272633744855968	0.001103395061728395
2	40.0	0.0016306584362139917	0.0004295267489711934	0.0003343621399176955
2	40.04	0.0019058641975308642	0.0005478395061728395	0.000985082304526749
2	40.08	0.001859567901234568	0.0003034979423868313	0.0013194444444444445
2	40.12	0.0015920781893004115	0.0005375514403292181	0.0009207818930041152
2	40.160000000000004	0.0016589506172839507	0.0008616255144032922	0.0006815843621399177
2	40.2	0.0011419753086419754	0.0007381687242798354	0.00031635802469135804
2	40.24	0.002145061728395062	0.0006867283950617284	0.0013065843621399176
2	40.28	0.002001028806584362	0.0003523662551440329	0.0015997942386831276
2	40.32	0.009284979423868312	0.0015817901234567902	0.005504115226337448
2	40.36	0.0035313786008230453	0.0003266460905349794	0.002749485596707819
2	40.4	0.0049614197530864195	0.00036522633744855967	0.004295267489711934
2	40.44	0.003654835390946502	0.00011574074074074075	0.0032150205761316874
2	40.480000000000004	0.004454732510288066	0.0001440329218106996	0.004045781893004115
2	40.52	0.00408179012345679	0.00011574074074074075	0.003729423868312757
2	40.56	0.004233539094650206	0.00011831275720164609	0.0038477366255144033
2	40.6	0.003948045267489712	0.0001388888888888889	0.003675411522633745
2	40.64	0.002463991769547325	4.886831275720165e-05	0.002358539094650206
2	40.68	0.002626028806584362	5.6584362139917696e-05	0.0024948559670781895
2	40.72	0.003109567901234568	3.8580246913580246e-05	0.002829218106995885
2	40.76	0.003940329218106996	5.915637860082304e-05	0.0036831275720164607
2	40.800000000000004	0.010439814814814815	0.0010828189300411523	0.0075591563786008235
2	40.84	0.007890946502057614	0.000573559670781893	0.006751543209876543
2	40.88	0.008585390946502057	0.0010931069958847737	0.00712962962962963
2	40.92	0.011440329218106995	0.0016280864197530864	0.009058641975308642
2	40.96	0.010712448559670781	0.0019135802469135803	0.008266460905349795
2	41.0	0.011658950617283951	0.002358539094650206	0.00867283950617284
2	41.04	0.009804526748971193	0.0025848765432098767	0.006844135802469136
2	41.08	0.010542695473251028	0.002764917695473251	0.007291666666666667
2	41.12	0.01059670781893004	0.002965534979423868	0.0071579218106995884
2	41.160000000000004	0.009876543209876543	0.0036419753086419752	0.005784465020576132
2	41.2	0.00951388888888889	0.004027777777777778	0.005023148148148148
2	41.24	0.00842335390946502	0.004241255144032922	0.0037731481481481483
2	41.28	0.014351851851851852	0.005527263374485596	0.006311728395061728
2	41.32	0.00889917695473251	0.0038374485596707818	0.0042309670781893
2	41.36	0.007659465020576132	0.0034516460905349793	0.003461934156378601
2	41.4	0.007227366255144033	0.002772633744855967	0.003935185185185185
2	41.44	0.006779835390946502	0.0025308641975308644	0.0036805555555555554
2	41.480000000000004	0.005612139917695473	0.0020396090534979426	0.0029089506172839505
2	41.52	0.005810185185185186	0.0021244855967078187	0.00305298353909465
2	41.56	0.005882201646090535	0.0016846707818930042	0.0030632716049382716
2	41.6	0.007546296296296297	0.00209619341563786	0.00360082304526749
2	41.64	0.005828189300411523	0.0016306584362139917	0.0024742798353909463
2	41.68	0.0042026748971193415	0.001712962962962963	0.0015869341563786007
2	41.72	0.0035313786008230453	0.001669238683127572	0.0015020576131687243
2	41.76	0.008734567901234568	0.0021759259259259258	0.00415380658436214
2	41.800000000000004	0.003070987654320988	0.0015174897119341563	0.0006738683127572016
2	41.84	0.0025668724279835392	0.001388888888888889	0.0007844650205761317
2	41.88	0.0026363168724279837	0.0015509259259259259	0.00073559670781893
2	41.92	0.0018930041152263374	0.0014994855967078188	0.0001748971193415638
2	41.96	0.0021347736625514403	0.001566358024691358	0.00039609053497942386
2	42.0	0.0019984567901234567	0.0015406378600823045	0.0002932098765432099
2	42.04	0.0021013374485596707	0.0016666666666666668	0.00022633744855967078
2	42.08	0.0016949588477366256	0.001337448559670782	0.00025977366255144034
2	42.12	0.0023405349794238684	0.0013734567901234568	0.0008487654320987654
2	42.160000000000004	0.0027983539094650206	0.0013940329218106995	0.001301440329218107
2	42.2	0.002307098765432099	0.0010108024691358026	0.0011265432098765433
2	42.24	0.00936985596707819	0.0023533950617283953	0.004899691358024692
2	42.28	0.0024022633744855966	0.0007613168724279835	0.0013657407407407407
2	42.32	0.005241769547325103	0.0009233539094650206	0.003868312757201646
2	42.36	0.006959876543209877	0.0009027777777777777	0.00507201646090535
2	42.4	0.00938528806584362	0.000727880658436214	0.006319444444444444
2	42.44	0.010802469135802469	0.0011676954732510287	0.006936728395061729
2	42.480000000000004	0.011378600823045268	0.002409979423868313	0.00662037037037037
2	42.52	0.009681069958847736	0.0031532921810699588	0.004987139917695473
2	42.56	0.0090869341563786	0.0037731481481481483	0.004287551440329218
2	42.6	0.008101851851851851	0.0033641975308641974	0.004166666666666667
2	42.64	0.009423868312757202	0.0034310699588477366	0.005105452674897119
2	42.68	0.011126543209876542	0.0036934156378600823	0.005717592592592593
2	42.72	0.01877057613168724	0.005609567901234568	0.008171296296296296
2	42.76	0.013443930041152264	0.0037088477366255144	0.005447530864197531
2	42.800000000000004	0.014498456790123456	0.00323559670781893	0.005740740740740741
2	42.84	0.015581275720164609	0.004323559670781893	0.005061728395061729
2	42.88	0.013477366255144034	0.004223251028806585	0.003544238683127572
2	42.92	0.014603909465020576	0.004861111111111111	0.0042361111111111115
2	42.96	0.010542695473251028	0.004135802469135802	0.0022736625514403292
2	43.0	0.011455761316872428	0.0052263374485596705	0.0030246913580246914
2	43.04	0.008824588477366255	0.0042309670781893	0.0026157407407407405
2	43.08	0.00746141975308642	0.004194958847736625	0.0021784979423868315
2	43.12	0.003976337448559671	0.003045267489711934	0.00046810699588477366
2	43.160000000000004	0.00338477366255144	0.0025282921810699586	0.0004989711934156379
2	43.2	0.009567901234567902	0.0030401234567901236	0.004084362139917696
2	43.24	0.004050925925925926	0.0015715020576131688	0.0016949588477366256
2	43.28	0.006617798353909465	0.0015997942386831276	0.004475308641975309
2	43.32	0.006113683127572016	0.0012680041152263375	0.004279835390946502
2	43.36	0.010231481481481482	0.001206275720164609	0.00835133744855967
2	43.4	0.011363168724279836	0.0008281893004115226	0.009974279835390946
2	43.44	0.016278292181069957	0.0016743827160493826	0.01393775720164609
2	43.480000000000004	0.01671553497942387	0.001890432098765432	0.014076646090534979
2	43.52	0.019812242798353908	0.002536008230452675	0.016319444444444445
2	43.56	0.020223765432098764	0.0028626543209876545	0.01622170781893004
2	43.6	0.023845164609053497	0.00338477366255144	0.019076646090534978
2	43.64	0.02403292181069959	0.003690843621399177	0.018752572016460904
2	43.68	0.03193415637860082	0.005187757201646091	0.02346707818930041
2	43.72	0.023963477366255145	0.003335905349794239	0.01887088477366255
2	43.76	0.022325102880658435	0.0035339506172839506	0.01709104938271605
2	43.800000000000004	0.02210133744855967	0.0033539094650205763	0.01713477366255144
2	43.84	0.017152777777777777	0.002700617283950617	0.012888374485596708
2	43.88	0.01334619341563786	0.0023636831275720164	0.009362139917695474
2	43.92	0.014642489711934156	0.0019804526748971193	0.011298868312757202
2	43.96	0.01949074074074074	0.001890432098765432	0.01600565843621399
2	44.0	0.01916409465020576	0.0017669753086419753	0.016136831275720166
2	44.04	0.021728395061728394	0.001610082304526749	0.018631687242798355
2	44.08	0.017636316872427983	0.001154835390946502	0.015257201646090535
2	44.12	0.01899434156378601	0.001301440329218107	0.016049382716049384
2	44.160000000000004	0.02094393004115226	0.001875	0.01647119341563786
2	44.2	0.014544753086419754	0.00125	0.011846707818930042
2	44.24	0.009714506172839506	0.0008770576131687243	0.0076980452674897115
2	44.28	0.007271090534979424	0.0009542181069958848	0.005136316872427983
2	44.32	0.006640946502057613	0.0010185185185185184	0.00459619341563786
2	44.36	0.005653292181069959	0.0008847736625514403	0.0039377572016460905
2	44.4	0.007896090534979423	0.0011728395061728395	0.005871913580246913
2	44.44	0.008819444444444444	0.0008076131687242799	0.007456275720164609
2	44.480000000000004	0.011304012345679012	0.0007150205761316872	0.009881687242798354
2	44.52	0.013145576131687244	0.0007330246913580247	0.011679526748971193
2	44.56	0.015146604938271606	0.0005606995884773662	0.013798868312757201
2	44.6	0.016756687242798354	0.00045267489711934157	0.015550411522633745
2	44.64	0.02438014403292181	0.0015715020576131688	0.01996656378600823
2	44.68	0.02067644032921811	0.0007098765432098765	0.01849537037037037
2	44.72	0.022119341563786008	0.0010545267489711935	0.01926440329218107
2	44.76	0.02154320987654321	0.0010879629629629629	0.019212962962962963
2	44.800000000000004	0.021242283950617284	0.0012808641975308641	0.018541666666666668
2	44.84	0.021959876543209876	0.0013940329218106995	0.01863940329218107
2	44.88	0.02098508230452675	0.0016229423868312758	0.01772119341563786
2	44.92	0.02074074074074074	0.0019393004115226338	0.01702932098765432
2	44.96	0.017651748971193416	0.0019084362139917695	0.014454732510288067
2	45.0	0.018248456790123456	0.002235082304526749	0.014650205761316872
2	45.04	0.014981995884773662	0.002088477366255144	0.011766975308641976
2	45.08	0.015581275720164609	0.0024151234567901234	0.012055041152263374
2	45.12	0.018127572016460907	0.003487654320987654	0.012142489711934157
2	45.160000000000004	0.01253858024691358	0.0031430041152263376	0.008109567901234568
2	45.2	0.010943930041152263	0.0033256172839506173	0.006517489711934156
2	45.24	0.010835905349794239	0.003294753086419753	0.006617798353909465
2	45.28	0.008832304526748972	0.003361625514403292	0.004529320987654321
2	45.32	0.007875514403292181	0.003029835390946502	0.003981481481481482
2	45.36	0.006520061728395062	0.002829218106995885	0.002824074074074074
2	45.4	0.0041229423868312754	0.0018981481481481482	0.0017283950617283952
2	45.44	0.0038503086419753086	0.0016486625514403291	0.0016049382716049382
2	45.480000000000004	0.003073559670781893	0.0011779835390946503	0.0015200617283950618
2	45.52	0.002800925925925926	0.0009696502057613169	0.0015792181069958849
2	45.56	0.0021296296296296298	0.0007587448559670781	0.0012782921810699588
2	45.6	0.008904320987654321	0.0018184156378600823	0.0051440329218107
2	45.64	0.0022247942386831275	0.0002469135802469136	0.0017078189300411522
2	45.68	0.001926440329218107	0.00011059670781893004	0.0015920781893004115
2	45.72	0.001772119341563786	0.00015432098765432098	0.0015046296296296296
2	45.76	0.0024074074074074076	0.00021347736625514403	0.0020113168724279836
2	45.800000000000004	0.002147633744855967	0.0002803497942386831	0.0016718106995884773
2	45.84	0.002183641975308642	0.0004603909465020576	0.0014737654320987653
2	45.88	0.002993827160493827	0.000830761316872428	0.001455761316872428
2	45.92	0.00367798353909465	0.0016280864197530864	0.0009104938271604938
2	45.96	0.005396090534979424	0.0027186213991769546	0.001008230452674897
2	46.0	0.005388374485596707	0.003222736625514403	0.000573559670781893
2	46.04	0.00709619341563786	0.0036651234567901233	0.0015920781893004115
2	46.08	0.012008744855967078	0.00503858024691358	0.0035570987654320986
2	46.12	0.007996399176954733	0.004207818930041152	0.001103395061728395
2	46.160000000000004	0.008078703703703704	0.0038117283950617285	0.0013323045267489711
2	46.2	0.008184156378600822	0.0034902263374485595	0.0013477366255144033
2	46.24	0.006309156378600823	0.0028986625514403294	0.00047582304526748974
2	46.28	0.007435699588477366	0.003119855967078189	0.001301440329218107
2	46.32	0.005691872427983539	0.0024742798353909463	0.0010056584362139918
2	46.36	0.005794753086419753	0.002587448559670782	0.0010905349794238684
2	46.4	0.005601851851851852	0.0032175925925925926	0.0008487654320987654
2	46.44	0.005861625514403292	0.003161008230452675	0.001293724279835391
2	46.480000000000004	0.006229423868312757	0.003065843621399177	0.001301440329218107
2	46.52	0.0062037037037037035	0.0020113168724279836	0.0013143004115226337
2	46.56	0.012479423868312757	0.003271604938271605	0.003611111111111111
2	46.6	0.007775205761316873	0.0023765432098765433	0.0006069958847736626
2	46.64	0.008773148148148148	0.0033024691358024692	0.0004449588477366255
2	46.68	0.00845679012345679	0.002983539094650206	0.00035493827160493826
2	46.72	0.008798868312757202	0.0029603909465020575	0.0012654320987654322
2	46.76	0.006820987654320988	0.0025565843621399176	0.00032407407407407406
2	46.800000000000004	0.006057098765432099	0.0019444444444444444	0.0010905349794238684
2	46.84	0.0034593621399176956	0.001072530864197531	0.0005684156378600823
2	46.88	0.0017926954732510288	0.00040123456790123454	0.0005941358024691358
2	46.92	0.0011934156378600822	0.0004295267489711934	0.00036522633744855967
2	46.96	0.0012371399176954732	0.0007098765432098765	0.0002880658436213992
2	47.0	0.002965534979423868	0.0011856995884773664	0.001610082304526749
2	47.04	0.007417695473251029	0.002067901234567901	0.003855452674897119
2	47.08	0.0027983539094650206	0.0008744855967078189	0.001617798353909465
2	47.12	0.0023662551440329217	0.0010468106995884774	0.0008796296296296296
2	47.160000000000004	0.0030118312757201646	0.0007536008230452675	0.002116769547325103
2	47.2	0.0029243827160493827	0.0007716049382716049	0.0016820987654320987
2	47.24	0.004107510288065844	0.0008667695473251029	0.002883230452674897
2	47.28	0.003572530864197531	0.00031378600823045265	0.0030375514403292183
2	47.32	0.005532407407407408	0.0006352880658436214	0.004238683127572016
2	47.36	0.005069444444444444	0.00018518518518518518	0.004598765432098765
2	47.4	0.00503858024691358	0.00025205761316872427	0.004421296296296296
2	47.44	0.005756172839506172	0.00019032921810699588	0.005285493827160494
2	47.480000000000004	0.005588991769547325	0.00015689300411522632	0.005218621399176955
2	47.52	0.01261059670781893	0.0017309670781893004	0.008945473251028806
2	47.56	0.007654320987654321	0.0004809670781893004	0.006705246913580247
2	47.6	0.0088940329218107	0.0005324074074074074	0.007646604938271605
2	47.64	0.008328189300411522	0.0004166666666666667	0.007626028806584362
2	47.68	0.0107690329218107	0.0006481481481481481	0.009691358024691357
2	47.72	0.011406893004115227	0.0007947530864197531	0.010357510288065844
2	47.76	0.014627057613168725	0.0011779835390946503	0.013114711934156378
2	47.800000000000004	0.014614197530864197	0.0009747942386831276	0.013166152263374486
2	47.84	0.017957818930041152	0.0012551440329218106	0.01624485596707819
2	47.88	0.020084876543209878	0.0014866255144032922	0.018063271604938272
2	47.92	0.02179783950617284	0.0019881687242798356	0.019084362139917696
2	47.96	0.023143004115226337	0.002839506172839506	0.019555041152263374
2	48.0	0.026905864197530865	0.003299897119341564	0.02175925925925926
2	48.04	0.02261059670781893	0.0020113168724279836	0.019909979423868313
2	48.08	0.022340534979423867	0.002145061728395062	0.019588477366255144
2	48.120000000000005	0.023536522633744856	0.0020344650205761316	0.020362654320987654
2	48.160000000000004	0.021026234567901234	0.0017515432098765432	0.018299897119341563
2	48.2	0.020856481481481483	0.0012371399176954732	0.018431069958847735
2	48.24	0.018963477366255144	0.0006378600823045268	0.01729938271604938
2	48.28	0.0183179012345679	0.0015046296296296296	0.015987654320987654
2	48.32	0.017127057613168725	0.0019727366255144034	0.01438014403292181
2	48.36	0.01506687242798354	0.00216820987654321	0.012083333333333333
2	48.4	0.01273148148148148	0.0022993827160493825	0.009531893004115227
2	48.44	0.011584362139917696	0.0025282921810699586	0.007811213991769548
2	48.480000000000004	0.01800925925925926	0.0037345679012345677	0.010987654320987654
2	48.52	0.012083333333333333	0.0029063786008230452	0.0073559670781893
2	48.56	0.012561728395061728	0.00352880658436214	0.007878086419753086
2	48.6	0.00863940329218107	0.002016460905349794	0.006072530864197531
2	48.64	0.007417695473251029	0.0014171810699588477	0.0053858024691358026
2	48.68	0.007127057613168724	0.0017618312757201645	0.005128600823045268
2	48.72	0.005954218106995885	0.0014609053497942387	0.004130658436213992
2	48.76	0.005727880658436214	0.0015689300411522633	0.0033487654320987653
2	48.800000000000004	0.007039609053497943	0.001954732510288066	0.003675411522633745
2	48.84	0.006844135802469136	0.0020550411522633743	0.0026877572016460907
2	48.88	0.0070190329218106995	0.0019804526748971193	0.0031352880658436213
2	48.92	0.00551440329218107	0.001815843621399177	0.0023353909465020574
2	48.96	0.01147119341563786	0.0030401234567901236	0.005066872427983539
2	49.0	0.004655349794238683	0.0016332304526748972	0.0019290123456790122
2	49.04	0.0023148148148148147	0.0007716049382716049	0.0010313786008230453
2	49.08	0.0034182098765432097	0.0012371399176954732	0.0018132716049382715
2	49.120000000000005	0.0034182098765432097	0.0008590534979423868	0.0016589506172839507
2	49.160000000000004	0.0033204732510288067	0.0003575102880658436	0.002065329218106996
2	49.2	0.0021013374485596707	0.001021090534979424	0.00073559670781893
2	49.24	0.0038143004115226337	0.0013040123456790123	0.0007844650205761317
2	49.28	0.005336934156378601	0.001072530864197531	0.0006893004115226338
2	49.32	0.007996399176954733	0.0018775720164609054	0.0013657407407407407
2	49.36	0.0067078189300411525	0.001427469135802469	0.00046810699588477366
2	49.4	0.0066743827160493825	0.0011496913580246913	0.0007587448559670781
2	49.44	0.01059156378600823	0.003184156378600823	0.00264917695473251
2	49.480000000000004	0.00393261316872428	0.001743827160493827	0.00018261316872427984
2	49.52	0.00216820987654321	0.0006455761316872428	0.0005324074074074074
2	49.56	0.0011496913580246913	0.00029835390946502055	0.0001800411522633745
2	49.6	0.002029320987654321	0.00037294238683127575	0.0010673868312757202
2	49.64	0.0018878600823045268	0.0007407407407407407	0.000257201646090535
2	49.68	0.0028112139917695475	0.0016589506172839507	0.0005169753086419753
2	49.72	0.0018132716049382715	0.0014686213991769548	0.00018261316872427984
2	49.76	0.0017412551440329218	0.0011676954732510287	0.0003497942386831276
2	49.800000000000004	0.0013811728395061729	0.000787037037037037	0.0002469135802469136
2	49.84	0.0024537037037037036	0.0015277777777777779	0.0005889917695473251
2	49.88	0.0031147119341563786	0.0020344650205761316	0.0003446502057613169
2	49.92	0.011520061728395061	0.0036188271604938272	0.004120370370370371
2	49.96	0.005529835390946502	0.002232510288065844	0.0006404320987654321
2	50.0	0.004727366255144033	0.001705246913580247	0.0006738683127572016
2	50.04	0.005738168724279835	0.001890432098765432	0.0021296296296296298
2	50.08	0.003940329218106996	0.001756687242798354	0.0009645061728395061
2	50.120000000000005	0.006496913580246914	0.002412551440329218	0.0036651234567901233
2	50.160000000000004	0.005815329218106996	0.002916666666666667	0.002448559670781893
2	50.2	0.009817386831275721	0.003256172839506173	0.0037165637860082303
2	50.24	0.011311728395061728	0.003559670781893004	0.002916666666666667
2	50.28	0.01341820987654321	0.004205246913580247	0.003472222222222222
2	50.32	0.012646604938271605	0.003950617283950617	0.0027031893004115224
2	50.36	0.015329218106995885	0.00430298353909465	0.005084876543209877
2	50.4	0.017304526748971195	0.0053060699588477365	0.006676954732510288
2	50.44	0.010599279835390947	0.004300411522633745	0.003966049382716049
2	50.480000000000004	0.011219135802469136	0.0042489711934156375	0.005563271604938271
2	50.52	0.009320987654320987	0.004652777777777777	0.0038143004115226337
2	50.56	0.008531378600823045	0.0046039094650205765	0.003279320987654321
2	50.6	0.006887860082304527	0.0038348765432098765	0.0024382716049382715
2	50.64	0.005506687242798354	0.0030632716049382716	0.0018930041152263374
2	50.68	0.004112654320987654	0.001965020576131687	0.0016203703703703703
2	50.72	0.004398148148148148	0.0020036008230452677	0.0019984567901234567
2	50.76	0.004251543209876543	0.001617798353909465	0.0011754115226337448
2	50.800000000000004	0.006877572016460906	0.001882716049382716	0.0014377572016460905
2	50.84	0.007067901234567901	0.0013605967078189301	0.0014506172839506173
2	50.88	0.01503343621399177	0.0031378600823045266	0.006221707818930041
2	50.92	0.007983539094650206	0.0014300411522633744	0.0028600823045267488
2	50.96	0.009310699588477366	0.0022968106995884773	0.004125514403292181
2	51.0	0.008395061728395062	0.0017746913580246914	0.004395576131687243
2	51.04	0.00646604938271605	0.0011368312757201646	0.003387345679012346
2	51.08	0.006862139917695473	0.0009182098765432099	0.003840020576131687
2	51.120000000000005	0.005092592592592593	0.0009953703703703704	0.002955246913580247
2	51.160000000000004	0.004254115226337449	0.001116255144032922	0.002448559670781893
2	51.2	0.0031532921810699588	0.0008667695473251029	0.002006172839506173
2	51.24	0.005483539094650206	0.0013837448559670782	0.0037448559670781893
2	51.28	0.003883744855967078	0.000830761316872428	0.002698045267489712
2	51.32	0.005012860082304527	0.0009542181069958848	0.0037242798353909466
2	51.36	0.010102880658436213	0.002199074074074074	0.006054526748971193
2	51.4	0.003804012345679012	0.0006893004115226338	0.002736625514403292
2	51.44	0.003212448559670782	0.0003034979423868313	0.0025205761316872428
2	51.480000000000004	0.006255144032921811	0.0003909465020576132	0.0036574074074074074
2	51.52	0.0069624485596707815	0.0006352880658436214	0.0024922839506172838
2	51.56	0.009017489711934156	0.0007818930041152264	0.003953189300411522
2	51.6	0.008096707818930042	0.0009002057613168725	0.003029835390946502
2	51.64	0.00742798353909465	0.0012088477366255144	0.003212448559670782
2	51.68	0.006800411522633745	0.0009696502057613169	0.003233024691358025
2	51.72	0.005506687242798354	0.0009439300411522634	0.0022170781893004116
2	51.76	0.005450102880658436	0.0008230452674897119	0.002757201646090535
2	51.800000000000004	0.0046502057613168725	0.00046810699588477366	0.002626028806584362
2	51.84	0.01126028806584362	0.0017695473251028806	0.006440329218106996
2	51.88	0.00419238683127572	0.0004912551440329218	0.00220679012345679
2	51.92	0.003922325102880659	0.00046810699588477366	0.002456275720164609
2	51.96	0.002623456790123457	0.0006815843621399177	0.0013863168724279834
2	52.0	0.0029063786008230452	0.0006352880658436214	0.0018132716049382715
2	52.04	0.0012757201646090535	0.00039609053497942386	0.0007433127572016461
2	52.08	0.001021090534979424	0.0004398148148148148	0.000462962962962963
2	52.120000000000005	0.0007587448559670781	0.0003034979423868313	0.00036265432098765433
2	52.160000000000004	0.0010133744855967079	0.00039609053497942386	0.0005787037037037037
2	52.2	0.0010828189300411523	0.0002957818930041152	0.0006790123456790123
2	52.24	0.0012705761316872427	0.0002803497942386831	0.0008667695473251029
2	52.28	0.00165380658436214	0.00024434156378600825	0.0012654320987654322
2	52.32	0.007080761316872428	0.0012654320987654322	0.004210390946502058
2	52.36	0.00227880658436214	0.0001954732510288066	0.0018055555555555555
2	52.4	0.002651748971193416	0.00033179012345679014	0.0020318930041152263
2	52.44	0.002116769547325103	0.00028292181069958846	0.0016460905349794238
2	52.480000000000004	0.0022453703703703702	0.0003292181069958848	0.0017849794238683128
2	52.52	0.002536008230452675	0.00036522633744855967	0.0018441358024691358
2	52.56	0.003258744855967078	0.0005272633744855968	0.002433127572016461
2	52.6	0.002916666666666667	0.0016255144032921811	0.0008770576131687243
2	52.64	0.0038425925925925928	0.002001028806584362	0.0010416666666666667
2	52.68	0.0043852880658436216	0.0023122427983539094	0.0005478395061728395
2	52.72	0.005920781893004115	0.003299897119341564	0.0010339506172839506
2	52.76	0.006113683127572016	0.0033667695473251027	0.0012448559670781892
2	52.800000000000004	0.012656893004115226	0.005177469135802469	0.004665637860082304
2	52.84	0.007253086419753086	0.004086934156378601	0.001815843621399177
2	52.88	0.008449074074074074	0.004884259259259259	0.0023636831275720164
2	52.92	0.0101929012345679	0.005136316872427983	0.0038374485596707818
2	52.96	0.010100308641975309	0.0049845679012345675	0.003906893004115226
2	53.0	0.010064300411522634	0.004398148148148148	0.004205246913580247
2	53.04	0.009837962962962963	0.004104938271604938	0.004367283950617284
2	53.08	0.009483024691358024	0.00367798353909465	0.004359567901234568
2	53.120000000000005	0.008919753086419752	0.0033693415637860084	0.004678497942386831
2	53.160000000000004	0.008485082304526749	0.0035622427983539096	0.004251543209876543
2	53.2	0.00761059670781893	0.0032896090534979424	0.003966049382716049
2	53.24	0.008088991769547325	0.00334619341563786	0.004416152263374486
2	53.28	0.013287037037037036	0.004318415637860082	0.006959876543209877
2	53.32	0.008832304526748972	0.0033641975308641974	0.004948559670781893
2	53.36	0.008353909465020576	0.003220164609053498	0.004701646090534979
2	53.4	0.009320987654320987	0.0030324074074074073	0.005815329218106996
2	53.44	0.007633744855967078	0.002867798353909465	0.0044675925925925924
2	53.480000000000004	0.00794753086419753	0.002965534979423868	0.0047196502057613166
2	53.52	0.007633744855967078	0.0028729423868312756	0.00456275720164609
2	53.56	0.00811471193415638	0.0025771604938271604	0.005401234567901234
2	53.6	0.007289094650205761	0.0021862139917695473	0.004925411522633745
2	53.64	0.007618312757201646	0.001990740740740741	0.00540380658436214
2	53.68	0.006538065843621399	0.0013631687242798354	0.00488940329218107
2	53.72	0.006069958847736625	0.001103395061728395	0.004660493827160494
2	53.76	0.012111625514403292	0.0022968106995884773	0.007608024691358024
2	53.800000000000004	0.005699588477366255	0.001095679012345679	0.003986625514403292
2	53.84	0.00643775720164609	0.0010390946502057614	0.004776234567901235
2	53.88	0.004809670781893004	0.0009619341563786008	0.003449074074074074
2	53.92	0.004488168724279836	0.0007227366255144033	0.0035468106995884775
2	53.96	0.0038194444444444443	0.0006378600823045268	0.0028626543209876545
2	54.0	0.0036728395061728395	0.0006558641975308642	0.0025925925925925925
2	54.04	0.00334619341563786	0.001044238683127572	0.002088477366255144
2	54.08	0.0028626543209876545	0.000787037037037037	0.001882716049382716
2	54.120000000000005	0.003016975308641975	0.0005555555555555556	0.0023559670781893006
2	54.160000000000004	0.002080761316872428	0.0003935185185185185	0.0015997942386831276
2	54.2	0.0020396090534979426	0.0003343621399176955	0.0016023662551440329
2	54.24	0.007114197530864197	0.0013117283950617284	0.0042309670781893
2	54.28	0.0031301440329218107	0.0003292181069958848	0.002574588477366255
2	54.32	0.0023045267489711935	0.0005246913580246914	0.001617798353909465
2	54.36	0.0027674897119341563	0.0005606995884773662	0.002119341563786008
2	54.4	0.0015560699588477367	0.0003266460905349794	0.0011599794238683128
2	54.44	0.0023045267489711935	0.000470679012345679	0.0017155349794238683
2	54.480000000000004	0.0008359053497942387	0.0001440329218106996	0.000625
2	54.52	0.0033333333333333335	0.0007947530864197531	0.002358539094650206
2	54.56	0.0017515432098765432	0.0011342592592592593	0.0004963991769547325
2	54.6	0.00334619341563786	0.0014763374485596708	0.0015457818930041153
2	54.64	0.0033667695473251027	0.0016332304526748972	0.001021090534979424
2	54.68	0.003626543209876543	0.0017489711934156379	0.0005658436213991769
2	54.72	0.01058127572016461	0.003436213991769547	0.0035776748971193414
2	54.76	0.005020576131687242	0.002337962962962963	0.0003446502057613169
2	54.800000000000004	0.005429526748971194	0.0015920781893004115	0.0008539094650205761
2	54.84	0.006342592592592592	0.0024176954732510287	0.000668724279835391
2	54.88	0.0069495884773662555	0.0024974279835390948	0.000941358024691358
2	54.92	0.006545781893004116	0.002662037037037037	0.00048353909465020576
2	54.96	0.0075257201646090535	0.0033667695473251027	0.0007921810699588477
2	55.0	0.006540637860082304	0.0031147119341563786	0.00045781893004115225
2	55.04	0.006116255144032922	0.003045267489711934	0.0004218106995884774
2	55.08	0.005347222222222222	0.0026054526748971194	0.0006404320987654321
2	55.120000000000005	0.004683641975308642	0.002713477366255144	0.00033950617283950616
2	55.160000000000004	0.0042026748971193415	0.002551440329218107	0.0005812757201646091
2	55.2	0.011003086419753087	0.0037705761316872426	0.004544753086419753
2	55.24	0.004655349794238683	0.0018672839506172839	0.0020859053497942386
2	55.28	0.004346707818930041	0.0014377572016460905	0.0025848765432098767
2	55.32	0.005257201646090535	0.0010236625514403292	0.003963477366255144
2	55.36	0.004279835390946502	0.0006275720164609053	0.003461934156378601
2	55.4	0.004614197530864198	0.0004655349794238683	0.003930041152263374
2	55.44	0.004182098765432099	0.0009362139917695473	0.0030092592592592593
2	55.480000000000004	0.004295267489711934	0.000985082304526749	0.0028137860082304528
2	55.52	0.0030401234567901236	0.00027520576131687244	0.002132201646090535
2	55.56	0.004711934156378601	0.0011291152263374485	0.0025797325102880657
2	55.6	0.0043518518518518515	0.0013271604938271606	0.0019367283950617283
2	55.64	0.006010802469135802	0.0015380658436213992	0.003045267489711934
2	55.68	0.01117283950617284	0.001890432098765432	0.006327160493827161
2	55.72	0.005794753086419753	0.0003497942386831276	0.003713991769547325
2	55.76	0.006496913580246914	0.001147119341563786	0.0038245884773662553
2	55.800000000000004	0.00647119341563786	0.001954732510288066	0.0029861111111111113
2	55.84	0.0075257201646090535	0.0026363168724279837	0.0034027777777777776
2	55.88	0.007183641975308642	0.0030889917695473253	0.002597736625514403
2	55.92	0.008549382716049382	0.003945473251028807	0.002654320987654321
2	55.96	0.007613168724279836	0.003631687242798354	0.0019212962962962964
2	56.0	0.008539094650205761	0.0036419753086419752	0.002255658436213992
2	56.04	0.007656893004115226	0.003513374485596708	0.001427469135802469
2	56.08	0.009650205761316873	0.003919753086419753	0.0027443415637860083
2	56.120000000000005	0.007867798353909465	0.003852880658436214	0.0012525720164609053
2	56.160000000000004	0.014593621399176955	0.004776234567901235	0.005118312757201646
2	56.2	0.008248456790123457	0.002602880658436214	0.0019727366255144034
2	56.24	0.008688271604938272	0.00231738683127572	0.0019161522633744856
2	56.28	0.008407921810699588	0.0017103909465020577	0.002515432098765432
2	56.32	0.008400205761316873	0.001427469135802469	0.0025617283950617282
2	56.36	0.009166666666666667	0.001000514403292181	0.0035108024691358026
2	56.4	0.008608539094650206	0.0006044238683127572	0.0036702674897119343
2	56.44	0.008629115226337448	0.0004398148148148148	0.0038734567901234566
2	56.480000000000004	0.00872170781893004	0.0002314814814814815	0.004567901234567902
2	56.52	0.009212962962962963	0.0005015432098765432	0.005401234567901234
2	56.56	0.009218106995884774	0.00022633744855967078	0.006123971193415637
2	56.6	0.010023148148148147	0.00040380658436213994	0.007289094650205761
2	56.64	0.015349794238683127	0.0012988683127572015	0.01052469135802469
2	56.68	0.010907921810699588	0.0003215020576131687	0.008670267489711935
2	56.72	0.010156893004115226	0.0004809670781893004	0.008063271604938272
2	56.76	0.010491255144032922	0.0005504115226337449	0.008454218106995886
2	56.800000000000004	0.009313271604938271	0.0008101851851851852	0.007304526748971194
2	56.84	0.0074434156378600826	0.0009953703703703704	0.005679012345679012
2	56.88	0.006975308641975308	0.0012294238683127573	0.005349794238683128
2	56.92	0.004465020576131688	0.0010108024691358026	0.003109567901234568
2	56.96	0.005262345679012345	0.0010570987654320988	0.0037397119341563787
2	57.0	0.0034233539094650207	0.0008847736625514403	0.00238940329218107
2	57.04	0.003338477366255144	0.0010776748971193415	0.002001028806584362
2	57.08	0.0029732510288065844	0.0009465020576131687	0.001831275720164609
2	57.120000000000005	0.008963477366255143	0.00198559670781893	0.004722222222222222
2	57.160000000000004	0.003580246913580247	0.0009747942386831276	0.002013888888888889
2	57.2	0.0034156378600823044	0.0009233539094650206	0.00216820987654321
2	57.24	0.003397633744855967	0.0007561728395061729	0.0024511316872427983
2	57.28	0.003675411522633745	0.0006970164609053498	0.0025180041152263375
2	57.32	0.002978395061728395	0.0005787037037037037	0.0021579218106995883
2	57.36	0.0024459876543209877	0.0004398148148148148	0.0018981481481481482
2	57.4	0.0035210905349794238	0.0003935185185185185	0.002911522633744856
2	57.44	0.0018055555555555555	0.0002109053497942387	0.0015637860082304527
2	57.480000000000004	0.001859567901234568	0.00017746913580246913	0.0016460905349794238
2	57.52	0.0016409465020576133	0.00011059670781893004	0.0013811728395061729
2	57.56	0.002271090534979424	0.00010545267489711934	0.0013117283950617284
2	57.6	0.006820987654320988	0.000889917695473251	0.0033667695473251027
2	57.64	0.003713991769547325	0.00016203703703703703	0.0014994855967078188
2	57.68	0.0041460905349794235	0.00018261316872427984	0.001720679012345679
2	57.72	0.004976851851851852	0.00030606995884773663	0.0021862139917695473
2	57.76	0.005866769547325103	0.00033950617283950616	0.0025282921810699586
2	57.800000000000004	0.006676954732510288	0.0004861111111111111	0.0027211934156378603
2	57.84	0.007746913580246913	0.0007458847736625515	0.002890946502057613
2	57.88	0.007906378600823044	0.0006430041152263374	0.0025848765432098767
2	57.92	0.00830246913580247	0.0007973251028806584	0.002962962962962963
2	57.96	0.0075488683127572015	0.0011213991769547325	0.002373971193415638
2	58.0	0.00870627572016461	0.0013605967078189301	0.003662551440329218
2	58.04	0.007734053497942387	0.001522633744855967	0.0033950617283950617
2	58.08	0.013989197530864198	0.003258744855967078	0.006489197530864198
2	58.120000000000005	0.008343621399176954	0.0025925925925925925	0.003119855967078189
2	58.160000000000004	0.009614197530864198	0.003438786008230453	0.003729423868312757
2	58.2	0.008099279835390947	0.003662551440329218	0.002425411522633745
2	58.24	0.009593621399176955	0.004737654320987654	0.003145576131687243
2	58.28	0.00941872427983539	0.004776234567901235	0.0030787037037037037
2	58.32	0.008657407407407407	0.00488940329218107	0.002322530864197531
2	58.36	0.008184156378600822	0.004678497942386831	0.0020756172839506174
2	58.4	0.006617798353909465	0.00415895061728395	0.0012602880658436214
2	58.44	0.007844650205761318	0.004768518518518518	0.001954732510288066
2	58.480000000000004	0.007222222222222222	0.0038143004115226337	0.0021733539094650205
2	58.52	0.008106995884773663	0.0038760288065843623	0.0032150205761316874
2	58.56	0.01194701646090535	0.004691358024691358	0.004555041152263375
2	58.6	0.006856995884773663	0.003212448559670782	0.0026286008230452674
2	58.64	0.004989711934156379	0.0023148148148148147	0.001875
2	58.68	0.0047299382716049386	0.002322530864197531	0.0016795267489711934
2	58.72	0.003436213991769547	0.0019238683127572017	0.0012114197530864197
2	58.76	0.003572530864197531	0.001800411522633745	0.0015972222222222223
2	58.800000000000004	0.003559670781893004	0.001875	0.0013348765432098766
2	58.84	0.0027854938271604937	0.0015637860082304527	0.0010313786008230453
2	58.88	0.0031069958847736627	0.0012680041152263375	0.0016898148148148148
2	58.92	0.0015406378600823045	0.0008179012345679012	0.0005529835390946502
2	58.96	0.0016255144032921811	0.0009182098765432099	0.0005709876543209877
2	59.0	0.0007150205761316872	0.0004809670781893004	0.00019032921810699588
2	59.04	0.007268518518518519	0.0019444444444444444	0.0036702674897119343
2	59.08	0.0012139917695473252	0.0006301440329218107	0.00031635802469135804
2	59.120000000000005	0.002001028806584362	0.0011265432098765433	0.0006584362139917696
2	59.160000000000004	0.0012834362139917696	0.0008744855967078189	0.0003112139917695473
2	59.2	0.0031069958847736627	0.001427469135802469	0.0015766460905349794
2	59.24	0.0012705761316872427	0.0009130658436213992	0.0003215020576131687
2	59.28	0.0014866255144032922	0.0006893004115226338	0.0007073045267489712
2	59.32	0.0022119341563786006	0.0005452674897119342	0.0014094650205761317
2	59.36	0.0018132716049382715	0.0005606995884773662	0.0011008230452674897
2	59.4	0.002919238683127572	0.0007998971193415638	0.0018852880658436213
2	59.44	0.002258230452674897	0.0010133744855967079	0.001147119341563786
2	59.480000000000004	0.0034747942386831277	0.0011342592592592593	0.0022659465020576134
2	59.52	0.0075257201646090535	0.0020036008230452677	0.004176954732510288
2	59.56	0.0029346707818930042	0.0013991769547325103	0.001293724279835391
2	59.6	0.0029732510288065844	0.0013194444444444445	0.0014068930041152264
2	59.64	0.004045781893004115	0.0017463991769547326	0.002199074074074074
2	59.68	0.003917181069958847	0.001934156378600823	0.001903292181069959
2	59.72	0.0039377572016460905	0.002199074074074074	0.0015329218106995884
2	59.76	0.004465020576131688	0.0027186213991769546	0.0016306584362139917
2	59.800000000000004	0.005622427983539095	0.0034747942386831277	0.0018981481481481482
2	59.84	0.005864197530864198	0.0035931069958847735	0.0021270576131687245
2	59.88	0.0055709876543209875	0.0038143004115226337	0.0012242798353909465
2	59.92	0.006430041152263375	0.004308127572016461	0.0013914609053497942
2	59.96	0.006270576131687243	0.004007201646090535	0.000830761316872428
2	60.0	0.013148148148148148	0.0049382716049382715	0.004655349794238683
2	60.04	0.006165123456790124	0.0029809670781893003	0.0008616255144032922
2	60.08	0.007322530864197531	0.0026208847736625515	0.0014454732510288065
2	60.120000000000005	0.006368312757201646	0.0014017489711934156	0.0011445473251028807
2	60.160000000000004	0.007785493827160494	0.0012911522633744857	0.0016795267489711934
2	60.2	0.007322530864197531	0.0016563786008230452	0.0010853909465020576
2	60.24	0.00823045267489712	0.0020267489711934157	0.001455761316872428
2	60.28	0.009061213991769547	0.0017926954732510288	0.0029243827160493827
2	60.32	0.010174897119341563	0.0020859053497942386	0.0042592592592592595
2	60.36	0.012330246913580247	0.001617798353909465	0.0070653292181069955
2	60.4	0.010149176954732511	0.0010056584362139918	0.006113683127572016
2	60.44	0.012615740740740742	0.0009696502057613169	0.008582818930041152
2	60.480000000000004	0.01886059670781893	0.0022916666666666667	0.011689814814814814
2	60.52	0.014974279835390946	0.000684156378600823	0.011378600823045268
2	60.56	0.017181069958847738	0.0009079218106995885	0.0137011316872428
2	60.6	0.017772633744855968	0.0005066872427983539	0.015270061728395061
2	60.64	0.019326131687242797	0.0005169753086419753	0.017011316872427983
2	60.68	0.02123971193415638	0.00023405349794238683	0.019457304526748972
2	60.72	0.020568415637860084	0.00012602880658436213	0.019521604938271604
2	60.76	0.0221141975308642	0.00034722222222222224	0.020547839506172838
2	60.800000000000004	0.02132201646090535	0.00032407407407407406	0.01962962962962963
2	60.84	0.021144547325102882	0.00030092592592592595	0.01934670781893004
2	60.88	0.020434670781893004	0.00040123456790123454	0.018287037037037036
2	60.92	0.02087448559670782	0.0004912551440329218	0.018088991769547324
2	60.96	0.026772119341563785	0.001890432098765432	0.02022119341563786
2	61.0	0.020969650205761317	0.000684156378600823	0.016944444444444446
2	61.04	0.02007716049382716	0.0003266460905349794	0.016298868312757203
2	61.08	0.020131172839506172	0.0005169753086419753	0.015684156378600822
2	61.120000000000005	0.020573559670781894	0.0008770576131687243	0.015771604938271604
2	61.160000000000004	0.01705761316872428	0.0006275720164609053	0.01357253086419753
2	61.2	0.01532664609053498	0.000625	0.0126440329218107
2	61.24	0.011944444444444445	0.00038580246913580245	0.010048868312757201
2	61.28	0.011319444444444444	0.0006378600823045268	0.009421296296296296
2	61.32	0.008798868312757202	0.0003112139917695473	0.007487139917695473
2	61.36	0.00837448559670782	0.0005684156378600823	0.006682098765432099
2	61.4	0.006556069958847737	0.0002726337448559671	0.005185185185185185
2	61.44	0.01357253086419753	0.0018029835390946502	0.008209876543209876
2	61.480000000000004	0.006486625514403292	0.0006301440329218107	0.0039840534979423865
2	61.52	0.0059722222222222225	0.0007510288065843622	0.002955246913580247
2	61.56	0.005864197530864198	0.0010570987654320988	0.002345679012345679
2	61.6	0.004629629629629629	0.0008564814814814815	0.0021064814814814813
2	61.64	0.004215534979423868	0.0005838477366255144	0.0020704732510288064
2	61.68	0.0037474279835390946	0.00037037037037037035	0.0019598765432098765
2	61.72	0.00356738683127572	0.0006995884773662552	0.001779835390946502
2	61.76	0.003927469135802469	0.0009310699588477366	0.0021862139917695473
2	61.800000000000004	0.005488683127572017	0.0013605967078189301	0.0024537037037037036
2	61.84	0.005396090534979424	0.001617798353909465	0.0013786008230452676
2	61.88	0.006959876543209877	0.0013168724279835392	0.0023019547325102883
2	61.92	0.012147633744855967	0.00231738683127572	0.004809670781893004
2	61.96	0.0064094650205761316	0.0011213991769547325	0.0024794238683127573
2	62.0	0.005679012345679012	0.001404320987654321	0.002199074074074074
2	62.04	0.0046502057613168725	0.0011831275720164609	0.0021347736625514403
2	62.08	0.00426440329218107	0.0010751028806584362	0.0020987654320987655
2	62.120000000000005	0.002255658436213992	0.00023405349794238683	0.0015817901234567902
2	62.160000000000004	0.00246141975308642	0.0003909465020576132	0.0018647119341563786
2	62.2	0.0026697530864197533	0.000470679012345679	0.0015997942386831276
2	62.24	0.0029063786008230452	0.0007407407407407407	0.0016872427983539095
2	62.28	0.0018878600823045268	0.0007818930041152264	0.0009284979423868312
2	62.32	0.0021141975308641976	0.0006327160493827161	0.0005606995884773662
2	62.36	0.001743827160493827	0.0001954732510288066	0.00012088477366255144
2	62.4	0.009858539094650206	0.0020730452674897117	0.004269547325102881
2	62.440000000000005	0.0028652263374485598	0.0012397119341563787	0.0002109053497942387
2	62.480000000000004	0.002381687242798354	0.0010931069958847737	0.0003215020576131687
2	62.52	0.0017772633744855967	0.000462962962962963	0.0007998971193415638
2	62.56	0.0007407407407407407	4.6296296296296294e-05	0.0003266460905349794
2	62.6	0.0026697530864197533	0.0003446502057613169	0.0018698559670781894
2	62.64	0.0020396090534979426	0.0005992798353909465	0.0007381687242798354
2	62.68	0.0033256172839506173	0.0009130658436213992	0.001965020576131687
2	62.72	0.00408179012345679	0.000889917695473251	0.0024408436213991767
2	62.76	0.004981995884773663	0.0004501028806584362	0.0028986625514403294
2	62.800000000000004	0.004331275720164609	0.00034722222222222224	0.003220164609053498
2	62.84	0.004279835390946502	0.0008513374485596708	0.00301440329218107
2	62.88	0.01015432098765432	0.001772119341563786	0.006592078189300412
2	62.92	0.006535493827160494	0.0008050411522633745	0.00492283950617284
2	62.96	0.006815843621399177	0.0004655349794238683	0.0051337448559670784
2	63.0	0.006550925925925926	0.0003780864197530864	0.005213477366255144
2	63.04	0.00801440329218107	0.000529835390946502	0.006419753086419753
2	63.08	0.006833847736625515	0.0006404320987654321	0.004907407407407407
2	63.120000000000005	0.008806584362139918	0.000529835390946502	0.006309156378600823
2	63.160000000000004	0.007273662551440329	0.0004243827160493827	0.00485082304526749
2	63.2	0.008847736625514403	0.0011265432098765433	0.005509259259259259
2	63.24	0.008896604938271605	0.0013065843621399176	0.005365226337448559
2	63.28	0.012006172839506174	0.0014686213991769548	0.007037037037037037
2	63.32	0.012510288065843622	0.0014068930041152264	0.007209362139917696
2	63.36	0.020689300411522633	0.002235082304526749	0.0125
2	63.4	0.01511574074074074	0.0005555555555555556	0.009907407407407408
2	63.440000000000005	0.0180761316872428	0.0009002057613168725	0.012037037037037037
2	63.480000000000004	0.020704732510288065	0.0016486625514403291	0.01323559670781893
2	63.52	0.02392746913580247	0.00246141975308642	0.01507201646090535
2	63.56	0.025722736625514404	0.002867798353909465	0.016208847736625516
2	63.6	0.027556584362139917	0.003199588477366255	0.01765946502057613
2	63.64	0.03108024691358025	0.003904320987654321	0.019637345679012347
2	63.68	0.030766460905349794	0.0033693415637860084	0.02006687242798354
2	63.72	0.03335390946502058	0.0039017489711934156	0.021448045267489713
2	63.76	0.03227366255144033	0.003765432098765432	0.020136316872427982
2	63.800000000000004	0.03246141975308642	0.00448559670781893	0.019567901234567902
2	63.84	0.03642746913580247	0.005823045267489712	0.021219135802469136
2	63.88	0.0293261316872428	0.0052263374485596705	0.016895576131687243
2	63.92	0.026123971193415637	0.004711934156378601	0.015650720164609052
2	63.96	0.021478909465020575	0.004822530864197531	0.012448559670781893
2	64.0	0.017222222222222222	0.0037474279835390946	0.010853909465020576
2	64.04	0.011689814814814814	0.0025257201646090533	0.007993827160493827
2	64.08	0.00936985596707819	0.001903292181069959	0.007286522633744856
2	64.12	0.008464506172839507	0.001059670781893004	0.0073173868312757205
2	64.16	0.009161522633744855	0.0010108024691358026	0.0075025720164609054
2	64.2	0.007649176954732511	0.0010313786008230453	0.005985082304526749
2	64.24	0.008068415637860083	0.001324588477366255	0.005766460905349794
2	64.28	0.0055941358024691355	0.0006815843621399177	0.0038760288065843623
2	64.32000000000001	0.011391460905349794	0.0021784979423868315	0.006244855967078189
2	64.36	0.00488940329218107	0.0010853909465020576	0.002183641975308642
2	64.4	0.006118827160493827	0.001970164609053498	0.0022685185185185187
2	64.44	0.005727880658436214	0.0020318930041152263	0.0017283950617283952
2	64.48	0.007294238683127572	0.002875514403292181	0.0020627572016460906
2	64.52	0.007888374485596707	0.0033153292181069957	0.001882716049382716
2	64.56	0.006929012345679012	0.003544238683127572	0.0004320987654320988
2	64.6	0.006507201646090535	0.0029578189300411522	0.0007818930041152264
2	64.64	0.006296296296296296	0.002968106995884774	0.00036265432098765433
2	64.68	0.006643518518518518	0.003140432098765432	0.00073559670781893
2	64.72	0.0053523662551440325	0.0023199588477366257	0.00022633744855967078
2	64.76	0.004969135802469136	0.0018955761316872429	0.00040380658436213994
2	64.8	0.008976337448559671	0.002736625514403292	0.002345679012345679
2	64.84	0.0042824074074074075	0.0015946502057613168	0.0004140946502057613
2	64.88	0.0036599794238683127	0.0013271604938271606	0.00043724279835390947
2	64.92	0.0036188271604938272	0.0012654320987654322	0.0004166666666666667
2	64.96000000000001	0.002006172839506173	0.0006635802469135803	6.944444444444444e-05
2	65.0	0.002116769547325103	0.0005401234567901234	0.0005246913580246914
2	65.04	0.0016229423868312758	0.0004886831275720165	0.00021862139917695473
2	65.08	0.0012885802469135802	0.0003986625514403292	0.00019290123456790122
2	65.12	0.0012191358024691357	0.0004063786008230453	0.0001646090534979424
2	65.16	0.0007587448559670781	0.0002160493827160494	4.11522633744856e-05
2	65.2	0.0007227366255144033	0.00023662551440329217	0.0001440329218106996
2	65.24	0.0006147119341563787	0.00018775720164609054	6.944444444444444e-05
2	65.28	0.005751028806584362	0.0010493827160493827	0.002780349794238683
2	65.32000000000001	0.0007921810699588477	0.0002494855967078189	0.00014146090534979423
2	65.36	0.0008744855967078189	0.00025977366255144034	0.00022633744855967078
2	65.4	0.0007613168724279835	0.00034722222222222224	5.1440329218106995e-05
2	65.44	0.0008539094650205761	0.0002957818930041152	0.00020576131687242798
2	65.48	0.000462962962962963	0.00017746913580246913	8.23045267489712e-05
2	65.52	0.0007047325102880658	0.00013117283950617284	0.0002494855967078189
2	65.56	0.0007304526748971193	0.0002314814814814815	0.00020833333333333335
2	65.6	0.0009825102880658436	0.00029835390946502055	0.00028292181069958846
2	65.64	0.000676440329218107	0.00030092592592592595	0.00013374485596707818
2	65.68	0.0005632716049382716	0.00016975308641975308	6.430041152263375e-05
2	65.72	0.0013040123456790123	0.0004603909465020576	0.00013374485596707818
2	65.76	0.005612139917695473	0.0012191358024691357	0.0020344650205761316
2	65.8	0.0018544238683127572	0.0005606995884773662	0.00019290123456790122
2	65.84	0.0017541152263374487	0.0004320987654320988	0.00015432098765432098
2	65.88	0.002088477366255144	0.000558127572016461	7.973251028806585e-05
2	65.92	0.0030504115226337447	0.0011805555555555556	9.002057613168725e-05
2	65.96000000000001	0.003616255144032922	0.0017283950617283952	0.00014146090534979423
2	66.0	0.0033333333333333335	0.0017695473251028806	8.487654320987654e-05
2	66.04	0.0037628600823045267	0.0020473251028806584	0.0001646090534979424
2	66.08	0.003539094650205761	0.0020987654320987655	0.0001286008230452675
2	66.12	0.003611111111111111	0.0022633744855967077	5.401234567901235e-05
2	66.16	0.003464506172839506	0.0023533950617283953	0.00012602880658436213
2	66.2	0.0031815843621399178	0.002384259259259259	2.5720164609053497e-05
2	66.24	0.007775205761316873	0.0037345679012345677	0.001962448559670782
2	66.28	0.0032818930041152265	0.0029372427983539095	9.77366255144033e-05
2	66.32000000000001	0.0031893004115226336	0.0029089506172839505	7.458847736625514e-05
2	66.36	0.0026208847736625515	0.002510288065843621	2.8292181069958848e-05
2	66.4	0.0025	0.002052469135802469	7.973251028806585e-05
2	66.44	0.002199074074074074	0.0021013374485596707	4.11522633744856e-05
2	66.48	0.0019598765432098765	0.001838991769547325	6.687242798353909e-05
2	66.52	0.0012371399176954732	0.0011856995884773664	3.8580246913580246e-05
2	66.56	0.0009979423868312757	0.0008281893004115226	0.00015174897119341564
2	66.6	0.0010416666666666667	0.0007433127572016461	0.00020833333333333335
2	66.64	0.0007741769547325103	0.0004912551440329218	0.00022890946502057612
2	66.68	0.0016409465020576133	0.0004912551440329218	0.0010828189300411523
2	66.72	0.004781378600823045	0.0014068930041152264	0.001990740740740741
2	66.76	0.000992798353909465	0.0004809670781893004	0.0002777777777777778
2	66.8	0.0006790123456790123	0.0004063786008230453	0.0001646090534979424
2	66.84	0.0015174897119341563	0.00018261316872427984	0.0012114197530864197
2	66.88	0.00013117283950617284	2.05761316872428e-05	7.716049382716049e-05
2	66.92	0.0009439300411522634	0.0001594650205761317	0.0005838477366255144
2	66.96000000000001	0.0005812757201646091	0.0003189300411522634	5.6584362139917696e-05
2	67.0	0.0022633744855967077	0.0008564814814814815	0.0010056584362139918
2	67.04	0.002551440329218107	0.0013477366255144033	0.0007330246913580247
2	67.08	0.004624485596707819	0.002345679012345679	0.0013657407407407407
2	67.12	0.005532407407407408	0.0027674897119341563	0.0014223251028806585
2	67.16	0.007142489711934157	0.003806584362139918	0.001368312757201646
2	67.2	0.015213477366255144	0.0058127572016460904	0.005303497942386832
2	67.24	0.012265946502057614	0.005200617283950618	0.004184670781893004
2	67.28	0.014444444444444444	0.006121399176954733	0.005185185185185185
2	67.32000000000001	0.01434156378600823	0.006301440329218107	0.004794238683127572
2	67.36	0.015614711934156379	0.006368312757201646	0.006010802469135802
2	67.4	0.01378343621399177	0.005465534979423869	0.0053395061728395065
2	67.44	0.013335905349794239	0.006072530864197531	0.0052597736625514405
2	67.48	0.011746399176954733	0.005619855967078189	0.004488168724279836
2	67.52	0.012307098765432099	0.006275720164609053	0.005151748971193416
2	67.56	0.011075102880658437	0.005923353909465021	0.004184670781893004
2	67.6	0.011031378600823045	0.005969650205761317	0.004369855967078189
2	67.64	0.010676440329218106	0.006291152263374486	0.003852880658436214
2	67.68	0.01776491769547325	0.008431069958847737	0.006718106995884774
2	67.72	0.010303497942386832	0.00646604938271605	0.0028472222222222223
2	67.76	0.007770061728395062	0.0055709876543209875	0.0013863168724279834
2	67.8	0.00813014403292181	0.00529835390946502	0.0019238683127572017
2	67.84	0.005823045267489712	0.004164094650205761	0.0010133744855967079
2	67.88	0.005992798353909465	0.003840020576131687	0.0013863168724279834
2	67.92	0.00489454732510288	0.0034002057613168723	0.0003523662551440329
2	67.96000000000001	0.005967078189300412	0.003662551440329218	0.0007844650205761317
2	68.0	0.005030864197530864	0.0029243827160493827	0.00031378600823045265
2	68.04	0.005761316872427984	0.0031275720164609055	0.0006095679012345679
2	68.08	0.005679012345679012	0.002764917695473251	0.0005684156378600823
2	68.12	0.006720679012345679	0.0035416666666666665	0.0010159465020576131
2	68.16	0.014089506172839507	0.005676440329218107	0.004832818930041153
2	68.2	0.009151234567901234	0.0046733539094650205	0.00231738683127572
2	68.24	0.00956275720164609	0.005838477366255144	0.0019084362139917695
2	68.28	0.010015432098765433	0.005632716049382716	0.003019547325102881
2	68.32000000000001	0.010141460905349795	0.0061805555555555555	0.00283179012345679
2	68.36	0.010228909465020575	0.006036522633744856	0.003176440329218107
2	68.4	0.01058641975308642	0.006435185185185185	0.0035108024691358026
2	68.44	0.01050925925925926	0.005895061728395061	0.003958333333333334
2	68.48	0.011643518518518518	0.006597222222222222	0.004567901234567902
2	68.52	0.012163065843621399	0.006332304526748971	0.005439814814814815
2	68.56	0.013317901234567902	0.006396604938271605	0.006592078189300412
2	68.60000000000001	0.013564814814814814	0.005349794238683128	0.007703189300411523
2	68.64	0.02003858024691358	0.0066846707818930045	0.011496913580246914
2	68.68	0.01422582304526749	0.004223251028806585	0.009382716049382716
2	68.72	0.012654320987654321	0.0037088477366255144	0.00867798353909465
2	68.76	0.013081275720164608	0.0035262345679012348	0.0092309670781893
2	68.8	0.011159979423868312	0.00323559670781893	0.0077546296296296295
2	68.84	0.011651234567901235	0.003220164609053498	0.008148148148148147
2	68.88	0.009156378600823046	0.002824074074074074	0.005830761316872428
2	68.92	0.010601851851851852	0.00305298353909465	0.006599794238683128
2	68.96000000000001	0.008783436213991769	0.002741769547325103	0.005036008230452675
2	69.0	0.010007716049382716	0.002551440329218107	0.005920781893004115
2	69.04	0.009300411522633745	0.0019984567901234567	0.005897633744855967
2	69.08	0.010277777777777778	0.001962448559670782	0.006540637860082304
2	69.12	0.014423868312757201	0.0025025720164609053	0.008395061728395062
2	69.16	0.007713477366255144	0.0011213991769547325	0.004503600823045267
2	69.2	0.007530864197530864	0.0009593621399176954	0.004508744855967078
2	69.24	0.006468621399176954	0.0005169753086419753	0.004212962962962963
2	69.28	0.005234053497942387	0.00041923868312757203	0.003140432098765432
2	69.32000000000001	0.00537037037037037	0.0003935185185185185	0.0032407407407407406
2	69.36	0.005645576131687243	0.00022633744855967078	0.003675411522633745
2	69.4	0.004223251028806585	0.00026748971193415636	0.002373971193415638
2	69.44	0.004411008230452675	0.00013117283950617284	0.0026131687242798352
2	69.48	0.002962962962962963	2.5720164609053497e-05	0.0018852880658436213
2	69.52	0.0027983539094650206	1.2860082304526749e-05	0.001808127572016461
2	69.56	0.0021064814814814813	7.71604938271605e-06	0.0013811728395061729
2	69.60000000000001	0.008186728395061729	0.000830761316872428	0.0048585390946502055
2	69.64	0.0019084362139917695	5.1440329218106995e-05	0.001286008230452675
2	69.68	0.00198559670781893	2.05761316872428e-05	0.0014660493827160495
2	69.72	0.0020498971193415637	5.6584362139917696e-05	0.0013400205761316872
2	69.76	0.0016949588477366256	7.458847736625514e-05	0.0009619341563786008
2	69.8	0.0019367283950617283	3.3436213991769545e-05	0.0010802469135802468
2	69.84	0.0010236625514403292	1.02880658436214e-05	0.00029835390946502055
2	69.88	0.002119341563786008	2.5720164609053497e-05	0.0013425925925925925
2	69.92	0.0009516460905349795	2.8292181069958848e-05	0.00047582304526748974
2	69.96000000000001	0.0021759259259259258	1.54320987654321e-05	0.0015612139917695472
2	70.0	0.0010699588477366254	2.05761316872428e-05	0.00043467078189300413
2	70.04	0.0020396090534979426	3.60082304526749e-05	0.001419753086419753
2	70.08	0.006057098765432099	0.0006352880658436214	0.0032690329218106997
2	70.12	0.0019110082304526748	3.8580246913580246e-05	0.001000514403292181
2	70.16	0.0014300411522633744	5.401234567901235e-05	0.0008101851851851852
2	70.2	0.0015432098765432098	4.11522633744856e-05	0.0009104938271604938
2	70.24	0.002016460905349794	6.944444444444444e-05	0.0010236625514403292
2	70.28	0.0019187242798353909	3.3436213991769545e-05	0.0008744855967078189
2	70.32000000000001	0.0017078189300411522	8.487654320987654e-05	0.0006790123456790123
2	70.36	0.0012551440329218106	1.02880658436214e-05	0.000529835390946502
2	70.4	0.001337448559670782	5.6584362139917696e-05	0.0007587448559670781
2	70.44	0.001000514403292181	7.71604938271605e-06	0.0005915637860082304
2	70.48	0.002420267489711934	5.915637860082304e-05	0.001954732510288066
2	70.52	0.0006558641975308642	1.54320987654321e-05	0.0003112139917695473
2	70.56	0.00606738683127572	0.0006352880658436214	0.003397633744855967
2	70.60000000000001	0.0009387860082304527	5.401234567901235e-05	0.00043467078189300413
2	70.64	0.0014994855967078188	6.430041152263375e-05	0.0008924897119341564
2	70.68	0.0008616255144032922	7.20164609053498e-05	0.0005529835390946502
2	70.72	0.001198559670781893	0.00010545267489711934	0.0006893004115226338
2	70.76	0.0016769547325102881	7.20164609053498e-05	0.0012705761316872427
2	70.8	0.0008616255144032922	7.20164609053498e-05	0.000558127572016461
2	70.84	0.0014660493827160495	4.6296296296296294e-05	0.0010390946502057614
2	70.88	0.001095679012345679	1.54320987654321e-05	0.001000514403292181
2	70.92	0.0015766460905349794	6.944444444444444e-05	0.001345164609053498
2	70.96000000000001	0.0009233539094650206	2.3148148148148147e-05	0.0008281893004115226
2	71.0	0.0014531893004115226	4.372427983539095e-05	0.0009825102880658436
2	71.04	0.00580761316872428	0.0006815843621399177	0.0031790123456790125
2	71.08	0.0011599794238683128	9.002057613168725e-05	0.00043467078189300413
2	71.12	0.000889917695473251	3.3436213991769545e-05	0.00028549382716049385
2	71.16	0.002322530864197531	3.60082304526749e-05	0.0011805555555555556
2	71.2	0.0016023662551440329	4.11522633744856e-05	0.0004501028806584362
2	71.24	0.0022530864197530865	7.71604938271605e-06	0.0007587448559670781
2	71.28	0.0017412551440329218	1.2860082304526749e-05	0.0004243827160493827
2	71.32000000000001	0.0018106995884773663	1.54320987654321e-05	0.0005812757201646091
2	71.36	0.0017926954732510288	1.02880658436214e-05	0.0006327160493827161
2	71.4	0.0022453703703703702	1.02880658436214e-05	0.0003034979423868313
2	71.44	0.003559670781893004	7.20164609053498e-05	0.0009490740740740741
2	71.48	0.0035082304526748973	7.716049382716049e-05	0.0003215020576131687
2	71.52	0.010396090534979424	0.0009362139917695473	0.003973765432098765
2	71.56	0.004609053497942387	0.00010030864197530864	0.000684156378600823
2	71.60000000000001	0.003793724279835391	0.0001388888888888889	0.00040123456790123454
2	71.64	0.002412551440329218	5.1440329218106995e-05	0.0006147119341563787
2	71.68	0.0023996913580246913	4.886831275720165e-05	0.0010236625514403292
2	71.72	0.0019393004115226338	2.05761316872428e-05	0.000977366255144033
2	71.76	0.0018775720164609054	2.5720164609053497e-05	0.0013631687242798354
2	71.8	0.0015843621399176955	2.05761316872428e-05	0.0012268518518518518
2	71.84	0.0011291152263374485	3.08641975308642e-05	0.0009130658436213992
2	71.88	0.0008436213991769547	1.800411522633745e-05	0.0005812757201646091
2	71.92	0.00032407407407407406	1.800411522633745e-05	0.00022376543209876544
2	71.96000000000001	0.0009825102880658436	7.71604938271605e-06	0.0007998971193415638
2	72.0	0.005511831275720165	0.0006044238683127572	0.003515946502057613
2	72.04	0.002425411522633745	4.372427983539095e-05	0.001965020576131687
2	72.08	0.0024948559670781895	2.8292181069958848e-05	0.0022993827160493825
2	72.12	0.0036059670781893004	3.08641975308642e-05	0.0033050411522633745
2	72.16	0.0026826131687242797	1.800411522633745e-05	0.0025308641975308644
2	72.2	0.003019547325102881	1.800411522633745e-05	0.0027391975308641977
2	72.24	0.0019675925925925924	2.5720164609053497e-05	0.0018467078189300411
2	72.28	0.0020704732510288064	2.05761316872428e-05	0.001990740740740741
2	72.32000000000001	0.001779835390946502	1.2860082304526749e-05	0.0017001028806584361
2	72.36	0.0017232510288065844	1.54320987654321e-05	0.0016306584362139917
2	72.4	0.001851851851851852	1.54320987654321e-05	0.0016332304526748972
2	72.44	0.0023405349794238684	2.3148148148148147e-05	0.0020987654320987655
2	72.48	0.00882716049382716	0.0005632716049382716	0.006396604938271605
2	72.52	0.004207818930041152	6.430041152263375e-05	0.003919753086419753
2	72.56	0.004907407407407407	0.00010545267489711934	0.00418724279835391
2	72.60000000000001	0.004585905349794239	4.6296296296296294e-05	0.0037962962962962963
2	72.64	0.004760802469135803	4.6296296296296294e-05	0.004002057613168724
2	72.68	0.005239197530864197	0.0001080246913580247	0.0035262345679012348
2	72.72	0.007448559670781893	0.0001800411522633745	0.0037602880658436214
2	72.76	0.00801440329218107	0.00032407407407407406	0.0030864197530864196
2	72.8	0.009974279835390946	0.0005504115226337449	0.0033281893004115225
2	72.84	0.008840020576131688	0.0006430041152263374	0.0023045267489711935
2	72.88	0.007883230452674897	0.0008127572016460906	0.0016975308641975309
2	72.92	0.005931069958847736	0.0007227366255144033	0.0015200617283950618
2	72.96000000000001	0.009243827160493828	0.0017181069958847736	0.0033436213991769547
2	73.0	0.003667695473251029	0.0006584362139917696	0.0011882716049382716
2	73.04	0.003413065843621399	0.0007536008230452675	0.0008744855967078189
2	73.08	0.0031738683127572015	0.0008333333333333334	0.0010056584362139918
2	73.12	0.002548868312757202	0.0006172839506172839	0.0008770576131687243
2	73.16	0.0025925925925925925	0.0005015432098765432	0.0008436213991769547
2	73.2	0.002955246913580247	0.0005967078189300411	0.0008024691358024691
2	73.24	0.00338477366255144	0.001154835390946502	0.0007741769547325103
2	73.28	0.003603395061728395	0.0013786008230452676	0.0006327160493827161
2	73.32000000000001	0.003752572016460905	0.0012551440329218106	0.000684156378600823
2	73.36	0.003449074074074074	0.0008436213991769547	0.0006507201646090535
2	73.4	0.0029989711934156377	0.0006198559670781893	0.0008230452674897119
2	73.44	0.00716820987654321	0.0015689300411522633	0.0031224279835390945
2	73.48	0.0009670781893004115	0.00034722222222222224	0.0003369341563786008
2	73.52	0.0010802469135802468	0.0003986625514403292	0.00031635802469135804
2	73.56	0.000830761316872428	0.0001748971193415638	0.0002494855967078189
2	73.60000000000001	0.001103395061728395	0.00039609053497942386	0.00024176954732510288
2	73.64	0.0008616255144032922	0.0005375514403292181	8.23045267489712e-05
2	73.68	0.0006610082304526749	0.0003343621399176955	0.00018775720164609054
2	73.72	0.00048353909465020576	0.00022633744855967078	3.3436213991769545e-05
2	73.76	0.0003523662551440329	0.00013117283950617284	5.915637860082304e-05
2	73.8	0.0002957818930041152	6.944444444444444e-05	0.0001286008230452675
2	73.84	0.0005709876543209877	0.00036265432098765433	5.401234567901235e-05
2	73.88	0.0006944444444444445	0.0004089506172839506	0.0001748971193415638
2	73.92	0.006026234567901235	0.001463477366255144	0.0023148148148148147
2	73.96000000000001	0.001926440329218107	0.0002700617283950617	0.00030092592592592595
2	74.0	0.00294238683127572	0.00038065843621399177	0.00010030864197530864
2	74.04	0.004639917695473251	0.0009747942386831276	0.00022119341563786008
2	74.08	0.004565329218106996	0.0009567901234567902	0.00018261316872427984
2	74.12	0.004632201646090535	0.0013554526748971194	0.00018518518518518518
2	74.16	0.002875514403292181	0.001242283950617284	7.973251028806585e-05
2	74.2	0.0018492798353909464	0.0012088477366255144	0.00030606995884773663
2	74.24	0.0016820987654320987	0.0012242798353909465	0.00024434156378600825
2	74.28	0.002235082304526749	0.0016435185185185185	0.0003420781893004115
2	74.32000000000001	0.0022968106995884773	0.0017001028806584361	0.00036265432098765433
2	74.36	0.002281378600823045	0.00169238683127572	0.00037294238683127575
2	74.4	0.007518004115226337	0.002993827160493827	0.002764917695473251
2	74.44	0.0027906378600823043	0.0023919753086419754	0.00011831275720164609
2	74.48	0.0036496913580246915	0.0026286008230452674	0.0006610082304526749
2	74.52	0.003631687242798354	0.0024537037037037036	0.0001748971193415638
2	74.56	0.004791666666666666	0.002512860082304527	0.0009156378600823045
2	74.60000000000001	0.00419238683127572	0.00227880658436214	0.00023405349794238683
2	74.64	0.004254115226337449	0.0021013374485596707	0.000925925925925926
2	74.68	0.002816358024691358	0.0016769547325102881	0.00048353909465020576
2	74.72	0.003780864197530864	0.0015534979423868314	0.001743827160493827
2	74.76	0.0026646090534979423	0.001463477366255144	0.0008256172839506173
2	74.8	0.0032921810699588477	0.0013786008230452676	0.0016383744855967078
2	74.84	0.003019547325102881	0.0012911522633744857	0.0015689300411522633
2	74.88	0.009338991769547325	0.0024279835390946503	0.004827674897119341
2	74.92	0.00459104938271605	0.0008976337448559671	0.0024794238683127573
2	74.96000000000001	0.004855967078189301	0.0005066872427983539	0.0026723251028806586
2	75.0	0.005810185185185186	0.000558127572016461	0.003536522633744856
2	75.04	0.004691358024691358	0.0009593621399176954	0.0028112139917695475
2	75.08	0.004717078189300412	0.0016666666666666668	0.002368827160493827
2	75.12	0.0042489711934156375	0.001705246913580247	0.00227880658436214
2	75.16	0.0051568930041152265	0.0024408436213991767	0.002456275720164609
2	75.2	0.005187757201646091	0.002829218106995885	0.0022119341563786006
2	75.24	0.005295781893004115	0.003413065843621399	0.0017258230452674897
2	75.28	0.0052597736625514405	0.0035905349794238682	0.0014351851851851852
2	75.32000000000001	0.005324074074074074	0.0034747942386831277	0.0010416666666666667
2	75.36	0.009925411522633746	0.004403292181069959	0.0034233539094650207
2	75.4	0.0065020576131687245	0.0037885802469135805	0.0014146090534979425
2	75.44	0.00518261316872428	0.003587962962962963	0.0010699588477366254
2	75.48	0.004760802469135803	0.0030015432098765434	0.0014686213991769548
2	75.52	0.004768518518518518	0.0025771604938271604	0.0018338477366255145
2	75.56	0.004277263374485597	0.002515432098765432	0.0010931069958847737
2	75.60000000000001	0.004382716049382716	0.0021887860082304526	0.0012037037037037038
2	75.64	0.0037217078189300413	0.0017489711934156379	0.0007716049382716049
2	75.68	0.004071502057613169	0.0014994855967078188	0.0010390946502057614
2	75.72	0.003382201646090535	0.0009207818930041152	0.0006712962962962962
2	75.76	0.003104423868312757	0.0007844650205761317	0.0005169753086419753
2	75.8	0.002309670781893004	0.00045267489711934157	0.0002880658436213992
2	75.84	0.007469135802469135	0.0016795267489711934	0.002705761316872428
2	75.88	0.002255658436213992	0.0006069958847736626	0.00024434156378600825
2	75.92	0.0016718106995884773	0.0004912551440329218	0.0003755144032921811
2	75.96000000000001	0.0013734567901234568	0.0002957818930041152	0.00014660493827160494
2	76.0	0.0012525720164609053	0.00023405349794238683	0.00013374485596707818
2	76.04	0.0012397119341563787	0.000264917695473251	0.0002880658436213992
2	76.08	0.000779320987654321	0.00023662551440329217	0.00011059670781893004
2	76.12	0.0015329218106995884	0.0002932098765432099	0.000360082304526749
2	76.16	0.0013091563786008231	0.00010288065843621399	7.716049382716049e-05
2	76.2	0.001808127572016461	0.00012602880658436213	0.0002494855967078189
2	76.24	0.0013220164609053498	1.2860082304526749e-05	5.6584362139917696e-05
2	76.28	0.0014326131687242799	3.60082304526749e-05	0.0003420781893004115
2	76.32000000000001	0.004840534979423868	0.0007613168724279835	0.0021604938271604936
2	76.36	0.001337448559670782	7.973251028806585e-05	0.0004809670781893004
2	76.4	0.0014068930041152264	4.11522633744856e-05	0.0007098765432098765
2	76.44	0.0014943415637860083	6.430041152263375e-05	0.0006995884773662552
2	76.48	0.0017155349794238683	5.915637860082304e-05	0.0006995884773662552
2	76.52	0.0029012345679012346	3.8580246913580246e-05	0.00102880658436214
2	76.56	0.003389917695473251	3.60082304526749e-05	0.00147119341563786
2	76.60000000000001	0.003029835390946502	1.2860082304526749e-05	0.0016666666666666668
2	76.64	0.0036574074074074074	7.71604938271605e-06	0.002600308641975309
2	76.68	0.003603395061728395	1.54320987654321e-05	0.0030915637860082306
2	76.72	0.004045781893004115	4.6296296296296294e-05	0.0036856995884773664
2	76.76	0.004212962962962963	1.02880658436214e-05	0.003896604938271605
2	76.8	0.01007716049382716	0.0008950617283950618	0.007376543209876543
2	76.84	0.0051440329218107	7.458847736625514e-05	0.004686213991769547
2	76.88	0.006383744855967078	9.259259259259259e-05	0.0058590534979423865
2	76.92	0.005771604938271605	4.886831275720165e-05	0.005529835390946502
2	76.96000000000001	0.00595679012345679	7.20164609053498e-05	0.005141460905349794
2	77.0	0.005913065843621399	8.23045267489712e-05	0.005457818930041152
2	77.04	0.004701646090534979	6.17283950617284e-05	0.004393004115226338
2	77.08	0.004465020576131688	7.71604938271605e-06	0.004233539094650206
2	77.12	0.0034567901234567903	6.944444444444444e-05	0.003284465020576132
2	77.16	0.003256172839506173	8.74485596707819e-05	0.002962962962962963
2	77.2	0.0023122427983539094	3.08641975308642e-05	0.0021527777777777778
2	77.24	0.002229938271604938	1.2860082304526749e-05	0.0021604938271604936
2	77.28	0.006193415637860082	0.0006635802469135803	0.0038143004115226337
2	77.32000000000001	0.002307098765432099	8.74485596707819e-05	0.0019521604938271605
2	77.36	0.0018338477366255145	5.401234567901235e-05	0.0016203703703703703
2	77.4	0.0023405349794238684	2.05761316872428e-05	0.002029320987654321
2	77.44	0.0011368312757201646	1.02880658436214e-05	0.0010056584362139918
2	77.48	0.001352880658436214	1.800411522633745e-05	0.001154835390946502
2	77.52	0.00021347736625514403	1.54320987654321e-05	4.886831275720165e-05
2	77.56	0.0004655349794238683	4.886831275720165e-05	0.00022633744855967078
2	77.60000000000001	0.0005555555555555556	2.05761316872428e-05	0.0004475308641975309
2	77.64	0.00030864197530864197	1.02880658436214e-05	0.000264917695473251
2	77.68	0.0005632716049382716	7.71604938271605e-06	0.0004398148148148148
2	77.72	0.0006893004115226338	0.0	0.0006738683127572016
2	77.76	0.006255144032921811	0.0006327160493827161	0.0038786008230452676
2	77.8	0.0010159465020576131	6.944444444444444e-05	0.0007587448559670781
2	77.84	0.0020859053497942386	5.6584362139917696e-05	0.0018209876543209876
2	77.88	0.0021656378600823046	2.5720164609053497e-05	0.0020318930041152263
2	77.92	0.0027237654320987656	6.430041152263375e-05	0.002536008230452675
2	77.96000000000001	0.0023276748971193416	2.05761316872428e-05	0.0022633744855967077
2	78.0	0.0024279835390946503	7.71604938271605e-06	0.0023019547325102883
2	78.04	0.0025051440329218106	2.05761316872428e-05	0.0023431069958847737
2	78.08	0.0022993827160493825	1.54320987654321e-05	0.002029320987654321
2	78.12	0.0023482510288065843	1.2860082304526749e-05	0.00220679012345679
2	78.16	0.001815843621399177	1.54320987654321e-05	0.0015303497942386831
2	78.2	0.0017926954732510288	5.1440329218106995e-05	0.0016152263374485598
2	78.24	0.006057098765432099	0.0005787037037037037	0.004128086419753086
2	78.28	0.0023533950617283953	4.886831275720165e-05	0.0021270576131687245
2	78.32000000000001	0.002309670781893004	6.944444444444444e-05	0.002001028806584362
2	78.36	0.003184156378600823	5.1440329218106995e-05	0.00238940329218107
2	78.4	0.003068415637860082	2.3148148148148147e-05	0.0020087448559670783
2	78.44	0.003986625514403292	8.23045267489712e-05	0.002412551440329218
2	78.48	0.003397633744855967	4.11522633744856e-05	0.0016949588477366256
2	78.52	0.0039609053497942385	4.6296296296296294e-05	0.0019727366255144034
2	78.56	0.0036882716049382717	3.60082304526749e-05	0.0018775720164609054
2	78.60000000000001	0.003145576131687243	3.3436213991769545e-05	0.0014943415637860083
2	78.64	0.002878086419753086	1.800411522633745e-05	0.0012474279835390947
2	78.68	0.0034696502057613167	1.2860082304526749e-05	0.001051954732510288
2	78.72	0.010118312757201646	0.0008641975308641976	0.004071502057613169
2	78.76	0.004439300411522634	0.00036265432098765433	0.0004475308641975309
2	78.8	0.004318415637860082	0.0005349794238683127	0.00031378600823045265
2	78.84	0.00360082304526749	0.0006095679012345679	0.0005041152263374485
2	78.88	0.0036085390946502057	0.000882201646090535	0.0007536008230452675
2	78.92	0.003726851851851852	0.0012885802469135802	0.0007253086419753087
2	78.96000000000001	0.0045010288065843625	0.0017335390946502057	0.001147119341563786
2	79.0	0.004035493827160494	0.0021604938271604936	0.0007741769547325103
2	79.04	0.004022633744855967	0.002651748971193416	0.0006712962962962962
2	79.08	0.004405864197530864	0.003199588477366255	0.0007536008230452675
2	79.12	0.00404320987654321	0.003492798353909465	0.00038837448559670784
2	79.16	0.003976337448559671	0.003361625514403292	0.0004963991769547325
2	79.2	0.008757716049382715	0.004223251028806585	0.0029243827160493827
2	79.24	0.004094650205761317	0.0032047325102880658	0.0006095679012345679
2	79.28	0.0035416666666666665	0.0029089506172839505	0.00048353909465020576
2	79.32000000000001	0.00334619341563786	0.002638888888888889	0.000558127572016461
2	79.36	0.0024434156378600825	0.0022505144032921812	0.00012602880658436213
2	79.4	0.0023636831275720164	0.001962448559670782	0.00036265432098765433
2	79.44	0.001875	0.001661522633744856	0.00017746913580246913
2	79.48	0.002433127572016461	0.0017232510288065844	0.0006815843621399177
2	79.52	0.001669238683127572	0.0013863168724279834	0.000257201646090535
2	79.56	0.002139917695473251	0.0012268518518518518	0.0008693415637860083
2	79.60000000000001	0.0021630658436213993	0.0009336419753086419	0.0012088477366255144
2	79.64	0.001558641975308642	0.0009336419753086419	0.0005504115226337449
2	79.68	0.0066512345679012345	0.001535493827160494	0.003611111111111111
2	79.72	0.0012962962962962963	0.0004063786008230453	0.0007098765432098765
2	79.76	0.0016023662551440329	0.00047325102880658434	0.0009799382716049383
2	79.8	0.0008950617283950618	0.00041152263374485596	0.0003935185185185185
2	79.84	0.0007947530864197531	0.00020061728395061727	0.0005349794238683127
2	79.88	0.0008333333333333334	0.00024176954732510288	0.0005324074074074074
2	79.92	0.0010699588477366254	0.00017746913580246913	0.000830761316872428
2	79.96000000000001	0.0006867283950617284	0.00014660493827160494	0.0004989711934156379
2	80.0	0.001669238683127572	0.00037294238683127575	0.0012088477366255144
2	80.04	0.0008101851851851852	0.000264917695473251	0.0004989711934156379
2	80.08	0.0004861111111111111	0.00010288065843621399	0.0003266460905349794
2	80.12	0.0010982510288065845	0.00023919753086419754	0.0007433127572016461
2	80.16	0.006867283950617284	0.0014531893004115226	0.003626543209876543
2	80.2	0.0007253086419753087	0.000257201646090535	0.00024434156378600825
2	80.24	0.00024434156378600825	7.458847736625514e-05	9.259259259259259e-05
2	80.28	0.0007561728395061729	0.000462962962962963	0.00016203703703703703
2	80.32000000000001	0.000529835390946502	0.0003497942386831276	7.716049382716049e-05
2	80.36	0.0011291152263374485	0.0009439300411522634	0.0001234567901234568
2	80.4	0.0013477366255144033	0.0012011316872427983	3.60082304526749e-05
2	80.44	0.0025257201646090533	0.0013786008230452676	0.0003292181069958848
2	80.48	0.0037397119341563787	0.0014866255144032922	3.08641975308642e-05
2	80.52	0.005419238683127572	0.0017309670781893004	0.00014146090534979423
2	80.56	0.0054681069958847734	0.0016795267489711934	5.1440329218106995e-05
2	80.60000000000001	0.005715020576131687	0.001962448559670782	0.00020061728395061727
2	80.64	0.010357510288065844	0.002651748971193416	0.0024897119341563785
2	80.68	0.005043724279835391	0.0013297325102880658	0.0002494855967078189
2	80.72	0.004480452674897119	0.0011085390946502058	0.00018775720164609054
2	80.76	0.0034053497942386833	0.000889917695473251	0.0001080246913580247
2	80.8	0.0028343621399176955	0.0008101851851851852	0.00012602880658436213
2	80.84	0.002052469135802469	0.0006507201646090535	0.0002469135802469136
2	80.88	0.002067901234567901	0.0003755144032921811	0.0010390946502057614
2	80.92	0.0010570987654320988	0.0002314814814814815	0.00047325102880658434
2	80.96000000000001	0.0021116255144032923	0.00022119341563786008	0.001574074074074074
2	81.0	0.001514917695473251	0.00010030864197530864	0.0012448559670781892
2	81.04	0.0018724279835390946	0.00013374485596707818	0.0015895061728395062
2	81.08	0.0022402263374485597	0.00011059670781893004	0.0019290123456790122
2	81.12	0.009405864197530865	0.000830761316872428	0.00547582304526749
2	81.16	0.006574074074074074	0.0001440329218106996	0.002800925925925926
2	81.2	0.008999485596707818	0.000367798353909465	0.00323559670781893
2	81.24	0.010354938271604937	0.000941358024691358	0.0035416666666666665
2	81.28	0.010414094650205761	0.001072530864197531	0.0030889917695473253
2	81.32000000000001	0.01085648148148148	0.0014814814814814814	0.003780864197530864
2	81.36	0.008557098765432099	0.0012525720164609053	0.0027109053497942387
2	81.4	0.0070756172839506176	0.001368312757201646	0.0029578189300411522
2	81.44	0.004688786008230452	0.001345164609053498	0.0025
2	81.48	0.004215534979423868	0.001455761316872428	0.002337962962962963
2	81.52	0.003935185185185185	0.001507201646090535	0.0019212962962962964
2	81.56	0.004387860082304526	0.0014094650205761317	0.0024279835390946503
2	81.60000000000001	0.009277263374485596	0.0020344650205761316	0.005028292181069959
2	81.64	0.004711934156378601	0.0012705761316872427	0.002852366255144033
2	81.68	0.005833333333333334	0.0016126543209876542	0.003778292181069959
2	81.72	0.005851337448559671	0.001926440329218107	0.0035262345679012348
2	81.76	0.005522119341563786	0.0015946502057613168	0.00352880658436214
2	81.8	0.004933127572016461	0.0011599794238683128	0.003515946502057613
2	81.84	0.004642489711934156	0.0008256172839506173	0.0036188271604938272
2	81.88	0.0033281893004115225	0.0003420781893004115	0.002916666666666667
2	81.92	0.003438786008230453	0.0004655349794238683	0.0027752057613168726
2	81.96000000000001	0.0024794238683127573	0.00028549382716049385	0.00209619341563786
2	82.0	0.0020781893004115227	0.0003497942386831276	0.0016872427983539095
2	82.04	0.0015637860082304527	0.00036265432098765433	0.0011754115226337448
2	82.08	0.007165637860082305	0.0015046296296296296	0.003868312757201646
2	82.12	0.0012705761316872427	0.00018261316872427984	0.0009156378600823045
2	82.16	0.0010339506172839506	0.00014917695473251028	0.0007124485596707819
2	82.2	0.0017695473251028806	0.0006893004115226338	0.0007330246913580247
2	82.24	0.001815843621399177	0.0011496913580246913	0.0004963991769547325
2	82.28	0.0023919753086419754	0.0014737654320987653	0.0005787037037037037
2	82.32000000000001	0.002384259259259259	0.001779835390946502	0.0005092592592592592
2	82.36	0.002788065843621399	0.0021656378600823046	0.00042695473251028805
2	82.4	0.0026131687242798352	0.00231738683127572	0.00017232510288065845
2	82.44	0.0030838477366255143	0.002595164609053498	0.00025205761316872427
2	82.48	0.0030864197530864196	0.00257201646090535	0.00022890946502057612
2	82.52	0.003184156378600823	0.002728909465020576	0.00020576131687242798
2	82.56	0.006589506172839506	0.0028420781893004113	0.0019984567901234567
2	82.60000000000001	0.002867798353909465	0.002103909465020576	0.00020576131687242798
2	82.64	0.0029526748971193417	0.002191358024691358	0.00020833333333333335
2	82.68	0.003382201646090535	0.002373971193415638	0.0001748971193415638
2	82.72	0.002662037037037037	0.0017489711934156379	9.002057613168725e-05
2	82.76	0.0028626543209876545	0.0017283950617283952	8.74485596707819e-05
2	82.8	0.003248456790123457	0.0019084362139917695	0.00014660493827160494
2	82.84	0.0035931069958847735	0.002191358024691358	0.0003189300411522634
2	82.88	0.0041795267489711935	0.00216820987654321	0.0005709876543209877
2	82.92	0.003351337448559671	0.0018801440329218107	0.0002932098765432099
2	82.96000000000001	0.0033770576131687243	0.0016975308641975309	0.0004603909465020576
2	83.0	0.0028600823045267488	0.001376028806584362	0.000257201646090535
2	83.04	0.007924382716049382	0.0019727366255144034	0.0029732510288065844
2	83.08	0.0021862139917695473	0.0005401234567901234	0.00033950617283950616
2	83.12	0.0019598765432098765	0.00030606995884773663	0.0004218106995884774
2	83.16	0.001257716049382716	0.00019804526748971193	0.00012088477366255144
2	83.2	0.0019727366255144034	0.0002494855967078189	0.0007433127572016461
2	83.24	0.001286008230452675	0.00012088477366255144	0.00022633744855967078
2	83.28	0.0015123456790123457	0.00021347736625514403	0.00037294238683127575
2	83.32000000000001	0.0011599794238683128	0.00013117283950617284	0.00022890946502057612
2	83.36	0.0009516460905349795	0.00036522633744855967	7.458847736625514e-05
2	83.4	0.0011111111111111111	0.00045267489711934157	0.00018775720164609054
2	83.44	0.0009310699588477366	0.00040380658436213994	0.00019804526748971193
2	83.48	0.0010262345679012345	0.00036522633744855967	7.458847736625514e-05
2	83.52	0.005612139917695473	0.0012037037037037038	0.0021141975308641976
2	83.56	0.0019187242798353909	0.0004655349794238683	0.0007407407407407407
2	83.60000000000001	0.0023045267489711935	0.00051440329218107	0.0011856995884773664
2	83.64	0.0034953703703703705	0.0005915637860082304	0.002132201646090535
2	83.68	0.004243827160493827	0.0005452674897119342	0.0030478395061728394
2	83.72	0.004884259259259259	0.0005118312757201646	0.0036419753086419752
2	83.76	0.005900205761316873	0.00045267489711934157	0.00459619341563786
2	83.8	0.00606738683127572	0.0004063786008230453	0.004974279835390946
2	83.84	0.006975308641975308	0.0002932098765432099	0.006000514403292181
2	83.88	0.007165637860082305	0.00021862139917695473	0.0061342592592592594
2	83.92	0.007139917695473251	0.0003292181069958848	0.005910493827160494
2	83.96000000000001	0.005565843621399177	0.00027520576131687244	0.004511316872427984
2	84.0	0.011113683127572016	0.0009876543209876543	0.0076517489711934155
2	84.04	0.004174382716049383	0.00013374485596707818	0.0034696502057613167
2	84.08	0.0029578189300411522	4.11522633744856e-05	0.0024511316872427983
2	84.12	0.0011702674897119342	4.886831275720165e-05	0.0008770576131687243
2	84.16	0.0014326131687242799	0.0001080246913580247	0.0009567901234567902
2	84.2	0.0003780864197530864	4.372427983539095e-05	0.00022633744855967078
2	84.24	0.0005889917695473251	2.8292181069958848e-05	0.00042695473251028805
2	84.28	0.0006712962962962962	1.54320987654321e-05	0.0005992798353909465
2	84.32000000000001	0.0007047325102880658	2.5720164609053497e-05	0.0006095679012345679
2	84.36	0.0014506172839506173	6.17283950617284e-05	0.001324588477366255
2	84.4	0.00044238683127572015	8.74485596707819e-05	0.00022890946502057612
2	84.44	0.001337448559670782	3.8580246913580246e-05	0.0012525720164609053
2	84.48	0.005244341563786008	0.0007381687242798354	0.0029063786008230452
2	84.52	0.0010416666666666667	9.259259259259259e-05	0.0007433127572016461
2	84.56	0.0005375514403292181	4.372427983539095e-05	0.0003266460905349794
2	84.60000000000001	0.0013297325102880658	0.00011059670781893004	0.0010673868312757202
2	84.64	0.00036265432098765433	6.944444444444444e-05	0.00014660493827160494
2	84.68	0.0022453703703703702	0.00013117283950617284	0.001743827160493827
2	84.72	0.0007536008230452675	3.60082304526749e-05	0.0004861111111111111
2	84.76	0.0014609053497942387	0.00022633744855967078	0.0007458847736625515
2	84.8	0.0018209876543209876	0.0004501028806584362	0.0005324074074074074
2	84.84	0.0021630658436213993	0.0005375514403292181	0.0005889917695473251
2	84.88	0.0031815843621399178	0.0005941358024691358	0.001705246913580247
2	84.92	0.004411008230452675	0.00022376543209876544	0.003117283950617284
2	84.96000000000001	0.010910493827160493	0.0011831275720164609	0.0065817901234567905
2	85.0	0.005367798353909465	0.0005246913580246914	0.0030272633744855967
2	85.04	0.006370884773662552	0.0008744855967078189	0.003284465020576132
2	85.08	0.007325102880658436	0.0008770576131687243	0.004333847736625514
2	85.12	0.010190329218106996	0.0008641975308641976	0.00661522633744856
2	85.16	0.01026491769547325	0.0008179012345679012	0.006849279835390946
2	85.2	0.011409465020576132	0.0008847736625514403	0.007641460905349794
2	85.24	0.010522119341563786	0.0008539094650205761	0.006970164609053498
2	85.28	0.011486625514403293	0.0010056584362139918	0.008037551440329218
2	85.32000000000001	0.011008230452674897	0.0009439300411522634	0.007834362139917695
2	85.36	0.011306584362139918	0.0007844650205761317	0.008500514403292182
2	85.4	0.012001028806584362	0.0009053497942386831	0.008912037037037038
2	85.44	0.016574074074074074	0.0019110082304526748	0.010884773662551441
2	85.48	0.011563786008230452	0.0010570987654320988	0.008220164609053497
2	85.52	0.01073559670781893	0.0014300411522633744	0.007546296296296297
2	85.56	0.01172067901234568	0.002271090534979424	0.007842078189300411
2	85.60000000000001	0.011936728395061729	0.0025051440329218106	0.007991255144032922
2	85.64	0.012970679012345679	0.0036599794238683127	0.008297325102880658
2	85.68	0.012638888888888889	0.004452160493827161	0.007332818930041152
2	85.72	0.014521604938271605	0.006262860082304526	0.007659465020576132
2	85.76	0.014573045267489712	0.006733539094650205	0.007250514403292181
2	85.8	0.015527263374485597	0.00827417695473251	0.006545781893004116
2	85.84	0.015241769547325102	0.008323045267489712	0.006494341563786008
2	85.88	0.013726851851851851	0.007646604938271605	0.005709876543209876
2	85.92	0.02074588477366255	0.008955761316872427	0.009603909465020577
2	85.96000000000001	0.013320473251028806	0.007209362139917696	0.005748456790123457
2	86.0	0.012973251028806584	0.0070653292181069955	0.005486111111111111
2	86.04	0.011450617283950618	0.0060879629629629626	0.005205761316872428
2	86.08	0.01175925925925926	0.0058359053497942385	0.005686728395061728
2	86.12	0.010069444444444445	0.004819958847736626	0.005074588477366256
2	86.16	0.009951131687242798	0.004639917695473251	0.005030864197530864
2	86.2	0.007919238683127572	0.0039609053497942385	0.0037217078189300413
2	86.24	0.008060699588477367	0.003757716049382716	0.004074074074074074
2	86.28	0.005614711934156379	0.0032175925925925926	0.0023019547325102883
2	86.32000000000001	0.004781378600823045	0.0025797325102880657	0.002052469135802469
2	86.36	0.004020061728395061	0.001736111111111111	0.002183641975308642
2	86.4	0.009753086419753086	0.0028575102880658435	0.004768518518518518
2	86.44	0.0027031893004115224	0.0016743827160493826	0.0008539094650205761
2	86.48	0.0015509259259259259	0.0006815843621399177	0.0007124485596707819
2	86.52	0.0011882716049382716	0.00042695473251028805	0.0006790123456790123
2	86.56	0.0005915637860082304	0.00027520576131687244	0.00023405349794238683
2	86.60000000000001	0.0012911522633744857	0.0003755144032921811	0.0008359053497942387
2	86.64	0.0010982510288065845	0.0007973251028806584	0.0002494855967078189
2	86.68	0.0034233539094650207	0.0015406378600823045	0.0018467078189300411
2	86.72	0.003171296296296296	0.0018775720164609054	0.0012088477366255144
[truncated: 8,875 more rows]
