# Supplementary material for: Cultural Artifacts Transform Embodied Practice: How a Sommelier Card Shapes the Behavior of Dyads Engaged in Wine Tasting
Source: Front Psychol. 2019 Dec 6;10:2671. doi: 10.3389/fpsyg.2019.02671 (PMC6915083; doi:10.3389/fpsyg.2019.02671)
Supplement: DATA SHEET S3 — Raw data files (descriptions in README.txt files). [file Data_Sheet_3.zip › Supplementary_3_raw_experimental_data/frame_difference_movement/s68-2-20140604130449.csv]

Range	Time	Overall	ROI0	ROI1
-1	-1.0	1.0	0.11500514403292181	0.13426440329218106
2	3.92	0.024598765432098765	8.74485596707819e-05	0.009074074074074075
2	3.96	0.027973251028806583	0.0015097736625514404	0.008402777777777778
2	4.0	0.02654835390946502	0.0001594650205761317	0.010007716049382716
2	4.04	0.029444444444444443	0.00017232510288065845	0.012726337448559671
2	4.08	0.03222993827160494	0.00035493827160493826	0.014609053497942387
2	4.12	0.03012088477366255	0.00011574074074074075	0.014688786008230453
2	4.16	0.03029320987654321	0.0002777777777777778	0.014483024691358025
2	4.2	0.026334876543209877	5.401234567901235e-05	0.013423353909465021
2	4.24	0.026790123456790122	0.00011574074074074075	0.013019547325102881
2	4.28	0.02669753086419753	0.0001440329218106996	0.012512860082304527
2	4.32	0.025594135802469137	1.54320987654321e-05	0.010614711934156378
2	4.36	0.026401748971193417	0.00011574074074074075	0.009768518518518518
2	4.4	0.025270061728395063	0.00025977366255144034	0.008353909465020576
2	4.44	0.03330246913580247	0.0020241769547325104	0.011064814814814816
2	4.48	0.022332818930041153	0.00036522633744855967	0.00753343621399177
2	4.5200000000000005	0.022119341563786008	0.00022633744855967078	0.008104423868312758
2	4.5600000000000005	0.020704732510288065	2.8292181069958848e-05	0.007600308641975309
2	4.6000000000000005	0.020594135802469136	4.886831275720165e-05	0.007824074074074074
2	4.64	0.020092592592592592	0.00014917695473251028	0.007860082304526748
2	4.68	0.020064300411522632	0.0002160493827160494	0.008724279835390947
2	4.72	0.02102366255144033	0.0004166666666666667	0.00874485596707819
2	4.76	0.018729423868312757	0.00021862139917695473	0.008027263374485597
2	4.8	0.01993312757201646	0.00016203703703703703	0.007487139917695473
2	4.84	0.018593106995884772	3.3436213991769545e-05	0.0073868312757201645
2	4.88	0.023248456790123457	7.458847736625514e-05	0.010210905349794238
2	4.92	0.02868827160493827	0.0013040123456790123	0.011916152263374486
2	4.96	0.025378086419753088	8.487654320987654e-05	0.01132716049382716
2	5.0	0.024714506172839507	1.2860082304526749e-05	0.009704218106995885
2	5.04	0.02575874485596708	5.401234567901235e-05	0.00944187242798354
2	5.08	0.02281635802469136	3.3436213991769545e-05	0.006694958847736626
2	5.12	0.02378343621399177	4.11522633744856e-05	0.007592592592592593
2	5.16	0.019207818930041153	5.1440329218106995e-05	0.005504115226337448
2	5.2	0.017255658436213992	0.00010545267489711934	0.006046810699588477
2	5.24	0.015606995884773663	5.1440329218106995e-05	0.0062834362139917695
2	5.28	0.013834876543209876	2.8292181069958848e-05	0.005661008230452675
2	5.32	0.013557098765432098	9.77366255144033e-05	0.005295781893004115
2	5.36	0.00962962962962963	3.8580246913580246e-05	0.003603395061728395
2	5.4	0.017821502057613167	0.0013091563786008231	0.006517489711934156
2	5.44	0.0066743827160493825	5.6584362139917696e-05	0.0017695473251028806
2	5.48	0.006404320987654321	0.00010030864197530864	0.0019573045267489713
2	5.5200000000000005	0.004014917695473251	6.687242798353909e-05	0.000889917695473251
2	5.5600000000000005	0.004565329218106996	5.1440329218106995e-05	0.0014943415637860083
2	5.6000000000000005	0.004511316872427984	2.8292181069958848e-05	0.0012962962962962963
2	5.64	0.005105452674897119	6.687242798353909e-05	0.0017309670781893004
2	5.68	0.00319701646090535	5.915637860082304e-05	0.0007047325102880658
2	5.72	0.002674897119341564	7.71604938271605e-06	0.0007741769547325103
2	5.76	0.0023765432098765433	2.57201646090535e-06	0.0006198559670781893
2	5.8	0.0011754115226337448	3.3436213991769545e-05	0.00041152263374485596
2	5.84	0.0015637860082304527	3.3436213991769545e-05	0.0004243827160493827
2	5.88	0.008557098765432099	0.0010390946502057614	0.0027674897119341563
2	5.92	0.0016255144032921811	7.716049382716049e-05	0.00022119341563786008
2	5.96	0.0013323045267489711	7.716049382716049e-05	0.00011316872427983539
2	6.0	0.00294238683127572	9.259259259259259e-05	0.0005118312757201646
2	6.04	0.0027391975308641977	5.401234567901235e-05	0.0002494855967078189
2	6.08	0.004611625514403292	2.5720164609053497e-05	0.0010365226337448559
2	6.12	0.0041795267489711935	2.8292181069958848e-05	0.0007998971193415638
2	6.16	0.007795781893004115	2.5720164609053497e-05	0.0018287037037037037
2	6.2	0.007844650205761318	2.8292181069958848e-05	0.001463477366255144
2	6.24	0.011445473251028807	2.05761316872428e-05	0.0027906378600823043
2	6.28	0.011844135802469135	1.54320987654321e-05	0.0028215020576131686
2	6.32	0.013114711934156378	1.54320987654321e-05	0.003616255144032922
2	6.36	0.021355452674897118	0.0014068930041152264	0.006926440329218107
2	6.4	0.013773148148148149	8.74485596707819e-05	0.00386059670781893
2	6.44	0.014128086419753086	9.259259259259259e-05	0.0041563786008230455
2	6.48	0.012659465020576131	6.944444444444444e-05	0.0026414609053497943
2	6.5200000000000005	0.012587448559670781	9.77366255144033e-05	0.0028729423868312756
2	6.5600000000000005	0.011221707818930041	3.08641975308642e-05	0.001412037037037037
2	6.6000000000000005	0.010504115226337448	2.05761316872428e-05	0.0016820987654320987
2	6.640000000000001	0.009508744855967078	4.886831275720165e-05	0.0007304526748971193
2	6.68	0.009663065843621399	5.1440329218106995e-05	0.0007844650205761317
2	6.72	0.010180041152263375	2.3148148148148147e-05	0.0012088477366255144
2	6.76	0.012188786008230453	3.08641975308642e-05	0.0023353909465020574
2	6.8	0.013320473251028806	1.54320987654321e-05	0.0028137860082304528
2	6.84	0.021550925925925925	0.0017515432098765432	0.005745884773662551
2	6.88	0.01441358024691358	3.3436213991769545e-05	0.0034670781893004115
2	6.92	0.01350051440329218	3.8580246913580246e-05	0.0026877572016460907
2	6.96	0.017327674897119342	2.8292181069958848e-05	0.004393004115226338
2	7.0	0.013587962962962963	1.54320987654321e-05	0.00261059670781893
2	7.04	0.015943930041152264	3.08641975308642e-05	0.003719135802469136
2	7.08	0.012011316872427983	5.6584362139917696e-05	0.002116769547325103
2	7.12	0.013731995884773663	7.458847736625514e-05	0.00264917695473251
2	7.16	0.009989711934156379	2.5720164609053497e-05	0.001396604938271605
2	7.2	0.011743827160493827	1.54320987654321e-05	0.002271090534979424
2	7.24	0.00934156378600823	1.2860082304526749e-05	0.0015432098765432098
2	7.28	0.011574074074074073	7.71604938271605e-06	0.002523148148148148
2	7.32	0.01674125514403292	0.0010159465020576131	0.004837962962962963
2	7.36	0.009647633744855968	6.687242798353909e-05	0.0021887860082304526
2	7.4	0.008670267489711935	6.17283950617284e-05	0.0029295267489711932
2	7.44	0.008739711934156378	2.5720164609053497e-05	0.0024022633744855966
2	7.48	0.007322530864197531	2.05761316872428e-05	0.0024794238683127573
2	7.5200000000000005	0.008482510288065844	2.5720164609053497e-05	0.001882716049382716
2	7.5600000000000005	0.006566358024691358	3.60082304526749e-05	0.0023636831275720164
2	7.6000000000000005	0.005401234567901234	3.8580246913580246e-05	0.0014351851851851852
2	7.640000000000001	0.00477880658436214	3.08641975308642e-05	0.0016383744855967078
2	7.68	0.0032613168724279834	3.60082304526749e-05	0.0007510288065843622
2	7.72	0.002741769547325103	4.372427983539095e-05	0.0005632716049382716
2	7.76	0.0015483539094650206	4.6296296296296294e-05	7.20164609053498e-05
2	7.8	0.00900977366255144	0.0010159465020576131	0.0025437242798353908
2	7.84	0.0017232510288065844	5.6584362139917696e-05	0.00029835390946502055
2	7.88	0.0019521604938271605	5.401234567901235e-05	0.0004938271604938272
2	7.92	0.0027237654320987656	3.08641975308642e-05	0.0006712962962962962
2	7.96	0.0033127572016460904	3.3436213991769545e-05	0.0008333333333333334
2	8.0	0.004945987654320988	5.1440329218107e-06	0.0012319958847736626
2	8.040000000000001	0.0034233539094650207	1.02880658436214e-05	0.0010853909465020576
2	8.08	0.004405864197530864	7.71604938271605e-06	0.0014789094650205761
2	8.120000000000001	0.004007201646090535	2.57201646090535e-06	0.00113940329218107
2	8.16	0.005372942386831276	7.71604938271605e-06	0.0013863168724279834
2	8.2	0.005992798353909465	0.0	0.000882201646090535
2	8.24	0.007600308641975309	0.0	0.0010365226337448559
2	8.28	0.01396604938271605	0.0009567901234567902	0.0025051440329218106
2	8.32	0.009660493827160494	4.886831275720165e-05	0.0011111111111111111
2	8.36	0.011167695473251029	5.1440329218106995e-05	0.0012294238683127573
2	8.4	0.011394032921810699	5.6584362139917696e-05	0.0011934156378600822
2	8.44	0.012602880658436214	2.05761316872428e-05	0.0015252057613168724
2	8.48	0.011741255144032922	1.800411522633745e-05	0.0014583333333333334
2	8.52	0.014302983539094651	5.6584362139917696e-05	0.0028472222222222223
2	8.56	0.013163580246913581	5.6584362139917696e-05	0.0025282921810699586
2	8.6	0.017042181069958848	0.00020318930041152264	0.004907407407407407
2	8.64	0.015154320987654322	0.0002469135802469136	0.004776234567901235
2	8.68	0.01866769547325103	0.00020576131687242798	0.007080761316872428
2	8.72	0.016265432098765433	0.00011831275720164609	0.006044238683127572
2	8.76	0.025524691358024692	0.0013271604938271606	0.009542181069958848
2	8.8	0.01665380658436214	3.8580246913580246e-05	0.006602366255144033
2	8.84	0.0209130658436214	0.00024434156378600825	0.007728909465020576
2	8.88	0.01832304526748971	0.0002932098765432099	0.006430041152263375
2	8.92	0.018171296296296297	0.00014917695473251028	0.005709876543209876
2	8.96	0.017672325102880658	5.401234567901235e-05	0.005712448559670782
2	9.0	0.01695730452674897	1.2860082304526749e-05	0.005141460905349794
2	9.040000000000001	0.017818930041152262	4.6296296296296294e-05	0.006568930041152264
2	9.08	0.015216049382716049	6.17283950617284e-05	0.004256687242798354
2	9.120000000000001	0.014344135802469135	6.687242798353909e-05	0.004657921810699589
2	9.16	0.01371141975308642	4.6296296296296294e-05	0.004007201646090535
2	9.200000000000001	0.013209876543209877	9.77366255144033e-05	0.004140946502057613
2	9.24	0.01828446502057613	0.001463477366255144	0.004907407407407407
2	9.28	0.008469650205761316	0.000529835390946502	0.0010853909465020576
2	9.32	0.007358539094650206	0.0006635802469135803	0.0009670781893004115
2	9.36	0.00746141975308642	0.0006815843621399177	0.0013991769547325103
2	9.4	0.0062602880658436215	0.00048353909465020576	0.0009619341563786008
2	9.44	0.005889917695473251	0.00043467078189300413	0.0010751028806584362
2	9.48	0.006358024691358025	0.0003420781893004115	0.0013168724279835392
2	9.52	0.004997427983539094	0.0001954732510288066	0.0009747942386831276
2	9.56	0.004827674897119341	0.00020576131687242798	0.0009053497942386831
2	9.6	0.0021656378600823046	3.3436213991769545e-05	0.0006867283950617284
2	9.64	0.0046167695473251025	0.0001594650205761317	0.0022505144032921812
2	9.68	0.002965534979423868	0.00010545267489711934	0.0011496913580246913
2	9.72	0.013022119341563786	0.0012474279835390947	0.005432098765432099
2	9.76	0.004637345679012346	0.00012088477366255144	0.0028266460905349796
2	9.8	0.008119855967078189	0.0001748971193415638	0.005997942386831275
2	9.84	0.005910493827160494	0.00011831275720164609	0.004182098765432099
2	9.88	0.007175925925925926	7.716049382716049e-05	0.005231481481481481
2	9.92	0.007692901234567901	2.5720164609053497e-05	0.006144547325102881
2	9.96	0.01022633744855967	0.0001234567901234568	0.007973251028806584
2	10.0	0.011700102880658435	6.687242798353909e-05	0.009128086419753087
2	10.040000000000001	0.011561213991769547	4.6296296296296294e-05	0.008801440329218107
2	10.08	0.011309156378600823	0.00022119341563786008	0.008356481481481482
2	10.120000000000001	0.008737139917695473	0.0006507201646090535	0.0051234567901234564
2	10.16	0.009048353909465021	0.0008796296296296296	0.004899691358024692
2	10.200000000000001	0.01594135802469136	0.0020267489711934157	0.006841563786008231
2	10.24	0.009092078189300412	0.0011805555555555556	0.005388374485596707
2	10.28	0.00911522633744856	0.0012448559670781892	0.004963991769547325
2	10.32	0.006790123456790123	0.0011085390946502058	0.0036959876543209876
2	10.36	0.003492798353909465	0.0003575102880658436	0.001941872427983539
2	10.4	0.005606995884773662	0.0003909465020576132	0.003222736625514403
2	10.44	0.005239197530864197	0.0002314814814814815	0.0031121399176954733
2	10.48	0.0039840534979423865	5.6584362139917696e-05	0.002191358024691358
2	10.52	0.004796810699588478	4.372427983539095e-05	0.002471707818930041
2	10.56	0.002780349794238683	0.00014660493827160494	0.0010133744855967079
2	10.6	0.004274691358024691	0.00026748971193415636	0.0020910493827160496
2	10.64	0.0018132716049382715	0.00030606995884773663	0.0003986625514403292
2	10.68	0.011887860082304526	0.0016306584362139917	0.004814814814814815
2	10.72	0.0013143004115226337	8.487654320987654e-05	0.0008281893004115226
2	10.76	0.0036882716049382717	0.00014660493827160494	0.0028137860082304528
2	10.8	0.0012782921810699588	9.002057613168725e-05	0.0007767489711934157
2	10.84	0.0025848765432098767	9.002057613168725e-05	0.0017541152263374487
2	10.88	0.0004475308641975309	3.3436213991769545e-05	0.0002623456790123457
2	10.92	0.0017026748971193416	0.00011831275720164609	0.001008230452674897
2	10.96	0.0021733539094650205	0.00010288065843621399	0.0014146090534979425
2	11.0	0.0011856995884773664	5.915637860082304e-05	0.0004398148148148148
2	11.040000000000001	0.0009053497942386831	4.372427983539095e-05	0.0005195473251028807
2	11.08	0.0004063786008230453	6.17283950617284e-05	0.00011316872427983539
2	11.120000000000001	0.0006918724279835391	0.0	0.0001954732510288066
2	11.16	0.006980452674897119	0.0012139917695473252	0.002463991769547325
2	11.200000000000001	0.0006327160493827161	9.516460905349794e-05	0.0001234567901234568
2	11.24	0.000470679012345679	8.23045267489712e-05	0.00015174897119341564
2	11.28	0.001257716049382716	7.20164609053498e-05	0.0004938271604938272
2	11.32	0.00022633744855967078	1.800411522633745e-05	5.915637860082304e-05
2	11.36	0.0005529835390946502	4.6296296296296294e-05	7.716049382716049e-05
2	11.4	0.00025977366255144034	7.716049382716049e-05	8.74485596707819e-05
2	11.44	0.0009799382716049383	4.886831275720165e-05	7.973251028806585e-05
2	11.48	0.0005709876543209877	2.3148148148148147e-05	8.487654320987654e-05
2	11.52	0.0007304526748971193	6.687242798353909e-05	0.00017232510288065845
2	11.56	0.0004089506172839506	3.8580246913580246e-05	0.00011574074074074075
2	11.6	0.00038580246913580245	1.800411522633745e-05	0.0001286008230452675
2	11.64	0.00794238683127572	0.0010159465020576131	0.0022479423868312755
2	11.68	0.0010236625514403292	0.00010288065843621399	0.00011316872427983539
2	11.72	0.001815843621399177	4.11522633744856e-05	0.00016975308641975308
2	11.76	0.0019727366255144034	2.5720164609053497e-05	0.00031378600823045265
2	11.8	0.0019573045267489713	2.8292181069958848e-05	0.0005246913580246914
2	11.84	0.0015637860082304527	3.60082304526749e-05	0.00043724279835390947
2	11.88	0.0009670781893004115	3.08641975308642e-05	0.00021347736625514403
2	11.92	0.0009799382716049383	5.1440329218106995e-05	7.71604938271605e-06
2	11.96	0.0014429012345679012	3.08641975308642e-05	0.0005452674897119342
2	12.0	0.0025257201646090533	3.08641975308642e-05	0.000985082304526749
2	12.040000000000001	0.001484053497942387	3.8580246913580246e-05	0.0003343621399176955
2	12.08	0.0017412551440329218	1.2860082304526749e-05	0.0002546296296296296
2	12.120000000000001	0.008106995884773663	0.0010931069958847737	0.002219650205761317
2	12.16	0.0018647119341563786	6.687242798353909e-05	0.00016975308641975308
2	12.200000000000001	0.0012525720164609053	5.1440329218106995e-05	3.8580246913580246e-05
2	12.24	0.0025025720164609053	7.20164609053498e-05	0.00040380658436213994
2	12.280000000000001	0.001419753086419753	4.6296296296296294e-05	0.00014660493827160494
2	12.32	0.005023148148148148	0.00011059670781893004	0.0017283950617283952
2	12.36	0.0028652263374485598	3.08641975308642e-05	0.00011574074074074075
2	12.4	0.00441358024691358	6.17283950617284e-05	0.0006327160493827161
2	12.44	0.0028137860082304528	2.5720164609053497e-05	7.20164609053498e-05
2	12.48	0.004256687242798354	0.00010288065843621399	0.00022633744855967078
2	12.52	0.004454732510288066	5.401234567901235e-05	5.401234567901235e-05
2	12.56	0.006911008230452675	1.54320987654321e-05	0.00014917695473251028
2	12.6	0.01492283950617284	0.0010776748971193415	0.002829218106995885
2	12.64	0.006967592592592593	0.00015432098765432098	0.0001594650205761317
2	12.68	0.008099279835390947	0.0002546296296296296	0.00033950617283950616
2	12.72	0.006556069958847737	0.00020833333333333335	0.0001440329218106996
2	12.76	0.008161008230452675	0.00012602880658436213	0.0003112139917695473
2	12.8	0.00886574074074074	0.00030606995884773663	0.00014917695473251028
2	12.84	0.011633230452674897	0.00051440329218107	0.00019032921810699588
2	12.88	0.012129629629629629	0.000522119341563786	0.0001286008230452675
2	12.92	0.014675925925925926	0.0004140946502057613	0.0004166666666666667
2	12.96	0.014549897119341564	0.0003343621399176955	0.0001954732510288066
2	13.0	0.015383230452674897	0.0003369341563786008	0.0003343621399176955
2	13.040000000000001	0.014976851851851852	0.00023405349794238683	0.000529835390946502
2	13.08	0.020915637860082305	0.001507201646090535	0.003132716049382716
2	13.120000000000001	0.013582818930041152	0.0001388888888888889	0.0003189300411522634
2	13.16	0.012299382716049382	4.886831275720165e-05	0.0002109053497942387
2	13.200000000000001	0.014776234567901234	0.00028292181069958846	0.0007433127572016461
2	13.24	0.012888374485596708	8.74485596707819e-05	0.00038837448559670784
2	13.280000000000001	0.015280349794238684	0.0003497942386831276	0.0013477366255144033
2	13.32	0.012700617283950617	0.00023405349794238683	0.0004552469135802469
2	13.36	0.013551954732510288	0.0005118312757201646	0.0009979423868312757
2	13.4	0.010316358024691358	0.00031635802469135804	0.00020576131687242798
2	13.44	0.011877572016460905	0.0006455761316872428	0.001286008230452675
2	13.48	0.008814300411522634	0.0004886831275720165	0.0003909465020576132
2	13.52	0.00984567901234568	0.0005864197530864197	0.0006301440329218107
2	13.56	0.01540380658436214	0.002116769547325103	0.00294238683127572
2	13.6	0.007322530864197531	0.0007304526748971193	0.00014660493827160494
2	13.64	0.007530864197530864	0.0007458847736625515	0.00017746913580246913
2	13.68	0.006350308641975309	0.0005709876543209877	0.0001080246913580247
2	13.72	0.005799897119341564	0.0006301440329218107	0.000257201646090535
2	13.76	0.003948045267489712	0.00022633744855967078	0.00013631687242798355
2	13.8	0.00393261316872428	0.00025977366255144034	0.00015432098765432098
2	13.84	0.0012628600823045267	7.973251028806585e-05	7.71604938271605e-06
2	13.88	0.0022608024691358024	0.0001286008230452675	4.6296296296296294e-05
2	13.92	0.0015097736625514404	0.00010545267489711934	0.00020061728395061727
2	13.96	0.003551954732510288	9.259259259259259e-05	0.0006327160493827161
2	14.0	0.0015432098765432098	8.74485596707819e-05	0.00038837448559670784
2	14.040000000000001	0.010277777777777778	0.0012139917695473252	0.002803497942386831
2	14.08	0.0015406378600823045	5.6584362139917696e-05	0.00011316872427983539
2	14.120000000000001	0.0025025720164609053	0.00011059670781893004	0.00010288065843621399
2	14.16	0.0029449588477366254	8.487654320987654e-05	4.372427983539095e-05
2	14.200000000000001	0.0019007201646090534	0.00013631687242798355	5.915637860082304e-05
2	14.24	0.0020113168724279836	0.00010030864197530864	3.60082304526749e-05
2	14.280000000000001	0.002728909465020576	3.60082304526749e-05	2.3148148148148147e-05
2	14.32	0.0038708847736625513	9.516460905349794e-05	0.0001594650205761317
2	14.36	0.006175411522633745	9.002057613168725e-05	0.00047582304526748974
2	14.4	0.010002572016460905	0.00012088477366255144	0.002916666666666667
2	14.44	0.011975308641975308	2.05761316872428e-05	0.0038734567901234566
2	14.48	0.016455761316872427	0.0001646090534979424	0.006610082304526749
2	14.52	0.02323045267489712	0.0010313786008230453	0.008760288065843622
2	14.56	0.019488168724279834	0.0003909465020576132	0.007600308641975309
2	14.6	0.020012860082304528	0.0006327160493827161	0.006383744855967078
2	14.64	0.01976851851851852	0.0003292181069958848	0.005583847736625514
2	14.68	0.023042695473251027	0.0006712962962962962	0.0063863168724279835
2	14.72	0.021563786008230452	0.0005684156378600823	0.005743312757201646
2	14.76	0.023292181069958846	0.0011728395061728395	0.006885288065843621
2	14.8	0.021424897119341563	0.0006944444444444445	0.006082818930041152
2	14.84	0.0241820987654321	0.0010390946502057614	0.00720164609053498
2	14.88	0.021252572016460906	0.0006507201646090535	0.005985082304526749
2	14.92	0.023310185185185184	0.0009490740740740741	0.006314300411522634
2	14.96	0.02065843621399177	0.00025977366255144034	0.005267489711934157
2	15.0	0.029683641975308643	0.0022762345679012345	0.008546810699588478
2	15.040000000000001	0.020555555555555556	0.00010545267489711934	0.005288065843621399
2	15.08	0.022307098765432097	0.0001594650205761317	0.007492283950617284
2	15.120000000000001	0.021170267489711934	0.00013374485596707818	0.008016975308641976
2	15.16	0.022623456790123456	0.00011316872427983539	0.010061728395061729
2	15.200000000000001	0.022713477366255144	0.00019804526748971193	0.011273148148148148
2	15.24	0.021275720164609054	8.74485596707819e-05	0.010843621399176955
2	15.280000000000001	0.02084104938271605	0.00015432098765432098	0.011540637860082305
2	15.32	0.017924382716049382	0.0001080246913580247	0.011383744855967078
2	15.36	0.018400205761316873	0.00015689300411522632	0.012492283950617284
2	15.4	0.017839506172839505	1.54320987654321e-05	0.012165637860082304
2	15.44	0.01875	0.00013631687242798355	0.012183641975308641
2	15.48	0.02493827160493827	0.0015766460905349794	0.012890946502057613
2	15.52	0.02065843621399177	0.00014146090534979423	0.010632716049382715
2	15.56	0.02014917695473251	0.00014146090534979423	0.008901748971193415
2	15.6	0.019858539094650206	0.0001080246913580247	0.006450617283950617
2	15.64	0.01996656378600823	0.00011316872427983539	0.005136316872427983
2	15.68	0.02102880658436214	0.00012602880658436213	0.004879115226337449
2	15.72	0.023099279835390948	0.0005941358024691358	0.00580761316872428
2	15.76	0.021013374485596707	0.0004218106995884774	0.004076646090534979
2	15.8	0.022487139917695475	0.0007638888888888889	0.0045010288065843625
2	15.84	0.018991769547325104	0.0005066872427983539	0.0024151234567901234
2	15.88	0.01993312757201646	0.001044238683127572	0.002507716049382716
2	15.92	0.01739969135802469	0.0004989711934156379	0.0016769547325102881
2	15.96	0.02796553497942387	0.0027186213991769546	0.006003086419753087
2	16.0	0.01525977366255144	0.0001748971193415638	0.0010879629629629629
2	16.04	0.015851337448559672	0.0004295267489711934	0.001779835390946502
2	16.080000000000002	0.013690843621399176	0.0001646090534979424	0.0009336419753086419
2	16.12	0.015753600823045267	0.00013631687242798355	0.0032150205761316874
2	16.16	0.016347736625514402	0.00017746913580246913	0.00430298353909465
2	16.2	0.016165123456790123	0.00010030864197530864	0.00566358024691358
2	16.240000000000002	0.01892746913580247	7.20164609053498e-05	0.007978395061728394
2	16.28	0.01709619341563786	0.0	0.007844650205761318
2	16.32	0.019395576131687242	6.944444444444444e-05	0.008724279835390947
2	16.36	0.016545781893004114	1.54320987654321e-05	0.007775205761316873
2	16.4	0.01820216049382716	1.800411522633745e-05	0.008734567901234568
2	16.44	0.023104423868312757	0.0013091563786008231	0.01003858024691358
2	16.48	0.017093621399176955	0.00010545267489711934	0.00849537037037037
2	16.52	0.016093106995884773	0.0001234567901234568	0.007896090534979423
2	16.56	0.01753858024691358	0.00011316872427983539	0.008060699588477367
2	16.6	0.014560185185185185	6.17283950617284e-05	0.0063065843621399175
2	16.64	0.016121399176954734	7.716049382716049e-05	0.007394547325102881
2	16.68	0.014917695473251029	0.0001080246913580247	0.006669238683127572
2	16.72	0.01514917695473251	6.17283950617284e-05	0.006818415637860082
2	16.76	0.015133744855967078	7.71604938271605e-06	0.0072042181069958845
2	16.8	0.014174382716049382	2.3148148148148147e-05	0.0067309670781893005
2	16.84	0.015997942386831276	0.0	0.008852880658436214
2	16.88	0.01304783950617284	0.0	0.007211934156378601
2	16.92	0.020599279835390946	0.0012268518518518518	0.009256687242798354
2	16.96	0.009817386831275721	9.77366255144033e-05	0.004287551440329218
2	17.0	0.01069701646090535	9.77366255144033e-05	0.00419238683127572
2	17.04	0.010113168724279835	3.60082304526749e-05	0.002939814814814815
2	17.080000000000002	0.01161522633744856	1.2860082304526749e-05	0.00433641975308642
2	17.12	0.009719650205761318	3.60082304526749e-05	0.003513374485596708
2	17.16	0.00794753086419753	0.00010030864197530864	0.0032690329218106997
2	17.2	0.006229423868312757	0.00010288065843621399	0.001962448559670782
2	17.240000000000002	0.004935699588477367	8.487654320987654e-05	0.0012782921810699588
2	17.28	0.006607510288065843	2.8292181069958848e-05	0.002255658436213992
2	17.32	0.006350308641975309	2.05761316872428e-05	0.0024742798353909463
2	17.36	0.009351851851851853	1.54320987654321e-05	0.003968621399176955
2	17.400000000000002	0.01661522633744856	0.0012268518518518518	0.006535493827160494
2	17.44	0.013011831275720165	9.002057613168725e-05	0.005874485596707819
2	17.48	0.01419238683127572	5.1440329218106995e-05	0.0073636831275720165
2	17.52	0.016967592592592593	4.6296296296296294e-05	0.009783950617283951
2	17.56	0.015401234567901234	7.716049382716049e-05	0.009583333333333333
2	17.6	0.017608024691358026	1.02880658436214e-05	0.010825617283950617
2	17.64	0.015164609053497943	2.8292181069958848e-05	0.00984567901234568
2	17.68	0.016520061728395062	6.17283950617284e-05	0.009765946502057614
2	17.72	0.015136316872427984	0.00010288065843621399	0.009274691358024691
2	17.76	0.013366769547325102	0.0001388888888888889	0.007227366255144033
2	17.8	0.009974279835390946	3.8580246913580246e-05	0.005295781893004115
2	17.84	0.008863168724279835	3.08641975308642e-05	0.004320987654320987
2	17.88	0.016304012345679013	0.0014943415637860083	0.007037037037037037
2	17.92	0.005020576131687242	6.944444444444444e-05	0.0014146090534979425
2	17.96	0.0074794238683127574	7.973251028806585e-05	0.0037217078189300413
2	18.0	0.008585390946502057	2.3148148148148147e-05	0.005138888888888889
2	18.04	0.013222736625514403	5.401234567901235e-05	0.009814814814814814
2	18.080000000000002	0.013744855967078189	3.8580246913580246e-05	0.0111059670781893
2	18.12	0.014593621399176955	2.5720164609053497e-05	0.01165380658436214
2	18.16	0.013068415637860082	0.00014917695473251028	0.009735082304526748
2	18.2	0.014243827160493827	0.00010545267489711934	0.010480967078189301
2	18.240000000000002	0.016026234567901233	3.8580246913580246e-05	0.011082818930041153
2	18.28	0.018353909465020576	4.11522633744856e-05	0.011635802469135802
2	18.32	0.02060442386831276	0.00011059670781893004	0.012998971193415637
2	18.36	0.0275	0.0013477366255144033	0.014161522633744856
2	18.400000000000002	0.023312757201646092	0.00010288065843621399	0.013171296296296296
2	18.44	0.022469135802469137	4.886831275720165e-05	0.011844135802469135
2	18.48	0.02186471193415638	4.886831275720165e-05	0.010892489711934156
2	18.52	0.02003858024691358	4.6296296296296294e-05	0.008729423868312757
2	18.56	0.020655864197530863	2.3148148148148147e-05	0.008544238683127573
2	18.6	0.02021090534979424	1.02880658436214e-05	0.008016975308641976
2	18.64	0.021777263374485597	4.886831275720165e-05	0.008991769547325102
2	18.68	0.02081275720164609	2.5720164609053497e-05	0.00805812757201646
2	18.72	0.022991255144032923	6.17283950617284e-05	0.009300411522633745
2	18.76	0.024261831275720163	5.6584362139917696e-05	0.01058641975308642
2	18.8	0.024459876543209875	1.2860082304526749e-05	0.011898148148148149
2	18.84	0.032412551440329215	0.001661522633744856	0.014282407407407407
2	18.88	0.025426954732510287	0.00015432098765432098	0.013060699588477366
2	18.92	0.026887860082304527	5.915637860082304e-05	0.013469650205761317
2	18.96	0.025506687242798354	3.60082304526749e-05	0.013125
2	19.0	0.02672582304526749	6.944444444444444e-05	0.013076131687242799
2	19.04	0.02421039094650206	6.944444444444444e-05	0.011911008230452675
2	19.080000000000002	0.023076131687242797	4.11522633744856e-05	0.010761316872427984
2	19.12	0.018371913580246913	5.1440329218107e-06	0.007662037037037037
2	19.16	0.020709876543209875	0.00011316872427983539	0.008243312757201646
2	19.2	0.018063271604938272	7.973251028806585e-05	0.007880658436213992
2	19.240000000000002	0.020761316872427982	0.0004218106995884774	0.008886316872427984
2	19.28	0.02117283950617284	0.0005761316872427984	0.009526748971193415
2	19.32	0.029310699588477367	0.002587448559670782	0.010318930041152263
2	19.36	0.02217335390946502	0.000573559670781893	0.008377057613168724
2	19.400000000000002	0.02280864197530864	0.0005555555555555556	0.008593106995884774
2	19.44	0.025275205761316873	0.0010751028806584362	0.009593621399176955
2	19.48	0.022888374485596708	0.0008539094650205761	0.00900977366255144
2	19.52	0.023955761316872427	0.000787037037037037	0.009958847736625514
2	19.56	0.020108024691358025	0.00031378600823045265	0.007926954732510288
2	19.6	0.02051440329218107	0.00036265432098765433	0.008220164609053497
2	19.64	0.016257716049382715	5.6584362139917696e-05	0.006818415637860082
2	19.68	0.01586934156378601	5.915637860082304e-05	0.0066846707818930045
2	19.72	0.014007201646090536	4.6296296296296294e-05	0.006108539094650206
2	19.76	0.012713477366255143	3.8580246913580246e-05	0.005856481481481482
2	19.8	0.018266460905349793	0.0013914609053497942	0.00720164609053498
2	19.84	0.009259259259259259	9.259259259259259e-05	0.003904320987654321
2	19.88	0.009879115226337448	3.60082304526749e-05	0.004503600823045267
2	19.92	0.006746399176954732	1.02880658436214e-05	0.002662037037037037
2	19.96	0.007047325102880658	2.5720164609053497e-05	0.0030761316872427984
2	20.0	0.005074588477366256	1.2860082304526749e-05	0.0015046296296296296
2	20.04	0.0057536008230452676	2.05761316872428e-05	0.0025257201646090533
2	20.080000000000002	0.004480452674897119	3.08641975308642e-05	0.0013940329218106995
2	20.12	0.006517489711934156	3.3436213991769545e-05	0.002597736625514403
2	20.16	0.005046296296296296	4.11522633744856e-05	0.0013040123456790123
2	20.2	0.007060185185185185	4.886831275720165e-05	0.0025462962962962965
2	20.240000000000002	0.0051800411522633745	1.800411522633745e-05	0.0016460905349794238
2	20.28	0.013276748971193415	0.0013271604938271606	0.004655349794238683
2	20.32	0.004750514403292181	0.00012602880658436213	0.0019598765432098765
2	20.36	0.003410493827160494	7.973251028806585e-05	0.0013323045267489711
2	20.400000000000002	0.004688786008230452	3.60082304526749e-05	0.002515432098765432
2	20.44	0.0024176954732510287	2.8292181069958848e-05	0.0009207818930041152
2	20.48	0.004621913580246914	4.372427983539095e-05	0.001566358024691358
2	20.52	0.002484567901234568	1.02880658436214e-05	0.0008924897119341564
2	20.56	0.004783950617283951	1.2860082304526749e-05	0.0012319958847736626
2	20.6	0.002088477366255144	1.2860082304526749e-05	0.0006275720164609053
2	20.64	0.004228395061728395	4.372427983539095e-05	0.0007407407407407407
2	20.68	0.0020756172839506174	1.54320987654321e-05	0.00034722222222222224
2	20.72	0.004338991769547325	7.71604938271605e-06	0.0004295267489711934
2	20.76	0.010599279835390947	0.0008924897119341564	0.0028420781893004113
2	20.8	0.00654320987654321	0.00016718106995884774	0.0007073045267489712
2	20.84	0.008004115226337448	0.00013631687242798355	0.002119341563786008
2	20.88	0.00768261316872428	9.77366255144033e-05	0.0015432098765432098
2	20.92	0.010470679012345678	0.00013631687242798355	0.0028575102880658435
2	20.96	0.009891975308641976	8.487654320987654e-05	0.0016255144032921811
2	21.0	0.013055555555555556	0.0004398148148148148	0.0028189300411522633
2	21.04	0.009940843621399176	0.0005812757201646091	0.0020318930041152263
2	21.080000000000002	0.01470164609053498	0.0010751028806584362	0.004503600823045267
2	21.12	0.012083333333333333	0.0006918724279835391	0.002638888888888889
2	21.16	0.014675925925925926	0.0009567901234567902	0.004619341563786008
2	21.2	0.013155864197530865	0.0004140946502057613	0.004647633744855967
2	21.240000000000002	0.022690329218106996	0.0023045267489711935	0.008996913580246913
2	21.28	0.014652777777777778	0.00025205761316872427	0.006319444444444444
2	21.32	0.01594135802469136	0.000264917695473251	0.0079809670781893
2	21.36	0.015751028806584362	0.0001080246913580247	0.006610082304526749
2	21.400000000000002	0.015787037037037037	3.08641975308642e-05	0.0073868312757201645
2	21.44	0.017597736625514403	1.02880658436214e-05	0.007399691358024691
2	21.48	0.015987654320987654	5.1440329218107e-06	0.006998456790123456
2	21.52	0.017852366255144032	4.372427983539095e-05	0.00702417695473251
2	21.56	0.015887345679012347	5.1440329218106995e-05	0.006689814814814815
2	21.6	0.016705246913580246	3.8580246913580246e-05	0.006417181069958848
2	21.64	0.014128086419753086	2.5720164609053497e-05	0.005558127572016461
2	21.68	0.015424382716049383	2.8292181069958848e-05	0.005874485596707819
2	21.72	0.02039866255144033	0.0013143004115226337	0.008040123456790123
2	21.76	0.013737139917695474	0.0004089506172839506	0.005036008230452675
2	21.8	0.013016975308641975	0.0003215020576131687	0.005766460905349794
2	21.84	0.012618312757201646	0.0004243827160493827	0.005033436213991769
2	21.88	0.012289094650205761	0.0005349794238683127	0.006373456790123457
2	21.92	0.011520061728395061	0.0007047325102880658	0.004598765432098765
2	21.96	0.012651748971193416	0.0006893004115226338	0.005874485596707819
2	22.0	0.010550411522633744	0.000462962962962963	0.003991769547325103
2	22.04	0.011998456790123457	0.0010468106995884774	0.005092592592592593
2	22.080000000000002	0.009871399176954733	0.0006944444444444445	0.002919238683127572
2	22.12	0.010684156378600823	0.0007381687242798354	0.004323559670781893
2	22.16	0.009315843621399178	0.0005658436213991769	0.003029835390946502
2	22.2	0.01837962962962963	0.0018364197530864198	0.007175925925925926
2	22.240000000000002	0.007417695473251029	0.0002726337448559671	0.002564300411522634
2	22.28	0.007934670781893005	0.00018261316872427984	0.003284465020576132
2	22.32	0.007680041152263374	0.00019804526748971193	0.002052469135802469
2	22.36	0.008685699588477366	0.000470679012345679	0.003068415637860082
2	22.400000000000002	0.008546810699588478	0.0006558641975308642	0.0024151234567901234
2	22.44	0.007142489711934157	0.0007407407407407407	0.0015200617283950618
2	22.48	0.008212448559670783	0.0008487654320987654	0.0017901234567901235
2	22.52	0.0060648148148148145	0.0007150205761316872	0.0007690329218106996
2	22.56	0.008040123456790123	0.0009722222222222222	0.0015869341563786007
2	22.6	0.0066975308641975305	0.000787037037037037	0.0009156378600823045
2	22.64	0.008449074074074074	0.0008641975308641976	0.0016023662551440329
2	22.68	0.014053497942386832	0.002093621399176955	0.003539094650205761
2	22.72	0.008927469135802469	0.000985082304526749	0.0014531893004115226
2	22.76	0.007649176954732511	0.000925925925925926	0.000985082304526749
2	22.8	0.010372942386831275	0.0007381687242798354	0.002662037037037037
2	22.84	0.009693930041152264	0.00047582304526748974	0.0036882716049382717
2	22.88	0.011705246913580247	0.0004475308641975309	0.004886831275720165
2	22.92	0.010748456790123456	0.000257201646090535	0.005612139917695473
2	22.96	0.010588991769547326	0.0003266460905349794	0.006005658436213992
2	23.0	0.010162037037037037	0.00017232510288065845	0.006795267489711934
2	23.04	0.008526234567901235	0.00011574074074074075	0.0042824074074074075
2	23.080000000000002	0.009984567901234568	0.00019032921810699588	0.006085390946502058
2	23.12	0.013088991769547325	7.716049382716049e-05	0.008001543209876543
2	23.16	0.022368827160493827	0.0015997942386831276	0.012309670781893003
2	23.2	0.01741255144032922	0.0002957818930041152	0.010635288065843622
2	23.240000000000002	0.01710133744855967	0.0002469135802469136	0.011586934156378601
2	23.28	0.018289609053497944	0.00020061728395061727	0.011707818930041152
2	23.32	0.018863168724279837	0.0001954732510288066	0.012250514403292181
2	23.36	0.019002057613168723	9.77366255144033e-05	0.011826131687242798
2	23.400000000000002	0.019747942386831276	0.0002546296296296296	0.011350308641975308
2	23.44	0.01984053497942387	0.0002623456790123457	0.010460390946502057
2	23.48	0.020002572016460905	0.0002726337448559671	0.010015432098765433
2	23.52	0.021540637860082305	0.00026748971193415636	0.009969135802469135
2	23.56	0.019642489711934157	9.516460905349794e-05	0.008927469135802469
2	23.6	0.02181841563786008	0.0001748971193415638	0.009359567901234567
2	23.64	0.025172325102880658	0.0015303497942386831	0.010329218106995885
2	23.68	0.02021090534979424	0.0002546296296296296	0.008251028806584362
2	23.72	0.019501028806584362	0.00016975308641975308	0.007770061728395062
2	23.76	0.021813271604938272	0.0003497942386831276	0.008112139917695473
2	23.8	0.021838991769547324	0.000558127572016461	0.0072042181069958845
2	23.84	0.02433641975308642	0.0008744855967078189	0.007497427983539095
2	23.88	0.024606481481481483	0.0008333333333333334	0.006676954732510288
2	23.92	0.026257716049382717	0.0011676954732510287	0.006463477366255144
2	23.96	0.02496656378600823	0.0011265432098765433	0.005054012345679012
2	24.0	0.02220164609053498	0.0010570987654320988	0.003726851851851852
2	24.04	0.022497427983539094	0.001116255144032922	0.003256172839506173
2	24.080000000000002	0.0188451646090535	0.0006918724279835391	0.0007253086419753087
2	24.12	0.02720679012345679	0.0023353909465020574	0.004840534979423868
2	24.16	0.014218106995884773	0.00030092592592592595	0.0007381687242798354
2	24.2	0.014084362139917695	6.687242798353909e-05	0.001815843621399177
2	24.240000000000002	0.014462448559670781	7.716049382716049e-05	0.003698559670781893
2	24.28	0.01685185185185185	0.0003832304526748971	0.004819958847736626
2	24.32	0.015650720164609052	0.0007098765432098765	0.004076646090534979
2	24.36	0.02039866255144033	0.0011882716049382716	0.005979938271604938
2	24.400000000000002	0.019516460905349794	0.0013554526748971194	0.006108539094650206
2	24.44	0.021455761316872428	0.0016640946502057613	0.007489711934156379
2	24.48	0.0190380658436214	0.0014300411522633744	0.008521090534979424
2	24.52	0.017204218106995885	0.0011574074074074073	0.008783436213991769
2	24.560000000000002	0.014693930041152263	0.0003523662551440329	0.008464506172839507
2	24.6	0.01930298353909465	0.0014454732510288065	0.009799382716049384
2	24.64	0.013953189300411523	0.0006327160493827161	0.00712962962962963
2	24.68	0.013330761316872428	0.0007716049382716049	0.006491769547325103
2	24.72	0.016203703703703703	0.0006635802469135803	0.0068467078189300415
2	24.76	0.012890946502057613	0.0001594650205761317	0.005
2	24.8	0.015676440329218107	7.716049382716049e-05	0.004768518518518518
2	24.84	0.013436213991769547	9.77366255144033e-05	0.00386059670781893
2	24.88	0.017703189300411523	0.0006867283950617284	0.004575617283950617
2	24.92	0.013436213991769547	0.0001954732510288066	0.0033924897119341564
2	24.96	0.016324588477366255	0.00039609053497942386	0.004143518518518519
2	25.0	0.01594650205761317	0.0002546296296296296	0.0037731481481481483
2	25.04	0.015439814814814814	0.0002469135802469136	0.0026337448559670784
2	25.080000000000002	0.024758230452674897	0.00205761316872428	0.006859567901234568
2	25.12	0.014884259259259259	0.0002623456790123457	0.002896090534979424
2	25.16	0.01653292181069959	0.000264917695473251	0.004611625514403292
2	25.2	0.014220679012345678	0.00028292181069958846	0.003212448559670782
2	25.240000000000002	0.014351851851851852	0.00017746913580246913	0.004338991769547325
2	25.28	0.014585905349794238	7.716049382716049e-05	0.004904835390946502
2	25.32	0.015784465020576132	5.1440329218106995e-05	0.006051954732510288
2	25.36	0.014197530864197531	1.2860082304526749e-05	0.006008230452674897
2	25.400000000000002	0.014956275720164608	0.00012088477366255144	0.007574588477366255
2	25.44	0.014966563786008231	9.77366255144033e-05	0.008855452674897119
2	25.48	0.01654320987654321	0.00015432098765432098	0.010905349794238683
2	25.52	0.01893261316872428	0.00030092592592592595	0.012121913580246913
2	25.560000000000002	0.02587962962962963	0.002109053497942387	0.014243827160493827
2	25.6	0.016550925925925927	6.687242798353909e-05	0.01224022633744856
2	25.64	0.016334876543209878	0.0001748971193415638	0.01231738683127572
2	25.68	0.017566872427983538	0.000264917695473251	0.012978395061728395
2	25.72	0.01738425925925926	0.0004501028806584362	0.012368827160493827
2	25.76	0.0198559670781893	0.0008667695473251029	0.011952160493827161
2	25.8	0.01845164609053498	0.0008384773662551441	0.010164609053497942
2	25.84	0.020252057613168725	0.0010648148148148149	0.009248971193415638
2	25.88	0.019233539094650205	0.0009670781893004115	0.007659465020576132
2	25.92	0.023161008230452675	0.00147119341563786	0.008451646090534979
2	25.96	0.02059156378600823	0.0010365226337448559	0.007844650205761318
2	26.0	0.02212962962962963	0.0007484567901234568	0.008168724279835391
2	26.04	0.02669238683127572	0.0017952674897119341	0.009048353909465021
2	26.080000000000002	0.017955246913580247	0.00013631687242798355	0.007011316872427983
2	26.12	0.019945987654320988	9.259259259259259e-05	0.007600308641975309
2	26.16	0.018055555555555554	6.17283950617284e-05	0.0070421810699588475
2	26.2	0.02035493827160494	0.00041923868312757203	0.007481995884773662
2	26.240000000000002	0.021458333333333333	0.0003446502057613169	0.008919753086419752
2	26.28	0.02719135802469136	0.001044238683127572	0.012301954732510289
2	26.32	0.026252572016460904	0.0009207818930041152	0.012222222222222223
2	26.36	0.02820216049382716	0.0013117283950617284	0.013292181069958848
2	26.400000000000002	0.025748456790123456	0.0009902263374485596	0.012584876543209876
2	26.44	0.026617798353909466	0.0011136831275720164	0.013747427983539095
2	26.48	0.021592078189300413	0.00013374485596707818	0.012070473251028807
2	26.52	0.02688014403292181	0.0016975308641975309	0.012944958847736625
2	26.560000000000002	0.017463991769547327	0.0005555555555555556	0.009426440329218107
2	26.6	0.014359567901234568	0.0010185185185185184	0.006599794238683128
2	26.64	0.014660493827160493	0.0011496913580246913	0.007353395061728395
2	26.68	0.016954732510288065	0.0010339506172839506	0.010483539094650206
2	26.72	0.01800154320987654	0.0008796296296296296	0.012469135802469136
2	26.76	0.016265432098765433	0.00038580246913580245	0.011545781893004115
2	26.8	0.017242798353909464	0.00039609053497942386	0.012085905349794238
2	26.84	0.015887345679012347	0.0003986625514403292	0.010444958847736625
2	26.88	0.017098765432098765	0.0003266460905349794	0.011298868312757202
2	26.92	0.016368312757201645	0.0003266460905349794	0.010681584362139918
2	26.96	0.016512345679012344	0.0002803497942386831	0.010280349794238683
2	27.0	0.021494341563786008	0.0015097736625514404	0.011851851851851851
2	27.04	0.016347736625514402	0.00014660493827160494	0.010992798353909466
2	27.080000000000002	0.014827674897119341	0.00021347736625514403	0.009393004115226337
2	27.12	0.0129809670781893	0.00014660493827160494	0.007626028806584362
2	27.16	0.010907921810699588	6.687242798353909e-05	0.006309156378600823
2	27.2	0.009573045267489711	1.2860082304526749e-05	0.005648148148148148
2	27.240000000000002	0.010511831275720165	7.71604938271605e-06	0.00647119341563786
2	27.28	0.008688271604938272	1.54320987654321e-05	0.005655864197530864
2	27.32	0.008955761316872427	0.0001594650205761317	0.005462962962962963
2	27.36	0.006291152263374486	7.973251028806585e-05	0.0036368312757201647
2	27.400000000000002	0.006383744855967078	4.11522633744856e-05	0.003513374485596708
2	27.44	0.004642489711934156	2.57201646090535e-06	0.002332818930041152
2	27.48	0.013554526748971193	0.001324588477366255	0.005606995884773662
2	27.52	0.0033436213991769547	6.430041152263375e-05	0.0009284979423868312
2	27.560000000000002	0.0037628600823045267	0.00016975308641975308	0.000787037037037037
2	27.6	0.004045781893004115	2.5720164609053497e-05	0.0007587448559670781
2	27.64	0.0025540123456790124	5.6584362139917696e-05	0.0002623456790123457
2	27.68	0.0025334362139917696	5.6584362139917696e-05	0.00037294238683127575
2	27.72	0.0006584362139917696	6.430041152263375e-05	0.00014917695473251028
2	27.76	0.0011676954732510287	6.687242798353909e-05	0.0001080246913580247
2	27.8	0.0005478395061728395	5.401234567901235e-05	4.372427983539095e-05
2	27.84	0.0020087448559670783	5.1440329218106995e-05	0.00024176954732510288
2	27.88	0.002147633744855967	3.08641975308642e-05	0.00021862139917695473
2	27.92	0.0034902263374485595	3.08641975308642e-05	0.0007073045267489712
2	27.96	0.009902263374485597	0.001059670781893004	0.0025051440329218106
2	28.0	0.005074588477366256	0.00010288065843621399	0.00048353909465020576
2	28.04	0.005625	4.372427983539095e-05	0.00030606995884773663
2	28.080000000000002	0.007083333333333333	2.5720164609053497e-05	0.00038065843621399177
2	28.12	0.0065715020576131685	2.57201646090535e-06	0.00015432098765432098
2	28.16	0.0072608024691358025	2.8292181069958848e-05	0.00011574074074074075
2	28.2	0.0072042181069958845	1.02880658436214e-05	0.0001646090534979424
2	28.240000000000002	0.007615740740740741	2.57201646090535e-06	7.458847736625514e-05
2	28.28	0.008572530864197531	1.02880658436214e-05	0.00030864197530864197
2	28.32	0.008117283950617284	1.2860082304526749e-05	5.6584362139917696e-05
2	28.36	0.009351851851851853	1.02880658436214e-05	0.0003986625514403292
2	28.400000000000002	0.008940329218106996	3.3436213991769545e-05	7.973251028806585e-05
2	28.44	0.01609053497942387	0.0011265432098765433	0.0027031893004115224
2	28.48	0.00897119341563786	0.0001646090534979424	0.00012602880658436213
2	28.52	0.009084362139917696	0.00010288065843621399	0.00031635802469135804
2	28.560000000000002	0.008083847736625514	0.00011831275720164609	8.74485596707819e-05
2	28.6	0.007878086419753086	0.00014917695473251028	0.00020061728395061727
2	28.64	0.007510288065843622	9.259259259259259e-05	0.00021347736625514403
2	28.68	0.0058359053497942385	1.2860082304526749e-05	8.23045267489712e-05
2	28.72	0.006231995884773663	0.0001234567901234568	6.687242798353909e-05
2	28.76	0.004619341563786008	0.0001080246913580247	2.05761316872428e-05
2	28.8	0.005655864197530864	5.915637860082304e-05	4.886831275720165e-05
2	28.84	0.003755144032921811	3.60082304526749e-05	2.3148148148148147e-05
2	28.88	0.005336934156378601	2.5720164609053497e-05	0.0003034979423868313
2	28.92	0.009393004115226337	0.0011316872427983538	0.0018698559670781894
2	28.96	0.0035622427983539096	0.00019804526748971193	0.00016718106995884774
2	29.0	0.002888374485596708	0.00018775720164609054	0.00016975308641975308
2	29.04	0.0035313786008230453	6.17283950617284e-05	0.0005195473251028807
2	29.080000000000002	0.0022016460905349795	3.60082304526749e-05	0.00026748971193415636
2	29.12	0.0027109053497942387	2.05761316872428e-05	0.0003780864197530864
2	29.16	0.003258744855967078	1.02880658436214e-05	0.0007381687242798354
2	29.2	0.0031018518518518517	8.74485596707819e-05	0.0005941358024691358
2	29.240000000000002	0.003284465020576132	2.05761316872428e-05	0.0009619341563786008
2	29.28	0.0027083333333333334	0.0	0.0006378600823045268
2	29.32	0.0042258230452674895	7.20164609053498e-05	0.0014429012345679012
2	29.36	0.0035108024691358026	1.54320987654321e-05	0.0009567901234567902
2	29.400000000000002	0.013361625514403293	0.0011805555555555556	0.004632201646090535
2	29.44	0.004436728395061728	0.00017746913580246913	0.0008719135802469135
2	29.48	0.006828703703703704	0.00015689300411522632	0.002808641975308642
2	29.52	0.005488683127572017	0.00019804526748971193	0.0023559670781893006
2	29.560000000000002	0.008575102880658436	0.00017746913580246913	0.0048919753086419755
2	29.6	0.007296810699588477	0.00010545267489711934	0.004071502057613169
2	29.64	0.010455246913580248	7.20164609053498e-05	0.006484053497942387
2	29.68	0.009742798353909465	0.00011831275720164609	0.005941358024691358
2	29.72	0.010257201646090536	0.00012088477366255144	0.0068698559670781895
2	29.76	0.010861625514403292	5.1440329218106995e-05	0.007492283950617284
2	29.8	0.00956275720164609	3.08641975308642e-05	0.006828703703703704
2	29.84	0.01133230452674897	4.6296296296296294e-05	0.00794753086419753
2	29.88	0.015401234567901234	0.0012885802469135802	0.0088940329218107
2	29.92	0.009699074074074074	0.0002726337448559671	0.006401748971193415
2	29.96	0.008029835390946502	0.00019804526748971193	0.00580761316872428
2	30.0	0.008500514403292182	0.00010288065843621399	0.006229423868312757
2	30.04	0.008004115226337448	0.00014146090534979423	0.00603395061728395
2	30.080000000000002	0.008359053497942387	6.17283950617284e-05	0.006671810699588478
2	30.12	0.008153292181069959	4.11522633744856e-05	0.006257716049382716
2	30.16	0.008834876543209877	2.05761316872428e-05	0.00662037037037037
2	30.2	0.008868312757201647	6.430041152263375e-05	0.006095679012345679
2	30.240000000000002	0.006808127572016461	5.401234567901235e-05	0.004683641975308642
2	30.28	0.006568930041152264	3.8580246913580246e-05	0.004411008230452675
2	30.32	0.004670781893004115	6.687242798353909e-05	0.0031430041152263376
2	30.36	0.013896604938271604	0.0012037037037037038	0.007091049382716049
2	30.400000000000002	0.0034516460905349793	0.00011316872427983539	0.0020241769547325104
2	30.44	0.005437242798353909	0.00010545267489711934	0.003433641975308642
2	30.48	0.0058693415637860085	0.0009722222222222222	0.0020859053497942386
2	30.52	0.007353395061728395	0.00113940329218107	0.003042695473251029
2	30.560000000000002	0.007425411522633745	0.0009953703703703704	0.002595164609053498
2	30.6	0.009282407407407408	0.0008050411522633745	0.0031069958847736627
2	30.64	0.006401748971193415	0.00013117283950617284	0.000977366255144033
2	30.68	0.0075823045267489715	5.915637860082304e-05	0.001257716049382716
2	30.72	0.008927469135802469	0.0008410493827160494	0.001427469135802469
2	30.76	0.009632201646090535	0.0008744855967078189	0.00205761316872428
2	30.8	0.012512860082304527	0.001103395061728395	0.004120370370370371
2	30.84	0.017677469135802468	0.0018672839506172839	0.005874485596707819
2	30.88	0.010866769547325104	0.000558127572016461	0.003953189300411522
2	30.92	0.00915380658436214	9.77366255144033e-05	0.002463991769547325
2	30.96	0.009930555555555555	0.0002109053497942387	0.002551440329218107
2	31.0	0.009439300411522633	0.0008719135802469135	0.0013425925925925925
2	31.04	0.011936728395061729	0.0011239711934156378	0.001566358024691358
2	31.080000000000002	0.009570473251028807	0.0009439300411522634	0.0002726337448559671
2	31.12	0.011448045267489711	0.0006352880658436214	0.0019058641975308642
2	31.16	0.008299897119341563	4.11522633744856e-05	0.0008924897119341564
2	31.2	0.011247427983539095	0.0002494855967078189	0.0020473251028806584
2	31.240000000000002	0.009768518518518518	0.001008230452674897	0.0006893004115226338
2	31.28	0.008227880658436213	0.0010108024691358026	0.0003755144032921811
2	31.32	0.017492283950617284	0.0024922839506172838	0.003919753086419753
2	31.36	0.006661522633744856	0.0005092592592592592	0.0001440329218106996
2	31.400000000000002	0.006679526748971193	0.00010545267489711934	0.0002546296296296296
2	31.44	0.005416666666666667	9.516460905349794e-05	9.516460905349794e-05
2	31.48	0.007327674897119342	0.00084619341563786	0.0005864197530864197
2	31.52	0.005447530864197531	0.00046810699588477366	0.00016718106995884774
2	31.560000000000002	0.006280864197530864	0.0002880658436213992	0.00019804526748971193
2	31.6	0.0042258230452674895	2.05761316872428e-05	2.5720164609053497e-05
2	31.64	0.00570216049382716	6.687242798353909e-05	0.00012602880658436213
2	31.68	0.004544753086419753	0.00021347736625514403	3.8580246913580246e-05
2	31.720000000000002	0.0052366255144032925	0.00038837448559670784	0.00011316872427983539
2	31.76	0.004390432098765432	0.00010288065843621399	6.430041152263375e-05
2	31.8	0.01353395061728395	0.001815843621399177	0.003019547325102881
2	31.84	0.004117798353909465	0.00017232510288065845	0.00011574074074074075
2	31.88	0.003662551440329218	0.00012602880658436213	9.259259259259259e-05
2	31.92	0.004863683127572016	0.000462962962962963	7.716049382716049e-05
2	31.96	0.0037602880658436214	7.20164609053498e-05	2.05761316872428e-05
2	32.0	0.005442386831275721	0.00024434156378600825	0.0003266460905349794
2	32.04	0.003713991769547325	1.800411522633745e-05	0.0002160493827160494
2	32.08	0.0047067901234567906	0.00015689300411522632	0.00020318930041152264
2	32.12	0.003132716049382716	0.00014660493827160494	6.17283950617284e-05
2	32.160000000000004	0.004393004115226338	0.0003523662551440329	9.259259259259259e-05
2	32.2	0.003029835390946502	0.0002623456790123457	7.71604938271605e-06
2	32.24	0.0037165637860082303	0.0004501028806584362	7.20164609053498e-05
2	32.28	0.010648148148148148	0.0017283950617283952	0.0022453703703703702
2	32.32	0.002330246913580247	0.0003523662551440329	8.23045267489712e-05
2	32.36	0.0027340534979423867	0.00033179012345679014	0.00013374485596707818
2	32.4	0.00198559670781893	0.0003215020576131687	0.00011059670781893004
2	32.44	0.003176440329218107	0.0003446502057613169	0.0001646090534979424
2	32.480000000000004	0.0012448559670781892	0.00019804526748971193	1.800411522633745e-05
2	32.52	0.0029809670781893003	0.0003986625514403292	0.00015174897119341564
2	32.56	0.001800411522633745	0.00036522633744855967	6.687242798353909e-05
2	32.6	0.0022968106995884773	0.00041923868312757203	5.915637860082304e-05
2	32.64	0.0014891975308641975	0.0003215020576131687	1.02880658436214e-05
2	32.68	0.0019521604938271605	0.0003446502057613169	5.1440329218106995e-05
2	32.72	0.0007253086419753087	0.00011316872427983539	1.800411522633745e-05
2	32.76	0.00914866255144033	0.0015252057613168724	0.0024074074074074076
2	32.8	0.0011368312757201646	0.00020576131687242798	5.915637860082304e-05
2	32.84	0.0011805555555555556	0.0001954732510288066	8.23045267489712e-05
2	32.88	0.0012885802469135802	0.0002469135802469136	5.6584362139917696e-05
2	32.92	0.0008410493827160494	8.74485596707819e-05	3.3436213991769545e-05
2	32.96	0.0016229423868312758	0.0001234567901234568	0.00011831275720164609
2	33.0	0.0007896090534979424	0.00013631687242798355	0.00012602880658436213
2	33.04	0.0014994855967078188	8.74485596707819e-05	0.00011574074074074075
2	33.08	0.0006944444444444445	0.0001286008230452675	3.60082304526749e-05
2	33.12	0.0018415637860082303	0.00011059670781893004	0.0002314814814814815
2	33.160000000000004	0.000684156378600823	1.02880658436214e-05	2.57201646090535e-06
2	33.2	0.0009362139917695473	4.6296296296296294e-05	1.02880658436214e-05
2	33.24	0.006388888888888889	0.0011625514403292181	0.0014866255144032922
2	33.28	0.0006584362139917696	0.00018518518518518518	0.00011316872427983539
2	33.32	0.0006352880658436214	0.00017746913580246913	2.8292181069958848e-05
2	33.36	0.0005812757201646091	0.00010030864197530864	0.00010030864197530864
2	33.4	0.0007073045267489712	5.915637860082304e-05	7.973251028806585e-05
2	33.44	0.00025977366255144034	5.401234567901235e-05	6.944444444444444e-05
2	33.480000000000004	0.0005709876543209877	4.6296296296296294e-05	0.00011831275720164609
2	33.52	0.00022890946502057612	3.8580246913580246e-05	0.00010545267489711934
2	33.56	0.0006661522633744856	7.458847736625514e-05	0.0001954732510288066
2	33.6	0.00037294238683127575	4.11522633744856e-05	4.372427983539095e-05
2	33.64	0.0004218106995884774	3.60082304526749e-05	5.915637860082304e-05
2	33.68	0.00018261316872427984	4.11522633744856e-05	5.1440329218106995e-05
2	33.72	0.008207304526748971	0.0012602880658436214	0.0022145061728395064
2	33.76	0.0005015432098765432	4.372427983539095e-05	0.0001388888888888889
2	33.8	0.0006738683127572016	5.401234567901235e-05	0.00018261316872427984
2	33.84	0.0005375514403292181	1.800411522633745e-05	0.00012088477366255144
2	33.88	0.000925925925925926	7.716049382716049e-05	3.3436213991769545e-05
2	33.92	0.0007098765432098765	0.00014146090534979423	9.259259259259259e-05
2	33.96	0.0005658436213991769	4.6296296296296294e-05	5.401234567901235e-05
2	34.0	0.0004166666666666667	4.372427983539095e-05	1.2860082304526749e-05
2	34.04	0.00016975308641975308	1.800411522633745e-05	7.71604938271605e-06
2	34.08	0.00041152263374485596	0.00010288065843621399	6.944444444444444e-05
2	34.12	0.00016975308641975308	7.716049382716049e-05	0.0
2	34.160000000000004	0.00037294238683127575	7.716049382716049e-05	4.372427983539095e-05
2	34.2	0.006090534979423868	0.001044238683127572	0.0017541152263374487
2	34.24	0.00034722222222222224	8.23045267489712e-05	6.17283950617284e-05
2	34.28	0.0002880658436213992	7.973251028806585e-05	6.17283950617284e-05
2	34.32	0.0002623456790123457	7.716049382716049e-05	3.3436213991769545e-05
2	34.36	0.0002700617283950617	0.00012088477366255144	3.8580246913580246e-05
2	34.4	0.0005426954732510288	6.687242798353909e-05	9.259259259259259e-05
2	34.44	0.00040123456790123454	3.8580246913580246e-05	1.2860082304526749e-05
2	34.480000000000004	0.0003909465020576132	3.08641975308642e-05	4.11522633744856e-05
2	34.52	0.0003780864197530864	9.77366255144033e-05	6.17283950617284e-05
2	34.56	0.00022633744855967078	2.5720164609053497e-05	2.3148148148148147e-05
2	34.6	0.0005272633744855968	4.11522633744856e-05	0.0002314814814814815
2	34.64	0.0002546296296296296	7.458847736625514e-05	5.1440329218107e-06
2	34.68	0.0070524691358024695	0.0012088477366255144	0.002757201646090535
2	34.72	0.00046810699588477366	6.944444444444444e-05	0.00010545267489711934
2	34.76	0.0007175925925925926	0.00011316872427983539	0.0003266460905349794
2	34.800000000000004	0.00023662551440329217	4.11522633744856e-05	5.915637860082304e-05
2	34.84	0.0005555555555555556	9.259259259259259e-05	0.00033179012345679014
2	34.88	0.0006995884773662552	4.886831275720165e-05	0.00031635802469135804
2	34.92	0.0004603909465020576	5.401234567901235e-05	0.00022119341563786008
2	34.96	0.0006352880658436214	4.372427983539095e-05	0.0003986625514403292
2	35.0	0.00047582304526748974	5.1440329218107e-06	3.08641975308642e-05
2	35.04	0.0010339506172839506	3.60082304526749e-05	0.0006584362139917696
2	35.08	0.0002932098765432099	1.02880658436214e-05	0.00015174897119341564
2	35.12	0.0009079218106995885	7.716049382716049e-05	0.00039609053497942386
2	35.160000000000004	0.006301440329218107	0.0012319958847736626	0.0020267489711934157
2	35.2	0.00047582304526748974	6.430041152263375e-05	0.0001234567901234568
2	35.24	0.00037294238683127575	0.00011574074074074075	6.17283950617284e-05
2	35.28	0.0004938271604938272	2.05761316872428e-05	0.0002726337448559671
2	35.32	0.00015432098765432098	3.08641975308642e-05	3.8580246913580246e-05
2	35.36	0.00030092592592592595	7.458847736625514e-05	4.11522633744856e-05
2	35.4	0.0002160493827160494	2.3148148148148147e-05	4.11522633744856e-05
2	35.44	0.0002314814814814815	1.2860082304526749e-05	2.3148148148148147e-05
2	35.480000000000004	6.944444444444444e-05	1.54320987654321e-05	5.1440329218107e-06
2	35.52	0.00018518518518518518	6.17283950617284e-05	7.716049382716049e-05
2	35.56	0.00020318930041152264	2.57201646090535e-06	6.430041152263375e-05
2	35.6	0.00014660493827160494	2.5720164609053497e-05	3.8580246913580246e-05
2	35.64	0.00672582304526749	0.0013323045267489711	0.001934156378600823
2	35.68	0.00039609053497942386	0.00011574074074074075	6.944444444444444e-05
2	35.72	0.0004475308641975309	7.20164609053498e-05	0.0001234567901234568
2	35.76	0.00022119341563786008	2.8292181069958848e-05	6.430041152263375e-05
2	35.800000000000004	0.000676440329218107	4.886831275720165e-05	5.915637860082304e-05
2	35.84	0.00029835390946502055	0.0	1.02880658436214e-05
2	35.88	0.0006558641975308642	3.3436213991769545e-05	9.259259259259259e-05
2	35.92	0.0003343621399176955	0.0	4.11522633744856e-05
2	35.96	0.0005272633744855968	2.5720164609053497e-05	7.20164609053498e-05
2	36.0	0.0009053497942386831	1.800411522633745e-05	3.60082304526749e-05
2	36.04	0.001463477366255144	7.71604938271605e-06	0.0
2	36.08	0.001617798353909465	7.973251028806585e-05	3.3436213991769545e-05
2	36.12	0.0074331275720164606	0.0012371399176954732	0.0018287037037037037
2	36.160000000000004	0.001610082304526749	6.430041152263375e-05	0.0001594650205761317
2	36.2	0.0011651234567901234	2.3148148148148147e-05	0.0001080246913580247
2	36.24	0.0012628600823045267	0.00013631687242798355	5.1440329218107e-06
2	36.28	0.001293724279835391	9.516460905349794e-05	7.71604938271605e-06
2	36.32	0.0006944444444444445	2.8292181069958848e-05	1.800411522633745e-05
2	36.36	0.0009336419753086419	2.05761316872428e-05	1.2860082304526749e-05
2	36.4	0.0008796296296296296	1.800411522633745e-05	9.002057613168725e-05
2	36.44	0.0010905349794238684	2.8292181069958848e-05	9.259259259259259e-05
2	36.480000000000004	0.0012782921810699588	1.54320987654321e-05	0.00014660493827160494
2	36.52	0.0049614197530864195	1.800411522633745e-05	0.0018544238683127572
2	36.56	0.01219650205761317	2.57201646090535e-06	0.007474279835390947
2	36.6	0.02375514403292181	0.0013400205761316872	0.012806069958847737
2	36.64	0.017080761316872427	7.716049382716049e-05	0.011136831275720165
2	36.68	0.020180041152263375	0.0005864197530864197	0.011630658436213992
2	36.72	0.019434156378600822	0.0007664609053497942	0.009305555555555555
2	36.76	0.023122427983539095	0.0012757201646090535	0.010390946502057612
2	36.800000000000004	0.022440843621399177	0.001072530864197531	0.009868827160493827
2	36.84	0.026275720164609054	0.0014454732510288065	0.011921296296296296
2	36.88	0.023641975308641976	0.0007690329218106996	0.011286008230452674
2	36.92	0.023976337448559672	0.0002494855967078189	0.011538065843621399
2	36.96	0.02051440329218107	0.0001646090534979424	0.009398148148148149
2	37.0	0.020192901234567903	0.0001388888888888889	0.008657407407407407
2	37.04	0.023032407407407408	0.00023405349794238683	0.010010288065843621
2	37.08	0.028397633744855967	0.001800411522633745	0.011975308641975308
2	37.12	0.024796810699588476	0.0003497942386831276	0.011489197530864198
2	37.160000000000004	0.02375	0.00019290123456790122	0.011291152263374486
2	37.2	0.02636574074074074	0.00020318930041152264	0.013076131687242799
2	37.24	0.024290123456790123	0.0001800411522633745	0.013281893004115227
2	37.28	0.02559670781893004	0.00022119341563786008	0.015174897119341564
2	37.32	0.02414866255144033	0.00020061728395061727	0.014948559670781894
2	37.36	0.023737139917695473	0.00040380658436213994	0.014899691358024691
2	37.4	0.02273662551440329	0.0002957818930041152	0.015
2	37.44	0.022484567901234567	0.0001388888888888889	0.014665637860082304
2	37.480000000000004	0.020964506172839507	0.00015689300411522632	0.01319701646090535
2	37.52	0.020632716049382716	8.487654320987654e-05	0.01356224279835391
2	37.56	0.02801954732510288	0.0015946502057613168	0.015771604938271604
2	37.6	0.01692644032921811	7.458847736625514e-05	0.012404835390946502
2	37.64	0.01638888888888889	4.886831275720165e-05	0.011363168724279836
2	37.68	0.012885802469135803	4.11522633744856e-05	0.00904320987654321
2	37.72	0.014560185185185185	0.00011831275720164609	0.009310699588477366
2	37.76	0.011828703703703704	9.77366255144033e-05	0.007713477366255144
2	37.800000000000004	0.011147119341563786	0.0001388888888888889	0.0062037037037037035
2	37.84	0.006424897119341564	7.71604938271605e-06	0.0032896090534979424
2	37.88	0.009333847736625515	0.0003034979423868313	0.004629629629629629
2	37.92	0.007232510288065844	7.973251028806585e-05	0.0038220164609053496
2	37.96	0.008608539094650206	8.74485596707819e-05	0.003891460905349794
2	38.0	0.007782921810699588	8.487654320987654e-05	0.003515946502057613
2	38.04	0.01733281893004115	0.0020087448559670783	0.006509773662551441
2	38.08	0.008176440329218108	7.716049382716049e-05	0.0038143004115226337
2	38.12	0.00702417695473251	5.915637860082304e-05	0.0031147119341563786
2	38.160000000000004	0.008981481481481481	4.372427983539095e-05	0.004598765432098765
2	38.2	0.005979938271604938	3.60082304526749e-05	0.002888374485596708
2	38.24	0.0072042181069958845	4.886831275720165e-05	0.0037962962962962963
2	38.28	0.0070756172839506176	4.886831275720165e-05	0.003829732510288066
2	38.32	0.00816358024691358	9.77366255144033e-05	0.003922325102880659
2	38.36	0.004097222222222223	5.1440329218106995e-05	0.0013323045267489711
2	38.4	0.006424897119341564	0.00019032921810699588	0.002890946502057613
2	38.44	0.004431584362139918	0.00020318930041152264	0.0021604938271604936
2	38.480000000000004	0.004135802469135802	0.0001286008230452675	0.0010365226337448559
2	38.52	0.012445987654320988	0.0012139917695473252	0.0038374485596707818
2	38.56	0.003801440329218107	6.430041152263375e-05	0.0004063786008230453
2	38.6	0.0056275720164609055	5.401234567901235e-05	0.0010339506172839506
2	38.64	0.00566358024691358	6.17283950617284e-05	0.000720164609053498
2	38.68	0.008454218106995886	8.487654320987654e-05	0.0022093621399176954
2	38.72	0.007466563786008231	7.20164609053498e-05	0.001072530864197531
2	38.76	0.011550925925925926	0.00021347736625514403	0.002844650205761317
2	38.800000000000004	0.009537037037037037	0.00018518518518518518	0.0012114197530864197
2	38.84	0.012307098765432099	0.0002777777777777778	0.00205761316872428
2	38.88	0.011540637860082305	0.00037037037037037035	0.000830761316872428
2	38.92	0.01462962962962963	0.000558127572016461	0.002065329218106996
2	38.96	0.011373456790123457	0.0005324074074074074	0.0005761316872427984
2	39.0	0.019349279835390948	0.0018878600823045268	0.004215534979423868
2	39.04	0.007644032921810699	0.0003497942386831276	0.00037037037037037035
2	39.08	0.006095679012345679	0.00040380658436213994	0.0005787037037037037
2	39.12	0.006448045267489712	0.00037294238683127575	0.00046810699588477366
2	39.160000000000004	0.0042592592592592595	0.00027520576131687244	0.000264917695473251
2	39.2	0.005851337448559671	0.00037294238683127575	0.0004938271604938272
2	39.24	0.004287551440329218	0.00038580246913580245	1.02880658436214e-05
2	39.28	0.0048122427983539095	0.0001748971193415638	0.0001954732510288066
2	39.32	0.0019958847736625514	0.00025205761316872427	1.800411522633745e-05
2	39.36	0.0017926954732510288	0.00012088477366255144	0.0007330246913580247
2	39.4	0.0009156378600823045	2.05761316872428e-05	5.1440329218106995e-05
2	39.44	0.001941872427983539	5.915637860082304e-05	0.0007484567901234568
2	39.480000000000004	0.009318415637860082	0.0011496913580246913	0.002463991769547325
2	39.52	0.0031532921810699588	0.00030864197530864197	0.00020061728395061727
2	39.56	0.0058590534979423865	0.0003343621399176955	0.0007921810699588477
2	39.6	0.003425925925925926	0.0001388888888888889	0.0003755144032921811
2	39.64	0.004709362139917695	4.886831275720165e-05	0.0008153292181069958
2	39.68	0.0026646090534979423	2.3148148148148147e-05	0.00011831275720164609
2	39.72	0.005061728395061729	1.800411522633745e-05	0.0016075102880658437
2	39.76	0.004783950617283951	0.00014660493827160494	0.0016203703703703703
2	39.800000000000004	0.0067772633744855966	0.00018261316872427984	0.0024382716049382715
2	39.84	0.0030555555555555557	2.05761316872428e-05	0.0003215020576131687
2	39.88	0.005102880658436214	0.0003292181069958848	0.0007613168724279835
2	39.92	0.0024382716049382715	9.259259259259259e-05	0.0002726337448559671
2	39.96	0.013930041152263374	0.0014377572016460905	0.004434156378600823
2	40.0	0.003544238683127572	0.00030864197530864197	0.0013143004115226337
2	40.04	0.006388888888888889	0.00012088477366255144	0.0019212962962962964
2	40.08	0.0070756172839506176	0.0003909465020576132	0.00290380658436214
2	40.12	0.0069727366255144035	0.00013374485596707818	0.003132716049382716
2	40.160000000000004	0.006792695473251029	0.00034722222222222224	0.003703703703703704
2	40.2	0.006435185185185185	0.0002777777777777778	0.004014917695473251
2	40.24	0.005969650205761317	3.3436213991769545e-05	0.004104938271604938
2	40.28	0.00537037037037037	0.0002803497942386831	0.003832304526748971
2	40.32	0.005496399176954733	0.0003112139917695473	0.004338991769547325
2	40.36	0.004074074074074074	1.2860082304526749e-05	0.0035030864197530863
2	40.4	0.00679783950617284	0.00041152263374485596	0.005023148148148148
2	40.44	0.012597736625514402	0.001301440329218107	0.006710390946502057
2	40.480000000000004	0.006532921810699589	0.00025205761316872427	0.004583333333333333
2	40.52	0.007037037037037037	0.00040123456790123454	0.005383230452674897
2	40.56	0.00970164609053498	0.00010545267489711934	0.007073045267489712
2	40.6	0.011406893004115227	0.00029835390946502055	0.007391975308641975
2	40.64	0.014230967078189301	0.000684156378600823	0.006586934156378601
2	40.68	0.017960390946502057	0.0006018518518518519	0.007371399176954733
2	40.72	0.01890946502057613	0.0006507201646090535	0.007391975308641975
2	40.76	0.021815843621399177	0.0004501028806584362	0.00966820987654321
2	40.800000000000004	0.021458333333333333	0.00028292181069958846	0.009501028806584362
2	40.84	0.02465792181069959	7.458847736625514e-05	0.010486111111111111
2	40.88	0.02540895061728395	2.5720164609053497e-05	0.010550411522633744
2	40.92	0.034925411522633745	0.001507201646090535	0.013351337448559672
2	40.96	0.02700617283950617	0.0004218106995884774	0.011561213991769547
2	41.0	0.030627572016460904	0.0007767489711934157	0.012654320987654321
2	41.04	0.028428497942386832	0.0008230452674897119	0.012253086419753086
2	41.08	0.03167952674897119	0.0016846707818930042	0.013076131687242799
2	41.12	0.028238168724279835	0.001455761316872428	0.012476851851851852
2	41.160000000000004	0.026309156378600825	0.0008924897119341564	0.011903292181069959
2	41.2	0.023477366255144034	0.0004295267489711934	0.011239711934156378
2	41.24	0.021414609053497943	5.6584362139917696e-05	0.009781378600823046
2	41.28	0.020997942386831277	5.6584362139917696e-05	0.010720164609053498
2	41.32	0.020691872427983538	2.5720164609053497e-05	0.010874485596707818
2	41.36	0.02106224279835391	5.6584362139917696e-05	0.012569444444444444
2	41.4	0.028212448559670783	0.0016589506172839507	0.014367283950617284
2	41.44	0.020540123456790123	0.0001440329218106996	0.013806584362139917
2	41.480000000000004	0.019516460905349794	0.0001080246913580247	0.013055555555555556
2	41.52	0.021751543209876545	8.23045267489712e-05	0.014156378600823045
2	41.56	0.022790637860082303	8.23045267489712e-05	0.012968106995884774
2	41.6	0.02553755144032922	0.0005041152263374485	0.013996913580246913
2	41.64	0.023233024691358024	8.487654320987654e-05	0.012165637860082304
2	41.68	0.024593621399176955	0.00015432098765432098	0.011535493827160494
2	41.72	0.027037037037037037	0.00026748971193415636	0.011594650205761317
2	41.76	0.027209362139917696	0.00043467078189300413	0.011021090534979424
2	41.800000000000004	0.028670267489711933	0.0007998971193415638	0.011746399176954733
2	41.84	0.027536008230452675	0.0007484567901234568	0.011314300411522633
2	41.88	0.036188271604938274	0.002867798353909465	0.01363940329218107
2	41.92	0.027659465020576132	0.0006584362139917696	0.011674382716049383
2	41.96	0.029218106995884775	0.0008179012345679012	0.012592592592592593
2	42.0	0.026424897119341564	0.00024176954732510288	0.011502057613168724
2	42.04	0.028287037037037038	0.0007124485596707819	0.01183641975308642
2	42.08	0.025308641975308643	0.0006018518518518519	0.010504115226337448
2	42.12	0.024886831275720164	0.0004655349794238683	0.010349794238683128
2	42.160000000000004	0.02305298353909465	0.0006121399176954733	0.008441358024691358
2	42.2	0.021347736625514403	0.0007253086419753087	0.007811213991769548
2	42.24	0.020102880658436215	0.0008281893004115226	0.006815843621399177
2	42.28	0.017957818930041152	0.0007947530864197531	0.005936213991769548
2	42.32	0.017296810699588477	0.0008590534979423868	0.005655864197530864
2	42.36	0.021633230452674897	0.0022890946502057614	0.006499485596707819
2	42.4	0.014498456790123456	0.0010468106995884774	0.004117798353909465
2	42.44	0.011586934156378601	0.0009490740740740741	0.0030864197530864196
2	42.480000000000004	0.012944958847736625	0.0008487654320987654	0.003148148148148148
2	42.52	0.011054526748971193	0.0004655349794238683	0.0024382716049382715
2	42.56	0.01280349794238683	0.0012242798353909465	0.0027186213991769546
2	42.6	0.010676440329218106	0.0012217078189300412	0.002145061728395062
2	42.64	0.012224794238683128	0.0009696502057613169	0.003042695473251029
2	42.68	0.009657921810699589	0.0005555555555555556	0.001926440329218107
2	42.72	0.008518518518518519	0.0003575102880658436	0.001257716049382716
2	42.76	0.007893518518518518	0.000676440329218107	0.0015869341563786007
2	42.800000000000004	0.006741255144032922	0.00045267489711934157	0.0015097736625514404
2	42.84	0.017060185185185185	0.002147633744855967	0.004904835390946502
2	42.88	0.007515432098765432	0.00051440329218107	0.002219650205761317
2	42.92	0.01037037037037037	0.0003755144032921811	0.004449588477366255
2	42.96	0.012157921810699588	0.00015432098765432098	0.006520061728395062
2	43.0	0.016345164609053497	0.0001800411522633745	0.009722222222222222
2	43.04	0.015748456790123457	0.00013374485596707818	0.009364711934156379
2	43.08	0.01661008230452675	2.5720164609053497e-05	0.009724794238683127
2	43.12	0.013675411522633745	0.00014660493827160494	0.0074434156378600826
2	43.160000000000004	0.012662037037037038	0.00013631687242798355	0.0065817901234567905
2	43.2	0.011862139917695472	4.886831275720165e-05	0.005977366255144033
2	43.24	0.01363425925925926	0.00014917695473251028	0.007114197530864197
2	43.28	0.015012860082304527	0.00019032921810699588	0.00830246913580247
2	43.32	0.02070216049382716	0.001301440329218107	0.010172325102880658
2	43.36	0.01586934156378601	0.00020833333333333335	0.008960905349794239
2	43.4	0.01481738683127572	0.00018775720164609054	0.008737139917695473
2	43.44	0.014488168724279835	0.0001388888888888889	0.009030349794238684
2	43.480000000000004	0.013222736625514403	0.00019290123456790122	0.008135288065843621
2	43.52	0.014750514403292182	0.00014660493827160494	0.008081275720164609
2	43.56	0.014935699588477366	3.60082304526749e-05	0.007566872427983539
2	43.6	0.01660493827160494	0.00011574074074074075	0.00794238683127572
2	43.64	0.018065843621399177	6.430041152263375e-05	0.008137860082304526
2	43.68	0.02097736625514403	0.0001748971193415638	0.009956275720164609
2	43.72	0.023176440329218107	0.00014660493827160494	0.01077417695473251
2	43.76	0.023737139917695473	0.00014917695473251028	0.011656378600823046
2	43.800000000000004	0.032327674897119345	0.0018184156378600823	0.014372427983539094
2	43.84	0.023858024691358025	0.0001594650205761317	0.012484567901234568
2	43.88	0.026774691358024693	0.0001646090534979424	0.013582818930041152
2	43.92	0.026419753086419754	9.002057613168725e-05	0.012651748971193416
2	43.96	0.030493827160493828	0.00024176954732510288	0.013531378600823046
2	44.0	0.02872685185185185	4.6296296296296294e-05	0.01245627572016461
2	44.04	0.03020576131687243	5.6584362139917696e-05	0.013773148148148149
2	44.08	0.027137345679012347	0.00010030864197530864	0.012301954732510289
2	44.12	0.028981481481481483	0.00016975308641975308	0.013276748971193415
2	44.160000000000004	0.02549639917695473	9.002057613168725e-05	0.011383744855967078
2	44.2	0.02572530864197531	0.00016718106995884774	0.011496913580246914
2	44.24	0.023868312757201648	7.20164609053498e-05	0.010102880658436213
2	44.28	0.02962962962962963	0.0018184156378600823	0.011412037037037037
2	44.32	0.021887860082304526	0.00016718106995884774	0.009220679012345679
2	44.36	0.019405864197530865	9.77366255144033e-05	0.00886059670781893
2	44.4	0.02020833333333333	8.74485596707819e-05	0.009040637860082305
2	44.44	0.017564300411522633	9.259259259259259e-05	0.008238168724279835
2	44.480000000000004	0.01859567901234568	5.915637860082304e-05	0.007965534979423868
2	44.52	0.017075617283950618	1.800411522633745e-05	0.0076980452674897115
2	44.56	0.017147633744855968	9.516460905349794e-05	0.00813014403292181
2	44.6	0.01580246913580247	4.11522633744856e-05	0.008168724279835391
2	44.64	0.015406378600823046	7.716049382716049e-05	0.009084362139917696
2	44.68	0.015218621399176955	4.6296296296296294e-05	0.008948045267489713
2	44.72	0.01334619341563786	7.71604938271605e-06	0.009210390946502058
2	44.76	0.020617283950617283	0.001368312757201646	0.011049382716049383
2	44.800000000000004	0.013063271604938271	8.487654320987654e-05	0.010650720164609053
2	44.84	0.014475308641975309	9.259259259259259e-05	0.011959876543209876
2	44.88	0.015239197530864198	0.00011059670781893004	0.012438271604938272
2	44.92	0.017849794238683128	0.00012088477366255144	0.014143518518518519
2	44.96	0.018662551440329217	6.944444444444444e-05	0.01466820987654321
2	45.0	0.01997170781893004	0.00015432098765432098	0.015969650205761316
2	45.04	0.01875	7.20164609053498e-05	0.014863683127572016
2	45.08	0.01841820987654321	0.0003755144032921811	0.014094650205761316
2	45.12	0.015352366255144034	0.00011316872427983539	0.01059670781893004
2	45.160000000000004	0.013631687242798354	0.00015174897119341564	0.0086059670781893
2	45.2	0.01172067901234568	5.1440329218107e-06	0.007085905349794239
2	45.24	0.020833333333333332	0.0016872427983539095	0.01011059670781893
2	45.28	0.013706275720164609	0.00012602880658436213	0.007412551440329218
2	45.32	0.016075102880658436	0.00040380658436213994	0.009074074074074075
2	45.36	0.018433641975308643	0.0008410493827160494	0.00982253086419753
2	45.4	0.016481481481481482	0.0007741769547325103	0.0072042181069958845
2	45.44	0.0181738683127572	0.0007227366255144033	0.00849022633744856
2	45.480000000000004	0.01705246913580247	0.0004783950617283951	0.008263888888888888
2	45.52	0.019637345679012347	0.0002777777777777778	0.009742798353909465
2	45.56	0.01670267489711934	5.401234567901235e-05	0.008644547325102881
2	45.6	0.01926954732510288	0.00020061728395061727	0.008616255144032922
2	45.64	0.015257201646090535	8.487654320987654e-05	0.006100823045267489
2	45.68	0.01670781893004115	0.0002803497942386831	0.005102880658436214
2	45.72	0.018912037037037036	0.0013708847736625515	0.004521604938271605
2	45.76	0.013351337448559672	5.6584362139917696e-05	0.0033127572016460904
2	45.800000000000004	0.014488168724279835	0.00036522633744855967	0.0049717078189300415
2	45.84	0.01397119341563786	0.0003034979423868313	0.004773662551440329
2	45.88	0.01246656378600823	0.0001440329218106996	0.004755658436213991
2	45.92	0.011386316872427983	0.0001748971193415638	0.0037602880658436214
2	45.96	0.012695473251028806	0.0008281893004115226	0.0038734567901234566
2	46.0	0.009333847736625515	0.0002546296296296296	0.001072530864197531
2	46.04	0.010156893004115226	0.00019804526748971193	0.00046810699588477366
2	46.08	0.008477366255144033	3.60082304526749e-05	0.0004809670781893004
2	46.12	0.011378600823045268	0.0001440329218106996	0.002235082304526749
2	46.160000000000004	0.009279835390946503	9.516460905349794e-05	0.0013143004115226337
2	46.2	0.019660493827160494	0.001736111111111111	0.00551440329218107
2	46.24	0.008179012345679013	8.74485596707819e-05	0.0009670781893004115
2	46.28	0.008222736625514404	7.20164609053498e-05	0.0014454732510288065
2	46.32	0.007348251028806584	6.944444444444444e-05	0.001301440329218107
2	46.36	0.005401234567901234	9.002057613168725e-05	0.0004243827160493827
2	46.4	0.004295267489711934	4.886831275720165e-05	0.00021347736625514403
2	46.44	0.002919238683127572	4.6296296296296294e-05	5.6584362139917696e-05
2	46.480000000000004	0.00426440329218107	3.60082304526749e-05	0.00018775720164609054
2	46.52	0.00360082304526749	2.05761316872428e-05	4.11522633744856e-05
2	46.56	0.003953189300411522	4.372427983539095e-05	0.0002777777777777778
2	46.6	0.0028703703703703703	6.430041152263375e-05	0.0001286008230452675
2	46.64	0.00397119341563786	9.259259259259259e-05	0.0006712962962962962
2	46.68	0.009866255144032922	0.001257716049382716	0.0026183127572016462
2	46.72	0.002170781893004115	7.20164609053498e-05	0.00048353909465020576
2	46.76	0.0020318930041152263	6.687242798353909e-05	0.00025977366255144034
2	46.800000000000004	0.0031738683127572015	9.77366255144033e-05	0.0005915637860082304
2	46.84	0.005192901234567901	4.372427983539095e-05	0.0005606995884773662
2	46.88	0.006262860082304526	2.8292181069958848e-05	0.0007098765432098765
2	46.92	0.007893518518518518	4.6296296296296294e-05	0.0010879629629629629
2	46.96	0.00845679012345679	2.5720164609053497e-05	0.001051954732510288
2	47.0	0.010064300411522634	2.3148148148148147e-05	0.001617798353909465
2	47.04	0.010311213991769548	5.1440329218107e-06	0.001566358024691358
2	47.08	0.012515432098765432	6.430041152263375e-05	0.002404835390946502
2	47.12	0.010491255144032922	3.60082304526749e-05	0.0015277777777777779
2	47.160000000000004	0.02035493827160494	0.001337448559670782	0.0052031893004115225
2	47.2	0.01026491769547325	7.973251028806585e-05	0.0016255144032921811
2	47.24	0.010131172839506174	8.487654320987654e-05	0.0022170781893004116
2	47.28	0.007664609053497942	5.1440329218106995e-05	0.0015483539094650206
2	47.32	0.008986625514403292	7.716049382716049e-05	0.003243312757201646
2	47.36	0.008063271604938272	4.372427983539095e-05	0.0030478395061728394
2	47.4	0.009393004115226337	5.1440329218106995e-05	0.003780864197530864
2	47.44	0.010452674897119341	2.3148148148148147e-05	0.004783950617283951
2	47.480000000000004	0.00977880658436214	2.3148148148148147e-05	0.0035108024691358026
2	47.52	0.012749485596707818	6.944444444444444e-05	0.005606995884773662
2	47.56	0.011003086419753087	8.487654320987654e-05	0.003883744855967078
2	47.6	0.014097222222222223	0.00020318930041152264	0.005228909465020576
2	47.64	0.019511316872427985	0.0014814814814814814	0.006468621399176954
2	47.68	0.013004115226337449	8.74485596707819e-05	0.004583333333333333
2	47.72	0.012026748971193416	4.886831275720165e-05	0.004472736625514403
2	47.76	0.013734567901234567	2.05761316872428e-05	0.006054526748971193
2	47.800000000000004	0.011918724279835391	1.54320987654321e-05	0.005563271604938271
2	47.84	0.012273662551440329	3.8580246913580246e-05	0.0065483539094650205
2	47.88	0.01209104938271605	0.0001234567901234568	0.006296296296296296
2	47.92	0.010625	0.00012088477366255144	0.006622942386831276
2	47.96	0.011234567901234569	0.00016203703703703703	0.0070987654320987656
2	48.0	0.008356481481481482	7.71604938271605e-06	0.006095679012345679
2	48.04	0.01147119341563786	1.2860082304526749e-05	0.0067078189300411525
2	48.08	0.009143518518518518	1.54320987654321e-05	0.004621913580246914
2	48.120000000000005	0.021008230452674897	0.0015509259259259259	0.008222736625514404
2	48.160000000000004	0.009364711934156379	6.687242798353909e-05	0.0020756172839506174
2	48.2	0.01313528806584362	0.0007433127572016461	0.002412551440329218
2	48.24	0.011368312757201645	0.0007896090534979424	0.0015252057613168724
2	48.28	0.013721707818930041	0.0016409465020576133	0.0023199588477366257
2	48.32	0.011229423868312757	0.0012165637860082304	0.0007973251028806584
2	48.36	0.014537037037037038	0.0012988683127572015	0.0011754115226337448
2	48.4	0.01455761316872428	0.0006224279835390946	0.0011368312757201646
2	48.44	0.012443415637860082	0.00011831275720164609	0.0009156378600823045
2	48.480000000000004	0.013505658436213992	0.0005864197530864197	0.0019110082304526748
2	48.52	0.009940843621399176	0.0008873456790123457	0.0007741769547325103
2	48.56	0.010447530864197531	0.0010365226337448559	0.0016332304526748972
2	48.6	0.014912551440329219	0.0023019547325102883	0.0034465020576131687
2	48.64	0.006612654320987654	0.00041152263374485596	0.0005452674897119342
2	48.68	0.006412037037037037	0.0003755144032921811	0.00026748971193415636
2	48.72	0.009670781893004115	0.0008693415637860083	0.0007407407407407407
2	48.76	0.007319958847736625	0.0006352880658436214	5.6584362139917696e-05
2	48.800000000000004	0.008127572016460905	0.000625	0.000558127572016461
2	48.84	0.006895576131687243	0.0010570987654320988	0.00014660493827160494
2	48.88	0.008287037037037037	0.001190843621399177	0.0003446502057613169
2	48.92	0.008243312757201646	0.0007664609053497942	0.00038837448559670784
2	48.96	0.0084619341563786	0.00017232510288065845	0.0007330246913580247
2	49.0	0.008695987654320987	5.401234567901235e-05	0.0006301440329218107
2	49.04	0.008786008230452676	1.800411522633745e-05	0.00038065843621399177
2	49.08	0.018508230452674898	0.0013863168724279834	0.00400977366255144
2	49.120000000000005	0.008904320987654321	5.401234567901235e-05	0.00019804526748971193
2	49.160000000000004	0.010480967078189301	1.54320987654321e-05	0.0007716049382716049
2	49.2	0.008688271604938272	2.8292181069958848e-05	0.0003034979423868313
2	49.24	0.009747942386831276	2.5720164609053497e-05	0.00040123456790123454
2	49.28	0.007003600823045268	1.800411522633745e-05	7.458847736625514e-05
2	49.32	0.006862139917695473	1.02880658436214e-05	0.00023662551440329217
2	49.36	0.0047299382716049386	2.3148148148148147e-05	3.8580246913580246e-05
2	49.4	0.0042258230452674895	3.3436213991769545e-05	0.0002546296296296296
2	49.44	0.0023405349794238684	3.60082304526749e-05	0.0001440329218106996
2	49.480000000000004	0.0023559670781893006	1.54320987654321e-05	7.716049382716049e-05
2	49.52	0.0023713991769547327	2.3148148148148147e-05	0.0001234567901234568
2	49.56	0.010203189300411523	0.0012268518518518518	0.00220679012345679
2	49.6	0.003472222222222222	8.487654320987654e-05	0.00010545267489711934
2	49.64	0.003461934156378601	4.372427983539095e-05	0.00010030864197530864
2	49.68	0.003654835390946502	2.05761316872428e-05	0.00028292181069958846
2	49.72	0.0034284979423868313	1.2860082304526749e-05	8.487654320987654e-05
2	49.76	0.004606481481481481	4.372427983539095e-05	0.00047582304526748974
2	49.800000000000004	0.004212962962962963	5.1440329218106995e-05	0.0001080246913580247
2	49.84	0.004426440329218107	2.8292181069958848e-05	0.0003034979423868313
2	49.88	0.002646604938271605	2.05761316872428e-05	1.02880658436214e-05
2	49.92	0.0037602880658436214	2.8292181069958848e-05	0.00018518518518518518
2	49.96	0.003575102880658436	3.8580246913580246e-05	5.915637860082304e-05
2	50.0	0.004056069958847736	3.60082304526749e-05	8.74485596707819e-05
2	50.04	0.011268004115226337	0.0012525720164609053	0.002510288065843621
2	50.08	0.004200102880658437	3.3436213991769545e-05	8.74485596707819e-05
2	50.120000000000005	0.004794238683127572	9.002057613168725e-05	0.00011059670781893004
2	50.160000000000004	0.004580761316872428	5.1440329218106995e-05	5.1440329218106995e-05
2	50.2	0.005401234567901234	3.08641975308642e-05	0.00011316872427983539
2	50.24	0.005028292181069959	3.3436213991769545e-05	5.1440329218106995e-05
2	50.28	0.005100308641975308	4.372427983539095e-05	2.5720164609053497e-05
2	50.32	0.005028292181069959	1.2860082304526749e-05	0.0
2	50.36	0.005056584362139917	4.11522633744856e-05	6.687242798353909e-05
2	50.4	0.004421296296296296	3.8580246913580246e-05	1.2860082304526749e-05
2	50.44	0.004560185185185185	6.17283950617284e-05	0.00012602880658436213
2	50.480000000000004	0.005244341563786008	1.800411522633745e-05	0.0001440329218106996
2	50.52	0.01305298353909465	0.0016460905349794238	0.0031815843621399178
2	50.56	0.0053858024691358026	5.401234567901235e-05	0.0002726337448559671
2	50.6	0.004866255144032922	8.487654320987654e-05	0.00030864197530864197
2	50.64	0.007893518518518518	3.8580246913580246e-05	0.0020859053497942386
2	50.68	0.008294753086419753	2.05761316872428e-05	0.0027469135802469136
2	50.72	0.01184156378600823	1.54320987654321e-05	0.004717078189300412
2	50.76	0.009356995884773662	1.54320987654321e-05	0.0039146090534979425
2	50.800000000000004	0.01147119341563786	1.54320987654321e-05	0.00415895061728395
2	50.84	0.007795781893004115	2.05761316872428e-05	0.002103909465020576
2	50.88	0.0098559670781893	3.3436213991769545e-05	0.0029012345679012346
2	50.92	0.005612139917695473	3.3436213991769545e-05	0.0005478395061728395
2	50.96	0.006453189300411523	1.800411522633745e-05	0.001242283950617284
2	51.0	0.013261316872427983	0.001072530864197531	0.004117798353909465
2	51.04	0.004503600823045267	0.00010030864197530864	0.0008076131687242799
2	51.08	0.004822530864197531	8.74485596707819e-05	0.0015817901234567902
2	51.120000000000005	0.003765432098765432	9.259259259259259e-05	0.001242283950617284
2	51.160000000000004	0.002281378600823045	3.8580246913580246e-05	0.0008693415637860083
2	51.2	0.0016846707818930042	1.2860082304526749e-05	0.0008384773662551441
2	51.24	0.002551440329218107	4.6296296296296294e-05	0.0009490740740740741
2	51.28	0.0031352880658436213	3.3436213991769545e-05	0.0006944444444444445
2	51.32	0.004750514403292181	0.0	0.000676440329218107
2	51.36	0.004508744855967078	0.0	0.0006455761316872428
2	51.4	0.0060648148148148145	7.71604938271605e-06	0.000830761316872428
2	51.44	0.005946502057613169	4.372427983539095e-05	0.0004655349794238683
2	51.480000000000004	0.016324588477366255	0.001404320987654321	0.004904835390946502
2	51.52	0.007888374485596707	6.17283950617284e-05	0.0017283950617283952
2	51.56	0.009470164609053498	7.20164609053498e-05	0.001720679012345679
2	51.6	0.009696502057613169	7.716049382716049e-05	0.0014146090534979425
2	51.64	0.008395061728395062	5.401234567901235e-05	0.0004089506172839506
2	51.68	0.009938271604938272	5.1440329218106995e-05	0.0012165637860082304
2	51.72	0.010239197530864198	3.3436213991769545e-05	0.0019187242798353909
2	51.76	0.013814300411522634	1.800411522633745e-05	0.003919753086419753
2	51.800000000000004	0.014107510288065844	7.71604938271605e-06	0.004526748971193415
2	51.84	0.017229938271604937	2.5720164609053497e-05	0.005527263374485596
2	51.88	0.015452674897119342	5.1440329218107e-06	0.004076646090534979
2	51.92	0.01698045267489712	7.20164609053498e-05	0.004493312757201646
2	51.96	0.020534979423868314	0.000977366255144033	0.005550411522633745
2	52.0	0.01579732510288066	5.1440329218106995e-05	0.004045781893004115
2	52.04	0.01614454732510288	3.3436213991769545e-05	0.004879115226337449
2	52.08	0.01603395061728395	1.02880658436214e-05	0.00621656378600823
2	52.120000000000005	0.017672325102880658	4.372427983539095e-05	0.007106481481481482
2	52.160000000000004	0.015545267489711934	4.6296296296296294e-05	0.007178497942386832
2	52.2	0.017680041152263376	1.2860082304526749e-05	0.008027263374485597
2	52.24	0.01481738683127572	2.57201646090535e-06	0.007001028806584362
2	52.28	0.01678755144032922	2.5720164609053497e-05	0.008323045267489712
2	52.32	0.014128086419753086	1.2860082304526749e-05	0.007795781893004115
2	52.36	0.01713991769547325	9.259259259259259e-05	0.009169238683127572
2	52.4	0.012901234567901234	0.0001286008230452675	0.00717335390946502
2	52.44	0.023215020576131687	0.001368312757201646	0.011003086419753087
2	52.480000000000004	0.010756172839506173	6.944444444444444e-05	0.005532407407407408
2	52.52	0.013330761316872428	0.00020833333333333335	0.006574074074074074
2	52.56	0.010805041152263375	0.0002160493827160494	0.005239197530864197
2	52.6	0.010357510288065844	0.00029063786008230453	0.004084362139917696
2	52.64	0.01017746913580247	0.0003986625514403292	0.003706275720164609
2	52.68	0.007587448559670782	7.458847736625514e-05	0.0024305555555555556
2	52.72	0.008569958847736625	0.00020061728395061727	0.002829218106995885
2	52.76	0.006082818930041152	1.54320987654321e-05	0.0008693415637860083
2	52.800000000000004	0.00863940329218107	0.00012088477366255144	0.0022093621399176954
2	52.84	0.00603395061728395	4.886831275720165e-05	0.0011085390946502058
2	52.88	0.0068132716049382714	0.00020576131687242798	0.0013914609053497942
2	52.92	0.013531378600823046	0.0013271604938271606	0.004194958847736625
2	52.96	0.00720164609053498	0.00040123456790123454	0.002780349794238683
2	53.0	0.007348251028806584	0.0003112139917695473	0.00323559670781893
2	53.04	0.00886574074074074	0.00039609053497942386	0.00477880658436214
2	53.08	0.009210390946502058	0.00040123456790123454	0.005172325102880658
2	53.120000000000005	0.00912037037037037	0.00038065843621399177	0.005913065843621399
2	53.160000000000004	0.010282921810699588	0.0003369341563786008	0.006859567901234568
2	53.2	0.009758230452674897	0.00022376543209876544	0.00713477366255144
2	53.24	0.011530349794238682	0.00023662551440329217	0.007896090534979423
2	53.28	0.010339506172839507	0.00015174897119341564	0.007752057613168725
2	53.32	0.011159979423868312	3.3436213991769545e-05	0.008173868312757201
2	53.36	0.009068930041152263	0.00010030864197530864	0.00705761316872428
2	53.4	0.018881172839506175	0.0012268518518518518	0.010483539094650206
2	53.44	0.011005658436213992	7.458847736625514e-05	0.00834104938271605
2	53.480000000000004	0.013459362139917696	0.00017746913580246913	0.010087448559670783
2	53.52	0.012911522633744855	6.17283950617284e-05	0.009614197530864198
2	53.56	0.013837448559670782	0.0001080246913580247	0.009814814814814814
2	53.6	0.014423868312757201	0.0001286008230452675	0.00984567901234568
2	53.64	0.01412037037037037	0.00013374485596707818	0.00907664609053498
2	53.68	0.015622427983539095	0.0002494855967078189	0.009843106995884773
2	53.72	0.014799382716049383	0.00019290123456790122	0.009611625514403293
2	53.76	0.01702932098765432	0.000360082304526749	0.011561213991769547
2	53.800000000000004	0.013811728395061729	6.17283950617284e-05	0.009843106995884773
2	53.84	0.01393775720164609	8.74485596707819e-05	0.00948045267489712
2	53.88	0.01811471193415638	0.0013605967078189301	0.009539609053497943
2	53.92	0.010982510288065843	0.00011831275720164609	0.007150205761316872
2	53.96	0.010318930041152263	9.77366255144033e-05	0.006826131687242798
2	54.0	0.010789609053497943	8.74485596707819e-05	0.007728909465020576
2	54.04	0.010079732510288066	6.944444444444444e-05	0.007217078189300411
2	54.08	0.01147633744855967	4.6296296296296294e-05	0.007978395061728394
2	54.120000000000005	0.010573559670781893	2.3148148148148147e-05	0.0073302469135802465
2	54.160000000000004	0.012127057613168724	4.372427983539095e-05	0.00801440329218107
2	54.2	0.012782921810699588	5.1440329218106995e-05	0.007109053497942387
2	54.24	0.014565329218106996	7.458847736625514e-05	0.00893261316872428
2	54.28	0.018094135802469137	0.0002160493827160494	0.010882201646090535
2	54.32	0.019747942386831276	5.6584362139917696e-05	0.012700617283950617
2	54.36	0.029411008230452673	0.0018132716049382715	0.01511574074074074
2	54.4	0.021661522633744854	0.0001646090534979424	0.012615740740740742
2	54.44	0.023603395061728396	0.0004320987654320988	0.01176440329218107
2	54.480000000000004	0.020030864197530866	0.00024176954732510288	0.009122942386831276
2	54.52	0.019634773662551442	0.00020061728395061727	0.007008744855967078
2	54.56	0.01334619341563786	5.6584362139917696e-05	0.003330761316872428
2	54.6	0.0147119341563786	0.00013374485596707818	0.0037165637860082303
2	54.64	0.013765432098765433	0.00013374485596707818	0.0029063786008230452
2	54.68	0.01143261316872428	0.00012088477366255144	0.0015123456790123457
2	54.72	0.012633744855967079	8.487654320987654e-05	0.002911522633744856
2	54.76	0.011929012345679012	3.60082304526749e-05	0.00363940329218107
2	54.800000000000004	0.012842078189300412	4.11522633744856e-05	0.005522119341563786
2	54.84	0.019704218106995883	0.001301440329218107	0.008569958847736625
2	54.88	0.013436213991769547	5.915637860082304e-05	0.007808641975308642
2	54.92	0.014848251028806584	5.1440329218106995e-05	0.00926954732510288
2	54.96	0.016545781893004114	2.3148148148148147e-05	0.011046810699588478
2	55.0	0.014122942386831277	3.08641975308642e-05	0.009750514403292181
2	55.04	0.01499485596707819	6.430041152263375e-05	0.009904835390946502
2	55.08	0.011638374485596709	7.458847736625514e-05	0.007091049382716049
2	55.120000000000005	0.010679012345679013	3.60082304526749e-05	0.006059670781893004
2	55.160000000000004	0.009639917695473251	4.372427983539095e-05	0.005151748971193416
2	55.2	0.009609053497942386	5.6584362139917696e-05	0.005985082304526749
2	55.24	0.010542695473251028	2.8292181069958848e-05	0.00676954732510288
2	55.28	0.009835390946502058	1.800411522633745e-05	0.007150205761316872
2	55.32	0.018271604938271607	0.0013708847736625515	0.009791666666666667
2	55.36	0.007649176954732511	5.401234567901235e-05	0.006242283950617284
2	55.4	0.008734567901234568	9.259259259259259e-05	0.007268518518518519
2	55.44	0.007474279835390947	3.3436213991769545e-05	0.006342592592592592
2	55.480000000000004	0.008513374485596708	5.915637860082304e-05	0.007011316872427983
2	55.52	0.007407407407407408	4.886831275720165e-05	0.005977366255144033
2	55.56	0.008433641975308642	1.800411522633745e-05	0.0065252057613168725
2	55.6	0.00735082304526749	1.02880658436214e-05	0.005486111111111111
2	55.64	0.007806069958847737	1.2860082304526749e-05	0.00570216049382716
2	55.68	0.007175925925925926	5.1440329218107e-06	0.005033436213991769
2	55.72	0.005902777777777778	1.2860082304526749e-05	0.003804012345679012
2	55.76	0.0056970164609053495	2.05761316872428e-05	0.003690843621399177
2	55.800000000000004	0.010758744855967077	0.0012371399176954732	0.004732510288065843
2	55.84	0.003930041152263374	5.1440329218106995e-05	0.0023945473251028807
2	55.88	0.0027623456790123457	2.5720164609053497e-05	0.0015406378600823045
2	55.92	0.0032304526748971195	3.8580246913580246e-05	0.001815843621399177
2	55.96	0.0022093621399176954	1.54320987654321e-05	0.0011702674897119342
2	56.0	0.0036085390946502057	7.71604938271605e-06	0.0021347736625514403
2	56.04	0.0022247942386831275	1.02880658436214e-05	0.0008256172839506173
2	56.08	0.0027211934156378603	4.372427983539095e-05	0.0012294238683127573
2	56.120000000000005	0.001934156378600823	3.08641975308642e-05	0.0008410493827160494
2	56.160000000000004	0.0034670781893004115	3.3436213991769545e-05	0.002067901234567901
2	56.2	0.0023662551440329217	4.6296296296296294e-05	0.0013631687242798354
2	56.24	0.00238940329218107	3.08641975308642e-05	0.0014583333333333334
2	56.28	0.009848251028806584	0.0013605967078189301	0.0037911522633744857
2	56.32	0.0012885802469135802	7.716049382716049e-05	0.0005941358024691358
2	56.36	0.0007690329218106996	2.05761316872428e-05	0.000257201646090535
2	56.4	0.0003780864197530864	3.60082304526749e-05	4.886831275720165e-05
2	56.44	0.00257201646090535	6.17283950617284e-05	0.0006893004115226338
2	56.480000000000004	0.003233024691358025	7.973251028806585e-05	0.0014300411522633744
2	56.52	0.005138888888888889	3.8580246913580246e-05	0.002574588477366255
2	56.56	0.0031867283950617283	0.0	0.001206275720164609
2	56.6	0.004436728395061728	3.3436213991769545e-05	0.0021116255144032923
2	56.64	0.0036085390946502057	1.54320987654321e-05	0.0018055555555555555
2	56.68	0.0041460905349794235	3.60082304526749e-05	0.00253858024691358
2	56.72	0.004346707818930041	6.944444444444444e-05	0.002816358024691358
2	56.76	0.013106995884773662	0.0019187242798353909	0.005280349794238683
2	56.800000000000004	0.00485082304526749	0.00013631687242798355	0.0033256172839506173
2	56.84	0.005864197530864198	7.20164609053498e-05	0.0042592592592592595
2	56.88	0.007137345679012345	5.915637860082304e-05	0.0057304526748971196
2	56.92	0.00793724279835391	3.8580246913580246e-05	0.006787551440329218
2	56.96	0.009045781893004114	4.11522633744856e-05	0.007700617283950617
2	57.0	0.008984053497942388	7.20164609053498e-05	0.007991255144032922
2	57.04	0.009495884773662552	4.6296296296296294e-05	0.008346193415637861
2	57.08	0.008629115226337448	4.6296296296296294e-05	0.007790637860082304
2	57.120000000000005	0.008125	4.6296296296296294e-05	0.007160493827160494
2	57.160000000000004	0.006193415637860082	3.08641975308642e-05	0.005686728395061728
2	57.2	0.006046810699588477	7.20164609053498e-05	0.005146604938271605
2	57.24	0.011761831275720164	0.0011522633744855968	0.007031893004115226
2	57.28	0.005246913580246914	9.516460905349794e-05	0.00434156378600823
2	57.32	0.005504115226337448	0.0001286008230452675	0.004629629629629629
2	57.36	0.0048688271604938275	4.886831275720165e-05	0.004056069958847736
2	57.4	0.0059953703703703705	2.05761316872428e-05	0.0051337448559670784
2	57.44	0.005645576131687243	5.1440329218107e-06	0.004639917695473251
2	57.480000000000004	0.00654320987654321	4.372427983539095e-05	0.005612139917695473
2	57.52	0.004830246913580247	3.3436213991769545e-05	0.004246399176954733
2	57.56	0.0061059670781893	2.3148148148148147e-05	0.005198045267489712
2	57.6	0.004691358024691358	1.02880658436214e-05	0.004194958847736625
2	57.64	0.005686728395061728	3.3436213991769545e-05	0.004933127572016461
2	57.68	0.003966049382716049	0.00012088477366255144	0.003564814814814815
2	57.72	0.011538065843621399	0.0011188271604938272	0.006568930041152264
2	57.76	0.002852366255144033	0.0001646090534979424	0.0023276748971193416
2	57.800000000000004	0.0037474279835390946	9.516460905349794e-05	0.0025565843621399176
2	57.84	0.003125	2.3148148148148147e-05	0.0022736625514403292
2	57.88	0.003207304526748971	2.05761316872428e-05	0.0018415637860082303
2	57.92	0.0037834362139917694	5.401234567901235e-05	0.0023868312757201644
2	57.96	0.0032098765432098763	3.60082304526749e-05	0.0019470164609053499
2	58.0	0.004537037037037037	2.3148148148148147e-05	0.0031867283950617283
2	58.04	0.0033924897119341564	2.3148148148148147e-05	0.002139917695473251
2	58.08	0.003917181069958847	1.54320987654321e-05	0.002757201646090535
2	58.120000000000005	0.0016152263374485598	2.05761316872428e-05	0.0007767489711934157
2	58.160000000000004	0.0023508230452674896	1.02880658436214e-05	0.001206275720164609
2	58.2	0.008045267489711934	0.0007767489711934157	0.0037628600823045267
2	58.24	0.0032381687242798354	0.0001800411522633745	0.001720679012345679
2	58.28	0.004560185185185185	0.00012088477366255144	0.003019547325102881
2	58.32	0.006141975308641976	5.401234567901235e-05	0.004393004115226338
2	58.36	0.008040123456790123	4.11522633744856e-05	0.0060648148148148145
2	58.4	0.006504629629629629	9.516460905349794e-05	0.0048688271604938275
2	58.44	0.010679012345679013	7.458847736625514e-05	0.007775205761316873
2	58.480000000000004	0.012026748971193416	5.1440329218107e-06	0.009128086419753087
2	58.52	0.015686728395061727	1.54320987654321e-05	0.010426954732510287
2	58.56	0.01517232510288066	4.886831275720165e-05	0.008631687242798353
2	58.6	0.01595164609053498	8.23045267489712e-05	0.00738940329218107
2	58.64	0.017016460905349796	9.77366255144033e-05	0.006368312757201646
2	58.68	0.026010802469135803	0.001257716049382716	0.009375
2	58.72	0.02027520576131687	0.00011316872427983539	0.00628858024691358
2	58.76	0.021676954732510287	0.00010545267489711934	0.005676440329218107
2	58.800000000000004	0.022613168724279837	2.3148148148148147e-05	0.005334362139917695
2	58.84	0.022109053497942385	0.00018775720164609054	0.004840534979423868
2	58.88	0.02171553497942387	0.0003755144032921811	0.004876543209876543
2	58.92	0.01804783950617284	0.00015174897119341564	0.0033204732510288067
2	58.96	0.01965277777777778	0.0005349794238683127	0.0036419753086419752
2	59.0	0.01657150205761317	0.0002469135802469136	0.002772633744855967
2	59.04	0.017001028806584363	0.00028549382716049385	0.0028369341563786008
2	59.08	0.011882716049382716	5.6584362139917696e-05	0.0015843621399176955
2	59.120000000000005	0.013130144032921811	0.00010545267489711934	0.003729423868312757
2	59.160000000000004	0.016903292181069958	0.0012242798353909465	0.005277777777777778
2	59.2	0.009287551440329217	5.1440329218106995e-05	0.003433641975308642
2	59.24	0.007795781893004115	4.372427983539095e-05	0.0026594650205761317
2	59.28	0.009531893004115227	6.944444444444444e-05	0.004598765432098765
2	59.32	0.008580246913580248	5.6584362139917696e-05	0.0038117283950617285
2	59.36	0.0070987654320987656	6.687242798353909e-05	0.0033153292181069957
2	59.4	0.010938786008230453	9.516460905349794e-05	0.007091049382716049
2	59.44	0.011594650205761317	0.0002160493827160494	0.008251028806584362
2	59.480000000000004	0.014863683127572016	0.0005889917695473251	0.008978909465020576
2	59.52	0.013996913580246913	0.0008410493827160494	0.0073405349794238685
2	59.56	0.018935185185185187	0.0015046296296296296	0.009259259259259259
2	59.6	0.01927469135802469	0.0009233539094650206	0.010411522633744856
2	59.64	0.030882201646090533	0.003161008230452675	0.013641975308641975
2	59.68	0.02328960905349794	0.0005401234567901234	0.011934156378600824
2	59.72	0.026003086419753088	0.0008539094650205761	0.012944958847736625
2	59.76	0.023292181069958846	0.0004449588477366255	0.011319444444444444
2	59.800000000000004	0.023868312757201648	0.0008384773662551441	0.01070216049382716
2	59.84	0.019732510288065844	0.0007227366255144033	0.008359053497942387
2	59.88	0.015712448559670782	0.0004089506172839506	0.005488683127572017
2	59.92	0.01422582304526749	0.0005658436213991769	0.005300925925925926
2	59.96	0.015529835390946501	0.0003935185185185185	0.006170267489711934
2	60.0	0.018387345679012346	0.0006944444444444445	0.007883230452674897
2	60.04	0.017183641975308642	0.00038837448559670784	0.007633744855967078
2	60.08	0.01829218106995885	0.0007638888888888889	0.007723765432098765
2	60.120000000000005	0.02356738683127572	0.002147633744855967	0.00877829218106996
2	60.160000000000004	0.017106481481481483	0.0007433127572016461	0.006206275720164609
2	60.2	0.017078189300411523	0.0009182098765432099	0.005928497942386831
2	60.24	0.017991255144032922	0.001388888888888889	0.005493827160493827
2	60.28	0.014717078189300412	0.0011445473251028807	0.0036805555555555554
2	60.32	0.015267489711934156	0.0012088477366255144	0.004228395061728395
2	60.36	0.015113168724279836	0.0013811728395061729	0.004454732510288066
2	60.4	0.014693930041152263	0.0014377572016460905	0.00456275720164609
2	60.44	0.014356995884773663	0.0012988683127572015	0.00459619341563786
2	60.480000000000004	0.012847222222222222	0.0012602880658436214	0.003703703703703704
2	60.52	0.01360082304526749	0.0010648148148148149	0.004079218106995885
2	60.56	0.010090020576131687	0.0009825102880658436	0.002890946502057613
2	60.6	0.01824074074074074	0.0023276748971193416	0.005457818930041152
2	60.64	0.008045267489711934	0.0009027777777777777	0.0018724279835390946
2	60.68	0.01052469135802469	0.0009207818930041152	0.003338477366255144
2	60.72	0.008032407407407408	0.0006147119341563787	0.0027186213991769546
2	60.76	0.010576131687242798	0.0009670781893004115	0.0039840534979423865
2	60.800000000000004	0.010679012345679013	0.0008950617283950618	0.004220679012345679
2	60.84	0.01231224279835391	0.00073559670781893	0.006013374485596708
2	60.88	0.011604938271604939	0.000727880658436214	0.005722736625514403
2	60.92	0.011087962962962963	0.0006661522633744856	0.00636059670781893
2	60.96	0.010468106995884774	0.0003832304526748971	0.006406893004115227
2	61.0	0.00856224279835391	0.00020833333333333335	0.005558127572016461
2	61.04	0.012718621399176955	0.0008024691358024691	0.007885802469135802
2	61.08	0.017998971193415637	0.0020241769547325104	0.010002572016460905
2	61.120000000000005	0.013731995884773663	0.0009542181069958848	0.00988940329218107
2	61.160000000000004	0.011522633744855968	0.0007175925925925926	0.009429012345679012
2	61.2	0.013531378600823046	0.0007175925925925926	0.010447530864197531
2	61.24	0.0103369341563786	0.0001800411522633745	0.00856224279835391
2	61.28	0.011823559670781893	0.00019290123456790122	0.009092078189300412
2	61.32	0.010295781893004115	0.0008924897119341564	0.006774691358024692
2	61.36	0.012566872427983539	0.0011445473251028807	0.007518004115226337
2	61.4	0.01107253086419753	0.0012294238683127573	0.006265432098765432
2	61.44	0.009786522633744856	0.0008976337448559671	0.005054012345679012
2	61.480000000000004	0.00877829218106996	0.0006327160493827161	0.004688786008230452
2	61.52	0.007276234567901234	0.00030606995884773663	0.003891460905349794
2	61.56	0.017170781893004115	0.001954732510288066	0.007806069958847737
2	61.6	0.007273662551440329	0.0005169753086419753	0.003706275720164609
2	61.64	0.010411522633744856	0.0008333333333333334	0.005108024691358025
2	61.68	0.008047839506172839	0.00024434156378600825	0.004161522633744856
2	61.72	0.008752572016460906	0.0003523662551440329	0.0038863168724279835
2	61.76	0.008271604938271605	0.00038580246913580245	0.00290380658436214
2	61.800000000000004	0.010802469135802469	0.0007947530864197531	0.0034825102880658436
2	61.84	0.009925411522633746	0.00047325102880658434	0.0024459876543209877
2	61.88	0.011134259259259259	0.0004963991769547325	0.0021604938271604936
2	61.92	0.011370884773662552	0.00041923868312757203	0.002155349794238683
2	61.96	0.010897633744855967	0.00023662551440329217	0.0011085390946502058
2	62.0	0.011826131687242798	0.00025977366255144034	0.0013734567901234568
2	62.04	0.018832304526748972	0.00176440329218107	0.00360082304526749
2	62.08	0.01326388888888889	0.00020061728395061727	0.0016203703703703703
2	62.120000000000005	0.013027263374485596	0.00023919753086419754	0.001522633744855967
2	62.160000000000004	0.015501543209876543	0.0003215020576131687	0.0026054526748971194
2	62.2	0.013446502057613169	0.00011831275720164609	0.001851851851851852
2	62.24	0.01510030864197531	0.0002109053497942387	0.0025668724279835392
2	62.28	0.012752057613168725	0.00017232510288065845	0.0017309670781893004
2	62.32	0.015434670781893004	0.00010288065843621399	0.002764917695473251
2	62.36	0.012623456790123456	7.20164609053498e-05	0.001337448559670782
2	62.4	0.017335390946502056	0.00023662551440329217	0.0027031893004115224
2	62.440000000000005	0.01492283950617284	0.0002469135802469136	0.0015380658436213992
2	62.480000000000004	0.014740226337448559	0.00011059670781893004	0.0014994855967078188
2	62.52	0.026363168724279837	0.001736111111111111	0.005084876543209877
2	62.56	0.015936213991769546	6.17283950617284e-05	0.001736111111111111
2	62.6	0.019495884773662552	5.1440329218106995e-05	0.0027237654320987656
2	62.64	0.017214506172839508	4.886831275720165e-05	0.0024022633744855966
2	62.68	0.019462448559670782	5.6584362139917696e-05	0.002880658436213992
2	62.72	0.017111625514403293	6.430041152263375e-05	0.002119341563786008
2	62.76	0.01819701646090535	5.6584362139917696e-05	0.0025617283950617282
2	62.800000000000004	0.014074074074074074	3.3436213991769545e-05	0.001404320987654321
2	62.84	0.01385545267489712	2.8292181069958848e-05	0.0021219135802469135
2	62.88	0.010208333333333333	2.05761316872428e-05	0.0013271604938271606
2	62.92	0.009832818930041152	1.2860082304526749e-05	0.0013400205761316872
2	62.96	0.008515946502057612	8.23045267489712e-05	0.0014017489711934156
2	63.0	0.017327674897119342	0.0018106995884773663	0.003924897119341564
2	63.04	0.007901234567901235	5.1440329218106995e-05	0.0006481481481481481
2	63.08	0.007662037037037037	6.687242798353909e-05	0.000522119341563786
2	63.120000000000005	0.010393518518518519	7.973251028806585e-05	0.001286008230452675
2	63.160000000000004	0.00885030864197531	0.00010545267489711934	0.0005349794238683127
2	63.2	0.010720164609053498	0.00010030864197530864	0.0006224279835390946
2	63.24	0.00868312757201646	1.2860082304526749e-05	0.00019290123456790122
2	63.28	0.010835905349794239	3.3436213991769545e-05	0.0005606995884773662
2	63.32	0.00959619341563786	7.71604938271605e-06	3.60082304526749e-05
2	63.36	0.012217078189300411	4.372427983539095e-05	0.0004218106995884774
2	63.4	0.010198045267489712	4.886831275720165e-05	9.002057613168725e-05
2	63.440000000000005	0.0109130658436214	9.002057613168725e-05	0.000360082304526749
2	63.480000000000004	0.017165637860082305	0.0013914609053497942	0.0028420781893004113
2	63.52	0.009364711934156379	8.74485596707819e-05	9.002057613168725e-05
2	63.56	0.009904835390946502	0.00011316872427983539	0.00018775720164609054
2	63.6	0.008935185185185185	4.886831275720165e-05	3.8580246913580246e-05
2	63.64	0.009858539094650206	3.8580246913580246e-05	0.00021862139917695473
2	63.68	0.008868312757201647	5.1440329218106995e-05	3.3436213991769545e-05
2	63.72	0.010203189300411523	2.05761316872428e-05	0.000257201646090535
2	63.76	0.009711934156378601	7.71604938271605e-06	0.0005324074074074074
2	63.800000000000004	0.010645576131687243	0.00013631687242798355	0.0010879629629629629
2	63.84	0.008870884773662551	3.08641975308642e-05	0.000985082304526749
2	63.88	0.00882201646090535	2.8292181069958848e-05	0.001368312757201646
2	63.92	0.00665380658436214	3.8580246913580246e-05	0.0009104938271604938
2	63.96	0.01476851851851852	0.001396604938271605	0.003580246913580247
2	64.0	0.0059156378600823045	4.372427983539095e-05	0.0007921810699588477
2	64.04	0.005426954732510288	4.372427983539095e-05	0.0008513374485596708
2	64.08	0.0063400205761316875	4.11522633744856e-05	0.0011008230452674897
2	64.12	0.005334362139917695	2.57201646090535e-06	0.0005941358024691358
2	64.16	0.0065715020576131685	5.1440329218106995e-05	0.0013425925925925925
2	64.2	0.006903292181069959	1.800411522633745e-05	0.0011111111111111111
2	64.24	0.009326131687242799	2.05761316872428e-05	0.0032741769547325102
2	64.28	0.008405349794238683	2.5720164609053497e-05	0.0022222222222222222
2	64.32000000000001	0.011121399176954733	3.3436213991769545e-05	0.004359567901234568
2	64.36	0.010979938271604938	1.54320987654321e-05	0.0037345679012345677
2	64.4	0.01294238683127572	1.54320987654321e-05	0.005349794238683128
2	64.44	0.01728395061728395	0.0010622427983539094	0.006759259259259259
2	64.48	0.011630658436213992	7.458847736625514e-05	0.005074588477366256
2	64.52	0.01290380658436214	4.886831275720165e-05	0.006044238683127572
2	64.56	0.012646604938271605	0.00016203703703703703	0.006342592592592592
2	64.6	0.013294753086419753	4.886831275720165e-05	0.007304526748971194
2	64.64	0.01166409465020576	6.687242798353909e-05	0.0061342592592592594
2	64.68	0.012952674897119341	6.687242798353909e-05	0.007371399176954733
2	64.72	0.010635288065843622	2.8292181069958848e-05	0.005447530864197531
2	64.76	0.012119341563786008	2.5720164609053497e-05	0.006954732510288066
2	64.8	0.009416152263374486	5.1440329218107e-06	0.005452674897119342
2	64.84	0.00938528806584362	7.71604938271605e-06	0.006010802469135802
2	64.88	0.005853909465020576	2.57201646090535e-06	0.0039017489711934156
2	64.92	0.01659722222222222	0.0013631687242798354	0.008305041152263375
2	64.96000000000001	0.006345164609053498	0.00010288065843621399	0.003191872427983539
2	65.0	0.00868312757201646	0.00021347736625514403	0.003832304526748971
2	65.04	0.007955246913580247	8.74485596707819e-05	0.003433641975308642
2	65.08	0.006705246913580247	4.372427983539095e-05	0.0017078189300411522
2	65.12	0.007546296296296297	2.3148148148148147e-05	0.00147119341563786
2	65.16	0.007091049382716049	2.3148148148148147e-05	0.0012448559670781892
2	65.2	0.009099794238683128	4.6296296296296294e-05	0.0028575102880658435
2	65.24	0.0069495884773662555	2.8292181069958848e-05	0.0010108024691358026
2	65.28	0.00830246913580247	2.05761316872428e-05	0.0017926954732510288
2	65.32000000000001	0.008171296296296296	1.02880658436214e-05	0.001000514403292181
2	65.36	0.010334362139917695	2.05761316872428e-05	0.001823559670781893
2	65.4	0.016728395061728397	0.0010776748971193415	0.004125514403292181
2	65.44	0.011219135802469136	3.8580246913580246e-05	0.0009156378600823045
2	65.48	0.01077417695473251	5.915637860082304e-05	0.0009027777777777777
2	65.52	0.012247942386831275	6.17283950617284e-05	0.0008924897119341564
2	65.56	0.011453189300411523	2.05761316872428e-05	0.001000514403292181
2	65.6	0.010882201646090535	4.11522633744856e-05	0.000830761316872428
2	65.64	0.011123971193415638	4.6296296296296294e-05	0.0012037037037037038
2	65.68	0.009251543209876542	5.6584362139917696e-05	0.0002803497942386831
2	65.72	0.01179269547325103	2.8292181069958848e-05	0.0015277777777777779
2	65.76	0.008281893004115226	3.60082304526749e-05	0.0002623456790123457
2	65.8	0.009691358024691357	6.17283950617284e-05	0.0010262345679012345
2	65.84	0.007253086419753086	2.57201646090535e-06	0.0002957818930041152
2	65.88	0.016502057613168725	0.0012139917695473252	0.003662551440329218
2	65.92	0.0052597736625514405	8.23045267489712e-05	0.00015432098765432098
2	65.96000000000001	0.006918724279835391	0.0001080246913580247	0.00030606995884773663
2	66.0	0.005419238683127572	2.3148148148148147e-05	4.372427983539095e-05
2	66.04	0.007476851851851852	2.3148148148148147e-05	0.00030864197530864197
2	66.08	0.007127057613168724	6.430041152263375e-05	0.0005941358024691358
2	66.12	0.006687242798353909	8.23045267489712e-05	0.0002494855967078189
2	66.16	0.005522119341563786	1.2860082304526749e-05	0.00022119341563786008
2	66.2	0.004722222222222222	2.3148148148148147e-05	1.02880658436214e-05
2	66.24	0.004338991769547325	1.800411522633745e-05	0.0001594650205761317
2	66.28	0.003755144032921811	4.372427983539095e-05	2.05761316872428e-05
2	66.32000000000001	0.0031893004115226336	3.60082304526749e-05	0.00022119341563786008
2	66.36	0.010956790123456791	0.0014326131687242799	0.0023945473251028807
2	66.4	0.0022402263374485597	9.259259259259259e-05	0.00023919753086419754
2	66.44	0.00264917695473251	7.716049382716049e-05	0.0002623456790123457
2	66.48	0.002397119341563786	9.002057613168725e-05	0.00021862139917695473
2	66.52	0.001535493827160494	7.458847736625514e-05	2.5720164609053497e-05
2	66.56	0.002067901234567901	3.3436213991769545e-05	8.23045267489712e-05
2	66.6	0.0016769547325102881	5.6584362139917696e-05	6.944444444444444e-05
2	66.64	0.0017489711934156379	5.6584362139917696e-05	0.00013117283950617284
2	66.68	0.0015895061728395062	1.54320987654321e-05	0.00021347736625514403
2	66.72	0.0009516460905349795	0.0	9.259259259259259e-05
2	66.76	0.002155349794238683	7.71604938271605e-06	0.0002700617283950617
2	66.8	0.0005709876543209877	2.3148148148148147e-05	1.02880658436214e-05
2	66.84	0.009477880658436215	0.001147119341563786	0.0030504115226337447
2	66.88	0.0007510288065843622	6.687242798353909e-05	7.973251028806585e-05
2	66.92	0.0014814814814814814	0.00011831275720164609	0.00011574074074074075
2	66.96000000000001	0.001324588477366255	8.23045267489712e-05	8.23045267489712e-05
2	67.0	0.0018981481481481482	5.401234567901235e-05	6.17283950617284e-05
2	67.04	0.0015560699588477367	3.8580246913580246e-05	1.02880658436214e-05
2	67.08	0.002515432098765432	4.372427983539095e-05	6.430041152263375e-05
2	67.12	0.0030092592592592593	3.60082304526749e-05	2.05761316872428e-05
2	67.16	0.002358539094650206	8.74485596707819e-05	9.516460905349794e-05
2	67.2	0.002752057613168724	5.401234567901235e-05	2.3148148148148147e-05
2	67.24	0.0031018518518518517	5.1440329218107e-06	4.11522633744856e-05
2	67.28	0.004382716049382716	2.5720164609053497e-05	0.00016718106995884774
2	67.32000000000001	0.011556069958847736	0.0011702674897119342	0.0019161522633744856
2	67.36	0.006885288065843621	6.687242798353909e-05	0.00011831275720164609
2	67.4	0.008623971193415637	0.00010288065843621399	8.74485596707819e-05
2	67.44	0.012247942386831275	5.1440329218106995e-05	0.00010545267489711934
2	67.48	0.01247170781893004	6.430041152263375e-05	4.11522633744856e-05
2	67.52	0.01403292181069959	0.0001286008230452675	0.00016718106995884774
2	67.56	0.01345164609053498	9.002057613168725e-05	0.00014660493827160494
2	67.6	0.014125514403292181	7.458847736625514e-05	0.00024434156378600825
2	67.64	0.013747427983539095	2.8292181069958848e-05	0.00033950617283950616
2	67.68	0.011291152263374486	3.3436213991769545e-05	0.00030092592592592595
2	67.72	0.011201131687242799	3.3436213991769545e-05	0.0006301440329218107
2	67.76	0.007240226337448559	2.05761316872428e-05	0.000264917695473251
2	67.8	0.015483539094650205	0.0014686213991769548	0.00356738683127572
2	67.84	0.0038863168724279835	6.430041152263375e-05	0.0002109053497942387
2	67.88	0.0049948559670781895	9.77366255144033e-05	0.0006584362139917696
2	67.92	0.0036574074074074074	4.372427983539095e-05	8.487654320987654e-05
2	67.96000000000001	0.005527263374485596	0.00011316872427983539	0.0009310699588477366
2	68.0	0.0031635802469135803	4.886831275720165e-05	0.0001388888888888889
2	68.04	0.004169238683127572	2.3148148148148147e-05	0.0009722222222222222
2	68.08	0.0027983539094650206	4.886831275720165e-05	0.0004166666666666667
2	68.12	0.0032021604938271605	8.23045267489712e-05	0.0008230452674897119
2	68.16	0.002674897119341564	0.00011059670781893004	0.00047582304526748974
2	68.2	0.0013554526748971194	4.11522633744856e-05	0.0003935185185185185
2	68.24	0.001455761316872428	2.5720164609053497e-05	0.00022633744855967078
2	68.28	0.008798868312757202	0.0014531893004115226	0.0024511316872427983
2	68.32000000000001	0.0008101851851851852	8.23045267489712e-05	0.00010545267489711934
2	68.36	0.0012782921810699588	3.60082304526749e-05	7.716049382716049e-05
2	68.4	0.0029475308641975307	6.430041152263375e-05	0.00038837448559670784
2	68.44	0.0029346707818930042	4.372427983539095e-05	4.886831275720165e-05
2	68.48	0.00654320987654321	4.11522633744856e-05	0.00011574074074074075
2	68.52	0.005208333333333333	2.05761316872428e-05	1.02880658436214e-05
2	68.56	0.007448559670781893	6.944444444444444e-05	0.0004783950617283951
2	68.60000000000001	0.003991769547325103	3.3436213991769545e-05	9.002057613168725e-05
2	68.64	0.0040997942386831274	9.002057613168725e-05	0.0004861111111111111
2	68.68	0.005051440329218107	0.00011316872427983539	0.0006224279835390946
2	68.72	0.00496656378600823	9.002057613168725e-05	0.0002109053497942387
2	68.76	0.015704732510288064	0.0015174897119341563	0.003109567901234568
2	68.8	0.008479938271604938	8.74485596707819e-05	0.00010288065843621399
2	68.84	0.010884773662551441	0.00010288065843621399	0.0001594650205761317
2	68.88	0.010866769547325104	0.0001080246913580247	3.3436213991769545e-05
2	68.92	0.010920781893004116	8.23045267489712e-05	0.0001954732510288066
2	68.96000000000001	0.009840534979423868	6.430041152263375e-05	8.74485596707819e-05
2	69.0	0.010771604938271605	0.00012602880658436213	3.60082304526749e-05
2	69.04	0.009598765432098765	2.05761316872428e-05	2.3148148148148147e-05
2	69.08	0.010357510288065844	3.8580246913580246e-05	0.00015689300411522632
2	69.12	0.009686213991769548	1.2860082304526749e-05	5.1440329218106995e-05
2	69.16	0.00974022633744856	7.71604938271605e-06	0.000360082304526749
2	69.2	0.00897119341563786	7.458847736625514e-05	0.0003497942386831276
2	69.24	0.016640946502057614	0.0020627572016460906	0.0028472222222222223
2	69.28	0.007463991769547325	6.944444444444444e-05	0.0005684156378600823
2	69.32000000000001	0.00570216049382716	4.11522633744856e-05	0.00029063786008230453
2	69.36	0.006818415637860082	6.430041152263375e-05	0.0001954732510288066
2	69.4	0.004012345679012346	1.54320987654321e-05	9.002057613168725e-05
2	69.44	0.00415895061728395	9.002057613168725e-05	0.00019290123456790122
2	69.48	0.002142489711934156	7.20164609053498e-05	1.02880658436214e-05
2	69.52	0.002183641975308642	1.02880658436214e-05	0.00011316872427983539
2	69.56	0.001617798353909465	2.3148148148148147e-05	5.915637860082304e-05
2	69.60000000000001	0.0024434156378600825	7.71604938271605e-06	0.00011574074074074075
2	69.64	0.001669238683127572	5.1440329218107e-06	2.8292181069958848e-05
2	69.68	0.003199588477366255	8.487654320987654e-05	6.17283950617284e-05
2	69.72	0.011340020576131687	0.0013734567901234568	0.0024022633744855966
2	69.76	0.005082304526748971	0.00019290123456790122	0.0001234567901234568
2	69.8	0.006658950617283951	0.00038837448559670784	0.00010030864197530864
2	69.84	0.006574074074074074	0.00041923868312757203	2.8292181069958848e-05
2	69.88	0.007929526748971193	0.0003266460905349794	1.2860082304526749e-05
2	69.92	0.006838991769547325	2.3148148148148147e-05	5.1440329218107e-06
2	69.96000000000001	0.007795781893004115	0.000360082304526749	0.0001594650205761317
2	70.0	0.007188786008230453	0.00047325102880658434	7.20164609053498e-05
2	70.04	0.011453189300411523	0.00029835390946502055	0.0015457818930041153
2	70.08	0.01173611111111111	7.20164609053498e-05	0.0027854938271604937
2	70.12	0.01492798353909465	8.74485596707819e-05	0.004652777777777777
2	70.16	0.014619341563786008	7.458847736625514e-05	0.004760802469135803
2	70.2	0.02337448559670782	0.0017541152263374487	0.007849794238683127
2	70.24	0.01518775720164609	5.401234567901235e-05	0.0056044238683127575
2	70.28	0.01811471193415638	3.8580246913580246e-05	0.00801440329218107
2	70.32000000000001	0.02095679012345679	5.915637860082304e-05	0.010625
2	70.36	0.02141203703703704	0.0001080246913580247	0.010738168724279835
2	70.4	0.022901234567901236	0.00021347736625514403	0.012114197530864198
2	70.44	0.02294238683127572	0.00031378600823045265	0.011926440329218108
2	70.48	0.02449588477366255	0.0006867283950617284	0.013040123456790124
2	70.52	0.02208076131687243	0.0013657407407407407	0.010457818930041152
2	70.56	0.022708333333333334	0.002116769547325103	0.010504115226337448
2	70.60000000000001	0.01867283950617284	0.0021784979423868315	0.007767489711934156
2	70.64	0.020324074074074074	0.0025540123456790124	0.008657407407407407
2	70.68	0.023963477366255145	0.0034156378600823044	0.008986625514403292
2	70.72	0.0175	0.002484567901234568	0.006162551440329218
2	70.76	0.01579475308641975	0.0022916666666666667	0.005411522633744856
2	70.8	0.013618827160493827	0.0018544238683127572	0.004020061728395061
2	70.84	0.013433641975308643	0.0016049382716049382	0.0043518518518518515
2	70.88	0.011090534979423868	0.0012448559670781892	0.0034979423868312758
2	70.92	0.01166409465020576	0.0011882716049382716	0.0040174897119341565
2	70.96000000000001	0.008888888888888889	0.000727880658436214	0.003042695473251029
2	71.0	0.007803497942386831	0.0008076131687242799	0.0018801440329218107
2	71.04	0.004421296296296296	0.00043467078189300413	0.0001388888888888889
2	71.08	0.0034053497942386833	0.00014146090534979423	0.0002803497942386831
2	71.12	0.003330761316872428	0.0001748971193415638	4.6296296296296294e-05
2	71.16	0.012160493827160494	0.0016949588477366256	0.0036959876543209876
2	71.2	0.002332818930041152	0.00015689300411522632	0.00015432098765432098
2	71.24	0.0034233539094650207	0.00040380658436213994	0.0005349794238683127
2	71.28	0.003942901234567901	0.0004809670781893004	0.0010828189300411523
2	71.32000000000001	0.003397633744855967	0.00047582304526748974	0.0016743827160493826
2	71.36	0.00720679012345679	0.0008436213991769547	0.003171296296296296
2	71.4	0.006499485596707819	0.0006481481481481481	0.003868312757201646
2	71.44	0.010516975308641976	0.0012397119341563787	0.005648148148148148
2	71.48	0.010347222222222223	0.0012757201646090535	0.006350308641975309
2	71.52	0.013901748971193416	0.001970164609053498	0.008549382716049382
2	71.56	0.012726337448559671	0.0019881687242798356	0.0077546296296296295
2	71.60000000000001	0.015650720164609052	0.002147633744855967	0.009953703703703704
2	71.64	0.02059670781893004	0.003294753086419753	0.011363168724279836
2	71.68	0.016334876543209878	0.0014994855967078188	0.011502057613168724
2	71.72	0.016082818930041154	0.0005967078189300411	0.011499485596707819
2	71.76	0.017463991769547327	0.00024434156378600825	0.013436213991769547
2	71.8	0.016967592592592593	0.00020318930041152264	0.012590020576131688
2	71.84	0.014786522633744857	0.00029835390946502055	0.010691872427983539
2	71.88	0.013814300411522634	0.00019032921810699588	0.008762860082304527
2	71.92	0.013143004115226337	3.8580246913580246e-05	0.008984053497942388
2	71.96000000000001	0.01743827160493827	6.17283950617284e-05	0.011589506172839506
2	72.0	0.016525205761316872	5.1440329218106995e-05	0.012224794238683128
2	72.04	0.01877057613168724	0.00014660493827160494	0.01345164609053498
2	72.08	0.017849794238683128	2.8292181069958848e-05	0.013508230452674897
2	72.12	0.025802469135802468	0.0015843621399176955	0.01583590534979424
2	72.16	0.01895576131687243	7.973251028806585e-05	0.014068930041152264
2	72.2	0.019284979423868313	8.23045267489712e-05	0.014624485596707818
2	72.24	0.01886059670781893	0.00010545267489711934	0.014125514403292181
2	72.28	0.01873713991769547	0.0001388888888888889	0.013940329218106996
2	72.32000000000001	0.01867283950617284	0.0001080246913580247	0.013042695473251029
2	72.36	0.017880658436213993	0.00018775720164609054	0.012880658436213992
2	72.4	0.017962962962962962	0.00019290123456790122	0.012281378600823045
2	72.44	0.01613940329218107	6.17283950617284e-05	0.011026234567901234
2	72.48	0.01668724279835391	5.1440329218106995e-05	0.01069701646090535
2	72.52	0.013768004115226338	1.02880658436214e-05	0.009007201646090535
2	72.56	0.014385288065843622	0.00015689300411522632	0.008662551440329219
2	72.60000000000001	0.01691358024691358	0.0015174897119341563	0.00811471193415638
2	72.64	0.008863168724279835	9.77366255144033e-05	0.005138888888888889
2	72.68	0.003397633744855967	6.687242798353909e-05	0.001859567901234568
2	72.72	0.003058127572016461	5.915637860082304e-05	0.0018955761316872429
2	72.76	0.002932098765432099	5.1440329218107e-06	0.002271090534979424
2	72.8	0.006224279835390947	6.944444444444444e-05	0.0042592592592592595
2	72.84	0.00813014403292181	4.372427983539095e-05	0.006054526748971193
2	72.88	0.010342078189300411	5.915637860082304e-05	0.007950102880658436
2	72.92	0.013148148148148148	3.8580246913580246e-05	0.010095164609053497
2	72.96000000000001	0.012759773662551441	1.800411522633745e-05	0.010877057613168725
2	73.0	0.014045781893004115	2.5720164609053497e-05	0.011779835390946502
2	73.04	0.013096707818930041	5.1440329218107e-06	0.011412037037037037
2	73.08	0.02121656378600823	0.0013863168724279834	0.01324074074074074
2	73.12	0.012695473251028806	6.687242798353909e-05	0.01047582304526749
2	73.16	0.01382201646090535	2.8292181069958848e-05	0.011337448559670782
2	73.2	0.013778292181069959	7.71604938271605e-06	0.010658436213991769
2	73.24	0.015761316872427985	1.54320987654321e-05	0.011280864197530865
2	73.28	0.01399948559670782	0.0	0.010300925925925925
2	73.32000000000001	0.015208333333333334	4.6296296296296294e-05	0.010262345679012345
2	73.36	0.013338477366255144	2.57201646090535e-06	0.009498456790123457
2	73.4	0.012546296296296297	4.6296296296296294e-05	0.008670267489711935
2	73.44	0.011442901234567902	5.1440329218106995e-05	0.008011831275720164
2	73.48	0.010429526748971194	5.1440329218107e-06	0.00710133744855967
2	73.52	0.011255144032921811	1.54320987654321e-05	0.007399691358024691
2	73.56	0.017849794238683128	0.00125	0.0090380658436214
2	73.60000000000001	0.014020061728395062	4.886831275720165e-05	0.008791152263374485
2	73.64	0.015023148148148148	3.60082304526749e-05	0.00905349794238683
2	73.68	0.01880915637860082	0.00010288065843621399	0.011286008230452674
2	73.72	0.018333333333333333	0.00011574074074074075	0.011309156378600823
2	73.76	0.019122942386831276	0.00020318930041152264	0.01210133744855967
2	73.8	0.01698559670781893	0.0001800411522633745	0.011175411522633745
2	73.84	0.020102880658436215	0.00012602880658436213	0.012394547325102881
2	73.88	0.02051440329218107	0.00011316872427983539	0.012227366255144033
2	73.92	0.020090020576131688	0.00021347736625514403	0.012008744855967078
2	73.96000000000001	0.01878343621399177	0.00022376543209876544	0.011036522633744855
2	74.0	0.014804526748971194	5.6584362139917696e-05	0.009992283950617284
2	74.04	0.02097993827160494	0.0017952674897119341	0.011448045267489711
2	74.08	0.014138374485596707	0.0011213991769547325	0.007847222222222222
2	74.12	0.012584876543209876	0.001831275720164609	0.004727366255144033
2	74.16	0.010666152263374485	0.0017232510288065844	0.003438786008230453
2	74.2	0.013824588477366255	0.0016820987654320987	0.005763888888888889
2	74.24	0.012055041152263374	0.0011188271604938272	0.0052597736625514405
2	74.28	0.01117283950617284	0.00024434156378600825	0.005074588477366256
2	74.32000000000001	0.013161008230452674	0.000992798353909465	0.005828189300411523
2	74.36	0.016478909465020578	0.0018981481481481482	0.007150205761316872
2	74.4	0.01642746913580247	0.002142489711934156	0.006954732510288066
2	74.44	0.01622942386831276	0.0021064814814814813	0.006705246913580247
2	74.48	0.01625514403292181	0.0013168724279835392	0.007026748971193416
2	74.52	0.02054269547325103	0.0016435185185185185	0.008397633744855967
2	74.56	0.015833333333333335	0.0008436213991769547	0.006738683127572017
2	74.60000000000001	0.016882716049382716	0.0013554526748971194	0.007247942386831276
2	74.64	0.01838477366255144	0.0016949588477366256	0.007569444444444445
2	74.68	0.01635545267489712	0.0011805555555555556	0.006676954732510288
2	74.72	0.016738683127572016	0.0005452674897119342	0.006898148148148148
2	74.76	0.014760802469135803	4.6296296296296294e-05	0.006381172839506173
2	74.8	0.016838991769547326	0.0006430041152263374	0.006383744855967078
2	74.84	0.01492283950617284	0.0008924897119341564	0.005252057613168724
2	74.88	0.01624485596707819	0.0005761316872427984	0.005766460905349794
2	74.92	0.014583333333333334	0.00014917695473251028	0.005033436213991769
2	74.96000000000001	0.013850308641975308	6.430041152263375e-05	0.00411522633744856
2	75.0	0.020709876543209875	0.0019444444444444444	0.005437242798353909
2	75.04	0.012348251028806585	0.0004886831275720165	0.0017412551440329218
2	75.08	0.012049897119341563	0.0004501028806584362	0.001736111111111111
2	75.12	0.011193415637860082	4.11522633744856e-05	0.0015946502057613168
2	75.16	0.011103395061728395	6.430041152263375e-05	0.002548868312757202
2	75.2	0.01147633744855967	0.00011831275720164609	0.002361111111111111
2	75.24	0.011018518518518518	0.00035493827160493826	0.0028060699588477365
2	75.28	0.00993312757201646	0.0001286008230452675	0.0020756172839506174
2	75.32000000000001	0.01003858024691358	7.973251028806585e-05	0.002690329218106996
2	75.36	0.009272119341563786	2.8292181069958848e-05	0.002337962962962963
2	75.4	0.007667181069958848	4.11522633744856e-05	0.001890432098765432
2	75.44	0.008595679012345678	2.5720164609053497e-05	0.002142489711934156
2	75.48	0.015275205761316872	0.0018544238683127572	0.004441872427983539
2	75.52	0.005758744855967078	0.0001800411522633745	0.0010159465020576131
2	75.56	0.003287037037037037	0.0001440329218106996	0.00032407407407407406
2	75.60000000000001	0.0038631687242798355	2.3148148148148147e-05	0.0008487654320987654
2	75.64	0.002476851851851852	2.8292181069958848e-05	0.0010905349794238684
2	75.68	0.00485082304526749	1.2860082304526749e-05	0.0020473251028806584
2	75.72	0.0034027777777777776	5.1440329218106995e-05	0.0021862139917695473
2	75.76	0.0052263374485596705	4.6296296296296294e-05	0.0033281893004115225
2	75.8	0.00570216049382716	4.6296296296296294e-05	0.0038657407407407408
2	75.84	0.00790380658436214	2.8292181069958848e-05	0.004920267489711934
2	75.88	0.009696502057613169	2.05761316872428e-05	0.005545267489711934
2	75.92	0.011018518518518518	5.1440329218106995e-05	0.006255144032921811
2	75.96000000000001	0.01910493827160494	0.0013940329218106995	0.00877829218106996
2	76.0	0.01399948559670782	0.00020833333333333335	0.007222222222222222
2	76.04	0.017199074074074075	0.00022633744855967078	0.009040637860082305
2	76.08	0.01574074074074074	0.0001594650205761317	0.008539094650205761
2	76.12	0.01863425925925926	0.0001954732510288066	0.010128600823045267
2	76.16	0.016275720164609053	9.259259259259259e-05	0.009411008230452675
2	76.2	0.01933641975308642	6.944444444444444e-05	0.010717592592592593
2	76.24	0.017229938271604937	4.372427983539095e-05	0.010311213991769548
2	76.28	0.020156893004115228	2.05761316872428e-05	0.011728395061728396
2	76.32000000000001	0.018271604938271607	3.8580246913580246e-05	0.01132716049382716
2	76.36	0.02000514403292181	9.77366255144033e-05	0.012283950617283951
2	76.4	0.018582818930041153	1.2860082304526749e-05	0.011774691358024692
2	76.44	0.026468621399176953	0.0015432098765432098	0.013876028806584362
2	76.48	0.020203189300411522	0.00014917695473251028	0.012865226337448559
2	76.52	0.02060185185185185	0.00011574074074074075	0.013305041152263374
2	76.56	0.020848765432098765	7.20164609053498e-05	0.01327932098765432
2	76.60000000000001	0.02065843621399177	6.944444444444444e-05	0.012615740740740742
2	76.64	0.021921296296296296	6.944444444444444e-05	0.012921810699588478
2	76.68	0.020190329218106994	4.11522633744856e-05	0.011944444444444445
2	76.72	0.020396090534979424	0.0001080246913580247	0.011075102880658437
2	76.76	0.01764917695473251	4.372427983539095e-05	0.009832818930041152
2	76.8	0.018063271604938272	3.8580246913580246e-05	0.00922582304526749
2	76.84	0.015632716049382715	3.3436213991769545e-05	0.00804269547325103
2	76.88	0.015509259259259259	3.8580246913580246e-05	0.006748971193415638
2	76.92	0.017551440329218106	0.0009747942386831276	0.006080246913580247
2	76.96000000000001	0.009660493827160494	0.00010030864197530864	0.001965020576131687
2	77.0	0.010738168724279835	6.687242798353909e-05	0.0023662551440329217
2	77.04	0.009081790123456791	0.00011316872427983539	0.0015380658436213992
2	77.08	0.00951388888888889	8.74485596707819e-05	0.0017541152263374487
2	77.12	0.006741255144032922	1.02880658436214e-05	0.0005915637860082304
2	77.16	0.007497427983539095	6.17283950617284e-05	0.0008024691358024691
2	77.2	0.006270576131687243	0.00013374485596707818	0.0005015432098765432
2	77.24	0.007137345679012345	0.00022119341563786008	0.0009387860082304527
2	77.28	0.006229423868312757	8.487654320987654e-05	0.0007407407407407407
2	77.32000000000001	0.009472736625514403	6.17283950617284e-05	0.003006687242798354
2	77.36	0.006898148148148148	1.2860082304526749e-05	0.001903292181069959
2	77.4	0.018050411522633744	0.0014094650205761317	0.006167695473251029
2	77.44	0.009765946502057614	6.430041152263375e-05	0.004688786008230452
2	77.48	0.012937242798353909	9.259259259259259e-05	0.006887860082304527
2	77.52	0.013091563786008231	0.00014917695473251028	0.007188786008230453
2	77.56	0.014465020576131688	6.944444444444444e-05	0.00882201646090535
2	77.60000000000001	0.015792181069958847	0.00011059670781893004	0.010362654320987654
2	77.64	0.015943930041152264	7.973251028806585e-05	0.01084104938271605
2	77.68	0.017353395061728394	6.687242798353909e-05	0.01231224279835391
2	77.72	0.0173070987654321	5.915637860082304e-05	0.012590020576131688
2	77.76	0.01833076131687243	5.401234567901235e-05	0.013415637860082305
2	77.8	0.017818930041152262	1.02880658436214e-05	0.013186728395061728
2	77.84	0.019248971193415638	7.716049382716049e-05	0.014395576131687243
2	77.88	0.026458333333333334	0.001345164609053498	0.016545781893004114
2	77.92	0.022085905349794238	8.487654320987654e-05	0.01666923868312757
2	77.96000000000001	0.021651234567901235	8.23045267489712e-05	0.015897633744855966
2	78.0	0.021252572016460906	7.20164609053498e-05	0.015416666666666667
2	78.04	0.021177983539094652	5.915637860082304e-05	0.014837962962962963
2	78.08	0.02141203703703704	0.00039609053497942386	0.014079218106995885
2	78.12	0.021592078189300413	0.0004809670781893004	0.013775720164609054
2	78.16	0.01990740740740741	0.00038065843621399177	0.013068415637860082
2	78.2	0.02049897119341564	0.00032407407407407406	0.013050411522633745
2	78.24	0.018132716049382717	9.516460905349794e-05	0.012299382716049382
2	78.28	0.01948045267489712	0.0001594650205761317	0.01301440329218107
2	78.32000000000001	0.018626543209876542	0.0001440329218106996	0.012816358024691358
2	78.36	0.02561471193415638	0.0015946502057613168	0.014804526748971194
2	78.4	0.017394547325102882	0.00011316872427983539	0.012361111111111111
2	78.44	0.017919238683127572	0.00017746913580246913	0.012296810699588477
2	78.48	0.015671296296296298	8.74485596707819e-05	0.011201131687242799
2	78.52	0.014791666666666667	0.00019032921810699588	0.010506687242798353
2	78.56	0.013330761316872428	0.0001748971193415638	0.009760802469135802
2	78.60000000000001	0.01135545267489712	0.000257201646090535	0.007968106995884773
2	78.64	0.009675925925925926	0.0001594650205761317	0.0060879629629629626
2	78.68	0.007939814814814814	6.944444444444444e-05	0.004580761316872428
2	78.72	0.008425925925925925	0.00015174897119341564	0.004480452674897119
2	78.76	0.007325102880658436	0.00011316872427983539	0.0042309670781893
2	78.8	0.00753343621399177	0.00017232510288065845	0.00474537037037037
2	78.84	0.01371656378600823	0.001419753086419753	0.006484053497942387
2	78.88	0.004426440329218107	0.00010545267489711934	0.002685185185185185
2	78.92	0.0037011316872427986	6.17283950617284e-05	0.0014377572016460905
2	78.96000000000001	0.005388374485596707	0.00031635802469135804	0.0030632716049382716
2	79.0	0.003472222222222222	9.259259259259259e-05	0.001412037037037037
2	79.04	0.003513374485596708	0.00011574074074074075	0.001396604938271605
2	79.08	0.00330761316872428	1.2860082304526749e-05	0.0011779835390946503
2	79.12	0.0032510288065843622	9.77366255144033e-05	0.0008513374485596708
2	79.16	0.0044907407407407405	6.687242798353909e-05	0.001484053497942387
2	79.2	0.004542181069958848	1.02880658436214e-05	0.0017103909465020577
2	79.24	0.007016460905349795	0.0001748971193415638	0.003706275720164609
2	79.28	0.0030992798353909464	7.973251028806585e-05	0.0009207818930041152
2	79.32000000000001	0.013184156378600823	0.001736111111111111	0.0050180041152263375
2	79.36	0.0015483539094650206	7.973251028806585e-05	0.00046810699588477366
2	79.4	0.0019984567901234567	0.0001286008230452675	0.0004089506172839506
2	79.44	0.000925925925925926	4.886831275720165e-05	0.00020833333333333335
2	79.48	0.002093621399176955	7.973251028806585e-05	0.0008281893004115226
2	79.52	0.001558641975308642	0.00011316872427983539	0.0008256172839506173
2	79.56	0.0028652263374485598	0.0001954732510288066	0.0013091563786008231
2	79.60000000000001	0.0026646090534979423	5.915637860082304e-05	0.0016049382716049382
2	79.64	0.0023945473251028807	0.00019032921810699588	0.0015252057613168724
2	79.68	0.003603395061728395	0.0002623456790123457	0.00253858024691358
2	79.72	0.004284979423868312	0.0007947530864197531	0.0027391975308641977
2	79.76	0.0063297325102880655	0.0012139917695473252	0.0038348765432098765
2	79.8	0.012016460905349795	0.0023533950617283953	0.004987139917695473
2	79.84	0.0038708847736625513	0.0007304526748971193	0.001954732510288066
2	79.88	0.0017232510288065844	9.516460905349794e-05	0.0007818930041152264
2	79.92	0.004143518518518519	0.00046810699588477366	0.002255658436213992
2	79.96000000000001	0.0030092592592592593	0.0010030864197530865	0.0012037037037037038
2	80.0	0.005601851851851852	0.0014146090534979425	0.0027314814814814814
2	80.04	0.0027314814814814814	0.0011754115226337448	0.0005606995884773662
2	80.08	0.0022890946502057614	0.0007536008230452675	0.0007973251028806584
2	80.12	0.0012165637860082304	0.00011574074074074075	0.000558127572016461
2	80.16	0.0015457818930041153	6.944444444444444e-05	0.0006558641975308642
2	80.2	0.0040174897119341565	0.0005529835390946502	0.0018672839506172839
2	80.24	0.004333847736625514	0.0004655349794238683	0.0015895061728395062
2	80.28	0.0146630658436214	0.001941872427983539	0.005925925925925926
2	80.32000000000001	0.005913065843621399	0.0001080246913580247	0.0023508230452674896
2	80.36	0.007026748971193416	9.77366255144033e-05	0.0033693415637860084
2	80.4	0.004354423868312757	0.00013374485596707818	0.001257716049382716
2	80.44	0.00393261316872428	0.00023662551440329217	0.000720164609053498
2	80.48	0.003161008230452675	5.401234567901235e-05	0.00024176954732510288
2	80.52	0.0038503086419753086	3.60082304526749e-05	0.0007998971193415638
2	80.56	0.004277263374485597	7.71604938271605e-06	0.000925925925925926
2	80.60000000000001	0.00794238683127572	4.6296296296296294e-05	0.0038863168724279835
2	80.64	0.009254115226337449	1.02880658436214e-05	0.003958333333333334
2	80.68	0.011003086419753087	9.516460905349794e-05	0.005244341563786008
2	80.72	0.009853395061728396	9.259259259259259e-05	0.005056584362139917
2	80.76	0.015509259259259259	0.0016075102880658437	0.007242798353909465
2	80.8	0.00816358024691358	9.259259259259259e-05	0.004904835390946502
2	80.84	0.008626543209876544	8.74485596707819e-05	0.0054809670781893
2	80.88	0.011342592592592593	0.000367798353909465	0.0073559670781893
2	80.92	0.011301440329218107	0.000257201646090535	0.0072608024691358025
2	80.96000000000001	0.010949074074074075	0.00010030864197530864	0.007170781893004115
2	81.0	0.0084130658436214	3.08641975308642e-05	0.005300925925925926
2	81.04	0.010470679012345678	0.00022376543209876544	0.006165123456790124
2	81.08	0.013088991769547325	0.00038837448559670784	0.007813786008230452
2	81.12	0.014804526748971194	0.0003215020576131687	0.009393004115226337
2	81.16	0.014498456790123456	9.77366255144033e-05	0.009454732510288066
2	81.2	0.011784979423868313	5.1440329218106995e-05	0.00727880658436214
2	81.24	0.017435699588477366	0.0017309670781893004	0.00789866255144033
2	81.28	0.007265946502057613	0.0002469135802469136	0.0032175925925925926
2	81.32000000000001	0.010666152263374485	0.0005967078189300411	0.00503858024691358
2	81.36	0.00949074074074074	0.00012602880658436213	0.004873971193415638
2	81.4	0.00841820987654321	0.00011574074074074075	0.0036934156378600823
2	81.44	0.009074074074074075	0.0002623456790123457	0.00301440329218107
2	81.48	0.015213477366255144	0.0006301440329218107	0.007170781893004115
2	81.52	0.01565843621399177	0.0004218106995884774	0.007528292181069959
2	81.56	0.015751028806584362	0.000462962962962963	0.007425411522633745
2	81.60000000000001	0.013659979423868313	0.0004989711934156379	0.005977366255144033
2	81.64	0.01533179012345679	0.0006970164609053498	0.008050411522633746
2	81.68	0.013284465020576132	0.0007844650205761317	0.007924382716049382
2	81.72	0.024056069958847737	0.002332818930041152	0.010385802469135803
2	81.76	0.017078189300411523	0.0003832304526748971	0.008243312757201646
2	81.8	0.017281378600823044	0.00023662551440329217	0.008238168724279835
2	81.84	0.019987139917695473	7.20164609053498e-05	0.010743312757201647
2	81.88	0.020522119341563786	3.8580246913580246e-05	0.012150205761316873
2	81.92	0.0225951646090535	7.20164609053498e-05	0.013804012345679012
2	81.96000000000001	0.01948559670781893	0.00013631687242798355	0.011574074074074073
2	82.0	0.018585390946502058	9.77366255144033e-05	0.010730452674897119
2	82.04	0.015156893004115227	5.401234567901235e-05	0.008559670781893004
2	82.08	0.017016460905349796	0.00013374485596707818	0.009660493827160494
2	82.12	0.017088477366255145	0.000727880658436214	0.009531893004115227
2	82.16	0.018238168724279837	0.0012139917695473252	0.00992798353909465
2	82.2	0.024501028806584363	0.0023533950617283953	0.010501543209876544
2	82.24	0.015588991769547325	0.0012757201646090535	0.007798353909465021
2	82.28	0.01672067901234568	0.0008024691358024691	0.008690843621399177
2	82.32000000000001	0.014722222222222222	0.00010545267489711934	0.008153292181069959
2	82.36	0.01667695473251029	0.00022890946502057612	0.008312757201646091
2	82.4	0.015488683127572017	0.0007716049382716049	0.004552469135802469
2	82.44	0.017083333333333332	0.0012705761316872427	0.005516975308641975
2	82.48	0.013389917695473251	0.001044238683127572	0.003778292181069959
2	82.52	0.01467335390946502	0.001257716049382716	0.005159465020576131
2	82.56	0.012746913580246913	0.0006481481481481481	0.004045781893004115
2	82.60000000000001	0.013786008230452675	0.00027520576131687244	0.00456275720164609
2	82.64	0.012484567901234568	0.00011574074074074075	0.0031507201646090535
2	82.68	0.024454732510288065	0.0019830246913580245	0.006774691358024692
2	82.72	0.014709362139917696	0.0008693415637860083	0.0031584362139917698
2	82.76	0.013055555555555556	0.0006481481481481481	0.0015457818930041153
2	82.8	0.013333333333333334	0.000470679012345679	0.0024434156378600825
2	82.84	0.01327417695473251	0.0004295267489711934	0.003832304526748971
2	82.88	0.01598508230452675	0.0004398148148148148	0.0055941358024691355
2	82.92	0.014467592592592593	0.00033179012345679014	0.005781893004115226
2	82.96000000000001	0.014616769547325104	0.00039609053497942386	0.007294238683127572
2	83.0	0.01110082304526749	0.00018775720164609054	0.005424382716049383
2	83.04	0.012651748971193416	9.259259259259259e-05	0.006301440329218107
2	83.08	0.011558641975308643	7.20164609053498e-05	0.006584362139917695
2	83.12	0.012512860082304527	7.458847736625514e-05	0.007353395061728395
2	83.16	0.01661522633744856	0.0014609053497942387	0.007175925925925926
2	83.2	0.007595164609053498	0.00027520576131687244	0.0035210905349794238
2	83.24	0.004086934156378601	0.00013374485596707818	0.00125
2	83.28	0.004310699588477366	9.002057613168725e-05	0.0019007201646090534
2	83.32000000000001	0.005925925925925926	0.0001594650205761317	0.003279320987654321
2	83.36	0.005925925925925926	5.915637860082304e-05	0.0033539094650205763
2	83.4	0.00647119341563786	0.00014660493827160494	0.003611111111111111
2	83.44	0.0068132716049382714	6.430041152263375e-05	0.004223251028806585
2	83.48	0.00702417695473251	0.0002314814814814815	0.0036213991769547325
2	83.52	0.00540380658436214	7.458847736625514e-05	0.0021862139917695473
2	83.56	0.0059722222222222225	0.0001594650205761317	0.002116769547325103
2	83.60000000000001	0.006000514403292181	8.23045267489712e-05	0.0022890946502057614
2	83.64	0.017137345679012345	0.0015020576131687243	0.006682098765432099
2	83.68	0.009560185185185185	0.000264917695473251	0.004076646090534979
2	83.72	0.011921296296296296	0.00017746913580246913	0.005802469135802469
2	83.76	0.011039094650205762	0.00010030864197530864	0.004704218106995885
2	83.8	0.00992798353909465	0.00010030864197530864	0.004863683127572016
[truncated: 7,445 more rows]
