# Supplementary material for: Cultural Artifacts Transform Embodied Practice: How a Sommelier Card Shapes the Behavior of Dyads Engaged in Wine Tasting
Source: Front Psychol. 2019 Dec 6;10:2671. doi: 10.3389/fpsyg.2019.02671 (PMC6915083; doi:10.3389/fpsyg.2019.02671)
Supplement: DATA SHEET S3 — Raw data files (descriptions in README.txt files). [file Data_Sheet_3.zip › Supplementary_3_raw_experimental_data/frame_difference_movement/s19-2-20140425175151.csv]

Range	Time	Overall	ROI0	ROI1
-1	-1.0	1.0	0.19652263374485596	0.2794547325102881
1	0.0	0.0	0.0	0.0
1	0.04	0.13123713991769548	0.008220164609053497	0.05443158436213992
1	0.08	0.035776748971193414	0.0015303497942386831	0.008554526748971194
1	0.12	0.02455761316872428	0.003804012345679012	0.0029526748971193417
1	0.16	0.06342335390946502	0.008125	0.029632201646090536
1	0.2	0.06219907407407407	0.004449588477366255	0.018557098765432097
1	0.24	0.04916923868312757	0.009616769547325103	0.020871913580246912
1	0.28	0.06676954732510289	0.009570473251028807	0.03180298353909465
1	0.32	0.06200360082304527	0.0012962962962962963	0.012037037037037037
1	0.36	0.06072788065843621	0.004169238683127572	0.022109053497942385
1	0.4	0.12632201646090535	0.009256687242798354	0.0656224279835391
1	0.44	0.1796167695473251	0.01624485596707819	0.08403034979423868
1	0.48	0.22517232510288065	0.02554269547325103	0.09220679012345678
1	0.52	0.2289326131687243	0.026535493827160493	0.09460390946502058
1	0.56	0.23917438271604938	0.027872942386831277	0.0965869341563786
1	0.6	0.24167438271604938	0.028125	0.09944958847736625
1	0.64	0.23815072016460906	0.025064300411522633	0.10016718106995885
1	0.68	0.22207304526748972	0.0203858024691358	0.0948070987654321
1	0.72	0.21750514403292182	0.014140946502057614	0.08899691358024692
1	0.76	0.19618827160493826	0.0090869341563786	0.08007973251028806
1	0.8	0.19210905349794238	0.007736625514403292	0.07677469135802469
1	0.84	0.17011574074074073	0.006391460905349794	0.06720421810699588
1	0.88	0.15181069958847737	0.007163065843621399	0.058616255144032924
1	0.92	0.14128086419753086	0.0063631687242798355	0.05093106995884774
1	0.96	0.15222479423868313	0.007816358024691357	0.051610082304526746
1	1.0	0.14709619341563787	0.0015792181069958849	0.046286008230452674
1	1.04	0.1762474279835391	0.015789609053497942	0.04904578189300412
1	1.08	0.2001003086419753	0.03154835390946502	0.04990740740740741
1	1.12	0.21277006172839505	0.0519238683127572	0.054830246913580245
1	1.16	0.2074048353909465	0.06863940329218107	0.05619598765432099
1	1.2	0.2034567901234568	0.06988683127572017	0.05815843621399177
1	1.24	0.23777520576131686	0.07585133744855967	0.06828703703703703
1	1.28	0.24586676954732511	0.06576388888888889	0.07094393004115226
1	1.32	0.2572608024691358	0.05205761316872428	0.07853909465020577
1	1.36	0.25212191358024694	0.04373199588477366	0.07602366255144033
1	1.4000000000000001	0.2355349794238683	0.05059927983539095	0.06604166666666667
1	1.44	0.2089994855967078	0.06034979423868313	0.0494727366255144
1	1.48	0.1923662551440329	0.06706018518518518	0.033886316872427984
1	1.52	0.24960133744855967	0.08164094650205761	0.07768518518518519
1	1.56	0.36622170781893004	0.11916152263374485	0.1130812757201646
1	1.6	0.35925154320987657	0.10655864197530865	0.1195216049382716
1	1.6400000000000001	0.19752572016460906	0.06715020576131688	0.056162551440329216
1	1.68	0.18910493827160493	0.06583590534979424	0.05320730452674897
1	1.72	0.1583281893004115	0.049292695473251026	0.05597736625514403
1	1.76	0.17281378600823044	0.04658950617283951	0.06305041152263374
1	1.8	0.17798611111111112	0.0380761316872428	0.07045010288065844
1	1.84	0.16742283950617284	0.02539866255144033	0.060228909465020575
1	1.8800000000000001	0.143233024691358	0.012445987654320988	0.04022119341563786
1	1.92	0.1073070987654321	0.005192901234567901	0.01752829218106996
1	1.96	0.06810956790123457	0.003410493827160494	0.0035339506172839506
1	2.0	0.04573559670781893	0.004097222222222223	0.0014660493827160495
1	2.04	0.028752572016460906	0.004963991769547325	0.0011188271604938272
1	2.08	0.016815843621399176	0.005740740740740741	0.00125
1	2.12	0.012587448559670781	0.006664094650205761	0.0041332304526748975
1	2.16	0.014210390946502057	0.008703703703703703	0.004583333333333333
1	2.2	0.01853395061728395	0.010910493827160493	0.006517489711934156
1	2.24	0.017993827160493827	0.011198559670781894	0.0059722222222222225
1	2.2800000000000002	0.019776234567901233	0.01098508230452675	0.00775977366255144
1	2.32	0.01925925925925926	0.01025462962962963	0.008004115226337448
1	2.36	0.01727880658436214	0.0055478395061728395	0.010869341563786009
1	2.4	0.02148148148148148	0.005444958847736625	0.013402777777777777
1	2.44	0.017325102880658437	0.0052597736625514405	0.010933641975308642
1	2.48	0.014791666666666667	0.0035210905349794238	0.010421810699588478
1	2.52	0.016147119341563786	0.003991769547325103	0.011571502057613169
1	2.56	0.01411522633744856	0.003397633744855967	0.010064300411522634
1	2.6	0.01820216049382716	0.006435185185185185	0.01055812757201646
2	2.64	0.018310185185185186	0.007222222222222222	0.009665637860082305
2	2.68	0.014537037037037038	0.005375514403292181	0.007960390946502057
2	2.72	0.016391460905349795	0.006314300411522634	0.008654835390946502
2	2.7600000000000002	0.012309670781893003	0.004681069958847737	0.006334876543209877
2	2.8000000000000003	0.011532921810699589	0.005308641975308642	0.005082304526748971
2	2.84	0.006275720164609053	0.00386059670781893	0.0017155349794238683
2	2.88	0.019161522633744855	0.007998971193415638	0.007541152263374485
2	2.92	0.0059722222222222225	0.004030349794238683	0.001051954732510288
2	2.96	0.005213477366255144	0.0035699588477366255	0.0008153292181069958
2	3.0	0.005295781893004115	0.003654835390946502	0.0012165637860082304
2	3.04	0.004879115226337449	0.00294238683127572	0.0013786008230452676
2	3.08	0.0023405349794238684	0.001147119341563786	0.0010622427983539094
2	3.12	0.0030118312757201646	0.001831275720164609	0.0008281893004115226
2	3.16	0.0036496913580246915	0.0017155349794238683	0.0014943415637860083
2	3.2	0.002044753086419753	0.0013168724279835392	0.00030864197530864197
2	3.24	0.0034284979423868313	0.0013271604938271606	0.0010416666666666667
2	3.2800000000000002	0.003757716049382716	0.00257201646090535	0.0006301440329218107
2	3.3200000000000003	0.007530864197530864	0.003713991769547325	0.0014377572016460905
2	3.36	0.0148559670781893	0.005555555555555556	0.0047299382716049386
2	3.4	0.007795781893004115	0.0037680041152263373	0.0015020576131687243
2	3.44	0.008186728395061729	0.004601337448559671	0.001712962962962963
2	3.48	0.020318930041152265	0.009344135802469136	0.00566358024691358
2	3.52	0.0183179012345679	0.007968106995884773	0.005372942386831276
2	3.56	0.02726851851851852	0.01037037037037037	0.00926440329218107
2	3.6	0.03114969135802469	0.008886316872427984	0.007083333333333333
2	3.64	0.0491332304526749	0.009218106995884774	0.010174897119341563
2	3.68	0.06434413580246913	0.009138374485596708	0.007633744855967078
2	3.72	0.08094907407407408	0.01570216049382716	0.0066975308641975305
2	3.7600000000000002	0.10520576131687243	0.023515946502057614	0.010895061728395062
2	3.8000000000000003	0.11401491769547326	0.034364711934156376	0.009081790123456791
2	3.84	0.1525077160493827	0.05143261316872428	0.018405349794238683
2	3.88	0.15460648148148148	0.06329218106995885	0.007597736625514403
2	3.92	0.18681841563786009	0.07861368312757201	0.01084619341563786
3	3.96	0.20345421810699588	0.08631944444444445	0.009732510288065844
4	4.0	0.21542438271604938	0.09556327160493827	0.015344650205761317
4	4.04	0.21123199588477365	0.12429783950617283	0.013305041152263374
4	4.08	0.2114994855967078	0.12476851851851851	0.027060185185185184
4	4.12	0.21186213991769548	0.12162551440329218	0.039066358024691356
4	4.16	0.21551440329218108	0.09883230452674897	0.06280092592592593
4	4.2	0.21754886831275722	0.07897119341563787	0.08742026748971193
4	4.24	0.20892232510288067	0.054323559670781896	0.11468364197530864
4	4.28	0.2160519547325103	0.039768518518518516	0.13694701646090535
4	4.32	0.22868055555555555	0.02136574074074074	0.15981995884773662
4	4.36	0.2191743827160494	0.011154835390946503	0.15624485596707818
4	4.4	0.22434670781893004	0.010324074074074074	0.13864454732510287
4	4.44	0.2174485596707819	0.008724279835390947	0.11573816872427983
4	4.48	0.2036085390946502	0.00488940329218107	0.10343621399176954
4	4.5200000000000005	0.1878858024691358	0.005054012345679012	0.09316872427983539
4	4.5600000000000005	0.16293981481481482	0.005820473251028807	0.06716563786008231
4	4.6000000000000005	0.13902777777777778	0.006072530864197531	0.049765946502057616
4	4.64	0.11545524691358025	0.005113168724279835	0.03376286008230453
4	4.68	0.08829989711934157	0.002764917695473251	0.023734567901234568
4	4.72	0.07157150205761317	0.004050925925925926	0.01643261316872428
4	4.76	0.06691872427983539	0.005198045267489712	0.013204732510288066
4	4.8	0.0793261316872428	0.01055812757201646	0.020169753086419752
4	4.84	0.05473251028806585	0.007497427983539095	0.011957304526748971
4	4.88	0.05021862139917695	0.009467592592592593	0.015424382716049383
4	4.92	0.031085390946502058	0.010534979423868314	0.008662551440329219
4	4.96	0.030146604938271603	0.010473251028806585	0.014920267489711933
4	5.0	0.01699074074074074	0.008292181069958847	0.00558641975308642
4	5.04	0.020578703703703703	0.007888374485596707	0.009807098765432098
4	5.08	0.01367798353909465	0.006967592592592593	0.00507716049382716
4	5.12	0.02024948559670782	0.009331275720164608	0.00907664609053498
4	5.16	0.016008230452674896	0.009079218106995884	0.005712448559670782
4	5.2	0.01731224279835391	0.00789866255144033	0.008004115226337448
4	5.24	0.012391975308641976	0.006342592592592592	0.004310699588477366
4	5.28	0.02919238683127572	0.011929012345679012	0.011805555555555555
4	5.32	0.016031378600823046	0.009284979423868312	0.005015432098765432
4	5.36	0.014102366255144032	0.008621399176954732	0.003896604938271605
4	5.4	0.018366769547325103	0.00750514403292181	0.009567901234567902
4	5.44	0.01600565843621399	0.0086059670781893	0.006826131687242798
4	5.48	0.01980195473251029	0.009555041152263374	0.009786522633744856
4	5.5200000000000005	0.01712448559670782	0.0095190329218107	0.007091049382716049
4	5.5600000000000005	0.02013888888888889	0.010115740740740741	0.0090869341563786
4	5.6000000000000005	0.013081275720164608	0.008845164609053498	0.0034156378600823044
4	5.64	0.011185699588477366	0.007062757201646091	0.003397633744855967
4	5.68	0.005766460905349794	0.0033539094650205763	0.002103909465020576
4	5.72	0.0079809670781893	0.0021141975308641976	0.0053060699588477365
4	5.76	0.028132716049382715	0.011085390946502058	0.013536522633744856
4	5.8	0.027430555555555555	0.011887860082304526	0.014012345679012345
4	5.84	0.03406635802469136	0.015126028806584361	0.017047325102880657
4	5.88	0.029107510288065845	0.013531378600823046	0.01353395061728395
4	5.92	0.024987139917695474	0.013122427983539095	0.009277263374485596
4	5.96	0.022662037037037036	0.013755144032921812	0.006484053497942387
4	6.0	0.023647119341563785	0.015061728395061728	0.006239711934156378
4	6.04	0.02036008230452675	0.013873456790123457	0.004356995884773663
4	6.08	0.026854423868312757	0.015645576131687242	0.006666666666666667
4	6.12	0.030429526748971193	0.01748456790123457	0.006715534979423868
4	6.16	0.03139146090534979	0.01621656378600823	0.008361625514403292
4	6.2	0.03011059670781893	0.016257716049382715	0.007183641975308642
4	6.24	0.041113683127572014	0.02108281893004115	0.011319444444444444
4	6.28	0.031195987654320988	0.01836934156378601	0.0064326131687242796
4	6.32	0.0338477366255144	0.021558641975308643	0.005025720164609054
4	6.36	0.03322530864197531	0.022142489711934155	0.003065843621399177
4	6.4	0.02982253086419753	0.020146604938271605	0.0026080246913580247
4	6.44	0.029349279835390946	0.017119341563786007	0.005280349794238683
4	6.48	0.027363683127572015	0.017631172839506173	0.003667695473251029
4	6.5200000000000005	0.031844135802469135	0.022031893004115226	0.00393261316872428
4	6.5600000000000005	0.02941358024691358	0.021435185185185186	0.0027109053497942387
4	6.6000000000000005	0.03126286008230453	0.022137345679012346	0.004171810699588477
4	6.640000000000001	0.02766975308641975	0.022199074074074072	0.002337962962962963
4	6.68	0.029243827160493827	0.024284979423868314	0.002463991769547325
4	6.72	0.03721450617283951	0.027443415637860083	0.006244855967078189
4	6.76	0.030241769547325104	0.0257201646090535	0.002677469135802469
4	6.8	0.030380658436213993	0.025	0.0033127572016460904
4	6.84	0.029367283950617284	0.024907407407407406	0.001838991769547325
4	6.88	0.030262345679012346	0.024459876543209875	0.0026877572016460907
4	6.92	0.029958847736625514	0.02193158436213992	0.003667695473251029
4	6.96	0.03023148148148148	0.01966820987654321	0.006123971193415637
4	7.0	0.029233539094650207	0.018649691358024693	0.006412037037037037
4	7.04	0.03301697530864198	0.018544238683127573	0.009591049382716049
4	7.08	0.0330787037037037	0.019544753086419755	0.0083179012345679
4	7.12	0.03227366255144033	0.020961934156378603	0.006324588477366255
4	7.16	0.032337962962962964	0.01962448559670782	0.008297325102880658
4	7.2	0.045920781893004116	0.02210133744855967	0.017031893004115225
4	7.24	0.03322788065843622	0.01741769547325103	0.0127880658436214
4	7.28	0.03594650205761317	0.017409979423868314	0.01544238683127572
4	7.32	0.03029320987654321	0.017152777777777777	0.01080761316872428
4	7.36	0.02570216049382716	0.0158667695473251	0.007445987654320987
4	7.4	0.02133230452674897	0.01404320987654321	0.0047659465020576134
4	7.44	0.020902777777777777	0.013791152263374486	0.004320987654320987
4	7.48	0.022116769547325103	0.01331275720164609	0.006319444444444444
4	7.5200000000000005	0.021530349794238682	0.012227366255144033	0.007222222222222222
4	7.5600000000000005	0.025411522633744858	0.015421810699588477	0.007644032921810699
4	7.6000000000000005	0.023562242798353908	0.016265432098765433	0.005522119341563786
4	7.640000000000001	0.023173868312757202	0.016658950617283952	0.004583333333333333
4	7.68	0.029341563786008232	0.016941872427983538	0.00838991769547325
4	7.72	0.020805041152263375	0.01511059670781893	0.0036651234567901233
4	7.76	0.01913065843621399	0.015555555555555555	0.0017772633744855967
4	7.8	0.026162551440329217	0.01836934156378601	0.005799897119341564
4	7.84	0.028513374485596706	0.01985082304526749	0.006887860082304527
4	7.88	0.02946244855967078	0.020164609053497942	0.007546296296296297
4	7.92	0.03068672839506173	0.020267489711934157	0.008927469135802469
4	7.96	0.030848765432098767	0.02036522633744856	0.009117798353909466
4	8.0	0.033739711934156376	0.02118827160493827	0.010810185185185185
4	8.040000000000001	0.034861111111111114	0.021697530864197533	0.011849279835390946
4	8.08	0.04148148148148148	0.024704218106995884	0.01503343621399177
4	8.120000000000001	0.043968621399176955	0.024969135802469136	0.016815843621399176
4	8.16	0.054405864197530865	0.028132716049382715	0.021463477366255142
4	8.2	0.043209876543209874	0.024902263374485596	0.01580761316872428
4	8.24	0.04058384773662552	0.023040123456790122	0.014755658436213992
4	8.28	0.03514917695473251	0.018765432098765432	0.01392746913580247
4	8.32	0.03262602880658436	0.01720164609053498	0.01253858024691358
4	8.36	0.03181069958847737	0.017214506172839508	0.011993312757201646
4	8.4	0.030648148148148147	0.01813528806584362	0.008930041152263375
4	8.44	0.02589506172839506	0.015830761316872426	0.006159979423868313
4	8.48	0.01933641975308642	0.013325617283950618	0.002397119341563786
4	8.52	0.019277263374485598	0.013441358024691359	0.00220679012345679
4	8.56	0.01675925925925926	0.012608024691358025	0.0009233539094650206
4	8.6	0.018063271604938272	0.01366769547325103	0.001242283950617284
4	8.64	0.026517489711934156	0.01649948559670782	0.00529835390946502
4	8.68	0.015393518518518518	0.012355967078189301	0.0008719135802469135
4	8.72	0.012327674897119341	0.00956275720164609	0.0014737654320987653
4	8.76	0.01702932098765432	0.01320216049382716	0.002255658436213992
4	8.8	0.019254115226337448	0.014647633744855967	0.0030375514403292183
4	8.84	0.0259619341563786	0.019110082304526748	0.004284979423868312
4	8.88	0.031116255144032923	0.02126028806584362	0.007026748971193416
4	8.92	0.034771090534979426	0.021872427983539094	0.009616769547325103
4	8.96	0.036401748971193415	0.021473765432098765	0.01184156378600823
4	9.0	0.03755401234567901	0.02178755144032922	0.012592592592592593
4	9.040000000000001	0.04057870370370371	0.024225823045267488	0.012438271604938272
4	9.08	0.03938528806584362	0.022780349794238684	0.012420267489711935
4	9.120000000000001	0.049511316872427984	0.025925925925925925	0.018217592592592594
4	9.16	0.037314814814814815	0.0198559670781893	0.014858539094650207
4	9.200000000000001	0.036175411522633746	0.01877829218106996	0.014881687242798354
4	9.24	0.033883744855967075	0.018680555555555554	0.012734053497942387
4	9.28	0.031638374485596706	0.018474794238683128	0.010419238683127573
4	9.32	0.025789609053497944	0.016867283950617283	0.0058693415637860085
4	9.36	0.024256687242798353	0.016705246913580246	0.004326131687242799
4	9.4	0.02809156378600823	0.01899434156378601	0.004799382716049383
4	9.44	0.02665380658436214	0.020059156378600822	0.0025823045267489714
4	9.48	0.025643004115226336	0.020079732510288065	0.002088477366255144
4	9.52	0.025318930041152262	0.018204732510288067	0.0027674897119341563
4	9.56	0.025599279835390946	0.018055555555555554	0.0034747942386831277
4	9.6	0.030848765432098767	0.016795267489711933	0.007438271604938272
4	9.64	0.020295781893004114	0.012260802469135803	0.0029372427983539095
4	9.68	0.01470164609053498	0.00915380658436214	0.00169238683127572
4	9.72	0.014814814814814815	0.008438786008230453	0.0030401234567901236
4	9.76	0.009840534979423868	0.0062037037037037035	0.0016718106995884773
4	9.8	0.010555555555555556	0.004804526748971193	0.0030324074074074073
4	9.84	0.00871141975308642	0.003675411522633745	0.0020550411522633743
4	9.88	0.008806584362139918	0.005015432098765432	0.0010159465020576131
4	9.92	0.009992283950617284	0.006265432098765432	0.0012525720164609053
4	9.96	0.01205761316872428	0.008443930041152263	0.0014351851851851852
4	10.0	0.01242283950617284	0.010506687242798353	0.0005015432098765432
4	10.040000000000001	0.01022633744855967	0.008919753086419752	0.0003986625514403292
4	10.08	0.02351337448559671	0.013063271604938271	0.0056970164609053495
4	10.120000000000001	0.01386059670781893	0.011574074074074073	0.00036265432098765433
4	10.16	0.014773662551440329	0.011656378600823046	0.000889917695473251
4	10.200000000000001	0.01164866255144033	0.009598765432098765	0.0004398148148148148
4	10.24	0.013852880658436213	0.010979938271604938	0.0010802469135802468
4	10.28	0.015910493827160494	0.01367798353909465	0.0003497942386831276
4	10.32	0.02042695473251029	0.017145061728395063	0.0009053497942386831
4	10.36	0.021316872427983538	0.018204732510288067	0.0004886831275720165
4	10.4	0.02385030864197531	0.019025205761316874	0.0013734567901234568
4	10.44	0.0227391975308642	0.01908179012345679	0.00030606995884773663
4	10.48	0.022502572016460904	0.01882201646090535	0.0004912551440329218
4	10.52	0.021710390946502057	0.018269032921810698	0.00030864197530864197
4	10.56	0.026905864197530865	0.018117283950617284	0.003654835390946502
4	10.6	0.015771604938271604	0.012813786008230453	0.0008076131687242799
4	10.64	0.012896090534979424	0.00982253086419753	0.001661522633744856
4	10.68	0.014194958847736626	0.008978909465020576	0.003572530864197531
4	10.72	0.017906378600823045	0.011478909465020577	0.004943415637860082
4	10.76	0.027849794238683126	0.017073045267489713	0.008438786008230453
4	10.8	0.03295524691358025	0.020488683127572016	0.010411522633744856
4	10.84	0.04135030864197531	0.025097736625514403	0.013819444444444445
4	10.88	0.04217592592592593	0.025694444444444443	0.014107510288065844
4	10.92	0.04380401234567901	0.026324588477366254	0.014372427983539094
4	10.96	0.04888631687242798	0.028994341563786007	0.015324074074074073
4	11.0	0.05408950617283951	0.034094650205761315	0.01403292181069959
4	11.040000000000001	0.07031378600823045	0.04084104938271605	0.018747427983539094
4	11.08	0.05588991769547325	0.036386316872427986	0.010452674897119341
4	11.120000000000001	0.049704218106995886	0.03328189300411523	0.007114197530864197
4	11.16	0.040262345679012344	0.028443930041152265	0.002896090534979424
4	11.200000000000001	0.043405349794238685	0.028366769547325102	0.006026234567901235
4	11.24	0.04381687242798354	0.024416152263374485	0.009876543209876543
4	11.28	0.04372427983539095	0.023603395061728396	0.010396090534979424
4	11.32	0.04127057613168724	0.023312757201646092	0.008804012345679013
4	11.36	0.03876800411522634	0.02344650205761317	0.006455761316872428
4	11.4	0.0345679012345679	0.02213991769547325	0.004647633744855967
4	11.44	0.03087448559670782	0.019501028806584362	0.0040997942386831274
4	11.48	0.025977366255144033	0.01420267489711934	0.005002572016460905
4	11.52	0.0341820987654321	0.015925925925925927	0.008909465020576131
4	11.56	0.021008230452674897	0.011466049382716049	0.0038194444444444443
4	11.6	0.01972993827160494	0.010758744855967077	0.004020061728395061
4	11.64	0.024549897119341565	0.012039609053497942	0.00768261316872428
4	11.68	0.017343106995884774	0.008261316872427983	0.005568415637860083
4	11.72	0.021450617283950618	0.008572530864197531	0.009580761316872428
4	11.76	0.017718621399176956	0.007481995884773662	0.008292181069958847
4	11.8	0.019562757201646092	0.007908950617283951	0.009801954732510288
4	11.84	0.013996913580246913	0.0049845679012345675	0.008099279835390947
4	11.88	0.018472222222222223	0.009560185185185185	0.007932098765432098
4	11.92	0.016278292181069957	0.008824588477366255	0.006553497942386831
4	11.96	0.018968621399176953	0.011265432098765432	0.006576646090534979
4	12.0	0.029269547325102882	0.0159130658436214	0.00945730452674897
4	12.040000000000001	0.022829218106995886	0.012155349794238683	0.008263888888888888
4	12.08	0.02711162551440329	0.012325102880658436	0.012358539094650206
4	12.120000000000001	0.028464506172839507	0.012800925925925926	0.01323045267489712
4	12.16	0.03506172839506173	0.016334876543209878	0.016162551440329218
4	12.200000000000001	0.03525977366255144	0.017790637860082305	0.015169753086419753
4	12.24	0.04149434156378601	0.018665123456790122	0.020534979423868314
4	12.280000000000001	0.039349279835390945	0.01728395061728395	0.019719650205761316
4	12.32	0.040540123456790124	0.01738940329218107	0.02052469135802469
4	12.36	0.03412037037037037	0.01430812757201646	0.017551440329218106
4	12.4	0.03819187242798354	0.016445473251028807	0.018935185185185187
4	12.44	0.03370627572016461	0.014771090534979424	0.016206275720164608
4	12.48	0.04191358024691358	0.017147633744855968	0.01912551440329218
4	12.52	0.02784722222222222	0.011998456790123457	0.012587448559670781
4	12.56	0.028371913580246915	0.013613683127572017	0.011898148148148149
4	12.6	0.027777777777777776	0.015712448559670782	0.009570473251028807
4	12.64	0.02425411522633745	0.015704732510288064	0.006008230452674897
4	12.68	0.019727366255144034	0.015120884773662552	0.002219650205761317
4	12.72	0.0158667695473251	0.013112139917695474	0.000676440329218107
4	12.76	0.014647633744855967	0.010645576131687243	0.0021630658436213993
4	12.8	0.011473765432098765	0.009768518518518518	0.00040123456790123454
4	12.84	0.015853909465020577	0.01249485596707819	0.0017901234567901235
4	12.88	0.014616769547325104	0.012016460905349795	0.0015097736625514404
4	12.92	0.01613940329218107	0.012914094650205762	0.00147119341563786
4	12.96	0.02381687242798354	0.014012345679012345	0.006077674897119341
4	13.0	0.013371913580246914	0.010439814814814815	0.0007407407407407407
4	13.040000000000001	0.012795781893004116	0.009400720164609053	0.0015174897119341563
4	13.08	0.009184670781893004	0.007425411522633745	0.0005015432098765432
4	13.120000000000001	0.009238683127572016	0.006440329218106996	0.0016229423868312758
4	13.16	0.010923353909465021	0.007445987654320987	0.0023791152263374486
4	13.200000000000001	0.02095164609053498	0.01460648148148148	0.004308127572016461
4	13.24	0.023858024691358025	0.017116769547325102	0.004552469135802469
4	13.280000000000001	0.028909465020576133	0.017291666666666667	0.009207818930041153
4	13.32	0.029400720164609054	0.015645576131687242	0.010982510288065843
4	13.36	0.033371913580246916	0.014493312757201646	0.015681584362139917
4	13.4	0.028572530864197532	0.009737654320987655	0.015997942386831276
4	13.44	0.0362962962962963	0.011568930041152264	0.02047067901234568
4	13.48	0.02504372427983539	0.006430041152263375	0.01675925925925926
4	13.52	0.028765432098765434	0.005645576131687243	0.02171296296296296
4	13.56	0.03117283950617284	0.004611625514403292	0.02497685185185185
4	13.6	0.03348765432098765	0.003461934156378601	0.028217592592592593
4	13.64	0.03507716049382716	0.0028215020576131686	0.030208333333333334
4	13.68	0.031993312757201645	0.0010853909465020576	0.02880658436213992
4	13.72	0.03078446502057613	0.0009593621399176954	0.02808641975308642
4	13.76	0.02638374485596708	0.0006301440329218107	0.024647633744855967
4	13.8	0.028125	0.0005272633744855968	0.026556069958847735
4	13.84	0.026916152263374484	0.0004783950617283951	0.025697016460905348
4	13.88	0.0313940329218107	0.0005606995884773662	0.03016460905349794
4	13.92	0.038006687242798355	0.003081275720164609	0.03267746913580247
4	13.96	0.03107767489711934	0.0003189300411522634	0.0304809670781893
4	14.0	0.028382201646090535	0.00023662551440329217	0.027962962962962964
4	14.040000000000001	0.029570473251028805	0.0003935185185185185	0.029045781893004115
4	14.08	0.027939814814814813	0.0006069958847736626	0.02711162551440329
4	14.120000000000001	0.024251543209876544	0.000462962962962963	0.02364454732510288
4	14.16	0.021406893004115225	0.0007587448559670781	0.020357510288065844
4	14.200000000000001	0.01752829218106996	0.00045267489711934157	0.016784979423868314
4	14.24	0.022088477366255143	0.0012654320987654322	0.02044753086419753
4	14.280000000000001	0.022685185185185187	0.0010390946502057614	0.02136059670781893
4	14.32	0.030131172839506174	0.0023148148148148147	0.027319958847736626
4	14.36	0.03152006172839506	0.002191358024691358	0.028878600823045268
4	14.4	0.040529835390946505	0.005465534979423869	0.03211934156378601
4	14.44	0.027497427983539095	0.0010828189300411523	0.025925925925925925
4	14.48	0.027168209876543208	0.0018492798353909464	0.02452932098765432
4	14.52	0.02258744855967078	0.0011934156378600822	0.02102880658436214
4	14.56	0.0251929012345679	0.0021502057613168725	0.022404835390946502
4	14.6	0.024670781893004114	0.0015123456790123457	0.02274948559670782
4	14.64	0.022368827160493827	0.0019958847736625514	0.02
4	14.68	0.021175411522633743	0.002013888888888889	0.018659979423868312
4	14.72	0.025205761316872428	0.002448559670781893	0.022376543209876542
4	14.76	0.02256172839506173	0.002258230452674897	0.019884259259259258
4	14.8	0.015545267489711934	0.0022376543209876544	0.012957818930041153
4	14.84	0.015108024691358024	0.002307098765432099	0.012286522633744856
4	14.88	0.022209362139917695	0.0045473251028806585	0.015056584362139918
4	14.92	0.016226851851851853	0.0016512345679012346	0.014007201646090536
4	14.96	0.013675411522633745	0.002412551440329218	0.010869341563786009
4	15.0	0.010825617283950617	0.0026337448559670784	0.0077314814814814815
4	15.040000000000001	0.009277263374485596	0.002080761316872428	0.006929012345679012
4	15.08	0.010426954732510287	0.002322530864197531	0.007456275720164609
4	15.120000000000001	0.01032150205761317	0.0027597736625514404	0.007044753086419753
4	15.16	0.012199074074074074	0.0021527777777777778	0.009637345679012345
4	15.200000000000001	0.014328703703703703	0.002839506172839506	0.010925925925925926
4	15.24	0.009387860082304527	0.0019058641975308642	0.006988168724279835
4	15.280000000000001	0.008477366255144033	0.002968106995884774	0.004848251028806584
4	15.32	0.00580761316872428	0.002147633744855967	0.0029475308641975307
4	15.36	0.01705761316872428	0.005941358024691358	0.007829218106995885
4	15.4	0.00489454732510288	0.0023405349794238684	0.001427469135802469
4	15.44	0.007530864197530864	0.0029295267489711932	0.003374485596707819
4	15.48	0.007070473251028807	0.0023996913580246913	0.0036574074074074074
4	15.52	0.006965020576131687	0.0032175925925925926	0.0027391975308641977
4	15.56	0.0101929012345679	0.002602880658436214	0.006723251028806584
4	15.6	0.009670781893004115	0.003222736625514403	0.0055709876543209875
4	15.64	0.00948045267489712	0.0026183127572016462	0.0061574074074074074
4	15.68	0.012862654320987654	0.0033924897119341564	0.008811728395061728
4	15.72	0.01326388888888889	0.0029063786008230452	0.009575617283950618
4	15.76	0.010923353909465021	0.00238940329218107	0.007644032921810699
4	15.8	0.010877057613168725	0.003410493827160494	0.006069958847736625
4	15.84	0.019488168724279834	0.004974279835390946	0.010941358024691358
4	15.88	0.010715020576131688	0.0031430041152263376	0.0055709876543209875
4	15.92	0.010087448559670783	0.0020627572016460906	0.0065715020576131685
4	15.96	0.011818415637860083	0.003006687242798354	0.007366255144032921
4	16.0	0.008762860082304527	0.00113940329218107	0.006512345679012346
4	16.04	0.0073173868312757205	0.00209619341563786	0.004382716049382716
4	16.080000000000002	0.005272633744855967	0.0007175925925925926	0.004164094650205761
4	16.12	0.0049382716049382715	0.0017489711934156379	0.0027623456790123457
4	16.16	0.00532664609053498	0.002713477366255144	0.002420267489711934
4	16.2	0.0046270576131687245	0.002690329218106996	0.0017026748971193416
4	16.240000000000002	0.005442386831275721	0.0026080246913580247	0.002646604938271605
4	16.28	0.0033564814814814816	0.0018132716049382715	0.0013348765432098766
4	16.32	0.015216049382716049	0.004601337448559671	0.007919238683127572
4	16.36	0.0018698559670781894	0.00039609053497942386	0.0008153292181069958
4	16.4	0.0018415637860082303	0.00046810699588477366	0.0007818930041152264
4	16.44	0.0012911522633744857	0.00013631687242798355	0.0007921810699588477
4	16.48	0.0026723251028806586	0.00045267489711934157	0.001838991769547325
4	16.52	0.0034156378600823044	0.0005761316872427984	0.002219650205761317
4	16.56	0.004539609053497942	0.0010493827160493827	0.002242798353909465
4	16.6	0.006116255144032922	0.0013503086419753086	0.0031018518518518517
4	16.64	0.0037705761316872426	0.0012294238683127573	0.0009002057613168725
4	16.68	0.0033719135802469137	0.0011188271604938272	0.000573559670781893
4	16.72	0.0020601851851851853	0.0005684156378600823	0.000360082304526749
4	16.76	0.0017515432098765432	0.0005941358024691358	0.00030606995884773663
4	16.8	0.011674382716049383	0.0032510288065843622	0.0053395061728395065
4	16.84	0.0018698559670781894	0.0002957818930041152	0.0007510288065843622
4	16.88	0.003168724279835391	0.00030864197530864197	0.00205761316872428
4	16.92	0.0019573045267489713	0.0004475308641975309	0.0012525720164609053
4	16.96	0.0015457818930041153	0.00015432098765432098	0.0010365226337448559
4	17.0	0.002013888888888889	0.0006301440329218107	0.001257716049382716
4	17.04	0.0015972222222222223	0.00011831275720164609	0.0012551440329218106
4	17.080000000000002	0.004436728395061728	0.00040123456790123454	0.0038477366255144033
4	17.12	0.0010185185185185184	9.516460905349794e-05	0.0007947530864197531
4	17.16	0.0033256172839506173	0.0003935185185185185	0.0027443415637860083
4	17.2	0.0007484567901234568	0.00019804526748971193	0.0004886831275720165
4	17.240000000000002	0.001257716049382716	0.00021862139917695473	0.0008667695473251029
4	17.28	0.010936213991769547	0.0030375514403292183	0.0052597736625514405
4	17.32	0.0006815843621399177	0.0001646090534979424	0.00025977366255144034
4	17.36	0.002705761316872428	0.001455761316872428	0.0010108024691358026
4	17.400000000000002	0.0035853909465020577	0.002875514403292181	0.0005246913580246914
4	17.44	0.005825617283950617	0.0052031893004115225	0.00034722222222222224
4	17.48	0.006311728395061728	0.0057073045267489715	0.00037294238683127575
4	17.52	0.007304526748971194	0.006044238683127572	0.0007716049382716049
4	17.56	0.005434670781893004	0.00481738683127572	0.00011831275720164609
4	17.6	0.007587448559670782	0.0061059670781893	0.0007381687242798354
4	17.64	0.006658950617283951	0.005694444444444445	0.00044238683127572015
4	17.68	0.0074794238683127574	0.006208847736625514	0.0003832304526748971
4	17.72	0.007358539094650206	0.0063065843621399175	0.00025205761316872427
4	17.76	0.019426440329218107	0.009958847736625514	0.005303497942386832
4	17.8	0.0066975308641975305	0.0055015432098765435	0.00016975308641975308
4	17.84	0.006553497942386831	0.005722736625514403	0.0001080246913580247
4	17.88	0.005354938271604938	0.004472736625514403	0.00037294238683127575
4	17.92	0.004498456790123457	0.003996913580246913	0.00019032921810699588
4	17.96	0.004768518518518518	0.0036188271604938272	0.0007767489711934157
4	18.0	0.0025051440329218106	0.0020241769547325104	7.716049382716049e-05
4	18.04	0.004117798353909465	0.0033667695473251027	0.00018518518518518518
4	18.080000000000002	0.0024897119341563785	0.0022505144032921812	3.08641975308642e-05
4	18.12	0.0027957818930041153	0.002227366255144033	0.0001080246913580247
4	18.16	0.0015997942386831276	0.0012988683127572015	6.687242798353909e-05
4	18.2	0.002132201646090535	0.0013194444444444445	0.0003986625514403292
4	18.240000000000002	0.010627572016460906	0.0050874485596707816	0.003248456790123457
4	18.28	0.001787551440329218	0.0012242798353909465	0.00011059670781893004
4	18.32	0.0027109053497942387	0.0023045267489711935	0.00011316872427983539
4	18.36	0.0024151234567901234	0.0021373456790123456	0.00010545267489711934
4	18.400000000000002	0.0033950617283950617	0.002623456790123457	0.0006455761316872428
4	18.44	0.0028729423868312756	0.0025437242798353908	9.77366255144033e-05
4	18.48	0.00426440329218107	0.00363940329218107	0.00045267489711934157
4	18.52	0.002844650205761317	0.0026363168724279837	8.23045267489712e-05
4	18.56	0.004976851851851852	0.004197530864197531	0.0005555555555555556
4	18.6	0.005264917695473251	0.004429012345679013	0.000668724279835391
4	18.64	0.007790637860082304	0.00720164609053498	0.00031635802469135804
4	18.68	0.005887345679012346	0.005419238683127572	0.00011831275720164609
4	18.72	0.017088477366255145	0.009868827160493827	0.004416152263374486
4	18.76	0.008070987654320988	0.007193930041152263	0.0001954732510288066
4	18.8	0.0063400205761316875	0.005542695473251029	0.00020061728395061727
4	18.84	0.006116255144032922	0.0052031893004115225	0.00030606995884773663
4	18.88	0.004861111111111111	0.004426440329218107	0.00016718106995884774
4	18.92	0.006499485596707819	0.005483539094650206	0.0006661522633744856
4	18.96	0.0033924897119341564	0.0028703703703703703	0.00016975308641975308
4	19.0	0.00330761316872428	0.0023662551440329217	0.0005915637860082304
4	19.04	0.0032253086419753085	0.0026954732510288066	0.00029063786008230453
4	19.080000000000002	0.004151234567901235	0.003094135802469136	0.0007818930041152264
4	19.12	0.0018544238683127572	0.001574074074074074	8.74485596707819e-05
4	19.16	0.0026594650205761317	0.0020318930041152263	0.00022119341563786008
4	19.2	0.00885030864197531	0.0033770576131687243	0.0033667695473251027
4	19.240000000000002	0.0014326131687242799	0.0008770576131687243	0.00015432098765432098
4	19.28	0.0017618312757201645	0.001286008230452675	0.0001286008230452675
4	19.32	0.0020730452674897117	0.0014531893004115226	0.00027520576131687244
4	19.36	0.002780349794238683	0.0022993827160493825	0.0002109053497942387
4	19.400000000000002	0.0009593621399176954	0.0006455761316872428	7.973251028806585e-05
4	19.44	0.0012088477366255144	0.0008359053497942387	0.0001748971193415638
4	19.48	0.0007587448559670781	0.0003780864197530864	0.0002803497942386831
4	19.52	0.0019958847736625514	0.0013323045267489711	0.000558127572016461
4	19.56	0.0019084362139917695	0.0017181069958847736	0.00016718106995884774
4	19.6	0.003310185185185185	0.0029295267489711932	0.00024176954732510288
4	19.64	0.004002057613168724	0.00375	0.0001748971193415638
4	19.68	0.012816358024691358	0.00716820987654321	0.0033796296296296296
4	19.72	0.0031661522633744856	0.0027083333333333334	0.0001286008230452675
4	19.76	0.003572530864197531	0.0031661522633744856	0.0001080246913580247
4	19.8	0.0033410493827160494	0.0030246913580246914	5.6584362139917696e-05
4	19.84	0.0034979423868312758	0.0031275720164609055	4.886831275720165e-05
4	19.88	0.0037911522633744857	0.0035185185185185185	5.6584362139917696e-05
4	19.92	0.003500514403292181	0.00338477366255144	3.08641975308642e-05
4	19.96	0.00419238683127572	0.003927469135802469	5.1440329218106995e-05
4	20.0	0.004020061728395061	0.003935185185185185	1.800411522633745e-05
4	20.04	0.0038940329218106998	0.003472222222222222	0.00013631687242798355
4	20.080000000000002	0.0034002057613168723	0.0031944444444444446	7.716049382716049e-05
4	20.12	0.003068415637860082	0.0026337448559670784	0.0003034979423868313
4	20.16	0.0091820987654321	0.004020061728395061	0.003070987654320988
4	20.2	0.0008744855967078189	0.0002957818930041152	0.00011059670781893004
4	20.240000000000002	0.0011213991769547325	0.000625	9.259259259259259e-05
4	20.28	0.002052469135802469	0.0015277777777777779	0.00017232510288065845
4	20.32	0.0017849794238683128	0.0014146090534979425	0.00011316872427983539
4	20.36	0.0017952674897119341	0.0013477366255144033	0.00027520576131687244
4	20.400000000000002	0.0018441358024691358	0.000676440329218107	0.0010468106995884774
4	20.44	0.002829218106995885	0.0003935185185185185	0.0023199588477366257
4	20.48	0.013706275720164609	0.0005324074074074074	0.013099279835390946
4	20.52	0.028153292181069958	0.0008076131687242799	0.02729423868312757
4	20.56	0.04167438271604938	0.00047325102880658434	0.04111111111111111
4	20.6	0.04308641975308642	0.0003266460905349794	0.04267232510288066
4	20.64	0.050342078189300414	0.003492798353909465	0.04421810699588477
4	20.68	0.04777520576131687	0.00038065843621399177	0.045992798353909466
4	20.72	0.05304012345679012	0.00020318930041152264	0.050486111111111114
4	20.76	0.04917438271604938	0.0003446502057613169	0.045722736625514404
4	20.8	0.04399948559670782	0.0008770576131687243	0.0394701646090535
4	20.84	0.03545267489711934	0.0012345679012345679	0.031095679012345678
4	20.88	0.02941358024691358	0.0011805555555555556	0.025964506172839505
4	20.92	0.024915123456790124	0.0010185185185185184	0.022175925925925925
4	20.96	0.020982510288065845	0.0007896090534979424	0.01853909465020576
4	21.0	0.02124485596707819	0.0009156378600823045	0.01875
4	21.04	0.020997942386831277	0.0008359053497942387	0.019449588477366254
4	21.080000000000002	0.021756687242798355	0.0026723251028806586	0.01863425925925926
4	21.12	0.029861111111111113	0.005943930041152263	0.02095164609053498
4	21.16	0.021676954732510287	0.00283179012345679	0.018117283950617284
4	21.2	0.019542181069958846	0.002258230452674897	0.01664866255144033
4	21.240000000000002	0.02378343621399177	0.002757201646090535	0.02040380658436214
4	21.28	0.02397119341563786	0.00227880658436214	0.021031378600823044
4	21.32	0.026347736625514404	0.0024176954732510287	0.023595679012345678
4	21.36	0.02801440329218107	0.0035262345679012348	0.023703703703703703
4	21.400000000000002	0.02543724279835391	0.0028575102880658435	0.022271090534979422
4	21.44	0.025516975308641974	0.003729423868312757	0.02143775720164609
4	21.48	0.023384773662551442	0.004416152263374486	0.018171296296296297
4	21.52	0.022402263374485597	0.004045781893004115	0.017155349794238682
4	21.56	0.016815843621399176	0.0011342592592592593	0.014398148148148148
4	21.6	0.02774434156378601	0.004930555555555555	0.0191332304526749
4	21.64	0.015848765432098764	0.0007844650205761317	0.013793724279835391
4	21.68	0.016342592592592593	0.001720679012345679	0.012957818930041153
4	21.72	0.014868827160493828	0.002662037037037037	0.010828189300411522
4	21.76	0.016612654320987654	0.004194958847736625	0.01069701646090535
4	21.8	0.015537551440329218	0.002595164609053498	0.011545781893004115
4	21.84	0.01741255144032922	0.004169238683127572	0.011589506172839506
4	21.88	0.018366769547325103	0.004601337448559671	0.012703189300411522
4	21.92	0.02188528806584362	0.006368312757201646	0.014909979423868312
4	21.96	0.023780864197530865	0.007294238683127572	0.015699588477366255
4	22.0	0.02040380658436214	0.007566872427983539	0.011715534979423868
4	22.04	0.016121399176954734	0.007952674897119342	0.00713477366255144
4	22.080000000000002	0.02080246913580247	0.010131172839506174	0.007178497942386832
4	22.12	0.012574588477366255	0.0077314814814814815	0.003523662551440329
4	22.16	0.009688786008230452	0.006291152263374486	0.0028266460905349796
4	22.2	0.010473251028806585	0.006376028806584362	0.003081275720164609
4	22.240000000000002	0.005529835390946502	0.0032921810699588477	0.0014429012345679012
4	22.28	0.007785493827160494	0.005648148148148148	0.0009542181069958848
4	22.32	0.0059387860082304525	0.004470164609053498	0.0005658436213991769
4	22.36	0.00819701646090535	0.006427469135802469	0.0008256172839506173
4	22.400000000000002	0.009632201646090535	0.006833847736625515	0.0016846707818930042
4	22.44	0.010051440329218108	0.0069624485596707815	0.0021116255144032923
4	22.48	0.012631172839506172	0.009248971193415638	0.0019753086419753087
4	22.52	0.008852880658436214	0.0070524691358024695	0.0006430041152263374
4	22.56	0.019261831275720166	0.008768004115226338	0.006929012345679012
4	22.6	0.008004115226337448	0.005126028806584362	0.0016255144032921811
4	22.64	0.00808641975308642	0.003654835390946502	0.003729423868312757
4	22.68	0.00565843621399177	0.002890946502057613	0.002065329218106996
4	22.72	0.009045781893004114	0.004449588477366255	0.00352880658436214
4	22.76	0.005632716049382716	0.0032896090534979424	0.0016049382716049382
4	22.8	0.00875	0.004539609053497942	0.003436213991769547
4	22.84	0.0073868312757201645	0.0032896090534979424	0.003513374485596708
4	22.88	0.013078703703703703	0.005051440329218107	0.006751543209876543
4	22.92	0.013184156378600823	0.005805041152263374	0.006257716049382716
4	22.96	0.011918724279835391	0.0063940329218107	0.004539609053497942
4	23.0	0.01169753086419753	0.0071579218106995884	0.0032613168724279834
4	23.04	0.02393261316872428	0.010133744855967079	0.0102880658436214
4	23.080000000000002	0.01747170781893004	0.008194444444444445	0.0077546296296296295
4	23.12	0.018449074074074073	0.0070524691358024695	0.010136316872427983
4	23.16	0.019079218106995886	0.007083333333333333	0.010938786008230453
4	23.2	0.016075102880658436	0.0065483539094650205	0.008618827160493827
4	23.240000000000002	0.013670267489711934	0.006414609053497942	0.006337448559670782
4	23.28	0.01404320987654321	0.007026748971193416	0.006113683127572016
4	23.32	0.01481738683127572	0.007564300411522634	0.006023662551440329
4	23.36	0.01323559670781893	0.0073302469135802465	0.004678497942386831
4	23.400000000000002	0.01504372427983539	0.008428497942386832	0.005360082304526749
4	23.44	0.015465534979423868	0.008580246913580248	0.005581275720164609
4	23.48	0.01594650205761317	0.01061985596707819	0.0037731481481481483
4	23.52	0.02662037037037037	0.012394547325102881	0.009652777777777777
4	23.56	0.010069444444444445	0.00646604938271605	0.0020781893004115227
4	23.6	0.014624485596707818	0.00775977366255144	0.0055246913580246915
4	23.64	0.013459362139917696	0.007211934156378601	0.005288065843621399
4	23.68	0.01147119341563786	0.007368827160493827	0.003310185185185185
4	23.72	0.014588477366255143	0.005967078189300412	0.008155864197530864
4	23.76	0.01582818930041152	0.005169753086419753	0.01026491769547325
4	23.8	0.018641975308641975	0.005943930041152263	0.012273662551440329
4	23.84	0.0257201646090535	0.009022633744855967	0.01595679012345679
4	23.88	0.0258179012345679	0.010354938271604937	0.014565329218106996
4	23.92	0.026378600823045266	0.010943930041152263	0.014411008230452675
4	23.96	0.023333333333333334	0.009277263374485596	0.01273148148148148
4	24.0	0.03010030864197531	0.010295781893004115	0.015270061728395061
4	24.04	0.01751800411522634	0.005625	0.009992283950617284
4	24.080000000000002	0.01883744855967078	0.005560699588477366	0.01140432098765432
4	24.12	0.02287551440329218	0.006273148148148148	0.014796810699588478
4	24.16	0.02351337448559671	0.006154835390946502	0.015465534979423868
4	24.2	0.028117283950617283	0.007659465020576132	0.018341049382716048
4	24.240000000000002	0.02319187242798354	0.006273148148148148	0.015128600823045268
4	24.28	0.02341820987654321	0.006826131687242798	0.01474537037037037
4	24.32	0.01825874485596708	0.005118312757201646	0.0117309670781893
4	24.36	0.016939300411522633	0.004969135802469136	0.010540123456790123
4	24.400000000000002	0.012662037037037038	0.003492798353909465	0.008438786008230453
4	24.44	0.015748456790123457	0.0036728395061728395	0.011226851851851852
4	24.48	0.02877314814814815	0.00639917695473251	0.018163580246913582
4	24.52	0.02137088477366255	0.0039840534979423865	0.014555041152263375
4	24.560000000000002	0.02368827160493827	0.004948559670781893	0.015699588477366255
4	24.6	0.030699588477366254	0.006838991769547325	0.020311213991769547
4	24.64	0.03524434156378601	0.009840534979423868	0.022358539094650205
4	24.68	0.032337962962962964	0.010357510288065844	0.01967849794238683
4	24.72	0.03679012345679012	0.012888374485596708	0.022011316872427984
4	24.76	0.04320730452674897	0.014858539094650207	0.026157407407407407
4	24.8	0.04893775720164609	0.016766975308641976	0.029858539094650204
4	24.84	0.04523662551440329	0.015792181069958847	0.02718364197530864
4	24.88	0.04289351851851852	0.013827160493827161	0.027016460905349794
4	24.92	0.040329218106995884	0.014873971193415637	0.023590534979423868
4	24.96	0.04902777777777778	0.017842078189300413	0.02710133744855967
4	25.0	0.03818158436213992	0.013832304526748971	0.022590020576131686
4	25.04	0.03732767489711934	0.01245627572016461	0.02298611111111111
4	25.080000000000002	0.03858796296296296	0.014758230452674896	0.022055041152263373
4	25.12	0.03518775720164609	0.014722222222222222	0.018930041152263374
4	25.16	0.03864454732510288	0.017584876543209876	0.019282407407407408
4	25.2	0.0377880658436214	0.017849794238683128	0.017960390946502057
4	25.240000000000002	0.0417798353909465	0.019981995884773663	0.019521604938271604
4	25.28	0.039002057613168724	0.01878858024691358	0.01815329218106996
4	25.32	0.04174639917695473	0.01984053497942387	0.01968364197530864
4	25.36	0.03700360082304527	0.017608024691358026	0.017353395061728394
4	25.400000000000002	0.03805298353909465	0.0175	0.018531378600823045
4	25.44	0.04218364197530864	0.018665123456790122	0.019421296296296298
4	25.48	0.03263117283950617	0.016376028806584363	0.014058641975308641
4	25.52	0.029341563786008232	0.014902263374485596	0.01246656378600823
4	25.560000000000002	0.025282921810699587	0.014135802469135803	0.009506172839506173
4	25.6	0.021041666666666667	0.012193930041152263	0.007608024691358024
4	25.64	0.018024691358024692	0.010496399176954732	0.006177983539094651
4	25.68	0.01808127572016461	0.011705246913580247	0.005090020576131687
4	25.72	0.014657921810699588	0.011298868312757202	0.0021656378600823046
4	25.76	0.01598508230452675	0.012718621399176955	0.0018930041152263374
4	25.8	0.014290123456790123	0.010594135802469136	0.002600308641975309
4	25.84	0.017991255144032922	0.009421296296296296	0.007633744855967078
4	25.88	0.02300925925925926	0.00907664609053498	0.012728909465020576
4	25.92	0.04149948559670782	0.01618827160493827	0.021445473251028805
4	25.96	0.04016203703703704	0.01705761316872428	0.021152263374485596
4	26.0	0.045020576131687244	0.02065843621399177	0.02190329218106996
4	26.04	0.04766203703703704	0.021766975308641974	0.023405349794238684
4	26.080000000000002	0.05095164609053498	0.020915637860082305	0.027492283950617286
4	26.12	0.05704475308641975	0.02049125514403292	0.03386059670781893
4	26.16	0.05690586419753087	0.016494341563786007	0.0382664609053498
4	26.2	0.058459362139917696	0.013775720164609054	0.04281121399176955
4	26.240000000000002	0.05660751028806584	0.011054526748971193	0.043400205761316875
4	26.28	0.057633744855967076	0.009521604938271606	0.0448559670781893
4	26.32	0.05688528806584362	0.006147119341563786	0.047314814814814816
4	26.36	0.05842849794238683	0.004804526748971193	0.050480967078189304
4	26.400000000000002	0.06342849794238684	0.006736111111111111	0.05247942386831276
4	26.44	0.05094907407407408	0.0028369341563786008	0.047391975308641976
4	26.48	0.04554783950617284	0.0015457818930041153	0.043395061728395065
4	26.52	0.04553755144032922	0.0030992798353909464	0.042083333333333334
4	26.560000000000002	0.04154320987654321	0.003963477366255144	0.037083333333333336
4	26.6	0.035223765432098764	0.005285493827160494	0.02940843621399177
4	26.64	0.035630144032921814	0.006795267489711934	0.028323045267489712
4	26.68	0.02938528806584362	0.006059670781893004	0.022834362139917696
4	26.72	0.03256430041152263	0.006929012345679012	0.025257201646090535
4	26.76	0.028811728395061728	0.005563271604938271	0.022834362139917696
4	26.8	0.031018518518518518	0.006121399176954733	0.024488168724279835
4	26.84	0.030321502057613168	0.006208847736625514	0.023731995884773663
4	26.88	0.04036008230452675	0.010007716049382716	0.027291666666666665
4	26.92	0.025699588477366257	0.006383744855967078	0.01871141975308642
4	26.96	0.025372942386831274	0.006625514403292181	0.017939814814814815
4	27.0	0.02652006172839506	0.006121399176954733	0.019549897119341565
4	27.04	0.03118312757201646	0.0063297325102880655	0.023742283950617282
4	27.080000000000002	0.03502572016460905	0.006460905349794239	0.02721707818930041
4	27.12	0.03910751028806585	0.0066975308641975305	0.031049382716049383
4	27.16	0.04303240740740741	0.007718621399176955	0.03321502057613169
4	27.2	0.03924125514403292	0.0065946502057613165	0.030799897119341564
4	27.240000000000002	0.04356224279835391	0.006980452674897119	0.03382973251028806
4	27.28	0.041496913580246916	0.006324588477366255	0.03208847736625514
4	27.32	0.0430298353909465	0.0076054526748971195	0.03084104938271605
4	27.36	0.04941100823045268	0.010151748971193416	0.03175411522633745
4	27.400000000000002	0.042916666666666665	0.009331275720164608	0.027481995884773663
4	27.44	0.03900977366255144	0.009233539094650205	0.023667695473251028
4	27.48	0.03736111111111111	0.009827674897119342	0.021774691358024692
4	27.52	0.03274434156378601	0.009650205761316873	0.017890946502057612
4	27.560000000000002	0.031082818930041153	0.010568415637860082	0.015352366255144034
4	27.6	0.026069958847736625	0.011085390946502058	0.00945730452674897
4	27.64	0.02459104938271605	0.013083847736625515	0.00551440329218107
4	27.68	0.023996913580246915	0.013073559670781894	0.004974279835390946
4	27.72	0.022039609053497944	0.0129809670781893	0.002854938271604938
4	27.76	0.023184156378600822	0.013564814814814814	0.0028652263374485598
4	27.8	0.02185185185185185	0.013320473251028806	0.0019212962962962964
4	27.84	0.03312242798353909	0.01650462962962963	0.007060185185185185
4	27.88	0.024783950617283952	0.015416666666666667	0.0024151234567901234
4	27.92	0.024122942386831277	0.016334876543209878	0.001103395061728395
4	27.96	0.023194444444444445	0.01572530864197531	0.0012911522633744857
4	28.0	0.02198559670781893	0.015200617283950618	0.0008384773662551441
4	28.04	0.021185699588477366	0.015264917695473251	0.0005375514403292181
4	28.080000000000002	0.022150205761316873	0.016929012345679013	0.0004218106995884774
4	28.12	0.021103395061728394	0.01667695473251029	0.0004938271604938272
4	28.16	0.020961934156378603	0.017165637860082305	0.0008127572016460906
4	28.2	0.023029835390946503	0.018199588477366257	0.0011651234567901234
4	28.240000000000002	0.021736111111111112	0.017343106995884774	0.0009593621399176954
4	28.28	0.021316872427983538	0.01737139917695473	0.001072530864197531
4	28.32	0.026170267489711935	0.01611882716049383	0.005046296296296296
4	28.36	0.017253086419753087	0.013433641975308643	0.000367798353909465
4	28.400000000000002	0.014228395061728395	0.010601851851851852	0.0003446502057613169
4	28.44	0.013688271604938271	0.00963477366255144	0.00045781893004115225
4	28.48	0.012073045267489712	0.008099279835390947	0.0007227366255144033
4	28.52	0.010609567901234568	0.007183641975308642	0.0004783950617283951
4	28.560000000000002	0.008400205761316873	0.005473251028806584	0.000529835390946502
4	28.6	0.007497427983539095	0.005516975308641975	0.0004398148148148148
4	28.64	0.007726337448559671	0.005913065843621399	0.0007973251028806584
4	28.68	0.008713991769547326	0.007381687242798354	0.0005324074074074074
4	28.72	0.010095164609053497	0.008209876543209876	0.0012885802469135802
4	28.76	0.009771090534979423	0.009200102880658437	0.00024434156378600825
4	28.8	0.0213451646090535	0.014107510288065844	0.004390432098765432
4	28.84	0.0137011316872428	0.012916666666666667	0.00039609053497942386
4	28.88	0.016561213991769547	0.01566872427983539	0.0005349794238683127
4	28.92	0.017520576131687244	0.015511831275720164	0.0015612139917695472
4	28.96	0.018405349794238683	0.016916152263374486	0.0005761316872427984
4	29.0	0.017695473251028805	0.01653292181069959	0.00015174897119341564
4	29.04	0.019146090534979423	0.01748456790123457	7.716049382716049e-05
4	29.080000000000002	0.01892746913580247	0.01639917695473251	0.0008950617283950618
4	29.12	0.01958590534979424	0.01679269547325103	0.0008693415637860083
4	29.16	0.0181738683127572	0.015203189300411523	0.0011831275720164609
4	29.2	0.022271090534979422	0.014243827160493827	0.006167695473251029
4	29.240000000000002	0.025236625514403293	0.012430555555555556	0.011031378600823045
4	29.28	0.03733281893004115	0.013559670781893005	0.019593621399176954
4	29.32	0.034099794238683125	0.00978909465020576	0.022775205761316874
4	29.36	0.03420781893004115	0.008243312757201646	0.02508744855967078
4	29.400000000000002	0.03596450617283951	0.007896090534979423	0.027281378600823046
4	29.44	0.034369855967078186	0.007294238683127572	0.026525205761316874
4	29.48	0.03653292181069959	0.006345164609053498	0.029570473251028805
4	29.52	0.03174382716049383	0.005591563786008231	0.02560956790123457
4	29.560000000000002	0.03195987654320988	0.005470679012345679	0.02587962962962963
4	29.6	0.02901491769547325	0.005367798353909465	0.023387345679012347
4	29.64	0.028289609053497942	0.005020576131687242	0.022919238683127573
4	29.68	0.024493312757201645	0.005090020576131687	0.019143518518518518
4	29.72	0.01979423868312757	0.004074074074074074	0.01555298353909465
4	29.76	0.028521090534979424	0.007258230452674897	0.018629115226337447
4	29.8	0.01599537037037037	0.002736625514403292	0.0128369341563786
4	29.84	0.015537551440329218	0.0022685185185185187	0.012890946502057613
4	29.88	0.01165380658436214	0.0017181069958847736	0.009696502057613169
4	29.92	0.011746399176954733	0.0022762345679012345	0.009259259259259259
4	29.96	0.008479938271604938	0.0018955761316872429	0.006476337448559671
4	30.0	0.01018775720164609	0.0025025720164609053	0.00761059670781893
4	30.04	0.007440843621399177	0.0016229423868312758	0.005748456790123457
4	30.080000000000002	0.007919238683127572	0.0016846707818930042	0.006177983539094651
4	30.12	0.005074588477366256	0.001116255144032922	0.003906893004115226
4	30.16	0.006224279835390947	0.0018930041152263374	0.004261831275720164
4	30.2	0.0037731481481481483	0.001044238683127572	0.0026671810699588475
4	30.240000000000002	0.018096707818930042	0.005	0.010167181069958849
4	30.28	0.007337962962962963	0.0008256172839506173	0.006270576131687243
4	30.32	0.015509259259259259	0.0011805555555555556	0.014122942386831277
4	30.36	0.0189429012345679	0.0006147119341563787	0.018112139917695474
4	30.400000000000002	0.016481481481481482	0.00017746913580246913	0.016268004115226338
4	30.44	0.01809156378600823	0.0017746913580246914	0.016208847736625516
4	30.48	0.022991255144032923	0.0016306584362139917	0.021237139917695474
4	30.52	0.028996913580246912	0.00283179012345679	0.026077674897119343
4	30.560000000000002	0.029274691358024692	0.0016126543209876542	0.027620884773662552
4	30.6	0.026810699588477368	0.0016795267489711934	0.0249048353909465
4	30.64	0.019426440329218107	0.00011059670781893004	0.019212962962962963
4	30.68	0.014122942386831277	0.0007150205761316872	0.013269032921810699
4	30.72	0.02194187242798354	0.004822530864197531	0.014853395061728395
4	30.76	0.011867283950617284	0.0027957818930041153	0.00867798353909465
4	30.8	0.012114197530864198	0.005421810699588477	0.006309156378600823
4	30.84	0.01021604938271605	0.007322530864197531	0.0023945473251028807
4	30.88	0.01647119341563786	0.011203703703703704	0.0042361111111111115
4	30.92	0.018407921810699588	0.012001028806584362	0.005169753086419753
4	30.96	0.028554526748971194	0.014071502057613169	0.013032407407407407
4	31.0	0.03285493827160494	0.01462962962962963	0.017083333333333332
4	31.04	0.04007716049382716	0.01600565843621399	0.022919238683127573
4	31.080000000000002	0.044050925925925924	0.015758744855967077	0.027631172839506172
4	31.12	0.04916409465020576	0.016944444444444446	0.031368312757201644
4	31.16	0.044891975308641974	0.01594135802469136	0.028572530864197532
4	31.2	0.0556738683127572	0.019356995884773662	0.032476851851851854
4	31.240000000000002	0.04103909465020576	0.01501028806584362	0.025200617283950618
4	31.28	0.03691358024691358	0.015910493827160494	0.020506687242798353
4	31.32	0.037512860082304526	0.018294753086419754	0.01827417695473251
4	31.36	0.03551697530864197	0.018485082304526747	0.01597222222222222
4	31.400000000000002	0.032055041152263375	0.01895576131687243	0.011867283950617284
4	31.44	0.026682098765432097	0.01705761316872428	0.008299897119341563
4	31.48	0.02628343621399177	0.01579732510288066	0.008670267489711935
4	31.52	0.022847222222222224	0.014465020576131688	0.0067078189300411525
4	31.560000000000002	0.02036522633744856	0.013469650205761317	0.005277777777777778
4	31.6	0.015321502057613168	0.010763888888888889	0.0030478395061728394
4	31.64	0.014660493827160493	0.009351851851851853	0.0038580246913580245
4	31.68	0.02074074074074074	0.009130658436213992	0.008467078189300412
4	31.720000000000002	0.01615740740740741	0.006185699588477366	0.008518518518518519
4	31.76	0.023317901234567902	0.004953703703703704	0.01741769547325103
4	31.8	0.03069701646090535	0.004058641975308642	0.02573559670781893
4	31.84	0.03636059670781893	0.003006687242798354	0.03284722222222222
4	31.88	0.03904578189300412	0.0026337448559670784	0.03594135802469136
4	31.92	0.0401440329218107	0.0032510288065843622	0.03643261316872428
4	31.96	0.04023662551440329	0.004804526748971193	0.03499485596707819
4	32.0	0.041087962962962965	0.007415123456790123	0.033186728395061725
4	32.04	0.03581275720164609	0.00926440329218107	0.026152263374485597
4	32.08	0.034454732510288064	0.012121913580246913	0.021905864197530864
4	32.12	0.02907150205761317	0.013713991769547325	0.015012860082304527
4	32.160000000000004	0.03411008230452675	0.018289609053497944	0.01323559670781893
4	32.2	0.02297582304526749	0.017021604938271605	0.005270061728395062
4	32.24	0.023852880658436215	0.01864454732510288	0.0037628600823045267
4	32.28	0.02048611111111111	0.01699588477366255	0.0022247942386831275
4	32.32	0.02162037037037037	0.01779835390946502	0.002384259259259259
4	32.36	0.021358024691358026	0.01863940329218107	0.0016203703703703703
4	32.4	0.018950617283950616	0.017049897119341562	0.0011702674897119342
4	32.44	0.019161522633744855	0.016766975308641976	0.0015303497942386831
4	32.480000000000004	0.019045781893004116	0.014578189300411522	0.0036702674897119343
4	32.52	0.024295267489711933	0.013598251028806584	0.009652777777777777
4	32.56	0.02591820987654321	0.012296810699588477	0.012533436213991769
4	32.6	0.03364969135802469	0.012785493827160493	0.01950617283950617
4	32.64	0.04478137860082305	0.014660493827160493	0.026170267489711935
4	32.68	0.04212962962962963	0.01279320987654321	0.027309670781893003
4	32.72	0.04084362139917695	0.01172582304526749	0.027409979423868313
4	32.76	0.03898148148148148	0.011054526748971193	0.02630401234567901
4	32.8	0.03347479423868313	0.009979423868312758	0.02234567901234568
4	32.84	0.027132201646090533	0.008325617283950617	0.017770061728395063
4	32.88	0.02514917695473251	0.007924382716049382	0.0165380658436214
4	32.92	0.02107767489711934	0.00621141975308642	0.014333847736625514
4	32.96	0.019544753086419755	0.006162551440329218	0.013009259259259259
4	33.0	0.015385802469135802	0.004349279835390947	0.01065329218106996
4	33.04	0.015208333333333334	0.005074588477366256	0.009907407407407408
4	33.08	0.010853909465020576	0.0038143004115226337	0.006808127572016461
4	33.12	0.02300925925925926	0.007044753086419753	0.013497942386831276
4	33.160000000000004	0.009943415637860083	0.0026131687242798352	0.00713477366255144
4	33.2	0.011828703703703704	0.00294238683127572	0.008515946502057612
4	33.24	0.009066358024691358	0.002420267489711934	0.006530349794238683
4	33.28	0.008001543209876543	0.002829218106995885	0.005028292181069959
4	33.32	0.006080246913580247	0.002916666666666667	0.0029758230452674897
4	33.36	0.00386059670781893	0.0022479423868312755	0.001491769547325103
4	33.4	0.0035339506172839506	0.00209619341563786	0.001352880658436214
4	33.44	0.0029218106995884774	0.001455761316872428	0.001376028806584362
4	33.480000000000004	0.002219650205761317	0.0015843621399176955	0.0005015432098765432
4	33.52	0.0011959876543209877	0.0008873456790123457	0.00018775720164609054
4	33.56	0.0025797325102880657	0.0021141975308641976	0.0003832304526748971
4	33.6	0.010805041152263375	0.004742798353909465	0.003966049382716049
4	33.64	0.0028420781893004113	0.002006172839506173	0.0005478395061728395
4	33.68	0.0023791152263374486	0.0019315843621399177	0.0002803497942386831
4	33.72	0.003603395061728395	0.0025462962962962965	0.0007536008230452675
4	33.76	0.0008616255144032922	0.0003575102880658436	0.0003909465020576132
4	33.8	0.001882716049382716	0.0013271604938271606	0.00043467078189300413
4	33.84	0.0020627572016460906	0.0012294238683127573	0.0006610082304526749
4	33.88	0.00220679012345679	0.001772119341563786	0.00024434156378600825
4	33.92	0.0031507201646090535	0.002145061728395062	0.000787037037037037
4	33.96	0.001396604938271605	0.0007767489711934157	0.0005529835390946502
4	34.0	0.0033693415637860084	0.0019187242798353909	0.0013477366255144033
4	34.04	0.0006481481481481481	0.00040123456790123454	0.0001440329218106996
4	34.08	0.011548353909465021	0.004459876543209876	0.004771090534979424
4	34.12	0.0004398148148148148	0.00010288065843621399	0.00011831275720164609
4	34.160000000000004	0.0013477366255144033	0.0008873456790123457	0.0002546296296296296
4	34.2	0.0012088477366255144	0.0008179012345679012	0.00020318930041152264
4	34.24	0.0012165637860082304	0.0008024691358024691	0.0002623456790123457
4	34.28	0.0006815843621399177	0.00041152263374485596	0.00011574074074074075
4	34.32	0.0017155349794238683	0.0010673868312757202	0.0005504115226337449
4	34.36	0.0009516460905349795	0.0003909465020576132	0.0003523662551440329
4	34.4	0.0008924897119341564	0.00028292181069958846	0.00048353909465020576
4	34.44	0.0009027777777777777	0.00026748971193415636	0.0004501028806584362
4	34.480000000000004	0.0007124485596707819	0.0002880658436213992	0.00019290123456790122
4	34.52	0.0015997942386831276	0.0007021604938271605	0.0007921810699588477
4	34.56	0.011239711934156378	0.003991769547325103	0.004516460905349794
4	34.6	0.0017412551440329218	0.0011651234567901234	0.0003369341563786008
4	34.64	0.0010802469135802468	0.0005941358024691358	0.00026748971193415636
4	34.68	0.0018775720164609054	0.001116255144032922	0.0002726337448559671
4	34.72	0.0004218106995884774	5.401234567901235e-05	3.8580246913580246e-05
4	34.76	0.002042181069958848	0.0015869341563786007	0.00016203703703703703
4	34.800000000000004	0.0016409465020576133	0.0012294238683127573	0.0001440329218106996
4	34.84	0.002623456790123457	0.002088477366255144	0.0002803497942386831
4	34.88	0.001337448559670782	0.0009130658436213992	0.0002314814814814815
4	34.92	0.0017901234567901235	0.0012088477366255144	0.00022890946502057612
4	34.96	0.0018724279835390946	0.001206275720164609	8.74485596707819e-05
4	35.0	0.0019290123456790122	0.0012191358024691357	8.487654320987654e-05
4	35.04	0.014084362139917695	0.0065946502057613165	0.004104938271604938
4	35.08	0.003207304526748971	0.002816358024691358	0.00010545267489711934
4	35.12	0.004735082304526749	0.004164094650205761	0.00021347736625514403
4	35.160000000000004	0.0050411522633744855	0.004742798353909465	0.00021862139917695473
4	35.2	0.009074074074074075	0.0074434156378600826	0.0015097736625514404
4	35.24	0.007013888888888889	0.006453189300411523	0.00043724279835390947
4	35.28	0.008233024691358025	0.007425411522633745	0.0005889917695473251
4	35.32	0.0075488683127572015	0.007001028806584362	0.00041923868312757203
4	35.36	0.007680041152263374	0.007276234567901234	0.000257201646090535
4	35.4	0.007546296296296297	0.00720164609053498	0.00020318930041152264
4	35.44	0.0073868312757201645	0.007011316872427983	0.00030864197530864197
4	35.480000000000004	0.007834362139917695	0.007299382716049383	0.00045267489711934157
4	35.52	0.015151748971193415	0.00872170781893004	0.00408179012345679
4	35.56	0.007067901234567901	0.0060879629629629626	0.0005066872427983539
4	35.6	0.006231995884773663	0.0054783950617283955	0.0003112139917695473
4	35.64	0.007209362139917696	0.006648662551440329	0.0002469135802469136
4	35.68	0.005871913580246913	0.005612139917695473	0.0001234567901234568
4	35.72	0.009050925925925926	0.008438786008230453	0.00041923868312757203
4	35.76	0.0073559670781893	0.006900720164609054	0.0002957818930041152
4	35.800000000000004	0.00835133744855967	0.007929526748971193	0.0002777777777777778
4	35.84	0.007438271604938272	0.00720679012345679	0.00019290123456790122
4	35.88	0.00786522633744856	0.006743827160493827	0.0010339506172839506
4	35.92	0.006723251028806584	0.006617798353909465	6.17283950617284e-05
4	35.96	0.006517489711934156	0.006031378600823045	0.00037294238683127575
4	36.0	0.016363168724279835	0.008431069958847737	0.005398662551440329
4	36.04	0.008521090534979424	0.005676440329218107	0.0025257201646090533
4	36.08	0.009333847736625515	0.0052366255144032925	0.003690843621399177
4	36.12	0.012600308641975309	0.0048585390946502055	0.007327674897119342
4	36.160000000000004	0.01800411522633745	0.004645061728395062	0.012991255144032921
4	36.2	0.020763888888888887	0.003284465020576132	0.017289094650205762
4	36.24	0.02631172839506173	0.0033641975308641974	0.02262602880658436
4	36.28	0.028909465020576133	0.0033127572016460904	0.025426954732510287
4	36.32	0.03519547325102881	0.0037911522633744857	0.031103395061728396
4	36.36	0.035643004115226334	0.0031275720164609055	0.03228909465020576
4	36.4	0.036129115226337445	0.002309670781893004	0.03364969135802469
4	36.44	0.03801440329218107	0.0030478395061728394	0.03463991769547325
4	36.480000000000004	0.04520318930041152	0.005727880658436214	0.035766460905349795
4	36.52	0.031715534979423865	0.002037037037037037	0.029151234567901235
4	36.56	0.031165123456790123	0.0012474279835390947	0.029526748971193416
4	36.6	0.03459362139917695	0.0026131687242798352	0.03133744855967078
4	36.64	0.03230195473251029	0.0008950617283950618	0.031036522633744856
4	36.68	0.031237139917695472	0.001566358024691358	0.02912037037037037
4	36.72	0.027993827160493825	0.000779320987654321	0.02705246913580247
4	36.76	0.032826646090534976	0.0011136831275720164	0.031368312757201644
4	36.800000000000004	0.03222993827160494	0.0007150205761316872	0.031098251028806586
4	36.84	0.03622685185185185	0.002409979423868313	0.03321502057613169
4	36.88	0.035848765432098764	0.002939814814814815	0.03236625514403292
4	36.92	0.03770833333333334	0.003989197530864197	0.033166152263374486
4	36.96	0.045648148148148146	0.007852366255144032	0.034717078189300414
4	37.0	0.04037037037037037	0.0057201646090534975	0.03403034979423868
4	37.04	0.041103395061728394	0.005684156378600823	0.03488168724279835
4	37.08	0.04037294238683128	0.005599279835390947	0.03455504115226338
4	37.12	0.041684670781893	0.005874485596707819	0.03565843621399177
4	37.160000000000004	0.0389429012345679	0.005643004115226337	0.03316358024691358
4	37.2	0.03742798353909465	0.005470679012345679	0.03167695473251029
4	37.24	0.03248713991769547	0.005151748971193416	0.02700874485596708
4	37.28	0.03068672839506173	0.005216049382716049	0.02488940329218107
4	37.32	0.02441358024691358	0.004215534979423868	0.01949074074074074
4	37.36	0.020180041152263375	0.0046502057613168725	0.014693930041152263
4	37.4	0.013001543209876544	0.004390432098765432	0.007692901234567901
4	37.44	0.022916666666666665	0.007795781893004115	0.011535493827160494
4	37.480000000000004	0.011607510288065843	0.004753086419753087	0.005246913580246914
4	37.52	0.013284465020576132	0.0042309670781893	0.007836934156378601
4	37.56	0.016134259259259258	0.004323559670781893	0.010583847736625514
4	37.6	0.015336934156378601	0.0029732510288065844	0.011273148148148148
4	37.64	0.019758230452674896	0.003953189300411522	0.014619341563786008
4	37.68	0.021280864197530863	0.0020318930041152263	0.01843621399176955
4	37.72	0.025900205761316873	0.00238940329218107	0.02125514403292181
4	37.76	0.02237911522633745	0.002088477366255144	0.01832561728395062
4	37.800000000000004	0.027839506172839507	0.0015097736625514404	0.024483024691358025
4	37.84	0.02620627572016461	0.0017926954732510288	0.02274948559670782
4	37.88	0.026844135802469134	0.0012808641975308641	0.024094650205761316
4	37.92	0.03700617283950617	0.005105452674897119	0.025550411522633744
4	37.96	0.02374485596707819	0.002757201646090535	0.01787037037037037
4	38.0	0.02473508230452675	0.003359053497942387	0.017777777777777778
4	38.04	0.02210133744855967	0.0036651234567901233	0.015457818930041152
4	38.08	0.023359053497942386	0.004356995884773663	0.016165123456790123
4	38.12	0.017463991769547327	0.0030504115226337447	0.012145061728395062
4	38.160000000000004	0.0196630658436214	0.004431584362139918	0.013137860082304527
4	38.2	0.012574588477366255	0.002523148148148148	0.008670267489711935
4	38.24	0.01596707818930041	0.0036882716049382717	0.010606995884773663
4	38.28	0.011280864197530865	0.0025540123456790124	0.007044753086419753
4	38.32	0.016646090534979424	0.0028600823045267488	0.010972222222222222
4	38.36	0.014562757201646091	0.0014814814814814814	0.010100308641975309
4	38.4	0.030002572016460904	0.005588991769547325	0.01809156378600823
4	38.44	0.01633230452674897	0.0015329218106995884	0.01165380658436214
4	38.480000000000004	0.020581275720164608	0.0021347736625514403	0.01580246913580247
4	38.52	0.01979681069958848	0.002368827160493827	0.015246913580246914
4	38.56	0.01948045267489712	0.0026363168724279837	0.015159465020576132
4	38.6	0.02133230452674897	0.002883230452674897	0.017142489711934158
4	38.64	0.027834362139917697	0.003667695473251029	0.022690329218106996
4	38.68	0.0384619341563786	0.004549897119341564	0.032541152263374486
4	38.72	0.04510030864197531	0.004197530864197531	0.03940329218106996
4	38.76	0.05354166666666667	0.005632716049382716	0.04650462962962963
4	38.800000000000004	0.053791152263374484	0.005380658436213992	0.047330246913580246
4	38.84	0.054974279835390945	0.006885288065843621	0.047551440329218105
4	38.88	0.05715534979423868	0.009647633744855968	0.044876543209876545
4	38.92	0.04329475308641975	0.006993312757201646	0.03600308641975308
4	38.96	0.03390174897119341	0.007451131687242798	0.026018518518518517
4	39.0	0.024007201646090534	0.006442901234567902	0.01737911522633745
4	39.04	0.019706790123456792	0.007268518518518519	0.011862139917695472
4	39.08	0.012188786008230453	0.005591563786008231	0.006486625514403292
4	39.12	0.01184156378600823	0.006859567901234568	0.004876543209876543
4	39.160000000000004	0.011005658436213992	0.005419238683127572	0.005496399176954733
4	39.2	0.015555555555555555	0.00676954732510288	0.008443930041152263
4	39.24	0.01593878600823045	0.005288065843621399	0.010570987654320988
4	39.28	0.02088991769547325	0.006427469135802469	0.014223251028806585
4	39.32	0.01827417695473251	0.006504629629629629	0.011712962962962963
4	39.36	0.032214506172839504	0.010733024691358025	0.01815329218106996
4	39.4	0.021458333333333333	0.006723251028806584	0.0145190329218107
4	39.44	0.026386316872427984	0.00867283950617284	0.01731224279835391
4	39.480000000000004	0.031301440329218104	0.008145576131687243	0.022890946502057613
4	39.52	0.03988940329218107	0.01029835390946502	0.029169238683127572
4	39.56	0.041157407407407406	0.009624485596707819	0.031280864197530865
4	39.6	0.04142746913580247	0.009194958847736625	0.03186728395061728
4	39.64	0.04190329218106996	0.008145576131687243	0.03346707818930041
4	39.68	0.03686728395061729	0.007312242798353909	0.0292309670781893
4	39.72	0.03265946502057613	0.006630658436213991	0.025905349794238683
4	39.76	0.028243312757201645	0.0056507201646090535	0.022335390946502057
4	39.800000000000004	0.03114969135802469	0.00529320987654321	0.02563528806584362
4	39.84	0.036949588477366256	0.007577160493827161	0.02632201646090535
4	39.88	0.027651748971193414	0.003950617283950617	0.02302469135802469
4	39.92	0.02640432098765432	0.003611111111111111	0.022039609053497944
4	39.96	0.02344650205761317	0.003389917695473251	0.019300411522633745
4	40.0	0.020727880658436212	0.003780864197530864	0.01632716049382716
4	40.04	0.020928497942386833	0.003698559670781893	0.01664351851851852
4	40.08	0.016231995884773663	0.003248456790123457	0.012595164609053498
4	40.12	0.010452674897119341	0.0026594650205761317	0.007551440329218107
4	40.160000000000004	0.007193930041152263	0.002093621399176955	0.004948559670781893
4	40.2	0.005028292181069959	0.0016872427983539095	0.0032690329218106997
4	40.24	0.003883744855967078	0.001293724279835391	0.0023662551440329217
4	40.28	0.0018492798353909464	6.430041152263375e-05	0.0016589506172839507
4	40.32	0.0138940329218107	0.004560185185185185	0.007152777777777778
4	40.36	0.0023636831275720164	0.0013323045267489711	0.0007638888888888889
4	40.4	0.0035828189300411524	0.0016769547325102881	0.0015715020576131688
4	40.44	0.0022247942386831275	0.0010905349794238684	0.0010056584362139918
4	40.480000000000004	0.002286522633744856	0.0011265432098765433	0.0009516460905349795
4	40.52	0.0011625514403292181	7.458847736625514e-05	0.000992798353909465
4	40.56	0.0019804526748971193	0.0008590534979423868	0.0010030864197530865
4	40.6	0.0019290123456790122	0.0007613168724279835	0.0010545267489711935
4	40.64	0.0013631687242798354	0.0009516460905349795	0.00029063786008230453
4	40.68	0.002042181069958848	0.00176440329218107	0.00021862139917695473
4	40.72	0.001535493827160494	0.0007613168724279835	0.0007073045267489712
4	40.76	0.001712962962962963	0.0009953703703703704	0.0006172839506172839
4	40.800000000000004	0.009393004115226337	0.003703703703703704	0.0037011316872427986
4	40.84	0.0014660493827160495	0.00044238683127572015	0.0007175925925925926
4	40.88	0.001324588477366255	0.0005787037037037037	0.0005864197530864197
4	40.92	0.0011136831275720164	0.0008487654320987654	0.00020061728395061727
4	40.96	0.0008204732510288066	0.000676440329218107	8.74485596707819e-05
4	41.0	0.0008410493827160494	0.0005967078189300411	0.00010288065843621399
4	41.04	0.00039609053497942386	6.430041152263375e-05	0.0002777777777777778
4	41.08	0.001051954732510288	0.0006635802469135803	0.00029835390946502055
4	41.12	0.000889917695473251	0.0006352880658436214	0.00017232510288065845
4	41.160000000000004	0.0010056584362139918	0.0008127572016460906	0.0001440329218106996
4	41.2	0.0012191358024691357	0.0008590534979423868	0.0002932098765432099
4	41.24	0.001021090534979424	0.0008204732510288066	7.458847736625514e-05
4	41.28	0.01087962962962963	0.00474022633744856	0.003966049382716049
4	41.32	0.001103395061728395	0.0006738683127572016	0.00020061728395061727
4	41.36	0.001954732510288066	0.001352880658436214	0.0003523662551440329
4	41.4	0.0005195473251028807	0.00028549382716049385	0.00010030864197530864
4	41.44	0.0008667695473251029	0.0005889917695473251	7.458847736625514e-05
4	41.480000000000004	0.0005812757201646091	0.0003292181069958848	0.0001234567901234568
4	41.52	0.0011291152263374485	0.0007047325102880658	0.00028292181069958846
4	41.56	0.0006455761316872428	0.0004963991769547325	9.259259259259259e-05
4	41.6	0.0011445473251028807	0.0005169753086419753	0.0005555555555555556
4	41.64	0.0010751028806584362	0.0004295267489711934	0.0004809670781893004
4	41.68	0.0020781893004115227	0.0002880658436213992	0.00169238683127572
4	41.72	0.0026697530864197533	0.000779320987654321	0.0016949588477366256
4	41.76	0.011013374485596708	0.004390432098765432	0.004647633744855967
4	41.800000000000004	0.003019547325102881	0.0019804526748971193	0.0008256172839506173
4	41.84	0.0035776748971193414	0.002487139917695473	0.0009079218106995885
4	41.88	0.005174897119341564	0.003338477366255144	0.0017901234567901235
4	41.92	0.005576131687242798	0.0027623456790123457	0.0026954732510288066
4	41.96	0.005398662551440329	0.0034516460905349793	0.0017824074074074075
4	42.0	0.003953189300411522	0.0025823045267489714	0.0012731481481481483
4	42.04	0.004359567901234568	0.003263888888888889	0.0009465020576131687
4	42.08	0.003022119341563786	0.002067901234567901	0.0008076131687242799
4	42.12	0.0034233539094650207	0.0026440329218106995	0.0005118312757201646
4	42.160000000000004	0.002829218106995885	0.002088477366255144	0.000470679012345679
4	42.2	0.0020087448559670783	0.0016358024691358025	0.00019290123456790122
4	42.24	0.011797839506172839	0.004614197530864198	0.004578189300411523
4	42.28	0.0005787037037037037	0.0003420781893004115	6.944444444444444e-05
4	42.32	0.002183641975308642	0.0016872427983539095	0.00025977366255144034
4	42.36	0.0028215020576131686	0.0020756172839506174	0.0005246913580246914
4	42.4	0.006898148148148148	0.0025565843621399176	0.004223251028806585
4	42.44	0.010462962962962962	0.0024948559670781895	0.007844650205761318
4	42.480000000000004	0.016406893004115228	0.0022890946502057614	0.013989197530864198
4	42.52	0.018984053497942386	0.0018055555555555555	0.017042181069958848
4	42.56	0.026260288065843622	0.0028266460905349796	0.023305041152263374
4	42.6	0.02673611111111111	0.0016280864197530864	0.024997427983539093
4	42.64	0.029886831275720165	0.0024279835390946503	0.02724537037037037
4	42.68	0.03032664609053498	0.00220679012345679	0.02790380658436214
4	42.72	0.039138374485596705	0.005643004115226337	0.030671296296296297
4	42.76	0.0262011316872428	0.0014454732510288065	0.024305555555555556
4	42.800000000000004	0.01992283950617284	0.001147119341563786	0.018431069958847735
4	42.84	0.019351851851851853	0.0010390946502057614	0.01794238683127572
4	42.88	0.01393775720164609	0.00047582304526748974	0.013184156378600823
4	42.92	0.01476851851851852	0.0005478395061728395	0.014020061728395062
4	42.96	0.01164866255144033	0.0005761316872427984	0.0109130658436214
4	43.0	0.013284465020576132	0.0006172839506172839	0.012512860082304527
4	43.04	0.012502572016460906	0.0001646090534979424	0.012291666666666666
4	43.08	0.014917695473251029	0.00040380658436213994	0.014359567901234568
4	43.12	0.015792181069958847	0.0003343621399176955	0.015385802469135802
4	43.160000000000004	0.01881687242798354	0.0021064814814814813	0.016458333333333332
4	43.2	0.029737654320987655	0.004855967078189301	0.022608024691358024
4	43.24	0.027116769547325104	0.003513374485596708	0.023266460905349794
4	43.28	0.03622942386831276	0.0045936213991769545	0.03120627572016461
4	43.32	0.04183899176954733	0.006790123456790123	0.03461934156378601
4	43.36	0.04806841563786008	0.008659979423868312	0.03907921810699588
4	43.4	0.04789866255144033	0.00926954732510288	0.038500514403292184
4	43.44	0.04954732510288066	0.010267489711934157	0.039128086419753086
4	43.480000000000004	0.04358281893004115	0.010385802469135803	0.03302469135802469
4	43.52	0.040388374485596706	0.011599794238683127	0.028513374485596706
4	43.56	0.03159207818930041	0.010650720164609053	0.020797325102880657
4	43.6	0.028317901234567903	0.010519547325102881	0.017353395061728394
4	43.64	0.0245190329218107	0.010054012345679013	0.014320987654320988
4	43.68	0.03278292181069959	0.012309670781893003	0.017857510288065842
4	43.72	0.025622427983539094	0.009747942386831276	0.015277777777777777
4	43.76	0.027656893004115227	0.008140432098765433	0.018479938271604938
4	43.800000000000004	0.031224279835390948	0.008981481481481481	0.02087962962962963
4	43.84	0.027806069958847737	0.006206275720164609	0.019377572016460905
4	43.88	0.029387860082304526	0.006844135802469136	0.019544753086419755
4	43.92	0.026661522633744855	0.004681069958847737	0.018626543209876542
4	43.96	0.030787037037037036	0.005316358024691358	0.021612654320987655
4	44.0	0.026195987654320987	0.0032175925925925926	0.01969135802469136
4	44.04	0.03315843621399177	0.004143518518518519	0.025915637860082306
4	44.08	0.02799897119341564	0.0029346707818930042	0.023042695473251027
4	44.12	0.03252572016460906	0.0045138888888888885	0.02641718106995885
4	44.160000000000004	0.03412808641975309	0.004727366255144033	0.025987654320987656
4	44.2	0.025318930041152262	0.0018621399176954733	0.021316872427983538
4	44.24	0.019974279835390945	0.001190843621399177	0.018127572016460907
4	44.28	0.020843621399176955	0.0013554526748971194	0.018731995884773662
4	44.32	0.025231481481481483	0.0008384773662551441	0.023713991769547325
4	44.36	0.027772633744855967	0.0011702674897119342	0.025666152263374487
4	44.4	0.03122170781893004	0.0018878600823045268	0.027896090534979424
4	44.44	0.03263631687242798	0.0027957818930041153	0.027906378600823047
4	44.480000000000004	0.03588220164609054	0.0051440329218107	0.028184156378600823
4	44.52	0.032191358024691356	0.006391460905349794	0.02347479423868313
4	44.56	0.03817901234567901	0.008065843621399177	0.027950102880658436
4	44.6	0.03928755144032922	0.008477366255144033	0.029400720164609054
4	44.64	0.053852880658436214	0.012962962962962963	0.037175925925925925
4	44.68	0.042775205761316874	0.009593621399176955	0.031900720164609056
4	44.72	0.04563271604938272	0.01117798353909465	0.03319187242798354
4	44.76	0.043060699588477365	0.010859053497942387	0.03096707818930041
4	44.800000000000004	0.04414866255144033	0.01323559670781893	0.029598765432098766
4	44.84	0.0442772633744856	0.014601337448559671	0.028204732510288065
4	44.88	0.040036008230452676	0.014282407407407407	0.02392746913580247
4	44.92	0.042710905349794236	0.01430812757201646	0.026147119341563788
4	44.96	0.04034207818930041	0.013323045267489711	0.0244238683127572
4	45.0	0.04181841563786008	0.012916666666666667	0.025949074074074076
4	45.04	0.038425925925925926	0.011944444444444445	0.02311471193415638
4	45.08	0.03902263374485597	0.011039094650205762	0.024819958847736627
4	45.12	0.04367283950617284	0.011692386831275721	0.027160493827160494
4	45.160000000000004	0.03769804526748971	0.008258744855967079	0.02666666666666667
4	45.2	0.034915123456790126	0.006908436213991769	0.025604423868312756
4	45.24	0.03482767489711934	0.005619855967078189	0.027055041152263374
4	45.28	0.029652777777777778	0.0044675925925925924	0.023436213991769546
4	45.32	0.02525977366255144	0.0019521604938271605	0.021916152263374487
4	45.36	0.023657407407407408	0.0026080246913580247	0.019279835390946503
4	45.4	0.01972222222222222	0.004151234567901235	0.014164094650205761
4	45.44	0.023603395061728396	0.00791409465020576	0.014079218106995885
4	45.480000000000004	0.021674382716049382	0.010082304526748971	0.010290637860082304
4	45.52	0.023876028806584362	0.011574074074074073	0.01110082304526749
4	45.56	0.02189814814814815	0.012631172839506172	0.008425925925925925
4	45.6	0.033027263374485596	0.016954732510288065	0.012623456790123456
4	45.64	0.020987654320987655	0.01304783950617284	0.007294238683127572
4	45.68	0.02080246913580247	0.013474794238683127	0.006553497942386831
4	45.72	0.018302469135802468	0.01212448559670782	0.005522119341563786
4	45.76	0.018765432098765432	0.012669753086419754	0.005360082304526749
4	45.800000000000004	0.016049382716049384	0.011826131687242798	0.0035313786008230453
4	45.84	0.015599279835390946	0.011777263374485597	0.0031815843621399178
4	45.88	0.014575617283950617	0.011473765432098765	0.002559156378600823
4	45.92	0.013155864197530865	0.010781893004115226	0.0019135802469135803
4	45.96	0.013531378600823046	0.010910493827160493	0.001890432098765432
4	46.0	0.012862654320987654	0.011005658436213992	0.0011599794238683128
4	46.04	0.012919238683127571	0.011095679012345679	0.0010262345679012345
4	46.08	0.021882716049382717	0.013546810699588477	0.005174897119341564
4	46.12	0.012083333333333333	0.010066872427983539	0.0007484567901234568
4	46.160000000000004	0.011414609053497943	0.009650205761316873	0.0005478395061728395
4	46.2	0.01173611111111111	0.009858539094650206	0.0006738683127572016
4	46.24	0.011435185185185185	0.009094650205761317	0.0012654320987654322
4	46.28	0.012276234567901235	0.009063786008230454	0.0017901234567901235
4	46.32	0.009819958847736626	0.007566872427983539	0.0008950617283950618
4	46.36	0.008451646090534979	0.006532921810699589	0.00039609053497942386
4	46.4	0.008662551440329219	0.006370884773662552	0.0005092592592592592
4	46.44	0.007258230452674897	0.005414094650205761	0.00015174897119341564
4	46.480000000000004	0.009040637860082305	0.006219135802469136	0.0013580246913580246
4	46.52	0.005907921810699588	0.004086934156378601	0.000529835390946502
4	46.56	0.015347222222222222	0.008027263374485597	0.004128086419753086
4	46.6	0.005426954732510288	0.004495884773662551	8.74485596707819e-05
4	46.64	0.0063065843621399175	0.0052031893004115225	0.00023919753086419754
4	46.68	0.005848765432098765	0.0043287037037037035	0.0005504115226337449
4	46.72	0.005666152263374485	0.004472736625514403	0.0005066872427983539
4	46.76	0.004423868312757201	0.003436213991769547	0.00011316872427983539
4	46.800000000000004	0.0048919753086419755	0.004022633744855967	0.00031635802469135804
4	46.84	0.004534465020576132	0.003991769547325103	0.00035493827160493826
4	46.88	0.0036419753086419752	0.0027597736625514404	0.0006507201646090535
4	46.92	0.0034182098765432097	0.002471707818930041	0.0007947530864197531
4	46.96	0.002384259259259259	0.002109053497942387	0.0002160493827160494
4	47.0	0.002281378600823045	0.0020267489711934157	0.00020833333333333335
4	47.04	0.009809670781893005	0.004449588477366255	0.0033564814814814816
4	47.08	0.0032536008230452675	0.001993312757201646	0.0010236625514403292
4	47.12	0.003016975308641975	0.002116769547325103	0.0004603909465020576
4	47.160000000000004	0.003335905349794239	0.002476851851851852	0.0005941358024691358
4	47.2	0.002229938271604938	0.0019084362139917695	0.0001234567901234568
4	47.24	0.0021862139917695473	0.0015997942386831276	0.00043724279835390947
4	47.28	0.0014686213991769548	0.000522119341563786	0.0008024691358024691
4	47.32	0.0014660493827160495	0.0004938271604938272	0.0007304526748971193
4	47.36	0.0012551440329218106	0.0006121399176954733	0.000529835390946502
4	47.4	0.0019675925925925924	0.0012268518518518518	0.0006095679012345679
4	47.44	0.002780349794238683	0.0016589506172839507	0.0008873456790123457
4	47.480000000000004	0.002674897119341564	0.0012217078189300412	0.0013220164609053498
4	47.52	0.013469650205761317	0.004796810699588478	0.006131687242798354
4	47.56	0.0013091563786008231	0.0008487654320987654	0.00021347736625514403
4	47.6	0.002878086419753086	0.0013425925925925925	0.001044238683127572
4	47.64	0.0017232510288065844	0.0008359053497942387	0.0007150205761316872
4	47.68	0.0031224279835390945	0.001484053497942387	0.0012345679012345679
4	47.72	0.0018415637860082303	0.001059670781893004	0.00042695473251028805
4	47.76	0.002227366255144033	0.0006815843621399177	0.0013297325102880658
4	47.800000000000004	0.0012165637860082304	0.00018261316872427984	0.0009284979423868312
4	47.84	0.0031147119341563786	0.0014429012345679012	0.001345164609053498
4	47.88	0.003109567901234568	0.0023045267489711935	0.0005992798353909465
4	47.92	0.004565329218106996	0.0035905349794238682	0.00040380658436213994
4	47.96	0.007039609053497943	0.005745884773662551	0.0001594650205761317
4	48.0	0.02051954732510288	0.010272633744855967	0.004583333333333333
4	48.04	0.014089506172839507	0.009138374485596708	0.0008796296296296296
4	48.08	0.011430041152263374	0.007224794238683128	0.00024434156378600825
4	48.120000000000005	0.010943930041152263	0.007494855967078189	0.0001646090534979424
4	48.160000000000004	0.007772633744855967	0.005532407407407408	0.00016203703703703703
4	48.2	0.008222736625514404	0.00492283950617284	0.0017824074074074075
4	48.24	0.007263374485596708	0.0038940329218106998	0.002523148148148148
4	48.28	0.00856738683127572	0.0036856995884773664	0.004346707818930041
4	48.32	0.009349279835390946	0.002911522633744856	0.006206275720164609
4	48.36	0.01346707818930041	0.0036213991769547325	0.009367283950617283
4	48.4	0.015249485596707819	0.00363940329218107	0.011118827160493828
4	48.44	0.01649948559670782	0.004020061728395061	0.011684670781893005
4	48.480000000000004	0.02873971193415638	0.008119855967078189	0.017106481481481483
4	48.52	0.016671810699588476	0.004567901234567902	0.011761831275720164
4	48.56	0.01770061728395062	0.004781378600823045	0.012623456790123456
4	48.6	0.013641975308641975	0.0038888888888888888	0.009483024691358024
4	48.64	0.01257716049382716	0.0037602880658436214	0.008698559670781893
4	48.68	0.009387860082304527	0.0033281893004115225	0.00580761316872428
4	48.72	0.00813014403292181	0.003184156378600823	0.004655349794238683
4	48.76	0.006694958847736626	0.002623456790123457	0.0034825102880658436
4	48.800000000000004	0.005671296296296297	0.0025205761316872428	0.0021810699588477368
4	48.84	0.005504115226337448	0.0021141975308641976	0.002358539094650206
4	48.88	0.0069161522633744855	0.004233539094650206	0.0013554526748971194
4	48.92	0.007391975308641975	0.006170267489711934	0.0003497942386831276
4	48.96	0.02128858024691358	0.01138888888888889	0.005666152263374485
4	49.0	0.011875	0.009503600823045268	0.0008333333333333334
4	49.04	0.013960905349794238	0.01099022633744856	0.0011188271604938272
4	49.08	0.017458847736625514	0.012692901234567901	0.002361111111111111
4	49.120000000000005	0.0169238683127572	0.012487139917695473	0.0015534979423868314
4	49.160000000000004	0.020429526748971194	0.015079732510288065	0.0016846707818930042
4	49.2	0.01899434156378601	0.015092592592592593	0.0002777777777777778
4	49.24	0.02315843621399177	0.017006172839506173	0.0015560699588477367
4	49.28	0.022708333333333334	0.01681327160493827	0.0005864197530864197
4	49.32	0.024537037037037038	0.01727366255144033	0.0015509259259259259
4	49.36	0.023631687242798353	0.016592078189300412	0.001337448559670782
4	49.4	0.025079732510288066	0.017114197530864197	0.0023765432098765433
4	49.44	0.03331275720164609	0.019068930041152263	0.0056507201646090535
4	49.480000000000004	0.02325874485596708	0.01656378600823045	0.0011934156378600822
4	49.52	0.025174897119341563	0.016658950617283952	0.003006687242798354
4	49.56	0.0245190329218107	0.014945987654320987	0.0047890946502057614
4	49.6	0.0271630658436214	0.014243827160493827	0.007844650205761318
4	49.64	0.025967078189300413	0.011738683127572017	0.010210905349794238
4	49.68	0.02745627572016461	0.011401748971193415	0.011862139917695472
4	49.72	0.024560185185185185	0.008809156378600823	0.011494341563786007
4	49.76	0.024171810699588476	0.008369341563786008	0.012003600823045267
4	49.800000000000004	0.019531893004115227	0.006568930041152264	0.009786522633744856
4	49.84	0.01916409465020576	0.0067078189300411525	0.009827674897119342
4	49.88	0.013505658436213992	0.004372427983539095	0.007379115226337448
4	49.92	0.022998971193415638	0.0077880658436213996	0.010864197530864197
4	49.96	0.009657921810699589	0.0028472222222222223	0.005434670781893004
4	50.0	0.009130658436213992	0.002358539094650206	0.0055246913580246915
4	50.04	0.007124485596707819	0.00205761316872428	0.004426440329218107
4	50.08	0.00775977366255144	0.0034310699588477366	0.0031121399176954733
4	50.120000000000005	0.010828189300411522	0.006592078189300412	0.0027674897119341563
4	50.160000000000004	0.00900977366255144	0.005931069958847736	0.0013477366255144033
4	50.2	0.01054783950617284	0.007224794238683128	0.0010545267489711935
4	50.24	0.009722222222222222	0.007021604938271605	0.0002623456790123457
4	50.28	0.012039609053497942	0.008482510288065844	0.0002777777777777778
4	50.32	0.009166666666666667	0.006013374485596708	0.00017746913580246913
4	50.36	0.010347222222222223	0.006442901234567902	0.0008487654320987654
4	50.4	0.0171630658436214	0.0076980452674897115	0.003757716049382716
4	50.44	0.009791666666666667	0.005349794238683128	0.0002469135802469136
4	50.480000000000004	0.007857510288065844	0.004295267489711934	0.0005838477366255144
4	50.52	0.008155864197530864	0.0050180041152263375	0.0002546296296296296
4	50.56	0.007381687242798354	0.00411522633744856	0.00031378600823045265
4	50.6	0.007808641975308642	0.003989197530864197	4.886831275720165e-05
4	50.64	0.009606481481481481	0.004256687242798354	0.00032407407407407406
4	50.68	0.010426954732510287	0.004606481481481481	9.516460905349794e-05
4	50.72	0.012142489711934157	0.005763888888888889	0.00015689300411522632
4	50.76	0.013045267489711933	0.00676954732510288	0.0001080246913580247
4	50.800000000000004	0.014326131687242798	0.008328189300411522	0.0004320987654320988
4	50.84	0.013649691358024692	0.0083179012345679	0.00016975308641975308
4	50.88	0.02407150205761317	0.01301440329218107	0.00367798353909465
4	50.92	0.014441872427983539	0.011538065843621399	0.0001440329218106996
4	50.96	0.015290637860082305	0.013029835390946503	0.00045781893004115225
4	51.0	0.014387860082304527	0.012443415637860082	0.00025205761316872427
4	51.04	0.014575617283950617	0.012546296296296297	0.00031635802469135804
4	51.08	0.015488683127572017	0.013546810699588477	0.00020576131687242798
4	51.120000000000005	0.014966563786008231	0.01273148148148148	0.00047325102880658434
4	51.160000000000004	0.018690843621399177	0.013708847736625514	0.0029578189300411522
4	51.2	0.01815329218106996	0.011424897119341564	0.004750514403292181
4	51.24	0.023240740740740742	0.01254372427983539	0.008572530864197531
4	51.28	0.023240740740740742	0.011237139917695474	0.010380658436213991
4	51.32	0.026424897119341564	0.011622942386831276	0.013654835390946501
4	51.36	0.03595421810699589	0.013091563786008231	0.01856738683127572
4	51.4	0.03159722222222222	0.010028292181069959	0.018238168724279837
4	51.44	0.02991769547325103	0.00951388888888889	0.016970164609053498
4	51.480000000000004	0.03217592592592593	0.009439300411522633	0.018935185185185187
4	51.52	0.028690843621399176	0.008487654320987654	0.01675925925925926
4	51.56	0.024074074074074074	0.007255658436213992	0.013487654320987655
4	51.6	0.022926954732510288	0.007785493827160494	0.01205761316872428
4	51.64	0.018775720164609055	0.006159979423868313	0.00984567901234568
4	51.68	0.01902777777777778	0.0068132716049382714	0.009637345679012345
4	51.72	0.015336934156378601	0.005843621399176955	0.006929012345679012
4	51.76	0.016015946502057614	0.0067309670781893005	0.00665380658436214
4	51.800000000000004	0.014727366255144033	0.005848765432098765	0.006098251028806585
4	51.84	0.02546296296296296	0.008870884773662551	0.011391460905349794
4	51.88	0.01106738683127572	0.004025205761316873	0.004377572016460905
4	51.92	0.011810699588477367	0.004171810699588477	0.005645576131687243
4	51.96	0.00986111111111111	0.0034310699588477366	0.005162037037037037
4	52.0	0.012435699588477366	0.005210905349794239	0.006417181069958848
4	52.04	0.009251543209876542	0.0048816872427983535	0.0040174897119341565
4	52.08	0.004763374485596708	0.0036136831275720167	0.0010390946502057614
4	52.120000000000005	0.006473765432098765	0.00430298353909465	0.0020781893004115227
4	52.160000000000004	0.0040406378600823046	0.0031301440329218107	0.00084619341563786
4	52.2	0.005843621399176955	0.0036136831275720167	0.0021784979423868315
4	52.24	0.005895061728395061	0.0012834362139917696	0.004583333333333333
4	52.28	0.013672839506172839	0.0014377572016460905	0.01209619341563786
4	52.32	0.020679012345679013	0.003945473251028807	0.014814814814814815
4	52.36	0.014475308641975309	0.0012962962962962963	0.012865226337448559
4	52.4	0.015370370370370371	0.001352880658436214	0.013798868312757201
4	52.44	0.017170781893004115	0.0015766460905349794	0.01540895061728395
4	52.480000000000004	0.01873971193415638	0.000668724279835391	0.0179809670781893
4	52.52	0.022119341563786008	0.0003215020576131687	0.021689814814814815
4	52.56	0.02010545267489712	0.0001646090534979424	0.019845679012345678
4	52.6	0.021895576131687244	0.000470679012345679	0.0212988683127572
4	52.64	0.021054526748971195	0.0009670781893004115	0.020018004115226338
4	52.68	0.019431584362139917	0.0010365226337448559	0.018289609053497944
4	52.72	0.019284979423868313	0.0011574074074074073	0.018032407407407407
4	52.76	0.0170190329218107	0.00019804526748971193	0.016784979423868314
4	52.800000000000004	0.026424897119341564	0.0038271604938271606	0.02046553497942387
4	52.84	0.01427469135802469	0.00024176954732510288	0.013814300411522634
4	52.88	0.016239711934156378	0.0006893004115226338	0.015411522633744856
4	52.92	0.015167181069958848	0.0008333333333333334	0.01425925925925926
4	52.96	0.014434156378600823	0.001787551440329218	0.01253858024691358
4	53.0	0.011342592592592593	0.001257716049382716	0.009971707818930042
4	53.04	0.011689814814814814	0.0010468106995884774	0.010519547325102881
4	53.08	0.018798868312757202	0.0004140946502057613	0.018222736625514404
4	53.120000000000005	0.025815329218106996	0.0001286008230452675	0.025540123456790124
4	53.160000000000004	0.027916666666666666	0.0001594650205761317	0.027659465020576132
4	53.2	0.019699074074074074	0.0001388888888888889	0.019516460905349794
4	53.24	0.01818672839506173	0.001008230452674897	0.017111625514403293
4	53.28	0.01948559670781893	0.004284979423868312	0.013166152263374486
4	53.32	0.008125	0.0013554526748971194	0.00639917695473251
4	53.36	0.008809156378600823	0.0002726337448559671	0.008359053497942387
4	53.4	0.010578703703703703	0.0006738683127572016	0.009768518518518518
4	53.44	0.008469650205761316	0.00022119341563786008	0.008119855967078189
4	53.480000000000004	0.008695987654320987	0.0012602880658436214	0.007286522633744856
4	53.52	0.005936213991769548	0.0007330246913580247	0.00507201646090535
4	53.56	0.006766975308641975	0.0019984567901234567	0.004580761316872428
4	53.6	0.007319958847736625	0.002381687242798354	0.004755658436213991
4	53.64	0.008137860082304526	0.003387345679012346	0.0043518518518518515
4	53.68	0.00867798353909465	0.00400462962962963	0.004462448559670782
4	53.72	0.007373971193415638	0.004426440329218107	0.002705761316872428
4	53.76	0.021093106995884774	0.01047582304526749	0.00804269547325103
4	53.800000000000004	0.009768518518518518	0.007551440329218107	0.001743827160493827
4	53.84	0.013580246913580247	0.009423868312757202	0.00360082304526749
4	53.88	0.013310185185185185	0.009688786008230452	0.003096707818930041
4	53.92	0.019344135802469135	0.012409979423868314	0.00573559670781893
4	53.96	0.02053755144032922	0.011203703703703704	0.008055555555555555
4	54.0	0.026010802469135803	0.012818930041152263	0.011599794238683127
4	54.04	0.02761574074074074	0.0129320987654321	0.012824074074074075
4	54.08	0.028834876543209875	0.013058127572016461	0.012957818930041153
4	54.120000000000005	0.029963991769547324	0.01254372427983539	0.01371656378600823
4	54.160000000000004	0.03145833333333333	0.01224537037037037	0.014547325102880659
4	54.2	0.034920267489711936	0.012901234567901234	0.01764917695473251
4	54.24	0.042705761316872426	0.01514917695473251	0.020352366255144035
4	54.28	0.029958847736625514	0.01245627572016461	0.011707818930041152
4	54.32	0.023310185185185184	0.010604423868312757	0.0064789094650205764
4	54.36	0.025300925925925925	0.010470679012345678	0.008346193415637861
4	54.4	0.020681584362139918	0.008225308641975309	0.005817901234567901
4	54.44	0.01875	0.008143004115226338	0.003991769547325103
4	54.480000000000004	0.01338477366255144	0.00639917695473251	0.0010570987654320988
4	54.52	0.014071502057613169	0.0069161522633744855	0.001021090534979424
4	54.56	0.015614711934156379	0.005210905349794239	0.0026440329218106995
4	54.6	0.018991769547325104	0.004796810699588478	0.006419753086419753
4	54.64	0.02193158436213992	0.004652777777777777	0.008757716049382715
4	54.68	0.023729423868312758	0.0034567901234567903	0.012258230452674898
4	54.72	0.0353832304526749	0.006455761316872428	0.019501028806584362
4	54.76	0.023837448559670783	0.0018878600823045268	0.01632716049382716
4	54.800000000000004	0.032065329218106994	0.0024691358024691358	0.023834876543209878
4	54.84	0.029092078189300413	0.0014609053497942387	0.021867283950617284
4	54.88	0.029786522633744855	0.001993312757201646	0.022991255144032923
4	54.92	0.026911008230452674	0.001419753086419753	0.021743827160493827
4	54.96	0.0341358024691358	0.001941872427983539	0.027764917695473252
4	55.0	0.03680555555555556	0.0013914609053497942	0.0317309670781893
4	55.04	0.043819444444444446	0.001859567901234568	0.036962448559670784
4	55.08	0.04478395061728395	0.001800411522633745	0.03824845679012346
4	55.120000000000005	0.047551440329218105	0.0016203703703703703	0.04174125514403292
4	55.160000000000004	0.045015432098765434	0.0012782921810699588	0.03972222222222222
4	55.2	0.05158179012345679	0.004979423868312757	0.03896090534979424
4	55.24	0.0349537037037037	0.0020756172839506174	0.027867798353909463
4	55.28	0.029104938271604937	0.0033204732510288067	0.019902263374485595
4	55.32	0.0307690329218107	0.005799897119341564	0.018392489711934155
4	55.36	0.027975823045267488	0.0061574074074074074	0.015241769547325102
4	55.4	0.02899948559670782	0.007301954732510288	0.015005144032921811
4	55.44	0.02582304526748971	0.007235082304526749	0.01243312757201646
4	55.480000000000004	0.027404835390946503	0.00849022633744856	0.012397119341563786
4	55.52	0.026507201646090536	0.008443930041152263	0.01224537037037037
4	55.56	0.027921810699588476	0.010167181069958849	0.01169753086419753
4	55.6	0.028665123456790124	0.010936213991769547	0.011620370370370371
4	55.64	0.026970164609053496	0.012502572016460906	0.00871656378600823
4	55.68	0.036049382716049384	0.015378086419753086	0.01257716049382716
4	55.72	0.0319701646090535	0.013225308641975308	0.012556584362139918
4	55.76	0.03662551440329218	0.013117283950617283	0.017708333333333333
4	55.800000000000004	0.04061985596707819	0.011748971193415638	0.023698559670781893
4	55.84	0.049094650205761314	0.012214506172839507	0.03121656378600823
4	55.88	0.05049897119341564	0.011828703703703704	0.03225051440329218
4	55.92	0.052366255144032925	0.01172582304526749	0.03348251028806584
4	55.96	0.047883230452674896	0.011193415637860082	0.029035493827160495
4	56.0	0.04465792181069959	0.010470679012345678	0.025907921810699588
4	56.04	0.04065586419753087	0.010588991769547326	0.021664094650205763
4	56.08	0.04247942386831276	0.010709876543209877	0.023613683127572015
4	56.120000000000005	0.04147119341563786	0.010820473251028806	0.022584876543209877
4	56.160000000000004	0.04970679012345679	0.013271604938271606	0.02676954732510288
4	56.2	0.037872942386831275	0.01084104938271605	0.020195473251028807
4	56.24	0.03318930041152263	0.009308127572016461	0.0184619341563786
4	56.28	0.02886574074074074	0.008353909465020576	0.016054526748971194
4	56.32	0.01961934156378601	0.006239711934156378	0.010169753086419753
4	56.36	0.017060185185185185	0.00621141975308642	0.008276748971193416
4	56.4	0.013101851851851852	0.004395576131687243	0.0070987654320987656
4	56.44	0.012273662551440329	0.004542181069958848	0.006296296296296296
4	56.480000000000004	0.00712962962962963	0.002564300411522634	0.0037860082304526747
4	56.52	0.007258230452674897	0.0034079218106995886	0.003310185185185185
4	56.56	0.004143518518518519	0.0017515432098765432	0.0021656378600823046
4	56.6	0.00448559670781893	0.0018184156378600823	0.002286522633744856
4	56.64	0.012116769547325103	0.003287037037037037	0.005907921810699588
4	56.68	0.002013888888888889	0.00020576131687242798	0.0014686213991769548
4	56.72	0.0017618312757201645	0.00031378600823045265	0.0010751028806584362
4	56.76	0.0013271604938271606	0.00017746913580246913	0.0008179012345679012
4	56.800000000000004	0.0017181069958847736	0.00030864197530864197	0.0012397119341563787
4	56.84	0.0009825102880658436	0.00016975308641975308	0.000676440329218107
4	56.88	0.0019495884773662552	0.0005195473251028807	0.0012654320987654322
4	56.92	0.0005272633744855968	0.00019804526748971193	0.0002623456790123457
4	56.96	0.0021244855967078187	0.0008076131687242799	0.0009619341563786008
4	57.0	0.0007124485596707819	0.0002932098765432099	0.0002494855967078189
4	57.04	0.0023431069958847737	0.0016126543209876542	0.00041923868312757203
4	57.08	0.0011445473251028807	0.000367798353909465	0.0005632716049382716
4	57.120000000000005	0.011903292181069959	0.00426440329218107	0.004483024691358025
4	57.160000000000004	0.000941358024691358	0.0003755144032921811	0.00022376543209876544
4	57.2	0.0015174897119341563	0.0006610082304526749	0.00036265432098765433
4	57.24	0.00125	0.00073559670781893	0.00013631687242798355
4	57.28	0.0011368312757201646	0.0006455761316872428	0.0003369341563786008
4	57.32	0.0019367283950617283	0.0007510288065843622	0.0009567901234567902
4	57.36	0.0006147119341563787	0.000264917695473251	0.00020061728395061727
4	57.4	0.0013091563786008231	0.0007973251028806584	0.00041152263374485596
4	57.44	0.0005349794238683127	0.00028549382716049385	0.0001440329218106996
4	57.480000000000004	0.0019238683127572017	0.0011856995884773664	0.0006069958847736626
4	57.52	0.0014171810699588477	0.000684156378600823	0.0006147119341563787
4	57.56	0.0025334362139917696	0.0010905349794238684	0.0012885802469135802
4	57.6	0.01029320987654321	0.003544238683127572	0.004331275720164609
4	57.64	0.004750514403292181	0.0008436213991769547	0.003652263374485597
4	57.68	0.009020061728395062	0.00029835390946502055	0.008428497942386832
4	57.72	0.01393775720164609	0.00039609053497942386	0.013276748971193415
4	57.76	0.01689300411522634	0.0007587448559670781	0.015784465020576132
4	57.800000000000004	0.020830761316872427	0.0005349794238683127	0.01986882716049383
4	57.84	0.02248199588477366	0.0007844650205761317	0.021448045267489713
4	57.88	0.022548868312757202	0.00024176954732510288	0.022160493827160493
4	57.92	0.024704218106995884	0.000558127572016461	0.023459362139917696
4	57.96	0.023215020576131687	0.00014660493827160494	0.022296810699588478
4	58.0	0.024344135802469136	0.0006738683127572016	0.022818930041152263
4	58.04	0.022150205761316873	0.0004552469135802469	0.02106738683127572
4	58.08	0.035853909465020574	0.004611625514403292	0.027304526748971193
4	58.120000000000005	0.023063271604938273	0.0006661522633744856	0.021319444444444443
4	58.160000000000004	0.026833847736625515	0.0013580246913580246	0.02407150205761317
4	58.2	0.02242283950617284	0.0011111111111111111	0.019786522633744856
4	58.24	0.0222119341563786	0.0016563786008230452	0.018852880658436214
4	58.28	0.019423868312757202	0.002196502057613169	0.01584619341563786
4	58.32	0.016108539094650206	0.0005864197530864197	0.014130658436213991
4	58.36	0.015673868312757203	0.0010648148148148149	0.013294753086419753
4	58.4	0.011849279835390946	0.0002469135802469136	0.01059670781893004
4	58.44	0.011352880658436214	0.0007021604938271605	0.009804526748971193
4	58.480000000000004	0.00837448559670782	0.00016718106995884774	0.0076517489711934155
4	58.52	0.0056738683127572015	0.00048353909465020576	0.00485082304526749
4	58.56	0.014480452674897119	0.002926954732510288	0.008960905349794239
4	58.6	0.0033333333333333335	0.00016975308641975308	0.0025925925925925925
4	58.64	0.0035905349794238682	7.716049382716049e-05	0.0032896090534979424
4	58.68	0.006239711934156378	0.00041152263374485596	0.005285493827160494
4	58.72	0.004917695473251029	4.11522633744856e-05	0.0045190329218107
4	58.76	0.004372427983539095	0.0003292181069958848	0.003793724279835391
4	58.800000000000004	0.004418724279835391	0.0002109053497942387	0.00360082304526749
4	58.84	0.006026234567901235	0.00018518518518518518	0.005069444444444444
4	58.88	0.010545267489711935	0.00018261316872427984	0.009112654320987654
4	58.92	0.015434670781893004	4.11522633744856e-05	0.013922325102880658
4	58.96	0.024333847736625513	0.0004089506172839506	0.02174639917695473
4	59.0	0.024122942386831277	8.23045267489712e-05	0.020825617283950618
4	59.04	0.03183641975308642	0.004171810699588477	0.02132716049382716
4	59.08	0.01650977366255144	0.0029346707818930042	0.009256687242798354
4	59.120000000000005	0.0147119341563786	0.0041229423868312754	0.0074794238683127574
4	59.160000000000004	0.0139429012345679	0.004529320987654321	0.007415123456790123
4	59.2	0.020246913580246915	0.005686728395061728	0.010787037037037038
4	59.24	0.021828703703703704	0.006527777777777778	0.010761316872427984
4	59.28	0.024079218106995884	0.006934156378600823	0.012204218106995885
4	59.32	0.022296810699588478	0.006980452674897119	0.010949074074074075
4	59.36	0.019884259259259258	0.006229423868312757	0.009642489711934156
4	59.4	0.015532407407407408	0.005671296296296297	0.006391460905349794
4	59.44	0.012335390946502057	0.003986625514403292	0.0062037037037037035
4	59.480000000000004	0.01607767489711934	0.005985082304526749	0.007844650205761318
4	59.52	0.02782150205761317	0.010763888888888889	0.010828189300411522
4	59.56	0.021563786008230452	0.00926440329218107	0.005619855967078189
4	59.6	0.02200874485596708	0.009945987654320988	0.006532921810699589
4	59.64	0.025113168724279836	0.010360082304526749	0.010756172839506173
4	59.68	0.024122942386831277	0.009909979423868313	0.01032150205761317
4	59.72	0.026540637860082303	0.009727366255144032	0.012407407407407407
4	59.76	0.02427469135802469	0.008757716049382715	0.011347736625514403
4	59.800000000000004	0.024580761316872427	0.008016975308641976	0.012638888888888889
4	59.84	0.0226440329218107	0.007006172839506173	0.012397119341563786
4	59.88	0.02353909465020576	0.006818415637860082	0.01371656378600823
4	59.92	0.024742798353909464	0.006828703703703704	0.014302983539094651
4	59.96	0.025228909465020575	0.0058590534979423865	0.015226337448559672
4	60.0	0.03769804526748971	0.009254115226337449	0.021751543209876545
4	60.04	0.03272633744855967	0.00411522633744856	0.024171810699588476
4	60.08	0.04242798353909465	0.003623971193415638	0.0345679012345679
4	60.120000000000005	0.04412551440329218	0.0026594650205761317	0.0380298353909465
4	60.160000000000004	0.04622942386831276	0.002757201646090535	0.04058384773662552
4	60.2	0.04125771604938271	0.001396604938271605	0.03811213991769547
4	60.24	0.0396141975308642	0.0027186213991769546	0.034645061728395064
4	60.28	0.030506687242798355	0.0015689300411522633	0.02688014403292181
4	60.32	0.026815843621399178	0.0023945473251028807	0.022152777777777778
4	60.36	0.021597222222222223	0.001787551440329218	0.01815329218106996
4	60.4	0.018492798353909465	0.0017335390946502057	0.014791666666666667
4	60.44	0.01353909465020576	0.0013580246913580246	0.010084876543209876
4	60.480000000000004	0.019781378600823046	0.004197530864197531	0.011669238683127572
4	60.52	0.0084619341563786	0.000889917695473251	0.005671296296296297
4	60.56	0.006473765432098765	0.0009439300411522634	0.003976337448559671
4	60.6	0.006643518518518518	0.001198559670781893	0.003989197530864197
4	60.64	0.004665637860082304	0.0007561728395061729	0.00319701646090535
4	60.68	0.004678497942386831	0.0007973251028806584	0.00330761316872428
4	60.72	0.004799382716049383	0.0007150205761316872	0.0036445473251028805
4	60.76	0.005686728395061728	0.0006378600823045268	0.004012345679012346
4	60.800000000000004	0.005213477366255144	0.00047582304526748974	0.004048353909465021
4	60.84	0.006445473251028806	0.0006378600823045268	0.004598765432098765
4	60.88	0.008016975308641976	0.0005606995884773662	0.006334876543209877
4	60.92	0.006177983539094651	0.0002160493827160494	0.004611625514403292
4	60.96	0.016638374485596706	0.003690843621399177	0.009675925925925926
4	61.0	0.00411522633744856	0.0003189300411522634	0.0032150205761316874
4	61.04	0.009097222222222222	0.00037037037037037035	0.006473765432098765
4	61.08	0.011188271604938271	0.0004603909465020576	0.00841820987654321
4	61.120000000000005	0.015838477366255144	0.0004809670781893004	0.013042695473251029
4	61.160000000000004	0.01780349794238683	0.00051440329218107	0.01584619341563786
4	61.2	0.022157921810699588	0.0005169753086419753	0.02070730452674897
4	61.24	0.026082818930041152	6.944444444444444e-05	0.02532664609053498
4	61.28	0.0307690329218107	0.0004089506172839506	0.030041152263374487
4	61.32	0.03107253086419753	0.00015174897119341564	0.030504115226337447
4	61.36	0.029084362139917695	0.0003112139917695473	0.028348765432098764
4	61.4	0.02275977366255144	0.00010545267489711934	0.02238425925925926
4	61.44	0.027109053497942386	0.003109567901234568	0.0210570987654321
4	61.480000000000004	0.015540123456790124	0.0002880658436213992	0.01497170781893004
4	61.52	0.01821244855967078	0.00015174897119341564	0.017818930041152262
4	61.56	0.020964506172839507	0.00014146090534979423	0.020679012345679013
4	61.6	0.022222222222222223	0.00031635802469135804	0.021862139917695474
4	61.64	0.019529320987654322	0.0005915637860082304	0.018819444444444444
4	61.68	0.013726851851851851	0.00025205761316872427	0.013405349794238684
4	61.72	0.014035493827160494	0.0002160493827160494	0.013703703703703704
4	61.76	0.011337448559670782	0.00011574074074074075	0.011167695473251029
4	61.800000000000004	0.010223765432098766	9.002057613168725e-05	0.010036008230452675
4	61.84	0.007358539094650206	4.6296296296296294e-05	0.006792695473251029
4	61.88	0.005943930041152263	5.915637860082304e-05	0.005838477366255144
4	61.92	0.013081275720164608	0.0023276748971193416	0.008338477366255145
4	61.96	0.00419238683127572	0.00020576131687242798	0.0036728395061728395
4	62.0	0.0035853909465020577	0.00026748971193415636	0.002824074074074074
4	62.04	0.0014223251028806585	0.00015689300411522632	0.0010622427983539094
4	62.08	0.000985082304526749	0.00013117283950617284	0.0005967078189300411
4	62.120000000000005	0.0008230452674897119	0.00016203703703703703	0.0005169753086419753
4	62.160000000000004	0.002145061728395062	0.00023919753086419754	0.0016640946502057613
4	62.2	0.000727880658436214	0.0001080246913580247	0.0005529835390946502
4	62.24	0.0008873456790123457	0.00018261316872427984	0.000522119341563786
4	62.28	0.0010236625514403292	0.0005015432098765432	0.00020318930041152264
4	62.32	0.0011368312757201646	0.0005992798353909465	0.00038065843621399177
4	62.36	0.001147119341563786	0.0004063786008230453	0.000522119341563786
4	62.4	0.01176440329218107	0.0036445473251028805	0.005066872427983539
4	62.440000000000005	0.000977366255144033	0.00030864197530864197	0.00041152263374485596
4	62.480000000000004	0.0010339506172839506	0.00030606995884773663	0.0004655349794238683
4	62.52	0.0016949588477366256	0.0006069958847736626	0.0007998971193415638
4	62.56	0.000668724279835391	0.0001800411522633745	0.0004449588477366255
4	62.6	0.0009747942386831276	0.0004063786008230453	0.0004166666666666667
4	62.64	0.0011008230452674897	0.00026748971193415636	0.0007253086419753087
4	62.68	0.0019290123456790122	0.0003832304526748971	0.0013297325102880658
4	62.72	0.0002880658436213992	9.516460905349794e-05	0.00014917695473251028
4	62.76	0.0007433127572016461	0.0004140946502057613	0.00019032921810699588
4	62.800000000000004	0.0003343621399176955	7.20164609053498e-05	0.00015174897119341564
4	62.84	0.0018801440329218107	0.0002494855967078189	0.00041923868312757203
4	62.88	0.008497942386831275	0.002471707818930041	0.002808641975308642
4	62.92	0.0011111111111111111	0.0002109053497942387	0.0002469135802469136
4	62.96	0.0010982510288065845	0.0003575102880658436	0.00011831275720164609
4	63.0	0.0011831275720164609	0.0003755144032921811	0.0001646090534979424
4	63.04	0.0015097736625514404	0.00037294238683127575	0.0004449588477366255
4	63.08	0.0009696502057613169	0.0004603909465020576	9.259259259259259e-05
4	63.120000000000005	0.0014609053497942387	0.0003292181069958848	0.00030606995884773663
4	63.160000000000004	0.0017618312757201645	0.0005169753086419753	0.00037294238683127575
4	63.2	0.0018338477366255145	0.0006275720164609053	0.0003112139917695473
4	63.24	0.002358539094650206	0.0006121399176954733	0.00022633744855967078
4	63.28	0.004349279835390947	0.0006147119341563787	0.0007921810699588477
4	63.32	0.0055246913580246915	0.0007304526748971193	0.000264917695473251
4	63.36	0.014243827160493827	0.003765432098765432	0.003626543209876543
4	63.4	0.006862139917695473	0.001337448559670782	9.77366255144033e-05
4	63.440000000000005	0.007834362139917695	0.0018647119341563786	0.00017232510288065845
4	63.480000000000004	0.00870627572016461	0.002199074074074074	0.0009027777777777777
4	63.52	0.009218106995884774	0.0029449588477366254	0.0007124485596707819
4	63.56	0.008487654320987654	0.003227880658436214	0.0005606995884773662
4	63.6	0.008595679012345678	0.003935185185185185	0.0003112139917695473
4	63.64	0.008657407407407407	0.0044907407407407405	0.0001440329218106996
4	63.68	0.008554526748971194	0.005414094650205761	5.401234567901235e-05
4	63.72	0.008734567901234568	0.0063863168724279835	0.0001388888888888889
4	63.76	0.00772119341563786	0.006561213991769547	7.20164609053498e-05
4	63.800000000000004	0.007860082304526748	0.007417695473251029	0.0001440329218106996
4	63.84	0.015444958847736626	0.010478395061728395	0.002932098765432099
4	63.88	0.008040123456790123	0.007561728395061728	0.00022633744855967078
4	63.92	0.007301954732510288	0.006975308641975308	0.0001286008230452675
4	63.96	0.007515432098765432	0.007116769547325103	0.00022119341563786008
4	64.0	0.007119341563786008	0.0069161522633744855	0.00010288065843621399
4	64.04	0.007137345679012345	0.00695216049382716	6.430041152263375e-05
4	64.08	0.00793724279835391	0.00705761316872428	0.00084619341563786
4	64.12	0.008641975308641974	0.006712962962962963	0.0016358024691358025
4	64.16	0.009549897119341564	0.007469135802469135	0.0016049382716049382
4	64.2	0.008731995884773663	0.007438271604938272	0.0007561728395061729
4	64.24	0.011064814814814816	0.007595164609053498	0.002358539094650206
4	64.28	0.009097222222222222	0.007253086419753086	0.0006815843621399177
4	64.32000000000001	0.01850051440329218	0.009840534979423868	0.005516975308641975
4	64.36	0.008449074074074074	0.00676954732510288	0.00023662551440329217
4	64.4	0.008400205761316873	0.006054526748971193	0.0008976337448559671
4	64.44	0.007520576131687243	0.005167181069958848	0.0008564814814814815
4	64.48	0.007790637860082304	0.004884259259259259	0.0009310699588477366
4	64.52	0.007888374485596707	0.004308127572016461	0.001756687242798354
4	64.56	0.006638374485596708	0.003976337448559671	0.0009825102880658436
4	64.6	0.00705761316872428	0.0034902263374485595	0.0022093621399176954
4	64.64	0.005761316872427984	0.003042695473251029	0.0018055555555555555
4	64.68	0.005200617283950618	0.0030555555555555557	0.001301440329218107
4	64.72	0.0038503086419753086	0.0026800411522633744	0.0005889917695473251
4	64.76	0.005164609053497943	0.0031121399176954733	0.001352880658436214
4	64.8	0.012690329218106996	0.00492798353909465	0.005622427983539095
4	64.84	0.008050411522633746	0.002523148148148148	0.0047299382716049386
4	64.88	0.00974537037037037	0.0017026748971193416	0.007752057613168725
4	64.92	0.016175411522633746	0.002204218106995885	0.013690843621399176
4	64.96000000000001	0.018361625514403294	0.00033179012345679014	0.017968106995884775
4	65.0	0.025282921810699587	0.001965020576131687	0.023194444444444445
4	65.04	0.02412551440329218	0.0019727366255144034	0.02207304526748971
4	65.08	0.023657407407407408	0.00238940329218107	0.02117283950617284
4	65.12	0.021738683127572017	0.002258230452674897	0.01941358024691358
4	65.16	0.01706275720164609	0.0016589506172839507	0.01534207818930041
4	65.2	0.015614711934156379	0.0014377572016460905	0.014102366255144032
4	65.24	0.011931584362139917	0.0004140946502057613	0.011494341563786007
4	65.28	0.021093106995884774	0.003917181069958847	0.015180041152263374
4	65.32000000000001	0.010424382716049382	0.001059670781893004	0.009164094650205762
4	65.36	0.008922325102880659	0.001661522633744856	0.007006172839506173
4	65.4	0.00838991769547325	0.0013991769547325103	0.006885288065843621
4	65.44	0.009794238683127572	0.0012345679012345679	0.00841820987654321
4	65.48	0.009645061728395061	0.0003266460905349794	0.009210390946502058
4	65.52	0.015087448559670782	0.0007407407407407407	0.014241255144032922
4	65.56	0.014444444444444444	0.001190843621399177	0.01311985596707819
4	65.6	0.014050925925925927	0.001610082304526749	0.012330246913580247
4	65.64	0.015578703703703704	0.0020267489711934157	0.013436213991769547
4	65.68	0.012896090534979424	0.001293724279835391	0.01150977366255144
4	65.72	0.011507201646090535	0.0019881687242798356	0.00936985596707819
4	65.76	0.016378600823045267	0.0038888888888888888	0.01066872427983539
4	65.8	0.009187242798353909	0.0012962962962962963	0.007435699588477366
4	65.84	0.006694958847736626	0.00024176954732510288	0.006198559670781893
4	65.88	0.008073559670781893	0.0005787037037037037	0.00716820987654321
4	65.92	0.00591820987654321	0.0004449588477366255	0.005342078189300411
4	65.96000000000001	0.007608024691358024	0.0005992798353909465	0.006831275720164609
4	66.0	0.00547582304526749	0.00020576131687242798	0.005205761316872428
4	66.04	0.004981995884773663	0.00038065843621399177	0.004552469135802469
4	66.08	0.005054012345679012	0.00031378600823045265	0.004665637860082304
4	66.12	0.003809156378600823	0.0004218106995884774	0.003299897119341564
4	66.16	0.0038194444444444443	0.00030092592592592595	0.0034799382716049383
4	66.2	0.007662037037037037	0.0002623456790123457	0.0073405349794238685
4	66.24	0.021098251028806584	0.003935185185185185	0.014966563786008231
4	66.28	0.010789609053497943	0.00019032921810699588	0.010360082304526749
4	66.32000000000001	0.015136316872427984	6.430041152263375e-05	0.014863683127572016
4	66.36	0.01965020576131687	6.944444444444444e-05	0.019439300411522635
4	66.4	0.02518261316872428	0.00013117283950617284	0.02488425925925926
4	66.44	0.022723765432098766	0.00015174897119341564	0.022512860082304527
4	66.48	0.023912037037037037	0.00017232510288065845	0.02361882716049383
4	66.52	0.020753600823045268	8.487654320987654e-05	0.02060185185185185
4	66.56	0.020941358024691357	0.0002932098765432099	0.02054269547325103
4	66.6	0.01611625514403292	0.0001286008230452675	0.015931069958847736
4	66.64	0.011195987654320987	0.0004938271604938272	0.010606995884773663
4	66.68	0.00970679012345679	0.001448045267489712	0.008176440329218108
4	66.72	0.017448559670781894	0.004212962962962963	0.011234567901234569
4	66.76	0.007924382716049382	0.003096707818930041	0.0045010288065843625
4	66.8	0.006967592592592593	0.003948045267489712	0.0027752057613168726
4	66.84	0.008050411522633746	0.005264917695473251	0.002564300411522634
4	66.88	0.006229423868312757	0.005321502057613169	0.00084619341563786
4	66.92	0.007067901234567901	0.006121399176954733	0.0008564814814814815
4	66.96000000000001	0.007078189300411522	0.0059619341563786005	0.0010622427983539094
4	67.0	0.007749485596707819	0.006440329218106996	0.0012602880658436214
4	67.04	0.006172839506172839	0.005216049382716049	0.000889917695473251
4	67.08	0.006635802469135803	0.005007716049382716	0.0015277777777777779
4	67.12	0.0053395061728395065	0.004735082304526749	0.0005041152263374485
4	67.16	0.0054809670781893	0.004837962962962963	0.0004861111111111111
4	67.2	0.015439814814814814	0.007950102880658436	0.005051440329218107
4	67.24	0.006561213991769547	0.005411522633744856	0.000787037037037037
4	67.28	0.00809156378600823	0.00698559670781893	0.0007896090534979424
4	67.32000000000001	0.007160493827160494	0.0068698559670781895	0.00011316872427983539
4	67.36	0.008515946502057612	0.007854938271604939	0.0005452674897119342
4	67.4	0.008078703703703704	0.007602880658436214	0.00038837448559670784
4	67.44	0.009570473251028807	0.008804012345679013	0.000522119341563786
4	67.48	0.00849022633744856	0.007978395061728394	0.00038065843621399177
4	67.52	0.009593621399176955	0.009194958847736625	0.00022633744855967078
4	67.56	0.008724279835390947	0.008101851851851851	6.944444444444444e-05
4	67.6	0.00955246913580247	0.0078009259259259256	0.0001594650205761317
4	67.64	0.008986625514403292	0.006219135802469136	0.0003343621399176955
4	67.68	0.019025205761316874	0.009063786008230454	0.004143518518518519
4	67.72	0.009020061728395062	0.004372427983539095	0.00025977366255144034
4	67.76	0.008099279835390947	0.0036959876543209876	0.00013374485596707818
4	67.8	0.007957818930041152	0.003212448559670782	0.0002777777777777778
4	67.84	0.007728909465020576	0.0029012345679012346	0.00015432098765432098
4	67.88	0.0072608024691358025	0.0024228395061728393	0.00020833333333333335
4	67.92	0.006630658436213991	0.0021887860082304526	0.00010288065843621399
4	67.96000000000001	0.006656378600823045	0.001838991769547325	0.0006378600823045268
4	68.0	0.006296296296296296	0.001823559670781893	0.0004501028806584362
4	68.04	0.006676954732510288	0.0013657407407407407	0.0013040123456790123
4	68.08	0.005105452674897119	0.0009799382716049383	0.00017746913580246913
4	68.12	0.005092592592592593	0.0006970164609053498	0.0011291152263374485
4	68.16	0.01294753086419753	0.0035956790123456792	0.003930041152263374
4	68.2	0.0043518518518518515	0.0005195473251028807	0.000470679012345679
4	68.24	0.004555041152263375	0.0007227366255144033	0.00031635802469135804
4	68.28	0.0038477366255144033	0.00036265432098765433	0.0002880658436213992
4	68.32000000000001	0.004714506172839506	0.0006301440329218107	0.00030864197530864197
4	68.36	0.0031661522633744856	0.00032407407407407406	0.0004603909465020576
4	68.4	0.003945473251028807	0.00047325102880658434	0.000882201646090535
4	68.44	0.002880658436213992	0.00029063786008230453	0.00029835390946502055
4	68.48	0.0034156378600823044	0.0006172839506172839	0.0009876543209876543
4	68.52	0.0024511316872427983	0.000360082304526749	0.0006995884773662552
4	68.56	0.002991255144032922	0.0005452674897119342	0.0012165637860082304
4	68.60000000000001	0.002281378600823045	0.00029063786008230453	0.0006507201646090535
4	68.64	0.012926954732510288	0.0032973251028806582	0.006358024691358025
4	68.68	0.0036188271604938272	0.00013117283950617284	0.0029295267489711932
4	68.72	0.0055246913580246915	0.0001440329218106996	0.004933127572016461
4	68.76	0.006977880658436214	7.973251028806585e-05	0.006553497942386831
4	68.8	0.009166666666666667	0.00018775720164609054	0.006990740740740741
4	68.84	0.011051954732510288	0.00014917695473251028	0.009187242798353909
4	68.88	0.010267489711934157	0.0001388888888888889	0.00893775720164609
4	68.92	0.011288580246913581	0.0003266460905349794	0.00996141975308642
4	68.96000000000001	0.009886831275720164	0.00017232510288065845	0.007888374485596707
4	69.0	0.008698559670781893	0.0001440329218106996	0.007528292181069959
4	69.04	0.006792695473251029	7.716049382716049e-05	0.005619855967078189
4	69.08	0.006481481481481481	0.00010030864197530864	0.005308641975308642
4	69.12	0.011972736625514404	0.0018724279835390946	0.007111625514403292
4	69.16	0.0046270576131687245	0.00010545267489711934	0.003564814814814815
4	69.2	0.00646604938271605	0.0005324074074074074	0.0035030864197530863
4	69.24	0.007088477366255144	0.0007433127572016461	0.0026183127572016462
4	69.28	0.0073636831275720165	0.0010828189300411523	0.0017181069958847736
4	69.32000000000001	0.006959876543209877	0.0014326131687242799	0.00040123456790123454
4	69.36	0.008852880658436214	0.0022453703703703702	0.001388888888888889
4	69.4	0.0066280864197530865	0.001990740740740741	0.0005452674897119342
4	69.44	0.007217078189300411	0.002597736625514403	0.0010853909465020576
4	69.48	0.005815329218106996	0.002286522633744856	0.0007587448559670781
4	69.52	0.005771604938271605	0.0028497942386831276	0.000573559670781893
4	69.56	0.005486111111111111	0.002512860082304527	0.0011136831275720164
4	69.60000000000001	0.014858539094650207	0.0054089506172839506	0.005637860082304527
4	69.64	0.0043852880658436216	0.0020833333333333333	0.0010622427983539094
4	69.68	0.004699074074074074	0.0020318930041152263	0.0015766460905349794
4	69.72	0.00426440329218107	0.0016280864197530864	0.0016872427983539095
4	69.76	0.003410493827160494	0.0016152263374485598	0.0009902263374485596
4	69.8	0.00393261316872428	0.001396604938271605	0.0016640946502057613
4	69.84	0.0037885802469135805	0.0015534979423868314	0.0013117283950617284
4	69.88	0.0065817901234567905	0.0021373456790123456	0.003616255144032922
4	69.92	0.00779320987654321	0.00279320987654321	0.004112654320987654
4	69.96000000000001	0.011568930041152264	0.004184670781893004	0.0063863168724279835
4	70.0	0.016252572016460905	0.006337448559670782	0.008680555555555556
4	70.04	0.01989969135802469	0.007885802469135802	0.010282921810699588
4	70.08	0.03151491769547325	0.013068415637860082	0.013672839506172839
4	70.12	0.029513888888888888	0.012934670781893004	0.012762345679012346
4	70.16	0.033798868312757205	0.01541409465020576	0.013482510288065843
4	70.2	0.03762860082304527	0.01695216049382716	0.014966563786008231
4	70.24	0.03788837448559671	0.016705246913580246	0.015095164609053498
4	70.28	0.03510802469135803	0.014886831275720165	0.014128086419753086
4	70.32000000000001	0.02918724279835391	0.010979938271604938	0.01242283950617284
4	70.36	0.026607510288065843	0.012736625514403292	0.00863940329218107
4	70.4	0.03075874485596708	0.016167695473251028	0.009627057613168724
4	70.44	0.030131172839506174	0.01693158436213992	0.008644547325102881
4	70.48	0.03169753086419753	0.01819701646090535	0.008263888888888888
4	70.52	0.030550411522633745	0.015792181069958847	0.008783436213991769
4	70.56	0.04049639917695473	0.017309670781893004	0.01371656378600823
4	70.60000000000001	0.02859567901234568	0.011679526748971193	0.008801440329218107
4	70.64	0.02651491769547325	0.010516975308641976	0.007268518518518519
4	70.68	0.021568930041152262	0.007119341563786008	0.006334876543209877
4	70.72	0.02376028806584362	0.007497427983539095	0.007188786008230453
4	70.76	0.019503600823045267	0.004120370370370371	0.006538065843621399
4	70.8	0.021224279835390946	0.004295267489711934	0.00878858024691358
4	70.84	0.02185956790123457	0.0031018518518518517	0.011682098765432098
4	70.88	0.02181841563786008	0.002199074074074074	0.014092078189300411
4	70.92	0.023955761316872427	0.0016332304526748972	0.01772119341563786
4	70.96000000000001	0.02176440329218107	0.0011316872427983538	0.01765432098765432
4	71.0	0.021525205761316873	0.001558641975308642	0.016689814814814814
4	71.04	0.03319187242798354	0.004786522633744856	0.021748971193415637
4	71.08	0.025280349794238682	0.0018184156378600823	0.020162037037037037
4	71.12	0.017993827160493827	0.0021887860082304526	0.013070987654320987
4	71.16	0.027165637860082303	0.0038374485596707818	0.01959104938271605
4	71.2	0.027700617283950617	0.002425411522633745	0.021334876543209876
4	71.24	0.03217849794238683	0.0031352880658436213	0.024459876543209875
4	71.28	0.03463477366255144	0.0033204732510288067	0.02633744855967078
4	71.32000000000001	0.034930555555555555	0.002983539094650206	0.026391460905349794
4	71.36	0.03545267489711934	0.0025823045267489714	0.02729423868312757
4	71.4	0.03227366255144033	0.0019393004115226338	0.02466820987654321
4	71.44	0.033868312757201646	0.0023636831275720164	0.026159979423868312
4	71.48	0.03195987654320988	0.0022530864197530865	0.024506172839506173
4	71.52	0.04464506172839506	0.006391460905349794	0.02962962962962963
4	71.56	0.03341049382716049	0.0032150205761316874	0.02500514403292181
4	71.60000000000001	0.03397119341563786	0.004498456790123457	0.0242309670781893
4	71.64	0.03413065843621399	0.004825102880658436	0.02364454732510288
4	71.68	0.03988168724279836	0.00713477366255144	0.026890432098765432
4	71.72	0.03698302469135802	0.007569444444444445	0.02372170781893004
4	71.76	0.03688014403292181	0.00879372427983539	0.023364197530864196
4	71.8	0.03238425925925926	0.0084619341563786	0.019992283950617282
4	71.84	0.02632201646090535	0.008842592592592593	0.014495884773662551
4	71.88	0.025136316872427983	0.008485082304526749	0.013359053497942386
4	71.92	0.02125514403292181	0.008135288065843621	0.009979423868312758
4	71.96000000000001	0.023935185185185184	0.009832818930041152	0.010771604938271605
4	72.0	0.03003858024691358	0.01124485596707819	0.013292181069958848
4	72.04	0.02416923868312757	0.00863425925925926	0.012662037037037038
4	72.08	0.023508230452674896	0.008449074074074074	0.012713477366255143
4	72.12	0.022209362139917695	0.009915123456790123	0.009827674897119342
4	72.16	0.016805555555555556	0.00872170781893004	0.006144547325102881
4	72.2	0.02003343621399177	0.011036522633744855	0.006640946502057613
4	72.24	0.019089506172839506	0.01024948559670782	0.006661522633744856
4	72.28	0.02047067901234568	0.009742798353909465	0.008436213991769548
4	72.32000000000001	0.018899176954732512	0.010025720164609054	0.007466563786008231
4	72.36	0.01936985596707819	0.00911522633744856	0.00874485596707819
4	72.4	0.01971707818930041	0.009732510288065844	0.008549382716049382
4	72.44	0.019277263374485598	0.008518518518518519	0.008940329218106996
4	72.48	0.033603395061728394	0.012281378600823045	0.01625
4	72.52	0.018377057613168723	0.006491769547325103	0.011136831275720165
4	72.56	0.02332304526748971	0.0068698559670781895	0.015787037037037037
4	72.60000000000001	0.02263888888888889	0.00532664609053498	0.017083333333333332
4	72.64	0.025172325102880658	0.005054012345679012	0.01968364197530864
4	72.68	0.022510288065843622	0.0034156378600823044	0.01877829218106996
4	72.72	0.022590020576131686	0.0037885802469135805	0.018161008230452674
4	72.76	0.019825102880658436	0.0023482510288065843	0.01680298353909465
4	72.8	0.0228832304526749	0.0038580246913580245	0.017878086419753088
4	72.84	0.01639917695473251	0.002824074074074074	0.012566872427983539
4	72.88	0.014212962962962964	0.0032021604938271605	0.010185185185185186
4	72.92	0.013873456790123457	0.0035056584362139916	0.009645061728395061
4	72.96000000000001	0.024068930041152264	0.006496913580246914	0.014603909465020576
4	73.0	0.013423353909465021	0.0028137860082304528	0.009899691358024692
4	73.04	0.010691872427983539	0.0025411522633744855	0.007749485596707819
4	73.08	0.011036522633744855	0.0027546296296296294	0.00804269547325103
4	73.12	0.008984053497942388	0.0020318930041152263	0.006630658436213991
4	73.16	0.008927469135802469	0.0024588477366255146	0.006141975308641976
4	73.2	0.0052829218106995885	0.0021244855967078187	0.0029295267489711932
4	73.24	0.004346707818930041	0.0024305555555555556	0.0017386831275720165
4	73.28	0.0034465020576131687	0.002052469135802469	0.0013168724279835392
4	73.32000000000001	0.007391975308641975	0.0027829218106995885	0.004531893004115227
4	73.36	0.010949074074074075	0.002965534979423868	0.007767489711934156
4	73.4	0.012204218106995885	0.0034027777777777776	0.008739711934156378
4	73.44	0.02641718106995885	0.006545781893004116	0.0173559670781893
4	73.48	0.016319444444444445	0.003536522633744856	0.012404835390946502
4	73.52	0.018333333333333333	0.0030041152263374487	0.01507716049382716
4	73.56	0.01692644032921811	0.002919238683127572	0.013909465020576132
4	73.60000000000001	0.01957304526748971	0.003081275720164609	0.016234567901234568
4	73.64	0.01823559670781893	0.0025	0.015488683127572017
4	73.68	0.020473251028806583	0.0026414609053497943	0.01744598765432099
4	73.72	0.01685185185185185	0.0024305555555555556	0.01430812757201646
4	73.76	0.01794753086419753	0.002749485596707819	0.014884259259259259
4	73.8	0.012394547325102881	0.0026414609053497943	0.009534465020576132
4	73.84	0.009503600823045268	0.0022530864197530865	0.007060185185185185
4	73.88	0.009807098765432098	0.002109053497942387	0.007232510288065844
4	73.92	0.020640432098765434	0.005344650205761317	0.01249485596707819
4	73.96000000000001	0.008564814814814815	0.0015252057613168724	0.006589506172839506
4	74.0	0.005537551440329218	0.0013708847736625515	0.0037911522633744857
4	74.04	0.004138374485596708	0.0019881687242798356	0.0019290123456790122
4	74.08	0.0031893004115226336	0.0016280864197530864	0.0011496913580246913
4	74.12	0.0031301440329218107	0.0015534979423868314	0.0013708847736625515
4	74.16	0.002463991769547325	0.0008770576131687243	0.001368312757201646
4	74.2	0.0038580246913580245	0.001103395061728395	0.0024228395061728393
4	74.24	0.0022916666666666667	0.0010622427983539094	0.0010390946502057614
4	74.28	0.002199074074074074	0.0015303497942386831	0.0005015432098765432
4	74.32000000000001	0.0014531893004115226	0.0011265432098765433	5.6584362139917696e-05
4	74.36	0.0015483539094650206	0.00102880658436214	0.000367798353909465
4	74.4	0.010637860082304527	0.0036574074074074074	0.004822530864197531
4	74.44	0.0012551440329218106	0.0006558641975308642	0.00018261316872427984
4	74.48	0.0022608024691358024	0.0010185185185185184	0.0007896090534979424
4	74.52	0.0016023662551440329	0.0005426954732510288	0.0008976337448559671
4	74.56	0.002515432098765432	0.0008847736625514403	0.0012911522633744857
4	74.60000000000001	0.0008384773662551441	0.00038065843621399177	0.0003112139917695473
4	74.64	0.001574074074074074	9.259259259259259e-05	0.0012808641975308641
4	74.68	0.000787037037037037	2.5720164609053497e-05	0.0005324074074074074
4	74.72	0.0021270576131687245	0.0004809670781893004	0.001427469135802469
4	74.76	0.0002803497942386831	7.20164609053498e-05	0.0001234567901234568
4	74.8	0.0009490740740740741	5.1440329218107e-06	0.0008744855967078189
4	74.84	0.00036265432098765433	2.5720164609053497e-05	0.00030092592592592595
4	74.88	0.010231481481481482	0.003184156378600823	0.005051440329218107
4	74.92	0.0013323045267489711	0.0006224279835390946	0.00045267489711934157
4	74.96000000000001	0.000882201646090535	0.0004501028806584362	0.00018261316872427984
4	75.0	0.0008873456790123457	0.0004218106995884774	0.0002469135802469136
4	75.04	0.00029063786008230453	8.487654320987654e-05	9.002057613168725e-05
4	75.08	0.0008950617283950618	5.1440329218106995e-05	0.0006893004115226338
4	75.12	0.0005349794238683127	0.00021347736625514403	8.23045267489712e-05
4	75.16	0.001440329218106996	0.0009953703703703704	0.0002932098765432099
4	75.2	0.0027546296296296294	0.0024665637860082305	2.5720164609053497e-05
4	75.24	0.004246399176954733	0.0036651234567901233	0.00014660493827160494
4	75.28	0.005033436213991769	0.004521604938271605	8.23045267489712e-05
4	75.32000000000001	0.005655864197530864	0.005090020576131687	0.00013117283950617284
4	75.36	0.01238940329218107	0.007602880658436214	0.0028343621399176955
4	75.4	0.006219135802469136	0.005612139917695473	0.00014660493827160494
4	75.44	0.006154835390946502	0.005820473251028807	0.00010030864197530864
4	75.48	0.005727880658436214	0.00522119341563786	0.00012088477366255144
4	75.52	0.006010802469135802	0.005830761316872428	5.6584362139917696e-05
4	75.56	0.005334362139917695	0.005012860082304527	7.20164609053498e-05
4	75.60000000000001	0.005545267489711934	0.005190329218106996	7.973251028806585e-05
4	75.64	0.004899691358024692	0.00448559670781893	3.08641975308642e-05
4	75.68	0.006054526748971193	0.005694444444444445	3.08641975308642e-05
4	75.72	0.005792181069958848	0.005558127572016461	5.1440329218106995e-05
4	75.76	0.007705761316872428	0.007250514403292181	1.02880658436214e-05
4	75.8	0.008608539094650206	0.008011831275720164	3.60082304526749e-05
4	75.84	0.0186059670781893	0.012520576131687243	0.003042695473251029
4	75.88	0.01080761316872428	0.009295267489711934	0.0001646090534979424
4	75.92	0.012085905349794238	0.01065329218106996	0.0001954732510288066
4	75.96000000000001	0.01161522633744856	0.010689300411522634	0.0002700617283950617
4	76.0	0.011291152263374486	0.010650720164609053	0.0001388888888888889
4	76.04	0.010931069958847737	0.01052469135802469	5.915637860082304e-05
4	76.08	0.00856224279835391	0.008377057613168724	3.3436213991769545e-05
4	76.12	0.009143518518518518	0.008881172839506173	0.00010030864197530864
4	76.16	0.007541152263374485	0.007394547325102881	0.00011316872427983539
4	76.2	0.008690843621399177	0.008233024691358025	0.0003986625514403292
4	76.24	0.008425925925925925	0.0083179012345679	2.5720164609053497e-05
4	76.28	0.009809670781893005	0.009387860082304527	0.00011574074074074075
4	76.32000000000001	0.01764917695473251	0.012204218106995885	0.0029140946502057615
4	76.36	0.009976851851851851	0.007993827160493827	0.0001234567901234568
4	76.4	0.01098508230452675	0.007872942386831276	9.77366255144033e-05
4	76.44	0.010262345679012345	0.0065252057613168725	0.00025977366255144034
4	76.48	0.010306069958847737	0.006118827160493827	0.00011059670781893004
4	76.52	0.008757716049382715	0.004575617283950617	7.458847736625514e-05
4	76.56	0.00870627572016461	0.003989197530864197	0.00016975308641975308
4	76.60000000000001	0.00713477366255144	0.0028189300411522633	6.944444444444444e-05
4	76.64	0.00738940329218107	0.002883230452674897	0.0001440329218106996
4	76.68	0.004781378600823045	0.0015432098765432098	6.944444444444444e-05
4	76.72	0.005931069958847736	0.0020756172839506174	0.00046810699588477366
4	76.76	0.004320987654320987	0.0009979423868312757	9.002057613168725e-05
4	76.8	0.01397119341563786	0.004645061728395062	0.003485082304526749
4	76.84	0.004205246913580247	0.0011085390946502058	0.0001286008230452675
4	76.88	0.004943415637860082	0.0015534979423868314	0.00018518518518518518
4	76.92	0.003891460905349794	0.0012114197530864197	0.0001234567901234568
4	76.96000000000001	0.004480452674897119	0.001954732510288066	9.002057613168725e-05
4	77.0	0.0037371399176954734	0.0013863168724279834	0.00036522633744855967
4	77.04	0.004526748971193415	0.0011702674897119342	0.0015303497942386831
4	77.08	0.005336934156378601	0.0006558641975308642	0.00319701646090535
4	77.12	0.005751028806584362	0.0003523662551440329	0.0047067901234567906
4	77.16	0.009765946502057614	0.0008230452674897119	0.00820216049382716
4	77.2	0.009853395061728396	0.0002777777777777778	0.009130658436213992
4	77.24	0.011972736625514404	0.0002469135802469136	0.011195987654320987
4	77.28	0.020061728395061727	0.003022119341563786	0.014315843621399177
4	77.32000000000001	0.012034465020576132	0.00011574074074074075	0.011247427983539095
4	77.36	0.011442901234567902	5.915637860082304e-05	0.010859053497942387
4	77.4	0.012397119341563786	0.00021862139917695473	0.011394032921810699
4	77.44	0.009166666666666667	0.00019290123456790122	0.00879372427983539
4	77.48	0.011093106995884774	0.0004501028806584362	0.010236625514403292
4	77.52	0.00886574074074074	0.0004783950617283951	0.008132716049382717
4	77.56	0.008415637860082304	0.0004552469135802469	0.00746141975308642
4	77.60000000000001	0.008173868312757201	0.0005349794238683127	0.007124485596707819
4	77.64	0.004421296296296296	0.00046810699588477366	0.0034979423868312758
4	77.68	0.006453189300411523	0.0010468106995884774	0.0040406378600823046
4	77.72	0.00606738683127572	0.0005118312757201646	0.0035776748971193414
4	77.76	0.016098251028806583	0.0039609053497942385	0.007592592592592593
4	77.8	0.004611625514403292	0.0004501028806584362	0.0023533950617283953
4	77.84	0.0036882716049382717	0.0005118312757201646	0.0020756172839506174
4	77.88	0.002983539094650206	0.0003034979423868313	0.002142489711934156
4	77.92	0.00434156378600823	0.00045781893004115225	0.0028189300411522633
4	77.96000000000001	0.004997427983539094	0.0006867283950617284	0.0019958847736625514
4	78.0	0.006476337448559671	0.0015612139917695472	0.001293724279835391
4	78.04	0.009477880658436215	0.003068415637860082	0.0019110082304526748
4	78.08	0.00944701646090535	0.003904320987654321	0.0014068930041152264
4	78.12	0.009351851851851853	0.005205761316872428	0.00037294238683127575
4	78.16	0.00870627572016461	0.005997942386831275	0.00037294238683127575
4	78.2	0.009858539094650206	0.007528292181069959	0.0008564814814814815
4	78.24	0.016818415637860084	0.009750514403292181	0.003654835390946502
4	78.28	0.009848251028806584	0.008176440329218108	0.0004140946502057613
4	78.32000000000001	0.008361625514403292	0.007031893004115226	0.0005838477366255144
4	78.36	0.009002057613168725	0.007150205761316872	0.0009825102880658436
4	78.4	0.006666666666666667	0.005565843621399177	0.00045781893004115225
4	78.44	0.0072042181069958845	0.005774176954732511	0.0004089506172839506
4	78.48	0.005982510288065844	0.004724794238683128	0.0003189300411522634
4	78.52	0.00727880658436214	0.004822530864197531	0.0009516460905349795
4	78.56	0.009331275720164608	0.003883744855967078	0.004238683127572016
4	78.60000000000001	0.014467592592592593	0.003752572016460905	0.009614197530864198
4	78.64	0.015622427983539095	0.002983539094650206	0.011589506172839506
4	78.68	0.020828189300411522	0.0031352880658436213	0.016054526748971194
4	78.72	0.03607253086419753	0.007175925925925926	0.024140946502057614
4	78.76	0.030627572016460904	0.003978909465020576	0.024094650205761316
4	78.8	0.036607510288065845	0.00529320987654321	0.029146090534979425
4	78.84	0.03732253086419753	0.006679526748971193	0.02673611111111111
4	78.88	0.037170781893004115	0.010195473251028807	0.023425925925925926
4	78.92	0.02760030864197531	0.0086059670781893	0.016201131687242798
4	78.96000000000001	0.01976851851851852	0.00856738683127572	0.00933641975308642
4	79.0	0.008217592592592592	0.003125	0.004405864197530864
4	79.04	0.009727366255144032	0.005285493827160494	0.003616255144032922
4	79.08	0.008328189300411522	0.0043518518518518515	0.002728909465020576
4	79.12	0.008891460905349794	0.006268004115226338	0.001044238683127572
4	79.16	0.00566358024691358	0.003022119341563786	0.0014891975308641975
4	79.2	0.015817901234567902	0.007445987654320987	0.00532664609053498
4	79.24	0.007152777777777778	0.00563014403292181	0.0007536008230452675
4	79.28	0.009827674897119342	0.006162551440329218	0.0028497942386831276
4	79.32000000000001	0.01856224279835391	0.01132716049382716	0.005666152263374485
4	79.36	0.019588477366255144	0.013446502057613169	0.0045138888888888885
4	79.4	0.019477880658436215	0.013752572016460905	0.00360082304526749
4	79.44	0.01411522633744856	0.009030349794238684	0.0032921810699588477
4	79.48	0.012767489711934156	0.009212962962962963	0.0020036008230452677
4	79.52	0.010756172839506173	0.007993827160493827	0.0012294238683127573
4	79.56	0.01353909465020576	0.009786522633744856	0.0016769547325102881
4	79.60000000000001	0.014367283950617284	0.009902263374485597	0.0021527777777777778
4	79.64	0.013996913580246913	0.009765946502057614	0.0015792181069958849
4	79.68	0.027373971193415638	0.015599279835390946	0.006718106995884774
4	79.72	0.014573045267489712	0.010300925925925925	0.0016743827160493826
4	79.76	0.01576388888888889	0.010766460905349794	0.0023765432098765433
4	79.8	0.014467592592592593	0.009853395061728396	0.002484567901234568
4	79.84	0.017968106995884775	0.010933641975308642	0.004184670781893004
4	79.88	0.01790380658436214	0.009356995884773662	0.005455246913580247
[truncated: 16,827 more rows]
