# Supplementary material for: Cultural Artifacts Transform Embodied Practice: How a Sommelier Card Shapes the Behavior of Dyads Engaged in Wine Tasting
Source: Front Psychol. 2019 Dec 6;10:2671. doi: 10.3389/fpsyg.2019.02671 (PMC6915083; doi:10.3389/fpsyg.2019.02671)
Supplement: DATA SHEET S3 — Raw data files (descriptions in README.txt files). [file Data_Sheet_3.zip › Supplementary_3_raw_experimental_data/frame_difference_movement/s67-2-20140603201118.csv]

Range	Time	Overall	ROI0	ROI1
-1	-1.0	1.0	0.13377572016460906	0.17189300411522634
2	8.8	0.018305041152263373	0.005712448559670782	0.00363940329218107
2	8.88	0.027307098765432098	0.008001543209876543	0.006219135802469136
2	8.92	0.014552469135802468	0.004272119341563786	0.00375
2	8.96	0.010174897119341563	0.004272119341563786	0.0010905349794238684
2	9.0	0.007960390946502057	0.0033719135802469137	0.0010828189300411523
2	9.040000000000001	0.007875514403292181	0.0016512345679012346	0.0019573045267489713
2	9.08	0.00676440329218107	0.0017515432098765432	0.0013271604938271606
2	9.120000000000001	0.019429012345679012	0.005401234567901234	0.005470679012345679
2	9.16	0.007332818930041152	0.003065843621399177	0.0009542181069958848
2	9.200000000000001	0.008881172839506173	0.0029861111111111113	0.0023482510288065843
2	9.24	0.00768261316872428	0.0029809670781893003	0.001044238683127572
2	9.28	0.011031378600823045	0.003948045267489712	0.0026929012345679013
2	9.32	0.011141975308641975	0.0043852880658436216	0.001376028806584362
2	9.36	0.016226851851851853	0.004958847736625515	0.00261059670781893
2	9.4	0.020925925925925924	0.0063940329218107	0.0027906378600823043
2	9.44	0.01975565843621399	0.005861625514403292	0.002764917695473251
2	9.48	0.018695987654320987	0.004395576131687243	0.004292695473251029
2	9.52	0.01680298353909465	0.0021604938271604936	0.005504115226337448
2	9.56	0.017258230452674897	0.0016769547325102881	0.006810699588477367
2	9.6	0.028186728395061728	0.004606481481481481	0.009583333333333333
2	9.64	0.020092592592592592	0.0031301440329218107	0.007163065843621399
2	9.68	0.02042695473251029	0.004038065843621399	0.005661008230452675
2	9.72	0.020092592592592592	0.004094650205761317	0.005444958847736625
2	9.76	0.018531378600823045	0.0038734567901234566	0.0038734567901234566
2	9.8	0.019501028806584362	0.00400462962962963	0.0034079218106995886
2	9.84	0.017813786008230453	0.0024511316872427983	0.0021296296296296298
2	9.88	0.020298353909465022	0.0012114197530864197	0.0022633744855967077
2	9.92	0.022340534979423867	0.0008976337448559671	0.0021270576131687245
2	9.96	0.02574588477366255	0.0008384773662551441	0.0023945473251028807
2	10.0	0.029395576131687244	0.001962448559670782	0.003258744855967078
2	10.040000000000001	0.028924897119341562	0.0013477366255144033	0.0034516460905349793
2	10.08	0.03965020576131687	0.0034567901234567903	0.007430555555555556
2	10.120000000000001	0.027481995884773663	0.0005426954732510288	0.003909465020576132
2	10.16	0.028711419753086418	0.0010648148148148149	0.004310699588477366
2	10.200000000000001	0.02587962962962963	0.0005452674897119342	0.002926954732510288
2	10.24	0.02637602880658436	0.0006352880658436214	0.002471707818930041
2	10.28	0.024061213991769546	0.0004655349794238683	0.0013811728395061729
2	10.32	0.02676440329218107	0.0017335390946502057	0.0010365226337448559
2	10.36	0.026219135802469137	0.0013554526748971194	0.0006558641975308642
2	10.4	0.03320730452674897	0.0034902263374485595	0.0013040123456790123
2	10.44	0.030637860082304527	0.0035931069958847735	0.0007098765432098765
2	10.48	0.024310699588477366	0.002968106995884774	0.0006224279835390946
2	10.52	0.022415123456790125	0.0029758230452674897	0.0005787037037037037
2	10.56	0.029305555555555557	0.004583333333333333	0.003544238683127572
2	10.6	0.01951388888888889	0.001831275720164609	0.00046810699588477366
2	10.64	0.018829732510288067	0.0006893004115226338	0.0003523662551440329
2	10.68	0.02235082304526749	0.0009979423868312757	0.0009465020576131687
2	10.72	0.022821502057613168	0.000668724279835391	0.0009130658436213992
2	10.76	0.024398148148148148	0.0012757201646090535	0.0012139917695473252
2	10.8	0.023148148148148147	0.0029861111111111113	0.0007664609053497942
2	10.84	0.021602366255144032	0.004493312757201646	0.0008179012345679012
2	10.88	0.018117283950617284	0.005033436213991769	0.0007844650205761317
2	10.92	0.017872942386831275	0.006003086419753087	0.0010751028806584362
2	10.96	0.015169753086419753	0.005771604938271605	0.0006635802469135803
2	11.0	0.015218621399176955	0.005763888888888889	0.0004809670781893004
2	11.040000000000001	0.023819444444444445	0.006455761316872428	0.0035493827160493828
2	11.08	0.012924382716049383	0.003425925925925926	0.0003369341563786008
2	11.120000000000001	0.014022633744855966	0.004215534979423868	0.00047325102880658434
2	11.16	0.013253600823045268	0.004261831275720164	0.0002957818930041152
2	11.200000000000001	0.011772119341563785	0.00411522633744856	0.0003986625514403292
2	11.24	0.009151234567901234	0.0037911522633744857	0.00014917695473251028
2	11.28	0.01037037037037037	0.003713991769547325	0.0004320987654320988
2	11.32	0.010174897119341563	0.003829732510288066	0.0004243827160493827
2	11.36	0.012448559670781893	0.0036213991769547325	0.0009516460905349795
2	11.4	0.00940843621399177	0.0015946502057613168	0.0010365226337448559
2	11.44	0.011746399176954733	0.0021116255144032923	0.0015843621399176955
2	11.48	0.01103395061728395	0.0027031893004115224	0.0007741769547325103
2	11.52	0.02260545267489712	0.004945987654320988	0.00415895061728395
2	11.56	0.013685699588477367	0.003161008230452675	0.0006018518518518519
2	11.6	0.01441358024691358	0.0027391975308641977	0.0004655349794238683
2	11.64	0.015298353909465021	0.002507716049382716	0.000787037037037037
2	11.68	0.014112654320987654	0.0016872427983539095	0.0005684156378600823
2	11.72	0.013786008230452675	0.00176440329218107	0.0005606995884773662
2	11.76	0.011931584362139917	0.0014891975308641975	0.0005195473251028807
2	11.8	0.012854938271604938	0.0020756172839506174	0.0006635802469135803
2	11.84	0.010465534979423869	0.0018492798353909464	0.0004861111111111111
2	11.88	0.010848765432098766	0.0018415637860082303	0.0010879629629629629
2	11.92	0.00988940329218107	0.001705246913580247	0.0009310699588477366
2	11.96	0.010450102880658436	0.0018441358024691358	0.001419753086419753
2	12.0	0.017286522633744857	0.003294753086419753	0.0037602880658436214
2	12.040000000000001	0.007445987654320987	0.0014660493827160495	0.0006944444444444445
2	12.08	0.009722222222222222	0.0019058641975308642	0.001463477366255144
2	12.120000000000001	0.007530864197530864	0.0014969135802469136	0.0008384773662551441
2	12.16	0.008734567901234568	0.002006172839506173	0.0012808641975308641
2	12.200000000000001	0.006859567901234568	0.0011496913580246913	0.0009079218106995885
2	12.24	0.009328703703703704	0.0020781893004115227	0.0018621399176954733
2	12.280000000000001	0.00753343621399177	0.001440329218106996	0.0014866255144032922
2	12.32	0.009783950617283951	0.001712962962962963	0.0022402263374485597
2	12.36	0.009413580246913581	0.001376028806584362	0.0018132716049382715
2	12.4	0.015722736625514402	0.0021141975308641976	0.0040174897119341565
2	12.44	0.015738168724279834	0.0017618312757201645	0.0037757201646090536
2	12.48	0.025907921810699588	0.00411522633744856	0.006638374485596708
2	12.52	0.01565329218106996	0.001242283950617284	0.0038631687242798355
2	12.56	0.014228395061728395	0.0008847736625514403	0.003765432098765432
2	12.6	0.012919238683127571	0.0008281893004115226	0.0030246913580246914
2	12.64	0.012492283950617284	0.0006712962962962962	0.002965534979423868
2	12.68	0.013348765432098765	0.0006301440329218107	0.0031944444444444446
2	12.72	0.011597222222222222	0.0004320987654320988	0.0031121399176954733
2	12.76	0.011586934156378601	0.0007047325102880658	0.003397633744855967
2	12.8	0.010223765432098766	0.00043724279835390947	0.0035339506172839506
2	12.84	0.01022633744855967	0.0007330246913580247	0.003564814814814815
2	12.88	0.010280349794238683	0.0008050411522633745	0.0037885802469135805
2	12.92	0.01217335390946502	0.0009542181069958848	0.00415380658436214
2	12.96	0.018618827160493828	0.0021141975308641976	0.005889917695473251
2	13.0	0.012132201646090536	0.0008024691358024691	0.003935185185185185
2	13.040000000000001	0.013125	0.000522119341563786	0.004663065843621399
2	13.08	0.014717078189300412	0.0004603909465020576	0.0059387860082304525
2	13.120000000000001	0.01633230452674897	0.0004295267489711934	0.006610082304526749
2	13.16	0.01728395061728395	0.0002880658436213992	0.007551440329218107
2	13.200000000000001	0.019904835390946504	0.0004938271604938272	0.00900977366255144
2	13.24	0.019320987654320988	0.0004938271604938272	0.009351851851851853
2	13.280000000000001	0.021710390946502057	0.0007253086419753087	0.010066872427983539
2	13.32	0.021589506172839504	0.0006481481481481481	0.009619341563786007
2	13.36	0.025972222222222223	0.0010493827160493827	0.010799897119341564
2	13.4	0.026579218106995886	0.000625	0.01085648148148148
2	13.44	0.037595164609053495	0.00238940329218107	0.01596707818930041
2	13.48	0.03146347736625514	0.0006995884773662552	0.015352366255144034
2	13.52	0.0326929012345679	0.0007587448559670781	0.017073045267489713
2	13.56	0.03334104938271605	0.0005709876543209877	0.01742283950617284
2	13.6	0.03235339506172839	0.00044238683127572015	0.016658950617283952
2	13.64	0.03426440329218107	0.0004449588477366255	0.01580761316872428
2	13.68	0.03314557613168724	0.0005555555555555556	0.01529320987654321
2	13.72	0.035354938271604935	0.0006044238683127572	0.017368827160493826
2	13.76	0.03679526748971194	0.0004218106995884774	0.01780349794238683
2	13.8	0.03900462962962963	0.0005864197530864197	0.01913065843621399
2	13.84	0.036826131687242795	0.0004243827160493827	0.017142489711934158
2	13.88	0.034786522633744855	0.0005684156378600823	0.014426440329218106
2	13.92	0.034575617283950616	0.0015972222222222223	0.01243312757201646
2	13.96	0.022191358024691358	0.000264917695473251	0.006738683127572017
2	14.0	0.018215020576131686	0.00021862139917695473	0.006427469135802469
2	14.040000000000001	0.01996656378600823	0.00036265432098765433	0.009709362139917695
2	14.08	0.025375514403292183	0.0003523662551440329	0.010614711934156378
2	14.120000000000001	0.026779835390946503	0.0003266460905349794	0.010174897119341563
2	14.16	0.027939814814814813	0.0004063786008230453	0.009652777777777777
2	14.200000000000001	0.026972736625514405	0.0004449588477366255	0.008927469135802469
2	14.24	0.03139660493827161	0.0005967078189300411	0.011862139917695472
2	14.280000000000001	0.033469650205761314	0.00051440329218107	0.013513374485596709
2	14.32	0.03672582304526749	0.0007844650205761317	0.015311213991769547
2	14.36	0.03455504115226338	0.0006018518518518519	0.014356995884773663
2	14.4	0.0419701646090535	0.002404835390946502	0.01671039094650206
2	14.44	0.03501543209876543	0.00031378600823045265	0.015352366255144034
2	14.48	0.0349022633744856	0.0005632716049382716	0.015059156378600823
2	14.52	0.03181841563786008	0.0005761316872427984	0.012739197530864197
2	14.56	0.030046296296296297	0.0008359053497942387	0.010892489711934156
2	14.6	0.028001543209876543	0.0009027777777777777	0.00919238683127572
2	14.64	0.02695216049382716	0.0008410493827160494	0.009027777777777777
2	14.68	0.026378600823045266	0.0004449588477366255	0.00945216049382716
2	14.72	0.026093106995884775	0.0004475308641975309	0.009202674897119342
2	14.76	0.027849794238683126	0.0006352880658436214	0.008719135802469136
2	14.8	0.025982510288065842	0.0006610082304526749	0.007965534979423868
2	14.84	0.027060185185185184	0.001242283950617284	0.00882716049382716
2	14.88	0.032911522633744854	0.0027854938271604937	0.01213477366255144
2	14.92	0.028554526748971194	0.0009027777777777777	0.012237654320987654
2	14.96	0.027237654320987653	0.0011188271604938272	0.01238940329218107
2	15.0	0.027739197530864197	0.0014943415637860083	0.012749485596707818
2	15.040000000000001	0.023829732510288065	0.0011882716049382716	0.010601851851851852
2	15.08	0.022916666666666665	0.0009696502057613169	0.009542181069958848
2	15.120000000000001	0.02101851851851852	0.0011188271604938272	0.008083847736625514
2	15.16	0.019583333333333335	0.0011136831275720164	0.007083333333333333
2	15.200000000000001	0.017698045267489713	0.0010185185185185184	0.006108539094650206
2	15.24	0.015522119341563787	0.0007613168724279835	0.004902263374485597
2	15.280000000000001	0.01884259259259259	0.0008230452674897119	0.007798353909465021
2	15.32	0.01773148148148148	0.0004912551440329218	0.007371399176954733
2	15.36	0.0287011316872428	0.002229938271604938	0.012294238683127573
2	15.4	0.018698559670781892	0.0006301440329218107	0.00856738683127572
2	15.44	0.020606995884773664	0.0006481481481481481	0.00948045267489712
2	15.48	0.017878086419753088	0.0007175925925925926	0.007664609053497942
2	15.52	0.01705246913580247	0.0004783950617283951	0.006116255144032922
2	15.56	0.015679012345679012	0.0006018518518518519	0.004827674897119341
2	15.6	0.021105967078189302	0.0007664609053497942	0.007808641975308642
2	15.64	0.020967078189300412	0.0007021604938271605	0.007960390946502057
2	15.68	0.023582818930041154	0.0009104938271604938	0.009338991769547325
2	15.72	0.023819444444444445	0.00073559670781893	0.010275205761316873
2	15.76	0.02263374485596708	0.00030606995884773663	0.009722222222222222
2	15.8	0.026005658436213993	0.0007998971193415638	0.011643518518518518
2	15.84	0.030635288065843622	0.002309670781893004	0.011491769547325103
2	15.88	0.02467335390946502	0.0007330246913580247	0.010617283950617284
2	15.92	0.0202880658436214	0.000668724279835391	0.00837448559670782
2	15.96	0.02130658436213992	0.0009310699588477366	0.009066358024691358
2	16.0	0.016833847736625513	0.000573559670781893	0.005992798353909465
2	16.04	0.01591820987654321	0.0007330246913580247	0.004511316872427984
2	16.080000000000002	0.014431584362139918	0.00034722222222222224	0.00489454732510288
2	16.12	0.01632201646090535	0.0007741769547325103	0.006123971193415637
2	16.16	0.01533179012345679	0.0006610082304526749	0.006262860082304526
2	16.2	0.013603395061728396	0.0006507201646090535	0.005637860082304527
2	16.240000000000002	0.01199588477366255	0.0006404320987654321	0.004338991769547325
2	16.28	0.010493827160493827	0.0006172839506172839	0.0034465020576131687
2	16.32	0.020306069958847737	0.00227880658436214	0.0070190329218106995
2	16.36	0.007626028806584362	0.000462962962962963	0.0019007201646090534
2	16.4	0.009567901234567902	0.0009645061728395061	0.0022762345679012345
2	16.44	0.009421296296296296	0.0011368312757201646	0.0016023662551440329
2	16.48	0.011234567901234569	0.0013348765432098766	0.0025051440329218106
2	16.52	0.012973251028806584	0.0010493827160493827	0.00363940329218107
2	16.56	0.02050925925925926	0.0006970164609053498	0.008171296296296296
2	16.6	0.024128086419753086	0.0004938271604938272	0.009876543209876543
2	16.64	0.025979938271604937	0.0012268518518518518	0.010853909465020576
2	16.68	0.026180555555555554	0.001059670781893004	0.011527777777777777
2	16.72	0.02641460905349794	0.0010159465020576131	0.012839506172839505
2	16.76	0.02644804526748971	0.0009465020576131687	0.013325617283950618
2	16.8	0.03167181069958848	0.0021347736625514403	0.015123456790123457
2	16.84	0.02316358024691358	0.00038065843621399177	0.012407407407407407
2	16.88	0.022111625514403294	0.0005915637860082304	0.011741255144032922
2	16.92	0.023382201646090534	0.0005015432098765432	0.012492283950617284
2	16.96	0.019313271604938273	0.0004963991769547325	0.010545267489711935
2	17.0	0.019776234567901233	0.0005246913580246914	0.010833333333333334
2	17.04	0.01665380658436214	0.0004552469135802469	0.0091820987654321
2	17.080000000000002	0.017155349794238682	0.00038065843621399177	0.009367283950617283
2	17.12	0.013948045267489712	6.687242798353909e-05	0.008094135802469135
2	17.16	0.01422582304526749	0.0004861111111111111	0.007353395061728395
2	17.2	0.012358539094650206	0.0005555555555555556	0.0064326131687242796
2	17.240000000000002	0.011916152263374486	0.000573559670781893	0.0058693415637860085
2	17.28	0.01982767489711934	0.0020190329218106994	0.008510802469135803
2	17.32	0.009652777777777777	0.0003780864197530864	0.004390432098765432
2	17.36	0.007456275720164609	0.0001080246913580247	0.003713991769547325
2	17.400000000000002	0.006463477366255144	0.00020318930041152264	0.0027700617283950616
2	17.44	0.005444958847736625	0.0004603909465020576	0.0022093621399176954
2	17.48	0.004529320987654321	0.00047582304526748974	0.0016512345679012346
2	17.52	0.004624485596707819	0.0004603909465020576	0.0016820987654320987
2	17.56	0.0026054526748971194	0.0003780864197530864	0.0004989711934156379
2	17.6	0.0017669753086419753	0.0001954732510288066	0.00028549382716049385
2	17.64	0.0012011316872427983	7.973251028806585e-05	0.0003292181069958848
2	17.68	0.0015997942386831276	0.0002777777777777778	0.0006095679012345679
2	17.72	0.002183641975308642	0.00044238683127572015	0.00043467078189300413
2	17.76	0.012821502057613168	0.0021630658436213993	0.0041795267489711935
2	17.8	0.0011445473251028807	0.0004243827160493827	9.516460905349794e-05
2	17.84	0.0014737654320987653	0.0003523662551440329	0.000257201646090535
2	17.88	0.0034567901234567903	6.17283950617284e-05	0.001301440329218107
2	17.92	0.0015432098765432098	8.74485596707819e-05	0.000264917695473251
2	17.96	0.002309670781893004	0.0004089506172839506	0.0003420781893004115
2	18.0	0.0034799382716049383	0.00030606995884773663	0.0004166666666666667
2	18.04	0.005635288065843622	0.0003446502057613169	0.0013811728395061729
2	18.080000000000002	0.006378600823045267	0.0002546296296296296	0.0018184156378600823
2	18.12	0.007662037037037037	0.00017746913580246913	0.00209619341563786
2	18.16	0.009382716049382716	5.1440329218107e-06	0.0021604938271604936
2	18.2	0.01217335390946502	0.00012088477366255144	0.0037474279835390946
2	18.240000000000002	0.022497427983539094	0.0015843621399176955	0.006574074074074074
2	18.28	0.017806069958847738	0.0003575102880658436	0.005558127572016461
2	18.32	0.021208847736625513	0.0004603909465020576	0.006900720164609054
2	18.36	0.021527777777777778	5.6584362139917696e-05	0.007569444444444445
2	18.400000000000002	0.02522633744855967	0.00011574074074074075	0.009266975308641975
2	18.44	0.024290123456790123	0.0003935185185185185	0.009089506172839506
2	18.48	0.02574074074074074	0.0004243827160493827	0.009858539094650206
2	18.52	0.02420781893004115	0.0005015432098765432	0.009305555555555555
2	18.56	0.024128086419753086	0.00031378600823045265	0.009711934156378601
2	18.6	0.020545267489711933	0.00037037037037037035	0.00877829218106996
2	18.64	0.01841820987654321	9.77366255144033e-05	0.008531378600823045
2	18.68	0.013842592592592592	1.54320987654321e-05	0.007199074074074074
2	18.72	0.02208076131687243	0.001831275720164609	0.010347222222222223
2	18.76	0.011502057613168724	0.00038580246913580245	0.006748971193415638
2	18.8	0.012260802469135803	0.0005118312757201646	0.007312242798353909
2	18.84	0.01315843621399177	0.0005632716049382716	0.007299382716049383
2	18.88	0.011592078189300411	0.0004603909465020576	0.006882716049382716
2	18.92	0.010491255144032922	0.0003034979423868313	0.0065483539094650205
2	18.96	0.009493312757201645	5.401234567901235e-05	0.005856481481481482
2	19.0	0.009683641975308643	0.00010288065843621399	0.0058359053497942385
2	19.04	0.008611111111111111	0.00025205761316872427	0.005522119341563786
2	19.080000000000002	0.009925411522633746	0.0004449588477366255	0.005540123456790123
2	19.12	0.011368312757201645	0.00022119341563786008	0.005411522633744856
2	19.16	0.013654835390946501	0.00036522633744855967	0.0057073045267489715
2	19.2	0.02221707818930041	0.0013400205761316872	0.007566872427983539
2	19.240000000000002	0.015887345679012347	0.000360082304526749	0.005617283950617284
2	19.28	0.016340020576131688	0.0005426954732510288	0.00606738683127572
2	19.32	0.015506687242798354	0.0004938271604938272	0.006391460905349794
2	19.36	0.015429526748971193	0.000787037037037037	0.007253086419753086
2	19.400000000000002	0.012623456790123456	0.0002957818930041152	0.007006172839506173
2	19.44	0.013163580246913581	0.0003420781893004115	0.0074331275720164606
2	19.48	0.010699588477366255	3.8580246913580246e-05	0.006224279835390947
2	19.52	0.011221707818930041	4.11522633744856e-05	0.00636059670781893
2	19.56	0.0090380658436214	0.00018518518518518518	0.005421810699588477
2	19.6	0.008209876543209876	0.00015174897119341564	0.005005144032921811
2	19.64	0.0061574074074074074	0.0005426954732510288	0.0037834362139917694
2	19.68	0.01587962962962963	0.0019084362139917695	0.006622942386831276
2	19.72	0.007893518518518518	0.0006661522633744856	0.003580246913580247
2	19.76	0.007543724279835391	0.0005272633744855968	0.0029089506172839505
2	19.8	0.008953189300411522	0.00031635802469135804	0.0035185185185185185
2	19.84	0.008819444444444444	0.0005684156378600823	0.002839506172839506
2	19.88	0.011062242798353909	0.0005812757201646091	0.0033564814814814816
2	19.92	0.008194444444444445	0.0005401234567901234	0.0016383744855967078
2	19.96	0.009758230452674897	0.0002932098765432099	0.0011368312757201646
2	20.0	0.008773148148148148	0.00040123456790123454	0.0012731481481481483
2	20.04	0.011983024691358025	0.00026748971193415636	0.003168724279835391
2	20.080000000000002	0.010573559670781893	0.00018518518518518518	0.0035905349794238682
2	20.12	0.014400720164609054	0.0003112139917695473	0.00570216049382716
2	20.16	0.022006172839506174	0.001463477366255144	0.00875514403292181
2	20.2	0.015378086419753086	0.0002546296296296296	0.0067309670781893005
2	20.240000000000002	0.014562757201646091	7.973251028806585e-05	0.007044753086419753
2	20.28	0.014146090534979424	4.6296296296296294e-05	0.005815329218106996
2	20.32	0.014094650205761316	4.6296296296296294e-05	0.0051440329218107
2	20.36	0.01386059670781893	6.430041152263375e-05	0.006185699588477366
2	20.400000000000002	0.014704218106995884	0.0002777777777777778	0.00827417695473251
2	20.44	0.012363683127572016	0.00017746913580246913	0.007692901234567901
2	20.48	0.01280349794238683	0.0002160493827160494	0.008945473251028806
2	20.52	0.011039094650205762	1.2860082304526749e-05	0.008140432098765433
2	20.56	0.012584876543209876	1.800411522633745e-05	0.009837962962962963
2	20.6	0.01216820987654321	1.02880658436214e-05	0.00970679012345679
2	20.64	0.020092592592592592	0.0012757201646090535	0.011548353909465021
2	20.68	0.008814300411522634	0.00015689300411522632	0.006190843621399177
2	20.72	0.00919753086419753	0.00013117283950617284	0.006247427983539095
2	20.76	0.007746913580246913	8.74485596707819e-05	0.004405864197530864
2	20.8	0.008011831275720164	6.17283950617284e-05	0.004045781893004115
2	20.84	0.00977880658436214	5.915637860082304e-05	0.004624485596707819
2	20.88	0.009122942386831276	7.458847736625514e-05	0.005066872427983539
2	20.92	0.01154320987654321	0.0001234567901234568	0.006597222222222222
2	20.96	0.009814814814814814	0.0001748971193415638	0.005987654320987654
2	21.0	0.010172325102880658	0.00011316872427983539	0.00647119341563786
2	21.04	0.008832304526748972	1.800411522633745e-05	0.006172839506172839
2	21.080000000000002	0.010064300411522634	1.800411522633745e-05	0.006666666666666667
2	21.12	0.017458847736625514	0.0009825102880658436	0.008564814814814815
2	21.16	0.012343106995884773	0.00025205761316872427	0.005540123456790123
2	21.2	0.012872942386831275	0.00015432098765432098	0.004773662551440329
2	21.240000000000002	0.014012345679012345	0.00020318930041152264	0.004338991769547325
2	21.28	0.01331275720164609	5.6584362139917696e-05	0.0031430041152263376
2	21.32	0.014426440329218106	0.0	0.0034027777777777776
2	21.36	0.01499485596707819	8.74485596707819e-05	0.0036445473251028805
2	21.400000000000002	0.013948045267489712	5.401234567901235e-05	0.0029449588477366254
2	21.44	0.01220679012345679	0.00013117283950617284	0.0016255144032921811
2	21.48	0.011080246913580246	8.487654320987654e-05	0.0025051440329218106
2	21.52	0.01102366255144033	0.00018775720164609054	0.0020318930041152263
2	21.56	0.009254115226337449	9.259259259259259e-05	0.0011188271604938272
2	21.6	0.017880658436213993	0.0012962962962962963	0.004873971193415638
2	21.64	0.007067901234567901	0.0001234567901234568	0.0008744855967078189
2	21.68	0.008868312757201647	0.00013117283950617284	0.002139917695473251
2	21.72	0.006368312757201646	0.0002160493827160494	0.0012834362139917696
2	21.76	0.006520061728395062	0.00013631687242798355	0.0015972222222222223
2	21.8	0.0037885802469135805	0.00014917695473251028	0.0006558641975308642
2	21.84	0.004164094650205761	8.23045267489712e-05	0.0007510288065843622
2	21.88	0.0030504115226337447	1.02880658436214e-05	0.0009567901234567902
2	21.92	0.0030375514403292183	2.05761316872428e-05	0.0019598765432098765
2	21.96	0.00639917695473251	2.05761316872428e-05	0.0038888888888888888
2	22.0	0.005504115226337448	3.08641975308642e-05	0.0032973251028806582
2	22.04	0.006008230452674897	1.800411522633745e-05	0.002978395061728395
2	22.080000000000002	0.012713477366255143	0.0010879629629629629	0.004084362139917696
2	22.12	0.005303497942386832	9.002057613168725e-05	0.0005452674897119342
2	22.16	0.005612139917695473	8.487654320987654e-05	0.0003575102880658436
2	22.2	0.006221707818930041	0.00030864197530864197	0.00041923868312757203
2	22.240000000000002	0.005568415637860083	9.259259259259259e-05	0.00017232510288065845
2	22.28	0.006414609053497942	0.00025205761316872427	0.00045781893004115225
2	22.32	0.007595164609053498	0.0002160493827160494	0.0018930041152263374
2	22.36	0.009958847736625514	0.0005118312757201646	0.004297839506172839
2	22.400000000000002	0.011036522633744855	0.00024434156378600825	0.00551440329218107
2	22.44	0.011324588477366256	0.00014146090534979423	0.006625514403292181
2	22.48	0.012983539094650207	9.002057613168725e-05	0.008063271604938272
2	22.52	0.012474279835390947	1.02880658436214e-05	0.008420781893004116
2	22.56	0.02207304526748971	0.0015329218106995884	0.0120190329218107
2	22.6	0.013461934156378601	0.00043724279835390947	0.009624485596707819
2	22.64	0.015059156378600823	0.0005349794238683127	0.009994855967078189
2	22.68	0.014537037037037038	0.0004320987654320988	0.009506172839506173
2	22.72	0.01504372427983539	0.00020061728395061727	0.009727366255144032
2	22.76	0.0173070987654321	0.00014146090534979423	0.010545267489711935
2	22.8	0.019338991769547325	0.0003189300411522634	0.011566358024691359
2	22.84	0.019920267489711933	0.00035493827160493826	0.011039094650205762
2	22.88	0.021391460905349793	0.0005864197530864197	0.010969650205761317
2	22.92	0.020871913580246912	0.00033950617283950616	0.009938271604938272
2	22.96	0.020396090534979424	0.00030864197530864197	0.009274691358024691
2	23.0	0.01870627572016461	0.00014146090534979423	0.008590534979423869
2	23.04	0.024547325102880657	0.001455761316872428	0.009611625514403293
2	23.080000000000002	0.016306584362139918	0.00025977366255144034	0.006111111111111111
2	23.12	0.012551440329218106	8.23045267489712e-05	0.004272119341563786
2	23.16	0.01287551440329218	0.00024434156378600825	0.0035982510288065845
2	23.2	0.008834876543209877	7.20164609053498e-05	0.001890432098765432
2	23.240000000000002	0.007415123456790123	0.00015689300411522632	0.0008564814814814815
2	23.28	0.005823045267489712	5.1440329218107e-06	0.0004166666666666667
2	23.32	0.007224794238683128	1.02880658436214e-05	0.0011239711934156378
2	23.36	0.005946502057613169	0.0002546296296296296	0.0007947530864197531
2	23.400000000000002	0.005043724279835391	0.0002777777777777778	0.0002546296296296296
2	23.44	0.00415380658436214	0.000257201646090535	0.00014660493827160494
2	23.48	0.004251543209876543	3.3436213991769545e-05	0.00023662551440329217
2	23.52	0.013544238683127572	0.0013811728395061729	0.0034979423868312758
2	23.56	0.0030864197530864196	5.6584362139917696e-05	0.0001440329218106996
2	23.6	0.002968106995884774	0.00016975308641975308	0.00021862139917695473
2	23.64	0.0033693415637860084	0.00018775720164609054	0.00010288065843621399
2	23.68	0.0034465020576131687	9.002057613168725e-05	0.0005658436213991769
2	23.72	0.005100308641975308	0.00015689300411522632	0.001491769547325103
2	23.76	0.0068467078189300415	3.60082304526749e-05	0.00305298353909465
2	23.8	0.007438271604938272	0.0	0.004094650205761317
2	23.84	0.009483024691358024	2.05761316872428e-05	0.005715020576131687
2	23.88	0.01136059670781893	0.0001080246913580247	0.007145061728395062
2	23.92	0.011640946502057613	0.0002494855967078189	0.008004115226337448
2	23.96	0.011427469135802469	0.0001080246913580247	0.007824074074074074
2	24.0	0.020396090534979424	0.0016718106995884773	0.010501543209876544
2	24.04	0.009814814814814814	0.00011059670781893004	0.006967592592592593
2	24.080000000000002	0.008984053497942388	6.944444444444444e-05	0.007055041152263374
2	24.12	0.008577674897119341	0.00017746913580246913	0.006856995884773663
2	24.16	0.0076748971193415635	0.00015432098765432098	0.006568930041152264
2	24.2	0.00849537037037037	0.00020833333333333335	0.006787551440329218
2	24.240000000000002	0.008081275720164609	4.11522633744856e-05	0.0069161522633744855
2	24.28	0.009819958847736626	2.8292181069958848e-05	0.008598251028806585
2	24.32	0.00905349794238683	4.886831275720165e-05	0.008037551440329218
2	24.36	0.009989711934156379	2.5720164609053497e-05	0.008505658436213991
2	24.400000000000002	0.00874485596707819	0.00016718106995884774	0.007590020576131687
2	24.44	0.009395576131687242	4.11522633744856e-05	0.007718621399176955
2	24.48	0.017013888888888887	0.001198559670781893	0.009958847736625514
2	24.52	0.011095679012345679	6.944444444444444e-05	0.007816358024691357
2	24.560000000000002	0.013858024691358025	2.8292181069958848e-05	0.007911522633744856
2	24.6	0.014161522633744856	1.02880658436214e-05	0.007556584362139918
2	24.64	0.016206275720164608	0.00020833333333333335	0.007950102880658436
2	24.68	0.015838477366255144	0.00013117283950617284	0.0077314814814814815
2	24.72	0.01881172839506173	0.0002726337448559671	0.00885030864197531
2	24.76	0.018654835390946502	0.0004218106995884774	0.009135802469135803
2	24.8	0.019989711934156378	2.05761316872428e-05	0.010136316872427983
2	24.84	0.01949074074074074	0.0003935185185185185	0.009292695473251029
2	24.88	0.021342592592592594	0.00038065843621399177	0.009992283950617284
2	24.92	0.018693415637860082	5.6584362139917696e-05	0.008786008230452676
2	24.96	0.025979938271604937	0.0014814814814814814	0.011039094650205762
2	25.0	0.017178497942386833	0.00010030864197530864	0.008492798353909465
2	25.04	0.016766975308641976	8.74485596707819e-05	0.008919753086419752
2	25.080000000000002	0.0172119341563786	0.00010030864197530864	0.009184670781893004
2	25.12	0.015506687242798354	0.00010545267489711934	0.008361625514403292
2	25.16	0.015473251028806584	3.60082304526749e-05	0.008472222222222223
2	25.2	0.014652777777777778	9.259259259259259e-05	0.007510288065843622
2	25.240000000000002	0.014951131687242799	0.0003420781893004115	0.007608024691358024
2	25.28	0.012736625514403292	0.00020576131687242798	0.004429012345679013
2	25.32	0.012379115226337448	9.002057613168725e-05	0.003623971193415638
2	25.36	0.009565329218106995	2.57201646090535e-06	0.002337962962962963
2	25.400000000000002	0.009331275720164608	0.00014917695473251028	0.0019238683127572017
2	25.44	0.015218621399176955	0.0011676954732510287	0.0046502057613168725
2	25.48	0.008981481481481481	6.430041152263375e-05	0.0039943415637860085
2	25.52	0.015234053497942386	6.430041152263375e-05	0.008654835390946502
2	25.560000000000002	0.015545267489711934	5.915637860082304e-05	0.010308641975308641
2	25.6	0.01677469135802469	5.401234567901235e-05	0.011108539094650205
2	25.64	0.013989197530864198	0.00014660493827160494	0.010128600823045267
2	25.68	0.015619855967078189	5.915637860082304e-05	0.01022633744855967
2	25.72	0.014547325102880659	0.0002160493827160494	0.00856738683127572
2	25.76	0.015079732510288065	0.00023919753086419754	0.005550411522633745
2	25.8	0.016728395061728397	0.00025205761316872427	0.005985082304526749
2	25.84	0.023443930041152264	0.00016203703703703703	0.009233539094650205
2	25.88	0.023503086419753086	0.0001800411522633745	0.00915895061728395
2	25.92	0.0338451646090535	0.0016486625514403291	0.012420267489711935
2	25.96	0.022590020576131686	0.0001234567901234568	0.007744341563786008
2	26.0	0.021190843621399176	0.0002623456790123457	0.006826131687242798
2	26.04	0.017906378600823045	0.00011059670781893004	0.005519547325102881
2	26.080000000000002	0.016561213991769547	0.000257201646090535	0.004531893004115227
2	26.12	0.015877057613168724	0.0003497942386831276	0.004251543209876543
2	26.16	0.014881687242798354	0.00041152263374485596	0.003544238683127572
2	26.2	0.016396604938271605	0.0006044238683127572	0.0045138888888888885
2	26.240000000000002	0.017296810699588477	0.00040380658436213994	0.005599279835390947
2	26.28	0.018930041152263374	0.0005066872427983539	0.0073405349794238685
2	26.32	0.018243312757201646	0.0003343621399176955	0.007875514403292181
2	26.36	0.0204809670781893	0.0007638888888888889	0.009807098765432098
2	26.400000000000002	0.026347736625514404	0.0018261316872427984	0.012602880658436214
2	26.44	0.020671296296296295	0.0009079218106995885	0.011458333333333333
2	26.48	0.019786522633744856	0.0009953703703703704	0.011622942386831276
2	26.52	0.020540123456790123	0.0011728395061728395	0.012088477366255145
2	26.560000000000002	0.02055812757201646	0.001116255144032922	0.012358539094650206
2	26.6	0.019809670781893003	0.0011188271604938272	0.012175925925925925
2	26.64	0.018773148148148146	0.0006404320987654321	0.01231224279835391
2	26.68	0.015627572016460905	0.000470679012345679	0.010414094650205761
2	26.72	0.01693158436213992	0.0002957818930041152	0.011201131687242799
2	26.76	0.018029835390946502	0.0004243827160493827	0.010308641975308641
2	26.8	0.021535493827160492	0.0005915637860082304	0.010131172839506174
2	26.84	0.021414609053497943	0.00030606995884773663	0.008518518518518519
2	26.88	0.031977880658436215	0.0020267489711934157	0.011255144032921811
2	26.92	0.02203446502057613	0.00024434156378600825	0.00672582304526749
2	26.96	0.02126543209876543	0.0005401234567901234	0.005933641975308642
2	27.0	0.01824588477366255	0.0003523662551440329	0.00459619341563786
2	27.04	0.016535493827160495	0.00043467078189300413	0.003845164609053498
2	27.080000000000002	0.015545267489711934	0.0004552469135802469	0.0023791152263374486
2	27.12	0.014537037037037038	0.0006198559670781893	0.0019727366255144034
2	27.16	0.014714506172839505	0.0008127572016460906	0.0013631687242798354
2	27.2	0.011993312757201646	0.0005066872427983539	0.0010365226337448559
2	27.240000000000002	0.011592078189300411	0.0003369341563786008	0.000573559670781893
2	27.28	0.009465020576131687	0.00045781893004115225	0.00022376543209876544
2	27.32	0.009801954732510288	0.000573559670781893	0.0005889917695473251
2	27.36	0.01762860082304527	0.0018132716049382715	0.0042026748971193415
2	27.400000000000002	0.010118312757201646	0.00025205761316872427	0.0017618312757201645
2	27.44	0.010213477366255145	0.0004912551440329218	0.0017746913580246914
2	27.48	0.011118827160493828	0.0005118312757201646	0.0014506172839506173
2	27.52	0.01176954732510288	0.0006172839506172839	0.0017026748971193416
2	27.560000000000002	0.012618312757201646	0.000625	0.0013348765432098766
2	27.6	0.012669753086419754	0.00046810699588477366	0.0015252057613168724
2	27.64	0.012201646090534979	0.00039609053497942386	0.0006610082304526749
2	27.68	0.013161008230452674	0.00030606995884773663	0.001072530864197531
2	27.72	0.01213991769547325	0.00017232510288065845	0.0004552469135802469
2	27.76	0.011895576131687242	0.0001748971193415638	0.00045267489711934157
2	27.8	0.012394547325102881	4.886831275720165e-05	0.000367798353909465
2	27.84	0.020264917695473252	0.001440329218106996	0.0033179012345679014
2	27.88	0.010023148148148147	0.00020833333333333335	0.00022890946502057612
2	27.92	0.010969650205761317	0.0003292181069958848	0.0009516460905349795
2	27.96	0.008791152263374485	8.74485596707819e-05	0.0001388888888888889
2	28.0	0.009681069958847736	7.20164609053498e-05	0.0003420781893004115
2	28.04	0.009429012345679012	0.00020318930041152264	0.0004783950617283951
2	28.080000000000002	0.008539094650205761	0.0001594650205761317	0.0005889917695473251
2	28.12	0.006885288065843621	0.0002700617283950617	0.00037037037037037035
2	28.16	0.004652777777777777	0.00016975308641975308	0.00031378600823045265
2	28.2	0.005555555555555556	6.944444444444444e-05	0.00035493827160493826
2	28.240000000000002	0.0037448559670781893	2.3148148148148147e-05	0.0001954732510288066
2	28.28	0.005565843621399177	0.0001388888888888889	0.0006481481481481481
2	28.32	0.012330246913580247	0.001396604938271605	0.0029861111111111113
2	28.36	0.005496399176954733	0.00042695473251028805	0.0001286008230452675
2	28.400000000000002	0.0036805555555555554	0.0001748971193415638	5.915637860082304e-05
2	28.44	0.003973765432098765	0.00013631687242798355	7.458847736625514e-05
2	28.48	0.0023122427983539094	0.00013117283950617284	5.1440329218106995e-05
2	28.52	0.0042309670781893	0.00010030864197530864	0.0005195473251028807
2	28.560000000000002	0.0025411522633744855	0.0002314814814814815	0.00047582304526748974
2	28.6	0.003081275720164609	0.000360082304526749	0.000257201646090535
2	28.64	0.00198559670781893	9.002057613168725e-05	0.00031378600823045265
2	28.68	0.002109053497942387	8.23045267489712e-05	0.00038837448559670784
2	28.72	0.0036419753086419752	6.687242798353909e-05	0.0014300411522633744
2	28.76	0.005126028806584362	1.02880658436214e-05	0.0026337448559670784
2	28.8	0.015640432098765433	0.0013991769547325103	0.0063631687242798355
2	28.84	0.0071913580246913585	3.3436213991769545e-05	0.0042026748971193415
2	28.88	0.008994341563786009	8.74485596707819e-05	0.005568415637860083
2	28.92	0.008117283950617284	4.372427983539095e-05	0.005360082304526749
2	28.96	0.009539609053497943	0.00016203703703703703	0.005815329218106996
2	29.0	0.0076980452674897115	4.372427983539095e-05	0.005174897119341564
2	29.04	0.009989711934156379	3.60082304526749e-05	0.006522633744855967
2	29.080000000000002	0.007062757201646091	2.5720164609053497e-05	0.0053523662551440325
2	29.12	0.007366255144032921	2.8292181069958848e-05	0.005437242798353909
2	29.16	0.006926440329218107	0.00011316872427983539	0.005383230452674897
2	29.2	0.006633230452674897	2.3148148148148147e-05	0.005429526748971194
2	29.240000000000002	0.007121913580246914	6.17283950617284e-05	0.005367798353909465
2	29.28	0.013623971193415638	0.0010622427983539094	0.007757201646090535
2	29.32	0.006455761316872428	4.6296296296296294e-05	0.005442386831275721
2	29.36	0.005727880658436214	5.401234567901235e-05	0.005079732510288066
2	29.400000000000002	0.006795267489711934	5.6584362139917696e-05	0.0053523662551440325
2	29.44	0.0057536008230452676	0.00019290123456790122	0.00477880658436214
2	29.48	0.006090534979423868	2.5720164609053497e-05	0.005388374485596707
2	29.52	0.0057304526748971196	2.5720164609053497e-05	0.005450102880658436
2	29.560000000000002	0.007656893004115226	6.944444444444444e-05	0.00647119341563786
2	29.6	0.006970164609053498	7.458847736625514e-05	0.006723251028806584
2	29.64	0.008407921810699588	4.11522633744856e-05	0.007641460905349794
2	29.68	0.008258744855967079	3.8580246913580246e-05	0.007883230452674897
2	29.72	0.009876543209876543	9.516460905349794e-05	0.008773148148148148
2	29.76	0.019367283950617285	0.001463477366255144	0.012170781893004115
2	29.8	0.01138888888888889	6.17283950617284e-05	0.009243827160493828
2	29.84	0.01415380658436214	5.401234567901235e-05	0.009356995884773662
2	29.88	0.01459619341563786	7.716049382716049e-05	0.007991255144032922
2	29.92	0.018122427983539094	0.00011316872427983539	0.008240740740740741
2	29.96	0.01843621399176955	1.800411522633745e-05	0.0066975308641975305
2	30.0	0.019292695473251027	2.05761316872428e-05	0.005581275720164609
2	30.04	0.01846707818930041	2.8292181069958848e-05	0.003927469135802469
2	30.080000000000002	0.01950617283950617	0.00011574074074074075	0.002772633744855967
2	30.12	0.019035493827160493	7.973251028806585e-05	0.0017283950617283952
2	30.16	0.022497427983539094	0.00010545267489711934	0.0044907407407407405
2	30.2	0.0275	0.0003034979423868313	0.009380144032921811
2	30.240000000000002	0.03978652263374485	0.0021296296296296298	0.01573559670781893
2	30.28	0.033310185185185186	0.0006275720164609053	0.015558127572016462
2	30.32	0.033109567901234566	0.0005632716049382716	0.017109053497942388
2	30.36	0.032772633744855964	0.0010108024691358026	0.01685956790123457
2	30.400000000000002	0.028261316872427982	0.0006198559670781893	0.014429012345679013
2	30.44	0.025887345679012345	0.0007973251028806584	0.012626028806584363
2	30.48	0.02102880658436214	0.0002957818930041152	0.00944187242798354
2	30.52	0.017890946502057612	0.0003112139917695473	0.007762345679012346
2	30.560000000000002	0.015848765432098764	0.0001954732510288066	0.006332304526748971
2	30.6	0.015162037037037036	0.00010030864197530864	0.005195473251028806
2	30.64	0.013341049382716049	0.0003343621399176955	0.004176954732510288
2	30.68	0.013019547325102881	0.0003112139917695473	0.0035545267489711934
2	30.72	0.020300925925925927	0.0016898148148148148	0.006286008230452675
2	30.76	0.012597736625514402	0.00026748971193415636	0.0039840534979423865
2	30.8	0.013001543209876544	0.00038837448559670784	0.004429012345679013
2	30.84	0.012736625514403292	0.00034722222222222224	0.004585905349794239
2	30.88	0.013662551440329218	0.0006944444444444445	0.004876543209876543
2	30.92	0.011967592592592592	0.0006610082304526749	0.004310699588477366
2	30.96	0.01190843621399177	0.0006378600823045268	0.004387860082304526
2	31.0	0.010622427983539094	0.0005838477366255144	0.003896604938271605
2	31.04	0.009994855967078189	0.0005169753086419753	0.0036213991769547325
2	31.080000000000002	0.007908950617283951	0.0005478395061728395	0.0032921810699588477
2	31.12	0.007109053497942387	0.0005606995884773662	0.0030838477366255143
2	31.16	0.005606995884773662	0.0003369341563786008	0.0022119341563786006
2	31.2	0.018271604938271607	0.0023996913580246913	0.005920781893004115
2	31.240000000000002	0.006152263374485597	0.0003755144032921811	0.002425411522633745
2	31.28	0.006679526748971193	0.0004218106995884774	0.002741769547325103
2	31.32	0.008695987654320987	0.00046810699588477366	0.003757716049382716
2	31.36	0.010151748971193416	0.000522119341563786	0.004624485596707819
2	31.400000000000002	0.014017489711934157	0.0008616255144032922	0.006499485596707819
2	31.44	0.014475308641975309	0.0006121399176954733	0.007353395061728395
2	31.48	0.01685956790123457	0.0003755144032921811	0.00907664609053498
2	31.52	0.01463991769547325	7.20164609053498e-05	0.00871141975308642
2	31.560000000000002	0.016440329218106994	0.00028292181069958846	0.009971707818930042
2	31.6	0.015496399176954733	0.00025205761316872427	0.009189814814814816
2	31.64	0.0181738683127572	0.00037294238683127575	0.009655349794238682
2	31.68	0.024570473251028808	0.0014609053497942387	0.010275205761316873
2	31.720000000000002	0.017710905349794238	0.00025977366255144034	0.0084130658436214
2	31.76	0.018950617283950616	0.00014917695473251028	0.008590534979423869
2	31.8	0.02200102880658436	0.00034722222222222224	0.009164094650205762
2	31.84	0.025473251028806584	0.0006635802469135803	0.010390946502057612
2	31.88	0.024364711934156378	0.0004938271604938272	0.010285493827160494
2	31.92	0.02494598765432099	0.00037294238683127575	0.01164866255144033
2	31.96	0.0224511316872428	0.0002623456790123457	0.011728395061728396
2	32.0	0.023626543209876543	0.0002803497942386831	0.014416152263374485
2	32.04	0.02030864197530864	0.0004861111111111111	0.014056069958847736
2	32.08	0.020357510288065844	0.000529835390946502	0.015457818930041152
2	32.12	0.01887088477366255	0.00029063786008230453	0.015401234567901234
2	32.160000000000004	0.029871399176954732	0.0017412551440329218	0.0191332304526749
2	32.2	0.01821244855967078	0.00014917695473251028	0.014981995884773662
2	32.24	0.0195190329218107	0.00020318930041152264	0.01606738683127572
2	32.28	0.018768004115226337	9.002057613168725e-05	0.015558127572016462
2	32.32	0.01787037037037037	0.00028292181069958846	0.015432098765432098
2	32.36	0.01839506172839506	0.0003986625514403292	0.015619855967078189
2	32.4	0.016481481481481482	0.0003832304526748971	0.014693930041152263
2	32.44	0.017800925925925925	0.0004063786008230453	0.014819958847736625
2	32.480000000000004	0.015789609053497942	7.458847736625514e-05	0.012924382716049383
2	32.52	0.016417181069958847	3.60082304526749e-05	0.012188786008230453
2	32.56	0.014588477366255143	9.516460905349794e-05	0.011103395061728395
2	32.6	0.014300411522633744	0.0002469135802469136	0.009621913580246914
2	32.64	0.019483024691358024	0.0014994855967078188	0.010462962962962962
2	32.68	0.01209619341563786	0.0003780864197530864	0.006625514403292181
2	32.72	0.011450617283950618	0.00022119341563786008	0.0053292181069958845
2	32.76	0.014166666666666666	0.00010545267489711934	0.005483539094650206
2	32.8	0.016329732510288065	0.00023662551440329217	0.005769032921810699
2	32.84	0.0190380658436214	0.000529835390946502	0.006648662551440329
2	32.88	0.01842335390946502	0.00036522633744855967	0.005316358024691358
2	32.92	0.017739197530864198	0.0004166666666666667	0.004670781893004115
2	32.96	0.0191332304526749	0.000360082304526749	0.005758744855967078
2	33.0	0.01742283950617284	0.0002314814814814815	0.005169753086419753
2	33.04	0.01789866255144033	0.00024434156378600825	0.0053626543209876545
2	33.08	0.016401748971193415	0.0001440329218106996	0.0050180041152263375
2	33.12	0.02767232510288066	0.0015946502057613168	0.01018775720164609
2	33.160000000000004	0.01828446502057613	0.0001954732510288066	0.007597736625514403
2	33.2	0.021247427983539093	0.000360082304526749	0.009495884773662552
2	33.24	0.020928497942386833	5.401234567901235e-05	0.011430041152263374
2	33.28	0.02679269547325103	8.23045267489712e-05	0.016833847736625513
2	33.32	0.03235082304526749	0.00011574074074074075	0.021566358024691357
2	33.36	0.03267746913580247	0.00013374485596707818	0.022852366255144033
2	33.4	0.0303369341563786	0.0004320987654320988	0.02111625514403292
2	33.44	0.026340020576131686	8.487654320987654e-05	0.017800925925925925
2	33.480000000000004	0.03044753086419753	0.0003292181069958848	0.020434670781893004
2	33.52	0.0304809670781893	0.00014146090534979423	0.021967592592592594
2	33.56	0.032463991769547326	0.00010288065843621399	0.024318415637860084
2	33.6	0.03700360082304527	0.001154835390946502	0.024958847736625513
2	33.64	0.029765946502057612	9.77366255144033e-05	0.021679526748971195
2	33.68	0.02715792181069959	0.00035493827160493826	0.018688271604938272
2	33.72	0.027548868312757203	0.0001286008230452675	0.017728909465020575
2	33.76	0.02473508230452675	9.516460905349794e-05	0.014724794238683128
2	33.8	0.024256687242798353	0.00011831275720164609	0.01363940329218107
2	33.84	0.020028292181069957	6.687242798353909e-05	0.010149176954732511
2	33.88	0.018518518518518517	0.00020061728395061727	0.008878600823045268
2	33.92	0.015617283950617284	0.0002880658436213992	0.0076517489711934155
2	33.96	0.012510288065843622	0.0008359053497942387	0.005910493827160494
2	34.0	0.010285493827160494	0.000668724279835391	0.0054681069958847734
2	34.04	0.008320473251028807	0.0002777777777777778	0.0045473251028806585
2	34.08	0.01972993827160494	0.0017669753086419753	0.009678497942386831
2	34.12	0.009475308641975308	0.00024176954732510288	0.006828703703703704
2	34.160000000000004	0.013335905349794239	0.0004886831275720165	0.010450102880658436
2	34.2	0.015275205761316872	0.00022633744855967078	0.012263374485596707
2	34.24	0.01857253086419753	0.00030606995884773663	0.015244341563786009
2	34.28	0.018104423868312756	0.00011831275720164609	0.015128600823045268
2	34.32	0.02003343621399177	0.00010030864197530864	0.017276234567901234
2	34.36	0.020200617283950617	7.973251028806585e-05	0.017397119341563787
2	34.4	0.020059156378600822	9.002057613168725e-05	0.017304526748971195
2	34.44	0.02112139917695473	0.0003189300411522634	0.01705246913580247
2	34.480000000000004	0.019362139917695472	7.973251028806585e-05	0.015041152263374486
2	34.52	0.01962962962962963	0.00023405349794238683	0.013479938271604939
2	34.56	0.024645061728395062	0.0012551440329218106	0.013582818930041152
2	34.6	0.016329732510288065	5.6584362139917696e-05	0.009891975308641976
2	34.64	0.015097736625514403	0.00022119341563786008	0.008984053497942388
2	34.68	0.016422325102880657	0.00020833333333333335	0.008948045267489713
2	34.72	0.013670267489711934	0.00022890946502057612	0.007085905349794239
2	34.76	0.013814300411522634	5.401234567901235e-05	0.006784979423868313
2	34.800000000000004	0.01418724279835391	3.60082304526749e-05	0.005012860082304527
2	34.84	0.014444444444444444	2.8292181069958848e-05	0.0036291152263374484
2	34.88	0.01425925925925926	4.886831275720165e-05	0.003065843621399177
2	34.92	0.01425925925925926	0.00030092592592592595	0.0029732510288065844
2	34.96	0.013924897119341563	0.00028549382716049385	0.002939814814814815
2	35.0	0.012276234567901235	0.0002777777777777778	0.002119341563786008
2	35.04	0.021386316872427983	0.0015406378600823045	0.005498971193415638
2	35.08	0.010195473251028807	0.0001646090534979424	0.0008616255144032922
2	35.12	0.010848765432098766	6.430041152263375e-05	0.0011882716049382716
2	35.160000000000004	0.008770576131687243	5.401234567901235e-05	0.00037037037037037035
2	35.2	0.00794753086419753	0.0002109053497942387	0.0006224279835390946
2	35.24	0.008420781893004116	0.0001440329218106996	0.0008281893004115226
2	35.28	0.008641975308641974	0.0004501028806584362	0.0012834362139917696
2	35.32	0.007566872427983539	0.00037037037037037035	0.000727880658436214
2	35.36	0.007824074074074074	0.0005401234567901234	0.0007073045267489712
2	35.4	0.008832304526748972	0.00024176954732510288	0.0019238683127572017
2	35.44	0.006221707818930041	0.0001748971193415638	0.0003755144032921811
2	35.480000000000004	0.007487139917695473	0.00021862139917695473	0.0010185185185185184
2	35.52	0.01455761316872428	0.001463477366255144	0.0036728395061728395
2	35.56	0.00716820987654321	0.0005529835390946502	0.0006790123456790123
2	35.6	0.0045241769547325105	0.0004320987654320988	0.00017746913580246913
2	35.64	0.006412037037037037	0.0003292181069958848	0.001044238683127572
2	35.68	0.003433641975308642	0.0002494855967078189	0.0002494855967078189
2	35.72	0.005550411522633745	9.259259259259259e-05	0.0012114197530864197
2	35.76	0.00393261316872428	5.1440329218106995e-05	0.0007638888888888889
2	35.800000000000004	0.006499485596707819	0.00011316872427983539	0.0011831275720164609
2	35.84	0.00573559670781893	6.430041152263375e-05	0.0011779835390946503
2	35.88	0.00875514403292181	4.886831275720165e-05	0.0017232510288065844
2	35.92	0.009138374485596708	0.00017746913580246913	0.002484567901234568
2	35.96	0.009588477366255144	0.00033950617283950616	0.002803497942386831
2	36.0	0.019349279835390948	0.0019727366255144034	0.006638374485596708
2	36.04	0.01063014403292181	0.00024434156378600825	0.004002057613168724
2	36.08	0.013184156378600823	0.0003034979423868313	0.005200617283950618
2	36.12	0.012718621399176955	0.00040123456790123454	0.005573559670781893
2	36.160000000000004	0.01586934156378601	9.516460905349794e-05	0.006921296296296296
2	36.2	0.01382201646090535	8.23045267489712e-05	0.00712962962962963
2	36.24	0.01595679012345679	0.00030092592592592595	0.008024691358024692
2	36.28	0.012685185185185185	0.00012088477366255144	0.007795781893004115
2	36.32	0.013978909465020575	8.74485596707819e-05	0.008310185185185184
2	36.36	0.011957304526748971	2.57201646090535e-06	0.007775205761316873
2	36.4	0.012767489711934156	0.00013631687242798355	0.007878086419753086
2	36.44	0.012896090534979424	9.002057613168725e-05	0.00794238683127572
2	36.480000000000004	0.02315329218106996	0.0016846707818930042	0.010689300411522634
2	36.52	0.01397633744855967	0.00022119341563786008	0.0076980452674897115
2	36.56	0.014665637860082304	0.0004552469135802469	0.00717335390946502
2	36.6	0.015910493827160494	0.00040123456790123454	0.008328189300411522
2	36.64	0.014372427983539094	0.0002160493827160494	0.007659465020576132
2	36.68	0.01599537037037037	0.00018775720164609054	0.008112139917695473
2	36.72	0.016993312757201645	0.00015432098765432098	0.007993827160493827
2	36.76	0.01972479423868313	0.00025977366255144034	0.009027777777777777
2	36.800000000000004	0.01800411522633745	0.00012602880658436213	0.00815843621399177
2	36.84	0.018719135802469134	8.487654320987654e-05	0.008611111111111111
2	36.88	0.016658950617283952	0.00010030864197530864	0.00772119341563786
2	36.92	0.01743827160493827	9.516460905349794e-05	0.007883230452674897
2	36.96	0.022445987654320987	0.0012551440329218106	0.007412551440329218
2	37.0	0.012960390946502058	0.00020833333333333335	0.003976337448559671
2	37.04	0.01289866255144033	0.00030092592592592595	0.004400720164609053
2	37.08	0.010501543209876544	4.6296296296296294e-05	0.0032818930041152265
2	37.12	0.010282921810699588	4.372427983539095e-05	0.0033050411522633745
2	37.160000000000004	0.008176440329218108	4.372427983539095e-05	0.0021733539094650205
2	37.2	0.007011316872427983	2.5720164609053497e-05	0.0014583333333333334
2	37.24	0.007767489711934156	3.60082304526749e-05	0.0028189300411522633
2	37.28	0.009459876543209877	3.8580246913580246e-05	0.004621913580246914
2	37.32	0.011448045267489711	8.74485596707819e-05	0.0058359053497942385
2	37.36	0.01346707818930041	2.5720164609053497e-05	0.008443930041152263
2	37.4	0.01286008230452675	5.1440329218107e-06	0.00896604938271605
2	37.44	0.02232253086419753	0.0012885802469135802	0.012510288065843622
2	37.480000000000004	0.012613168724279835	0.00013631687242798355	0.010007716049382716
2	37.52	0.014776234567901234	0.00012602880658436213	0.012921810699588478
2	37.56	0.016959876543209875	4.11522633744856e-05	0.015079732510288065
2	37.6	0.017736625514403293	1.2860082304526749e-05	0.015200617283950618
2	37.64	0.01926440329218107	1.54320987654321e-05	0.015156893004115227
2	37.68	0.01870627572016461	3.3436213991769545e-05	0.014495884773662551
2	37.72	0.02007201646090535	8.23045267489712e-05	0.014511316872427984
2	37.76	0.019501028806584362	0.00013631687242798355	0.01353395061728395
2	37.800000000000004	0.01926440329218107	2.3148148148148147e-05	0.012857510288065843
2	37.84	0.01712962962962963	1.800411522633745e-05	0.01138888888888889
2	37.88	0.01667695473251029	4.372427983539095e-05	0.011314300411522633
2	37.92	0.02107767489711934	0.0008950617283950618	0.01173611111111111
2	37.96	0.014207818930041152	0.00010288065843621399	0.008819444444444444
2	38.0	0.013968621399176954	0.0001234567901234568	0.008410493827160494
2	38.04	0.012816358024691358	0.0001388888888888889	0.007536008230452675
2	38.08	0.011620370370370371	0.0002494855967078189	0.006286008230452675
2	38.12	0.012654320987654321	0.00028292181069958846	0.007556584362139918
2	38.160000000000004	0.013662551440329218	0.0003420781893004115	0.007921810699588477
2	38.2	0.012258230452674898	0.0002494855967078189	0.007062757201646091
2	38.24	0.012121913580246913	7.20164609053498e-05	0.006862139917695473
2	38.28	0.011790123456790123	4.372427983539095e-05	0.007047325102880658
2	38.32	0.013814300411522634	0.0002700617283950617	0.008420781893004116
2	38.36	0.013420781893004115	0.00026748971193415636	0.008263888888888888
2	38.4	0.022824074074074073	0.0014814814814814814	0.012060185185185186
2	38.44	0.013948045267489712	0.0002494855967078189	0.00905349794238683
2	38.480000000000004	0.015522119341563787	0.0002160493827160494	0.0101929012345679
2	38.52	0.014547325102880659	0.000257201646090535	0.010198045267489712
2	38.56	0.01476851851851852	0.0001234567901234568	0.010925925925925926
2	38.6	0.014693930041152263	0.000264917695473251	0.01143775720164609
2	38.64	0.013616255144032922	0.00030092592592592595	0.01114454732510288
2	38.68	0.013559670781893005	0.00022633744855967078	0.01084104938271605
2	38.72	0.01331275720164609	0.00022633744855967078	0.00974537037037037
2	38.76	0.01587962962962963	0.0006121399176954733	0.009555041152263374
2	38.800000000000004	0.01605195473251029	0.0005118312757201646	0.007463991769547325
2	38.84	0.016983024691358026	0.00045267489711934157	0.007137345679012345
2	38.88	0.02631172839506173	0.0015277777777777779	0.009238683127572016
2	38.92	0.022530864197530864	0.0005889917695473251	0.007803497942386831
2	38.96	0.023757716049382715	0.000522119341563786	0.007836934156378601
2	39.0	0.02467335390946502	0.0007253086419753087	0.008431069958847737
2	39.04	0.02340020576131687	0.0006455761316872428	0.007749485596707819
2	39.08	0.0221141975308642	0.000779320987654321	0.006774691358024692
2	39.12	0.02257201646090535	0.00043724279835390947	0.007240226337448559
2	39.160000000000004	0.02169238683127572	0.0005915637860082304	0.007453703703703704
2	39.2	0.021141975308641977	0.0006198559670781893	0.008369341563786008
2	39.24	0.020776748971193415	0.0004475308641975309	0.006921296296296296
2	39.28	0.0228832304526749	9.259259259259259e-05	0.0061059670781893
2	39.32	0.022795781893004116	0.000367798353909465	0.00477880658436214
2	39.36	0.030805041152263374	0.001491769547325103	0.007816358024691357
2	39.4	0.01976337448559671	0.00051440329218107	0.003294753086419753
2	39.44	0.0173070987654321	0.00022890946502057612	0.003387345679012346
2	39.480000000000004	0.01415380658436214	0.00013374485596707818	0.002006172839506173
2	39.52	0.016286008230452675	0.00031378600823045265	0.0024974279835390948
2	39.56	0.014050925925925927	0.00016718106995884774	0.0021347736625514403
2	39.6	0.011376028806584362	0.00015174897119341564	0.002155349794238683
2	39.64	0.01136059670781893	0.0004475308641975309	0.002602880658436214
2	39.68	0.009444444444444445	0.00019290123456790122	0.002065329218106996
2	39.72	0.008690843621399177	0.00028292181069958846	0.002093621399176955
2	39.76	0.006841563786008231	0.0005452674897119342	0.0018184156378600823
2	39.800000000000004	0.0078009259259259256	0.00045267489711934157	0.0013605967078189301
2	39.84	0.01678240740740741	0.0013425925925925925	0.0038786008230452676
2	39.88	0.008279320987654321	0.00011831275720164609	0.0003420781893004115
2	39.92	0.006082818930041152	0.00015174897119341564	0.00025205761316872427
2	39.96	0.0046039094650205765	0.0005195473251028807	0.0002623456790123457
2	40.0	0.006000514403292181	0.00041152263374485596	5.401234567901235e-05
2	40.04	0.006800411522633745	0.0004140946502057613	0.00042695473251028805
2	40.08	0.005920781893004115	0.00011316872427983539	0.000977366255144033
2	40.12	0.0048688271604938275	0.00013374485596707818	0.0002803497942386831
2	40.160000000000004	0.006748971193415638	0.0003343621399176955	0.0008564814814814815
2	40.2	0.007669753086419753	6.17283950617284e-05	0.0011625514403292181
2	40.24	0.014117798353909465	0.00023919753086419754	0.0018029835390946502
2	40.28	0.016270576131687243	0.00029835390946502055	0.0019161522633744856
2	40.32	0.026352880658436214	0.0015509259259259259	0.005596707818930041
2	40.36	0.016208847736625516	0.0005092592592592592	0.0033719135802469137
2	40.4	0.015977366255144034	0.00033179012345679014	0.004580761316872428
2	40.44	0.01477880658436214	0.0003575102880658436	0.00474537037037037
2	40.480000000000004	0.01565329218106996	0.0004886831275720165	0.0054783950617283955
2	40.52	0.01576388888888889	0.0005606995884773662	0.005465534979423869
2	40.56	0.016666666666666666	0.0007047325102880658	0.005357510288065844
2	40.6	0.015018004115226337	0.0005426954732510288	0.0052263374485596705
2	40.64	0.014174382716049382	0.0004166666666666667	0.004215534979423868
2	40.68	0.013171296296296296	0.0007638888888888889	0.004012345679012346
2	40.72	0.01107253086419753	0.0002700617283950617	0.003233024691358025
2	40.76	0.010079732510288066	0.0004295267489711934	0.0030555555555555557
2	40.800000000000004	0.014853395061728395	0.0014506172839506173	0.0046039094650205765
2	40.84	0.00710133744855967	0.00017746913580246913	0.0024305555555555556
2	40.88	0.007343106995884773	0.00010288065843621399	0.00246141975308642
2	40.92	0.0073636831275720165	0.00026748971193415636	0.0024459876543209877
2	40.96	0.005529835390946502	0.00035493827160493826	0.0014814814814814814
2	41.0	0.00753343621399177	0.0006995884773662552	0.0020704732510288064
2	41.04	0.008377057613168724	0.0008281893004115226	0.002757201646090535
2	41.08	0.011306584362139918	0.0013425925925925925	0.003580246913580247
2	41.12	0.013184156378600823	0.0016203703703703703	0.00375
2	41.160000000000004	0.014539609053497942	0.0018467078189300411	0.0031867283950617283
2	41.2	0.015354938271604938	0.0016203703703703703	0.00279320987654321
2	41.24	0.015460390946502058	0.0017258230452674897	0.0022376543209876544
2	41.28	0.025491255144032922	0.003410493827160494	0.005933641975308642
2	41.32	0.015568415637860083	0.0010108024691358026	0.0030401234567901236
2	41.36	0.018204732510288067	0.001376028806584362	0.003973765432098765
2	41.4	0.014907407407407407	0.0005066872427983539	0.00283179012345679
2	41.44	0.016126543209876543	0.0006532921810699588	0.002932098765432099
2	41.480000000000004	0.013341049382716049	0.00038065843621399177	0.0020550411522633743
2	41.52	0.013593106995884773	0.0005118312757201646	0.0022890946502057614
2	41.56	0.011039094650205762	0.0006352880658436214	0.0014583333333333334
2	41.6	0.012525720164609053	0.0006198559670781893	0.0021502057613168725
2	41.64	0.010218621399176954	0.0006558641975308642	0.001286008230452675
2	41.68	0.009254115226337449	0.000787037037037037	0.0007716049382716049
2	41.72	0.011738683127572017	0.0010648148148148149	0.0018621399176954733
2	41.76	0.020434670781893004	0.0022608024691358024	0.005493827160493827
2	41.800000000000004	0.014773662551440329	0.0009490740740740741	0.0042309670781893
2	41.84	0.015280349794238684	0.000977366255144033	0.004958847736625515
2	41.88	0.017237654320987655	0.0007304526748971193	0.006453189300411523
2	41.92	0.015766460905349795	0.0006970164609053498	0.005882201646090535
2	41.96	0.01604681069958848	0.00032407407407407406	0.005874485596707819
2	42.0	0.01356738683127572	0.00010545267489711934	0.005414094650205761
2	42.04	0.014248971193415639	7.71604938271605e-06	0.004416152263374486
2	42.08	0.011661522633744856	6.944444444444444e-05	0.0031661522633744856
2	42.12	0.01245627572016461	0.0001440329218106996	0.0031275720164609055
2	42.160000000000004	0.01147119341563786	0.00010545267489711934	0.003449074074074074
2	42.2	0.01106738683127572	6.944444444444444e-05	0.002638888888888889
2	42.24	0.019068930041152263	0.0013863168724279834	0.005967078189300412
2	42.28	0.009547325102880658	2.8292181069958848e-05	0.001574074074074074
2	42.32	0.009261831275720165	8.23045267489712e-05	0.001859567901234568
2	42.36	0.007806069958847737	5.401234567901235e-05	0.0011625514403292181
2	42.4	0.0069727366255144035	0.00026748971193415636	0.0012602880658436214
2	42.44	0.0058461934156378605	1.54320987654321e-05	0.000787037037037037
2	42.480000000000004	0.004457304526748971	0.00011059670781893004	0.0008179012345679012
2	42.52	0.004429012345679013	2.3148148148148147e-05	0.0004063786008230453
2	42.56	0.004369855967078189	1.54320987654321e-05	0.0009284979423868312
2	42.6	0.0036188271604938272	2.57201646090535e-06	0.0006352880658436214
2	42.64	0.002322530864197531	7.71604938271605e-06	0.00040380658436213994
2	42.68	0.0029243827160493827	0.00011831275720164609	0.0003523662551440329
2	42.72	0.013960905349794238	0.00147119341563786	0.0036599794238683127
2	42.76	0.005676440329218107	4.886831275720165e-05	0.0002700617283950617
2	42.800000000000004	0.007235082304526749	0.00010545267489711934	0.00017746913580246913
2	42.84	0.008641975308641974	8.487654320987654e-05	0.0004089506172839506
2	42.88	0.010792181069958847	1.02880658436214e-05	0.0002803497942386831
2	42.92	0.012896090534979424	2.5720164609053497e-05	0.00038837448559670784
2	42.96	0.01360082304526749	1.02880658436214e-05	0.0001748971193415638
2	43.0	0.014238683127572016	2.05761316872428e-05	0.0004655349794238683
2	43.04	0.014907407407407407	7.973251028806585e-05	0.00017746913580246913
2	43.08	0.015655864197530865	5.401234567901235e-05	0.00012088477366255144
2	43.12	0.01438014403292181	3.3436213991769545e-05	4.11522633744856e-05
2	43.160000000000004	0.015257201646090535	0.00028292181069958846	0.00018518518518518518
2	43.2	0.02280349794238683	0.0015997942386831276	0.0028189300411522633
2	43.24	0.016121399176954734	0.0003369341563786008	0.0008333333333333334
2	43.28	0.01748456790123457	0.0005941358024691358	0.0012114197530864197
2	43.32	0.017289094650205762	0.0002957818930041152	0.001463477366255144
2	43.36	0.019282407407407408	0.0004552469135802469	0.0024665637860082305
2	43.4	0.01870627572016461	0.00040380658436213994	0.002255658436213992
2	43.44	0.020892489711934158	0.0010751028806584362	0.0032818930041152265
2	43.480000000000004	0.02058641975308642	0.0008641975308641976	0.004194958847736625
2	43.52	0.022348251028806585	0.001242283950617284	0.005401234567901234
2	43.56	0.020823045267489713	0.0010982510288065845	0.005457818930041152
2	43.6	0.020859053497942388	0.001301440329218107	0.006116255144032922
2	43.64	0.017926954732510287	0.0007330246913580247	0.004981995884773663
2	43.68	0.026990740740740742	0.002345679012345679	0.009171810699588478
2	43.72	0.01590792181069959	0.0008667695473251029	0.005830761316872428
2	43.76	0.016396604938271605	0.0008924897119341564	0.006607510288065843
2	43.800000000000004	0.01699074074074074	0.000992798353909465	0.00735082304526749
2	43.84	0.017739197530864198	0.0007973251028806584	0.006854423868312757
2	43.88	0.019655349794238684	0.0007227366255144033	0.007726337448559671
2	43.92	0.019166666666666665	0.00031378600823045265	0.007294238683127572
2	43.96	0.020378086419753087	0.000522119341563786	0.008145576131687243
2	44.0	0.02034722222222222	0.0009362139917695473	0.007417695473251029
2	44.04	0.02217335390946502	0.001154835390946502	0.008487654320987654
2	44.08	0.021813271604938272	0.0009336419753086419	0.007440843621399177
2	44.12	0.025869341563786008	0.0008436213991769547	0.009014917695473251
2	44.160000000000004	0.031921296296296295	0.0015946502057613168	0.010406378600823045
2	44.2	0.027626028806584362	0.0006970164609053498	0.00849022633744856
2	44.24	0.028608539094650207	0.001301440329218107	0.008587962962962962
2	44.28	0.02960648148148148	0.0018132716049382715	0.00897119341563786
2	44.32	0.029200102880658437	0.0015329218106995884	0.008631687242798353
2	44.36	0.026916152263374484	0.000941358024691358	0.007438271604938272
2	44.4	0.029097222222222222	0.0007561728395061729	0.008618827160493827
2	44.44	0.026712962962962963	0.0003420781893004115	0.008050411522633746
2	44.480000000000004	0.027955246913580246	0.0006301440329218107	0.008415637860082304
2	44.52	0.026478909465020576	0.0005066872427983539	0.007394547325102881
2	44.56	0.026203703703703705	0.0006018518518518519	0.007908950617283951
2	44.6	0.024326131687242798	0.0005864197530864197	0.006859567901234568
2	44.64	0.032209362139917694	0.0018981481481481482	0.010655864197530864
2	44.68	0.02200102880658436	0.0003446502057613169	0.0062268518518518515
2	44.72	0.021828703703703704	0.00030864197530864197	0.006784979423868313
2	44.76	0.021064814814814814	0.0002700617283950617	0.006458333333333333
2	44.800000000000004	0.021203703703703704	0.00022376543209876544	0.006198559670781893
2	44.84	0.019243827160493828	0.00041152263374485596	0.005020576131687242
2	44.88	0.018137860082304526	0.00022890946502057612	0.00507201646090535
2	44.92	0.01877829218106996	0.0003369341563786008	0.005581275720164609
2	44.96	0.018721707818930042	0.0004320987654320988	0.0053060699588477365
2	45.0	0.01814043209876543	0.0002314814814814815	0.0055941358024691355
2	45.04	0.016556069958847737	0.0001954732510288066	0.004506172839506173
2	45.08	0.019079218106995886	0.0004912551440329218	0.0048585390946502055
2	45.12	0.025380658436213992	0.0014609053497942387	0.006676954732510288
2	45.160000000000004	0.01875	0.00012602880658436213	0.0038631687242798355
2	45.2	0.017165637860082305	0.0004783950617283951	0.004403292181069959
2	45.24	0.01601851851851852	0.0005632716049382716	0.005128600823045268
2	45.28	0.015679012345679012	0.00037294238683127575	0.0052031893004115225
2	45.32	0.016970164609053498	0.00047325102880658434	0.006445473251028806
2	45.36	0.01681327160493827	0.00014146090534979423	0.006656378600823045
2	45.4	0.014727366255144033	0.0003034979423868313	0.00503858024691358
2	45.44	0.015198045267489711	0.00051440329218107	0.0054912551440329214
2	45.480000000000004	0.013099279835390946	0.0004166666666666667	0.0046502057613168725
2	45.52	0.014238683127572016	0.00011574074074074075	0.005416666666666667
2	45.56	0.01273148148148148	0.00012088477366255144	0.004495884773662551
2	45.6	0.024621913580246915	0.0013863168724279834	0.008626543209876544
2	45.64	0.013996913580246913	5.401234567901235e-05	0.0042489711934156375
2	45.68	0.016766975308641976	0.00012602880658436213	0.005321502057613169
2	45.72	0.014619341563786008	0.00011574074074074075	0.004400720164609053
2	45.76	0.017530864197530863	9.002057613168725e-05	0.006311728395061728
2	45.800000000000004	0.01609053497942387	7.458847736625514e-05	0.005853909465020576
2	45.84	0.017078189300411523	0.00036522633744855967	0.005609567901234568
2	45.88	0.01547067901234568	0.0002314814814814815	0.005874485596707819
2	45.92	0.014796810699588478	0.00019032921810699588	0.006015946502057613
2	45.96	0.016566358024691356	0.00019290123456790122	0.006345164609053498
2	46.0	0.014989711934156378	0.0001800411522633745	0.005416666666666667
2	46.04	0.01566872427983539	0.0004963991769547325	0.00529835390946502
2	46.08	0.020861625514403292	0.0012911522633744857	0.007183641975308642
2	46.12	0.014987139917695473	7.458847736625514e-05	0.004873971193415638
2	46.160000000000004	0.013845164609053499	4.11522633744856e-05	0.004354423868312757
2	46.2	0.01540380658436214	0.00013374485596707818	0.004205246913580247
2	46.24	0.013238168724279836	0.0002109053497942387	0.0039840534979423865
2	46.28	0.012821502057613168	4.11522633744856e-05	0.00415380658436214
2	46.32	0.012795781893004116	0.00011316872427983539	0.0045138888888888885
2	46.36	0.011646090534979423	3.08641975308642e-05	0.00492798353909465
2	46.4	0.011718106995884773	7.716049382716049e-05	0.004917695473251029
2	46.44	0.011705246913580247	0.0001440329218106996	0.0054089506172839506
2	46.480000000000004	0.009925411522633746	3.60082304526749e-05	0.004012345679012346
2	46.52	0.006759259259259259	5.1440329218107e-06	0.0023405349794238684
2	46.56	0.015234053497942386	0.0011882716049382716	0.005550411522633745
2	46.6	0.004377572016460905	5.915637860082304e-05	0.001941872427983539
2	46.64	0.006069958847736625	4.886831275720165e-05	0.003472222222222222
2	46.68	0.004853395061728395	0.00010288065843621399	0.0029963991769547324
2	46.72	0.005234053497942387	5.915637860082304e-05	0.0031661522633744856
2	46.76	0.0035982510288065845	7.71604938271605e-06	0.0021244855967078187
2	46.800000000000004	0.0055015432098765435	0.0001080246913580247	0.0031378600823045266
2	46.84	0.0036419753086419752	9.259259259259259e-05	0.001823559670781893
2	46.88	0.003068415637860082	1.02880658436214e-05	0.0017515432098765432
2	46.92	0.0041229423868312754	9.259259259259259e-05	0.00246141975308642
2	46.96	0.003922325102880659	0.00010288065843621399	0.0026157407407407405
2	47.0	0.005601851851851852	5.401234567901235e-05	0.0037860082304526747
2	47.04	0.013896604938271604	0.0012602880658436214	0.006453189300411523
2	47.08	0.006255144032921811	7.20164609053498e-05	0.003698559670781893
2	47.12	0.006718106995884774	4.886831275720165e-05	0.003999485596707819
2	47.160000000000004	0.009133230452674897	8.23045267489712e-05	0.005913065843621399
2	47.2	0.010295781893004115	6.17283950617284e-05	0.006926440329218107
2	47.24	0.013755144032921812	0.00010288065843621399	0.009477880658436215
2	47.28	0.013891460905349795	0.00023662551440329217	0.009318415637860082
2	47.32	0.016213991769547326	0.0004501028806584362	0.010758744855967077
2	47.36	0.018881172839506175	0.0006147119341563787	0.011795267489711934
2	47.4	0.019876543209876543	0.0007407407407407407	0.011167695473251029
2	47.44	0.020689300411522633	0.0009130658436213992	0.011558641975308643
2	47.480000000000004	0.020018004115226338	0.0006712962962962962	0.010612139917695473
2	47.52	0.03210390946502058	0.002021604938271605	0.015766460905349795
2	47.56	0.020455246913580246	0.00040380658436213994	0.00936985596707819
2	47.6	0.02467335390946502	0.0005092592592592592	0.010614711934156378
2	47.64	0.028045267489711933	0.0006301440329218107	0.011213991769547325
2	47.68	0.03650720164609054	0.0006404320987654321	0.012592592592592593
2	47.72	0.03979423868312757	0.0004140946502057613	0.012229938271604937
2	47.76	0.043482510288065844	0.00020318930041152264	0.013387345679012346
2	47.800000000000004	0.041869855967078186	8.74485596707819e-05	0.012708333333333334
2	47.84	0.04329475308641975	0.00019290123456790122	0.014634773662551441
2	47.88	0.04217078189300411	0.00020576131687242798	0.014969135802469136
2	47.92	0.040745884773662554	0.00038837448559670784	0.015370370370370371
2	47.96	0.038564814814814816	0.0004861111111111111	0.014974279835390946
2	48.0	0.04162037037037037	0.0018955761316872429	0.015501543209876543
2	48.04	0.03238940329218107	0.0007947530864197531	0.011522633744855968
2	48.08	0.02837962962962963	0.0005606995884773662	0.009609053497942386
2	48.120000000000005	0.028186728395061728	0.0006918724279835391	0.010126028806584362
2	48.160000000000004	0.023564814814814816	0.000367798353909465	0.007554012345679012
2	48.2	0.022186213991769548	0.0004218106995884774	0.006319444444444444
2	48.24	0.020848765432098765	0.00011316872427983539	0.006234567901234568
2	48.28	0.021684670781893005	0.0004218106995884774	0.006741255144032922
2	48.32	0.0195190329218107	0.00040380658436213994	0.0055941358024691355
2	48.36	0.01948559670781893	0.0005787037037037037	0.005357510288065844
2	48.4	0.017983539094650204	0.0005529835390946502	0.004801954732510288
2	48.44	0.017116769547325102	0.0008256172839506173	0.004837962962962963
2	48.480000000000004	0.025997942386831275	0.002749485596707819	0.008842592592592593
2	48.52	0.014992283950617283	0.0009387860082304527	0.004411008230452675
2	48.56	0.01702417695473251	0.0016229423868312758	0.005748456790123457
2	48.6	0.014423868312757201	0.0011856995884773664	0.00503858024691358
2	48.64	0.015046296296296295	0.0015843621399176955	0.006350308641975309
2	48.68	0.012613168724279835	0.0017001028806584361	0.005679012345679012
2	48.72	0.014164094650205761	0.001242283950617284	0.0073405349794238685
2	48.76	0.01433127572016461	0.0007998971193415638	0.008405349794238683
2	48.800000000000004	0.017816358024691357	0.0010982510288065845	0.010712448559670781
2	48.84	0.018199588477366257	0.0009747942386831276	0.01091820987654321
2	48.88	0.019693930041152264	0.001044238683127572	0.011622942386831276
2	48.92	0.019449588477366254	0.0010493827160493827	0.010974794238683128
2	48.96	0.02943158436213992	0.003019547325102881	0.013891460905349795
2	49.0	0.02033179012345679	0.0008050411522633745	0.010010288065843621
2	49.04	0.01989454732510288	0.0007947530864197531	0.008472222222222223
2	49.08	0.02097736625514403	0.0005555555555555556	0.00820216049382716
2	49.120000000000005	0.02021090534979424	0.0005246913580246914	0.006918724279835391
2	49.160000000000004	0.022196502057613168	0.0006584362139917696	0.007031893004115226
2	49.2	0.020007716049382715	0.0004320987654320988	0.005794753086419753
2	49.24	0.02326388888888889	0.0009593621399176954	0.007932098765432098
2	49.28	0.022021604938271606	0.00025205761316872427	0.009971707818930042
2	49.32	0.025406378600823044	0.0005041152263374485	0.012983539094650207
2	49.36	0.02648662551440329	0.0005272633744855968	0.014025205761316873
2	49.4	0.029732510288065842	0.0008204732510288066	0.01510545267489712
2	49.44	0.03647119341563786	0.0020190329218106994	0.016391460905349795
2	49.480000000000004	0.026710390946502058	0.000985082304526749	0.01087962962962963
2	49.52	0.02915895061728395	0.0011856995884773664	0.01190843621399177
2	49.56	0.02774948559670782	0.0009799382716049383	0.011584362139917696
2	49.6	0.025051440329218105	0.0010673868312757202	0.010432098765432099
2	49.64	0.01966820987654321	0.001103395061728395	0.008176440329218108
2	49.68	0.020336934156378602	0.0011522633744855968	0.007142489711934157
2	49.72	0.01691872427983539	0.000992798353909465	0.004025205761316873
2	49.76	0.014940843621399177	0.0006584362139917696	0.0034027777777777776
2	49.800000000000004	0.016015946502057614	0.0004861111111111111	0.005174897119341564
2	49.84	0.02046039094650206	0.0009516460905349795	0.008312757201646091
2	49.88	0.02201388888888889	0.0006404320987654321	0.009771090534979423
2	49.92	0.03267232510288066	0.002307098765432099	0.013518518518518518
2	49.96	0.022564300411522634	0.0005375514403292181	0.010349794238683128
2	50.0	0.02414351851851852	0.0005915637860082304	0.011646090534979423
2	50.04	0.024915123456790124	0.000573559670781893	0.013045267489711933
2	50.08	0.02455761316872428	0.0006172839506172839	0.012790637860082305
2	50.120000000000005	0.02539351851851852	0.000925925925925926	0.013721707818930041
2	50.160000000000004	0.023050411522633745	0.0006095679012345679	0.01209104938271605
2	50.2	0.022728909465020576	0.0007716049382716049	0.012561728395061728
2	50.24	0.0203858024691358	0.0009053497942386831	0.010079732510288066
2	50.28	0.016594650205761317	0.0008873456790123457	0.00606224279835391
2	50.32	0.01501028806584362	0.0004501028806584362	0.00587962962962963
2	50.36	0.018559670781893006	0.0014326131687242799	0.00805298353909465
2	50.4	0.023940329218106998	0.002242798353909465	0.010383230452674898
2	50.44	0.01678755144032922	0.0016563786008230452	0.008263888888888888
2	50.480000000000004	0.015715020576131687	0.001617798353909465	0.00750514403292181
2	50.52	0.014688786008230453	0.00147119341563786	0.005987654320987654
2	50.56	0.017749485596707817	0.0015612139917695472	0.00735082304526749
2	50.6	0.01915895061728395	0.0014969135802469136	0.007415123456790123
2	50.64	0.024259259259259258	0.0015920781893004115	0.009498456790123457
2	50.68	0.023901748971193414	0.001293724279835391	0.008662551440329219
2	50.72	0.025532407407407406	0.0010648148148148149	0.008554526748971194
2	50.76	0.0228369341563786	0.0006918724279835391	0.006635802469135803
2	50.800000000000004	0.02358539094650206	0.0003369341563786008	0.0074434156378600826
2	50.84	0.01887088477366255	0.00016975308641975308	0.004827674897119341
2	50.88	0.0274022633744856	0.0016023662551440329	0.007757201646090535
2	50.92	0.013485082304526748	0.0002623456790123457	0.0010262345679012345
2	50.96	0.014246399176954732	0.000668724279835391	0.0020550411522633743
2	51.0	0.012435699588477366	0.000558127572016461	0.00169238683127572
2	51.04	0.010877057613168725	0.0007304526748971193	0.0009953703703703704
2	51.08	0.013227880658436214	0.0009516460905349795	0.0019058641975308642
2	51.120000000000005	0.015128600823045268	0.0006198559670781893	0.004768518518518518
2	51.160000000000004	0.019562757201646092	0.0004783950617283951	0.007335390946502058
2	51.2	0.020969650205761317	0.0004063786008230453	0.009017489711934156
2	51.24	0.026741255144032923	0.0005272633744855968	0.013009259259259259
2	51.28	0.02724537037037037	0.00017232510288065845	0.014356995884773663
2	51.32	0.03162037037037037	0.00021862139917695473	0.016977880658436213
2	51.36	0.039709362139917694	0.001558641975308642	0.01963991769547325
2	51.4	0.035066872427983536	0.00026748971193415636	0.017955246913580247
2	51.44	0.0349022633744856	0.00044238683127572015	0.017862654320987655
2	51.480000000000004	0.03686213991769547	0.0007407407407407407	0.01892746913580247
2	51.52	0.03816358024691358	0.000882201646090535	0.019915123456790123
2	51.56	0.03971707818930041	0.0009979423868312757	0.021203703703703704
2	51.6	0.03939300411522634	0.0014068930041152264	0.020933641975308642
2	51.64	0.03790123456790123	0.0010751028806584362	0.020650720164609053
2	51.68	0.03587448559670782	0.0013194444444444445	0.019925411522633746
2	51.72	0.033233024691358026	0.000787037037037037	0.01783179012345679
2	51.76	0.03340277777777778	0.0009439300411522634	0.01674125514403292
2	51.800000000000004	0.031152263374485598	0.0008950617283950618	0.014603909465020576
2	51.84	0.0410570987654321	0.0027674897119341563	0.01672067901234568
2	51.88	0.02834619341563786	0.0012371399176954732	0.011183127572016461
2	51.92	0.029233539094650207	0.0011959876543209877	0.01117798353909465
2	51.96	0.02655864197530864	0.001095679012345679	0.010725308641975309
2	52.0	0.028348765432098764	0.001427469135802469	0.011085390946502058
2	52.04	0.025511831275720164	0.0012242798353909465	0.010344650205761316
2	52.08	0.024814814814814814	0.0012474279835390947	0.009663065843621399
2	52.120000000000005	0.027247942386831276	0.0016718106995884773	0.010146604938271605
2	52.160000000000004	0.025051440329218105	0.0018698559670781894	0.008878600823045268
2	52.2	0.02422067901234568	0.0016332304526748972	0.008873456790123456
2	52.24	0.02018261316872428	0.0014017489711934156	0.0072145061728395065
2	52.28	0.02046039094650206	0.001617798353909465	0.007327674897119342
2	52.32	0.02593106995884774	0.002780349794238683	0.008153292181069959
2	52.36	0.01892746913580247	0.0019675925925925924	0.005493827160493827
2	52.4	0.016586934156378602	0.001514917695473251	0.004326131687242799
2	52.44	0.019909979423868313	0.0020910493827160496	0.005444958847736625
2	52.480000000000004	0.018143004115226336	0.0015252057613168724	0.0042824074074074075
2	52.52	0.019693930041152264	0.001419753086419753	0.00440843621399177
2	52.56	0.0170679012345679	0.0010802469135802468	0.0034747942386831277
2	52.6	0.01674897119341564	0.0011882716049382716	0.0031018518518518517
2	52.64	0.016242283950617283	0.0013400205761316872	0.002880658436213992
2	52.68	0.014693930041152263	0.0012191358024691357	0.0020730452674897117
2	52.72	0.012847222222222222	0.0013811728395061729	0.0016512345679012346
2	52.76	0.010439814814814815	0.0005529835390946502	0.0011213991769547325
2	52.800000000000004	0.021769547325102882	0.002448559670781893	0.005367798353909465
2	52.84	0.010028292181069959	0.000462962962962963	0.0015097736625514404
2	52.88	0.010439814814814815	0.0009979423868312757	0.001484053497942387
2	52.92	0.010190329218106996	0.0008770576131687243	0.0015997942386831276
2	52.96	0.01217335390946502	0.0010365226337448559	0.002271090534979424
2	53.0	0.011381172839506173	0.0007330246913580247	0.0017386831275720165
2	53.04	0.01315843621399177	0.0011934156378600822	0.0026157407407407405
2	53.08	0.011692386831275721	0.0009567901234567902	0.002512860082304527
2	53.120000000000005	0.010771604938271605	0.0014866255144032922	0.002242798353909465
2	53.160000000000004	0.01106738683127572	0.002021604938271605	0.0018672839506172839
2	53.2	0.010640432098765432	0.0019393004115226338	0.0018775720164609054
2	53.24	0.01231738683127572	0.0022170781893004116	0.0024665637860082305
2	53.28	0.020763888888888887	0.0031867283950617283	0.005275205761316872
2	53.32	0.016041666666666666	0.0024665637860082305	0.0036085390946502057
2	53.36	0.014349279835390947	0.0022916666666666667	0.0030349794238683126
2	53.4	0.015295781893004115	0.002651748971193416	0.0034902263374485595
2	53.44	0.013621399176954733	0.0019573045267489713	0.0036599794238683127
2	53.480000000000004	0.015025720164609053	0.0013811728395061729	0.004879115226337449
2	53.52	0.01590792181069959	0.0016846707818930042	0.004997427983539094
2	53.56	0.019279835390946503	0.00238940329218107	0.006319444444444444
2	53.6	0.021131687242798354	0.002286522633744856	0.006262860082304526
2	53.64	0.021448045267489713	0.0024459876543209877	0.006430041152263375
2	53.68	0.024614197530864197	0.002142489711934156	0.007255658436213992
2	53.72	0.024537037037037038	0.0016152263374485598	0.007551440329218107
2	53.76	0.0344701646090535	0.0028215020576131686	0.010933641975308642
2	53.800000000000004	0.026080246913580248	0.0009516460905349795	0.008166152263374485
2	53.84	0.02978395061728395	0.000977366255144033	0.009580761316872428
2	53.88	0.031712962962962964	0.0005529835390946502	0.009665637860082305
2	53.92	0.035545267489711936	0.0004552469135802469	0.011121399176954733
2	53.96	0.03748971193415638	0.000257201646090535	0.010516975308641976
2	54.0	0.039552469135802466	0.0005684156378600823	0.011195987654320987
2	54.04	0.03834362139917696	0.0002932098765432099	0.011021090534979424
2	54.08	0.04017232510288066	0.0004243827160493827	0.01220679012345679
2	54.120000000000005	0.040738168724279836	0.0005092592592592592	0.012191358024691358
2	54.160000000000004	0.041872427983539094	0.0006069958847736626	0.01290895061728395
2	54.2	0.04294495884773662	0.0009284979423868312	0.01353909465020576
2	54.24	0.05065072016460905	0.0021733539094650205	0.018132716049382717
2	54.28	0.04547067901234568	0.0010622427983539094	0.018078703703703704
2	54.32	0.04402263374485597	0.0005941358024691358	0.019045781893004116
2	54.36	0.04181327160493827	0.0005324074074074074	0.020036008230452675
2	54.4	0.03550668724279835	0.0003446502057613169	0.018901748971193417
2	54.44	0.03377057613168724	0.00022633744855967078	0.018858024691358024
2	54.480000000000004	0.027906378600823047	0.00019032921810699588	0.01667438271604938
2	54.52	0.030560699588477368	0.00011831275720164609	0.01805298353909465
2	54.56	0.030625	0.00011316872427983539	0.019958847736625516
2	54.6	0.03348251028806584	0.0002803497942386831	0.021748971193415637
2	54.64	0.03008744855967078	0.00039609053497942386	0.0204809670781893
2	54.68	0.0285108024691358	0.0003189300411522634	0.019030349794238684
2	54.72	0.03551183127572016	0.0017489711934156379	0.02099022633744856
2	54.76	0.02659207818930041	0.0003034979423868313	0.018171296296296297
2	54.800000000000004	0.025506687242798354	0.00043467078189300413	0.01762088477366255
2	54.84	0.020725308641975308	0.0002494855967078189	0.014066358024691358
2	54.88	0.019040637860082303	0.0003034979423868313	0.013780864197530864
2	54.92	0.015655864197530865	0.0002109053497942387	0.010817901234567901
2	54.96	0.015766460905349795	0.00020576131687242798	0.010622427983539094
2	55.0	0.012854938271604938	0.00013631687242798355	0.008665123456790123
2	55.04	0.013366769547325102	0.00011059670781893004	0.008909465020576131
2	55.08	0.011522633744855968	0.00023662551440329217	0.007590020576131687
2	55.120000000000005	0.011234567901234569	0.00019032921810699588	0.00665380658436214
2	55.160000000000004	0.009338991769547325	0.00013117283950617284	0.00488940329218107
2	55.2	0.018963477366255144	0.0017232510288065844	0.008204732510288066
2	55.24	0.008603395061728395	0.00015174897119341564	0.005398662551440329
2	55.28	0.006787551440329218	0.0001748971193415638	0.004411008230452675
2	55.32	0.006412037037037037	0.00022119341563786008	0.003626543209876543
2	55.36	0.00602880658436214	9.516460905349794e-05	0.0040406378600823046
2	55.4	0.00844650205761317	0.00011574074074074075	0.006039094650205762
2	55.44	0.008289609053497942	9.516460905349794e-05	0.006378600823045267
2	55.480000000000004	0.009814814814814814	0.00015432098765432098	0.007481995884773662
2	55.52	0.010439814814814815	0.0001954732510288066	0.00793724279835391
2	55.56	0.011656378600823046	0.0003935185185185185	0.008526234567901235
2	55.6	0.011224279835390946	0.00036265432098765433	0.008027263374485597
2	55.64	0.012271090534979424	0.0004166666666666667	0.008909465020576131
2	55.68	0.01951388888888889	0.0015123456790123457	0.010905349794238683
2	55.72	0.008950617283950617	0.000470679012345679	0.007013888888888889
2	55.76	0.009819958847736626	0.0005324074074074074	0.007445987654320987
2	55.800000000000004	0.008040123456790123	0.00041923868312757203	0.006293724279835391
2	55.84	0.009156378600823046	0.0003755144032921811	0.006077674897119341
2	55.88	0.005787037037037037	0.0004243827160493827	0.0035210905349794238
2	55.92	0.00849537037037037	0.00030606995884773663	0.005002572016460905
2	55.96	0.01191358024691358	0.00020833333333333335	0.00794753086419753
2	56.0	0.013112139917695474	0.0002494855967078189	0.008973765432098765
2	56.04	0.012152777777777778	0.0002777777777777778	0.008521090534979424
2	56.08	0.01357253086419753	0.0005349794238683127	0.00830246913580247
2	56.120000000000005	0.012533436213991769	0.0006404320987654321	0.0076851851851851855
2	56.160000000000004	0.02248971193415638	0.001800411522633745	0.011201131687242799
2	56.2	0.013305041152263374	0.0007510288065843622	0.008173868312757201
2	56.24	0.013117283950617283	0.0008641975308641976	0.007590020576131687
2	56.28	0.012510288065843622	0.0008127572016460906	0.006304012345679013
2	56.32	0.013063271604938271	0.0007227366255144033	0.005529835390946502
2	56.36	0.01427469135802469	0.0007073045267489712	0.006177983539094651
2	56.4	0.014709362139917696	0.0006147119341563787	0.0071579218106995884
2	56.44	0.016761831275720163	0.0006507201646090535	0.007962962962962963
2	56.480000000000004	0.015838477366255144	0.0005838477366255144	0.006728395061728395
2	56.52	0.017554012345679014	0.0005555555555555556	0.007211934156378601
2	56.56	0.017186213991769547	0.0005092592592592592	0.006784979423868313
2	56.6	0.01968364197530864	0.00047325102880658434	0.009436728395061728
2	56.64	0.023809156378600822	0.001352880658436214	0.010599279835390947
2	56.68	0.016658950617283952	0.0005941358024691358	0.00872170781893004
2	56.72	0.016340020576131688	0.00045267489711934157	0.009750514403292181
2	56.76	0.016237139917695473	0.0002700617283950617	0.011087962962962963
2	56.800000000000004	0.0171630658436214	0.0001388888888888889	0.01143261316872428
2	56.84	0.016419753086419752	7.458847736625514e-05	0.011350308641975308
2	56.88	0.01782664609053498	0.00012088477366255144	0.011990740740740741
2	56.92	0.016496913580246915	5.401234567901235e-05	0.010938786008230453
2	56.96	0.018166152263374487	4.886831275720165e-05	0.011867283950617284
2	57.0	0.016324588477366255	1.54320987654321e-05	0.010388374485596708
2	57.04	0.01591820987654321	4.886831275720165e-05	0.01063014403292181
2	57.08	0.01433127572016461	1.54320987654321e-05	0.009331275720164608
2	57.120000000000005	0.025498971193415636	0.0012962962962962963	0.013112139917695474
2	57.160000000000004	0.014575617283950617	0.00013117283950617284	0.00813014403292181
2	57.2	0.013397633744855968	0.0001234567901234568	0.007476851851851852
2	57.24	0.0128369341563786	0.00018775720164609054	0.005769032921810699
2	57.28	0.01210133744855967	3.8580246913580246e-05	0.004421296296296296
2	57.32	0.011715534979423868	0.00011831275720164609	0.0034156378600823044
2	57.36	0.010789609053497943	0.00016975308641975308	0.0027674897119341563
2	57.4	0.011833847736625514	0.0002777777777777778	0.003022119341563786
2	57.44	0.011401748971193415	0.0002160493827160494	0.0030478395061728394
2	57.480000000000004	0.010974794238683128	1.800411522633745e-05	0.00323559670781893
2	57.52	0.009382716049382716	2.3148148148148147e-05	0.00264917695473251
2	57.56	0.00981224279835391	5.1440329218107e-06	0.0028189300411522633
2	57.6	0.01750514403292181	0.0011111111111111111	0.005444958847736625
2	57.64	0.008070987654320988	9.259259259259259e-05	0.0018621399176954733
2	57.68	0.007453703703703704	0.00013117283950617284	0.002196502057613169
2	57.72	0.006756687242798354	0.00013631687242798355	0.0019804526748971193
2	57.76	0.007608024691358024	0.00015432098765432098	0.0026183127572016462
2	57.800000000000004	0.005625	3.60082304526749e-05	0.0017695473251028806
2	57.84	0.005648148148148148	3.08641975308642e-05	0.0025308641975308644
2	57.88	0.006782407407407407	1.54320987654321e-05	0.003310185185185185
2	57.92	0.00926954732510288	0.00012602880658436213	0.005614711934156379
2	57.96	0.009981995884773663	5.6584362139917696e-05	0.006988168724279835
2	58.0	0.012427983539094651	7.716049382716049e-05	0.008891460905349794
2	58.04	0.013436213991769547	7.716049382716049e-05	0.010030864197530864
2	58.08	0.024855967078189302	0.0013580246913580246	0.014189814814814815
2	58.120000000000005	0.017564300411522633	0.0001748971193415638	0.011208847736625515
2	58.160000000000004	0.021563786008230452	0.0004912551440329218	0.01246656378600823
2	58.2	0.021517489711934155	0.0005478395061728395	0.012271090534979424
2	58.24	0.02367798353909465	0.0006172839506172839	0.01319701646090535
2	58.28	0.023366769547325104	0.000360082304526749	0.013618827160493827
2	58.32	0.02333076131687243	0.0005324074074074074	0.013173868312757202
2	58.36	0.02347479423868313	0.0003112139917695473	0.013768004115226338
2	58.4	0.023055555555555555	0.0005066872427983539	0.013443930041152264
2	58.44	0.02508744855967078	0.0005041152263374485	0.014858539094650207
2	58.480000000000004	0.025198045267489713	0.00021347736625514403	0.014122942386831277
2	58.52	0.025236625514403293	0.00019032921810699588	0.01408179012345679
2	58.56	0.028901748971193415	0.0014017489711934156	0.01353909465020576
2	58.6	0.020861625514403292	0.00014146090534979423	0.01036522633744856
2	58.64	0.01786522633744856	6.430041152263375e-05	0.007088477366255144
2	58.68	0.01733796296296296	8.74485596707819e-05	0.006610082304526749
2	58.72	0.016219135802469135	5.6584362139917696e-05	0.005048868312757202
2	58.76	0.01636574074074074	0.00011316872427983539	0.004737654320987654
2	58.800000000000004	0.015527263374485597	0.0001234567901234568	0.003667695473251029
2	58.84	0.015231481481481481	0.0001286008230452675	0.003801440329218107
2	58.88	0.015558127572016462	0.0002314814814814815	0.00419238683127572
2	58.92	0.014513888888888889	0.00016975308641975308	0.003778292181069959
2	58.96	0.014246399176954732	8.487654320987654e-05	0.0024305555555555556
2	59.0	0.012487139917695473	0.00014146090534979423	0.0014814814814814814
2	59.04	0.021159979423868314	0.0014969135802469136	0.004647633744855967
2	59.08	0.010241769547325103	0.00014917695473251028	0.0006738683127572016
2	59.120000000000005	0.010892489711934156	0.00024434156378600825	0.0012088477366255144
2	59.160000000000004	0.008873456790123456	0.00047325102880658434	0.000676440329218107
2	59.2	0.011391460905349794	0.0004861111111111111	0.001008230452674897
2	59.24	0.009261831275720165	0.0002932098765432099	0.00043467078189300413
2	59.28	0.011085390946502058	0.00030864197530864197	0.0010236625514403292
2	59.32	0.00798611111111111	0.00020318930041152264	0.0007613168724279835
2	59.36	0.009338991769547325	0.0002957818930041152	0.0010776748971193415
2	59.4	0.006355452674897119	0.0004449588477366255	0.0007973251028806584
2	59.44	0.006633230452674897	0.0004886831275720165	0.0007150205761316872
2	59.480000000000004	0.00827417695473251	0.0003755144032921811	0.0008436213991769547
2	59.52	0.017939814814814815	0.0015843621399176955	0.003551954732510288
2	59.56	0.013243312757201645	0.00046810699588477366	0.0007921810699588477
2	59.6	0.01602880658436214	0.0008513374485596708	0.0012551440329218106
2	59.64	0.0175	0.0005349794238683127	0.0016460905349794238
2	59.68	0.01638888888888889	0.000257201646090535	0.001736111111111111
2	59.72	0.016224279835390945	0.00016718106995884774	0.002093621399176955
2	59.76	0.013706275720164609	5.6584362139917696e-05	0.0017386831275720165
2	59.800000000000004	0.013515946502057613	5.1440329218106995e-05	0.0024022633744855966
2	59.84	0.011970164609053499	1.02880658436214e-05	0.00290380658436214
2	59.88	0.011453189300411523	5.1440329218106995e-05	0.003140432098765432
2	59.92	0.011435185185185185	0.00022633744855967078	0.003191872427983539
2	59.96	0.009971707818930042	4.886831275720165e-05	0.003081275720164609
2	60.0	0.01867798353909465	0.0013786008230452676	0.006044238683127572
2	60.04	0.00875514403292181	0.00042695473251028805	0.0025257201646090533
2	60.08	0.008719135802469136	0.00022890946502057612	0.0029243827160493827
2	60.120000000000005	0.00717335390946502	9.002057613168725e-05	0.002515432098765432
2	60.160000000000004	0.007806069958847737	9.002057613168725e-05	0.003058127572016461
2	60.2	0.005928497942386831	2.3148148148148147e-05	0.002294238683127572
2	60.24	0.006550925925925926	0.0002469135802469136	0.0028729423868312756
2	60.28	0.005048868312757202	8.23045267489712e-05	0.0024176954732510287
2	60.32	0.005925925925925926	9.002057613168725e-05	0.0029372427983539095
2	60.36	0.004462448559670782	5.915637860082304e-05	0.002515432098765432
2	60.4	0.004238683127572016	8.487654320987654e-05	0.0025617283950617282
2	60.44	0.004416152263374486	2.5720164609053497e-05	0.002484567901234568
2	60.480000000000004	0.012476851851851852	0.0009953703703703704	0.005046296296296296
2	60.52	0.003973765432098765	8.74485596707819e-05	0.0024279835390946503
2	60.56	0.0037371399176954734	9.002057613168725e-05	0.002088477366255144
2	60.6	0.00489454732510288	5.401234567901235e-05	0.002381687242798354
2	60.64	0.005169753086419753	2.05761316872428e-05	0.0019393004115226338
2	60.68	0.00809156378600823	0.00016203703703703703	0.0027623456790123457
2	60.72	0.009315843621399178	4.372427983539095e-05	0.0023636831275720164
2	60.76	0.011643518518518518	3.08641975308642e-05	0.003022119341563786
2	60.800000000000004	0.01077417695473251	2.3148148148148147e-05	0.0019444444444444444
2	60.84	0.011954732510288066	4.6296296296296294e-05	0.0019573045267489713
2	60.88	0.01209619341563786	0.00019032921810699588	0.0017309670781893004
2	60.92	0.012175925925925925	0.00016975308641975308	0.0017335390946502057
2	60.96	0.022348251028806585	0.0015972222222222223	0.005154320987654321
2	61.0	0.011548353909465021	0.00040123456790123454	0.0008590534979423868
2	61.04	0.01286008230452675	0.00047325102880658434	0.0011676954732510287
2	61.08	0.011414609053497943	0.0004603909465020576	0.0009670781893004115
2	61.120000000000005	0.011862139917695472	0.000462962962962963	0.0009439300411522634
2	61.160000000000004	0.009261831275720165	0.0003523662551440329	0.000787037037037037
2	61.2	0.009398148148148149	0.00022376543209876544	0.0010030864197530865
2	61.24	0.006193415637860082	4.886831275720165e-05	0.0009876543209876543
2	61.28	0.007811213991769548	0.00013374485596707818	0.0014300411522633744
2	61.32	0.007649176954732511	0.00010288065843621399	0.0010828189300411523
2	61.36	0.008747427983539094	0.00028292181069958846	0.0010108024691358026
2	61.4	0.008459362139917695	0.00033950617283950616	0.0006352880658436214
2	61.44	0.019470164609053497	0.0022145061728395064	0.004012345679012346
2	61.480000000000004	0.010588991769547326	0.00048353909465020576	0.0006121399176954733
2	61.52	0.010730452674897119	0.00038580246913580245	0.0007638888888888889
2	61.56	0.011846707818930042	0.0002700617283950617	0.0011522633744855968
2	61.6	0.010023148148148147	9.259259259259259e-05	0.0010802469135802468
2	61.64	0.010838477366255143	4.11522633744856e-05	0.0012757201646090535
2	61.68	0.00904320987654321	3.60082304526749e-05	0.0013605967078189301
2	61.72	0.009117798353909466	2.3148148148148147e-05	0.0015046296296296296
2	61.76	0.006671810699588478	0.00010545267489711934	0.0010853909465020576
2	61.800000000000004	0.006898148148148148	6.944444444444444e-05	0.0017695473251028806
2	61.84	0.005102880658436214	2.3148148148148147e-05	0.0012345679012345679
2	61.88	0.0038117283950617285	1.800411522633745e-05	0.0003497942386831276
2	61.92	0.011831275720164609	0.001021090534979424	0.0032664609053497944
2	61.96	0.0035416666666666665	7.973251028806585e-05	0.000470679012345679
2	62.0	0.0037731481481481483	7.973251028806585e-05	0.000889917695473251
2	62.04	0.0031584362139917698	2.8292181069958848e-05	0.0007896090534979424
2	62.08	0.00456275720164609	4.11522633744856e-05	0.001293724279835391
2	62.120000000000005	0.0037345679012345677	5.1440329218107e-06	0.0011805555555555556
2	62.160000000000004	0.005223765432098766	2.57201646090535e-06	0.0020344650205761316
2	62.2	0.004326131687242799	0.0	0.0015483539094650206
2	62.24	0.0070421810699588475	7.71604938271605e-06	0.002896090534979424
2	62.28	0.007073045267489712	2.57201646090535e-06	0.0029243827160493827
2	62.32	0.009832818930041152	1.2860082304526749e-05	0.004104938271604938
2	62.36	0.007001028806584362	7.71604938271605e-06	0.0028600823045267488
2	62.4	0.018608539094650205	0.0012037037037037038	0.007471707818930041
2	62.440000000000005	0.008287037037037037	0.00013631687242798355	0.0035853909465020577
2	62.480000000000004	0.007489711934156379	9.516460905349794e-05	0.002993827160493827
2	62.52	0.008027263374485597	0.00011831275720164609	0.0026337448559670784
2	62.56	0.006826131687242798	6.17283950617284e-05	0.001962448559670782
2	62.6	0.008713991769547326	0.00011059670781893004	0.002361111111111111
2	62.64	0.0077880658436213996	8.74485596707819e-05	0.0010931069958847737
2	62.68	0.009472736625514403	6.17283950617284e-05	0.0014506172839506173
2	62.72	0.008747427983539094	7.973251028806585e-05	0.000529835390946502
2	62.76	0.011491769547325103	0.00011059670781893004	0.0017155349794238683
2	62.800000000000004	0.010102880658436213	8.74485596707819e-05	0.0007587448559670781
2	62.84	0.011872427983539095	0.00021347736625514403	0.001412037037037037
2	62.88	0.01733281893004115	0.0009516460905349795	0.003804012345679012
2	62.92	0.010820473251028806	0.000360082304526749	0.0017103909465020577
2	62.96	0.011268004115226337	0.0006455761316872428	0.002286522633744856
2	63.0	0.011363168724279836	0.0005324074074074074	0.00246141975308642
2	63.04	0.011082818930041153	0.0005529835390946502	0.0027829218106995885
2	63.08	0.01022633744855967	0.00019032921810699588	0.0026877572016460907
2	63.120000000000005	0.0101440329218107	0.0002726337448559671	0.0033281893004115225
2	63.160000000000004	0.00905349794238683	0.00015432098765432098	0.0027160493827160493
2	63.2	0.007345679012345679	0.00021862139917695473	0.002001028806584362
2	63.24	0.004958847736625515	2.5720164609053497e-05	0.0009233539094650206
2	63.28	0.004390432098765432	6.944444444444444e-05	0.000787037037037037
2	63.32	0.0033950617283950617	0.00017232510288065845	0.0003780864197530864
2	63.36	0.014254115226337448	0.0014763374485596708	0.004426440329218107
2	63.4	0.007312242798353909	0.00044238683127572015	0.0015972222222222223
2	63.440000000000005	0.012145061728395062	0.0002803497942386831	0.0039840534979423865
2	63.480000000000004	0.015038580246913581	0.0002803497942386831	0.004318415637860082
2	63.52	0.019251543209876543	0.00047582304526748974	0.005216049382716049
2	63.56	0.02214506172839506	0.00043467078189300413	0.007170781893004115
2	63.6	0.021301440329218106	0.0005401234567901234	0.007165637860082305
2	63.64	0.022214506172839505	0.0006532921810699588	0.008968621399176955
2	63.68	0.019117798353909466	0.00047325102880658434	0.007471707818930041
2	63.72	0.019593621399176954	0.0004861111111111111	0.00816358024691358
2	63.76	0.016231995884773663	0.0001080246913580247	0.0069727366255144035
2	63.800000000000004	0.015673868312757203	0.0002623456790123457	0.00717335390946502
2	63.84	0.01944187242798354	0.0015277777777777779	0.007656893004115226
2	63.88	0.010648148148148148	0.00013117283950617284	0.005838477366255144
2	63.92	0.009259259259259259	0.0001800411522633745	0.0061805555555555555
2	63.96	0.00819701646090535	0.00030864197530864197	0.0057201646090534975
2	64.0	0.006833847736625515	0.00015174897119341564	0.0037397119341563787
2	64.04	0.006113683127572016	0.00019804526748971193	0.00216820987654321
2	64.08	0.008695987654320987	0.0004501028806584362	0.0035982510288065845
2	64.12	0.007718621399176955	0.0005452674897119342	0.0026363168724279837
2	64.16	0.007348251028806584	0.0006069958847736626	0.0025771604938271604
2	64.2	0.005185185185185185	0.0003369341563786008	0.0012268518518518518
2	64.24	0.0056970164609053495	0.000367798353909465	0.0017695473251028806
2	64.28	0.004609053497942387	0.00033179012345679014	0.0011085390946502058
2	64.32000000000001	0.015126028806584361	0.0016589506172839507	0.005239197530864197
2	64.36	0.005205761316872428	0.00037294238683127575	0.0016075102880658437
2	64.4	0.007044753086419753	0.0002314814814814815	0.002638888888888889
2	64.44	0.005504115226337448	0.00018775720164609054	0.001147119341563786
2	64.48	0.00827417695473251	9.259259259259259e-05	0.0015792181069958849
2	64.52	0.009454732510288066	8.487654320987654e-05	0.001823559670781893
2	64.56	0.010174897119341563	5.6584362139917696e-05	0.0016255144032921811
2	64.6	0.011478909465020577	4.11522633744856e-05	0.002595164609053498
2	64.64	0.010722736625514403	7.973251028806585e-05	0.001736111111111111
2	64.68	0.012559156378600823	7.716049382716049e-05	0.002476851851851852
2	64.72	0.011376028806584362	0.00018261316872427984	0.0013091563786008231
2	64.76	0.013731995884773663	0.00011059670781893004	0.0019135802469135803
2	64.8	0.019128086419753085	0.001301440329218107	0.00411522633744856
2	64.84	0.009344135802469136	0.00010288065843621399	0.0009156378600823045
2	64.88	0.0065020576131687245	0.00030864197530864197	0.0007690329218106996
2	64.92	0.005841049382716049	0.00019804526748971193	0.0008770576131687243
2	64.96000000000001	0.003263888888888889	7.973251028806585e-05	0.00028549382716049385
2	65.0	0.004495884773662551	5.1440329218106995e-05	0.0005246913580246914
2	65.04	0.004511316872427984	6.687242798353909e-05	0.0004475308641975309
2	65.08	0.007299382716049383	8.487654320987654e-05	0.0008796296296296296
2	65.12	0.011219135802469136	9.259259259259259e-05	0.002373971193415638
2	65.16	0.014266975308641976	0.00014146090534979423	0.0029603909465020575
2	65.2	0.017309670781893004	0.0004552469135802469	0.004066358024691358
2	65.24	0.0158667695473251	0.00022376543209876544	0.003955761316872428
2	65.28	0.025794753086419753	0.0017746913580246914	0.007862654320987655
2	65.32000000000001	0.014853395061728395	0.00023662551440329217	0.004241255144032922
2	65.36	0.01649948559670782	0.00034722222222222224	0.005210905349794239
2	65.4	0.013675411522633745	0.00013117283950617284	0.004714506172839506
2	65.44	0.0139429012345679	0.00023919753086419754	0.004814814814814815
2	65.48	0.01025977366255144	7.973251028806585e-05	0.002965534979423868
2	65.52	0.010398662551440329	0.00023919753086419754	0.00279320987654321
2	65.56	0.00915895061728395	8.74485596707819e-05	0.0023482510288065843
2	65.6	0.008662551440329219	0.00022119341563786008	0.0017103909465020577
2	65.64	0.009346707818930041	0.00033179012345679014	0.0015843621399176955
2	65.68	0.00868312757201646	0.0002160493827160494	0.0008770576131687243
2	65.72	0.00996656378600823	0.00014660493827160494	0.001463477366255144
2	65.76	0.016988168724279835	0.001522633744855967	0.0036805555555555554
2	65.8	0.008752572016460906	7.716049382716049e-05	0.0007716049382716049
2	65.84	0.008783436213991769	6.687242798353909e-05	0.000830761316872428
2	65.88	0.010113168724279835	0.0001388888888888889	0.0010493827160493827
2	65.92	0.008757716049382715	5.6584362139917696e-05	0.0005992798353909465
2	65.96000000000001	0.011635802469135802	0.00016718106995884774	0.002294238683127572
2	66.0	0.009781378600823046	0.000257201646090535	0.001890432098765432
2	66.04	0.011977880658436213	0.00020576131687242798	0.003464506172839506
2	66.08	0.009467592592592593	0.0001954732510288066	0.0027623456790123457
2	66.12	0.007842078189300411	0.00013374485596707818	0.002170781893004115
2	66.16	0.006154835390946502	4.886831275720165e-05	0.001815843621399177
2	66.2	0.003539094650205761	3.08641975308642e-05	0.0007844650205761317
2	66.24	0.014588477366255143	0.0017001028806584361	0.005128600823045268
2	66.28	0.0024459876543209877	0.00016975308641975308	0.0003909465020576132
2	66.32000000000001	0.004423868312757201	0.00014146090534979423	0.0014351851851851852
2	66.36	0.0034053497942386833	0.0001286008230452675	0.0009104938271604938
2	66.4	0.005902777777777778	0.00022376543209876544	0.001882716049382716
2	66.44	0.004948559670781893	7.716049382716049e-05	0.0010493827160493827
2	66.48	0.005568415637860083	0.00011574074074074075	0.0015560699588477367
2	66.52	0.005092592592592593	3.60082304526749e-05	0.0008976337448559671
2	66.56	0.006057098765432099	0.00015174897119341564	0.001484053497942387
2	66.6	0.005684156378600823	0.00022633744855967078	0.0009670781893004115
2	66.64	0.005596707818930041	0.00014917695473251028	0.0007767489711934157
2	66.68	0.006167695473251029	9.002057613168725e-05	0.0004218106995884774
2	66.72	0.014809670781893004	0.0013117283950617284	0.0035313786008230453
2	66.76	0.006129115226337449	0.00013631687242798355	0.00030606995884773663
2	66.8	0.005321502057613169	0.00020576131687242798	0.00030606995884773663
2	66.84	0.005712448559670782	9.516460905349794e-05	0.0005349794238683127
2	66.88	0.0039840534979423865	5.401234567901235e-05	4.886831275720165e-05
2	66.92	0.005167181069958848	6.944444444444444e-05	0.00038065843621399177
2	66.96000000000001	0.004951131687242798	0.00015689300411522632	0.000264917695473251
2	67.0	0.00537037037037037	9.516460905349794e-05	0.000668724279835391
2	67.04	0.005424382716049383	0.00010030864197530864	0.0005812757201646091
2	67.08	0.007337962962962963	6.944444444444444e-05	0.0023662551440329217
2	67.12	0.007590020576131687	6.17283950617284e-05	0.0021064814814814813
2	67.16	0.006201131687242799	0.00013117283950617284	0.0015457818930041153
2	67.2	0.017656893004115225	0.00176440329218107	0.005851337448559671
2	67.24	0.006077674897119341	0.00011831275720164609	0.001970164609053498
2	67.28	0.007662037037037037	7.973251028806585e-05	0.0029809670781893003
2	67.32000000000001	0.004434156378600823	1.2860082304526749e-05	0.0013065843621399176
2	67.36	0.006350308641975309	4.11522633744856e-05	0.002294238683127572
2	67.4	0.004747942386831276	7.20164609053498e-05	0.0016975308641975309
2	67.44	0.0060751028806584366	9.516460905349794e-05	0.0026671810699588475
2	67.48	0.0031378600823045266	0.00012602880658436213	0.0006198559670781893
2	67.52	0.005051440329218107	7.973251028806585e-05	0.0017026748971193416
2	67.56	0.0045241769547325105	4.11522633744856e-05	0.0014300411522633744
2	67.6	0.006900720164609054	9.77366255144033e-05	0.003248456790123457
2	67.64	0.004773662551440329	8.487654320987654e-05	0.0013734567901234568
2	67.68	0.01611882716049383	0.00165380658436214	0.006113683127572016
2	67.72	0.005462962962962963	0.0001646090534979424	0.00264917695473251
2	67.76	0.005025720164609054	0.00013117283950617284	0.0024228395061728393
2	67.8	0.005010288065843621	0.00013117283950617284	0.0028060699588477365
2	67.84	0.0035313786008230453	0.00010030864197530864	0.0017181069958847736
2	67.88	0.00419238683127572	6.687242798353909e-05	0.0020859053497942386
2	67.92	0.002196502057613169	5.915637860082304e-05	0.001000514403292181
2	67.96000000000001	0.003284465020576132	2.5720164609053497e-05	0.001787551440329218
2	68.0	0.0024305555555555556	4.11522633744856e-05	0.0013708847736625515
2	68.04	0.0026337448559670784	1.2860082304526749e-05	0.0012808641975308641
2	68.08	0.002235082304526749	5.6584362139917696e-05	0.0005684156378600823
2	68.12	0.002283950617283951	5.6584362139917696e-05	0.0007304526748971193
2	68.16	0.012083333333333333	0.001198559670781893	0.004920267489711934
2	68.2	0.0028215020576131686	8.23045267489712e-05	0.0017746913580246914
2	68.24	0.004439300411522634	6.944444444444444e-05	0.0024794238683127573
2	68.28	0.0020318930041152263	9.259259259259259e-05	0.0011496913580246913
2	68.32000000000001	0.005450102880658436	6.430041152263375e-05	0.0031430041152263376
2	68.36	0.003950617283950617	6.430041152263375e-05	0.0020241769547325104
2	68.4	0.005609567901234568	6.687242798353909e-05	0.0021347736625514403
2	68.44	0.004704218106995885	9.77366255144033e-05	0.0007330246913580247
2	68.48	0.0068132716049382714	0.00034722222222222224	0.0014454732510288065
2	68.52	0.006738683127572017	0.000264917695473251	0.00046810699588477366
2	68.56	0.009130658436213992	0.0003215020576131687	0.0013323045267489711
2	68.60000000000001	0.012255658436213991	0.00010030864197530864	0.0023765432098765433
2	68.64	0.02344135802469136	0.0016718106995884773	0.007083333333333333
2	68.68	0.014683641975308642	0.00030606995884773663	0.004079218106995885
2	68.72	0.012157921810699588	0.00020576131687242798	0.0028215020576131686
2	68.76	0.00945730452674897	0.00010288065843621399	0.0019393004115226338
2	68.8	0.007597736625514403	0.00010545267489711934	0.0016718106995884773
2	68.84	0.00816358024691358	7.458847736625514e-05	0.0032510288065843622
2	68.88	0.006792695473251029	1.800411522633745e-05	0.0023019547325102883
2	68.92	0.007764917695473251	1.800411522633745e-05	0.002878086419753086
2	68.96000000000001	0.007114197530864197	5.6584362139917696e-05	0.00176440329218107
2	69.0	0.008731995884773663	0.00013631687242798355	0.0016795267489711934
2	69.04	0.007294238683127572	6.687242798353909e-05	0.0009104938271604938
2	69.08	0.008582818930041152	9.259259259259259e-05	0.0018261316872427984
2	69.12	0.015529835390946501	0.0011188271604938272	0.004032921810699588
2	69.16	0.008611111111111111	0.0001286008230452675	0.00073559670781893
2	69.2	0.01074074074074074	6.687242798353909e-05	0.001890432098765432
2	69.24	0.010712448559670781	9.516460905349794e-05	0.0009722222222222222
2	69.28	0.011206275720164608	5.401234567901235e-05	0.0014943415637860083
2	69.32000000000001	0.01100051440329218	1.2860082304526749e-05	0.0012397119341563787
2	69.36	0.0120679012345679	5.401234567901235e-05	0.0018569958847736625
2	69.4	0.011376028806584362	7.71604938271605e-06	0.001242283950617284
2	69.44	0.01345679012345679	8.74485596707819e-05	0.003125
2	69.48	0.009958847736625514	3.8580246913580246e-05	0.0016280864197530864
2	69.52	0.009709362139917695	2.05761316872428e-05	0.0020601851851851853
2	69.56	0.007646604938271605	3.3436213991769545e-05	0.0007664609053497942
2	69.60000000000001	0.017883230452674898	0.001455761316872428	0.005558127572016461
2	69.64	0.006712962962962963	0.00010288065843621399	0.0008847736625514403
2	69.68	0.008526234567901235	5.6584362139917696e-05	0.002564300411522634
2	69.72	0.00945216049382716	4.11522633744856e-05	0.0027829218106995885
2	69.76	0.009218106995884774	7.20164609053498e-05	0.003065843621399177
2	69.8	0.009696502057613169	7.20164609053498e-05	0.002880658436213992
2	69.84	0.006959876543209877	3.8580246913580246e-05	0.002409979423868313
2	69.88	0.00761059670781893	5.1440329218107e-06	0.0027340534979423867
2	69.92	0.004747942386831276	5.1440329218107e-06	0.0014506172839506173
2	69.96000000000001	0.005841049382716049	3.3436213991769545e-05	0.001808127572016461
2	70.0	0.004215534979423868	1.2860082304526749e-05	0.0007124485596707819
2	70.04	0.004840534979423868	2.57201646090535e-06	0.001440329218106996
2	70.08	0.011674382716049383	0.0011754115226337448	0.003852880658436214
2	70.12	0.004014917695473251	9.259259259259259e-05	0.0008924897119341564
2	70.16	0.003323045267489712	4.886831275720165e-05	0.0010159465020576131
2	70.2	0.003145576131687243	5.6584362139917696e-05	0.0012191358024691357
2	70.24	0.0018981481481481482	4.886831275720165e-05	0.0008487654320987654
2	70.28	0.0012114197530864197	3.08641975308642e-05	0.0004501028806584362
2	70.32000000000001	0.0011651234567901234	0.00010030864197530864	0.0007073045267489712
2	70.36	0.00041923868312757203	3.3436213991769545e-05	0.00012088477366255144
2	70.4	0.0008693415637860083	8.487654320987654e-05	0.00038065843621399177
2	70.44	0.001440329218106996	4.11522633744856e-05	0.00018518518518518518
2	70.48	0.005810185185185186	6.17283950617284e-05	0.00041152263374485596
2	70.52	0.00882716049382716	7.973251028806585e-05	9.002057613168725e-05
2	70.56	0.021833847736625514	0.0018184156378600823	0.003953189300411522
2	70.60000000000001	0.01478395061728395	0.00012602880658436213	0.0003034979423868313
2	70.64	0.01625514403292181	0.00012602880658436213	0.000522119341563786
2	70.68	0.015534979423868313	0.00016975308641975308	0.0004398148148148148
2	70.72	0.01680298353909465	0.0003034979423868313	0.0009876543209876543
2	70.76	0.016453189300411522	0.00035493827160493826	0.0007767489711934157
2	70.8	0.016864711934156378	0.00038580246913580245	0.0008667695473251029
2	70.84	0.01624485596707819	0.0004783950617283951	0.0007407407407407407
2	70.88	0.01694701646090535	9.002057613168725e-05	0.0006430041152263374
2	70.92	0.01912037037037037	0.00038580246913580245	0.0010185185185185184
2	70.96000000000001	0.018032407407407407	0.00011059670781893004	0.00038580246913580245
2	71.0	0.01695730452674897	0.00012602880658436213	0.0005606995884773662
2	71.04	0.02345679012345679	0.0014351851851851852	0.003263888888888889
2	71.08	0.017301954732510286	0.00036522633744855967	0.00043467078189300413
2	71.12	0.016666666666666666	0.0004501028806584362	0.00038580246913580245
2	71.16	0.01586934156378601	0.00031635802469135804	0.0005452674897119342
2	71.2	0.012451131687242798	0.0004938271604938272	0.00014660493827160494
2	71.24	0.012093621399176954	0.00023919753086419754	0.0004140946502057613
2	71.28	0.012034465020576132	0.00019032921810699588	0.00032407407407407406
2	71.32000000000001	0.013361625514403293	0.0005684156378600823	0.0003832304526748971
2	71.36	0.014017489711934157	0.0004655349794238683	0.00040380658436213994
2	71.4	0.013837448559670782	0.00030092592592592595	0.00023405349794238683
2	71.44	0.015787037037037037	9.516460905349794e-05	0.0012834362139917696
2	71.48	0.01617283950617284	0.00030606995884773663	0.0006918724279835391
2	71.52	0.027271090534979423	0.0019212962962962964	0.005262345679012345
2	71.56	0.017116769547325102	8.23045267489712e-05	0.0006610082304526749
2	71.60000000000001	0.019560185185185184	5.1440329218106995e-05	0.0027031893004115224
2	71.64	0.02034722222222222	0.00047582304526748974	0.0035570987654320986
2	71.68	0.02011059670781893	0.0001440329218106996	0.005108024691358025
2	71.72	0.017289094650205762	0.00017746913580246913	0.004171810699588477
2	71.76	0.01753858024691358	0.00030606995884773663	0.005388374485596707
2	71.8	0.01629372427983539	0.00023405349794238683	0.005416666666666667
2	71.84	0.014292695473251028	0.00022633744855967078	0.005522119341563786
2	71.88	0.011221707818930041	8.74485596707819e-05	0.004791666666666666
2	71.92	0.009133230452674897	0.00011059670781893004	0.003184156378600823
2	71.96000000000001	0.01040380658436214	0.00031635802469135804	0.00459619341563786
2	72.0	0.01768775720164609	0.0015509259259259259	0.006136831275720164
2	72.04	0.00896604938271605	0.00023405349794238683	0.0034027777777777776
2	72.08	0.007232510288065844	0.00013117283950617284	0.001965020576131687
2	72.12	0.006905864197530864	0.00019804526748971193	0.00231738683127572
2	72.16	0.005336934156378601	0.0003292181069958848	0.0017026748971193416
2	72.2	0.00863940329218107	0.0001388888888888889	0.005128600823045268
2	72.24	0.008886316872427984	5.1440329218106995e-05	0.005967078189300412
2	72.28	0.01058641975308642	0.0001388888888888889	0.007667181069958848
2	72.32000000000001	0.01297582304526749	8.74485596707819e-05	0.008747427983539094
2	72.36	0.013184156378600823	4.372427983539095e-05	0.009573045267489711
2	72.4	0.015473251028806584	4.886831275720165e-05	0.010239197530864198
2	72.44	0.012991255144032921	2.3148148148148147e-05	0.009547325102880658
2	72.48	0.024444444444444446	0.0013991769547325103	0.013464506172839506
2	72.52	0.01243312757201646	9.002057613168725e-05	0.009236111111111112
2	72.56	0.013554526748971193	9.77366255144033e-05	0.00952417695473251
2	72.60000000000001	0.011219135802469136	0.00016718106995884774	0.007782921810699588
2	72.64	0.013747427983539095	7.716049382716049e-05	0.008222736625514404
2	72.68	0.012818930041152263	0.0001080246913580247	0.007155349794238683
2	72.72	0.014992283950617283	1.02880658436214e-05	0.007188786008230453
2	72.76	0.01363425925925926	9.516460905349794e-05	0.006332304526748971
2	72.8	0.01440329218106996	6.430041152263375e-05	0.006121399176954733
2	72.84	0.011823559670781893	0.0001748971193415638	0.004678497942386831
2	72.88	0.010661008230452676	7.20164609053498e-05	0.003978909465020576
2	72.92	0.010282921810699588	0.00030606995884773663	0.0034002057613168723
2	72.96000000000001	0.018143004115226336	0.0013991769547325103	0.005743312757201646
2	73.0	0.011286008230452674	0.00030606995884773663	0.0026826131687242797
2	73.04	0.01132201646090535	0.00014660493827160494	0.0022633744855967077
2	73.08	0.012844650205761317	0.00022119341563786008	0.0028060699588477365
2	73.12	0.012391975308641976	0.00016203703703703703	0.0019495884773662552
2	73.16	0.012631172839506172	0.0001800411522633745	0.0020859053497942386
2	73.2	0.010588991769547326	0.0001748971193415638	0.001286008230452675
2	73.24	0.009953703703703704	0.00025205761316872427	0.0014686213991769548
2	73.28	0.008063271604938272	0.00023405349794238683	0.00041923868312757203
2	73.32000000000001	0.009699074074074074	0.0002160493827160494	0.0021784979423868315
2	73.36	0.008670267489711935	0.00018261316872427984	0.0017952674897119341
2	73.4	0.007664609053497942	0.00025205761316872427	0.001419753086419753
2	73.44	0.01823559670781893	0.0016203703703703703	0.00533179012345679
2	73.48	0.006720679012345679	0.0001440329218106996	0.001147119341563786
2	73.52	0.008726851851851852	0.00013117283950617284	0.0025694444444444445
2	73.56	0.0069161522633744855	0.00018261316872427984	0.00169238683127572
2	73.60000000000001	0.008155864197530864	0.00019032921810699588	0.0021630658436213993
2	73.64	0.006332304526748971	0.0001594650205761317	0.0012242798353909465
2	73.68	0.007749485596707819	0.00024176954732510288	0.0010853909465020576
2	73.72	0.007250514403292181	0.0001440329218106996	0.0009182098765432099
2	73.76	0.00823559670781893	0.00041152263374485596	0.001376028806584362
2	73.8	0.006597222222222222	0.00022376543209876544	0.0009696502057613169
2	73.84	0.00882716049382716	0.000264917695473251	0.0020627572016460906
2	73.88	0.010246913580246913	0.00012602880658436213	0.004007201646090535
2	73.92	0.022829218106995886	0.001815843621399177	0.008912037037037038
2	73.96000000000001	0.014992283950617283	0.0002494855967078189	0.007921810699588477
2	74.0	0.017605452674897118	0.00023662551440329217	0.009742798353909465
2	74.04	0.018701131687242797	0.0002109053497942387	0.011499485596707819
2	74.08	0.016795267489711933	5.401234567901235e-05	0.010380658436213991
2	74.12	0.015715020576131687	0.0002932098765432099	0.010666152263374485
2	74.16	0.013441358024691359	8.487654320987654e-05	0.00962962962962963
2	74.2	0.013233024691358024	0.0001388888888888889	0.009809670781893005
2	74.24	0.011972736625514404	0.00010288065843621399	0.008289609053497942
2	74.28	0.012561728395061728	0.0002160493827160494	0.008544238683127573
2	74.32000000000001	0.010043724279835391	0.00020576131687242798	0.006712962962962963
2	74.36	0.009362139917695474	0.00010030864197530864	0.006633230452674897
2	74.4	0.018675411522633745	0.0015483539094650206	0.009205246913580246
2	74.44	0.007469135802469135	6.944444444444444e-05	0.005573559670781893
2	74.48	0.008569958847736625	0.00010030864197530864	0.005313786008230453
2	74.52	0.004632201646090535	2.5720164609053497e-05	0.0033333333333333335
2	74.56	0.005187757201646091	5.401234567901235e-05	0.0026929012345679013
2	74.60000000000001	0.007067901234567901	4.11522633744856e-05	0.005223765432098766
2	74.64	0.009830246913580247	0.00011574074074074075	0.007600308641975309
2	74.68	0.009477880658436215	0.00021347736625514403	0.007764917695473251
2	74.72	0.010799897119341564	9.516460905349794e-05	0.008253600823045267
2	74.76	0.010102880658436213	1.2860082304526749e-05	0.008137860082304526
2	74.8	0.011363168724279836	2.3148148148148147e-05	0.0086059670781893
2	74.84	0.009971707818930042	2.8292181069958848e-05	0.00808641975308642
2	74.88	0.020056584362139918	0.0015612139917695472	0.011815843621399176
2	74.92	0.011522633744855968	8.487654320987654e-05	0.008747427983539094
2	74.96000000000001	0.01250514403292181	7.973251028806585e-05	0.008729423868312757
2	75.0	0.013443930041152264	5.915637860082304e-05	0.008737139917695473
2	75.04	0.013665123456790123	6.430041152263375e-05	0.00805298353909465
2	75.08	0.015131172839506173	3.60082304526749e-05	0.008266460905349795
2	75.12	0.013888888888888888	3.60082304526749e-05	0.007070473251028807
2	75.16	0.015684156378600822	1.2860082304526749e-05	0.006741255144032922
2	75.2	0.013955761316872428	2.3148148148148147e-05	0.005270061728395062
2	75.24	0.01537551440329218	0.00018518518518518518	0.005262345679012345
2	75.28	0.013423353909465021	7.20164609053498e-05	0.004722222222222222
2	75.32000000000001	0.014387860082304527	2.05761316872428e-05	0.004987139917695473
2	75.36	0.019765946502057614	0.000889917695473251	0.00665380658436214
2	75.4	0.013587962962962963	0.00010030864197530864	0.004855967078189301
2	75.44	0.014449588477366255	5.401234567901235e-05	0.004431584362139918
2	75.48	0.015002572016460906	7.20164609053498e-05	0.004647633744855967
2	75.52	0.014688786008230453	7.458847736625514e-05	0.003922325102880659
2	75.56	0.014171810699588477	1.54320987654321e-05	0.003544238683127572
2	75.60000000000001	0.014565329218106996	3.60082304526749e-05	0.003019547325102881
2	75.64	0.01264917695473251	1.800411522633745e-05	0.001859567901234568
2	75.68	0.01220679012345679	5.1440329218107e-06	0.0013657407407407407
2	75.72	0.010956790123456791	2.57201646090535e-06	0.0013168724279835392
2	75.76	0.012510288065843622	7.20164609053498e-05	0.0018055555555555555
2	75.8	0.012633744855967079	1.02880658436214e-05	0.0020498971193415637
2	75.84	0.02200102880658436	0.0014094650205761317	0.0056044238683127575
2	75.88	0.012373971193415639	0.0001440329218106996	0.002013888888888889
2	75.92	0.01216820987654321	0.00016718106995884774	0.002409979423868313
2	75.96000000000001	0.011743827160493827	8.74485596707819e-05	0.0020396090534979426
2	76.0	0.01180812757201646	6.430041152263375e-05	0.002322530864197531
2	76.04	0.012420267489711935	8.23045267489712e-05	0.002623456790123457
2	76.08	0.010699588477366255	0.00010030864197530864	0.001787551440329218
2	76.12	0.010866769547325104	7.458847736625514e-05	0.0015174897119341563
2	76.16	0.008618827160493827	5.1440329218106995e-05	0.0009567901234567902
2	76.2	0.009338991769547325	0.00011316872427983539	0.001008230452674897
2	76.24	0.007795781893004115	0.00011059670781893004	0.0006044238683127572
2	76.28	0.008364197530864198	0.00012088477366255144	0.0008153292181069958
2	76.32000000000001	0.014796810699588478	0.0011856995884773664	0.0037602880658436214
2	76.36	0.006229423868312757	0.00012088477366255144	0.00037037037037037035
2	76.4	0.005025720164609054	0.0001800411522633745	0.00024434156378600825
2	76.44	0.005046296296296296	0.00035493827160493826	0.0004449588477366255
2	76.48	0.004958847736625515	0.0001800411522633745	0.001051954732510288
2	76.52	0.0043055555555555555	0.00020576131687242798	0.0007536008230452675
2	76.56	0.004714506172839506	0.00024176954732510288	0.0008384773662551441
2	76.60000000000001	0.003765432098765432	0.00010545267489711934	0.0007973251028806584
2	76.64	0.006036522633744856	0.0001646090534979424	0.001440329218106996
2	76.68	0.005285493827160494	0.00012088477366255144	0.0011754115226337448
2	76.72	0.004976851851851852	7.20164609053498e-05	0.0008179012345679012
2	76.76	0.003662551440329218	5.6584362139917696e-05	0.0006790123456790123
2	76.8	0.014017489711934157	0.001448045267489712	0.003958333333333334
2	76.84	0.002587448559670782	5.915637860082304e-05	0.000264917695473251
2	76.88	0.003654835390946502	7.973251028806585e-05	0.0004655349794238683
2	76.92	0.003119855967078189	5.915637860082304e-05	0.0003112139917695473
2	76.96000000000001	0.0051440329218107	0.00011574074074074075	0.001368312757201646
2	77.0	0.004987139917695473	0.00023919753086419754	0.0012088477366255144
2	77.04	0.004274691358024691	0.00020318930041152264	0.0011136831275720164
2	77.08	0.0049717078189300415	0.00029835390946502055	0.0011496913580246913
2	77.12	0.00411522633744856	4.372427983539095e-05	0.0016718106995884773
2	77.16	0.007093621399176955	1.54320987654321e-05	0.002852366255144033
2	77.2	0.007083333333333333	5.915637860082304e-05	0.0030324074074074073
2	77.24	0.008747427983539094	0.00017746913580246913	0.0038477366255144033
2	77.28	0.016396604938271605	0.0014146090534979425	0.006427469135802469
2	77.32000000000001	0.01059670781893004	0.00014146090534979423	0.004925411522633745
2	77.36	0.011329732510288066	0.0001594650205761317	0.005360082304526749
2	77.4	0.01209104938271605	0.00012602880658436213	0.00625
2	77.44	0.012397119341563786	3.60082304526749e-05	0.007088477366255144
2	77.48	0.014061213991769548	0.0001286008230452675	0.008181584362139917
2	77.52	0.014179526748971194	0.00012088477366255144	0.008598251028806585
2	77.56	0.014845679012345679	0.0001800411522633745	0.009326131687242799
2	77.60000000000001	0.015180041152263374	0.00021862139917695473	0.010190329218106996
2	77.64	0.014747942386831275	0.00032407407407407406	0.010010288065843621
2	77.68	0.014819958847736625	0.0001646090534979424	0.010684156378600823
2	77.72	0.013603395061728396	9.002057613168725e-05	0.01029320987654321
2	77.76	0.02237911522633745	0.0013657407407407407	0.01387088477366255
2	77.8	0.012520576131687243	0.00024434156378600825	0.0102880658436214
2	77.84	0.01304783950617284	0.0004655349794238683	0.010859053497942387
2	77.88	0.011754115226337448	0.00016718106995884774	0.010208333333333333
2	77.92	0.01213991769547325	0.00024176954732510288	0.010223765432098766
2	77.96000000000001	0.010213477366255145	2.3148148148148147e-05	0.0088940329218107
2	78.0	0.010982510288065843	3.8580246913580246e-05	0.008906893004115226
2	78.04	0.009753086419753086	0.0001594650205761317	0.007281378600823046
2	78.08	0.008263888888888888	0.00016203703703703703	0.005897633744855967
2	78.12	0.008701131687242798	0.00033179012345679014	0.005817901234567901
2	78.16	0.006149691358024691	6.944444444444444e-05	0.004866255144032922
2	78.2	0.007631172839506173	0.0001594650205761317	0.005864197530864198
2	78.24	0.013734567901234567	0.0013631687242798354	0.0074099794238683125
2	78.28	0.005	0.00010288065843621399	0.004110082304526749
2	78.32000000000001	0.004678497942386831	0.0001388888888888889	0.0036702674897119343
2	78.36	0.006000514403292181	0.0001440329218106996	0.004529320987654321
2	78.4	0.0032767489711934155	0.0002546296296296296	0.0020473251028806584
2	78.44	0.002926954732510288	0.0001286008230452675	0.0016743827160493826
2	78.48	0.002142489711934156	0.00011831275720164609	0.0011059670781893003
2	78.52	0.0032973251028806582	5.915637860082304e-05	0.0020859053497942386
2	78.56	0.0024151234567901234	1.54320987654321e-05	0.0016512345679012346
2	78.60000000000001	0.002705761316872428	0.00010030864197530864	0.0020036008230452677
2	78.64	0.004176954732510288	0.00010030864197530864	0.003019547325102881
2	78.68	0.0017695473251028806	0.0001954732510288066	0.0011419753086419754
2	78.72	0.012677469135802468	0.0015509259259259259	0.005614711934156379
2	78.76	0.0018106995884773663	7.458847736625514e-05	0.0012680041152263375
2	78.8	0.0034799382716049383	7.973251028806585e-05	0.0028575102880658435
2	78.84	0.0015509259259259259	1.800411522633745e-05	0.0012834362139917696
2	78.88	0.003942901234567901	0.00014146090534979423	0.003073559670781893
2	78.92	0.0026594650205761317	6.944444444444444e-05	0.0019804526748971193
2	78.96000000000001	0.005262345679012345	0.00025977366255144034	0.003227880658436214
2	79.0	0.002890946502057613	2.3148148148148147e-05	0.0016949588477366256
2	79.04	0.004624485596707819	5.1440329218106995e-05	0.0024176954732510287
2	79.08	0.00529835390946502	4.372427983539095e-05	0.0030041152263374487
2	79.12	0.005684156378600823	0.00016203703703703703	0.002890946502057613
2	79.16	0.008045267489711934	0.00032407407407407406	0.003978909465020576
2	79.2	0.015815329218106997	0.0015792181069958849	0.006273148148148148
2	79.24	0.011147119341563786	0.0003986625514403292	0.005342078189300411
2	79.28	0.01587448559670782	0.0005761316872427984	0.008791152263374485
2	79.32000000000001	0.022970679012345677	0.0010030864197530865	0.013083847736625515
2	79.36	0.025882201646090536	0.0014969135802469136	0.014562757201646091
2	79.4	0.030522119341563785	0.0017258230452674897	0.01754372427983539
2	79.44	0.02949588477366255	0.0017412551440329218	0.017916666666666668
2	79.48	0.029742798353909465	0.0017309670781893004	0.0176440329218107
2	79.52	0.024459876543209875	0.0015843621399176955	0.013721707818930041
2	79.56	0.023271604938271604	0.001376028806584362	0.011838991769547325
2	79.60000000000001	0.021772119341563787	0.001198559670781893	0.01147119341563786
2	79.64	0.022872942386831276	0.0013991769547325103	0.012013888888888888
2	79.68	0.032260802469135805	0.003199588477366255	0.01592849794238683
2	79.72	0.02375	0.0016409465020576133	0.01364454732510288
2	79.76	0.026021090534979426	0.0018261316872427984	0.01649948559670782
2	79.8	0.02343364197530864	0.00165380658436214	0.014688786008230453
2	79.84	0.021646090534979425	0.0016718106995884773	0.013953189300411523
2	79.88	0.016108539094650206	0.0011265432098765433	0.011108539094650205
2	79.92	0.012209362139917695	0.0004166666666666667	0.01003343621399177
2	79.96000000000001	0.012813786008230453	0.0009387860082304527	0.008870884773662551
2	80.0	0.014465020576131688	0.0010468106995884774	0.009971707818930042
2	80.04	0.014794238683127571	0.0006918724279835391	0.010241769547325103
2	80.08	0.016640946502057614	0.0011419753086419754	0.010949074074074075
2	80.12	0.01677469135802469	0.0008281893004115226	0.010516975308641976
2	80.16	0.026026234567901235	0.0027031893004115224	0.01250514403292181
2	80.2	0.017109053497942388	0.0007947530864197531	0.00956275720164609
2	80.24	0.017911522633744854	0.0008127572016460906	0.00881687242798354
2	80.28	0.018858024691358024	0.0011599794238683128	0.00834104938271605
2	80.32000000000001	0.019848251028806583	0.0009593621399176954	0.008227880658436213
2	80.36	0.02341820987654321	0.0010262345679012345	0.010504115226337448
2	80.4	0.024449588477366255	0.00073559670781893	0.011790123456790123
2	80.44	0.02606224279835391	0.000787037037037037	0.013994341563786008
2	80.48	0.023986625514403292	0.0001080246913580247	0.014356995884773663
2	80.52	0.026944444444444444	0.00019290123456790122	0.015792181069958847
2	80.56	0.025676440329218106	0.0004501028806584362	0.01537551440329218
2	80.60000000000001	0.024390432098765433	0.0003575102880658436	0.01629372427983539
2	80.64	0.029727366255144032	0.0017335390946502057	0.018065843621399177
2	80.68	0.020578703703703703	0.00040380658436213994	0.014148662551440329
2	80.72	0.019004629629629628	0.0004912551440329218	0.013698559670781893
2	80.76	0.016180555555555556	0.00040380658436213994	0.011597222222222222
2	80.8	0.015673868312757203	0.00018261316872427984	0.01125
2	80.84	0.013420781893004115	7.973251028806585e-05	0.009475308641975308
2	80.88	0.013032407407407407	0.0001748971193415638	0.009853395061728396
2	80.92	0.014722222222222222	0.00022890946502057612	0.011039094650205762
2	80.96000000000001	0.015838477366255144	0.00013117283950617284	0.013004115226337449
2	81.0	0.016954732510288065	0.00022119341563786008	0.013765432098765433
2	81.04	0.01800154320987654	0.00018518518518518518	0.0148559670781893
2	81.08	0.017824074074074076	0.00019804526748971193	0.014611625514403292
2	81.12	0.027121913580246914	0.0017541152263374487	0.017746913580246913
2	81.16	0.018299897119341563	0.00020061728395061727	0.01438014403292181
2	81.2	0.017363683127572017	3.8580246913580246e-05	0.01387088477366255
2	81.24	0.017795781893004115	0.00013117283950617284	0.014089506172839507
2	81.28	0.016412037037037037	0.0003034979423868313	0.012929526748971193
2	81.32000000000001	0.01746141975308642	0.00018775720164609054	0.012641460905349794
2	81.36	0.014781378600823045	0.00016203703703703703	0.011082818930041153
2	81.4	0.014300411522633744	4.11522633744856e-05	0.010537551440329218
2	81.44	0.01069701646090535	3.3436213991769545e-05	0.008217592592592592
2	81.48	0.00951388888888889	4.11522633744856e-05	0.007062757201646091
2	81.52	0.00676440329218107	0.00016203703703703703	0.004495884773662551
2	81.56	0.006864711934156379	0.00030864197530864197	0.0037731481481481483
2	81.60000000000001	0.013253600823045268	0.000992798353909465	0.006252572016460905
2	81.64	0.006736111111111111	0.00024176954732510288	0.003989197530864197
2	81.68	0.007361111111111111	6.430041152263375e-05	0.00456275720164609
2	81.72	0.006286008230452675	0.00013117283950617284	0.004243827160493827
2	81.76	0.008343621399176954	0.00016718106995884774	0.006021090534979424
2	81.8	0.008294753086419753	7.20164609053498e-05	0.00613940329218107
2	81.84	0.009729938271604939	0.00020061728395061727	0.0070524691358024695
2	81.88	0.009801954732510288	1.54320987654321e-05	0.007366255144032921
2	81.92	0.012296810699588477	0.00018775720164609054	0.009184670781893004
2	81.96000000000001	0.016468621399176955	2.8292181069958848e-05	0.012888374485596708
2	82.0	0.021502057613168726	0.00010545267489711934	0.01668724279835391
2	82.04	0.02273148148148148	0.00016975308641975308	0.017752057613168726
2	82.08	0.03417438271604938	0.0015689300411522633	0.02326388888888889
2	82.12	0.023837448559670783	0.0002700617283950617	0.01806841563786008
2	82.16	0.024717078189300412	6.17283950617284e-05	0.01815329218106996
2	82.2	0.02195730452674897	5.6584362139917696e-05	0.015280349794238684
2	82.24	0.021689814814814815	0.00014660493827160494	0.014781378600823045
2	82.28	0.020442386831275722	0.0002623456790123457	0.013551954732510288
2	82.32000000000001	0.019426440329218107	0.0002494855967078189	0.013001543209876544
2	82.36	0.01940329218106996	0.00029063786008230453	0.012800925925925926
2	82.4	0.017309670781893004	0.00018261316872427984	0.01124485596707819
2	82.44	0.017839506172839505	0.0002700617283950617	0.01169753086419753
2	82.48	0.01572530864197531	3.08641975308642e-05	0.009477880658436215
2	82.52	0.01601851851851852	2.57201646090535e-06	0.00919753086419753
2	82.56	0.023706275720164607	0.0011445473251028807	0.011538065843621399
2	82.60000000000001	0.015987654320987654	0.00019804526748971193	0.00753343621399177
2	82.64	0.01539866255144033	0.00030092592592592595	0.005787037037037037
2	82.68	0.014807098765432099	0.00023662551440329217	0.005895061728395061
2	82.72	0.015015432098765432	0.0005272633744855968	0.005648148148148148
2	82.76	0.01492798353909465	0.0006738683127572016	0.005792181069958848
2	82.8	0.015715020576131687	0.0005195473251028807	0.005588991769547325
2	82.84	0.01661008230452675	5.915637860082304e-05	0.006136831275720164
2	82.88	0.0204809670781893	4.6296296296296294e-05	0.008526234567901235
2	82.92	0.0226929012345679	2.5720164609053497e-05	0.009642489711934156
2	82.96000000000001	0.028040123456790123	0.00024434156378600825	0.01227880658436214
2	83.0	0.028647119341563786	0.00037294238683127575	0.012674897119341564
2	83.04	0.04031635802469136	0.0018055555555555555	0.0177880658436214
2	83.08	0.03308384773662552	0.0006275720164609053	0.015738168724279834
2	83.12	0.033883744855967075	0.0006815843621399177	0.01587962962962963
2	83.16	0.032826646090534976	0.00038580246913580245	0.015761316872427985
2	83.2	0.03477880658436214	0.00047325102880658434	0.017502572016460907
2	83.24	0.031358024691358025	0.0005709876543209877	0.01599022633744856
2	83.28	0.027939814814814813	0.0005375514403292181	0.015830761316872426
2	83.32000000000001	0.02775977366255144	0.0005272633744855968	0.015141460905349794
2	83.36	0.024609053497942388	0.00019290123456790122	0.013220164609053498
2	83.4	0.023045267489711935	0.00018518518518518518	0.011296296296296296
2	83.44	0.021499485596707817	0.0005118312757201646	0.010378086419753086
2	83.48	0.020087448559670783	0.00014660493827160494	0.009236111111111112
2	83.52	0.02389917695473251	0.0014094650205761317	0.00989454732510288
2	83.56	0.017795781893004115	0.00034722222222222224	0.0076517489711934155
2	83.60000000000001	0.01895576131687243	7.716049382716049e-05	0.007528292181069959
2	83.64	0.02084619341563786	0.00016718106995884774	0.007957818930041152
2	83.68	0.019439300411522635	0.00014917695473251028	0.00742798353909465
2	83.72	0.01965277777777778	0.00018775720164609054	0.00712962962962963
2	83.76	0.019416152263374484	0.0001646090534979424	0.006666666666666667
2	83.8	0.01989969135802469	0.00042695473251028805	0.006301440329218107
2	83.84	0.01832304526748971	0.0006069958847736626	0.005897633744855967
2	83.88	0.01433641975308642	0.0006275720164609053	0.003940329218106996
2	83.92	0.011887860082304526	0.0002469135802469136	0.0030992798353909464
2	83.96000000000001	0.009117798353909466	0.0001234567901234568	0.001779835390946502
2	84.0	0.022085905349794238	0.001941872427983539	0.008719135802469136
2	84.04	0.015666152263374485	0.0006532921810699588	0.007890946502057614
2	84.08	0.02046553497942387	0.000668724279835391	0.010393518518518519
2	84.12	0.021347736625514403	0.0004295267489711934	0.011599794238683127
2	84.16	0.023541666666666666	0.000462962962962963	0.014097222222222223
2	84.2	0.02293724279835391	0.00047582304526748974	0.014063786008230453
2	84.24	0.024876543209876544	0.0008770576131687243	0.01503343621399177
2	84.28	0.0221141975308642	0.0007947530864197531	0.015002572016460906
2	84.32000000000001	0.022703189300411524	0.0005658436213991769	0.015162037037037036
2	84.36	0.023497942386831276	0.00043724279835390947	0.014693930041152263
2	84.4	0.02338991769547325	0.0002494855967078189	0.012782921810699588
2	84.44	0.025756172839506174	0.00035493827160493826	0.012137345679012345
2	84.48	0.03200102880658436	0.0017592592592592592	0.01235082304526749
2	84.52	0.026051954732510287	0.0005066872427983539	0.008801440329218107
2	84.56	0.024431584362139918	0.00021862139917695473	0.007515432098765432
2	84.60000000000001	0.023415637860082304	0.00017746913580246913	0.0071579218106995884
2	84.64	0.01986625514403292	0.0004140946502057613	0.005686728395061728
2	84.68	0.018233024691358023	0.0006661522633744856	0.005684156378600823
2	84.72	0.014197530864197531	0.0006430041152263374	0.003948045267489712
2	84.76	0.012739197530864197	0.00044238683127572015	0.0039943415637860085
2	84.8	0.011787551440329218	0.00029835390946502055	0.003140432098765432
2	84.84	0.010676440329218106	0.0002726337448559671	0.002116769547325103
2	84.88	0.013940329218106996	0.0003523662551440329	0.004832818930041153
2	84.92	0.013454218106995885	0.0003497942386831276	0.006520061728395062
2	84.96000000000001	0.024040637860082304	0.0020190329218106994	0.010722736625514403
2	85.0	0.014747942386831275	0.0004449588477366255	0.008503086419753086
2	85.04	0.015601851851851851	0.00034722222222222224	0.009200102880658437
2	85.08	0.013752572016460905	0.00010030864197530864	0.009194958847736625
2	85.12	0.016195987654320988	6.944444444444444e-05	0.010555555555555556
2	85.16	0.013834876543209876	2.3148148148148147e-05	0.010036008230452675
2	85.2	0.015581275720164609	2.8292181069958848e-05	0.010969650205761317
2	85.24	0.013948045267489712	4.6296296296296294e-05	0.010095164609053497
2	85.28	0.014007201646090536	0.00027520576131687244	0.009650205761316873
2	85.32000000000001	0.011877572016460905	0.00022119341563786008	0.008063271604938272
2	85.36	0.01175925925925926	8.487654320987654e-05	0.007139917695473251
2	85.4	0.009645061728395061	5.915637860082304e-05	0.005974794238683127
2	85.44	0.017453703703703704	0.001419753086419753	0.008204732510288066
2	85.48	0.009627057613168724	0.00030092592592592595	0.005573559670781893
2	85.52	0.00819701646090535	0.00020318930041152264	0.004588477366255144
2	85.56	0.009616769547325103	0.00038065843621399177	0.005820473251028807
2	85.60000000000001	0.008477366255144033	3.8580246913580246e-05	0.005581275720164609
2	85.64	0.00820216049382716	3.8580246913580246e-05	0.006077674897119341
2	85.68	0.007062757201646091	1.800411522633745e-05	0.0054681069958847734
2	85.72	0.007353395061728395	4.372427983539095e-05	0.005874485596707819
2	85.76	0.006195987654320988	0.0001388888888888889	0.004575617283950617
2	85.8	0.006913580246913581	0.00013374485596707818	0.0045936213991769545
2	85.84	0.006512345679012346	0.000264917695473251	0.003387345679012346
2	85.88	0.004503600823045267	0.00011059670781893004	0.001954732510288066
2	85.92	0.014953703703703703	0.0018261316872427984	0.005200617283950618
2	85.96000000000001	0.0022916666666666667	6.430041152263375e-05	0.000462962962962963
2	86.0	0.004403292181069959	4.6296296296296294e-05	0.0017746913580246914
2	86.04	0.0033256172839506173	0.0001646090534979424	0.0011008230452674897
2	86.08	0.006440329218106996	0.00020833333333333335	0.0031378600823045266
2	86.12	0.006404320987654321	0.0002803497942386831	0.0036188271604938272
2	86.16	0.007803497942386831	0.0002109053497942387	0.003706275720164609
2	86.2	0.0070756172839506176	4.6296296296296294e-05	0.003904320987654321
2	86.24	0.008675411522633745	4.886831275720165e-05	0.0038888888888888888
2	86.28	0.0056044238683127575	4.11522633744856e-05	0.0025771604938271604
2	86.32000000000001	0.006473765432098765	6.430041152263375e-05	0.0030041152263374487
2	86.36	0.0049717078189300415	9.516460905349794e-05	0.002227366255144033
2	86.4	0.015949074074074074	0.0019984567901234567	0.006304012345679013
2	86.44	0.00459104938271605	8.23045267489712e-05	0.0029063786008230452
2	86.48	0.004344135802469136	7.973251028806585e-05	0.0029089506172839505
2	86.52	0.005655864197530864	6.17283950617284e-05	0.0030838477366255143
2	86.56	0.0056970164609053495	9.516460905349794e-05	0.001970164609053498
2	86.60000000000001	0.009771090534979423	7.973251028806585e-05	0.002487139917695473
2	86.64	0.010578703703703703	4.11522633744856e-05	0.001720679012345679
2	86.68	0.0127880658436214	0.000257201646090535	0.0019187242798353909
2	86.72	0.01070216049382716	0.00011574074074074075	0.0014171810699588477
2	86.76	0.011455761316872428	8.23045267489712e-05	0.0017489711934156379
2	86.8	0.00958590534979424	1.54320987654321e-05	0.0005452674897119342
2	86.84	0.008353909465020576	6.687242798353909e-05	0.0009567901234567902
2	86.88	0.016568930041152265	0.001396604938271605	0.004071502057613169
2	86.92	0.007070473251028807	8.23045267489712e-05	0.00041152263374485596
2	86.96000000000001	0.009189814814814816	7.458847736625514e-05	0.001000514403292181
2	87.0	0.009256687242798354	3.60082304526749e-05	0.0018132716049382715
2	87.04	0.010416666666666666	4.6296296296296294e-05	0.002638888888888889
2	87.08	0.007952674897119342	2.5720164609053497e-05	0.0018801440329218107
2	87.12	0.007764917695473251	1.54320987654321e-05	0.0021244855967078187
2	87.16	0.006208847736625514	2.57201646090535e-06	0.00040123456790123454
2	87.2	0.007224794238683128	0.0001286008230452675	0.0006584362139917696
2	87.24	0.00845679012345679	0.00016203703703703703	0.0018647119341563786
2	87.28	0.010300925925925925	5.1440329218106995e-05	0.0029809670781893003
2	87.32000000000001	0.010673868312757202	2.05761316872428e-05	0.002515432098765432
2	87.36	0.020401234567901234	0.0017592592592592592	0.005925925925925926
2	87.4	0.012502572016460906	0.00012088477366255144	0.0019470164609053499
2	87.44	0.01216820987654321	0.0003343621399176955	0.0012834362139917696
2	87.48	0.01327932098765432	0.00037037037037037035	0.0016280864197530864
2	87.52	0.011810699588477367	0.00033950617283950616	0.0015483539094650206
2	87.56	0.014323559670781893	0.00038580246913580245	0.0028420781893004113
2	87.60000000000001	0.013220164609053498	0.00036522633744855967	0.0025257201646090533
2	87.64	0.014637345679012346	0.00011316872427983539	0.0037628600823045267
2	87.68	0.013045267489711933	0.00018261316872427984	0.0035956790123456792
2	87.72	0.013930041152263374	0.0002623456790123457	0.004102366255144033
2	87.76	0.011520061728395061	0.00021862139917695473	0.004056069958847736
2	87.8	0.011856995884773663	8.74485596707819e-05	0.0043055555555555555
2	87.84	0.017698045267489713	0.0013400205761316872	0.006108539094650206
2	87.88	0.012710905349794238	0.0003189300411522634	0.0031069958847736627
2	87.92	0.012487139917695473	0.0003986625514403292	0.0014326131687242799
2	87.96000000000001	0.013096707818930041	0.00022119341563786008	0.0013220164609053498
2	88.0	0.014182098765432099	0.0001800411522633745	0.002757201646090535
2	88.04	0.014902263374485596	0.00011059670781893004	0.003698559670781893
2	88.08	0.01525977366255144	8.487654320987654e-05	0.005411522633744856
2	88.12	0.016059670781893003	0.0002109053497942387	0.006167695473251029
2	88.16	0.016170267489711933	0.0003189300411522634	0.007551440329218107
2	88.2	0.015645576131687242	0.00024176954732510288	0.007669753086419753
2	88.24	0.01612397119341564	0.00031635802469135804	0.008626543209876544
2	88.28	0.015378086419753086	0.0003446502057613169	0.008353909465020576
2	88.32000000000001	0.02434670781893004	0.0017695473251028806	0.011805555555555555
2	88.36	0.015923353909465022	0.00034722222222222224	0.009176954732510288
2	88.4	0.014773662551440329	0.00013374485596707818	0.0092309670781893
2	88.44	0.014809670781893004	7.458847736625514e-05	0.008870884773662551
2	88.48	0.01588477366255144	5.6584362139917696e-05	0.009025205761316872
2	88.52	0.01540895061728395	0.00010545267489711934	0.008518518518518519
2	88.56	0.013737139917695474	0.00013631687242798355	0.008088991769547325
2	88.60000000000001	0.014565329218106996	0.00017232510288065845	0.007669753086419753
2	88.64	0.013685699588477367	0.00019032921810699588	0.00712962962962963
2	88.68	0.014002057613168724	0.0001748971193415638	0.00772119341563786
2	88.72	0.012435699588477366	0.00013117283950617284	0.006640946502057613
[truncated: 4,631 more rows]
