# Supplementary material for: Cultural Artifacts Transform Embodied Practice: How a Sommelier Card Shapes the Behavior of Dyads Engaged in Wine Tasting
Source: Front Psychol. 2019 Dec 6;10:2671. doi: 10.3389/fpsyg.2019.02671 (PMC6915083; doi:10.3389/fpsyg.2019.02671)
Supplement: DATA SHEET S3 — Raw data files (descriptions in README.txt files). [file Data_Sheet_3.zip › Supplementary_3_raw_experimental_data/frame_difference_movement/s28-2-20140512161614.csv]

Range	Time	Overall	ROI0	ROI1
-1	-1.0	1.0	0.1511934156378601	0.2267721193415638
2	10.56	0.07778292181069958	0.011005658436213992	0.04877572016460905
2	10.64	0.08070987654320988	0.011478909465020577	0.05542695473251029
2	10.68	0.07056584362139917	0.010982510288065843	0.04563786008230453
2	10.72	0.06856738683127572	0.010907921810699588	0.04576131687242798
2	10.76	0.06330246913580247	0.009886831275720164	0.04301440329218107
2	10.8	0.05843878600823045	0.009308127572016461	0.04048868312757202
2	10.84	0.061422325102880655	0.011658950617283951	0.04117283950617284
2	10.88	0.05715792181069959	0.011396604938271606	0.03807098765432099
2	10.92	0.06652777777777778	0.01420267489711934	0.04036008230452675
2	10.96	0.06002829218106996	0.01190843621399177	0.03656121399176955
2	11.0	0.057080761316872425	0.010280349794238683	0.03621141975308642
2	11.040000000000001	0.07334619341563786	0.013888888888888888	0.04141718106995885
2	11.08	0.051453189300411525	0.009045781893004114	0.03375514403292181
2	11.120000000000001	0.048024691358024695	0.009112654320987654	0.03358539094650206
2	11.16	0.04739454732510288	0.010010288065843621	0.03246141975308642
2	11.200000000000001	0.04448045267489712	0.009493312757201645	0.03122170781893004
2	11.24	0.039693930041152264	0.008798868312757202	0.028521090534979424
2	11.28	0.04082818930041152	0.009742798353909465	0.02863940329218107
2	11.32	0.03369084362139918	0.007929526748971193	0.023986625514403292
2	11.36	0.033739711934156376	0.008515946502057612	0.022574588477366254
2	11.4	0.019848251028806583	0.0059722222222222225	0.010727880658436214
2	11.44	0.023958333333333335	0.007857510288065844	0.012574588477366255
2	11.48	0.022019032921810698	0.004308127572016461	0.014567901234567901
2	11.52	0.04916923868312757	0.01036522633744856	0.027345679012345678
2	11.56	0.030766460905349794	0.00319701646090535	0.02539351851851852
2	11.6	0.032193930041152265	0.0025257201646090533	0.027592592592592592
2	11.64	0.034935699588477365	0.0023251028806584363	0.030568415637860082
2	11.68	0.03532664609053498	0.0022505144032921812	0.03166923868312757
2	11.72	0.04072530864197531	0.003703703703703704	0.03558127572016461
2	11.76	0.04099794238683128	0.004436728395061728	0.03575102880658436
2	11.8	0.04539351851851852	0.006257716049382716	0.038068415637860085
2	11.84	0.046926440329218104	0.007474279835390947	0.038078703703703705
2	11.88	0.049565329218106996	0.009040637860082305	0.03901748971193415
2	11.92	0.0483179012345679	0.007798353909465021	0.03904063786008231
2	11.96	0.050969650205761316	0.008747427983539094	0.040398662551440326
2	12.0	0.06129115226337448	0.010915637860082305	0.04390946502057613
2	12.040000000000001	0.0505272633744856	0.007669753086419753	0.04065843621399177
2	12.08	0.05281378600823045	0.008487654320987654	0.04133487654320988
2	12.120000000000001	0.052659465020576134	0.00811471193415638	0.04135802469135803
2	12.16	0.057199074074074076	0.009639917695473251	0.042772633744855966
2	12.200000000000001	0.05490997942386831	0.008641975308641974	0.04171039094650206
2	12.24	0.05816358024691358	0.009881687242798354	0.043266460905349795
2	12.280000000000001	0.056594650205761314	0.009953703703703704	0.041926440329218106
2	12.32	0.05731995884773663	0.01026491769547325	0.0421167695473251
2	12.36	0.05452160493827161	0.009449588477366256	0.04030606995884774
2	12.4	0.054691358024691356	0.009876543209876543	0.039642489711934153
2	12.44	0.05320730452674897	0.009194958847736625	0.03881944444444444
2	12.48	0.06424897119341563	0.011604938271604939	0.04273405349794239
2	12.52	0.04988425925925926	0.00738940329218107	0.037530864197530864
2	12.56	0.04612911522633745	0.006234567901234568	0.0356738683127572
2	12.6	0.046630658436213994	0.006193415637860082	0.03734567901234568
2	12.64	0.04498199588477366	0.0048919753086419755	0.037240226337448556
2	12.68	0.04498199588477366	0.005090020576131687	0.03720679012345679
2	12.72	0.04255144032921811	0.003868312757201646	0.0363940329218107
2	12.76	0.041738683127572014	0.0033796296296296296	0.03609567901234568
2	12.8	0.035555555555555556	0.0023405349794238684	0.031358024691358025
2	12.84	0.03770833333333334	0.002229938271604938	0.03308384773662552
2	12.88	0.030360082304526748	0.0011702674897119342	0.027299382716049383
2	12.92	0.0334130658436214	0.0011574074074074073	0.030318930041152263
2	12.96	0.040820473251028805	0.0031069958847736627	0.0326929012345679
2	13.0	0.028876028806584363	0.0002494855967078189	0.02732767489711934
2	13.040000000000001	0.025900205761316873	0.0003909465020576132	0.02424125514403292
2	13.08	0.024475308641975307	0.00027520576131687244	0.023135288065843623
2	13.120000000000001	0.019830246913580245	0.00018261316872427984	0.018726851851851852
2	13.16	0.0194727366255144	9.002057613168725e-05	0.018675411522633745
2	13.200000000000001	0.01731738683127572	0.000264917695473251	0.015889917695473252
2	13.24	0.017373971193415636	0.00022119341563786008	0.016147119341563786
2	13.280000000000001	0.013906893004115226	0.0006610082304526749	0.011556069958847736
2	13.32	0.019277263374485598	0.0007587448559670781	0.016198559670781893
2	13.36	0.017487139917695474	0.0021244855967078187	0.011826131687242798
2	13.4	0.025051440329218105	0.002368827160493827	0.01822530864197531
2	13.44	0.043616255144032924	0.0075257201646090535	0.025910493827160493
2	13.48	0.02935699588477366	0.0037757201646090536	0.019786522633744856
2	13.52	0.032276234567901234	0.0053292181069958845	0.021165123456790124
2	13.56	0.030069444444444444	0.006499485596707819	0.017651748971193416
2	13.6	0.034585905349794235	0.007345679012345679	0.020681584362139918
2	13.64	0.03207561728395062	0.009454732510288066	0.015370370370370371
2	13.68	0.03143775720164609	0.010015432098765433	0.014719650205761317
2	13.72	0.03188528806584362	0.01129372427983539	0.013377057613168724
2	13.76	0.02728395061728395	0.010784465020576131	0.009650205761316873
2	13.8	0.03210133744855967	0.012219650205761316	0.012595164609053498
2	13.84	0.026257716049382717	0.010982510288065843	0.008233024691358025
2	13.88	0.03061985596707819	0.011571502057613169	0.011159979423868312
2	13.92	0.04433127572016461	0.015190329218106997	0.01646090534979424
2	13.96	0.03419753086419753	0.01459619341563786	0.010234053497942387
2	14.0	0.029786522633744855	0.013176440329218107	0.007546296296296297
2	14.040000000000001	0.03246656378600823	0.01271604938271605	0.010316358024691358
2	14.08	0.02995627572016461	0.011532921810699589	0.008814300411522634
2	14.120000000000001	0.028909465020576133	0.01085648148148148	0.00860082304526749
2	14.16	0.03005401234567901	0.012458847736625514	0.0083179012345679
2	14.200000000000001	0.02799125514403292	0.012034465020576132	0.007649176954732511
2	14.24	0.03208590534979424	0.01385545267489712	0.009429012345679012
2	14.280000000000001	0.027839506172839507	0.012394547325102881	0.006862139917695473
2	14.32	0.02936471193415638	0.013557098765432098	0.007067901234567901
2	14.36	0.026957304526748972	0.012412551440329218	0.005802469135802469
2	14.4	0.04599022633744856	0.015717592592592592	0.01719650205761317
2	14.44	0.02774948559670782	0.012662037037037038	0.006188271604938272
2	14.48	0.0287011316872428	0.011898148148148149	0.008263888888888888
2	14.52	0.02651491769547325	0.011183127572016461	0.007512860082304527
2	14.56	0.027929526748971194	0.010805041152263375	0.009650205761316873
2	14.6	0.02492798353909465	0.010051440329218108	0.00912037037037037
2	14.64	0.02574074074074074	0.01037037037037037	0.01059670781893004
2	14.68	0.022160493827160493	0.011610082304526748	0.00643775720164609
2	14.72	0.021424897119341563	0.011159979423868312	0.006458333333333333
2	14.76	0.02606738683127572	0.012307098765432099	0.009920267489711934
2	14.8	0.021219135802469136	0.012209362139917695	0.0053060699588477365
2	14.84	0.02393261316872428	0.012605452674897119	0.007926954732510288
2	14.88	0.03408179012345679	0.013726851851851851	0.013353909465020576
2	14.92	0.019122942386831276	0.011723251028806584	0.004619341563786008
2	14.96	0.016378600823045267	0.01106738683127572	0.003433641975308642
2	15.0	0.02169238683127572	0.01188014403292181	0.007268518518518519
2	15.040000000000001	0.013621399176954733	0.009781378600823046	0.0021656378600823046
2	15.08	0.01253858024691358	0.008737139917695473	0.002433127572016461
2	15.120000000000001	0.011077674897119342	0.007767489711934156	0.0027237654320987656
2	15.16	0.010223765432098766	0.007085905349794239	0.0019984567901234567
2	15.200000000000001	0.010151748971193416	0.0063631687242798355	0.0028858024691358025
2	15.24	0.007518004115226337	0.005036008230452675	0.0013065843621399176
2	15.280000000000001	0.007368827160493827	0.004493312757201646	0.0017103909465020577
2	15.32	0.006841563786008231	0.00492283950617284	0.0006507201646090535
2	15.36	0.028533950617283952	0.008580246913580248	0.012289094650205761
2	15.4	0.00823559670781893	0.005715020576131687	0.0006044238683127572
2	15.44	0.012957818930041153	0.0070190329218106995	0.0033719135802469137
2	15.48	0.01052469135802469	0.005820473251028807	0.0025
2	15.52	0.016201131687242798	0.008783436213991769	0.00547582304526749
2	15.56	0.016121399176954734	0.009475308641975308	0.0038888888888888888
2	15.6	0.020203189300411522	0.011234567901234569	0.006144547325102881
2	15.64	0.022160493827160493	0.010730452674897119	0.007448559670781893
2	15.68	0.018626543209876542	0.010156893004115226	0.005185185185185185
2	15.72	0.023150720164609055	0.010046296296296296	0.008392489711934157
2	15.76	0.016756687242798354	0.007998971193415638	0.004886831275720165
2	15.8	0.026563786008230453	0.008253600823045267	0.012842078189300412
2	15.84	0.033806584362139916	0.009503600823045268	0.015097736625514403
2	15.88	0.01493827160493827	0.005635288065843622	0.004295267489711934
2	15.92	0.012623456790123456	0.004367283950617284	0.0038348765432098765
2	15.96	0.016607510288065844	0.004068930041152263	0.006957304526748971
2	16.0	0.011643518518518518	0.0022608024691358024	0.004354423868312757
2	16.04	0.01617798353909465	0.0020987654320987655	0.008479938271604938
2	16.080000000000002	0.012497427983539094	0.0011676954732510287	0.006625514403292181
2	16.12	0.02087962962962963	0.0012782921810699588	0.014992283950617283
2	16.16	0.02244855967078189	0.001419753086419753	0.017229938271604937
2	16.2	0.02256172839506173	0.000727880658436214	0.018492798353909465
2	16.240000000000002	0.024819958847736627	0.0009722222222222222	0.02087962962962963
2	16.28	0.024259259259259258	0.0002314814814814815	0.02165895061728395
2	16.32	0.041224279835390946	0.0035931069958847735	0.030498971193415637
2	16.36	0.027381687242798353	6.687242798353909e-05	0.0258641975308642
2	16.4	0.02948559670781893	0.000264917695473251	0.02809156378600823
2	16.44	0.03063014403292181	0.00016975308641975308	0.029233539094650207
2	16.48	0.03382973251028806	0.00031635802469135804	0.03265946502057613
2	16.52	0.035426954732510285	0.0002109053497942387	0.03420524691358025
2	16.56	0.03637602880658436	0.00023919753086419754	0.035342078189300415
2	16.6	0.036260288065843624	4.372427983539095e-05	0.035352366255144034
2	16.64	0.03838220164609053	0.000367798353909465	0.03664351851851852
2	16.68	0.038212448559670785	0.00018261316872427984	0.03671296296296296
2	16.72	0.03825617283950617	0.00025977366255144034	0.03677469135802469
2	16.76	0.0388451646090535	0.0002700617283950617	0.037016460905349796
2	16.8	0.04917952674897119	0.002780349794238683	0.04036008230452675
2	16.84	0.04056841563786008	0.0004063786008230453	0.03845164609053498
2	16.88	0.04063786008230453	0.00026748971193415636	0.03847736625514403
2	16.92	0.04007458847736625	0.00011831275720164609	0.03849537037037037
2	16.96	0.03888631687242798	0.00021862139917695473	0.03721965020576132
2	17.0	0.039765946502057614	0.0005015432098765432	0.03709104938271605
2	17.04	0.04025977366255144	0.000470679012345679	0.03780864197530864
2	17.080000000000002	0.04101337448559671	0.0008024691358024691	0.037456275720164606
2	17.12	0.04195216049382716	0.001324588477366255	0.0372608024691358
2	17.16	0.043829732510288065	0.001962448559670782	0.037237654320987655
2	17.2	0.05102109053497943	0.005691872427983539	0.03803755144032922
2	17.240000000000002	0.0528858024691358	0.006486625514403292	0.03698816872427983
2	17.28	0.0679835390946502	0.010722736625514403	0.04335905349794239
2	17.32	0.053428497942386834	0.00805812757201646	0.03683899176954732
2	17.36	0.04975051440329218	0.009308127572016461	0.03442644032921811
2	17.400000000000002	0.042852366255144034	0.008515946502057612	0.029375
2	17.44	0.04141718106995885	0.010748456790123456	0.026983024691358024
2	17.48	0.030887345679012346	0.00966820987654321	0.017579732510288066
2	17.52	0.02729681069958848	0.010205761316872428	0.01399948559670782
2	17.56	0.014886831275720165	0.006967592592592593	0.005113168724279835
2	17.6	0.02134002057613169	0.008099279835390947	0.01099022633744856
2	17.64	0.01870627572016461	0.005622427983539095	0.011301440329218107
2	17.68	0.023317901234567902	0.006419753086419753	0.01517232510288066
2	17.72	0.023137860082304527	0.005115740740740741	0.01632201646090535
2	17.76	0.04405349794238683	0.0088940329218107	0.02610082304526749
2	17.8	0.025012860082304526	0.0037911522633744857	0.020020576131687243
2	17.84	0.02388888888888889	0.0033667695473251027	0.019634773662551442
2	17.88	0.02420781893004115	0.0035545267489711934	0.019781378600823046
2	17.92	0.023194444444444445	0.002698045267489712	0.019765946502057614
2	17.96	0.025334362139917695	0.0028729423868312756	0.02140946502057613
2	18.0	0.02406635802469136	0.002139917695473251	0.02119598765432099
2	18.04	0.0315895061728395	0.0022505144032921812	0.02847736625514403
2	18.080000000000002	0.029907407407407407	0.0016589506172839507	0.027613168724279834
2	18.12	0.03199588477366255	0.0027752057613168726	0.02736882716049383
2	18.16	0.02237911522633745	0.0013786008230452676	0.019963991769547326
2	18.2	0.02533179012345679	0.004014917695473251	0.018088991769547324
2	18.240000000000002	0.04141203703703704	0.006890432098765432	0.02430298353909465
2	18.28	0.044246399176954734	0.007417695473251029	0.026077674897119343
2	18.32	0.03483024691358025	0.006373456790123457	0.02119341563786008
2	18.36	0.036391460905349796	0.005717592592592593	0.024099794238683126
2	18.400000000000002	0.033233024691358026	0.0056044238683127575	0.02347222222222222
2	18.44	0.03473765432098765	0.0057304526748971196	0.025378086419753088
2	18.48	0.031486625514403295	0.004776234567901235	0.024506172839506173
2	18.52	0.034099794238683125	0.004873971193415638	0.02639917695473251
2	18.56	0.0311059670781893	0.00334619341563786	0.02612911522633745
2	18.6	0.032752057613168725	0.003294753086419753	0.027425411522633746
2	18.64	0.0343261316872428	0.002067901234567901	0.031131687242798353
2	18.68	0.03495884773662551	0.0015997942386831276	0.031766975308641976
2	18.72	0.04912037037037037	0.005383230452674897	0.0359593621399177
2	18.76	0.03175925925925926	0.0025257201646090533	0.02787551440329218
2	18.8	0.02749485596707819	0.002510288065843621	0.023811728395061727
2	18.84	0.02754372427983539	0.002965534979423868	0.023765432098765433
2	18.88	0.024290123456790123	0.0027700617283950616	0.02066358024691358
2	18.92	0.02708590534979424	0.004102366255144033	0.022127057613168723
2	18.96	0.022433127572016463	0.004045781893004115	0.017919238683127572
2	19.0	0.02409722222222222	0.005295781893004115	0.01804783950617284
2	19.04	0.018392489711934155	0.003647119341563786	0.014176954732510289
2	19.080000000000002	0.02411522633744856	0.0038786008230452676	0.019310699588477365
2	19.12	0.022109053497942385	0.0037731481481481483	0.017608024691358026
2	19.16	0.026949588477366254	0.00529835390946502	0.020362654320987654
2	19.2	0.036810699588477366	0.0071579218106995884	0.024915123456790124
2	19.240000000000002	0.028626543209876544	0.005498971193415638	0.022181069958847735
2	19.28	0.029338991769547323	0.00580761316872428	0.022785493827160493
2	19.32	0.029223251028806584	0.005902777777777778	0.02278292181069959
2	19.36	0.032543724279835394	0.006270576131687243	0.025805041152263373
2	19.400000000000002	0.03295524691358025	0.00525462962962963	0.02705761316872428
2	19.44	0.036887860082304526	0.005781893004115226	0.03037037037037037
2	19.48	0.035985082304526746	0.004182098765432099	0.031201131687242797
2	19.52	0.04029578189300412	0.0060879629629629626	0.033559670781893
2	19.56	0.03950617283950617	0.005295781893004115	0.033731995884773665
2	19.6	0.04402777777777778	0.007934670781893005	0.03514917695473251
2	19.64	0.043693415637860084	0.007842078189300411	0.034719650205761315
2	19.68	0.059747942386831274	0.011903292181069959	0.04099794238683128
2	19.72	0.04729681069958848	0.007710905349794238	0.036684670781893004
2	19.76	0.04757201646090535	0.006507201646090535	0.03789609053497942
2	19.8	0.04771604938271605	0.005583847736625514	0.03837448559670782
2	19.84	0.04675925925925926	0.004416152263374486	0.03777263374485597
2	19.88	0.04587448559670782	0.003829732510288066	0.03704732510288066
2	19.92	0.04217335390946502	0.0023919753086419754	0.03487911522633745
2	19.96	0.04276234567901235	0.002132201646090535	0.035213477366255144
2	20.0	0.03945730452674897	0.0013811728395061729	0.033438786008230456
2	20.04	0.038088991769547324	0.0014814814814814814	0.03166923868312757
2	20.080000000000002	0.03364197530864198	0.0012088477366255144	0.02854423868312757
2	20.12	0.03229423868312757	0.0012654320987654322	0.027253086419753086
2	20.16	0.04199074074074074	0.003904320987654321	0.030529835390946503
2	20.2	0.029236111111111112	0.000889917695473251	0.025493827160493827
2	20.240000000000002	0.026087962962962962	0.001345164609053498	0.022332818930041153
2	20.28	0.023773148148148147	0.001257716049382716	0.020090020576131688
2	20.32	0.02046039094650206	0.0012988683127572015	0.01716820987654321
2	20.36	0.01680812757201646	0.0016640946502057613	0.01313528806584362
2	20.400000000000002	0.01825102880658436	0.0014223251028806585	0.014377572016460905
2	20.44	0.012469135802469136	0.0011342592592592593	0.009771090534979423
2	20.48	0.01305298353909465	0.0003780864197530864	0.012003600823045267
2	20.52	0.008387345679012346	0.00020576131687242798	0.00738425925925926
2	20.56	0.010501543209876544	0.0005324074074074074	0.009627057613168724
2	20.6	0.005825617283950617	0.000470679012345679	0.004274691358024691
2	20.64	0.02679269547325103	0.004053497942386831	0.014763374485596708
2	20.68	0.005046296296296296	0.00023405349794238683	0.002888374485596708
2	20.72	0.00805298353909465	0.001103395061728395	0.004416152263374486
2	20.76	0.007232510288065844	0.0013863168724279834	0.0027314814814814814
2	20.8	0.0146630658436214	0.003361625514403292	0.007291666666666667
2	20.84	0.00856738683127572	0.0030864197530864196	0.0022890946502057614
2	20.88	0.009539609053497943	0.004020061728395061	0.0019830246913580245
2	20.92	0.011419753086419753	0.005560699588477366	0.0028137860082304528
2	20.96	0.010715020576131688	0.00606224279835391	0.0016306584362139917
2	21.0	0.011998456790123457	0.007919238683127572	0.0016409465020576133
2	21.04	0.011550925925925926	0.008829732510288065	0.0004089506172839506
2	21.080000000000002	0.011916152263374486	0.009981995884773663	0.0005169753086419753
2	21.12	0.025198045267489713	0.011661522633744856	0.0075025720164609054
2	21.16	0.011123971193415638	0.009549897119341564	0.000462962962962963
2	21.2	0.00801440329218107	0.006867283950617284	0.00019290123456790122
2	21.240000000000002	0.009611625514403293	0.0076980452674897115	0.00113940329218107
2	21.28	0.006376028806584362	0.0049614197530864195	0.0004783950617283951
2	21.32	0.007178497942386832	0.005676440329218107	0.0008847736625514403
2	21.36	0.007109053497942387	0.004555041152263375	0.0007818930041152264
2	21.400000000000002	0.009002057613168725	0.00529835390946502	0.0015277777777777779
2	21.44	0.010020576131687242	0.005082304526748971	0.0009645061728395061
2	21.48	0.00852880658436214	0.004837962962962963	0.0011368312757201646
2	21.52	0.0063940329218107	0.0036934156378600823	0.0012628600823045267
2	21.56	0.00720164609053498	0.0031635802469135803	0.002728909465020576
2	21.6	0.024830246913580246	0.005900205761316873	0.01165380658436214
2	21.64	0.008256172839506172	0.002991255144032922	0.004089506172839506
2	21.68	0.0075823045267489715	0.00261059670781893	0.0041563786008230455
2	21.72	0.009997427983539095	0.0015817901234567902	0.00775977366255144
2	21.76	0.006983024691358025	0.00125	0.005059156378600823
2	21.8	0.010640432098765432	0.0008564814814814815	0.009068930041152263
2	21.84	0.006602366255144033	0.0004938271604938272	0.005187757201646091
2	21.88	0.00989454732510288	0.0005761316872427984	0.008878600823045268
2	21.92	0.005745884773662551	0.0003369341563786008	0.005030864197530864
2	21.96	0.00849022633744856	0.0008204732510288066	0.007368827160493827
2	22.0	0.008976337448559671	0.00038580246913580245	0.008459362139917695
2	22.04	0.009122942386831276	0.00022376543209876544	0.008521090534979424
2	22.080000000000002	0.02351337448559671	0.0030375514403292183	0.015090020576131687
2	22.12	0.010488683127572016	0.00038065843621399177	0.009259259259259259
2	22.16	0.008425925925925925	0.000676440329218107	0.007299382716049383
2	22.2	0.009014917695473251	0.0008539094650205761	0.007713477366255144
2	22.240000000000002	0.00948559670781893	0.0005375514403292181	0.008636831275720165
2	22.28	0.01069701646090535	0.0009490740740740741	0.009079218106995884
2	22.32	0.011190843621399178	0.000676440329218107	0.009979423868312758
2	22.36	0.013536522633744856	0.0014351851851851852	0.011882716049382716
2	22.400000000000002	0.013359053497942386	0.001242283950617284	0.011903292181069959
2	22.44	0.015223765432098765	0.0006044238683127572	0.014220679012345678
2	22.48	0.014940843621399177	0.0005426954732510288	0.014035493827160494
2	22.52	0.016003086419753086	0.0003420781893004115	0.015522119341563787
2	22.56	0.0323585390946502	0.003279320987654321	0.02345164609053498
2	22.6	0.019169238683127574	0.001705246913580247	0.017237654320987655
2	22.64	0.023482510288065844	0.0037602880658436214	0.019107510288065843
2	22.68	0.021080246913580247	0.0031147119341563786	0.017777777777777778
2	22.72	0.025694444444444443	0.0034053497942386833	0.021872427983539094
2	22.76	0.025560699588477367	0.003572530864197531	0.021805555555555557
2	22.8	0.029498456790123456	0.004056069958847736	0.02492283950617284
2	22.84	0.029848251028806585	0.0035905349794238682	0.02606738683127572
2	22.88	0.03288837448559671	0.004182098765432099	0.02806584362139918
2	22.92	0.035	0.0035416666666666665	0.03068415637860082
2	22.96	0.03671039094650206	0.0030401234567901236	0.03292181069958848
2	23.0	0.03916666666666667	0.003207304526748971	0.03508230452674897
2	23.04	0.04983539094650206	0.005272633744855967	0.038711419753086417
2	23.080000000000002	0.04198302469135803	0.0031584362139917698	0.03742283950617284
2	23.12	0.03893261316872428	0.002880658436213992	0.034652777777777775
2	23.16	0.040102880658436216	0.0026080246913580247	0.03647119341563786
2	23.2	0.03813271604938272	0.0023765432098765433	0.034861111111111114
2	23.240000000000002	0.039897119341563786	0.002736625514403292	0.03606224279835391
2	23.28	0.03819701646090535	0.0030324074074074073	0.0341358024691358
2	23.32	0.039632201646090534	0.003840020576131687	0.03454218106995885
2	23.36	0.040174897119341565	0.0057073045267489715	0.033109567901234566
2	23.400000000000002	0.0410570987654321	0.007394547325102881	0.03186471193415638
2	23.44	0.040246913580246915	0.00911008230452675	0.02970164609053498
2	23.48	0.039421296296296295	0.00985082304526749	0.02796039094650206
2	23.52	0.05226337448559671	0.013824588477366255	0.031496913580246914
2	23.56	0.030694444444444444	0.00827417695473251	0.021838991769547324
2	23.6	0.028305041152263375	0.008356481481481482	0.018840020576131686
2	23.64	0.020897633744855967	0.005738168724279835	0.014717078189300412
2	23.68	0.020776748971193415	0.007654320987654321	0.011597222222222222
2	23.72	0.012631172839506172	0.005997942386831275	0.005694444444444445
2	23.76	0.009400720164609053	0.004580761316872428	0.003492798353909465
2	23.8	0.007265946502057613	0.002911522633744856	0.003323045267489712
2	23.84	0.0175488683127572	0.005056584362139917	0.011427469135802469
2	23.88	0.022255658436213993	0.006507201646090535	0.014205246913580247
2	23.92	0.027628600823045267	0.009045781893004114	0.017322530864197532
2	23.96	0.029786522633744855	0.009897119341563785	0.018271604938271607
2	24.0	0.04959876543209876	0.014627057613168725	0.026718106995884772
2	24.04	0.032983539094650204	0.01084104938271605	0.020048868312757203
2	24.080000000000002	0.03178497942386831	0.008801440329218107	0.020442386831275722
2	24.12	0.03790123456790123	0.009092078189300412	0.024848251028806584
2	24.16	0.03273662551440329	0.006286008230452675	0.02261059670781893
2	24.2	0.033464506172839505	0.006463477366255144	0.02287551440329218
2	24.240000000000002	0.03302469135802469	0.0051337448559670784	0.023608539094650206
2	24.28	0.037170781893004115	0.005838477366255144	0.026679526748971193
2	24.32	0.035277777777777776	0.005100308641975308	0.025069444444444443
2	24.36	0.038420781893004116	0.005396090534979424	0.02732767489711934
2	24.400000000000002	0.033125	0.004578189300411523	0.02319701646090535
2	24.44	0.03251543209876543	0.004534465020576132	0.022564300411522634
2	24.48	0.043050411522633746	0.007518004115226337	0.026193415637860082
2	24.52	0.026556069958847735	0.0026131687242798352	0.01934156378600823
2	24.560000000000002	0.026604938271604938	0.0032098765432098763	0.018901748971193417
2	24.6	0.021520061728395063	0.0014094650205761317	0.016622942386831277
2	24.64	0.02008230452674897	0.0016075102880658437	0.015686728395061727
2	24.68	0.013996913580246913	0.0009233539094650206	0.012114197530864198
2	24.72	0.010712448559670781	0.0007433127572016461	0.008585390946502057
2	24.76	0.015679012345679012	0.0014094650205761317	0.013551954732510288
2	24.8	0.021517489711934155	0.002574588477366255	0.01789866255144033
2	24.84	0.02242798353909465	0.0028060699588477365	0.018503086419753085
2	24.88	0.027878086419753086	0.003816872427983539	0.022983539094650205
2	24.92	0.030972222222222224	0.0037088477366255144	0.026468621399176953
2	24.96	0.053143004115226336	0.007579732510288066	0.03762602880658436
2	25.0	0.04266718106995885	0.004735082304526749	0.03371656378600823
2	25.04	0.04393518518518519	0.004290123456790124	0.036610082304526746
2	25.080000000000002	0.04412037037037037	0.004140946502057613	0.03720421810699588
2	25.12	0.04352880658436214	0.0036188271604938272	0.03795267489711934
2	25.16	0.045090020576131686	0.003626543209876543	0.03877314814814815
2	25.2	0.0442309670781893	0.003966049382716049	0.03770833333333334
2	25.240000000000002	0.04513374485596708	0.003765432098765432	0.03813786008230453
2	25.28	0.045383230452674894	0.004007201646090535	0.03722222222222222
2	25.32	0.04611625514403292	0.0042026748971193415	0.037042181069958845
2	25.36	0.044444444444444446	0.004068930041152263	0.03544753086419753
2	25.400000000000002	0.04686471193415638	0.00570216049382716	0.035756172839506176
2	25.44	0.05642232510288066	0.008927469135802469	0.03794238683127572
2	25.48	0.048099279835390946	0.008243312757201646	0.03407664609053498
2	25.52	0.04864454732510288	0.009616769547325103	0.03332304526748971
2	25.560000000000002	0.04878858024691358	0.010992798353909466	0.032962962962962965
2	25.6	0.048593106995884774	0.011643518518518518	0.03141718106995885
2	25.64	0.05037551440329218	0.011666666666666667	0.031224279835390948
2	25.68	0.05881687242798354	0.01522119341563786	0.029202674897119342
2	25.72	0.06751800411522633	0.01667438271604938	0.03412551440329218
2	25.76	0.055462962962962964	0.015174897119341564	0.024403292181069958
2	25.8	0.05652006172839506	0.014171810699588477	0.027662037037037037
2	25.84	0.048096707818930044	0.013402777777777777	0.019609053497942387
2	25.88	0.04933641975308642	0.012584876543209876	0.022479423868312757
2	25.92	0.06571759259259259	0.018940329218106997	0.025218621399176955
2	25.96	0.0600977366255144	0.019405864197530865	0.023112139917695472
2	26.0	0.05568415637860082	0.021075102880658437	0.01664351851851852
2	26.04	0.06156378600823045	0.021954732510288066	0.019989711934156378
2	26.080000000000002	0.05955246913580247	0.023042695473251027	0.01766718106995885
2	26.12	0.06613425925925925	0.02438528806584362	0.020931069958847737
2	26.16	0.05438786008230453	0.020339506172839507	0.016864711934156378
2	26.2	0.045645576131687245	0.020118312757201644	0.008976337448559671
2	26.240000000000002	0.03488683127572016	0.014987139917695473	0.007394547325102881
2	26.28	0.027175925925925926	0.012618312757201646	0.006175411522633745
2	26.32	0.022337962962962962	0.009987139917695472	0.007080761316872428
2	26.36	0.0188940329218107	0.007757201646090535	0.006476337448559671
2	26.400000000000002	0.03618312757201646	0.010136316872427983	0.015920781893004114
2	26.44	0.011761831275720164	0.004768518518518518	0.0046039094650205765
2	26.48	0.013065843621399178	0.004930555555555555	0.006671810699588478
2	26.52	0.012808641975308642	0.005588991769547325	0.00588477366255144
2	26.560000000000002	0.016959876543209875	0.005347222222222222	0.010915637860082305
2	26.6	0.01084104938271605	0.0053060699588477365	0.004331275720164609
2	26.64	0.012759773662551441	0.00533179012345679	0.0065483539094650205
2	26.68	0.015758744855967077	0.007119341563786008	0.006965020576131687
2	26.72	0.016345164609053497	0.009210390946502058	0.005635288065843622
2	26.76	0.018287037037037036	0.010478395061728395	0.005383230452674897
2	26.8	0.02018261316872428	0.013220164609053498	0.004369855967078189
2	26.84	0.020036008230452675	0.012448559670781893	0.004117798353909465
2	26.88	0.03896604938271605	0.016579218106995884	0.013544238683127572
2	26.92	0.019074074074074073	0.01271604938271605	0.0016898148148148148
2	26.96	0.02094393004115226	0.013433641975308643	0.001720679012345679
2	27.0	0.019290123456790122	0.011514917695473251	0.0013425925925925925
2	27.04	0.01923611111111111	0.010383230452674898	0.001875
2	27.080000000000002	0.01800154320987654	0.008906893004115226	0.0018621399176954733
2	27.12	0.016898148148148148	0.008063271604938272	0.002001028806584362
2	27.16	0.01631687242798354	0.007137345679012345	0.002116769547325103
2	27.2	0.014140946502057614	0.006165123456790124	0.0018672839506172839
2	27.240000000000002	0.015516975308641975	0.005473251028806584	0.0035905349794238682
2	27.28	0.011941872427983538	0.0034953703703703705	0.003413065843621399
2	27.32	0.013243312757201645	0.0033256172839506173	0.004969135802469136
2	27.36	0.02558127572016461	0.005097736625514404	0.012281378600823045
2	27.400000000000002	0.009274691358024691	0.0016820987654320987	0.0038631687242798355
2	27.44	0.0072376543209876545	0.0011856995884773664	0.0034207818930041154
2	27.48	0.008981481481481481	0.0014789094650205761	0.004876543209876543
2	27.52	0.003976337448559671	0.0007381687242798354	0.0016846707818930042
2	27.560000000000002	0.004727366255144033	0.0006815843621399177	0.0023122427983539094
2	27.6	0.003778292181069959	0.0007638888888888889	0.0021296296296296298
2	27.64	0.003580246913580247	0.0005529835390946502	0.0020781893004115227
2	27.68	0.0032613168724279834	0.000779320987654321	0.0017849794238683128
2	27.72	0.0033153292181069957	0.00043467078189300413	0.0022530864197530865
2	27.76	0.003989197530864197	0.0006944444444444445	0.0028626543209876545
2	27.8	0.0051568930041152265	0.000720164609053498	0.003922325102880659
2	27.84	0.025704732510288066	0.004218106995884774	0.01550411522633745
2	27.88	0.009238683127572016	0.0007175925925925926	0.005969650205761317
2	27.92	0.013626543209876543	0.0014943415637860083	0.00805812757201646
2	27.96	0.020681584362139918	0.003019547325102881	0.01272119341563786
2	28.0	0.023557098765432098	0.004655349794238683	0.012929526748971193
2	28.04	0.026643518518518518	0.0053060699588477365	0.015550411522633745
2	28.080000000000002	0.02974022633744856	0.007016460905349795	0.01640432098765432
2	28.12	0.03315843621399177	0.009027777777777777	0.018199588477366257
2	28.16	0.03272633744855967	0.010578703703703703	0.01647633744855967
2	28.2	0.0367283950617284	0.01198045267489712	0.02050411522633745
2	28.240000000000002	0.03368312757201646	0.011751543209876543	0.018341049382716048
2	28.28	0.03861368312757202	0.012741769547325104	0.023364197530864196
2	28.32	0.04763888888888889	0.01364454732510288	0.027029320987654322
2	28.36	0.040532407407407406	0.011334876543209877	0.026988168724279834
2	28.400000000000002	0.037451131687242796	0.009627057613168724	0.02522633744855967
2	28.44	0.04049125514403292	0.010036008230452675	0.028924897119341562
2	28.48	0.03768775720164609	0.007595164609053498	0.02852880658436214
2	28.52	0.040252057613168725	0.00794238683127572	0.03150977366255144
2	28.560000000000002	0.03727880658436214	0.00503858024691358	0.03118312757201646
2	28.6	0.03875257201646091	0.005264917695473251	0.03285236625514403
2	28.64	0.038497942386831276	0.0038760288065843623	0.03369084362139918
2	28.68	0.03963477366255144	0.0032690329218106997	0.03531121399176955
2	28.72	0.037996399176954736	0.0019753086419753087	0.03511574074074074
2	28.76	0.037451131687242796	0.002204218106995885	0.03488425925925926
2	28.8	0.05458590534979424	0.0070190329218106995	0.04085905349794239
2	28.84	0.03915637860082304	0.0029809670781893003	0.035565843621399175
2	28.88	0.04180812757201646	0.004907407407407407	0.03588220164609054
2	28.92	0.04022376543209877	0.004526748971193415	0.03497942386831276
2	28.96	0.04102880658436214	0.005933641975308642	0.034079218106995886
2	29.0	0.037258230452674894	0.004760802469135803	0.031828703703703706
2	29.04	0.03867541152263374	0.005787037037037037	0.03130915637860082
2	29.080000000000002	0.0370679012345679	0.006694958847736626	0.02900977366255144
2	29.12	0.037803497942386834	0.008325617283950617	0.027718621399176954
2	29.16	0.0343287037037037	0.007296810699588477	0.025491255144032922
2	29.2	0.034092078189300414	0.0073559670781893	0.024647633744855967
2	29.240000000000002	0.030609567901234567	0.005025720164609054	0.024326131687242798
2	29.28	0.04174897119341564	0.007366255144032921	0.02795781893004115
2	29.32	0.029637345679012345	0.005588991769547325	0.02300925925925926
2	29.36	0.03003343621399177	0.008618827160493827	0.02037551440329218
2	29.400000000000002	0.02977366255144033	0.010506687242798353	0.01738940329218107
2	29.44	0.026800411522633745	0.011152263374485596	0.013798868312757201
2	29.48	0.03266718106995885	0.01366769547325103	0.016347736625514402
2	29.52	0.03283179012345679	0.01319187242798354	0.016651234567901234
2	29.560000000000002	0.03771090534979424	0.014050925925925927	0.019315843621399178
2	29.6	0.035411522633744856	0.012224794238683128	0.01818158436213992
2	29.64	0.03868827160493827	0.01161522633744856	0.020169753086419752
2	29.68	0.03705761316872428	0.010465534979423869	0.01948045267489712
2	29.72	0.03386316872427984	0.009555041152263374	0.01698559670781893
2	29.76	0.051826131687242795	0.013305041152263374	0.025717592592592594
2	29.8	0.033171296296296296	0.007978395061728394	0.018343621399176956
2	29.84	0.035074588477366254	0.00797067901234568	0.020545267489711933
2	29.88	0.03400977366255144	0.006880144032921811	0.020167181069958847
2	29.92	0.03643004115226337	0.007422839506172839	0.021458333333333333
2	29.96	0.032674897119341566	0.005802469135802469	0.019812242798353908
2	30.0	0.03179783950617284	0.0052263374485596705	0.019915123456790123
2	30.04	0.028765432098765434	0.005036008230452675	0.018016975308641974
2	30.080000000000002	0.026705246913580248	0.0057304526748971196	0.01631687242798354
2	30.12	0.020645576131687243	0.0031944444444444446	0.014421296296296297
2	30.16	0.011530349794238682	0.0022453703703703702	0.006633230452674897
2	30.2	0.011929012345679012	0.001890432098765432	0.008636831275720165
2	30.240000000000002	0.0353369341563786	0.007242798353909465	0.01885545267489712
2	30.28	0.017376543209876544	0.0041563786008230455	0.012098765432098766
2	30.32	0.019598765432098767	0.0054681069958847734	0.01289866255144033
2	30.36	0.02476851851851852	0.006993312757201646	0.016502057613168725
2	30.400000000000002	0.026291152263374487	0.006792695473251029	0.01801440329218107
2	30.44	0.03113940329218107	0.007590020576131687	0.021679526748971195
2	30.48	0.03048611111111111	0.006903292181069959	0.022363683127572018
2	30.52	0.03575102880658436	0.008001543209876543	0.02582561728395062
2	30.560000000000002	0.032824074074074075	0.007175925925925926	0.02485082304526749
2	30.6	0.0389454732510288	0.008040123456790123	0.027800925925925927
2	30.64	0.03725565843621399	0.006509773662551441	0.027469135802469135
2	30.68	0.04078446502057613	0.00702417695473251	0.0302391975308642
2	30.72	0.054179526748971196	0.009305555555555555	0.0364917695473251
2	30.76	0.04309927983539095	0.005321502057613169	0.03305812757201646
2	30.8	0.043912037037037034	0.004382716049382716	0.03468621399176955
2	30.84	0.042584876543209874	0.0036882716049382717	0.03435956790123457
2	30.88	0.04457561728395062	0.0038477366255144033	0.035146604938271604
2	30.92	0.04202417695473251	0.004241255144032922	0.03277520576131687
2	30.96	0.0434130658436214	0.004537037037037037	0.03337448559670782
2	31.0	0.03945987654320988	0.004251543209876543	0.030910493827160494
2	31.04	0.038572530864197534	0.00360082304526749	0.03003343621399177
2	31.080000000000002	0.03218106995884774	0.002425411522633745	0.026334876543209877
2	31.12	0.032343106995884774	0.0029140946502057615	0.025002572016460906
2	31.16	0.029573045267489714	0.002602880658436214	0.023001543209876543
2	31.2	0.04857510288065844	0.008469650205761316	0.028469650205761317
2	31.240000000000002	0.028752572016460906	0.0050643004115226336	0.018662551440329217
2	31.28	0.025133744855967078	0.006286008230452675	0.014490740740740742
2	31.32	0.027551440329218108	0.009526748971193415	0.014007201646090536
2	31.36	0.022103909465020576	0.009627057613168724	0.009014917695473251
2	31.400000000000002	0.02293724279835391	0.010275205761316873	0.009467592592592593
2	31.44	0.019555041152263374	0.00977880658436214	0.006496913580246914
2	31.48	0.017867798353909465	0.010915637860082305	0.0038940329218106998
2	31.52	0.015738168724279834	0.00978909465020576	0.0022402263374485597
2	31.560000000000002	0.01661522633744856	0.010344650205761316	0.0023996913580246913
2	31.6	0.016900720164609053	0.009174382716049383	0.003258744855967078
2	31.64	0.018984053497942386	0.009994855967078189	0.003955761316872428
2	31.68	0.030671296296296297	0.010941358024691358	0.010725308641975309
2	31.720000000000002	0.016373456790123458	0.007973251028806584	0.0029449588477366254
2	31.76	0.014200102880658436	0.006039094650205762	0.0026337448559670784
2	31.8	0.014053497942386832	0.00488940329218107	0.0038374485596707818
2	31.84	0.014084362139917695	0.005303497942386832	0.003487654320987654
2	31.88	0.012569444444444444	0.004194958847736625	0.0031378600823045266
2	31.92	0.014974279835390946	0.004619341563786008	0.004796810699588478
2	31.96	0.012098765432098766	0.0036085390946502057	0.0033667695473251027
2	32.0	0.014112654320987654	0.005002572016460905	0.0042489711934156375
2	32.04	0.01227880658436214	0.005529835390946502	0.0024897119341563785
2	32.08	0.014974279835390946	0.007836934156378601	0.003148148148148148
2	32.12	0.012849794238683128	0.007901234567901235	0.0013914609053497942
2	32.160000000000004	0.031558641975308645	0.012229938271604937	0.01084619341563786
2	32.2	0.012718621399176955	0.009045781893004114	0.0009182098765432099
2	32.24	0.01597222222222222	0.011123971193415638	0.0016409465020576133
2	32.28	0.014230967078189301	0.009765946502057614	0.0012911522633744857
2	32.32	0.01591820987654321	0.009084362139917696	0.0036059670781893004
2	32.36	0.016175411522633746	0.008479938271604938	0.004277263374485597
2	32.4	0.013623971193415638	0.006841563786008231	0.003603395061728395
2	32.44	0.015681584362139917	0.006231995884773663	0.005655864197530864
2	32.480000000000004	0.012924382716049383	0.006689814814814815	0.003065843621399177
2	32.52	0.01720164609053498	0.00872170781893004	0.005097736625514404
2	32.56	0.014053497942386832	0.008577674897119341	0.0029526748971193417
2	32.6	0.01835133744855967	0.009591049382716049	0.005866769547325103
2	32.64	0.029760802469135803	0.011553497942386831	0.011288580246913581
2	32.68	0.015036008230452674	0.010115740740740741	0.0027211934156378603
2	32.72	0.013441358024691359	0.008407921810699588	0.0026131687242798352
2	32.76	0.01408179012345679	0.008392489711934157	0.0028369341563786008
2	32.8	0.012767489711934156	0.007718621399176955	0.002698045267489712
2	32.84	0.013454218106995885	0.0073636831275720165	0.0028935185185185184
2	32.88	0.014956275720164608	0.0070756172839506176	0.0043852880658436216
2	32.92	0.015684156378600822	0.006270576131687243	0.005609567901234568
2	32.96	0.017775205761316873	0.005841049382716049	0.007551440329218107
2	33.0	0.017811213991769548	0.006507201646090535	0.006597222222222222
2	33.04	0.020136316872427982	0.006967592592592593	0.008253600823045267
2	33.08	0.022163065843621398	0.007808641975308642	0.008783436213991769
2	33.12	0.03735853909465021	0.010280349794238683	0.01640432098765432
2	33.160000000000004	0.021075102880658437	0.007319958847736625	0.007091049382716049
2	33.2	0.02351337448559671	0.006988168724279835	0.010704732510288065
2	33.24	0.019886831275720166	0.006165123456790124	0.00870627572016461
2	33.28	0.021422325102880658	0.008233024691358025	0.008636831275720165
2	33.32	0.024375	0.009953703703703704	0.010285493827160494
2	33.36	0.02284207818930041	0.010480967078189301	0.00787037037037037
2	33.4	0.025661008230452673	0.01194701646090535	0.008855452674897119
2	33.44	0.02220164609053498	0.012098765432098766	0.005576131687242798
2	33.480000000000004	0.027391975308641976	0.013060699588477366	0.009765946502057614
2	33.52	0.020234053497942387	0.010789609053497943	0.006219135802469136
2	33.56	0.022348251028806585	0.011090534979423868	0.008299897119341563
2	33.6	0.03172839506172839	0.01161522633744856	0.013793724279835391
2	33.64	0.015635288065843623	0.008863168724279835	0.005401234567901234
2	33.68	0.014151234567901235	0.007752057613168725	0.005195473251028806
2	33.72	0.015136316872427984	0.00779320987654321	0.006090534979423868
2	33.76	0.011859567901234568	0.007124485596707819	0.003999485596707819
2	33.8	0.013104423868312757	0.0074202674897119346	0.004670781893004115
2	33.84	0.011391460905349794	0.007196502057613169	0.0031352880658436213
2	33.88	0.013163580246913581	0.007867798353909465	0.0035905349794238682
2	33.92	0.01427469135802469	0.009501028806584362	0.0026697530864197533
2	33.96	0.014583333333333334	0.009799382716049384	0.0022093621399176954
2	34.0	0.015864197530864196	0.010385802469135803	0.003389917695473251
2	34.04	0.013505658436213992	0.009251543209876542	0.002523148148148148
2	34.08	0.032276234567901234	0.012340534979423869	0.01363940329218107
2	34.12	0.011306584362139918	0.008549382716049382	0.00205761316872428
2	34.160000000000004	0.015257201646090535	0.010185185185185186	0.0042824074074074075
2	34.2	0.013968621399176954	0.008729423868312757	0.0037885802469135805
2	34.24	0.01611111111111111	0.008667695473251028	0.005267489711934157
2	34.28	0.012687757201646091	0.006872427983539094	0.0032381687242798354
2	34.32	0.014426440329218106	0.007289094650205761	0.004465020576131688
2	34.36	0.014220679012345678	0.006381172839506173	0.0053858024691358026
2	34.4	0.012484567901234568	0.0063065843621399175	0.003726851851851852
2	34.44	0.01330761316872428	0.005761316872427984	0.005601851851851852
2	34.480000000000004	0.009050925925925926	0.004637345679012346	0.0027983539094650206
2	34.52	0.012412551440329218	0.004076646090534979	0.006923868312757202
2	34.56	0.024542181069958847	0.005784465020576132	0.012001028806584362
2	34.6	0.012235082304526749	0.004393004115226338	0.00613940329218107
2	34.64	0.01536522633744856	0.006077674897119341	0.00790380658436214
2	34.68	0.024853395061728394	0.008289609053497942	0.013647119341563785
2	34.72	0.024709362139917694	0.009228395061728395	0.013284465020576132
2	34.76	0.031108539094650205	0.010056584362139917	0.018083847736625514
2	34.800000000000004	0.03252829218106996	0.010414094650205761	0.01985082304526749
2	34.84	0.035972222222222225	0.010583847736625514	0.02319701646090535
2	34.88	0.03686471193415638	0.009423868312757202	0.02565329218106996
2	34.92	0.03460390946502057	0.007543724279835391	0.02550411522633745
2	34.96	0.0352880658436214	0.006190843621399177	0.02760030864197531
2	35.0	0.03371141975308642	0.0049382716049382715	0.027417695473251028
2	35.04	0.05170781893004115	0.010275205761316873	0.03403034979423868
2	35.08	0.03671039094650206	0.006586934156378601	0.02867283950617284
2	35.12	0.03895061728395062	0.0079809670781893	0.029498456790123456
2	35.160000000000004	0.039061213991769546	0.008554526748971194	0.028834876543209875
2	35.2	0.04211934156378601	0.010637860082304527	0.029627057613168726
2	35.24	0.04065329218106996	0.01017746913580247	0.029122942386831274
2	35.28	0.043755144032921814	0.011944444444444445	0.02931327160493827
2	35.32	0.04022890946502058	0.010151748971193416	0.027829218106995884
2	35.36	0.0422582304526749	0.010429526748971194	0.027849794238683126
2	35.4	0.04185185185185185	0.008654835390946502	0.027839506172839507
2	35.44	0.04301440329218107	0.008428497942386832	0.027944958847736626
2	35.480000000000004	0.04450102880658436	0.008842592592592593	0.028441358024691357
2	35.52	0.055311213991769546	0.011532921810699589	0.032263374485596706
2	35.56	0.04567901234567901	0.009647633744855968	0.029112654320987655
2	35.6	0.04122170781893004	0.009174382716049383	0.026180555555555554
2	35.64	0.040545267489711934	0.00952417695473251	0.026113683127572018
2	35.68	0.035478395061728396	0.008485082304526749	0.022872942386831276
2	35.72	0.03290895061728395	0.007829218106995885	0.021347736625514403
2	35.76	0.02853909465020576	0.006085390946502058	0.01893775720164609
2	35.800000000000004	0.027430555555555555	0.007139917695473251	0.016818415637860084
2	35.84	0.02267746913580247	0.005167181069958848	0.01448559670781893
2	35.88	0.019040637860082303	0.0036419753086419752	0.012914094650205762
2	35.92	0.017950102880658438	0.0035905349794238682	0.012137345679012345
2	35.96	0.016733539094650206	0.003996913580246913	0.011422325102880658
2	36.0	0.0349048353909465	0.0075025720164609054	0.019876543209876543
2	36.04	0.017602880658436213	0.004092078189300411	0.012425411522633744
2	36.08	0.019228395061728396	0.0057304526748971196	0.012551440329218106
2	36.12	0.01706275720164609	0.005295781893004115	0.01087962962962963
2	36.160000000000004	0.02003858024691358	0.005985082304526749	0.013395061728395061
2	36.2	0.018446502057613168	0.005447530864197531	0.011936728395061729
2	36.24	0.0215869341563786	0.006319444444444444	0.014488168724279835
2	36.28	0.020084876543209878	0.005	0.01434156378600823
2	36.32	0.021761831275720164	0.004657921810699589	0.016463477366255145
2	36.36	0.01875	0.003726851851851852	0.014799382716049383
2	36.4	0.018693415637860082	0.0037962962962962963	0.014426440329218106
2	36.44	0.014755658436213992	0.003485082304526749	0.010599279835390947
2	36.480000000000004	0.03433127572016461	0.008443930041152263	0.018233024691358023
2	36.52	0.009022633744855967	0.0043852880658436216	0.003986625514403292
2	36.56	0.006113683127572016	0.003425925925925926	0.001926440329218107
2	36.6	0.016761831275720163	0.005797325102880659	0.009735082304526748
2	36.64	0.022445987654320987	0.0079809670781893	0.013472222222222222
2	36.68	0.03230195473251029	0.011270576131687244	0.01864454732510288
2	36.72	0.03489969135802469	0.011458333333333333	0.02025462962962963
2	36.76	0.0413940329218107	0.01273148148148148	0.023636831275720166
2	36.800000000000004	0.0427391975308642	0.012209362139917695	0.02460133744855967
2	36.84	0.045239197530864195	0.011875	0.02680812757201646
2	36.88	0.04159722222222222	0.01003343621399177	0.02592849794238683
2	36.92	0.04235082304526749	0.010707304526748972	0.0260570987654321
2	36.96	0.051944444444444446	0.01271604938271605	0.030915637860082303
2	37.0	0.03998199588477366	0.009449588477366256	0.027155349794238684
2	37.04	0.04128343621399177	0.009711934156378601	0.028559670781893004
2	37.08	0.039776234567901234	0.009287551440329217	0.027253086419753086
2	37.12	0.04140174897119341	0.009588477366255144	0.028742283950617283
2	37.160000000000004	0.04022633744855967	0.009326131687242799	0.027662037037037037
2	37.2	0.04871399176954733	0.011003086419753087	0.029393004115226336
2	37.24	0.046141975308641975	0.009886831275720164	0.02872685185185185
2	37.28	0.045455246913580244	0.007798353909465021	0.02949074074074074
2	37.32	0.043541666666666666	0.00779320987654321	0.02936985596707819
2	37.36	0.04426954732510288	0.007487139917695473	0.02862911522633745
2	37.4	0.048657407407407406	0.008654835390946502	0.030972222222222224
2	37.44	0.06431841563786009	0.011270576131687244	0.03680298353909465
2	37.480000000000004	0.06321502057613168	0.010959362139917696	0.03629115226337449
2	37.52	0.0570190329218107	0.008443930041152263	0.03406635802469136
2	37.56	0.051484053497942384	0.007649176954732511	0.03208590534979424
2	37.6	0.042842078189300414	0.0049614197530864195	0.02904835390946502
2	37.64	0.039416152263374485	0.003852880658436214	0.028400205761316872
2	37.68	0.030954218106995886	0.002662037037037037	0.023603395061728396
2	37.72	0.028780864197530863	0.0031378600823045266	0.02246141975308642
2	37.76	0.02599022633744856	0.002875514403292181	0.02024948559670782
2	37.800000000000004	0.0258641975308642	0.003436213991769547	0.020190329218106994
2	37.84	0.024477880658436212	0.0032150205761316874	0.01910493827160494
2	37.88	0.02435185185185185	0.0036342592592592594	0.018657407407407407
2	37.92	0.03845164609053498	0.006710390946502057	0.022700617283950616
2	37.96	0.01978395061728395	0.003755144032921811	0.014004629629629629
2	38.0	0.019423868312757202	0.005046296296296296	0.012273662551440329
2	38.04	0.01727366255144033	0.00488940329218107	0.010511831275720165
2	38.08	0.019799382716049384	0.007008744855967078	0.010223765432098766
2	38.12	0.016031378600823046	0.006849279835390946	0.007348251028806584
2	38.160000000000004	0.02069701646090535	0.009128086419753087	0.009012345679012346
2	38.2	0.01493827160493827	0.007152777777777778	0.0059619341563786005
2	38.24	0.01863940329218107	0.008999485596707818	0.007422839506172839
2	38.28	0.014609053497942387	0.007422839506172839	0.005200617283950618
2	38.32	0.01672067901234568	0.007883230452674897	0.0062139917695473255
2	38.36	0.014130658436213991	0.006141975308641976	0.004873971193415638
2	38.4	0.03507201646090535	0.009714506172839506	0.01621656378600823
2	38.44	0.012646604938271605	0.0045704732510288065	0.004032921810699588
2	38.480000000000004	0.01666923868312757	0.005280349794238683	0.006741255144032922
2	38.52	0.01467335390946502	0.0042824074074074075	0.006255144032921811
2	38.56	0.013672839506172839	0.00441358024691358	0.005318930041152263
2	38.6	0.011154835390946503	0.003852880658436214	0.0038863168724279835
2	38.64	0.009030349794238684	0.0027186213991769546	0.003148148148148148
2	38.68	0.01412037037037037	0.003070987654320988	0.00705761316872428
2	38.72	0.009632201646090535	0.0022402263374485597	0.002728909465020576
2	38.76	0.011586934156378601	0.002752057613168724	0.0026800411522633744
2	38.800000000000004	0.013883744855967078	0.002512860082304527	0.004148662551440329
2	38.84	0.013292181069958848	0.0027854938271604937	0.002962962962962963
2	38.88	0.03480195473251029	0.00680298353909465	0.013724279835390946
2	38.92	0.013690843621399176	0.0034670781893004115	0.003109567901234568
2	38.96	0.03138631687242798	0.00816358024691358	0.010699588477366255
2	39.0	0.028991769547325102	0.007551440329218107	0.007291666666666667
2	39.04	0.051818415637860084	0.011296296296296296	0.02046553497942387
2	39.08	0.036412037037037034	0.008310185185185184	0.012106481481481482
2	39.12	0.03426183127572016	0.007325102880658436	0.013261316872427983
2	39.160000000000004	0.01636059670781893	0.003719135802469136	0.004238683127572016
2	39.2	0.023212448559670782	0.004768518518518518	0.009976851851851851
2	39.24	0.012487139917695473	0.0032510288065843622	0.003168724279835391
2	39.28	0.018647119341563784	0.0039146090534979425	0.008703703703703703
2	39.32	0.015709876543209877	0.003945473251028807	0.005321502057613169
2	39.36	0.03857767489711934	0.0074794238683127574	0.017852366255144032
2	39.4	0.016566358024691356	0.0035776748971193414	0.007615740740740741
2	39.44	0.01765946502057613	0.0027109053497942387	0.009963991769547325
2	39.480000000000004	0.014138374485596707	0.0028703703703703703	0.007209362139917696
2	39.52	0.012944958847736625	0.0021064814814814813	0.007091049382716049
2	39.56	0.01319187242798354	0.0022685185185185187	0.007430555555555556
2	39.6	0.00955246913580247	0.0017386831275720165	0.004678497942386831
2	39.64	0.014593621399176955	0.0026646090534979423	0.008140432098765433
2	39.68	0.004555041152263375	0.0004963991769547325	0.001779835390946502
2	39.72	0.00960133744855967	0.0015792181069958849	0.004951131687242798
2	39.76	0.00801440329218107	0.0012885802469135802	0.0021887860082304526
2	39.800000000000004	0.014238683127572016	0.0027160493827160493	0.005601851851851852
2	39.84	0.028292181069958847	0.004683641975308642	0.013302469135802469
2	39.88	0.01691358024691358	0.0028729423868312756	0.008333333333333333
2	39.92	0.016777263374485596	0.0017463991769547326	0.01022633744855967
2	39.96	0.021584362139917695	0.0016846707818930042	0.015054012345679012
2	40.0	0.01978395061728395	0.0004320987654320988	0.016154835390946504
2	40.04	0.02228395061728395	0.0002546296296296296	0.018796296296296297
2	40.08	0.025164609053497943	0.0005941358024691358	0.02084104938271605
2	40.12	0.02610082304526749	0.0004912551440329218	0.023073559670781892
2	40.160000000000004	0.026111111111111113	7.458847736625514e-05	0.024979423868312756
2	40.2	0.027602880658436215	7.71604938271605e-06	0.02722993827160494
2	40.24	0.046291152263374484	0.002926954732510288	0.034722222222222224
2	40.28	0.07076388888888889	0.008310185185185184	0.040743312757201645
2	40.32	0.09790123456790123	0.016286008230452675	0.04927211934156379
2	40.36	0.0885108024691358	0.014807098765432099	0.045164609053497944
2	40.4	0.08554012345679013	0.014310699588477365	0.04351851851851852
2	40.44	0.09362911522633745	0.017409979423868314	0.044385288065843624
2	40.480000000000004	0.09872942386831275	0.018819444444444444	0.04764660493827161
2	40.52	0.08890946502057613	0.017906378600823045	0.04203446502057613
2	40.56	0.08471193415637861	0.017263374485596707	0.04171553497942387
2	40.6	0.08704989711934157	0.018199588477366257	0.04100051440329218
2	40.64	0.08642746913580247	0.01720164609053498	0.0427880658436214
2	40.68	0.07945987654320988	0.015527263374485597	0.040272633744855964
2	40.72	0.07916923868312757	0.014866255144032921	0.041373456790123456
2	40.76	0.0652880658436214	0.011134259259259259	0.037381687242798355
2	40.800000000000004	0.06670781893004116	0.011674382716049383	0.038359053497942386
2	40.84	0.05676440329218107	0.007741769547325103	0.036201131687242795
2	40.88	0.05003858024691358	0.005787037037037037	0.03351337448559671
2	40.92	0.0454783950617284	0.005617283950617284	0.030838477366255144
2	40.96	0.04271604938271605	0.0053060699588477365	0.028896604938271606
2	41.0	0.04242798353909465	0.005185185185185185	0.029274691358024692
2	41.04	0.038068415637860085	0.004642489711934156	0.02617283950617284
2	41.08	0.0389454732510288	0.006013374485596708	0.02668724279835391
2	41.12	0.03452417695473251	0.006424897119341564	0.0238940329218107
2	41.160000000000004	0.033099279835390946	0.00628858024691358	0.023531378600823046
2	41.2	0.030141460905349794	0.005316358024691358	0.021882716049382717
2	41.24	0.027623456790123457	0.005095164609053498	0.020632716049382716
2	41.28	0.041098251028806584	0.0065020576131687245	0.025828189300411523
2	41.32	0.02693415637860082	0.00301440329218107	0.01853395061728395
2	41.36	0.031242283950617285	0.004143518518518519	0.017001028806584363
2	41.4	0.06069187242798354	0.013371913580246914	0.026818415637860082
2	41.44	0.029107510288065845	0.00676440329218107	0.013881172839506174
2	41.480000000000004	0.02806327160493827	0.006159979423868313	0.013492798353909465
2	41.52	0.03832304526748971	0.007564300411522634	0.018233024691358023
2	41.56	0.034377572016460904	0.007422839506172839	0.014362139917695473
2	41.6	0.030223765432098766	0.007150205761316872	0.015468106995884775
2	41.64	0.040606995884773664	0.012016460905349795	0.01632201646090535
2	41.68	0.017397119341563787	0.004465020576131688	0.011203703703703704
2	41.72	0.03152777777777778	0.006746399176954732	0.017847222222222223
2	41.76	0.05423353909465021	0.009897119341563785	0.027049897119341564
2	41.800000000000004	0.04163065843621399	0.007445987654320987	0.02210133744855967
2	41.84	0.03554269547325103	0.005619855967078189	0.020627572016460906
2	41.88	0.02884002057613169	0.005375514403292181	0.017044753086419753
2	41.92	0.02649948559670782	0.003912037037037037	0.018791152263374484
2	41.96	0.03565329218106996	0.006085390946502058	0.02281121399176955
2	42.0	0.029776234567901235	0.004452160493827161	0.020581275720164608
2	42.04	0.03227880658436214	0.004477880658436214	0.02195730452674897
2	42.08	0.016069958847736626	0.0016563786008230452	0.011167695473251029
2	42.12	0.01551440329218107	0.0019212962962962964	0.011890432098765433
2	42.160000000000004	0.022757201646090536	0.004338991769547325	0.01734053497942387
2	42.2	0.026466049382716048	0.0062268518518518515	0.01941358024691358
2	42.24	0.0490869341563786	0.011069958847736625	0.02782150205761317
2	42.28	0.03483539094650206	0.008428497942386832	0.023078703703703702
2	42.32	0.041103395061728394	0.01040895061728395	0.025756172839506174
2	42.36	0.04181327160493827	0.010699588477366255	0.025429526748971195
2	42.4	0.0473559670781893	0.012821502057613168	0.028443930041152265
2	42.44	0.04658436213991769	0.012739197530864197	0.02800411522633745
2	42.480000000000004	0.048724279835390946	0.013685699588477367	0.029827674897119343
2	42.52	0.04907150205761317	0.014377572016460905	0.029097222222222222
2	42.56	0.054053497942386834	0.017533436213991768	0.030606995884773662
2	42.6	0.05575617283950617	0.020424382716049384	0.03021090534979424
2	42.64	0.060432098765432096	0.023829732510288065	0.03238940329218107
2	42.68	0.06244598765432099	0.02441872427983539	0.034166666666666665
2	42.72	0.07541409465020577	0.024902263374485596	0.03946244855967078
2	42.76	0.060920781893004115	0.01962448559670782	0.036746399176954735
2	42.800000000000004	0.05680812757201646	0.01664866255144033	0.03646604938271605
2	42.84	0.05666923868312757	0.014902263374485596	0.03714248971193416
2	42.88	0.054758230452674896	0.01327932098765432	0.03693158436213992
2	42.92	0.054053497942386834	0.013106995884773662	0.03655349794238683
2	42.96	0.0520190329218107	0.011893004115226338	0.03581018518518519
2	43.0	0.051031378600823046	0.009989711934156379	0.03676954732510288
2	43.04	0.04921039094650206	0.009498456790123457	0.03547067901234568
2	43.08	0.048955761316872425	0.007965534979423868	0.03613683127572016
2	43.12	0.044660493827160495	0.0066280864197530865	0.03383487654320988
2	43.160000000000004	0.04329218106995885	0.005668724279835391	0.03302211934156379
2	43.2	0.053847736625514404	0.008356481481481482	0.03602623456790124
2	43.24	0.037878086419753085	0.004493312757201646	0.030511831275720165
2	43.28	0.035563271604938274	0.004189814814814815	0.028675411522633743
2	43.32	0.03215792181069959	0.0029475308641975307	0.02658179012345679
2	43.36	0.03129372427983539	0.003258744855967078	0.025905349794238683
2	43.4	0.028930041152263376	0.0037242798353909466	0.02335648148148148
2	43.44	0.029760802469135803	0.004243827160493827	0.02333076131687243
2	43.480000000000004	0.024969135802469136	0.004943415637860082	0.01859567901234568
2	43.52	0.02430298353909465	0.005506687242798354	0.01678240740740741
2	43.56	0.019169238683127574	0.005020576131687242	0.012564300411522634
2	43.6	0.022728909465020576	0.005563271604938271	0.015180041152263374
2	43.64	0.017770061728395063	0.005470679012345679	0.010936213991769547
2	43.68	0.03447788065843621	0.009030349794238684	0.018338477366255143
2	43.72	0.018950617283950616	0.006378600823045267	0.009902263374485597
2	43.76	0.01940843621399177	0.0073636831275720165	0.009421296296296296
2	43.800000000000004	0.018791152263374484	0.008238168724279835	0.00801954732510288
2	43.84	0.014642489711934156	0.008143004115226338	0.0037885802469135805
2	43.88	0.016666666666666666	0.008708847736625515	0.00507716049382716
2	43.92	0.01559156378600823	0.008837448559670781	0.0038220164609053496
2	43.96	0.01600565843621399	0.008924897119341564	0.004215534979423868
2	44.0	0.015378086419753086	0.00838991769547325	0.003793724279835391
2	44.04	0.016314300411522632	0.008122427983539095	0.005084876543209877
2	44.08	0.016378600823045267	0.007211934156378601	0.005534979423868313
2	44.12	0.01712448559670782	0.006396604938271605	0.007111625514403292
2	44.160000000000004	0.02917438271604938	0.007656893004115226	0.01433641975308642
2	44.2	0.01532664609053498	0.0042309670781893	0.006612654320987654
2	44.24	0.015889917695473252	0.0037834362139917694	0.007047325102880658
2	44.28	0.013804012345679012	0.0030015432098765434	0.0059722222222222225
2	44.32	0.01326388888888889	0.0026646090534979423	0.0061059670781893
2	44.36	0.009814814814814814	0.0016769547325102881	0.004315843621399177
2	44.4	0.010833333333333334	0.0019135802469135803	0.00485082304526749
2	44.44	0.007795781893004115	0.0012834362139917696	0.002764917695473251
2	44.480000000000004	0.008742283950617285	0.0013554526748971194	0.0039943415637860085
2	44.52	0.005679012345679012	0.0003755144032921811	0.002309670781893004
2	44.56	0.005843621399176955	0.0003780864197530864	0.002757201646090535
2	44.6	0.0029758230452674897	0.0002777777777777778	0.0007227366255144033
2	44.64	0.020120884773662553	0.003410493827160494	0.010267489711934157
2	44.68	0.0025823045267489714	0.0002726337448559671	0.0008024691358024691
2	44.72	0.002919238683127572	0.0004783950617283951	0.0011496913580246913
2	44.76	0.0032510288065843622	0.00030092592592592595	0.0020344650205761316
2	44.800000000000004	0.002728909465020576	0.0005761316872427984	0.001455761316872428
2	44.84	0.0029475308641975307	0.0001286008230452675	0.0020627572016460906
2	44.88	0.001116255144032922	0.00012602880658436213	0.000684156378600823
2	44.92	0.004174382716049383	0.00031635802469135804	0.0033127572016460904
2	44.96	0.0037088477366255144	0.0001594650205761317	0.003351337448559671
2	45.0	0.01125	0.0004449588477366255	0.010306069958847737
2	45.04	0.013310185185185185	0.0006584362139917696	0.012253086419753086
2	45.08	0.02045781893004115	0.0009079218106995885	0.01900977366255144
2	45.12	0.03617026748971194	0.003690843621399177	0.02717335390946502
2	45.160000000000004	0.028055555555555556	0.000676440329218107	0.026612654320987653
2	45.2	0.03197530864197531	0.0011265432098765433	0.02939814814814815
2	45.24	0.035064300411522635	0.001072530864197531	0.03279835390946502
2	45.28	0.03608539094650206	0.001095679012345679	0.033454218106995885
2	45.32	0.03839506172839506	0.0011445473251028807	0.03580504115226337
2	45.36	0.03988425925925926	0.0014454732510288065	0.036748971193415636
2	45.4	0.04091820987654321	0.0019161522633744856	0.03729681069958848
2	45.44	0.04167952674897119	0.002875514403292181	0.03727109053497942
2	45.480000000000004	0.04110082304526749	0.0031532921810699588	0.036694958847736624
2	45.52	0.042854938271604935	0.0037860082304526747	0.0375488683127572
2	45.56	0.040740740740740744	0.003904320987654321	0.03560185185185185
2	45.6	0.05715792181069959	0.008477366255144033	0.04093364197530864
2	45.64	0.042283950617283954	0.005187757201646091	0.035426954732510285
2	45.68	0.04309413580246914	0.005588991769547325	0.0358179012345679
2	45.72	0.04191100823045268	0.00529320987654321	0.034927983539094654
2	45.76	0.042705761316872426	0.005743312757201646	0.034997427983539095
2	45.800000000000004	0.04236111111111111	0.005758744855967078	0.03494598765432099
2	45.84	0.042512860082304524	0.005910493827160494	0.03489454732510288
2	45.88	0.04359567901234568	0.006574074074074074	0.03530864197530864
2	45.92	0.04233281893004115	0.006190843621399177	0.03483281893004115
2	45.96	0.04631430041152263	0.007890946502057614	0.0363451646090535
2	46.0	0.04385288065843621	0.007055041152263374	0.035493827160493825
2	46.04	0.04794753086419753	0.0090380658436214	0.03680555555555556
2	46.08	0.056635802469135806	0.010344650205761316	0.03965792181069959
2	46.12	0.04596450617283951	0.008050411522633746	0.03632201646090535
2	46.160000000000004	0.04385545267489712	0.006828703703703704	0.0354320987654321
2	46.2	0.04445216049382716	0.007358539094650206	0.034848251028806586
2	46.24	0.04085133744855967	0.005573559670781893	0.033233024691358026
2	46.28	0.03909207818930041	0.005205761316872428	0.031427469135802466
2	46.32	0.03391718106995885	0.0045010288065843625	0.027674897119341565
2	46.36	0.03020061728395062	0.004956275720164609	0.022988683127572015
2	46.4	0.02405864197530864	0.005128600823045268	0.016823559670781894
2	46.44	0.014362139917695473	0.003387345679012346	0.009045781893004114
2	46.480000000000004	0.014243827160493827	0.0028472222222222223	0.00919238683127572
2	46.52	0.01356224279835391	0.0030041152263374487	0.00845679012345679
2	46.56	0.04023148148148148	0.007795781893004115	0.024454732510288065
2	46.6	0.028963477366255146	0.00415895061728395	0.022052469135802468
2	46.64	0.03748971193415638	0.006808127572016461	0.025627572016460907
2	46.68	0.04735082304526749	0.00974022633744856	0.03099537037037037
2	46.72	0.05464248971193415	0.012808641975308642	0.032530864197530866
2	46.76	0.05694958847736625	0.013598251028806584	0.033101851851851855
2	46.800000000000004	0.058549382716049383	0.01497170781893004	0.033027263374485596
2	46.84	0.05939814814814815	0.015015432098765432	0.03357767489711934
2	46.88	0.060905349794238686	0.015897633744855966	0.03386574074074074
2	46.92	0.06282664609053498	0.015987654320987654	0.03483024691358025
2	46.96	0.061131687242798355	0.014619341563786008	0.0351440329218107
2	47.0	0.06074845679012346	0.013559670781893005	0.03777006172839506
2	47.04	0.07543981481481482	0.016311728395061727	0.041594650205761315
2	47.08	0.05585648148148148	0.010743312757201647	0.03869084362139918
2	47.12	0.0543261316872428	0.01126028806584362	0.03743055555555556
2	47.160000000000004	0.0551929012345679	0.011656378600823046	0.03833590534979424
2	47.2	0.05302726337448559	0.010275205761316873	0.03762345679012346
2	47.24	0.0520190329218107	0.009891975308641976	0.03804012345679012
2	47.28	0.04941615226337449	0.008410493827160494	0.03741769547325103
2	47.32	0.056872427983539094	0.010542695473251028	0.03852623456790123
2	47.36	0.05425411522633745	0.009164094650205762	0.0377880658436214
2	47.4	0.0541820987654321	0.00962962962962963	0.036468621399176955
2	47.44	0.0500951646090535	0.008081275720164609	0.03615740740740741
2	47.480000000000004	0.04689043209876543	0.006967592592592593	0.034439300411522634
2	47.52	0.059675925925925924	0.009611625514403293	0.03904578189300412
2	47.56	0.04188528806584362	0.0047659465020576134	0.03300925925925926
2	47.6	0.03761316872427983	0.003976337448559671	0.031489197530864196
2	47.64	0.0325	0.002777777777777778	0.028094135802469136
2	47.68	0.0330761316872428	0.0034516460905349793	0.028593106995884774
2	47.72	0.027116769547325104	0.0021116255144032923	0.023904320987654323
2	47.76	0.024691358024691357	0.001954732510288066	0.02105195473251029
2	47.800000000000004	0.01951388888888889	0.0015869341563786007	0.016201131687242798
2	47.84	0.022631172839506174	0.002919238683127572	0.01684156378600823
2	47.88	0.022291666666666668	0.0020318930041152263	0.018215020576131686
2	47.92	0.02474537037037037	0.0023353909465020574	0.01961934156378601
2	47.96	0.02609567901234568	0.0027160493827160493	0.021594650205761318
2	48.0	0.04310956790123457	0.0064326131687242796	0.029218106995884775
2	48.04	0.03327417695473251	0.004776234567901235	0.026823559670781892
2	48.08	0.034853395061728396	0.006486625514403292	0.02663065843621399
2	48.120000000000005	0.036610082304526746	0.007672325102880659	0.027425411522633746
2	48.160000000000004	0.03531378600823045	0.0079809670781893	0.025246913580246912
2	48.2	0.04217849794238683	0.010390946502057612	0.02941872427983539
2	48.24	0.04414351851851852	0.010429526748971194	0.03103909465020576
2	48.28	0.04673868312757202	0.011458333333333333	0.032049897119341565
2	48.32	0.04366255144032922	0.012021604938271604	0.0279320987654321
2	48.36	0.04462705761316872	0.013261316872427983	0.02782150205761317
2	48.4	0.04184670781893004	0.013011831275720165	0.024133230452674896
2	48.44	0.03864454732510288	0.011239711934156378	0.023209876543209877
2	48.480000000000004	0.05393261316872428	0.0139429012345679	0.029243827160493827
2	48.52	0.03148148148148148	0.007132201646090535	0.020833333333333332
2	48.56	0.02977366255144033	0.007348251028806584	0.018659979423868312
2	48.6	0.0220679012345679	0.005496399176954733	0.013461934156378601
2	48.64	0.020280349794238685	0.004274691358024691	0.012530864197530864
2	48.68	0.017718621399176956	0.003752572016460905	0.011175411522633745
2	48.72	0.021422325102880658	0.004606481481481481	0.0136059670781893
2	48.76	0.01984053497942387	0.005270061728395062	0.011952160493827161
2	48.800000000000004	0.02242798353909465	0.005565843621399177	0.014521604938271605
2	48.84	0.02015432098765432	0.005550411522633745	0.012955246913580246
2	48.88	0.02719650205761317	0.006790123456790123	0.01808127572016461
2	48.92	0.02834619341563786	0.006597222222222222	0.02001028806584362
2	48.96	0.050066872427983536	0.010671296296296297	0.030493827160493828
2	49.0	0.03264146090534979	0.005519547325102881	0.025519547325102882
2	49.04	0.034362139917695475	0.005249485596707819	0.028006687242798353
2	49.08	0.03516718106995885	0.0045473251028806585	0.029179526748971195
2	49.120000000000005	0.03449074074074074	0.0033204732510288067	0.030002572016460904
2	49.160000000000004	0.03815843621399177	0.0025565843621399176	0.03411522633744856
2	49.2	0.04050411522633745	0.002926954732510288	0.03278292181069959
2	49.24	0.04806841563786008	0.0037962962962962963	0.03734310699588477
2	49.28	0.0426440329218107	0.00363940329218107	0.03122170781893004
2	49.32	0.04150977366255144	0.0027674897119341563	0.032602880658436216
2	49.36	0.04363683127572016	0.004979423868312757	0.02943672839506173
2	49.4	0.04001028806584362	0.004074074074074074	0.028222736625514402
2	49.44	0.05530349794238683	0.008240740740740741	0.03154835390946502
2	49.480000000000004	0.03468106995884774	0.0034979423868312758	0.022332818930041153
2	49.52	0.03005401234567901	0.003359053497942387	0.019799382716049384
2	49.56	0.01954732510288066	0.0017901234567901235	0.013652263374485597
2	49.6	0.01699074074074074	0.0008179012345679012	0.012808641975308642
2	49.64	0.019272119341563785	0.0020859053497942386	0.01074074074074074
2	49.68	0.026255144032921812	0.004097222222222223	0.011630658436213992
2	49.72	0.03600051440329218	0.007235082304526749	0.01624485596707819
2	49.76	0.02220679012345679	0.0011805555555555556	0.012232510288065844
2	49.800000000000004	0.01569187242798354	0.0006455761316872428	0.008986625514403292
2	49.84	0.020311213991769547	0.0010493827160493827	0.012430555555555556
2	49.88	0.016278292181069957	0.000668724279835391	0.010344650205761316
2	49.92	0.04253086419753086	0.006111111111111111	0.022818930041152263
2	49.96	0.011918724279835391	0.0019675925925925924	0.006743827160493827
2	50.0	0.014164094650205761	0.002623456790123457	0.008703703703703703
2	50.04	0.01375	0.004014917695473251	0.006790123456790123
2	50.08	0.014534465020576131	0.0053626543209876545	0.006553497942386831
2	50.120000000000005	0.015715020576131687	0.006936728395061729	0.006278292181069959
2	50.160000000000004	0.013747427983539095	0.007469135802469135	0.003958333333333334
2	50.2	0.014197530864197531	0.009603909465020577	0.0027983539094650206
2	50.24	0.01135545267489712	0.008675411522633745	0.0012371399176954732
2	50.28	0.012430555555555556	0.008935185185185185	0.0020910493827160496
2	50.32	0.01132716049382716	0.008225308641975309	0.0015097736625514404
2	50.36	0.013148148148148148	0.008479938271604938	0.003016975308641975
2	50.4	0.023636831275720166	0.008888888888888889	0.009531893004115227
2	50.44	0.009403292181069958	0.0062268518518518515	0.0019110082304526748
2	50.480000000000004	0.010460390946502057	0.005864197530864198	0.003374485596707819
2	50.52	0.008148148148148147	0.005126028806584362	0.002013888888888889
2	50.56	0.008814300411522634	0.004056069958847736	0.0037834362139917694
2	50.6	0.004454732510288066	0.003199588477366255	0.0003909465020576132
2	50.64	0.006165123456790124	0.0034825102880658436	0.0016409465020576133
2	50.68	0.0036213991769547325	0.0024537037037037036	0.0002109053497942387
2	50.72	0.005496399176954733	0.0017952674897119341	0.0029758230452674897
2	50.76	0.0016820987654320987	0.0005529835390946502	0.0005529835390946502
2	50.800000000000004	0.006931584362139918	0.0013580246913580246	0.0045241769547325105
2	50.84	0.0025771604938271604	0.001072530864197531	0.0007998971193415638
2	50.88	0.024652777777777777	0.005344650205761317	0.013171296296296296
2	50.92	0.003852880658436214	0.0017309670781893004	0.0015046296296296296
2	50.96	0.008451646090534979	0.0038631687242798355	0.003631687242798354
2	51.0	0.01091820987654321	0.004174382716049383	0.006129115226337449
2	51.04	0.008510802469135803	0.004104938271604938	0.003492798353909465
2	51.08	0.009184670781893004	0.003806584362139918	0.004038065843621399
2	51.120000000000005	0.006265432098765432	0.0034233539094650207	0.001440329218106996
2	51.160000000000004	0.009873971193415638	0.0036882716049382717	0.004819958847736626
2	51.2	0.005874485596707819	0.0026208847736625515	0.002037037037037037
2	51.24	0.006532921810699589	0.0027674897119341563	0.003068415637860082
2	51.28	0.007554012345679012	0.0033024691358024692	0.0038580246913580245
2	51.32	0.009279835390946503	0.005028292181069959	0.003611111111111111
2	51.36	0.026463477366255143	0.00852880658436214	0.012574588477366255
2	51.4	0.01397119341563786	0.008204732510288066	0.0035262345679012348
2	51.44	0.013521090534979423	0.00900462962962963	0.002700617283950617
2	51.480000000000004	0.017636316872427983	0.010390946502057612	0.004760802469135803
2	51.52	0.0154809670781893	0.00952417695473251	0.003073559670781893
2	51.56	0.014035493827160494	0.007453703703703704	0.002844650205761317
2	51.6	0.016494341563786007	0.005992798353909465	0.005810185185185186
2	51.64	0.01242283950617284	0.004755658436213991	0.002932098765432099
2	51.68	0.015347222222222222	0.004897119341563786	0.005537551440329218
2	51.72	0.009938271604938272	0.0029012345679012346	0.0017412551440329218
2	51.76	0.012813786008230453	0.0024434156378600825	0.004652777777777777
2	51.800000000000004	0.007518004115226337	0.0009876543209876543	0.0018132716049382715
2	51.84	0.026255144032921812	0.0037474279835390946	0.013623971193415638
2	51.88	0.004583333333333333	0.00016975308641975308	0.0008539094650205761
2	51.92	0.006406893004115227	0.0005529835390946502	0.003564814814814815
2	51.96	0.001965020576131687	0.0004218106995884774	0.0006404320987654321
2	52.0	0.005223765432098766	0.0006172839506172839	0.0035313786008230453
2	52.04	0.0024794238683127573	0.0002160493827160494	0.0013580246913580246
2	52.08	0.002741769547325103	6.17283950617284e-05	0.0020987654320987655
2	52.120000000000005	0.007299382716049383	0.00010030864197530864	0.006414609053497942
2	52.160000000000004	0.012337962962962964	0.0003292181069958848	0.011414609053497943
2	52.2	0.017998971193415637	0.0005452674897119342	0.016082818930041154
2	52.24	0.020805041152263375	0.00014917695473251028	0.019320987654320988
2	52.28	0.020416666666666666	0.0005529835390946502	0.018405349794238683
2	52.32	0.03340792181069959	0.002700617283950617	0.02486625514403292
2	52.36	0.019809670781893003	0.00024434156378600825	0.018271604938271607
2	52.4	0.021489197530864198	0.00038065843621399177	0.020213477366255145
2	52.44	0.023883744855967077	0.0004398148148148148	0.021916152263374487
2	52.480000000000004	0.024068930041152264	0.0001748971193415638	0.02319187242798354
2	52.52	0.026064814814814815	0.0006044238683127572	0.024683641975308642
2	52.56	0.02638374485596708	0.0006018518518518519	0.025174897119341563
2	52.6	0.029202674897119342	0.0013554526748971194	0.027214506172839506
2	52.64	0.03217078189300412	0.0022453703703703702	0.02928755144032922
2	52.68	0.03279320987654321	0.002816358024691358	0.029375
2	52.72	0.03455246913580247	0.0036882716049382717	0.030329218106995886
2	52.76	0.034863683127572015	0.004439300411522634	0.03003858024691358
2	52.800000000000004	0.050843621399176954	0.007888374485596707	0.03641975308641975
2	52.84	0.039266975308641976	0.0062268518518518515	0.031231995884773663
2	52.88	0.040246913580246915	0.006738683127572017	0.031003086419753086
2	52.92	0.04013117283950617	0.006633230452674897	0.030524691358024693
2	52.96	0.042296810699588475	0.007481995884773662	0.03107767489711934
2	53.0	0.04183384773662551	0.007644032921810699	0.030565843621399177
2	53.04	0.0442772633744856	0.00849022633744856	0.03132458847736626
2	53.08	0.042849794238683125	0.008729423868312757	0.030002572016460904
2	53.120000000000005	0.04448559670781893	0.009220679012345679	0.030527263374485598
2	53.160000000000004	0.045936213991769545	0.009670781893004115	0.03146347736625514
2	53.2	0.04446759259259259	0.009434156378600823	0.03021090534979424
2	53.24	0.04521090534979424	0.010501543209876544	0.03012088477366255
2	53.28	0.053773148148148146	0.012155349794238683	0.03284207818930041
2	53.32	0.041306584362139916	0.010138888888888888	0.026718106995884772
2	53.36	0.03418724279835391	0.009953703703703704	0.02007201646090535
2	53.4	0.03146604938271605	0.011983024691358025	0.0158667695473251
2	53.44	0.023217592592592592	0.011916152263374486	0.00911008230452675
2	53.480000000000004	0.02041409465020576	0.012957818930041153	0.005751028806584362
2	53.52	0.01586934156378601	0.010689300411522634	0.0036445473251028805
2	53.56	0.014498456790123456	0.010079732510288066	0.0032150205761316874
2	53.6	0.013369341563786009	0.009261831275720165	0.0028497942386831276
2	53.64	0.011882716049382716	0.006795267489711934	0.004079218106995885
2	53.68	0.013094135802469136	0.005745884773662551	0.00599022633744856
2	53.72	0.01625	0.004945987654320988	0.011008230452674897
2	53.76	0.03286008230452675	0.008559670781893004	0.01887088477366255
2	53.800000000000004	0.018441358024691358	0.0045190329218107	0.013616255144032922
2	53.84	0.02088991769547325	0.0059156378600823045	0.014624485596707818
2	53.88	0.020653292181069958	0.006309156378600823	0.014171810699588477
2	53.92	0.023580246913580245	0.007636316872427984	0.01551954732510288
2	53.96	0.021424897119341563	0.006239711934156378	0.014935699588477366
2	54.0	0.024876543209876544	0.006473765432098765	0.017906378600823045
2	54.04	0.022741769547325104	0.005023148148148148	0.01738940329218107
2	54.08	0.024179526748971194	0.004498456790123457	0.019017489711934156
2	54.120000000000005	0.02500514403292181	0.004863683127572016	0.019627057613168724
2	54.160000000000004	0.026959876543209877	0.004948559670781893	0.02084619341563786
2	54.2	0.026401748971193417	0.005172325102880658	0.020573559670781894
2	54.24	0.040733024691358026	0.008099279835390947	0.026728395061728395
2	54.28	0.028425925925925927	0.004688786008230452	0.022479423868312757
2	54.32	0.02558641975308642	0.003263888888888889	0.02124485596707819
2	54.36	0.027312242798353908	0.00352880658436214	0.02281635802469136
2	54.4	0.024809670781893004	0.003441358024691358	0.020113168724279835
2	54.44	0.02489454732510288	0.0034002057613168723	0.02047067901234568
2	54.480000000000004	0.020095164609053497	0.0023636831275720164	0.01665380658436214
2	54.52	0.0204809670781893	0.0023919753086419754	0.017034465020576133
2	54.56	0.019501028806584362	0.0028600823045267488	0.01499485596707819
2	54.6	0.02033179012345679	0.004411008230452675	0.014634773662551441
2	54.64	0.022337962962962962	0.005486111111111111	0.015144032921810699
2	54.68	0.021190843621399176	0.006327160493827161	0.013569958847736626
2	54.72	0.04034979423868313	0.009022633744855967	0.0242309670781893
2	54.76	0.01996141975308642	0.004200102880658437	0.014593621399176955
2	54.800000000000004	0.025318930041152262	0.004459876543209876	0.019765946502057614
2	54.84	0.024395576131687243	0.004567901234567902	0.0190380658436214
2	54.88	0.031188271604938273	0.006044238683127572	0.023891460905349795
2	54.92	0.03014917695473251	0.005563271604938271	0.023042695473251027
2	54.96	0.03434156378600823	0.00602880658436214	0.027044753086419755
2	55.0	0.035560699588477365	0.00694701646090535	0.027626028806584362
2	55.04	0.042080761316872425	0.009688786008230452	0.031108539094650205
2	55.08	0.04343364197530864	0.010568415637860082	0.031502057613168724
2	55.120000000000005	0.04828703703703704	0.011815843621399176	0.033878600823045266
2	55.160000000000004	0.048801440329218106	0.012121913580246913	0.03383487654320988
2	55.2	0.06382458847736626	0.01399948559670782	0.04026491769547325
2	55.24	0.04973765432098765	0.0090380658436214	0.03600051440329218
2	55.28	0.04414866255144033	0.006929012345679012	0.0332690329218107
2	55.32	0.04470421810699588	0.0062371399176954735	0.03452674897119341
2	55.36	0.04202932098765432	0.0063631687242798355	0.03319187242798354
2	55.4	0.04040380658436214	0.00485082304526749	0.033186728395061725
2	55.44	0.03691615226337448	0.003155864197530864	0.03161008230452675
2	55.480000000000004	0.03767232510288066	0.003948045267489712	0.03132973251028807
2	55.52	0.03507201646090535	0.004241255144032922	0.028731995884773664
2	55.56	0.03594135802469136	0.005316358024691358	0.028420781893004114
2	55.6	0.03136059670781893	0.004290123456790124	0.025756172839506174
2	55.64	0.030576131687242797	0.004287551440329218	0.025282921810699587
2	55.68	0.04085390946502058	0.006568930041152264	0.028731995884773664
2	55.72	0.028047839506172838	0.003572530864197531	0.023132716049382718
2	55.76	0.024855967078189302	0.002255658436213992	0.020882201646090535
2	55.800000000000004	0.023127572016460905	0.002507716049382716	0.019560185185185184
2	55.84	0.025375514403292183	0.0037705761316872426	0.020560699588477366
2	55.88	0.02543724279835391	0.0040174897119341565	0.020743312757201645
2	55.92	0.027353395061728396	0.0049614197530864195	0.021342592592592594
2	55.96	0.02739454732510288	0.004958847736625515	0.021208847736625513
2	56.0	0.02967335390946502	0.005655864197530864	0.021841563786008232
2	56.04	0.029236111111111112	0.00613940329218107	0.021342592592592594
2	56.08	0.02953703703703704	0.006851851851851852	0.020108024691358025
2	56.120000000000005	0.024711934156378602	0.006491769547325103	0.017106481481481483
2	56.160000000000004	0.0386059670781893	0.008770576131687243	0.023569958847736626
2	56.2	0.022371399176954732	0.005097736625514404	0.016494341563786007
2	56.24	0.01959619341563786	0.004094650205761317	0.014375
2	56.28	0.020455246913580246	0.004791666666666666	0.014791666666666667
2	56.32	0.017782921810699587	0.0037988683127572016	0.013140432098765432
2	56.36	0.019074074074074073	0.004143518518518519	0.01420267489711934
2	56.4	0.015090020576131687	0.0028575102880658435	0.011805555555555555
2	56.44	0.01577417695473251	0.003145576131687243	0.012147633744855967
2	56.480000000000004	0.014071502057613169	0.003042695473251029	0.010725308641975309
2	56.52	0.013824588477366255	0.003168724279835391	0.009879115226337448
2	56.56	0.008284465020576132	0.0025308641975308644	0.005396090534979424
2	56.6	0.009531893004115227	0.0024305555555555556	0.006669238683127572
2	56.64	0.020949074074074075	0.003801440329218107	0.012451131687242798
2	56.68	0.004565329218106996	0.0005941358024691358	0.0034747942386831277
2	56.72	0.007242798353909465	0.0021604938271604936	0.004086934156378601
2	56.76	0.005997942386831275	0.0027340534979423867	0.0021579218106995883
2	56.800000000000004	0.0066975308641975305	0.0034516460905349793	0.0020987654320987655
2	56.84	0.003981481481481482	0.0029218106995884774	0.0004398148148148148
2	56.88	0.0048816872427983535	0.0023868312757201644	0.0009027777777777777
2	56.92	0.002844650205761317	0.001368312757201646	0.00024434156378600825
2	56.96	0.00565843621399177	0.0023713991769547327	0.0012191358024691357
2	57.0	0.0042309670781893	0.0012165637860082304	0.0012139917695473252
2	57.04	0.00599022633744856	0.0021579218106995883	0.0020036008230452677
2	57.08	0.004902263374485597	0.0021887860082304526	0.0011291152263374485
2	57.120000000000005	0.02663065843621399	0.006880144032921811	0.011617798353909465
2	57.160000000000004	0.008675411522633745	0.0043621399176954736	0.0013811728395061729
2	57.2	0.012073045267489712	0.005622427983539095	0.003140432098765432
2	57.24	0.011527777777777777	0.005174897119341564	0.0031352880658436213
2	57.28	0.010036008230452675	0.005565843621399177	0.0021604938271604936
2	57.32	0.008791152263374485	0.005177469135802469	0.002736625514403292
2	57.36	0.008328189300411522	0.005421810699588477	0.00220679012345679
2	57.4	0.009287551440329217	0.005985082304526749	0.003042695473251029
2	57.44	0.0084619341563786	0.006170267489711934	0.0018672839506172839
2	57.480000000000004	0.011545781893004115	0.007623456790123457	0.003006687242798354
2	57.52	0.010522119341563786	0.007577160493827161	0.0024537037037037036
2	57.56	0.01227880658436214	0.008150720164609054	0.0028060699588477365
2	57.6	0.027878086419753086	0.011684670781893005	0.010136316872427983
2	57.64	0.01744341563786008	0.01198045267489712	0.003299897119341564
2	57.68	0.01984053497942387	0.013662551440329218	0.0035982510288065845
2	57.72	0.025354938271604937	0.015738168724279834	0.00529320987654321
2	57.76	0.026003086419753088	0.014722222222222222	0.006242283950617284
2	57.800000000000004	0.02555298353909465	0.01296553497942387	0.007242798353909465
2	57.84	0.02435442386831276	0.010799897119341564	0.007430555555555556
2	57.88	0.02171553497942387	0.008670267489711935	0.00717335390946502
2	57.92	0.022893518518518518	0.008112139917695473	0.008685699588477366
2	57.96	0.018425925925925925	0.0064789094650205764	0.006039094650205762
2	58.0	0.01873713991769547	0.006622942386831276	0.006080246913580247
2	58.04	0.015781893004115227	0.006072530864197531	0.004320987654320987
2	58.08	0.03217078189300412	0.008888888888888889	0.013117283950617283
2	58.120000000000005	0.014498456790123456	0.005784465020576132	0.003631687242798354
2	58.160000000000004	0.015460390946502058	0.005900205761316873	0.004261831275720164
2	58.2	0.014151234567901235	0.005316358024691358	0.00411522633744856
2	58.24	0.014408436213991769	0.005012860082304527	0.004621913580246914
2	58.28	0.012752057613168725	0.004308127572016461	0.00408179012345679
2	58.32	0.01296553497942387	0.0045704732510288065	0.004176954732510288
2	58.36	0.011898148148148149	0.0035313786008230453	0.004488168724279836
2	58.4	0.010018004115226338	0.0030478395061728394	0.0037628600823045267
2	58.44	0.01029835390946502	0.002510288065843621	0.00492798353909465
2	58.480000000000004	0.007561728395061728	0.002199074074074074	0.0027623456790123457
2	58.52	0.007029320987654321	0.0018184156378600823	0.0032407407407407406
2	58.56	0.01957818930041152	0.004254115226337449	0.009462448559670782
2	58.6	0.004290123456790124	0.0017258230452674897	0.00147119341563786
2	58.64	0.010761316872427984	0.003652263374485597	0.0025308641975308644
2	58.68	0.006159979423868313	0.0016640946502057613	0.00238940329218107
2	58.72	0.005748456790123457	0.001970164609053498	0.00198559670781893
2	58.76	0.005195473251028806	0.0012782921810699588	0.0020344650205761316
2	58.800000000000004	0.005817901234567901	0.0015020576131687243	0.0028343621399176955
2	58.84	0.009084362139917696	0.003073559670781893	0.004228395061728395
2	58.88	0.01183641975308642	0.005715020576131687	0.0040174897119341565
2	58.92	0.029827674897119343	0.009958847736625514	0.009691358024691357
2	58.96	0.034362139917695475	0.010882201646090535	0.00868312757201646
2	59.0	0.04734310699588477	0.01657150205761317	0.011844135802469135
2	59.04	0.05955246913580247	0.017039609053497943	0.018328189300411524
2	59.08	0.04413065843621399	0.012785493827160493	0.01138888888888889
2	59.120000000000005	0.04202674897119341	0.012114197530864198	0.011286008230452674
2	59.160000000000004	0.03055812757201646	0.008441358024691358	0.007780349794238683
2	59.2	0.03407664609053498	0.009243827160493828	0.01029835390946502
2	59.24	0.022862654320987653	0.006507201646090535	0.006563786008230453
2	59.28	0.021838991769547324	0.006131687242798354	0.00639917695473251
2	59.32	0.016522633744855967	0.004655349794238683	0.004799382716049383
2	59.36	0.01604423868312757	0.0040637860082304526	0.004722222222222222
2	59.4	0.013922325102880658	0.003603395061728395	0.0035956790123456792
2	59.44	0.013482510288065843	0.0030246913580246914	0.004233539094650206
2	59.480000000000004	0.016869855967078188	0.0028343621399176955	0.00835133744855967
2	59.52	0.041944444444444444	0.00625	0.022734053497942386
2	59.56	0.03287551440329218	0.0023199588477366257	0.025241769547325103
2	59.6	0.035625	0.002602880658436214	0.028953189300411523
2	59.64	0.038636831275720165	0.0027623456790123457	0.03117798353909465
2	59.68	0.03622427983539095	0.002435699588477366	0.03008230452674897
2	59.72	0.03937242798353909	0.003698559670781893	0.03126028806584362
2	59.76	0.039776234567901234	0.004277263374485597	0.031568930041152264
2	59.800000000000004	0.045079732510288066	0.006252572016460905	0.034436728395061726
2	59.84	0.04581018518518518	0.006805555555555555	0.03488683127572016
2	59.88	0.04763117283950617	0.007700617283950617	0.03578960905349794
2	59.92	0.047260802469135804	0.00790380658436214	0.03580761316872428
2	59.96	0.044097222222222225	0.006268004115226338	0.03472736625514403
2	60.0	0.057921810699588475	0.009516460905349794	0.04049639917695473
2	60.04	0.04189557613168724	0.005411522633744856	0.03494341563786008
2	60.08	0.0455298353909465	0.0062371399176954735	0.03659207818930041
2	60.120000000000005	0.0461059670781893	0.007106481481481482	0.036049382716049384
2	60.160000000000004	0.05021862139917695	0.009140946502057613	0.03721965020576132
2	60.2	0.048665123456790124	0.008960905349794239	0.03596707818930041
2	60.24	0.051262860082304525	0.010457818930041152	0.036610082304526746
2	60.28	0.05140946502057613	0.010964506172839505	0.03546296296296296
2	60.32	0.054205246913580245	0.012085905349794238	0.03566615226337449
2	60.36	0.05126543209876543	0.011419753086419753	0.03306327160493827
2	60.4	0.049218106995884775	0.010661008230452676	0.03122170781893004
2	60.44	0.0465354938271605	0.009848251028806584	0.029362139917695474
2	60.480000000000004	0.056563786008230456	0.011141975308641975	0.03308384773662552
2	60.52	0.044462448559670784	0.008469650205761316	0.0279809670781893
2	60.56	0.04035236625514403	0.007672325102880659	0.0254320987654321
2	60.6	0.03935699588477366	0.008076131687242798	0.025102880658436213
2	60.64	0.03595679012345679	0.00791409465020576	0.0220679012345679
2	60.68	0.0359619341563786	0.00912037037037037	0.02067644032921811
2	60.72	0.032546296296296295	0.00838477366255144	0.018359053497942385
2	60.76	0.03043724279835391	0.008557098765432099	0.015360082304526748
2	60.800000000000004	0.02585648148148148	0.008022119341563785	0.010583847736625514
2	60.84	0.020797325102880657	0.007425411522633745	0.006743827160493827
2	60.88	0.02405864197530864	0.007289094650205761	0.010396090534979424
2	60.92	0.02280349794238683	0.005864197530864198	0.011748971193415638
2	60.96	0.04418724279835391	0.00893261316872428	0.02507716049382716
2	61.0	0.02707304526748971	0.007626028806584362	0.015362654320987655
2	61.04	0.0365869341563786	0.011180555555555555	0.020617283950617283
2	61.08	0.03462191358024691	0.011491769547325103	0.018863168724279837
2	61.120000000000005	0.04138631687242798	0.0138940329218107	0.022371399176954732
2	61.160000000000004	0.039835390946502056	0.013636831275720164	0.021304012345679014
2	61.2	0.04266203703703704	0.01459619341563786	0.022309670781893005
2	61.24	0.040938786008230456	0.014148662551440329	0.020128600823045267
2	61.28	0.0397145061728395	0.014724794238683128	0.018266460905349793
2	61.32	0.040393518518518516	0.013657407407407408	0.019848251028806583
2	61.36	0.037690329218107	0.013459362139917696	0.01814814814814815
2	61.4	0.036610082304526746	0.01279320987654321	0.01814043209876543
2	61.44	0.05711162551440329	0.01720164609053498	0.027646604938271604
2	61.480000000000004	0.03697788065843621	0.014230967078189301	0.018040123456790125
2	61.52	0.036252572016460906	0.013395061728395061	0.018485082304526747
2	61.56	0.04125514403292181	0.013130144032921811	0.021517489711934155
2	61.6	0.04874742798353909	0.01438014403292181	0.023770576131687243
2	61.64	0.05810185185185185	0.014233539094650206	0.028117283950617283
2	61.68	0.057839506172839505	0.014356995884773663	0.0284130658436214
2	61.72	0.05734053497942387	0.011772119341563785	0.030815329218106997
2	61.76	0.0498559670781893	0.009228395061728395	0.02819187242798354
2	61.800000000000004	0.05437242798353909	0.010519547325102881	0.03251800411522634
2	61.84	0.0449048353909465	0.0072608024691358025	0.02893775720164609
2	61.88	0.04588220164609053	0.00949074074074074	0.030262345679012346
2	61.92	0.0586059670781893	0.013320473251028806	0.03397633744855967
2	61.96	0.044660493827160495	0.012042181069958849	0.02793724279835391
2	62.0	0.0391820987654321	0.012924382716049383	0.022049897119341563
2	62.04	0.030815329218106997	0.013186728395061728	0.014205246913580247
2	62.08	0.03189814814814815	0.01624485596707819	0.013245884773662552
2	62.120000000000005	0.03488168724279835	0.016666666666666666	0.015167181069958848
2	62.160000000000004	0.04064557613168724	0.019282407407407408	0.018333333333333333
2	62.2	0.04645061728395062	0.018840020576131686	0.025267489711934158
2	62.24	0.04948559670781893	0.020192901234567903	0.02680812757201646
2	62.28	0.049915123456790125	0.018765432098765432	0.029161522633744857
2	62.32	0.05203960905349794	0.017993827160493827	0.031280864197530865
2	62.36	0.05208590534979424	0.01576388888888889	0.033243312757201646
2	62.4	0.07251800411522634	0.019254115226337448	0.04146604938271605
2	62.440000000000005	0.05340792181069959	0.013137860082304527	0.03536265432098765
2	62.480000000000004	0.0519701646090535	0.012088477366255145	0.03529578189300411
2	62.52	0.052592592592592594	0.011489197530864198	0.03595679012345679
2	62.56	0.04938271604938271	0.010414094650205761	0.03463991769547325
2	62.6	0.05037294238683127	0.00952417695473251	0.03618312757201646
2	62.64	0.047669753086419756	0.008104423868312758	0.035190329218107
2	62.68	0.046147119341563785	0.0070756172839506176	0.03454475308641975
2	62.72	0.04104681069958848	0.005023148148148148	0.03200360082304527
2	62.76	0.042265946502057616	0.00532664609053498	0.03199074074074074
2	62.800000000000004	0.037723765432098766	0.0035699588477366255	0.029765946502057612
2	62.84	0.03558641975308642	0.0034310699588477366	0.028569958847736627
2	62.88	0.04389917695473251	0.0055709876543209875	0.03073559670781893
2	62.92	0.030516975308641975	0.002983539094650206	0.024747942386831277
2	62.96	0.026820987654320987	0.003096707818930041	0.02165895061728395
2	63.0	0.02484567901234568	0.0025180041152263375	0.02038837448559671
2	63.04	0.025164609053497943	0.0023276748971193416	0.020833333333333332
2	63.08	0.02386574074074074	0.0027237654320987656	0.018731995884773662
2	63.120000000000005	0.029393004115226336	0.0037911522633744857	0.019984567901234568
2	63.160000000000004	0.026432613168724278	0.004097222222222223	0.01607767489711934
2	63.2	0.025033436213991768	0.0030324074074074073	0.016684670781893004
2	63.24	0.0197119341563786	0.0033050411522633745	0.0111059670781893
2	63.28	0.014542181069958847	0.0016383744855967078	0.00912037037037037
2	63.32	0.016093106995884773	0.002381687242798354	0.00966820987654321
2	63.36	0.03417952674897119	0.005540123456790123	0.01766203703703704
2	63.4	0.015401234567901234	0.0019804526748971193	0.008989197530864197
2	63.440000000000005	0.016095679012345678	0.0012962962962962963	0.010334362139917695
2	63.480000000000004	0.014092078189300411	0.0012602880658436214	0.00952417695473251
2	63.52	0.013603395061728396	0.0007175925925925926	0.01033179012345679
2	63.56	0.011970164609053499	0.0003189300411522634	0.010570987654320988
2	63.6	0.00661522633744856	1.54320987654321e-05	0.006026234567901235
2	63.64	0.009843106995884773	0.0004140946502057613	0.008613683127572016
2	63.68	0.005272633744855967	4.6296296296296294e-05	0.004588477366255144
2	63.72	0.008029835390946502	0.0002700617283950617	0.006988168724279835
2	63.76	0.009655349794238682	2.5720164609053497e-05	0.00889917695473251
2	63.800000000000004	0.01580761316872428	5.915637860082304e-05	0.014827674897119341
2	63.84	0.030871913580246914	0.0028986625514403294	0.021417181069958848
2	63.88	0.017821502057613167	0.00029835390946502055	0.016201131687242798
2	63.92	0.016064814814814816	0.00038580246913580245	0.014531893004115226
2	63.96	0.01779835390946502	0.00045267489711934157	0.015843621399176954
2	64.0	0.017497427983539093	0.000522119341563786	0.015388374485596708
2	64.04	0.015645576131687242	0.0005015432098765432	0.013353909465020576
2	64.08	0.015987654320987654	0.0008204732510288066	0.013091563786008231
2	64.12	0.01059670781893004	0.0008950617283950618	0.006720679012345679
2	64.16	0.014771090534979424	0.0007973251028806584	0.010756172839506173
2	64.2	0.013760288065843621	0.001051954732510288	0.008611111111111111
2	64.24	0.014920267489711933	0.0009722222222222222	0.009627057613168724
2	64.28	0.014742798353909466	0.0014377572016460905	0.008485082304526749
2	64.32000000000001	0.03376543209876543	0.0052597736625514405	0.018299897119341563
2	64.36	0.017651748971193416	0.003271604938271605	0.00922582304526749
2	64.4	0.027548868312757203	0.006599794238683128	0.015246913580246914
2	64.44	0.02337448559670782	0.007142489711934157	0.0101440329218107
2	64.48	0.026805555555555555	0.008904320987654321	0.012121913580246913
2	64.52	0.025339506172839508	0.010228909465020575	0.009290123456790124
2	64.56	0.024660493827160495	0.010681584362139918	0.009025205761316872
2	64.6	0.026689814814814816	0.012325102880658436	0.009711934156378601
2	64.64	0.026810699588477368	0.012703189300411522	0.010342078189300411
2	64.68	0.03215534979423868	0.014647633744855967	0.013695987654320988
2	64.72	0.031967592592592596	0.01433127572016461	0.014848251028806584
2	64.76	0.030985082304526748	0.014825102880658437	0.013328189300411523
2	64.8	0.043415637860082304	0.015306069958847736	0.02077932098765432
2	64.84	0.028328189300411522	0.013281893004115227	0.011710390946502058
2	64.88	0.030285493827160493	0.012083333333333333	0.014565329218106996
2	64.92	0.03306327160493827	0.012085905349794238	0.016705246913580246
2	64.96000000000001	0.0338966049382716	0.010560699588477366	0.019398148148148147
2	65.0	0.034223251028806585	0.01124485596707819	0.01831275720164609
2	65.04	0.03138374485596708	0.009925411522633746	0.017368827160493826
2	65.08	0.027993827160493825	0.010123456790123457	0.013852880658436213
2	65.12	0.03286008230452675	0.009843106995884773	0.01625514403292181
2	65.16	0.030915637860082303	0.010030864197530864	0.014282407407407407
2	65.2	0.021602366255144032	0.008145576131687243	0.009218106995884774
2	65.24	0.016224279835390945	0.006643518518518518	0.005843621399176955
2	65.28	0.033886316872427984	0.008693415637860082	0.01617283950617284
2	65.32000000000001	0.015486111111111112	0.005743312757201646	0.005715020576131687
2	65.36	0.020020576131687243	0.006095679012345679	0.010722736625514403
2	65.4	0.014495884773662551	0.005136316872427983	0.006563786008230453
2	65.44	0.011833847736625514	0.004452160493827161	0.005727880658436214
2	65.48	0.008922325102880659	0.004701646090534979	0.002888374485596708
2	65.52	0.01250514403292181	0.007186213991769547	0.004529320987654321
2	65.56	0.013392489711934156	0.00852880658436214	0.003999485596707819
2	65.6	0.013935185185185186	0.009228395061728395	0.00408179012345679
2	65.64	0.01695216049382716	0.010835905349794239	0.005146604938271605
2	65.68	0.016617798353909464	0.01110082304526749	0.004552469135802469
2	65.72	0.024243827160493826	0.013768004115226338	0.008392489711934157
2	65.76	0.03972736625514403	0.01638888888888889	0.015992798353909467
2	65.8	0.024300411522633746	0.013680555555555555	0.007492283950617284
2	65.84	0.02560185185185185	0.011612654320987655	0.011208847736625515
2	65.88	0.02381687242798354	0.009912551440329218	0.010645576131687243
2	65.92	0.018991769547325104	0.006561213991769547	0.00945216049382716
2	65.96000000000001	0.018791152263374484	0.0070653292181069955	0.0083179012345679
2	66.0	0.015396090534979423	0.005848765432098765	0.006278292181069959
2	66.04	0.016021090534979424	0.006959876543209877	0.005776748971193416
2	66.08	0.014061213991769548	0.006358024691358025	0.005090020576131687
2	66.12	0.012276234567901235	0.00587962962962963	0.004266975308641975
2	66.16	0.012628600823045268	0.005185185185185185	0.005172325102880658
2	66.2	0.009454732510288066	0.003667695473251029	0.004025205761316873
2	66.24	0.028572530864197532	0.006885288065843621	0.014490740740740742
2	66.28	0.005699588477366255	0.0020344650205761316	0.002196502057613169
2	66.32000000000001	0.009099794238683128	0.002433127572016461	0.005239197530864197
2	66.36	0.006355452674897119	0.00113940329218107	0.004012345679012346
2	66.4	0.008063271604938272	0.0008024691358024691	0.006003086419753087
2	66.44	0.004007201646090535	0.0004603909465020576	0.0027211934156378603
2	66.48	0.00602880658436214	0.0008770576131687243	0.004470164609053498
2	66.52	0.003140432098765432	0.0006712962962962962	0.0021527777777777778
2	66.56	0.004151234567901235	0.0008873456790123457	0.0029012345679012346
2	66.6	0.005421810699588477	0.0004218106995884774	0.004619341563786008
2	66.64	0.0017849794238683128	0.0002932098765432099	0.0010931069958847737
2	66.68	0.004647633744855967	0.00040123456790123454	0.00356738683127572
2	66.72	0.01810699588477366	0.0033693415637860084	0.009609053497942386
2	66.76	0.0027983539094650206	0.0005066872427983539	0.0015792181069958849
2	66.8	0.003248456790123457	0.0004861111111111111	0.0019367283950617283
2	66.84	0.008063271604938272	0.001440329218106996	0.005758744855967078
2	66.88	0.003310185185185185	0.0006172839506172839	0.0018544238683127572
2	66.92	0.008150720164609054	0.0015637860082304527	0.005205761316872428
2	66.96000000000001	0.00522119341563786	0.0005555555555555556	0.003919753086419753
2	67.0	0.008909465020576131	0.0014326131687242799	0.0065252057613168725
2	67.04	0.010048868312757201	0.000573559670781893	0.00893261316872428
2	67.08	0.017957818930041152	0.0008076131687242799	0.01618312757201646
2	67.12	0.019853395061728396	0.00031378600823045265	0.018629115226337447
2	67.16	0.019143518518518518	0.00025977366255144034	0.01832561728395062
2	67.2	0.036610082304526746	0.0036856995884773664	0.026368312757201647
2	67.24	0.017752057613168726	0.0002623456790123457	0.01696502057613169
2	67.28	0.02281121399176955	0.0002546296296296296	0.021545781893004115
2	67.32000000000001	0.019549897119341565	0.0005066872427983539	0.01863425925925926
2	67.36	0.022127057613168723	0.0004603909465020576	0.02039866255144033
2	67.4	0.01734053497942387	0.00026748971193415636	0.01681327160493827
2	67.44	0.018194444444444444	0.00047582304526748974	0.016478909465020578
2	67.48	0.011031378600823045	7.716049382716049e-05	0.010568415637860082
2	67.52	0.013094135802469136	0.001051954732510288	0.010931069958847737
2	67.56	0.009169238683127572	0.0003189300411522634	0.00852880658436214
2	67.6	0.011121399176954733	0.0007227366255144033	0.009338991769547325
2	67.64	0.010946502057613168	0.0007767489711934157	0.009066358024691358
2	67.68	0.030097736625514404	0.004169238683127572	0.018886316872427984
2	67.72	0.009495884773662552	0.0007073045267489712	0.007132201646090535
2	67.76	0.008801440329218107	0.0012474279835390947	0.005967078189300412
2	67.8	0.013261316872427983	0.0011342592592592593	0.010537551440329218
2	67.84	0.013284465020576132	0.0014429012345679012	0.010131172839506174
2	67.88	0.01566872427983539	0.0011419753086419754	0.013070987654320987
2	67.92	0.01393775720164609	0.0009387860082304527	0.011514917695473251
2	67.96000000000001	0.01852880658436214	0.0005066872427983539	0.016496913580246915
2	68.0	0.022065329218106996	0.0003420781893004115	0.020352366255144035
2	68.04	0.025949074074074076	0.0009182098765432099	0.023415637860082304
2	68.08	0.024611625514403292	0.000367798353909465	0.022680041152263374
2	68.12	0.0234130658436214	0.0006198559670781893	0.021445473251028805
2	68.16	0.03424897119341564	0.003706275720164609	0.025105452674897118
2	68.2	0.01800154320987654	0.0005246913580246914	0.016442901234567903
2	68.24	0.02174639917695473	0.0010416666666666667	0.01904835390946502
2	68.28	0.02556841563786008	0.0013837448559670782	0.02241769547325103
2	68.32000000000001	0.03002314814814815	0.0023636831275720164	0.024925411522633743
2	68.36	0.029454732510288066	0.002595164609053498	0.02405864197530864
2	68.4	0.0330761316872428	0.004092078189300411	0.025704732510288066
2	68.44	0.031967592592592596	0.004747942386831276	0.024421296296296295
2	68.48	0.03707304526748971	0.006342592592592592	0.02777520576131687
2	68.52	0.0379320987654321	0.007337962962962963	0.027412551440329218
2	68.56	0.03925154320987655	0.008914609053497943	0.026327160493827162
2	68.60000000000001	0.038225308641975306	0.00919753086419753	0.024722222222222222
2	68.64	0.05055812757201646	0.012121913580246913	0.028968621399176955
2	68.68	0.03284979423868313	0.008901748971193415	0.019328703703703702
2	68.72	0.030676440329218107	0.008713991769547326	0.01800925925925926
2	68.76	0.030056584362139916	0.008474794238683128	0.01822530864197531
2	68.8	0.028675411522633743	0.00815843621399177	0.01786522633744856
2	68.84	0.02843878600823045	0.008369341563786008	0.017674897119341563
2	68.88	0.02379372427983539	0.007093621399176955	0.014747942386831275
2	68.92	0.020097736625514402	0.007268518518518519	0.010843621399176955
2	68.96000000000001	0.013261316872427983	0.00492798353909465	0.007245370370370371
2	69.0	0.01180298353909465	0.004416152263374486	0.0060416666666666665
2	69.04	0.013945473251028807	0.003485082304526749	0.00960133744855967
2	69.08	0.013022119341563786	0.005748456790123457	0.00595679012345679
2	69.12	0.024750514403292182	0.00798611111111111	0.012669753086419754
2	69.16	0.013184156378600823	0.006597222222222222	0.005802469135802469
2	69.2	0.014886831275720165	0.006671810699588478	0.007335390946502058
2	69.24	0.012839506172839505	0.006887860082304527	0.004956275720164609
2	69.28	0.015982510288065844	0.007422839506172839	0.0068364197530864194
2	69.32000000000001	0.014434156378600823	0.007996399176954733	0.004951131687242798
2	69.36	0.01982767489711934	0.008804012345679013	0.00897119341563786
2	69.4	0.01983539094650206	0.008731995884773663	0.00958590534979424
2	69.44	0.025267489711934158	0.009578189300411523	0.013225308641975308
2	69.48	0.02505658436213992	0.0079809670781893	0.015262345679012346
2	69.52	0.029801954732510287	0.008870884773662551	0.018814300411522634
2	69.56	0.023371913580246914	0.007536008230452675	0.014753086419753087
2	69.60000000000001	0.03867283950617284	0.01018261316872428	0.022116769547325103
2	69.64	0.019503600823045267	0.006224279835390947	0.012762345679012346
2	69.68	0.020488683127572016	0.00580761316872428	0.013590534979423868
2	69.72	0.017186213991769547	0.004724794238683128	0.01175925925925926
2	69.76	0.0167309670781893	0.005223765432098766	0.010529835390946502
2	69.8	0.018215020576131686	0.0068698559670781895	0.010401234567901235
2	69.84	0.01959619341563786	0.007253086419753086	0.011147119341563786
2	69.88	0.024555041152263375	0.007152777777777778	0.015915637860082304
2	69.92	0.023582818930041154	0.007456275720164609	0.014634773662551441
2	69.96000000000001	0.026926440329218107	0.00827417695473251	0.017314814814814814
2	70.0	0.025146604938271606	0.007893518518518518	0.0158667695473251
2	70.04	0.027438271604938273	0.008616255144032922	0.017854938271604937
2	70.08	0.04050154320987654	0.012618312757201646	0.022453703703703705
2	70.12	0.030748456790123457	0.012703189300411522	0.01650977366255144
2	70.16	0.02607253086419753	0.012379115226337448	0.011522633744855968
2	70.2	0.034310699588477364	0.014056069958847736	0.01615740740740741
2	70.24	0.0324511316872428	0.01470679012345679	0.01246656378600823
2	70.28	0.029953703703703705	0.013891460905349795	0.009151234567901234
2	70.32000000000001	0.02732253086419753	0.012541152263374485	0.007528292181069959
2	70.36	0.021304012345679014	0.00933641975308642	0.00518261316872428
2	70.4	0.023443930041152264	0.008693415637860082	0.007854938271604939
2	70.44	0.02059670781893004	0.006617798353909465	0.007412551440329218
2	70.48	0.02356738683127572	0.00698559670781893	0.010025720164609054
2	70.52	0.01954732510288066	0.005982510288065844	0.007412551440329218
2	70.56	0.036967592592592594	0.009866255144032922	0.016003086419753086
2	70.60000000000001	0.019076646090534978	0.006311728395061728	0.006597222222222222
2	70.64	0.018482510288065843	0.006612654320987654	0.005853909465020576
2	70.68	0.01677469135802469	0.005432098765432099	0.005167181069958848
2	70.72	0.01903292181069959	0.005493827160493827	0.007510288065843622
2	70.76	0.015892489711934157	0.004948559670781893	0.005421810699588477
2	70.8	0.01690843621399177	0.004588477366255144	0.007188786008230453
2	70.84	0.01541409465020576	0.003410493827160494	0.007222222222222222
2	70.88	0.011561213991769547	0.0026877572016460907	0.0047067901234567906
2	70.92	0.0125	0.0021810699588477368	0.006900720164609054
2	70.96000000000001	0.006231995884773663	0.0010468106995884774	0.0027469135802469136
2	71.0	0.005733024691358024	0.00040123456790123454	0.0034979423868312758
2	71.04	0.019161522633744855	0.002867798353909465	0.010666152263374485
2	71.08	0.0036728395061728395	0.0003497942386831276	0.0022916666666666667
2	71.12	0.0040637860082304526	0.0003523662551440329	0.003148148148148148
2	71.16	0.006208847736625514	0.0006738683127572016	0.00477880658436214
2	71.2	0.0032690329218106997	0.00017746913580246913	0.0023765432098765433
2	71.24	0.0039943415637860085	0.00041923868312757203	0.002777777777777778
2	71.28	0.002880658436213992	0.0003497942386831276	0.0015946502057613168
2	71.32000000000001	0.0027314814814814814	0.0002109053497942387	0.001514917695473251
2	71.36	0.001875	0.00019290123456790122	0.0008281893004115226
2	71.4	0.0018184156378600823	0.00018518518518518518	0.0008384773662551441
2	71.44	0.0019367283950617283	0.0002932098765432099	0.0009130658436213992
2	71.48	0.00125	0.00025977366255144034	0.0004603909465020576
2	71.52	0.018150720164609054	0.0033693415637860084	0.009156378600823046
2	71.56	0.0008590534979423868	0.00011059670781893004	0.00045781893004115225
2	71.60000000000001	0.0021013374485596707	7.716049382716049e-05	0.0017001028806584361
2	71.64	0.0020190329218106994	8.74485596707819e-05	0.0014068930041152264
2	71.68	0.00570216049382716	8.23045267489712e-05	0.005318930041152263
2	71.72	0.0049151234567901235	5.6584362139917696e-05	0.004735082304526749
2	71.76	0.007193930041152263	0.00010545267489711934	0.006795267489711934
2	71.8	0.010002572016460905	0.0001594650205761317	0.009187242798353909
2	71.84	0.013492798353909465	0.00011059670781893004	0.013001543209876544
2	71.88	0.01903292181069959	2.3148148148148147e-05	0.01820216049382716
2	71.92	0.021242283950617284	1.54320987654321e-05	0.020781893004115225
2	71.96000000000001	0.024074074074074074	0.00025977366255144034	0.022703189300411524
2	72.0	0.03147119341563786	0.0021733539094650205	0.024218106995884774
2	72.04	0.02053755144032922	0.00030606995884773663	0.01878858024691358
2	72.08	0.018950617283950616	0.00011059670781893004	0.01726851851851852
2	72.12	0.02001028806584362	0.00026748971193415636	0.01782664609053498
2	72.16	0.017227366255144032	0.00019804526748971193	0.015216049382716049
2	72.2	0.016962448559670783	0.0005452674897119342	0.01445216049382716
2	72.24	0.01586162551440329	0.00045267489711934157	0.012867798353909466
2	72.28	0.015455246913580247	0.0008436213991769547	0.011684670781893005
2	72.32000000000001	0.014387860082304527	0.0011136831275720164	0.009688786008230452
2	72.36	0.011862139917695472	0.0011342592592592593	0.0076286008230452675
2	72.4	0.012484567901234568	0.001412037037037037	0.007451131687242798
2	72.44	0.010025720164609054	0.0013734567901234568	0.004976851851851852
2	72.48	0.028521090534979424	0.00463477366255144	0.014940843621399177
2	72.52	0.009143518518518518	0.0015020576131687243	0.003719135802469136
2	72.56	0.013238168724279836	0.002309670781893004	0.00713477366255144
2	72.60000000000001	0.010910493827160493	0.0021013374485596707	0.0051234567901234564
2	72.64	0.012790637860082305	0.003233024691358025	0.005496399176954733
2	72.68	0.01150977366255144	0.003220164609053498	0.0045241769547325105
2	72.72	0.01371656378600823	0.004233539094650206	0.005442386831275721
2	72.76	0.010414094650205761	0.004107510288065844	0.003690843621399177
2	72.8	0.01827417695473251	0.00625	0.007680041152263374
2	72.84	0.01467335390946502	0.005210905349794239	0.005542695473251029
2	72.88	0.012911522633744855	0.005365226337448559	0.0036136831275720167
2	72.92	0.016268004115226338	0.0054089506172839506	0.006448045267489712
2	72.96000000000001	0.02627314814814815	0.006682098765432099	0.01131687242798354
2	73.0	0.011347736625514403	0.003513374485596708	0.003986625514403292
2	73.04	0.00919753086419753	0.002844650205761317	0.002970679012345679
2	73.08	0.009675925925925926	0.002227366255144033	0.003981481481481482
2	73.12	0.00753858024691358	0.0014171810699588477	0.0028215020576131686
2	73.16	0.007700617283950617	0.0013837448559670782	0.00323559670781893
2	73.2	0.005537551440329218	0.00045781893004115225	0.0022145061728395064
2	73.24	0.007451131687242798	0.0009876543209876543	0.004089506172839506
2	73.28	0.00991769547325103	0.00020576131687242798	0.007677469135802469
2	73.32000000000001	0.018701131687242797	0.0008359053497942387	0.016141975308641976
2	73.36	0.017968106995884775	0.00044238683127572015	0.015859053497942387
2	73.4	0.01873971193415638	0.0007510288065843622	0.016514917695473252
2	73.44	0.03320473251028806	0.0035699588477366255	0.022463991769547324
2	73.48	0.014958847736625515	0.000529835390946502	0.013081275720164608
2	73.52	0.014066358024691358	0.0006918724279835391	0.011620370370370371
2	73.56	0.0102880658436214	0.0005349794238683127	0.00797582304526749
2	73.60000000000001	0.009130658436213992	0.0005426954732510288	0.006702674897119342
2	73.64	0.007394547325102881	0.00038580246913580245	0.005136316872427983
2	73.68	0.008081275720164609	0.0005941358024691358	0.005342078189300411
2	73.72	0.005637860082304527	0.0003780864197530864	0.0032818930041152265
2	73.76	0.004776234567901235	0.0003986625514403292	0.0020704732510288064
2	73.8	0.00352880658436214	0.0004166666666666667	0.0008230452674897119
2	73.84	0.00444701646090535	0.0003497942386831276	0.0017489711934156379
2	73.88	0.003963477366255144	0.00031378600823045265	0.0012474279835390947
2	73.92	0.02265946502057613	0.0038477366255144033	0.010529835390946502
2	73.96000000000001	0.004771090534979424	0.00036265432098765433	0.0018672839506172839
2	74.0	0.004537037037037037	0.000264917695473251	0.0021579218106995883
2	74.04	0.007703189300411523	0.0005684156378600823	0.0045190329218107
2	74.08	0.006268004115226338	0.00020833333333333335	0.0037397119341563787
2	74.12	0.008613683127572016	0.00033179012345679014	0.006057098765432099
2	74.16	0.0073405349794238685	0.00015432098765432098	0.0052829218106995885
2	74.2	0.011051954732510288	0.00029063786008230453	0.008395061728395062
2	74.24	0.011489197530864198	6.430041152263375e-05	0.009809670781893005
2	74.28	0.015390946502057613	0.00034722222222222224	0.013294753086419753
2	74.32000000000001	0.01632201646090535	0.00011316872427983539	0.014848251028806584
2	74.36	0.01611625514403292	0.00026748971193415636	0.014657921810699588
2	74.4	0.02945730452674897	0.0026697530864197533	0.021144547325102882
2	74.44	0.01772119341563786	0.00021862139917695473	0.016252572016460905
2	74.48	0.020100308641975307	0.00013374485596707818	0.018374485596707818
2	74.52	0.020267489711934157	0.0001388888888888889	0.01897119341563786
2	74.56	0.021630658436213993	0.00019032921810699588	0.02004372427983539
2	74.60000000000001	0.019549897119341565	7.716049382716049e-05	0.01845679012345679
2	74.64	0.020933641975308642	0.00011831275720164609	0.01941358024691358
2	74.68	0.017319958847736624	9.002057613168725e-05	0.016095679012345678
2	74.72	0.019030349794238684	0.00011059670781893004	0.017116769547325102
2	74.76	0.014645061728395062	8.487654320987654e-05	0.013737139917695474
2	74.8	0.0174048353909465	0.00011059670781893004	0.016126543209876543
2	74.84	0.016280864197530866	4.372427983539095e-05	0.015190329218106997
2	74.88	0.03141203703703704	0.0027546296296296294	0.022631172839506174
2	74.92	0.014796810699588478	0.0001646090534979424	0.01350051440329218
2	74.96000000000001	0.012978395061728395	7.716049382716049e-05	0.012204218106995885
2	75.0	0.013654835390946501	0.00016975308641975308	0.0120679012345679
2	75.04	0.009578189300411523	5.915637860082304e-05	0.008855452674897119
2	75.08	0.010925925925925926	7.973251028806585e-05	0.010326646090534979
2	75.12	0.008811728395061728	5.1440329218106995e-05	0.008492798353909465
2	75.16	0.011015946502057613	0.00016718106995884774	0.01000514403292181
2	75.2	0.007219650205761317	0.00010545267489711934	0.005913065843621399
2	75.24	0.009771090534979423	0.0001800411522633745	0.0076748971193415635
2	75.28	0.005694444444444445	7.973251028806585e-05	0.0038477366255144033
2	75.32000000000001	0.00856738683127572	0.0002880658436213992	0.0058127572016460904
2	75.36	0.02042695473251029	0.002191358024691358	0.01247170781893004
2	75.4	0.012412551440329218	0.0003112139917695473	0.009130658436213992
2	75.44	0.011087962962962963	0.0004089506172839506	0.0077083333333333335
2	75.48	0.011805555555555555	0.00040380658436213994	0.008109567901234568
2	75.52	0.011893004115226338	0.0005092592592592592	0.007885802469135802
2	75.56	0.008106995884773663	0.0002957818930041152	0.004665637860082304
2	75.60000000000001	0.012152777777777778	0.0005684156378600823	0.008047839506172839
2	75.64	0.006592078189300412	0.0003575102880658436	0.002726337448559671
2	75.68	0.010128600823045267	0.000925925925925926	0.005565843621399177
2	75.72	0.007566872427983539	0.0008436213991769547	0.0026929012345679013
2	75.76	0.01161522633744856	0.0019881687242798356	0.0050411522633744855
2	75.8	0.012083333333333333	0.0020859053497942386	0.004855967078189301
2	75.84	0.032536008230452676	0.005907921810699588	0.01684670781893004
2	75.88	0.016430041152263375	0.002404835390946502	0.008796296296296297
2	75.92	0.019423868312757202	0.003222736625514403	0.010915637860082305
2	75.96000000000001	0.0184619341563786	0.002896090534979424	0.011118827160493828
2	76.0	0.018521090534979422	0.0025411522633744855	0.011823559670781893
2	76.04	0.017559156378600824	0.0030555555555555557	0.01133230452674897
2	76.08	0.015825617283950617	0.0021656378600823046	0.011054526748971193
2	76.12	0.016453189300411522	0.002677469135802469	0.011329732510288066
2	76.16	0.01387088477366255	0.0015200617283950618	0.010275205761316873
2	76.2	0.0159619341563786	0.0014660493827160495	0.012564300411522634
2	76.24	0.010946502057613168	0.0006970164609053498	0.008804012345679013
2	76.28	0.014915123456790124	0.0011522633744855968	0.01219650205761317
2	76.32000000000001	0.025270061728395063	0.002880658436213992	0.0174048353909465
2	76.36	0.010758744855967077	0.00039609053497942386	0.00949074074074074
2	76.4	0.008775720164609053	6.944444444444444e-05	0.008248456790123457
2	76.44	0.011046810699588478	0.00020833333333333335	0.010169753086419753
2	76.48	0.01139917695473251	0.00011059670781893004	0.01077417695473251
2	76.52	0.010938786008230453	0.00023405349794238683	0.009953703703703704
2	76.56	0.010982510288065843	0.00035493827160493826	0.009750514403292181
2	76.60000000000001	0.00915895061728395	0.0001234567901234568	0.008361625514403292
2	76.64	0.007705761316872428	0.00041923868312757203	0.006941872427983539
2	76.68	0.0046270576131687245	0.0001388888888888889	0.004007201646090535
2	76.72	0.003171296296296296	0.00017232510288065845	0.0026131687242798352
2	76.76	0.0012654320987654322	4.6296296296296294e-05	0.0007253086419753087
2	76.8	0.019398148148148147	0.002993827160493827	0.010563271604938272
2	76.84	0.0019135802469135803	0.00020061728395061727	0.0008590534979423868
2	76.88	0.0024305555555555556	0.00014146090534979423	0.0017412551440329218
2	76.92	0.0024537037037037036	0.00020318930041152264	0.0016049382716049382
2	76.96000000000001	0.0033796296296296296	0.00015432098765432098	0.0026363168724279837
2	77.0	0.0037114197530864197	0.00025205761316872427	0.002726337448559671
2	77.04	0.003793724279835391	0.00030092592592592595	0.002638888888888889
2	77.08	0.0036856995884773664	0.0006018518518518519	0.002145061728395062
2	77.12	0.0034825102880658436	0.00073559670781893	0.0015843621399176955
2	77.16	0.005635288065843622	0.0010339506172839506	0.0031790123456790125
2	77.2	0.003891460905349794	0.0006327160493827161	0.0018544238683127572
2	77.24	0.004480452674897119	0.0011059670781893003	0.0019315843621399177
2	77.28	0.01693158436213992	0.002764917695473251	0.008863168724279835
2	77.32000000000001	0.0024742798353909463	0.0007767489711934157	0.00030092592592592595
2	77.36	0.0022659465020576134	0.0005015432098765432	0.0004089506172839506
2	77.4	0.0036651234567901233	0.001044238683127572	0.0014454732510288065
2	77.44	0.0024022633744855966	0.0007175925925925926	0.0006995884773662552
2	77.48	0.002512860082304527	0.0006301440329218107	0.0009079218106995885
2	77.52	0.002116769547325103	0.0005066872427983539	0.0006018518518518519
2	77.56	0.0020036008230452677	0.0005478395061728395	0.0006172839506172839
2	77.60000000000001	0.0015869341563786007	0.00028549382716049385	0.0004552469135802469
2	77.64	0.0006712962962962962	0.00010545267489711934	0.00013374485596707818
2	77.68	0.0012114197530864197	0.00036265432098765433	0.00024434156378600825
2	77.72	0.004254115226337449	0.0013708847736625515	0.0008153292181069958
2	77.76	0.03390689300411523	0.007597736625514403	0.01363940329218107
2	77.8	0.005992798353909465	0.0007227366255144033	0.0012551440329218106
2	77.84	0.016728395061728397	0.004449588477366255	0.004642489711934156
2	77.88	0.0163940329218107	0.004699074074074074	0.003726851851851852
2	77.92	0.011391460905349794	0.0026954732510288066	0.0018492798353909464
2	77.96000000000001	0.005390946502057613	0.0011059670781893003	0.0002109053497942387
2	78.0	0.008181584362139917	0.0019367283950617283	0.0012397119341563787
2	78.04	0.0055246913580246915	0.001147119341563786	0.0005555555555555556
2	78.08	0.007667181069958848	0.0016383744855967078	0.001772119341563786
2	78.12	0.006286008230452675	0.0008436213991769547	0.003042695473251029
2	78.16	0.004223251028806585	0.0005761316872427984	0.002013888888888889
2	78.2	0.004681069958847737	0.0003189300411522634	0.0034747942386831277
2	78.24	0.021710390946502057	0.003433641975308642	0.011021090534979424
2	78.28	0.0046502057613168725	0.00016975308641975308	0.004107510288065844
2	78.32000000000001	0.00404320987654321	0.00012088477366255144	0.0037474279835390946
2	78.36	0.004495884773662551	6.430041152263375e-05	0.0042309670781893
2	78.4	0.002685185185185185	1.800411522633745e-05	0.0025771604938271604
2	78.44	0.0034465020576131687	0.00013117283950617284	0.002916666666666667
2	78.48	0.0004501028806584362	2.5720164609053497e-05	0.00030092592592592595
2	78.52	0.0006815843621399177	8.23045267489712e-05	0.00035493827160493826
2	78.56	0.0005478395061728395	4.886831275720165e-05	0.0002957818930041152
2	78.60000000000001	0.0007433127572016461	9.516460905349794e-05	0.0004861111111111111
2	78.64	0.0005812757201646091	4.886831275720165e-05	0.00025205761316872427
2	78.68	0.00028292181069958846	2.3148148148148147e-05	0.00013117283950617284
2	78.72	0.026301440329218106	0.005126028806584362	0.010789609053497943
2	78.76	0.035200617283950617	0.008526234567901235	0.013521090534979423
2	78.8	0.04838991769547325	0.011625514403292181	0.018343621399176956
2	78.84	0.048662551440329216	0.011640946502057613	0.017427983539094652
2	78.88	0.04409465020576132	0.010946502057613168	0.01570216049382716
2	78.92	0.04058127572016461	0.010303497942386832	0.01387088477366255
2	78.96000000000001	0.036247427983539096	0.009573045267489711	0.011396604938271606
2	79.0	0.03073559670781893	0.008050411522633746	0.008629115226337448
2	79.04	0.022559156378600825	0.0062037037037037035	0.0048353909465020575
2	79.08	0.01683641975308642	0.004261831275720164	0.0029089506172839505
2	79.12	0.012536008230452676	0.0029372427983539095	0.0017489711934156379
2	79.16	0.007852366255144032	0.0013425925925925925	0.0011522633744855968
2	79.2	0.02736111111111111	0.005529835390946502	0.0102880658436214
2	79.24	0.0045190329218107	0.0011882716049382716	0.000470679012345679
2	79.28	0.0020241769547325104	0.0006738683127572016	0.00020576131687242798
2	79.32000000000001	0.0016795267489711934	0.0005066872427983539	0.00027520576131687244
2	79.36	0.0003909465020576132	0.00015432098765432098	7.20164609053498e-05
2	79.4	0.001772119341563786	0.0001954732510288066	0.0010622427983539094
2	79.44	0.0005272633744855968	8.74485596707819e-05	0.00021347736625514403
2	79.48	0.0023868312757201644	0.0005787037037037037	0.0014763374485596708
2	79.52	0.0007510288065843622	0.0003909465020576132	0.000257201646090535
2	79.56	0.0007896090534979424	0.00018518518518518518	0.000360082304526749
2	79.60000000000001	0.0015997942386831276	0.000720164609053498	0.0004783950617283951
2	79.64	0.0010185185185185184	0.00020318930041152264	0.0003292181069958848
2	79.68	0.01861111111111111	0.003829732510288066	0.008559670781893004
2	79.72	0.0009722222222222222	0.00028549382716049385	0.00013374485596707818
2	79.76	0.0019367283950617283	0.0007433127572016461	0.0002803497942386831
2	79.8	0.0010416666666666667	0.0003832304526748971	0.0001440329218106996
2	79.84	0.003104423868312757	0.0007536008230452675	0.0015946502057613168
2	79.88	0.0009567901234567902	0.00020833333333333335	0.0001800411522633745
2	79.92	0.0025	0.00038580246913580245	0.0016358024691358025
2	79.96000000000001	0.0006712962962962962	0.00019032921810699588	0.0002932098765432099
2	80.0	0.0024074074074074076	0.00020061728395061727	0.0018209876543209876
2	80.04	0.0005066872427983539	3.60082304526749e-05	0.00041152263374485596
2	80.08	0.0046965020576131685	0.00038065843621399177	0.003652263374485597
2	80.12	0.0023996913580246913	0.0005169753086419753	0.000985082304526749
2	80.16	0.02472736625514403	0.004902263374485597	0.012137345679012345
2	80.2	0.005532407407407408	0.001388888888888889	0.0007561728395061729
2	80.24	0.005228909465020576	0.0017181069958847736	0.0005401234567901234
2	80.28	0.005733024691358024	0.0018930041152263374	0.0012782921810699588
2	80.32000000000001	0.007003600823045268	0.0027854938271604937	0.0014506172839506173
2	80.36	0.008443930041152263	0.003662551440329218	0.0015792181069958849
2	80.4	0.009732510288065844	0.004758230452674897	0.0016075102880658437
2	80.44	0.010941358024691358	0.005473251028806584	0.0021733539094650205
2	80.48	0.010126028806584362	0.005262345679012345	0.0015637860082304527
2	80.52	0.011993312757201646	0.006252572016460905	0.001743827160493827
2	80.56	0.010570987654320988	0.0061059670781893	0.0014994855967078188
2	80.60000000000001	0.013665123456790123	0.007222222222222222	0.002476851851851852
2	80.64	0.031568930041152264	0.011111111111111112	0.010473251028806585
2	80.68	0.011929012345679012	0.007795781893004115	0.0010931069958847737
2	80.72	0.013173868312757202	0.008665123456790123	0.0016023662551440329
2	80.76	0.010421810699588478	0.007808641975308642	0.0007253086419753087
2	80.8	0.011499485596707819	0.00800925925925926	0.0012191358024691357
2	80.84	0.008796296296296297	0.007037037037037037	0.0005967078189300411
2	80.88	0.008508230452674898	0.006586934156378601	0.00031635802469135804
2	80.92	0.006059670781893004	0.005527263374485596	5.401234567901235e-05
2	80.96000000000001	0.006700102880658436	0.005555555555555556	0.0001954732510288066
2	81.0	0.005738168724279835	0.005036008230452675	0.00012602880658436213
2	81.04	0.006743827160493827	0.005131172839506173	0.0006069958847736626
2	81.08	0.006545781893004116	0.005012860082304527	0.00018518518518518518
2	81.12	0.02236111111111111	0.008135288065843621	0.007924382716049382
2	81.16	0.006682098765432099	0.004861111111111111	0.0004938271604938272
2	81.2	0.005997942386831275	0.004470164609053498	0.0005041152263374485
2	81.24	0.0077546296296296295	0.004979423868312757	0.0010622427983539094
2	81.28	0.006545781893004116	0.004526748971193415	0.0008667695473251029
2	81.32000000000001	0.007137345679012345	0.004735082304526749	0.0009645061728395061
2	81.36	0.005437242798353909	0.0036419753086419752	0.0008101851851851852
2	81.4	0.006988168724279835	0.004346707818930041	0.0010056584362139918
2	81.44	0.004827674897119341	0.003068415637860082	0.0006712962962962962
2	81.48	0.006149691358024691	0.004038065843621399	0.0010416666666666667
2	81.52	0.0048122427983539095	0.0037474279835390946	0.0004243827160493827
2	81.56	0.005406378600823045	0.0036856995884773664	0.0008744855967078189
2	81.60000000000001	0.014807098765432099	0.005141460905349794	0.0054681069958847734
2	81.64	0.0030478395061728394	0.002448559670781893	0.00022119341563786008
2	81.68	0.003387345679012346	0.00283179012345679	0.00030864197530864197
2	81.72	0.004565329218106996	0.0037165637860082303	0.0004861111111111111
2	81.76	0.003706275720164609	0.003212448559670782	0.0002777777777777778
2	81.8	0.0027211934156378603	0.002384259259259259	0.00014146090534979423
2	81.84	0.0028112139917695475	0.002080761316872428	0.0004603909465020576
2	81.88	0.0027391975308641977	0.002255658436213992	0.000264917695473251
2	81.92	0.003950617283950617	0.0027083333333333334	0.0008230452674897119
2	81.96000000000001	0.001954732510288066	0.001455761316872428	0.0002726337448559671
2	82.0	0.0035570987654320986	0.0019495884773662552	0.000684156378600823
2	82.04	0.00169238683127572	0.0006404320987654321	0.00047325102880658434
2	82.08	0.02050925925925926	0.005861625514403292	0.00853395061728395
2	82.12	0.0018209876543209876	0.0011934156378600822	0.00014660493827160494
2	82.16	0.0029372427983539095	0.001345164609053498	0.0009516460905349795
2	82.2	0.002536008230452675	0.0014377572016460905	0.00042695473251028805
2	82.24	0.0016795267489711934	0.0008281893004115226	0.0004398148148148148
2	82.28	0.0018441358024691358	0.0012680041152263375	0.00027520576131687244
2	82.32000000000001	0.0020730452674897117	0.0016512345679012346	0.00015174897119341564
2	82.36	0.00261059670781893	0.0015946502057613168	0.0002957818930041152
2	82.4	0.0016846707818930042	0.0014454732510288065	3.08641975308642e-05
2	82.44	0.0025617283950617282	0.0019058641975308642	0.0002932098765432099
2	82.48	0.0021373456790123456	0.0017489711934156379	2.5720164609053497e-05
2	82.52	0.001934156378600823	0.0014454732510288065	0.00028292181069958846
2	82.56	0.01430812757201646	0.0038786008230452676	0.005820473251028807
2	82.60000000000001	0.002147633744855967	0.0017386831275720165	0.0001286008230452675
2	82.64	0.002587448559670782	0.0017695473251028806	6.944444444444444e-05
2	82.68	0.00147119341563786	0.0008204732510288066	0.00011574074074074075
2	82.72	0.0014814814814814814	0.00048353909465020576	0.0001748971193415638
2	82.76	0.0016280864197530864	0.0011676954732510287	0.00011316872427983539
2	82.8	0.0013091563786008231	0.0006018518518518519	0.00014917695473251028
2	82.84	0.0008076131687242799	0.0005761316872427984	4.886831275720165e-05
2	82.88	0.0016820987654320987	0.0007227366255144033	0.00033950617283950616
2	82.92	0.0015277777777777779	0.0012345679012345679	8.487654320987654e-05
2	82.96000000000001	0.0035416666666666665	0.00257201646090535	0.00043724279835390947
2	83.0	0.0031532921810699588	0.002808641975308642	9.516460905349794e-05
2	83.04	0.01780349794238683	0.005751028806584362	0.0072145061728395065
2	83.08	0.003551954732510288	0.0031301440329218107	0.0001080246913580247
2	83.12	0.0046502057613168725	0.0037397119341563787	0.00013374485596707818
2	83.16	0.004079218106995885	0.003361625514403292	9.516460905349794e-05
2	83.2	0.005640432098765432	0.0038374485596707818	0.0006970164609053498
2	83.24	0.003279320987654321	0.002741769547325103	0.00016203703703703703
2	83.28	0.00301440329218107	0.0027083333333333334	0.0001748971193415638
2	83.32000000000001	0.0042592592592592595	0.0033564814814814816	0.0004218106995884774
2	83.36	0.005609567901234568	0.003801440329218107	0.0008924897119341564
2	83.4	0.006568930041152264	0.004917695473251029	0.0005066872427983539
2	83.44	0.005540123456790123	0.0036856995884773664	0.00036265432098765433
2	83.48	0.00738940329218107	0.004699074074074074	0.0005246913580246914
2	83.52	0.02001028806584362	0.007775205761316873	0.006442901234567902
2	83.56	0.00870627572016461	0.006000514403292181	0.0006121399176954733
2	83.60000000000001	0.007137345679012345	0.004534465020576132	0.000470679012345679
2	83.64	0.01158179012345679	0.006841563786008231	0.0019238683127572017
2	83.68	0.011522633744855968	0.006378600823045267	0.002674897119341564
2	83.72	0.014655349794238683	0.008029835390946502	0.0033436213991769547
2	83.76	0.015064300411522633	0.007574588477366255	0.003840020576131687
2	83.8	0.016306584362139918	0.00798611111111111	0.00411522633744856
2	83.84	0.018083847736625514	0.00945730452674897	0.0045473251028806585
2	83.88	0.019670781893004117	0.010342078189300411	0.0048353909465020575
2	83.92	0.020555555555555556	0.011167695473251029	0.005028292181069959
2	83.96000000000001	0.019493312757201647	0.009897119341563785	0.005051440329218107
2	84.0	0.0338451646090535	0.011846707818930042	0.012258230452674898
2	84.04	0.016743827160493826	0.00753858024691358	0.004773662551440329
2	84.08	0.01588477366255144	0.0075025720164609054	0.0038888888888888888
2	84.12	0.013125	0.005635288065843622	0.0034593621399176956
2	84.16	0.009423868312757202	0.0033950617283950617	0.0022016460905349795
2	84.2	0.008701131687242798	0.0029886831275720165	0.0020756172839506174
2	84.24	0.00875	0.003287037037037037	0.0021013374485596707
2	84.28	0.009791666666666667	0.0039840534979423865	0.0023636831275720164
2	84.32000000000001	0.010864197530864197	0.005023148148148148	0.0023533950617283953
2	84.36	0.01209619341563786	0.006021090534979424	0.0024922839506172838
2	84.4	0.008693415637860082	0.004791666666666666	0.0013400205761316872
2	84.44	0.009434156378600823	0.005228909465020576	0.001463477366255144
2	84.48	0.01975051440329218	0.006676954732510288	0.00680298353909465
2	84.52	0.0075823045267489715	0.004657921810699589	0.0006121399176954733
2	84.56	0.007391975308641975	0.0054681069958847734	0.0001800411522633745
2	84.60000000000001	0.006566358024691358	0.0038374485596707818	0.0005375514403292181
2	84.64	0.003845164609053498	0.002006172839506173	0.00030864197530864197
2	84.68	0.005830761316872428	0.0030915637860082306	0.0007098765432098765
2	84.72	0.0039146090534979425	0.0019727366255144034	0.0008590534979423868
2	84.76	0.005504115226337448	0.002700617283950617	0.0013040123456790123
2	84.8	0.0037319958847736624	0.002425411522633745	0.0007227366255144033
2	84.84	0.0028343621399176955	0.0016666666666666668	0.000625
2	84.88	0.0022659465020576134	0.0014429012345679012	0.0004140946502057613
2	84.92	0.00040123456790123454	0.00020061728395061727	0.0001080246913580247
2	84.96000000000001	0.0170190329218107	0.004308127572016461	0.007376543209876543
2	85.0	0.0019007201646090534	0.0012268518518518518	0.0003986625514403292
2	85.04	0.005444958847736625	0.0029886831275720165	0.0012782921810699588
2	85.08	0.0038117283950617285	0.0015560699588477367	0.0008873456790123457
2	85.12	0.006252572016460905	0.0032407407407407406	0.001507201646090535
2	85.16	0.0055709876543209875	0.0035082304526748973	0.0008513374485596708
2	85.2	0.008310185185185184	0.00514917695473251	0.0014531893004115226
2	85.24	0.006682098765432099	0.005015432098765432	0.0009336419753086419
2	85.28	0.008060699588477367	0.0056275720164609055	0.0013580246913580246
2	85.32000000000001	0.005511831275720165	0.004670781893004115	0.0002880658436213992
2	85.36	0.0063863168724279835	0.005645576131687243	0.0001954732510288066
2	85.4	0.008233024691358025	0.0074099794238683125	0.00016975308641975308
2	85.44	0.023801440329218108	0.01077417695473251	0.006844135802469136
2	85.48	0.014565329218106996	0.00842335390946502	0.0011676954732510287
2	85.52	0.019377572016460905	0.00805812757201646	0.002420267489711934
2	85.56	0.02427469135802469	0.009212962962962963	0.00363940329218107
2	85.60000000000001	0.02239454732510288	0.007294238683127572	0.0035493827160493828
2	85.64	0.02253858024691358	0.006756687242798354	0.00375
2	85.68	0.021175411522633743	0.0075025720164609054	0.002978395061728395
2	85.72	0.02339506172839506	0.00871656378600823	0.003081275720164609
2	85.76	0.02244855967078189	0.008935185185185185	0.0022402263374485597
2	85.8	0.021697530864197533	0.00977366255144033	0.0023019547325102883
2	85.84	0.01787551440329218	0.009354423868312757	0.001455761316872428
2	85.88	0.014056069958847736	0.008433641975308642	0.00084619341563786
2	85.92	0.02844650205761317	0.012214506172839507	0.008443930041152263
2	85.96000000000001	0.011373456790123457	0.008901748971193415	0.001198559670781893
2	86.0	0.013382201646090535	0.009287551440329217	0.002235082304526749
2	86.04	0.01294238683127572	0.008927469135802469	0.0023713991769547327
2	86.08	0.013215020576131687	0.008760288065843622	0.0022453703703703702
2	86.12	0.012368827160493827	0.007358539094650206	0.00253858024691358
2	86.16	0.010771604938271605	0.0064326131687242796	0.00209619341563786
2	86.2	0.009645061728395061	0.0048353909465020575	0.0024382716049382715
2	86.24	0.008204732510288066	0.0034747942386831277	0.002199074074074074
2	86.28	0.006710390946502057	0.0021141975308641976	0.0020113168724279836
2	86.32000000000001	0.006923868312757202	0.0018467078189300411	0.002286522633744856
2	86.36	0.008271604938271605	0.0028060699588477365	0.0026363168724279837
2	86.4	0.026221707818930042	0.006710390946502057	0.010874485596707818
2	86.44	0.007083333333333333	0.002281378600823045	0.0021784979423868315
2	86.48	0.005025720164609054	0.001558641975308642	0.0019007201646090534
2	86.52	0.007178497942386832	0.0025180041152263375	0.0026157407407407405
2	86.56	0.003719135802469136	0.0010545267489711935	0.0014969135802469136
2	86.60000000000001	0.0039840534979423865	0.0009542181069958848	0.0015097736625514404
2	86.64	0.0015766460905349794	0.00044238683127572015	0.00048353909465020576
2	86.68	0.002463991769547325	0.0006352880658436214	0.0007561728395061729
2	86.72	0.0011265432098765433	0.0004089506172839506	0.00024176954732510288
2	86.76	0.0026414609053497943	0.001095679012345679	0.0009336419753086419
2	86.8	0.002037037037037037	0.0006121399176954733	0.0008487654320987654
2	86.84	0.00246141975308642	0.0008641975308641976	0.000830761316872428
2	86.88	0.01685956790123457	0.0032896090534979424	0.0084619341563786
2	86.92	0.000977366255144033	0.0002314814814814815	0.00031635802469135804
2	86.96000000000001	0.0013657407407407407	0.00043724279835390947	0.000462962962962963
2	87.0	0.002294238683127572	0.0008590534979423868	0.0008796296296296296
2	87.04	0.001823559670781893	0.0008127572016460906	0.0006378600823045268
2	87.08	0.0021759259259259258	0.0005426954732510288	0.0006584362139917696
2	87.12	0.001970164609053498	0.0005504115226337449	0.0008616255144032922
2	87.16	0.002255658436213992	0.0005118312757201646	0.0006404320987654321
2	87.2	0.001535493827160494	0.0002932098765432099	0.0004449588477366255
2	87.24	0.0016795267489711934	8.74485596707819e-05	0.0004140946502057613
2	87.28	0.001324588477366255	0.0005272633744855968	0.00030864197530864197
2	87.32000000000001	0.0017001028806584361	0.0004603909465020576	0.0004295267489711934
2	87.36	0.016093106995884773	0.003436213991769547	0.007178497942386832
2	87.4	0.0011445473251028807	0.0002623456790123457	0.0003575102880658436
2	87.44	0.0007407407407407407	0.00014146090534979423	0.00017232510288065845
2	87.48	0.0015174897119341563	0.00038580246913580245	0.0005864197530864197
2	87.52	0.000462962962962963	0.00014660493827160494	8.23045267489712e-05
2	87.56	0.0009104938271604938	0.00015174897119341564	0.00018775720164609054
2	87.60000000000001	0.00033179012345679014	7.20164609053498e-05	1.800411522633745e-05
2	87.64	0.0013297325102880658	0.00022890946502057612	0.000522119341563786
2	87.68	0.0002932098765432099	4.372427983539095e-05	7.458847736625514e-05
2	87.72	0.001242283950617284	6.687242798353909e-05	0.0006532921810699588
2	87.76	0.0004783950617283951	2.05761316872428e-05	9.516460905349794e-05
2	87.8	0.0009747942386831276	0.00038837448559670784	0.00024176954732510288
2	87.84	0.012970679012345679	0.0021733539094650205	0.006427469135802469
2	87.88	0.0020498971193415637	0.0006095679012345679	0.00043467078189300413
2	87.92	0.004832818930041153	0.0025205761316872428	0.001116255144032922
2	87.96000000000001	0.007085905349794239	0.0037345679012345677	0.0018029835390946502
2	88.0	0.00694701646090535	0.003515946502057613	0.0017412551440329218
2	88.04	0.008657407407407407	0.004272119341563786	0.0025025720164609053
2	88.08	0.0127880658436214	0.007116769547325103	0.003523662551440329
2	88.12	0.013968621399176954	0.007836934156378601	0.004197530864197531
2	88.16	0.015419238683127572	0.00974537037037037	0.003487654320987654
2	88.2	0.01294238683127572	0.00779320987654321	0.0031352880658436213
2	88.24	0.012690329218106996	0.006154835390946502	0.004735082304526749
2	88.28	0.011998456790123457	0.00477880658436214	0.005131172839506173
2	88.32000000000001	0.026959876543209877	0.006589506172839506	0.013209876543209877
2	88.36	0.007224794238683128	0.0015097736625514404	0.003729423868312757
2	88.4	0.005534979423868313	0.0010416666666666667	0.0035905349794238682
2	88.44	0.0055015432098765435	0.0015406378600823045	0.0029989711934156377
2	88.48	0.005334362139917695	0.0015020576131687243	0.0034027777777777776
2	88.52	0.005239197530864197	0.0015972222222222223	0.003227880658436214
2	88.56	0.004452160493827161	0.0014068930041152264	0.0026080246913580247
2	88.60000000000001	0.005272633744855967	0.002548868312757202	0.002456275720164609
2	88.64	0.004871399176954732	0.0024897119341563785	0.002132201646090535
2	88.68	0.0055246913580246915	0.002507716049382716	0.002337962962962963
2	88.72	0.00411522633744856	0.0015560699588477367	0.0021347736625514403
2	88.76	0.003855452674897119	0.0012139917695473252	0.0018698559670781894
2	88.8	0.015005144032921811	0.002852366255144033	0.0073636831275720165
2	88.84	0.00334619341563786	0.0008333333333333334	0.0012474279835390947
2	88.88	0.002548868312757202	0.0006661522633744856	0.001095679012345679
2	88.92	0.003081275720164609	0.0006378600823045268	0.0011265432098765433
2	88.96000000000001	0.002991255144032922	0.0007073045267489712	0.0014866255144032922
2	89.0	0.0027211934156378603	0.0005478395061728395	0.0012628600823045267
2	89.04	0.0030787037037037037	0.0008050411522633745	0.0013940329218106995
2	89.08	0.003438786008230453	0.0007175925925925926	0.001396604938271605
2	89.12	0.0029989711934156377	0.0007150205761316872	0.0013991769547325103
2	89.16	0.00323559670781893	0.0004218106995884774	0.0010185185185185184
2	89.2	0.0016975308641975309	0.00039609053497942386	0.0006738683127572016
2	89.24	0.002471707818930041	0.0007433127572016461	0.0009130658436213992
2	89.28	0.018382201646090536	0.003359053497942387	0.00956275720164609
2	89.32000000000001	0.004074074074074074	0.00036522633744855967	0.003472222222222222
2	89.36	0.006800411522633745	0.0001748971193415638	0.006265432098765432
2	89.4	0.009205246913580246	0.00018261316872427984	0.008791152263374485
2	89.44	0.0073070987654320985	0.0002957818930041152	0.006574074074074074
2	89.48	0.005324074074074074	0.000470679012345679	0.003667695473251029
2	89.52	0.005334362139917695	0.0003292181069958848	0.003029835390946502
2	89.56	0.007890946502057614	0.0007741769547325103	0.003840020576131687
2	89.60000000000001	0.00871141975308642	0.001440329218106996	0.002875514403292181
2	89.64	0.013703703703703704	0.0023765432098765433	0.005691872427983539
2	89.68	0.012695473251028806	0.002286522633744856	0.0049151234567901235
2	89.72	0.01525977366255144	0.0028575102880658435	0.006710390946502057
2	89.76	0.028016975308641976	0.0056044238683127575	0.013204732510288066
2	89.8	0.014074074074074074	0.0040406378600823046	0.005357510288065844
2	89.84	0.013991769547325103	0.004164094650205761	0.006412037037037037
2	89.88	0.012073045267489712	0.005234053497942387	0.0041563786008230455
2	89.92	0.017713477366255143	0.005550411522633745	0.009858539094650206
2	89.96000000000001	0.018405349794238683	0.006069958847736625	0.009663065843621399
2	90.0	0.013212448559670782	0.005645576131687243	0.004974279835390946
2	90.04	0.014511316872427984	0.004853395061728395	0.005882201646090535
2	90.08	0.0223559670781893	0.00621656378600823	0.0126440329218107
2	90.12	0.01418724279835391	0.0047196502057613166	0.007178497942386832
2	90.16	0.017016460905349796	0.005349794238683128	0.009318415637860082
2	90.2	0.015838477366255144	0.003755144032921811	0.01010545267489712
2	90.24	0.03208590534979424	0.0070653292181069955	0.016352880658436215
2	90.28	0.010501543209876544	0.0017669753086419753	0.006005658436213992
2	90.32000000000001	0.013726851851851851	0.0028652263374485598	0.007281378600823046
2	90.36	0.013649691358024692	0.0030915637860082306	0.007160493827160494
2	90.4	0.01590020576131687	0.004349279835390947	0.0070524691358024695
2	90.44	0.017247942386831274	0.003464506172839506	0.00881687242798354
2	90.48	0.015095164609053498	0.0031867283950617283	0.00679783950617284
[truncated: 10,694 more rows]
