# Supplementary material for: Cultural Artifacts Transform Embodied Practice: How a Sommelier Card Shapes the Behavior of Dyads Engaged in Wine Tasting
Source: Front Psychol. 2019 Dec 6;10:2671. doi: 10.3389/fpsyg.2019.02671 (PMC6915083; doi:10.3389/fpsyg.2019.02671)
Supplement: DATA SHEET S3 — Raw data files (descriptions in README.txt files). [file Data_Sheet_3.zip › Supplementary_3_raw_experimental_data/frame_difference_movement/s38-2-20140516161330.csv]

Range	Time	Overall	ROI0	ROI1
-1	-1.0	1.0	0.21021862139917696	0.2785570987654321
2	2.48	0.08909722222222222	0.0005709876543209877	0.07307613168724279
2	2.52	0.07808899176954733	0.000558127572016461	0.06589248971193416
2	2.56	0.07979166666666666	0.00018261316872427984	0.06757716049382716
2	2.6	0.0778369341563786	0.00019290123456790122	0.06493055555555556
2	2.64	0.07726594650205762	0.0002160493827160494	0.0661548353909465
2	2.68	0.0846604938271605	0.0002494855967078189	0.0731764403292181
2	2.72	0.0886985596707819	0.00022890946502057612	0.07304012345679012
2	2.7600000000000002	0.084375	0.00013631687242798355	0.0707175925925926
2	2.8000000000000003	0.08086162551440329	0.000367798353909465	0.06609053497942387
2	2.84	0.07529320987654321	0.0001080246913580247	0.05883744855967078
2	2.88	0.08457818930041153	0.0028137860082304528	0.06132201646090535
2	2.92	0.06974022633744856	0.00012602880658436213	0.046761831275720166
2	2.96	0.06159207818930041	0.00011059670781893004	0.037646604938271606
2	3.0	0.05515432098765432	0.00022376543209876544	0.03305298353909465
2	3.04	0.0453343621399177	0.00038065843621399177	0.02694701646090535
2	3.08	0.03107253086419753	0.0002803497942386831	0.019753086419753086
2	3.12	0.01969135802469136	0.00038065843621399177	0.015555555555555555
2	3.16	0.013315329218106995	0.00011316872427983539	0.010725308641975309
2	3.2	0.009606481481481481	0.00020318930041152264	0.006622942386831276
2	3.24	0.006265432098765432	0.00018518518518518518	0.0043055555555555555
2	3.2800000000000002	0.004902263374485597	0.00017232510288065845	0.003279320987654321
2	3.3200000000000003	0.004933127572016461	0.00016203703703703703	0.0034953703703703705
2	3.36	0.018446502057613168	0.0028600823045267488	0.007335390946502058
2	3.4	0.003626543209876543	7.20164609053498e-05	0.0022916666666666667
2	3.44	0.004611625514403292	0.00016203703703703703	0.002764917695473251
2	3.48	0.003623971193415638	0.00023662551440329217	0.001851851851851852
2	3.52	0.0031893004115226336	9.002057613168725e-05	0.0017489711934156379
2	3.56	0.006658950617283951	8.23045267489712e-05	0.0041332304526748975
2	3.6	0.008088991769547325	4.886831275720165e-05	0.005439814814814815
2	3.64	0.008811728395061728	0.00011831275720164609	0.006010802469135802
2	3.68	0.008945473251028806	8.74485596707819e-05	0.006460905349794239
2	3.72	0.00738425925925926	0.00013631687242798355	0.00529835390946502
2	3.7600000000000002	0.004390432098765432	0.00017746913580246913	0.003263888888888889
2	3.8000000000000003	0.0021347736625514403	6.687242798353909e-05	0.0015277777777777779
2	3.84	0.016970164609053498	0.0027752057613168726	0.005794753086419753
2	3.88	0.0037114197530864197	9.002057613168725e-05	0.002788065843621399
2	3.92	0.0028600823045267488	0.0001440329218106996	0.001808127572016461
2	3.96	0.0017978395061728396	8.487654320987654e-05	0.001301440329218107
2	4.0	0.0024151234567901234	8.23045267489712e-05	0.0016666666666666668
2	4.04	0.0029243827160493827	2.05761316872428e-05	0.0024948559670781895
2	4.08	0.0030606995884773663	2.05761316872428e-05	0.0025051440329218106
2	4.12	0.003068415637860082	3.08641975308642e-05	0.002515432098765432
2	4.16	0.003492798353909465	6.430041152263375e-05	0.0027546296296296294
2	4.2	0.0033719135802469137	2.57201646090535e-06	0.002926954732510288
2	4.24	0.003389917695473251	8.23045267489712e-05	0.0025771604938271604
2	4.28	0.0035982510288065845	4.886831275720165e-05	0.002507716049382716
2	4.32	0.01569701646090535	0.002258230452674897	0.005748456790123457
2	4.36	0.00334619341563786	0.00011831275720164609	0.0019958847736625514
2	4.4	0.0024897119341563785	5.915637860082304e-05	0.001463477366255144
2	4.44	0.0025334362139917696	0.0001440329218106996	0.0013400205761316872
2	4.48	0.001962448559670782	5.915637860082304e-05	0.0011291152263374485
2	4.5200000000000005	0.003068415637860082	9.002057613168725e-05	0.0016795267489711934
2	4.5600000000000005	0.0014969135802469136	7.458847736625514e-05	0.0005041152263374485
2	4.6000000000000005	0.0011779835390946503	1.02880658436214e-05	0.0007381687242798354
2	4.64	0.000925925925925926	7.20164609053498e-05	0.00033179012345679014
2	4.68	0.0024974279835390948	2.5720164609053497e-05	0.0018775720164609054
2	4.72	0.0034696502057613167	5.401234567901235e-05	0.0029218106995884774
2	4.76	0.009323559670781892	7.458847736625514e-05	0.007145061728395062
2	4.8	0.04091049382716049	0.005828189300411523	0.016430041152263375
2	4.84	0.014462448559670781	0.00018775720164609054	0.010527263374485597
2	4.88	0.017145061728395063	0.00022119341563786008	0.013166152263374486
2	4.92	0.018775720164609055	0.00022633744855967078	0.01577417695473251
2	4.96	0.019182098765432098	0.00012602880658436213	0.01678755144032922
2	5.0	0.01684670781893004	8.23045267489712e-05	0.01493827160493827
2	5.04	0.015334362139917696	6.430041152263375e-05	0.01327932098765432
2	5.08	0.013443930041152264	6.430041152263375e-05	0.011525205761316873
2	5.12	0.014182098765432099	7.716049382716049e-05	0.012227366255144033
2	5.16	0.014310699588477365	4.886831275720165e-05	0.012636316872427984
2	5.2	0.01470679012345679	3.08641975308642e-05	0.01290380658436214
2	5.24	0.013935185185185186	4.886831275720165e-05	0.012165637860082304
2	5.28	0.030380658436213993	0.0037114197530864197	0.015295781893004115
2	5.32	0.013518518518518518	0.00010288065843621399	0.011715534979423868
2	5.36	0.012541152263374485	4.11522633744856e-05	0.011098251028806584
2	5.4	0.013672839506172839	0.00010288065843621399	0.011507201646090535
2	5.44	0.011952160493827161	8.74485596707819e-05	0.009953703703703704
2	5.48	0.013513374485596709	0.00022119341563786008	0.009693930041152264
2	5.5200000000000005	0.01412037037037037	0.0003369341563786008	0.008909465020576131
2	5.5600000000000005	0.01565843621399177	0.00038580246913580245	0.008546810699588478
2	5.6000000000000005	0.016270576131687243	0.00021347736625514403	0.00827417695473251
2	5.64	0.017806069958847738	0.00022633744855967078	0.008261316872427983
2	5.68	0.017085905349794237	0.000264917695473251	0.007494855967078189
2	5.72	0.018271604938271607	0.00041923868312757203	0.007716049382716049
2	5.76	0.029251543209876545	0.0028729423868312756	0.009724794238683127
2	5.8	0.017497427983539093	0.0006507201646090535	0.006244855967078189
2	5.84	0.01818672839506173	0.0013168724279835392	0.0064789094650205764
2	5.88	0.01813528806584362	0.0014223251028806585	0.0064094650205761316
2	5.92	0.021756687242798355	0.002294238683127572	0.00727880658436214
2	5.96	0.02290895061728395	0.002435699588477366	0.007412551440329218
2	6.0	0.027469135802469135	0.0029732510288065844	0.010082304526748971
2	6.04	0.026424897119341564	0.0031147119341563786	0.008670267489711935
2	6.08	0.02878343621399177	0.0034567901234567903	0.008953189300411522
2	6.12	0.026851851851851852	0.00283179012345679	0.008101851851851851
2	6.16	0.028487654320987654	0.0033770576131687243	0.009089506172839506
2	6.2	0.03075102880658436	0.005108024691358025	0.010118312757201646
2	6.24	0.04652777777777778	0.00830761316872428	0.014122942386831277
2	6.28	0.03924639917695473	0.009364711934156379	0.012188786008230453
2	6.32	0.04643261316872428	0.01615740740740741	0.013140432098765432
2	6.36	0.05164609053497942	0.022476851851851852	0.013243312757201645
2	6.4	0.05186213991769548	0.01975565843621399	0.015154320987654322
2	6.44	0.053773148148148146	0.014621913580246913	0.020200617283950617
2	6.48	0.053359053497942385	0.010126028806584362	0.02281121399176955
2	6.5200000000000005	0.049560185185185186	0.008325617283950617	0.022078189300411524
2	6.5600000000000005	0.03883744855967078	0.006898148148148148	0.017209362139917694
2	6.6000000000000005	0.03279320987654321	0.006280864197530864	0.016239711934156378
2	6.640000000000001	0.03267746913580247	0.005177469135802469	0.01733281893004115
2	6.68	0.03444701646090535	0.00448559670781893	0.019583333333333335
2	6.72	0.04464763374485597	0.0060648148148148145	0.022890946502057613
2	6.76	0.03238940329218107	0.003199588477366255	0.018757716049382717
2	6.8	0.030396090534979422	0.003045267489711934	0.01753858024691358
2	6.84	0.028521090534979424	0.0028472222222222223	0.01595164609053498
2	6.88	0.028819444444444446	0.003806584362139918	0.015892489711934157
2	6.92	0.026468621399176953	0.004071502057613169	0.014611625514403292
2	6.96	0.028814300411522633	0.00503858024691358	0.016486625514403292
2	7.0	0.029472736625514404	0.005313786008230453	0.017857510288065842
2	7.04	0.032957818930041155	0.006044238683127572	0.020270061728395062
2	7.08	0.03368312757201646	0.00566358024691358	0.02124485596707819
2	7.12	0.03671039094650206	0.005823045267489712	0.022479423868312757
2	7.16	0.03623713991769548	0.005974794238683127	0.020372942386831277
2	7.2	0.051756687242798353	0.009395576131687242	0.02315329218106996
2	7.24	0.036468621399176955	0.005691872427983539	0.01857253086419753
2	7.28	0.03860082304526749	0.006463477366255144	0.018665123456790122
2	7.32	0.03600308641975308	0.005733024691358024	0.017013888888888887
2	7.36	0.036453189300411526	0.006080246913580247	0.016486625514403292
2	7.4	0.035632716049382715	0.006010802469135802	0.016376028806584363
2	7.44	0.03417695473251029	0.00537037037037037	0.01540895061728395
2	7.48	0.03573816872427984	0.006080246913580247	0.016239711934156378
2	7.5200000000000005	0.03160236625514403	0.005558127572016461	0.013688271604938271
2	7.5600000000000005	0.033377057613168726	0.006131687242798354	0.015715020576131687
2	7.6000000000000005	0.03529320987654321	0.006931584362139918	0.017281378600823044
2	7.640000000000001	0.03755401234567901	0.007950102880658436	0.018287037037037036
2	7.68	0.049207818930041156	0.01139917695473251	0.021550925925925925
2	7.72	0.04112654320987654	0.009796810699588477	0.02014917695473251
2	7.76	0.04338220164609054	0.010601851851851852	0.02183641975308642
2	7.8	0.04686471193415638	0.011391460905349794	0.02337448559670782
2	7.84	0.04575874485596708	0.012098765432098766	0.023199588477366254
2	7.88	0.04324588477366255	0.012919238683127571	0.021676954732510287
2	7.92	0.03979166666666667	0.012497427983539094	0.020133744855967077
2	7.96	0.032397119341563786	0.010257201646090536	0.016733539094650206
2	8.0	0.029449588477366256	0.00940843621399177	0.014796810699588478
2	8.040000000000001	0.02311471193415638	0.007397119341563786	0.01219650205761317
2	8.08	0.02038065843621399	0.006671810699588478	0.010699588477366255
2	8.120000000000001	0.018978909465020576	0.0069161522633744855	0.009426440329218107
2	8.16	0.03176440329218107	0.009904835390946502	0.012201646090534979
2	8.2	0.017055041152263375	0.006080246913580247	0.006903292181069959
2	8.24	0.016898148148148148	0.006895576131687243	0.005843621399176955
2	8.28	0.015203189300411523	0.006057098765432099	0.004981995884773663
2	8.32	0.01738425925925926	0.006926440329218107	0.005851337448559671
2	8.36	0.01503343621399177	0.006268004115226338	0.004871399176954732
2	8.4	0.013400205761316872	0.0057536008230452676	0.004693930041152264
2	8.44	0.014104938271604939	0.0055478395061728395	0.005
2	8.48	0.012253086419753086	0.004843106995884774	0.003930041152263374
2	8.52	0.011831275720164609	0.004465020576131688	0.003667695473251029
2	8.56	0.009843106995884773	0.0030606995884773663	0.003536522633744856
2	8.6	0.010385802469135803	0.0032690329218106997	0.003580246913580247
2	8.64	0.021669238683127572	0.006275720164609053	0.007070473251028807
2	8.68	0.01198559670781893	0.0036856995884773664	0.004771090534979424
2	8.72	0.010354938271604937	0.0033693415637860084	0.003978909465020576
2	8.76	0.012201646090534979	0.0034310699588477366	0.005234053497942387
2	8.8	0.010907921810699588	0.0035493827160493828	0.004323559670781893
2	8.84	0.011993312757201646	0.004130658436213992	0.0049614197530864195
2	8.88	0.01029835390946502	0.0038580246913580245	0.004104938271604938
2	8.92	0.009920267489711934	0.0035416666666666665	0.0038940329218106998
2	8.96	0.006761831275720165	0.0030015432098765434	0.001736111111111111
2	9.0	0.006154835390946502	0.0019830246913580245	0.0020987654320987655
2	9.040000000000001	0.008459362139917695	0.002829218106995885	0.0029501028806584364
2	9.08	0.009416152263374486	0.003868312757201646	0.002456275720164609
2	9.120000000000001	0.025105452674897118	0.008503086419753086	0.007286522633744856
2	9.16	0.012199074074074074	0.004904835390946502	0.004030349794238683
2	9.200000000000001	0.01422582304526749	0.006175411522633745	0.003924897119341564
2	9.24	0.014071502057613169	0.0063065843621399175	0.0032664609053497944
2	9.28	0.013199588477366256	0.006368312757201646	0.0028575102880658435
2	9.32	0.011561213991769547	0.0055246913580246915	0.002896090534979424
2	9.36	0.011795267489711934	0.005054012345679012	0.00393261316872428
2	9.4	0.013217592592592593	0.005313786008230453	0.0050180041152263375
2	9.44	0.014467592592592593	0.00492798353909465	0.006381172839506173
2	9.48	0.017888374485596707	0.0043621399176954736	0.00945216049382716
2	9.52	0.02146604938271605	0.005025720164609054	0.012039609053497942
2	9.56	0.02472736625514403	0.005601851851851852	0.013906893004115226
2	9.6	0.033377057613168726	0.0074434156378600826	0.015987654320987654
2	9.64	0.02063528806584362	0.003523662551440329	0.011990740740740741
2	9.68	0.019843106995884773	0.002698045267489712	0.013587962962962963
2	9.72	0.020823045267489713	0.002772633744855967	0.014089506172839507
2	9.76	0.020594135802469136	0.004128086419753086	0.01212448559670782
2	9.8	0.02140946502057613	0.005416666666666667	0.0109130658436214
2	9.84	0.020743312757201645	0.004475308641975309	0.011777263374485597
2	9.88	0.023179012345679012	0.004863683127572016	0.013238168724279836
2	9.92	0.025943930041152263	0.005375514403292181	0.01436985596707819
2	9.96	0.025871913580246913	0.005169753086419753	0.014549897119341564
2	10.0	0.025123456790123455	0.004637345679012346	0.013832304526748971
2	10.040000000000001	0.022944958847736625	0.004367283950617284	0.012430555555555556
2	10.08	0.03685956790123457	0.008153292181069959	0.015905349794238684
2	10.120000000000001	0.024184670781893004	0.0043621399176954736	0.012615740740740742
2	10.16	0.027613168724279834	0.005805041152263374	0.01356224279835391
2	10.200000000000001	0.029272119341563787	0.007425411522633745	0.012276234567901235
2	10.24	0.03176954732510288	0.008415637860082304	0.013127572016460906
2	10.28	0.03331275720164609	0.008891460905349794	0.013091563786008231
2	10.32	0.03868312757201646	0.009398148148148149	0.017055041152263375
2	10.36	0.039755658436213995	0.008804012345679013	0.018055555555555554
2	10.4	0.04556584362139918	0.010025720164609054	0.021069958847736627
2	10.44	0.04445216049382716	0.009372427983539095	0.020108024691358025
2	10.48	0.04421039094650206	0.009508744855967078	0.019045781893004116
2	10.52	0.045087448559670784	0.010468106995884774	0.01845164609053498
2	10.56	0.053145576131687244	0.012937242798353909	0.018891460905349794
2	10.6	0.042584876543209874	0.010491255144032922	0.014848251028806584
2	10.64	0.037785493827160496	0.0090380658436214	0.012502572016460906
2	10.68	0.03844650205761317	0.008991769547325102	0.012129629629629629
2	10.72	0.03618312757201646	0.0079809670781893	0.011592078189300411
2	10.76	0.036617798353909464	0.009202674897119342	0.009958847736625514
2	10.8	0.03245370370370371	0.008161008230452675	0.008726851851851852
2	10.84	0.03257716049382716	0.00875	0.008083847736625514
2	10.88	0.0302391975308642	0.00716820987654321	0.008780864197530864
2	10.92	0.030925925925925926	0.006941872427983539	0.009843106995884773
2	10.96	0.032669753086419756	0.006545781893004116	0.012690329218106996
2	11.0	0.0321141975308642	0.00636059670781893	0.013204732510288066
2	11.040000000000001	0.0434619341563786	0.009290123456790124	0.016247427983539096
2	11.08	0.026157407407407407	0.0052597736625514405	0.010743312757201647
2	11.120000000000001	0.02342335390946502	0.005082304526748971	0.00970679012345679
2	11.16	0.021309156378600824	0.00488940329218107	0.008994341563786009
2	11.200000000000001	0.021867283950617284	0.004871399176954732	0.009922839506172839
2	11.24	0.01941872427983539	0.004084362139917696	0.010074588477366255
2	11.28	0.020090020576131688	0.0033667695473251027	0.011527777777777777
2	11.32	0.017821502057613167	0.002029320987654321	0.012386831275720165
2	11.36	0.018405349794238683	0.0010648148148148149	0.014578189300411522
2	11.4	0.018575102880658435	0.000668724279835391	0.01602880658436214
2	11.44	0.020722736625514403	0.0007767489711934157	0.017507716049382716
2	11.48	0.02069701646090535	0.00047582304526748974	0.017849794238683128
2	11.52	0.04145318930041152	0.005162037037037037	0.02269804526748971
2	11.56	0.021376028806584364	0.00040123456790123454	0.017677469135802468
2	11.6	0.018708847736625515	0.0007253086419753087	0.014719650205761317
2	11.64	0.01880915637860082	0.0013425925925925925	0.014040637860082304
2	11.68	0.01590792181069959	0.0011856995884773664	0.011684670781893005
2	11.72	0.017013888888888887	0.0013271604938271606	0.011820987654320988
2	11.76	0.013425925925925926	0.000779320987654321	0.009863683127572017
2	11.8	0.014122942386831277	0.0010622427983539094	0.010221193415637861
2	11.84	0.011540637860082305	0.0006095679012345679	0.0082690329218107
2	11.88	0.01390432098765432	0.0009825102880658436	0.009544753086419753
2	11.92	0.010632716049382715	0.0008101851851851852	0.006774691358024692
2	11.96	0.012597736625514402	0.0007381687242798354	0.007425411522633745
2	12.0	0.025344650205761318	0.003840020576131687	0.00988940329218107
2	12.040000000000001	0.010529835390946502	0.0006635802469135803	0.005751028806584362
2	12.08	0.011113683127572016	0.0009799382716049383	0.005766460905349794
2	12.120000000000001	0.010419238683127573	0.0005452674897119342	0.006077674897119341
2	12.16	0.0101440329218107	0.0007021604938271605	0.005779320987654321
2	12.200000000000001	0.00904320987654321	0.0004475308641975309	0.005830761316872428
2	12.24	0.008930041152263375	0.000573559670781893	0.005457818930041152
2	12.280000000000001	0.006784979423868313	0.0005272633744855968	0.004567901234567902
2	12.32	0.010270061728395062	0.0008796296296296296	0.005853909465020576
2	12.36	0.011939300411522634	0.0010545267489711935	0.00555298353909465
2	12.4	0.0137011316872428	0.001736111111111111	0.005933641975308642
2	12.44	0.014122942386831277	0.001934156378600823	0.005997942386831275
2	12.48	0.02782150205761317	0.004457304526748971	0.010115740740740741
2	12.52	0.01433127572016461	0.0012654320987654322	0.005588991769547325
2	12.56	0.013575102880658435	0.0007818930041152264	0.005275205761316872
2	12.6	0.012078189300411523	0.0007921810699588477	0.005483539094650206
2	12.64	0.010681584362139918	0.0005375514403292181	0.004670781893004115
2	12.68	0.011710390946502058	0.0010879629629629629	0.004832818930041153
2	12.72	0.011514917695473251	0.0011085390946502058	0.004398148148148148
2	12.76	0.013040123456790124	0.0012602880658436214	0.005573559670781893
2	12.8	0.010375514403292182	0.0010133744855967079	0.004544753086419753
2	12.84	0.011427469135802469	0.0011008230452674897	0.004956275720164609
2	12.88	0.008395061728395062	0.0004501028806584362	0.003449074074074074
2	12.92	0.00863940329218107	0.0005118312757201646	0.0038117283950617285
2	12.96	0.018109567901234566	0.0026954732510288066	0.006975308641975308
2	13.0	0.005792181069958848	0.0003292181069958848	0.003765432098765432
2	13.040000000000001	0.005270061728395062	0.00029835390946502055	0.0037705761316872426
2	13.08	0.004531893004115227	0.00032407407407407406	0.0031430041152263376
2	13.120000000000001	0.004102366255144033	0.00014917695473251028	0.0030118312757201646
2	13.16	0.0043518518518518515	0.00013631687242798355	0.003299897119341564
2	13.200000000000001	0.003953189300411522	0.00019290123456790122	0.0025540123456790124
2	13.24	0.002646604938271605	0.0001800411522633745	0.0017181069958847736
2	13.280000000000001	0.0034310699588477366	0.0002546296296296296	0.002080761316872428
2	13.32	0.005383230452674897	0.0002957818930041152	0.002764917695473251
2	13.36	0.0075	0.0004218106995884774	0.0036342592592592594
2	13.4	0.008094135802469135	0.0004449588477366255	0.003117283950617284
2	13.44	0.02397119341563786	0.003042695473251029	0.008078703703703704
2	13.48	0.009907407407407408	0.0005426954732510288	0.003757716049382716
2	13.52	0.010210905349794238	0.0005684156378600823	0.00456275720164609
2	13.56	0.009130658436213992	0.0004320987654320988	0.0046733539094650205
2	13.6	0.008276748971193416	0.00037037037037037035	0.004647633744855967
2	13.64	0.007453703703703704	0.00025977366255144034	0.004768518518518518
2	13.68	0.006759259259259259	5.1440329218106995e-05	0.005668724279835391
2	13.72	0.008217592592592592	2.5720164609053497e-05	0.006967592592592593
2	13.76	0.009876543209876543	0.00013374485596707818	0.006977880658436214
2	13.8	0.012844650205761317	0.00020576131687242798	0.008927469135802469
2	13.84	0.012839506172839505	0.00030864197530864197	0.008287037037037037
2	13.88	0.013626543209876543	0.00022890946502057612	0.008654835390946502
2	13.92	0.024356995884773663	0.0024022633744855966	0.010681584362139918
2	13.96	0.013222736625514403	0.0002957818930041152	0.0072042181069958845
2	14.0	0.012219650205761316	0.00024434156378600825	0.006705246913580247
2	14.040000000000001	0.012878086419753087	0.0005272633744855968	0.006766975308641975
2	14.08	0.013587962962962963	0.0004320987654320988	0.00775977366255144
2	14.120000000000001	0.014526748971193416	0.0006558641975308642	0.008487654320987654
2	14.16	0.014742798353909466	0.00048353909465020576	0.009753086419753086
2	14.200000000000001	0.015311213991769547	0.00021862139917695473	0.010570987654320988
2	14.24	0.018217592592592594	0.0002932098765432099	0.012952674897119341
2	14.280000000000001	0.0173559670781893	0.00017232510288065845	0.012695473251028806
2	14.32	0.018551954732510288	0.00023919753086419754	0.014128086419753086
2	14.36	0.018577674897119343	0.0002494855967078189	0.01448559670781893
2	14.4	0.033181584362139915	0.002757201646090535	0.019246399176954733
2	14.44	0.020156893004115228	0.00022633744855967078	0.016134259259259258
2	14.48	0.02123456790123457	0.00025205761316872427	0.01702417695473251
2	14.52	0.01988940329218107	0.00018518518518518518	0.01673611111111111
2	14.56	0.021473765432098765	0.0002494855967078189	0.017775205761316873
2	14.6	0.021417181069958848	0.0004140946502057613	0.017373971193415636
2	14.64	0.020902777777777777	0.0007458847736625515	0.01680812757201646
2	14.68	0.020550411522633746	0.001522633744855967	0.015632716049382715
2	14.72	0.017718621399176956	0.0019238683127572017	0.013186728395061728
2	14.76	0.017286522633744857	0.002875514403292181	0.011419753086419753
2	14.8	0.014200102880658436	0.0032458847736625517	0.00877829218106996
2	14.84	0.015882201646090534	0.003816872427983539	0.00977366255144033
2	14.88	0.02739454732510288	0.006147119341563786	0.012600308641975309
2	14.92	0.016761831275720163	0.003572530864197531	0.010534979423868314
2	14.96	0.014997427983539095	0.003070987654320988	0.009534465020576132
2	15.0	0.016108539094650206	0.002916666666666667	0.01037037037037037
2	15.040000000000001	0.014164094650205761	0.0022993827160493825	0.009958847736625514
2	15.08	0.014729938271604938	0.0022145061728395064	0.010447530864197531
2	15.120000000000001	0.013521090534979423	0.0018930041152263374	0.009809670781893005
2	15.16	0.012916666666666667	0.0011059670781893003	0.009899691358024692
2	15.200000000000001	0.012271090534979424	0.000573559670781893	0.010090020576131687
2	15.24	0.011234567901234569	0.0005349794238683127	0.009578189300411523
2	15.280000000000001	0.012165637860082304	0.0011496913580246913	0.009593621399176955
2	15.32	0.010318930041152263	0.0009516460905349795	0.007916666666666667
2	15.36	0.025339506172839508	0.0037885802469135805	0.01231738683127572
2	15.4	0.008762860082304527	0.0009336419753086419	0.0066975308641975305
2	15.44	0.010131172839506174	0.0010673868312757202	0.007458847736625514
2	15.48	0.007932098765432098	0.0009619341563786008	0.005511831275720165
2	15.52	0.008523662551440329	0.00102880658436214	0.006185699588477366
2	15.56	0.0056275720164609055	0.0012294238683127573	0.003515946502057613
2	15.6	0.0073636831275720165	0.0019830246913580245	0.003852880658436214
2	15.64	0.008572530864197531	0.002307098765432099	0.004130658436213992
2	15.68	0.01129372427983539	0.0027674897119341563	0.007103909465020576
2	15.72	0.015681584362139917	0.003855452674897119	0.010362654320987654
2	15.76	0.01891460905349794	0.004621913580246914	0.013006687242798354
2	15.8	0.023886316872427985	0.004871399176954732	0.016862139917695473
2	15.84	0.037456275720164606	0.005653292181069959	0.023287037037037037
2	15.88	0.027988683127572016	0.0015612139917695472	0.02428240740740741
2	15.92	0.02775462962962963	0.00019290123456790122	0.026502057613168723
2	15.96	0.028713991769547326	0.00018518518518518518	0.02691358024691358
2	16.0	0.025859053497942385	0.0001594650205761317	0.0247608024691358
2	16.04	0.02715020576131687	0.0001954732510288066	0.025136316872427983
2	16.080000000000002	0.025869341563786008	7.458847736625514e-05	0.02407664609053498
2	16.12	0.02532150205761317	0.00016203703703703703	0.023001543209876543
2	16.16	0.024781378600823044	9.259259259259259e-05	0.021777263374485597
2	16.2	0.023168724279835393	0.00020833333333333335	0.020136316872427982
2	16.240000000000002	0.020825617283950618	0.00010030864197530864	0.018127572016460907
2	16.28	0.019421296296296298	5.6584362139917696e-05	0.017049897119341562
2	16.32	0.03215020576131687	0.0029526748971193417	0.01959619341563786
2	16.36	0.016167695473251028	9.259259259259259e-05	0.014333847736625514
2	16.4	0.014634773662551441	0.00013117283950617284	0.012541152263374485
2	16.44	0.012345679012345678	6.687242798353909e-05	0.010643004115226338
2	16.48	0.011754115226337448	0.00011316872427983539	0.009776234567901235
2	16.52	0.00926954732510288	8.487654320987654e-05	0.007528292181069959
2	16.56	0.011422325102880658	0.00012088477366255144	0.009912551440329218
2	16.6	0.014827674897119341	3.8580246913580246e-05	0.013459362139917696
2	16.64	0.0174048353909465	5.401234567901235e-05	0.015949074074074074
2	16.68	0.019560185185185184	4.11522633744856e-05	0.01773148148148148
2	16.72	0.02202417695473251	8.487654320987654e-05	0.019732510288065844
2	16.76	0.02316358024691358	4.372427983539095e-05	0.020949074074074075
2	16.8	0.03532664609053498	0.002476851851851852	0.02399948559670782
2	16.84	0.025781893004115226	0.00013117283950617284	0.022921810699588478
2	16.88	0.02368312757201646	0.00016203703703703703	0.02084104938271605
2	16.92	0.021820987654320986	0.00013117283950617284	0.018662551440329217
2	16.96	0.01912551440329218	0.00018261316872427984	0.016463477366255145
2	17.0	0.017924382716049382	4.886831275720165e-05	0.01485082304526749
2	17.04	0.014987139917695473	2.3148148148148147e-05	0.011970164609053499
2	17.080000000000002	0.014393004115226338	0.0001286008230452675	0.010949074074074075
2	17.12	0.012021604938271604	4.886831275720165e-05	0.00889917695473251
2	17.16	0.01280349794238683	7.458847736625514e-05	0.009313271604938271
2	17.2	0.011419753086419753	2.3148148148148147e-05	0.00838477366255144
2	17.240000000000002	0.010681584362139918	0.0001286008230452675	0.0073405349794238685
2	17.28	0.024544753086419752	0.002993827160493827	0.010532407407407407
2	17.32	0.008731995884773663	8.487654320987654e-05	0.006054526748971193
2	17.36	0.009187242798353909	0.0001286008230452675	0.005985082304526749
2	17.400000000000002	0.007391975308641975	2.05761316872428e-05	0.005102880658436214
2	17.44	0.00727880658436214	0.0001388888888888889	0.004020061728395061
2	17.48	0.0061342592592592594	3.60082304526749e-05	0.0029886831275720165
2	17.52	0.007142489711934157	0.00015689300411522632	0.003623971193415638
2	17.56	0.006311728395061728	3.08641975308642e-05	0.003161008230452675
2	17.6	0.006574074074074074	3.60082304526749e-05	0.00334619341563786
2	17.64	0.004665637860082304	2.5720164609053497e-05	0.0015432098765432098
2	17.68	0.0061059670781893	3.08641975308642e-05	0.002307098765432099
2	17.72	0.005599279835390947	3.3436213991769545e-05	0.0018724279835390946
2	17.76	0.02237911522633745	0.0033281893004115225	0.0066512345679012345
2	17.8	0.005028292181069959	0.0001234567901234568	0.0012397119341563787
2	17.84	0.0042361111111111115	6.687242798353909e-05	0.0006455761316872428
2	17.88	0.004799382716049383	9.002057613168725e-05	0.0012294238683127573
2	17.92	0.004300411522633745	3.60082304526749e-05	0.001463477366255144
2	17.96	0.0032818930041152265	2.5720164609053497e-05	0.0018338477366255145
2	18.0	0.0013400205761316872	3.3436213991769545e-05	0.0012088477366255144
2	18.04	0.003068415637860082	1.2860082304526749e-05	0.0017669753086419753
2	18.080000000000002	0.0020473251028806584	1.02880658436214e-05	0.00113940329218107
2	18.12	0.002829218106995885	1.54320987654321e-05	0.001756687242798354
2	18.16	0.0016075102880658437	2.3148148148148147e-05	0.0012988683127572015
2	18.2	0.0022119341563786006	6.17283950617284e-05	0.0016666666666666668
2	18.240000000000002	0.014472736625514404	0.0022247942386831275	0.005
2	18.28	0.0012037037037037038	8.23045267489712e-05	0.00073559670781893
2	18.32	0.0026414609053497943	0.00011831275720164609	0.0015715020576131688
2	18.36	0.0018106995884773663	6.944444444444444e-05	0.0012834362139917696
2	18.400000000000002	0.002978395061728395	6.944444444444444e-05	0.002116769547325103
2	18.44	0.0034284979423868313	4.372427983539095e-05	0.002690329218106996
2	18.48	0.005545267489711934	4.11522633744856e-05	0.004452160493827161
2	18.52	0.006682098765432099	3.60082304526749e-05	0.005727880658436214
2	18.56	0.009254115226337449	3.60082304526749e-05	0.00753343621399177
2	18.6	0.010162037037037037	0.00011059670781893004	0.008515946502057612
2	18.64	0.01261059670781893	0.00010288065843621399	0.010367798353909465
2	18.68	0.011484053497942386	2.5720164609053497e-05	0.009935699588477367
2	18.72	0.024233539094650206	0.0023122427983539094	0.01334619341563786
2	18.76	0.009912551440329218	0.00010030864197530864	0.008482510288065844
2	18.8	0.0073173868312757205	9.002057613168725e-05	0.00621656378600823
2	18.84	0.0064789094650205764	8.23045267489712e-05	0.005591563786008231
2	18.88	0.004989711934156379	3.8580246913580246e-05	0.004670781893004115
2	18.92	0.004717078189300412	3.08641975308642e-05	0.0043287037037037035
2	18.96	0.002896090534979424	3.8580246913580246e-05	0.002646604938271605
2	19.0	0.003019547325102881	4.886831275720165e-05	0.0027186213991769546
2	19.04	0.002242798353909465	2.05761316872428e-05	0.0018698559670781894
2	19.080000000000002	0.0041460905349794235	7.71604938271605e-06	0.0030015432098765434
2	19.12	0.0029578189300411522	1.2860082304526749e-05	0.002199074074074074
2	19.16	0.004094650205761317	7.458847736625514e-05	0.0022685185185185187
2	19.2	0.013060699588477366	0.001610082304526749	0.004958847736625515
2	19.240000000000002	0.0023791152263374486	0.000257201646090535	0.0010185185185185184
2	19.28	0.0030632716049382716	0.00024434156378600825	0.0019444444444444444
2	19.32	0.006337448559670782	0.0011085390946502058	0.0023765432098765433
2	19.36	0.0038580246913580245	0.0008024691358024691	0.002255658436213992
2	19.400000000000002	0.0027983539094650206	0.00020318930041152264	0.002052469135802469
2	19.44	0.003955761316872428	0.00016975308641975308	0.002965534979423868
2	19.48	0.003654835390946502	0.0003112139917695473	0.0026363168724279837
2	19.52	0.004717078189300412	0.00019290123456790122	0.0038117283950617285
2	19.56	0.0035030864197530863	4.372427983539095e-05	0.003145576131687243
2	19.6	0.004699074074074074	6.17283950617284e-05	0.003515946502057613
2	19.64	0.004002057613168724	6.430041152263375e-05	0.003279320987654321
2	19.68	0.018551954732510288	0.002646604938271605	0.007541152263374485
2	19.72	0.0030504115226337447	9.516460905349794e-05	0.002255658436213992
2	19.76	0.004246399176954733	0.00013374485596707818	0.0034979423868312758
2	19.8	0.004025205761316873	0.00011831275720164609	0.0035545267489711934
2	19.84	0.0047299382716049386	0.0001748971193415638	0.003832304526748971
2	19.88	0.005285493827160494	6.944444444444444e-05	0.004411008230452675
2	19.92	0.004480452674897119	1.54320987654321e-05	0.0039017489711934156
2	19.96	0.005686728395061728	1.800411522633745e-05	0.004884259259259259
2	20.0	0.005056584362139917	1.02880658436214e-05	0.0047299382716049386
2	20.04	0.005820473251028807	5.1440329218107e-06	0.005280349794238683
2	20.080000000000002	0.005676440329218107	2.3148148148148147e-05	0.005318930041152263
2	20.12	0.00694701646090535	3.3436213991769545e-05	0.006003086419753087
2	20.16	0.018688271604938272	0.0021810699588477368	0.009320987654320987
2	20.2	0.007595164609053498	0.00012088477366255144	0.0065252057613168725
2	20.240000000000002	0.008299897119341563	7.20164609053498e-05	0.00713477366255144
2	20.28	0.009606481481481481	0.00010288065843621399	0.007829218106995885
2	20.32	0.009796810699588477	0.00010030864197530864	0.007337962962962963
2	20.36	0.009737654320987655	0.00022376543209876544	0.007512860082304527
2	20.400000000000002	0.009423868312757202	0.0001286008230452675	0.00746141975308642
2	20.44	0.008580246913580248	4.886831275720165e-05	0.007034465020576132
2	20.48	0.009753086419753086	0.0001748971193415638	0.007299382716049383
2	20.52	0.008924897119341564	3.8580246913580246e-05	0.00702417695473251
2	20.56	0.009765946502057614	0.00014146090534979423	0.007222222222222222
2	20.6	0.008737139917695473	5.6584362139917696e-05	0.006597222222222222
2	20.64	0.024020061728395062	0.002772633744855967	0.010671296296296297
2	20.68	0.009555041152263374	0.00019290123456790122	0.006172839506172839
2	20.72	0.012415123456790123	0.00034722222222222224	0.007021604938271605
2	20.76	0.012363683127572016	0.00011059670781893004	0.006576646090534979
2	20.8	0.016633230452674896	0.0003189300411522634	0.0072145061728395065
2	20.84	0.01646604938271605	0.00013374485596707818	0.006242283950617284
2	20.88	0.01674125514403292	0.00011831275720164609	0.005722736625514403
2	20.92	0.017525720164609054	0.00011574074074074075	0.0057073045267489715
2	20.96	0.015643004115226337	0.00019032921810699588	0.004755658436213991
2	21.0	0.014958847736625515	0.00022890946502057612	0.004639917695473251
2	21.04	0.011983024691358025	0.0002932098765432099	0.0036213991769547325
2	21.080000000000002	0.010151748971193416	0.0004295267489711934	0.003976337448559671
2	21.12	0.020264917695473252	0.0023405349794238684	0.00669238683127572
2	21.16	0.009040637860082305	0.00019290123456790122	0.0025565843621399176
2	21.2	0.008840020576131688	0.00030606995884773663	0.0014454732510288065
2	21.240000000000002	0.010267489711934157	0.00026748971193415636	0.0023636831275720164
2	21.28	0.00750514403292181	0.00020833333333333335	0.0018852880658436213
2	21.32	0.008199588477366255	0.0002109053497942387	0.002170781893004115
2	21.36	0.009102366255144033	0.0003215020576131687	0.002139917695473251
2	21.400000000000002	0.009724794238683127	0.0004218106995884774	0.001851851851851852
2	21.44	0.010516975308641976	0.0005401234567901234	0.001903292181069959
2	21.48	0.00830761316872428	0.0003266460905349794	0.0013348765432098766
2	21.52	0.007700617283950617	0.00048353909465020576	0.001103395061728395
2	21.56	0.006370884773662552	0.0004140946502057613	0.0004320987654320988
2	21.6	0.01992283950617284	0.0031275720164609055	0.005082304526748971
2	21.64	0.00540380658436214	0.0005838477366255144	0.0005889917695473251
2	21.68	0.0077314814814814815	0.0006918724279835391	0.0015123456790123457
2	21.72	0.007602880658436214	0.0005606995884773662	0.0015560699588477367
2	21.76	0.007474279835390947	0.0009079218106995885	0.002204218106995885
2	21.8	0.006419753086419753	0.0007407407407407407	0.0022093621399176954
2	21.84	0.007029320987654321	0.0007844650205761317	0.002232510288065844
2	21.88	0.006406893004115227	0.0007458847736625515	0.001903292181069959
2	21.92	0.0046270576131687245	0.0007150205761316872	0.0008410493827160494
2	21.96	0.003703703703703704	0.00038065843621399177	0.0009233539094650206
2	22.0	0.003191872427983539	0.0003575102880658436	0.0006301440329218107
2	22.04	0.0035493827160493828	0.00023919753086419754	0.0009207818930041152
2	22.080000000000002	0.016021090534979424	0.002854938271604938	0.0051234567901234564
2	22.12	0.002595164609053498	9.002057613168725e-05	0.0016255144032921811
2	22.16	0.0023996913580246913	0.00010545267489711934	0.0016846707818930042
2	22.2	0.004117798353909465	0.0001646090534979424	0.0023868312757201644
2	22.240000000000002	0.0030915637860082306	0.00014146090534979423	0.0019238683127572017
2	22.28	0.0033796296296296296	0.0001800411522633745	0.0017463991769547326
2	22.32	0.0023868312757201644	0.00016975308641975308	0.001147119341563786
2	22.36	0.002147633744855967	8.23045267489712e-05	0.0009465020576131687
2	22.400000000000002	0.0011676954732510287	8.74485596707819e-05	0.0005375514403292181
2	22.44	0.0017849794238683128	0.0002109053497942387	0.0012448559670781892
2	22.48	0.0034207818930041154	0.0001954732510288066	0.002654320987654321
2	22.52	0.003924897119341564	0.00011059670781893004	0.003523662551440329
2	22.56	0.020102880658436215	0.002816358024691358	0.008459362139917695
2	22.6	0.006000514403292181	0.00013374485596707818	0.005488683127572017
2	22.64	0.008027263374485597	0.00040123456790123454	0.006383744855967078
2	22.68	0.006622942386831276	8.74485596707819e-05	0.006190843621399177
2	22.72	0.007934670781893005	0.00011574074074074075	0.007119341563786008
2	22.76	0.007247942386831276	0.00015174897119341564	0.006669238683127572
2	22.8	0.007322530864197531	7.20164609053498e-05	0.006748971193415638
2	22.84	0.006244855967078189	7.716049382716049e-05	0.005699588477366255
2	22.88	0.007600308641975309	0.00021862139917695473	0.006154835390946502
2	22.92	0.008016975308641976	0.00043467078189300413	0.006116255144032922
2	22.96	0.007394547325102881	0.00021347736625514403	0.006162551440329218
2	23.0	0.007587448559670782	0.00029063786008230453	0.005954218106995885
2	23.04	0.02017746913580247	0.0027340534979423867	0.009454732510288066
2	23.080000000000002	0.009436728395061728	0.0004140946502057613	0.007255658436213992
2	23.12	0.009755658436213992	0.0003343621399176955	0.007749485596707819
2	23.16	0.010601851851851852	0.0007175925925925926	0.007944958847736626
2	23.2	0.008729423868312757	0.0003523662551440329	0.006820987654320988
2	23.240000000000002	0.00958590534979424	0.0005092592592592592	0.00698559670781893
2	23.28	0.007456275720164609	0.00043724279835390947	0.0053626543209876545
2	23.32	0.007739197530864198	0.0005015432098765432	0.005300925925925926
2	23.36	0.006535493827160494	0.00034722222222222224	0.004580761316872428
2	23.400000000000002	0.006535493827160494	0.00047582304526748974	0.00448559670781893
2	23.44	0.0058127572016460904	0.0002726337448559671	0.004169238683127572
2	23.48	0.005761316872427984	0.00040380658436213994	0.003935185185185185
2	23.52	0.0204320987654321	0.0032767489711934155	0.008166152263374485
2	23.56	0.004184670781893004	0.0003575102880658436	0.002752057613168724
2	23.6	0.00415895061728395	0.00022376543209876544	0.0025694444444444445
2	23.64	0.0035313786008230453	0.00014917695473251028	0.0020833333333333333
2	23.68	0.0035570987654320986	0.00020061728395061727	0.002132201646090535
2	23.72	0.0017695473251028806	0.00012088477366255144	0.001000514403292181
2	23.76	0.0019238683127572017	0.00010288065843621399	0.0011625514403292181
2	23.8	0.001463477366255144	5.401234567901235e-05	0.0010390946502057614
2	23.84	0.002183641975308642	0.00010545267489711934	0.0013348765432098766
2	23.88	0.0015277777777777779	9.259259259259259e-05	0.0008230452674897119
2	23.92	0.0013065843621399176	6.430041152263375e-05	0.0005169753086419753
2	23.96	0.0021141975308641976	0.00016203703703703703	0.0011085390946502058
2	24.0	0.020123456790123458	0.0033719135802469137	0.006401748971193415
2	24.04	0.0018930041152263374	0.00020318930041152264	0.0009902263374485596
2	24.080000000000002	0.001514917695473251	0.00013117283950617284	0.0005066872427983539
2	24.12	0.0015560699588477367	9.516460905349794e-05	0.0005915637860082304
2	24.16	0.001396604938271605	9.516460905349794e-05	0.0008281893004115226
2	24.2	0.0021296296296296298	0.0002109053497942387	0.0012474279835390947
2	24.240000000000002	0.001823559670781893	0.00019804526748971193	0.0008744855967078189
2	24.28	0.0030118312757201646	0.00026748971193415636	0.0015174897119341563
2	24.32	0.0020241769547325104	0.00015689300411522632	0.0009619341563786008
2	24.36	0.0033256172839506173	0.0002803497942386831	0.0016435185185185185
2	24.400000000000002	0.0018698559670781894	0.00012602880658436213	0.0009953703703703704
2	24.44	0.0013503086419753086	0.00013631687242798355	0.0006558641975308642
2	24.48	0.014251543209876543	0.0023045267489711935	0.00448559670781893
2	24.52	0.0013503086419753086	0.00025977366255144034	0.00045781893004115225
2	24.560000000000002	0.002281378600823045	0.000257201646090535	0.0012037037037037038
2	24.6	0.0019393004115226338	0.00011574074074074075	0.0012448559670781892
2	24.64	0.0029346707818930042	0.00032407407407407406	0.0015766460905349794
2	24.68	0.001669238683127572	0.00012602880658436213	0.0006635802469135803
2	24.72	0.001831275720164609	0.00016718106995884774	0.0005349794238683127
2	24.76	0.0008976337448559671	8.23045267489712e-05	0.00011831275720164609
2	24.8	0.0021270576131687245	0.0003446502057613169	0.00036522633744855967
2	24.84	0.0014583333333333334	0.00020318930041152264	0.0005864197530864197
2	24.88	0.00147119341563786	0.0001080246913580247	0.0005015432098765432
2	24.92	0.0018209876543209876	7.973251028806585e-05	0.0010365226337448559
2	24.96	0.016409465020576133	0.0026440329218106995	0.005136316872427983
2	25.0	0.0014146090534979425	0.0002546296296296296	0.0005555555555555556
2	25.04	0.0019753086419753087	0.00015432098765432098	0.0008950617283950618
2	25.080000000000002	0.0022145061728395064	0.00013374485596707818	0.000830761316872428
2	25.12	0.0014866255144032922	0.00013374485596707818	0.0004912551440329218
2	25.16	0.002890946502057613	0.0001748971193415638	0.0005889917695473251
2	25.2	0.0027752057613168726	0.00015689300411522632	0.0003832304526748971
2	25.240000000000002	0.0059953703703703705	0.00046810699588477366	0.0006327160493827161
2	25.28	0.005946502057613169	0.00043724279835390947	0.00022376543209876544
2	25.32	0.0079809670781893	0.0006995884773662552	0.0003420781893004115
2	25.36	0.007656893004115226	0.0005272633744855968	0.000367798353909465
2	25.400000000000002	0.00877829218106996	0.0008924897119341564	0.0005349794238683127
2	25.44	0.018613683127572018	0.00294238683127572	0.00386059670781893
2	25.48	0.008225308641975309	0.0010365226337448559	0.0005632716049382716
2	25.52	0.008122427983539095	0.000889917695473251	0.0009619341563786008
2	25.560000000000002	0.009362139917695474	0.001419753086419753	0.0009182098765432099
2	25.6	0.009359567901234567	0.0013143004115226337	0.0008667695473251029
2	25.64	0.009117798353909466	0.001558641975308642	0.000720164609053498
2	25.68	0.011131687242798354	0.001977880658436214	0.0014763374485596708
2	25.72	0.010334362139917695	0.0019830246913580245	0.0008333333333333334
2	25.76	0.012662037037037038	0.0028986625514403294	0.0015817901234567902
2	25.8	0.012857510288065843	0.003109567901234568	0.001566358024691358
2	25.84	0.01566358024691358	0.004387860082304526	0.002183641975308642
2	25.88	0.015838477366255144	0.0043055555555555555	0.002662037037037037
2	25.92	0.03432098765432099	0.009102366255144033	0.007003600823045268
2	25.96	0.018618827160493828	0.005	0.0022993827160493825
2	26.0	0.020699588477366256	0.005290637860082305	0.0032973251028806582
2	26.04	0.019063786008230454	0.00514917695473251	0.0021862139917695473
2	26.080000000000002	0.020915637860082305	0.00570216049382716	0.002690329218106996
2	26.12	0.019094650205761315	0.005231481481481481	0.0016898148148148148
2	26.16	0.016136831275720166	0.004629629629629629	0.0013863168724279834
2	26.2	0.015488683127572017	0.005015432098765432	0.0021502057613168725
2	26.240000000000002	0.013536522633744856	0.005097736625514404	0.0015895061728395062
2	26.28	0.01136574074074074	0.005216049382716049	0.0012037037037037038
2	26.32	0.009531893004115227	0.005249485596707819	0.00046810699588477366
2	26.36	0.009166666666666667	0.005488683127572017	0.0007175925925925926
2	26.400000000000002	0.022590020576131686	0.00787037037037037	0.005262345679012345
2	26.44	0.010730452674897119	0.005612139917695473	0.0023045267489711935
2	26.48	0.0107690329218107	0.005725308641975309	0.0023148148148148147
2	26.52	0.011183127572016461	0.006592078189300412	0.002235082304526749
2	26.560000000000002	0.011558641975308643	0.006448045267489712	0.00246141975308642
2	26.6	0.011862139917695472	0.006082818930041152	0.0030787037037037037
2	26.64	0.012656893004115226	0.006141975308641976	0.003891460905349794
2	26.68	0.012633744855967079	0.0059722222222222225	0.004583333333333333
2	26.72	0.014861111111111111	0.005619855967078189	0.006481481481481481
2	26.76	0.015748456790123457	0.005174897119341564	0.0079809670781893
2	26.8	0.0183641975308642	0.00492798353909465	0.010375514403292182
2	26.84	0.01762860082304527	0.0034182098765432097	0.011628086419753086
2	26.88	0.031059670781893003	0.004979423868312757	0.01667438271604938
2	26.92	0.016008230452674896	0.0016820987654320987	0.013289609053497943
2	26.96	0.01773405349794239	0.0025540123456790124	0.013613683127572017
2	27.0	0.017818930041152262	0.001890432098765432	0.014493312757201646
2	27.04	0.0192309670781893	0.0019187242798353909	0.015617283950617284
2	27.080000000000002	0.020434670781893004	0.002510288065843621	0.01688014403292181
2	27.12	0.021111111111111112	0.001903292181069959	0.017790637860082305
2	27.16	0.020861625514403292	0.0014943415637860083	0.017924382716049382
2	27.2	0.019068930041152263	0.0020396090534979426	0.01565329218106996
2	27.240000000000002	0.01772119341563786	0.002926954732510288	0.013184156378600823
2	27.28	0.013940329218106996	0.0034027777777777776	0.009434156378600823
2	27.32	0.012178497942386832	0.0034902263374485595	0.007790637860082304
2	27.36	0.02406635802469136	0.005470679012345679	0.011352880658436214
2	27.400000000000002	0.013217592592592593	0.0022453703703703702	0.008984053497942388
2	27.44	0.013410493827160494	0.0029243827160493827	0.008999485596707818
2	27.48	0.011926440329218108	0.0018415637860082303	0.008125
2	27.52	0.011972736625514404	0.002283950617283951	0.008209876543209876
2	27.560000000000002	0.014891975308641975	0.004148662551440329	0.008209876543209876
2	27.6	0.013492798353909465	0.004387860082304526	0.006975308641975308
2	27.64	0.01427469135802469	0.004699074074074074	0.006517489711934156
2	27.68	0.014933127572016461	0.005090020576131687	0.007006172839506173
2	27.72	0.015676440329218107	0.004742798353909465	0.00808641975308642
2	27.76	0.016540637860082304	0.004997427983539094	0.008497942386831275
2	27.8	0.01625	0.004567901234567902	0.009166666666666667
2	27.84	0.0329809670781893	0.007744341563786008	0.015542695473251029
2	27.88	0.02053240740740741	0.004475308641975309	0.013238168724279836
2	27.92	0.023590534979423868	0.004848251028806584	0.015897633744855966
2	27.96	0.024189814814814813	0.0048919753086419755	0.017258230452674897
2	28.0	0.02715020576131687	0.00522119341563786	0.019935699588477365
2	28.04	0.02518775720164609	0.004197530864197531	0.019560185185185184
2	28.080000000000002	0.026039094650205763	0.003953189300411522	0.02038065843621399
2	28.12	0.024501028806584363	0.0030041152263374487	0.02011574074074074
2	28.16	0.025118312757201645	0.0030889917695473253	0.020113168724279835
2	28.2	0.023798868312757203	0.0034027777777777776	0.018618827160493828
2	28.240000000000002	0.019760802469135804	0.0036085390946502057	0.014858539094650207
2	28.28	0.018513374485596708	0.004117798353909465	0.013176440329218107
2	28.32	0.029637345679012345	0.006507201646090535	0.015766460905349795
2	28.36	0.01724022633744856	0.0032510288065843622	0.012458847736625514
2	28.400000000000002	0.01467335390946502	0.002139917695473251	0.01150977366255144
2	28.44	0.014948559670781894	0.002283950617283951	0.01128343621399177
2	28.48	0.012137345679012345	0.001823559670781893	0.00970679012345679
2	28.52	0.013343621399176955	0.0023508230452674896	0.010234053497942387
2	28.560000000000002	0.01268261316872428	0.0022119341563786006	0.010146604938271605
2	28.6	0.01470679012345679	0.0024537037037037036	0.011123971193415638
2	28.64	0.017049897119341562	0.003065843621399177	0.012379115226337448
2	28.68	0.018680555555555554	0.004434156378600823	0.011903292181069959
2	28.72	0.02161008230452675	0.005815329218106996	0.013186728395061728
2	28.76	0.022397119341563788	0.0073302469135802465	0.012937242798353909
2	28.8	0.03594393004115226	0.012088477366255145	0.01551954732510288
2	28.84	0.018575102880658435	0.008415637860082304	0.008428497942386832
2	28.88	0.02185185185185185	0.00984567901234568	0.008852880658436214
2	28.92	0.019670781893004117	0.008847736625514403	0.007762345679012346
2	28.96	0.022052469135802468	0.010712448559670781	0.007165637860082305
2	29.0	0.01933127572016461	0.009220679012345679	0.00518261316872428
2	29.04	0.025625	0.01007201646090535	0.008973765432098765
2	29.080000000000002	0.026039094650205763	0.00922582304526749	0.009305555555555555
2	29.12	0.029362139917695474	0.01103395061728395	0.009431584362139919
2	29.16	0.03155092592592593	0.01257201646090535	0.010568415637860082
2	29.2	0.03441358024691358	0.014122942386831277	0.01227880658436214
2	29.240000000000002	0.037806069958847735	0.01532664609053498	0.014729938271604938
2	29.28	0.04945216049382716	0.017878086419753088	0.019326131687242797
2	29.32	0.036602366255144035	0.013580246913580247	0.016988168724279835
2	29.36	0.031054526748971193	0.012734053497942387	0.01346707818930041
2	29.400000000000002	0.031301440329218104	0.011159979423868312	0.014853395061728395
2	29.44	0.029218106995884775	0.008762860082304527	0.015246913580246914
2	29.48	0.028081275720164608	0.008083847736625514	0.014328703703703703
2	29.52	0.022885802469135803	0.005866769547325103	0.011723251028806584
2	29.560000000000002	0.021527777777777778	0.003801440329218107	0.011895576131687242
2	29.6	0.016311728395061727	0.0014506172839506173	0.009974279835390946
2	29.64	0.016743827160493826	0.0010802469135802468	0.010141460905349795
2	29.68	0.014814814814814815	0.000925925925925926	0.00893775720164609
2	29.72	0.015280349794238684	0.0013734567901234568	0.008906893004115226
2	29.76	0.030676440329218107	0.005115740740740741	0.013055555555555556
2	29.8	0.01583590534979424	0.0030349794238683126	0.008587962962962962
2	29.84	0.019310699588477365	0.005763888888888889	0.009603909465020577
2	29.88	0.02066872427983539	0.00849537037037037	0.008109567901234568
2	29.92	0.023397633744855966	0.011684670781893005	0.008073559670781893
2	29.96	0.023132716049382718	0.01330761316872428	0.006792695473251029
2	30.0	0.023096707818930043	0.013680555555555555	0.007034465020576132
2	30.04	0.021087962962962965	0.01176440329218107	0.005992798353909465
2	30.080000000000002	0.022487139917695475	0.010799897119341564	0.006828703703703704
2	30.12	0.023382201646090534	0.008945473251028806	0.007620884773662551
2	30.16	0.02588477366255144	0.00761059670781893	0.00882716049382716
2	30.2	0.02503858024691358	0.006638374485596708	0.008680555555555556
2	30.240000000000002	0.04258744855967078	0.010843621399176955	0.01279835390946502
2	30.28	0.025625	0.007067901234567901	0.00849537037037037
2	30.32	0.022518004115226337	0.006527777777777778	0.006838991769547325
2	30.36	0.021893004115226336	0.0071913580246913585	0.0069495884773662555
2	30.400000000000002	0.017073045267489713	0.005864197530864198	0.005061728395061729
2	30.44	0.016890432098765434	0.006188271604938272	0.005262345679012345
2	30.48	0.01371141975308642	0.005138888888888889	0.004904835390946502
2	30.52	0.013693415637860083	0.004933127572016461	0.005632716049382716
2	30.560000000000002	0.010190329218106996	0.0031275720164609055	0.004989711934156379
2	30.6	0.00941872427983539	0.002487139917695473	0.004701646090534979
2	30.64	0.007484567901234568	0.0017258230452674897	0.004256687242798354
2	30.68	0.007878086419753086	0.0018029835390946502	0.004876543209876543
2	30.72	0.02053755144032922	0.0048688271604938275	0.00791409465020576
2	30.76	0.007227366255144033	0.0020859053497942386	0.0038245884773662553
2	30.8	0.006540637860082304	0.001736111111111111	0.0033924897119341564
2	30.84	0.004284979423868312	0.0012191358024691357	0.002574588477366255
2	30.88	0.004735082304526749	0.001396604938271605	0.0024305555555555556
2	30.92	0.004434156378600823	0.002147633744855967	0.0017001028806584361
2	30.96	0.004495884773662551	0.0026131687242798352	0.0011008230452674897
2	31.0	0.005596707818930041	0.0027906378600823043	0.0022505144032921812
2	31.04	0.0074202674897119346	0.0027083333333333334	0.00386059670781893
2	31.080000000000002	0.006831275720164609	0.0014171810699588477	0.00455761316872428
2	31.12	0.008832304526748972	0.0017335390946502057	0.005797325102880659
2	31.16	0.009282407407407408	0.002523148148148148	0.005979938271604938
2	31.2	0.027623456790123457	0.00702417695473251	0.010439814814814815
2	31.240000000000002	0.011010802469135803	0.003981481481481482	0.006072530864197531
2	31.28	0.011085390946502058	0.003752572016460905	0.0060751028806584366
2	31.32	0.011039094650205762	0.0035570987654320986	0.006347736625514403
2	31.36	0.010671296296296297	0.002690329218106996	0.006720679012345679
2	31.400000000000002	0.011586934156378601	0.001965020576131687	0.007962962962962963
2	31.44	0.011867283950617284	0.002523148148148148	0.008055555555555555
2	31.48	0.012896090534979424	0.0034002057613168723	0.007968106995884773
2	31.52	0.014251543209876543	0.004148662551440329	0.008752572016460906
2	31.560000000000002	0.01852366255144033	0.00547582304526749	0.011352880658436214
2	31.6	0.017579732510288066	0.0039146090534979425	0.012075617283950617
2	31.64	0.020625	0.00522119341563786	0.013948045267489712
2	31.68	0.030601851851851852	0.00791409465020576	0.016522633744855967
2	31.720000000000002	0.021286008230452676	0.005987654320987654	0.013858024691358025
2	31.76	0.022219650205761318	0.005810185185185186	0.014822530864197532
2	31.8	0.019974279835390945	0.005465534979423869	0.013094135802469136
2	31.84	0.019449588477366254	0.005092592592592593	0.013022119341563786
2	31.88	0.018281893004115226	0.004117798353909465	0.013009259259259259
2	31.92	0.020108024691358025	0.004061213991769548	0.014737654320987654
2	31.96	0.017651748971193416	0.00261059670781893	0.01426954732510288
2	32.0	0.019655349794238684	0.0019084362139917695	0.016640946502057614
2	32.04	0.017119341563786007	0.0019367283950617283	0.014771090534979424
2	32.08	0.01920267489711934	0.0029063786008230452	0.01547067901234568
2	32.12	0.016972736625514403	0.003271604938271605	0.012934670781893004
2	32.160000000000004	0.03392746913580247	0.00835133744855967	0.017919238683127572
2	32.2	0.01997170781893004	0.006535493827160494	0.011890432098765433
2	32.24	0.022440843621399177	0.007965534979423868	0.012260802469135803
2	32.28	0.024356995884773663	0.009117798353909466	0.012595164609053498
2	32.32	0.02638374485596708	0.010285493827160494	0.013153292181069958
2	32.36	0.02890432098765432	0.01103395061728395	0.013582818930041152
2	32.4	0.02728395061728395	0.01007201646090535	0.01212448559670782
2	32.44	0.0287988683127572	0.010478395061728395	0.011862139917695472
2	32.480000000000004	0.02700102880658436	0.00881687242798354	0.010504115226337448
2	32.52	0.02820730452674897	0.008713991769547326	0.010234053497942387
2	32.56	0.024791666666666667	0.006103395061728395	0.008582818930041152
2	32.6	0.02572530864197531	0.0059722222222222225	0.007916666666666667
2	32.64	0.033526234567901235	0.007088477366255144	0.009593621399176955
2	32.68	0.021450617283950618	0.003806584362139918	0.006057098765432099
2	32.72	0.01745627572016461	0.0028189300411522633	0.004660493827160494
2	32.76	0.016502057613168725	0.0027160493827160493	0.004176954732510288
2	32.8	0.016347736625514402	0.002412551440329218	0.005095164609053498
2	32.84	0.01804269547325103	0.00227880658436214	0.007111625514403292
2	32.88	0.01663065843621399	0.0010133744855967079	0.007803497942386831
2	32.92	0.015249485596707819	0.0004501028806584362	0.007703189300411523
2	32.96	0.01726851851851852	0.0004243827160493827	0.00974022633744856
2	33.0	0.016921296296296295	0.000625	0.009899691358024692
2	33.04	0.018901748971193417	0.0012319958847736626	0.010853909465020576
2	33.08	0.018022119341563787	0.0008590534979423868	0.010367798353909465
2	33.12	0.032193930041152265	0.003978909465020576	0.015005144032921811
2	33.160000000000004	0.016535493827160495	0.0005015432098765432	0.009382716049382716
2	33.2	0.017597736625514403	0.0008256172839506173	0.009704218106995885
2	33.24	0.01584619341563786	0.0005426954732510288	0.009151234567901234
2	33.28	0.01728395061728395	0.0011496913580246913	0.009837962962962963
2	33.32	0.016198559670781893	0.0013991769547325103	0.0091820987654321
2	33.36	0.017600308641975308	0.0017412551440329218	0.010020576131687242
2	33.4	0.019393004115226337	0.0028729423868312756	0.010892489711934156
2	33.44	0.02045267489711934	0.0033410493827160494	0.012201646090534979
2	33.480000000000004	0.021761831275720164	0.0036805555555555554	0.013721707818930041
2	33.52	0.020336934156378602	0.002690329218106996	0.014040637860082304
2	33.56	0.023719135802469135	0.0016152263374485598	0.018387345679012346
2	33.6	0.03733796296296296	0.0024022633744855966	0.025887345679012345
2	33.64	0.03039866255144033	0.00018261316872427984	0.02637602880658436
2	33.68	0.028641975308641977	9.516460905349794e-05	0.026118827160493827
2	33.72	0.030262345679012346	0.00014660493827160494	0.026844135802469134
2	33.76	0.027620884773662552	2.5720164609053497e-05	0.02487397119341564
2	33.8	0.02669238683127572	0.00010030864197530864	0.02350051440329218
2	33.84	0.025655864197530864	3.60082304526749e-05	0.022409979423868312
2	33.88	0.024369855967078188	0.00014660493827160494	0.021087962962962965
2	33.92	0.022109053497942385	6.430041152263375e-05	0.019194958847736626
2	33.96	0.019272119341563785	3.08641975308642e-05	0.016828703703703703
2	34.0	0.01913065843621399	4.11522633744856e-05	0.01592849794238683
2	34.04	0.016463477366255145	3.08641975308642e-05	0.01404835390946502
2	34.08	0.02893261316872428	0.002674897119341564	0.016849279835390946
2	34.12	0.013176440329218107	8.23045267489712e-05	0.01172582304526749
2	34.160000000000004	0.01117283950617284	9.516460905349794e-05	0.01025977366255144
2	34.2	0.008922325102880659	0.00013117283950617284	0.00823559670781893
2	34.24	0.0075025720164609054	0.0002726337448559671	0.006671810699588478
2	34.28	0.005457818930041152	0.00017232510288065845	0.004753086419753087
2	34.32	0.0057073045267489715	0.00030864197530864197	0.004140946502057613
2	34.36	0.0059953703703703705	0.00022376543209876544	0.004169238683127572
2	34.4	0.007445987654320987	0.00037037037037037035	0.004681069958847737
2	34.44	0.007991255144032922	0.000360082304526749	0.005023148148148148
2	34.480000000000004	0.008804012345679013	0.00029063786008230453	0.005511831275720165
2	34.52	0.010843621399176955	0.0005658436213991769	0.006113683127572016
2	34.56	0.024462448559670783	0.002690329218106996	0.01114454732510288
2	34.6	0.01574074074074074	0.0004398148148148148	0.009920267489711934
2	34.64	0.01706275720164609	0.00040123456790123454	0.01107253086419753
2	34.68	0.01977366255144033	0.0004989711934156379	0.01279320987654321
2	34.72	0.02119341563786008	0.00033179012345679014	0.013410493827160494
2	34.76	0.022860082304526748	0.0004501028806584362	0.013991769547325103
2	34.800000000000004	0.021913580246913582	0.00037037037037037035	0.01337962962962963
2	34.84	0.023112139917695472	0.0004475308641975309	0.014053497942386832
2	34.88	0.023104423868312757	0.000573559670781893	0.014796810699588478
2	34.92	0.023598251028806583	0.00043724279835390947	0.015146604938271606
2	34.96	0.025064300411522633	0.0007638888888888889	0.016129115226337448
2	35.0	0.02483281893004115	0.0005504115226337449	0.015457818930041152
2	35.04	0.0417798353909465	0.00459619341563786	0.01959104938271605
2	35.08	0.02761574074074074	0.0005478395061728395	0.015282921810699589
2	35.12	0.028605967078189302	0.0016435185185185185	0.014822530864197532
2	35.160000000000004	0.02705246913580247	0.00169238683127572	0.013510802469135802
2	35.2	0.02838477366255144	0.002764917695473251	0.012353395061728395
2	35.24	0.026082818930041152	0.0029809670781893003	0.010648148148148148
2	35.28	0.029426440329218106	0.005097736625514404	0.0125
2	35.32	0.028132716049382715	0.006900720164609054	0.011442901234567902
2	35.36	0.026887860082304527	0.009375	0.009475308641975308
2	35.4	0.025426954732510287	0.00982253086419753	0.009179526748971193
2	35.44	0.02469650205761317	0.010522119341563786	0.00912037037037037
2	35.480000000000004	0.022175925925925925	0.010223765432098766	0.00813014403292181
2	35.52	0.03313271604938271	0.011970164609053499	0.011579218106995885
2	35.56	0.01982253086419753	0.008513374485596708	0.00808641975308642
2	35.6	0.01666923868312757	0.007222222222222222	0.00716820987654321
2	35.64	0.01547067901234568	0.0065020576131687245	0.006908436213991769
2	35.68	0.011448045267489711	0.005241769547325103	0.005113168724279835
2	35.72	0.0111059670781893	0.004575617283950617	0.0053060699588477365
2	35.76	0.00900462962962963	0.0037242798353909466	0.004423868312757201
2	35.800000000000004	0.009202674897119342	0.0033050411522633745	0.004871399176954732
2	35.84	0.009292695473251029	0.0029501028806584364	0.00518261316872428
2	35.88	0.010848765432098766	0.002595164609053498	0.006774691358024692
2	35.92	0.009907407407407408	0.0013657407407407407	0.007253086419753086
2	35.96	0.009184670781893004	0.00102880658436214	0.006687242798353909
2	36.0	0.025133744855967078	0.005913065843621399	0.01007716049382716
2	36.04	0.01194701646090535	0.00529835390946502	0.00547582304526749
2	36.08	0.01492798353909465	0.007111625514403292	0.006015946502057613
2	36.12	0.013526234567901235	0.006844135802469136	0.004897119341563786
2	36.160000000000004	0.01574074074074074	0.007536008230452675	0.0054912551440329214
2	36.2	0.012847222222222222	0.0063400205761316875	0.004251543209876543
2	36.24	0.01273148148148148	0.00603395061728395	0.004138374485596708
2	36.28	0.010059156378600822	0.005689300411522634	0.0025025720164609053
2	36.32	0.010699588477366255	0.0063940329218107	0.002227366255144033
2	36.36	0.008485082304526749	0.004837962962962963	0.0017386831275720165
2	36.4	0.009063786008230454	0.004542181069958848	0.002029320987654321
2	36.44	0.00852880658436214	0.003991769547325103	0.002219650205761317
2	36.480000000000004	0.024516460905349795	0.006875	0.00669238683127572
2	36.52	0.008248456790123457	0.003359053497942387	0.0022685185185185187
2	36.56	0.00816358024691358	0.0033564814814814816	0.0026131687242798352
2	36.6	0.010730452674897119	0.003675411522633745	0.003930041152263374
2	36.64	0.008587962962962962	0.0031301440329218107	0.003073559670781893
2	36.68	0.007854938271604939	0.0030401234567901236	0.0023405349794238684
2	36.72	0.006206275720164609	0.002283950617283951	0.001941872427983539
2	36.76	0.006808127572016461	0.002281378600823045	0.0022170781893004116
2	36.800000000000004	0.004963991769547325	0.001831275720164609	0.0016486625514403291
2	36.84	0.007062757201646091	0.002602880658436214	0.0021656378600823046
2	36.88	0.006887860082304527	0.004462448559670782	0.0012268518518518518
2	36.92	0.008968621399176955	0.0063065843621399175	0.0009799382716049383
2	36.96	0.023382201646090534	0.009997427983539095	0.005187757201646091
2	37.0	0.011175411522633745	0.008266460905349795	0.0003986625514403292
2	37.04	0.012373971193415639	0.00877829218106996	0.0010236625514403292
2	37.08	0.012906378600823045	0.0086059670781893	0.000367798353909465
2	37.12	0.013801440329218108	0.007950102880658436	0.000558127572016461
2	37.160000000000004	0.013654835390946501	0.006396604938271605	0.0002469135802469136
2	37.2	0.016208847736625516	0.006077674897119341	0.0016023662551440329
2	37.24	0.014372427983539094	0.003881172839506173	0.0010879629629629629
2	37.28	0.015709876543209877	0.0031275720164609055	0.001800411522633745
2	37.32	0.01353395061728395	0.0017901234567901235	0.00147119341563786
2	37.36	0.012525720164609053	0.0015715020576131688	0.0008127572016460906
2	37.4	0.011646090534979423	0.0008539094650205761	0.0008153292181069958
2	37.44	0.026751543209876542	0.004395576131687243	0.005591563786008231
2	37.480000000000004	0.010843621399176955	0.0008616255144032922	0.0006224279835390946
2	37.52	0.009665637860082305	0.0007150205761316872	0.0007896090534979424
2	37.56	0.008590534979423869	0.0006455761316872428	0.0006918724279835391
2	37.6	0.007445987654320987	0.0005169753086419753	0.0007664609053497942
2	37.64	0.007031893004115226	0.00036522633744855967	0.0006918724279835391
2	37.68	0.005419238683127572	0.00038065843621399177	0.0004501028806584362
2	37.72	0.005558127572016461	0.00025205761316872427	0.0012654320987654322
2	37.76	0.005264917695473251	0.00021347736625514403	0.0021373456790123456
2	37.800000000000004	0.0064789094650205764	0.00028292181069958846	0.003220164609053498
2	37.84	0.006275720164609053	0.0001748971193415638	0.003780864197530864
2	37.88	0.008181584362139917	0.00028549382716049385	0.005012860082304527
2	37.92	0.017592592592592594	0.002145061728395062	0.007839506172839506
2	37.96	0.00786522633744856	0.00021862139917695473	0.005460390946502058
2	38.0	0.007955246913580247	0.0001234567901234568	0.005959362139917696
2	38.04	0.006586934156378601	0.0002469135802469136	0.005308641975308642
2	38.08	0.006442901234567902	0.00013631687242798355	0.005637860082304527
2	38.12	0.006085390946502058	3.60082304526749e-05	0.00533179012345679
2	38.160000000000004	0.006136831275720164	4.372427983539095e-05	0.005195473251028806
2	38.2	0.005666152263374485	1.800411522633745e-05	0.004825102880658436
2	38.24	0.006998456790123456	1.54320987654321e-05	0.005781893004115226
2	38.28	0.006656378600823045	5.6584362139917696e-05	0.005444958847736625
2	38.32	0.008088991769547325	0.00012602880658436213	0.006378600823045267
2	38.36	0.007669753086419753	7.973251028806585e-05	0.005686728395061728
2	38.4	0.02073045267489712	0.0027443415637860083	0.009686213991769548
2	38.44	0.0074099794238683125	0.00016203703703703703	0.0054809670781893
2	38.480000000000004	0.006784979423868313	0.00010545267489711934	0.005810185185185186
2	38.52	0.005902777777777778	0.00013117283950617284	0.0053523662551440325
2	38.56	0.0059619341563786005	0.00014660493827160494	0.005324074074074074
2	38.6	0.005617283950617284	3.08641975308642e-05	0.005162037037037037
2	38.64	0.004807098765432099	3.60082304526749e-05	0.004621913580246914
2	38.68	0.004678497942386831	2.3148148148148147e-05	0.004220679012345679
2	38.72	0.0036599794238683127	8.23045267489712e-05	0.0032175925925925926
2	38.76	0.003942901234567901	5.6584362139917696e-05	0.0027211934156378603
2	38.800000000000004	0.0037397119341563787	5.401234567901235e-05	0.0016152263374485598
2	38.84	0.003572530864197531	0.00013374485596707818	0.0007896090534979424
2	38.88	0.015992798353909467	0.002155349794238683	0.004539609053497942
2	38.92	0.004647633744855967	0.00017232510288065845	0.0005606995884773662
2	38.96	0.004560185185185185	0.00018775720164609054	0.0005606995884773662
2	39.0	0.004297839506172839	0.00016203703703703703	0.0005967078189300411
2	39.04	0.004804526748971193	0.0002623456790123457	0.0005555555555555556
2	39.08	0.0051234567901234564	0.00026748971193415636	0.0009799382716049383
2	39.12	0.005609567901234568	0.00018261316872427984	0.00169238683127572
2	39.160000000000004	0.0056044238683127575	0.00013631687242798355	0.001720679012345679
2	39.2	0.006342592592592592	0.00022890946502057612	0.0017901234567901235
2	39.24	0.005614711934156379	0.000257201646090535	0.0012731481481481483
2	39.28	0.006463477366255144	0.00028292181069958846	0.0014789094650205761
2	39.32	0.006679526748971193	0.00031378600823045265	0.0013657407407407407
2	39.36	0.02040380658436214	0.0026954732510288066	0.0060648148148148145
2	39.4	0.007667181069958848	0.0003189300411522634	0.00246141975308642
2	39.44	0.009318415637860082	0.0003034979423868313	0.004387860082304526
2	39.480000000000004	0.011376028806584362	0.00017746913580246913	0.006512345679012346
2	39.52	0.017070473251028808	0.00029063786008230453	0.011756687242798354
2	39.56	0.0210570987654321	0.00025977366255144034	0.015681584362139917
2	39.6	0.02698559670781893	0.0002880658436213992	0.021198559670781894
2	39.64	0.030434670781893006	0.0002469135802469136	0.024650205761316872
2	39.68	0.027695473251028807	0.00015432098765432098	0.02246656378600823
2	39.72	0.024650205761316872	0.00023662551440329217	0.019426440329218107
2	39.76	0.024907407407407406	0.00011059670781893004	0.019974279835390945
2	39.800000000000004	0.028305041152263375	0.00014660493827160494	0.022968106995884773
2	39.84	0.03819187242798354	0.0023251028806584363	0.025439814814814814
2	39.88	0.026352880658436214	0.00018775720164609054	0.022373971193415637
2	39.92	0.023305041152263374	0.00011574074074074075	0.01953960905349794
2	39.96	0.021175411522633743	0.00015689300411522632	0.017772633744855968
2	40.0	0.017026748971193415	4.6296296296296294e-05	0.014868827160493828
2	40.04	0.01692644032921811	0.00010545267489711934	0.013765432098765433
2	40.08	0.01426440329218107	5.915637860082304e-05	0.01179269547325103
2	40.12	0.014742798353909466	0.00019290123456790122	0.011918724279835391
2	40.160000000000004	0.012337962962962964	0.00011059670781893004	0.009979423868312758
2	40.2	0.009436728395061728	3.8580246913580246e-05	0.007507716049382716
2	40.24	0.007137345679012345	6.944444444444444e-05	0.005033436213991769
2	40.28	0.005676440329218107	2.57201646090535e-06	0.004246399176954733
2	40.32	0.019128086419753085	0.002484567901234568	0.008369341563786008
2	40.36	0.005118312757201646	6.944444444444444e-05	0.004138374485596708
2	40.4	0.0059156378600823045	8.74485596707819e-05	0.00448559670781893
2	40.44	0.0033719135802469137	9.002057613168725e-05	0.0024459876543209877
2	40.480000000000004	0.004681069958847737	3.8580246913580246e-05	0.003155864197530864
2	40.52	0.0036959876543209876	7.71604938271605e-06	0.0025925925925925925
2	40.56	0.0051440329218107	8.487654320987654e-05	0.003616255144032922
2	40.6	0.005545267489711934	5.6584362139917696e-05	0.004382716049382716
2	40.64	0.004007201646090535	0.00012088477366255144	0.0023045267489711935
2	40.68	0.004400720164609053	7.20164609053498e-05	0.0032381687242798354
2	40.72	0.004331275720164609	6.687242798353909e-05	0.002736625514403292
2	40.76	0.004279835390946502	0.00020061728395061727	0.002463991769547325
2	40.800000000000004	0.017718621399176956	0.0023148148148148147	0.006661522633744856
2	40.84	0.006036522633744856	0.00028549382716049385	0.0029526748971193417
2	40.88	0.0029218106995884774	0.00011574074074074075	0.0014171810699588477
2	40.92	0.006854423868312757	0.0002160493827160494	0.004308127572016461
2	40.96	0.006054526748971193	0.00015432098765432098	0.0035056584362139916
2	41.0	0.00680298353909465	0.00030092592592592595	0.0034696502057613167
2	41.04	0.007139917695473251	0.0002623456790123457	0.004050925925925926
2	41.08	0.006800411522633745	0.0003755144032921811	0.0032690329218106997
2	41.12	0.00547582304526749	0.0002623456790123457	0.002044753086419753
2	41.160000000000004	0.005172325102880658	0.0003343621399176955	0.0019187242798353909
2	41.2	0.004349279835390947	0.00030606995884773663	0.001324588477366255
2	41.24	0.004166666666666667	0.000257201646090535	0.0016666666666666668
2	41.28	0.01859567901234568	0.002970679012345679	0.006023662551440329
2	41.32	0.004014917695473251	0.00018261316872427984	0.001376028806584362
2	41.36	0.004333847736625514	0.0003189300411522634	0.002052469135802469
2	41.4	0.004053497942386831	0.00028549382716049385	0.0016795267489711934
2	41.44	0.00547582304526749	0.000360082304526749	0.002888374485596708
2	41.480000000000004	0.0029243827160493827	0.00018261316872427984	0.0011522633744855968
2	41.52	0.005699588477366255	0.00028292181069958846	0.003263888888888889
2	41.56	0.003359053497942387	0.0001646090534979424	0.0021244855967078187
2	41.6	0.005653292181069959	0.0004166666666666667	0.0027597736625514404
2	41.64	0.004125514403292181	0.00030092592592592595	0.0018621399176954733
2	41.68	0.0020241769547325104	0.00020061728395061727	0.0009465020576131687
2	41.72	0.0032767489711934155	0.00024434156378600825	0.0020627572016460906
2	41.76	0.01646604938271605	0.0026157407407407405	0.006576646090534979
2	41.800000000000004	0.002080761316872428	0.00021862139917695473	0.0014891975308641975
2	41.84	0.0047890946502057614	0.0003909465020576132	0.0021013374485596707
2	41.88	0.006198559670781893	0.0005324074074074074	0.003176440329218107
2	41.92	0.004387860082304526	0.0003446502057613169	0.0012011316872427983
2	41.96	0.0069393004115226335	0.0004886831275720165	0.0029526748971193417
2	42.0	0.008335905349794238	0.0004912551440329218	0.003359053497942387
2	42.04	0.008855452674897119	0.0005041152263374485	0.002564300411522634
2	42.08	0.008559670781893004	0.0004398148148148148	0.0022505144032921812
2	42.12	0.01054783950617284	0.0005529835390946502	0.0027700617283950616
2	42.160000000000004	0.011458333333333333	0.0005915637860082304	0.0026954732510288066
2	42.2	0.011918724279835391	0.000668724279835391	0.001970164609053498
2	42.24	0.028011831275720163	0.0034542181069958846	0.007291666666666667
2	42.28	0.013608539094650205	0.0007613168724279835	0.001903292181069959
2	42.32	0.012986111111111111	0.0009593621399176954	0.0005915637860082304
2	42.36	0.014025205761316873	0.0011599794238683128	0.0017258230452674897
2	42.4	0.015383230452674897	0.0016718106995884773	0.0028729423868312756
2	42.44	0.013405349794238684	0.0018878600823045268	0.0013863168724279834
2	42.480000000000004	0.01352880658436214	0.0021013374485596707	0.001787551440329218
2	42.52	0.013063271604938271	0.002116769547325103	0.002330246913580247
2	42.56	0.013762860082304526	0.002132201646090535	0.002919238683127572
2	42.6	0.011520061728395061	0.0019958847736625514	0.001574074074074074
2	42.64	0.010892489711934156	0.0017335390946502057	0.0009979423868312757
2	42.68	0.010946502057613168	0.0014583333333333334	0.001463477366255144
2	42.72	0.027708333333333335	0.00481738683127572	0.0058461934156378605
2	42.76	0.01029835390946502	0.0011651234567901234	0.0005401234567901234
2	42.800000000000004	0.009405864197530865	0.00102880658436214	0.00047582304526748974
2	42.84	0.011610082304526748	0.0013605967078189301	0.0015303497942386831
2	42.88	0.01194701646090535	0.001198559670781893	0.002080761316872428
2	42.92	0.013179012345679012	0.001522633744855967	0.0025900205761316872
2	42.96	0.011301440329218107	0.0009336419753086419	0.0024459876543209877
2	43.0	0.01165380658436214	0.0010390946502057614	0.002476851851851852
2	43.04	0.009411008230452675	0.0007536008230452675	0.0013271604938271606
2	43.08	0.009542181069958848	0.0007973251028806584	0.0019315843621399177
2	43.12	0.006111111111111111	0.0005324074074074074	0.0009079218106995885
2	43.160000000000004	0.005874485596707819	0.0006147119341563787	0.0008024691358024691
2	43.2	0.017986111111111112	0.003220164609053498	0.004529320987654321
2	43.24	0.003438786008230453	0.00029063786008230453	0.00022890946502057612
2	43.28	0.00147119341563786	0.00018261316872427984	0.0002314814814814815
2	43.32	0.0008127572016460906	9.516460905349794e-05	0.0002726337448559671
2	43.36	0.0013323045267489711	0.00014146090534979423	0.0007458847736625515
2	43.4	0.0010416666666666667	9.516460905349794e-05	0.0005889917695473251
2	43.44	0.0038348765432098765	6.944444444444444e-05	0.0018801440329218107
2	43.480000000000004	0.003207304526748971	3.08641975308642e-05	0.0023148148148148147
2	43.52	0.004079218106995885	0.0001388888888888889	0.0031584362139917698
2	43.56	0.0035056584362139916	1.800411522633745e-05	0.003284465020576132
2	43.6	0.0036805555555555554	2.8292181069958848e-05	0.003284465020576132
2	43.64	0.0023533950617283953	2.3148148148148147e-05	0.002103909465020576
2	43.68	0.017957818930041152	0.0027211934156378603	0.007026748971193416
2	43.72	0.003279320987654321	7.973251028806585e-05	0.0026414609053497943
2	43.76	0.004717078189300412	6.17283950617284e-05	0.004097222222222223
2	43.800000000000004	0.0057896090534979424	8.487654320987654e-05	0.0045936213991769545
2	43.84	0.005504115226337448	4.11522633744856e-05	0.004683641975308642
2	43.88	0.00694701646090535	4.372427983539095e-05	0.006069958847736625
2	43.92	0.00606738683127572	2.8292181069958848e-05	0.005280349794238683
2	43.96	0.00621656378600823	1.2860082304526749e-05	0.005488683127572017
2	44.0	0.00603395061728395	1.54320987654321e-05	0.005108024691358025
2	44.04	0.006301440329218107	3.60082304526749e-05	0.004945987654320988
2	44.08	0.005450102880658436	2.5720164609053497e-05	0.004269547325102881
2	44.12	0.006244855967078189	8.74485596707819e-05	0.0043055555555555555
2	44.160000000000004	0.015396090534979423	0.001954732510288066	0.006314300411522634
2	44.2	0.005434670781893004	0.0001286008230452675	0.003256172839506173
2	44.24	0.006111111111111111	0.0001080246913580247	0.00375
2	44.28	0.0053858024691358026	0.00022119341563786008	0.0036368312757201647
2	44.32	0.006219135802469136	0.00014660493827160494	0.003626543209876543
2	44.36	0.006108539094650206	5.1440329218106995e-05	0.003477366255144033
2	44.4	0.008431069958847737	9.259259259259259e-05	0.0034053497942386833
2	44.44	0.00886059670781893	0.0001234567901234568	0.002409979423868313
2	44.480000000000004	0.011872427983539095	0.00021347736625514403	0.0023636831275720164
2	44.52	0.010627572016460906	0.0001646090534979424	0.0008076131687242799
2	44.56	0.012386831275720165	0.0002777777777777778	0.0012680041152263375
2	44.6	0.011427469135802469	0.0002803497942386831	0.0002494855967078189
2	44.64	0.024498456790123458	0.0027829218106995885	0.004768518518518518
2	44.68	0.009943415637860083	0.0004398148148148148	0.00016718106995884774
2	44.72	0.009598765432098765	0.0006867283950617284	0.0005761316872427984
2	44.76	0.006890432098765432	0.00030864197530864197	0.0009516460905349795
2	44.800000000000004	0.004763374485596708	0.0003755144032921811	0.0003935185185185185
2	44.84	0.005216049382716049	0.0003755144032921811	0.00043467078189300413
2	44.88	0.0055709876543209875	0.00037294238683127575	0.00022119341563786008
2	44.92	0.008492798353909465	0.0004963991769547325	0.0007304526748971193
2	44.96	0.007888374485596707	0.00029063786008230453	0.00020061728395061727
2	45.0	0.010198045267489712	0.0005709876543209877	0.0008744855967078189
2	45.04	0.008927469135802469	0.00032407407407407406	6.430041152263375e-05
2	45.08	0.009411008230452675	0.0004166666666666667	0.0005606995884773662
2	45.12	0.018641975308641975	0.0027906378600823043	0.003675411522633745
2	45.160000000000004	0.00805812757201646	0.00038065843621399177	0.0016075102880658437
2	45.2	0.00727880658436214	0.0003909465020576132	0.002638888888888889
2	45.24	0.009122942386831276	0.0004475308641975309	0.004465020576131688
2	45.28	0.009899691358024692	0.0003369341563786008	0.005771604938271605
2	45.32	0.010766460905349794	0.0005015432098765432	0.006442901234567902
2	45.36	0.012319958847736626	0.0005272633744855968	0.007530864197530864
2	45.4	0.013765432098765433	0.0004783950617283951	0.007456275720164609
2	45.44	0.017888374485596707	0.0009799382716049383	0.008703703703703703
2	45.480000000000004	0.017458847736625514	0.0008590534979423868	0.007299382716049383
2	45.52	0.020949074074074075	0.0011265432098765433	0.008852880658436214
2	45.56	0.02028292181069959	0.0008101851851851852	0.008029835390946502
2	45.6	0.03295524691358025	0.003729423868312757	0.011520061728395061
2	45.64	0.019953703703703703	0.0008281893004115226	0.007957818930041152
2	45.68	0.019364711934156377	0.0009387860082304527	0.008088991769547325
2	45.72	0.017569444444444443	0.0006481481481481481	0.00787037037037037
2	45.76	0.017479423868312756	0.0008127572016460906	0.008135288065843621
2	45.800000000000004	0.01617798353909465	0.0007510288065843622	0.007808641975308642
2	45.84	0.014691358024691358	0.0006995884773662552	0.007265946502057613
2	45.88	0.013842592592592592	0.0005169753086419753	0.00720164609053498
2	45.92	0.012690329218106996	0.00025977366255144034	0.007296810699588477
2	45.96	0.015475823045267489	0.00021347736625514403	0.010133744855967079
2	46.0	0.018161008230452674	0.00018261316872427984	0.013531378600823046
2	46.04	0.021705246913580247	0.00012088477366255144	0.017330246913580247
2	46.08	0.035491255144032924	0.0023791152263374486	0.023634259259259258
2	46.12	0.027114197530864196	0.00011059670781893004	0.023549382716049384
2	46.160000000000004	0.027237654320987653	4.6296296296296294e-05	0.02507201646090535
2	46.2	0.027340534979423868	0.0002700617283950617	0.024814814814814814
2	46.24	0.02381687242798354	5.1440329218106995e-05	0.022016460905349793
2	46.28	0.022019032921810698	0.00022376543209876544	0.01970164609053498
2	46.32	0.019320987654320988	0.00019032921810699588	0.0173070987654321
2	46.36	0.017795781893004115	0.00016203703703703703	0.015954218106995884
2	46.4	0.014837962962962963	0.00011059670781893004	0.013840020576131687
2	46.44	0.013125	0.00011574074074074075	0.012489711934156378
2	46.480000000000004	0.014408436213991769	0.0008976337448559671	0.012559156378600823
2	46.52	0.015969650205761316	0.0018955761316872429	0.012865226337448559
2	46.56	0.03340020576131687	0.00636059670781893	0.018127572016460907
2	46.6	0.0245190329218107	0.004920267489711934	0.017680041152263376
2	46.64	0.03372427983539095	0.006183127572016461	0.024606481481481483
2	46.68	0.039125514403292184	0.00705761316872428	0.02911522633744856
2	46.72	0.04595164609053498	0.0082690329218107	0.0341332304526749
2	46.76	0.04610082304526749	0.007551440329218107	0.03536779835390946
2	46.800000000000004	0.04891718106995885	0.007193930041152263	0.03700617283950617
2	46.84	0.05116255144032922	0.007926954732510288	0.037034465020576134
2	46.88	0.0533667695473251	0.008693415637860082	0.03679012345679012
2	46.92	0.05438014403292181	0.009781378600823046	0.03455246913580247
2	46.96	0.05255658436213992	0.009657921810699589	0.030951646090534978
2	47.0	0.0548559670781893	0.009971707818930042	0.029737654320987655
2	47.04	0.06341049382716049	0.011561213991769547	0.029362139917695474
2	47.08	0.05368312757201646	0.009899691358024692	0.025308641975308643
2	47.12	0.05093364197530864	0.010393518518518519	0.02194187242798354
2	47.160000000000004	0.051054526748971193	0.012111625514403292	0.021013374485596707
2	47.2	0.04793724279835391	0.011558641975308643	0.018608539094650205
2	47.24	0.046139403292181067	0.011831275720164609	0.016612654320987654
2	47.28	0.04037551440329218	0.010378086419753086	0.013641975308641975
2	47.32	0.03670267489711934	0.009837962962962963	0.011231995884773662
2	47.36	0.03483281893004115	0.0107690329218107	0.009544753086419753
2	47.4	0.03433641975308642	0.011893004115226338	0.009295267489711934
2	47.44	0.031833847736625516	0.01257716049382716	0.007602880658436214
2	47.480000000000004	0.025138888888888888	0.010565843621399177	0.005504115226337448
2	47.52	0.04107253086419753	0.014989711934156378	0.011286008230452674
2	47.56	0.0249048353909465	0.01012088477366255	0.008024691358024692
2	47.6	0.027265946502057613	0.011810699588477367	0.009547325102880658
2	47.64	0.026188271604938272	0.011820987654320988	0.009814814814814814
2	47.68	0.02840792181069959	0.013220164609053498	0.01088991769547325
2	47.72	0.026656378600823045	0.01279835390946502	0.010617283950617284
2	47.76	0.02925411522633745	0.014915123456790124	0.010969650205761317
2	47.800000000000004	0.028541666666666667	0.013945473251028807	0.011525205761316873
2	47.84	0.029007201646090535	0.013063271604938271	0.011972736625514404
2	47.88	0.027011316872427985	0.010648148148148148	0.012098765432098766
2	47.92	0.025655864197530864	0.009218106995884774	0.01172067901234568
2	47.96	0.023780864197530865	0.007960390946502057	0.011237139917695474
2	48.0	0.03680812757201646	0.011018518518518518	0.015007716049382716
2	48.04	0.024693930041152265	0.007770061728395062	0.01231738683127572
2	48.08	0.022404835390946502	0.00838991769547325	0.01025462962962963
2	48.120000000000005	0.024598765432098765	0.011679526748971193	0.009593621399176955
2	48.160000000000004	0.02539351851851852	0.013873456790123457	0.008168724279835391
2	48.2	0.028559670781893004	0.015208333333333334	0.0068698559670781895
2	48.24	0.02648148148148148	0.01102880658436214	0.006165123456790124
2	48.28	0.026882716049382718	0.00893775720164609	0.005470679012345679
2	48.32	0.025573559670781894	0.006967592592592593	0.005141460905349794
2	48.36	0.026015946502057612	0.006970164609053498	0.00563014403292181
2	48.4	0.023034979423868313	0.006332304526748971	0.0043518518518518515
2	48.44	0.02189814814814815	0.005774176954732511	0.003626543209876543
2	48.480000000000004	0.03709104938271605	0.009732510288065844	0.009837962962962963
2	48.52	0.018623971193415637	0.00466820987654321	0.005205761316872428
2	48.56	0.017204218106995885	0.004555041152263375	0.004904835390946502
2	48.6	0.013449074074074073	0.0028935185185185184	0.003382201646090535
2	48.64	0.012813786008230453	0.003096707818930041	0.0025565843621399176
2	48.68	0.011851851851851851	0.0028420781893004113	0.0014326131687242799
2	48.72	0.013209876543209877	0.0030889917695473253	0.0013940329218106995
2	48.76	0.01420267489711934	0.0025308641975308644	0.001419753086419753
2	48.800000000000004	0.019084362139917696	0.0026826131687242797	0.0018338477366255145
2	48.84	0.020123456790123458	0.0023508230452674896	0.001154835390946502
2	48.88	0.022960390946502058	0.002916666666666667	0.002021604938271605
2	48.92	0.021556069958847738	0.0030272633744855967	0.001507201646090535
2	48.96	0.04001543209876543	0.007808641975308642	0.006630658436213991
2	49.0	0.020992798353909464	0.004030349794238683	0.0008719135802469135
2	49.04	0.01922582304526749	0.004151234567901235	0.0013503086419753086
2	49.08	0.021736111111111112	0.007186213991769547	0.001419753086419753
2	49.120000000000005	0.020866769547325102	0.007224794238683128	0.0016666666666666668
2	49.160000000000004	0.024475308641975307	0.010522119341563786	0.004182098765432099
2	49.2	0.02175925925925926	0.012137345679012345	0.0032150205761316874
2	49.24	0.02322530864197531	0.013886316872427983	0.00386059670781893
2	49.28	0.01978909465020576	0.012137345679012345	0.0037680041152263373
2	49.32	0.01825874485596708	0.010550411522633744	0.0037680041152263373
2	49.36	0.014146090534979424	0.007636316872427984	0.003191872427983539
2	49.4	0.013613683127572017	0.00727880658436214	0.0028858024691358025
2	49.44	0.025730452674897118	0.009696502057613169	0.006046810699588477
2	49.480000000000004	0.011628086419753086	0.006190843621399177	0.0015946502057613168
2	49.52	0.015023148148148148	0.008168724279835391	0.002880658436213992
2	49.56	0.01399948559670782	0.007448559670781893	0.0023662551440329217
2	49.6	0.018040123456790125	0.008667695473251028	0.004014917695473251
2	49.64	0.018024691358024692	0.009326131687242799	0.0032021604938271605
2	49.68	0.02022119341563786	0.010992798353909466	0.00408179012345679
2	49.72	0.01800925925925926	0.009645061728395061	0.003909465020576132
2	49.76	0.01693158436213992	0.008065843621399177	0.004886831275720165
2	49.800000000000004	0.013348765432098765	0.006252572016460905	0.004169238683127572
2	49.84	0.014614197530864197	0.006779835390946502	0.00444701646090535
2	49.88	0.014323559670781893	0.007656893004115226	0.0034593621399176956
2	49.92	0.03160493827160494	0.012343106995884773	0.008125
2	49.96	0.016098251028806583	0.0072839506172839505	0.0038245884773662553
2	50.0	0.01782664609053498	0.008469650205761316	0.0037474279835390946
2	50.04	0.019727366255144034	0.009688786008230452	0.0037217078189300413
2	50.08	0.01705246913580247	0.007924382716049382	0.003765432098765432
2	50.120000000000005	0.018698559670781892	0.009210390946502058	0.003765432098765432
2	50.160000000000004	0.014933127572016461	0.008407921810699588	0.002510288065843621
2	50.2	0.013883744855967078	0.0074331275720164606	0.002852366255144033
2	50.24	0.009621913580246914	0.005442386831275721	0.002373971193415638
2	50.28	0.009128086419753087	0.005056584362139917	0.0024382716049382715
2	50.32	0.009537037037037037	0.005715020576131687	0.0025462962962962965
2	50.36	0.012656893004115226	0.007592592592592593	0.0031378600823045266
2	50.4	0.02497685185185185	0.010573559670781893	0.007978395061728394
2	50.44	0.015601851851851851	0.008016975308641976	0.005851337448559671
2	50.480000000000004	0.014904835390946503	0.00787037037037037	0.0054912551440329214
2	50.52	0.015568415637860083	0.008248456790123457	0.00555298353909465
2	50.56	0.014935699588477366	0.007188786008230453	0.006123971193415637
2	50.6	0.018143004115226336	0.008279320987654321	0.007911522633744856
2	50.64	0.03034465020576132	0.014511316872427984	0.013083847736625515
2	50.68	0.03755915637860082	0.016756687242798354	0.018713991769547324
2	50.72	0.04961162551440329	0.019290123456790122	0.027767489711934157
2	50.76	0.05493055555555556	0.018482510288065843	0.033305041152263376
2	50.800000000000004	0.06340792181069958	0.020298353909465022	0.03938528806584362
2	50.84	0.058045267489711935	0.016242283950617283	0.03776748971193416
2	50.88	0.07191100823045267	0.01913837448559671	0.04020318930041152
2	50.92	0.05509002057613169	0.013441358024691359	0.034642489711934156
2	50.96	0.055444958847736626	0.012469135802469136	0.0349048353909465
2	51.0	0.051893004115226335	0.010136316872427983	0.033469650205761314
2	51.04	0.05079732510288066	0.009135802469135803	0.03252572016460906
2	51.08	0.05126543209876543	0.0084130658436214	0.03396090534979424
2	51.120000000000005	0.04753343621399177	0.00647119341563786	0.03300668724279835
2	51.160000000000004	0.04521090534979424	0.005432098765432099	0.03208076131687243
2	51.2	0.042847222222222224	0.004809670781893004	0.03131944444444444
2	51.24	0.041815843621399174	0.004477880658436214	0.03086162551440329
2	51.28	0.03596965020576132	0.0034979423868312758	0.027713477366255145
2	51.32	0.032901234567901234	0.0030092592592592593	0.025532407407407406
2	51.36	0.04136574074074074	0.005486111111111111	0.02582561728395062
2	51.4	0.028497942386831277	0.002677469135802469	0.021417181069958848
2	51.44	0.025131172839506173	0.00238940329218107	0.019063786008230454
2	51.480000000000004	0.024693930041152265	0.0045010288065843625	0.016849279835390946
2	51.52	0.024609053497942388	0.005360082304526749	0.015671296296296298
2	51.56	0.02333590534979424	0.005645576131687243	0.014027777777777778
2	51.6	0.022337962962962962	0.005416666666666667	0.013654835390946501
2	51.64	0.02050925925925926	0.00474537037037037	0.012991255144032921
2	51.68	0.020632716049382716	0.005218621399176955	0.012613168724279835
2	51.72	0.017440843621399176	0.004953703703703704	0.01037037037037037
2	51.76	0.017103909465020575	0.00507201646090535	0.009987139917695472
2	51.800000000000004	0.01728395061728395	0.006705246913580247	0.007896090534979423
2	51.84	0.034729938271604935	0.012191358024691358	0.01271604938271605
2	51.88	0.022386831275720165	0.008868312757201647	0.008930041152263375
2	51.92	0.026468621399176953	0.009501028806584362	0.010902777777777779
2	51.96	0.02857767489711934	0.00986111111111111	0.012556584362139918
2	52.0	0.034776234567901236	0.012443415637860082	0.014470164609053498
2	52.04	0.03257201646090535	0.011965020576131687	0.014467592592592593
2	52.08	0.031190843621399178	0.011085390946502058	0.013623971193415638
2	52.120000000000005	0.032687757201646093	0.01126028806584362	0.015064300411522633
2	52.160000000000004	0.028770576131687244	0.009475308641975308	0.012458847736625514
2	52.2	0.031018518518518518	0.012710905349794238	0.01107253086419753
2	52.24	0.030501543209876542	0.012559156378600823	0.010478395061728395
2	52.28	0.03614969135802469	0.016198559670781893	0.011640946502057613
2	52.32	0.047608024691358025	0.01809156378600823	0.015853909465020577
2	52.36	0.03411779835390946	0.012590020576131688	0.012854938271604938
2	52.4	0.026085390946502057	0.008896604938271605	0.009907407407407408
2	52.44	0.02265946502057613	0.007955246913580247	0.007600308641975309
2	52.480000000000004	0.01633230452674897	0.005743312757201646	0.005303497942386832
2	52.52	0.014966563786008231	0.005162037037037037	0.005987654320987654
2	52.56	0.01382201646090535	0.0047196502057613166	0.006021090534979424
2	52.6	0.014853395061728395	0.004529320987654321	0.006391460905349794
2	52.64	0.01231224279835391	0.003248456790123457	0.005704732510288066
2	52.68	0.010396090534979424	0.0021733539094650205	0.004974279835390946
2	52.72	0.009274691358024691	0.0022093621399176954	0.003626543209876543
2	52.76	0.011849279835390946	0.00290380658436214	0.005902777777777778
2	52.800000000000004	0.029526748971193416	0.006784979423868313	0.012705761316872429
2	52.84	0.016224279835390945	0.003233024691358025	0.01026491769547325
2	52.88	0.01906635802469136	0.0033719135802469137	0.012340534979423869
2	52.92	0.01892232510288066	0.0025925925925925925	0.013106995884773662
2	52.96	0.022170781893004116	0.0026594650205761317	0.016113683127572016
2	53.0	0.02190329218106996	0.0015534979423868314	0.017608024691358026
2	53.04	0.025545267489711934	0.0019753086419753087	0.02040380658436214
2	53.08	0.02416409465020576	0.0013863168724279834	0.02021090534979424
2	53.120000000000005	0.025645576131687244	0.0015380658436213992	0.020681584362139918
2	53.160000000000004	0.026867283950617285	0.0020910493827160496	0.021414609053497943
2	53.2	0.025491255144032922	0.0021373456790123456	0.019897119341563786
2	53.24	0.026077674897119343	0.0019804526748971193	0.01986882716049383
2	53.28	0.0367283950617284	0.005028292181069959	0.02099537037037037
2	53.32	0.025997942386831275	0.003243312757201646	0.01743827160493827
2	53.36	0.022826646090534978	0.0027752057613168726	0.015023148148148148
2	53.4	0.021877572016460907	0.0023533950617283953	0.014737654320987654
2	53.44	0.020545267489711933	0.002307098765432099	0.01349022633744856
2	53.480000000000004	0.022294238683127573	0.0038194444444444443	0.013179012345679012
2	53.52	0.021213991769547327	0.003958333333333334	0.011856995884773663
2	53.56	0.022399691358024693	0.00529320987654321	0.011170267489711934
2	53.6	0.020334362139917697	0.005187757201646091	0.00948045267489712
2	53.64	0.01922582304526749	0.0053523662551440325	0.008464506172839507
2	53.68	0.01986111111111111	0.006388888888888889	0.00823045267489712
2	53.72	0.01852880658436214	0.007276234567901234	0.00669238683127572
2	53.76	0.03555298353909465	0.013271604938271606	0.010853909465020576
2	53.800000000000004	0.021640946502057612	0.010419238683127573	0.007021604938271605
2	53.84	0.022700617283950616	0.012968106995884774	0.0062371399176954735
2	53.88	0.021697530864197533	0.013387345679012346	0.005336934156378601
2	53.92	0.021633230452674897	0.01466820987654321	0.004979423868312757
2	53.96	0.01816872427983539	0.013464506172839506	0.0035339506172839506
2	54.0	0.018400205761316873	0.013415637860082305	0.004079218106995885
2	54.04	0.015817901234567902	0.011589506172839506	0.003397633744855967
2	54.08	0.014948559670781894	0.009909979423868313	0.0039840534979423865
2	54.120000000000005	0.012988683127572016	0.008631687242798353	0.003335905349794239
2	54.160000000000004	0.013125	0.00879372427983539	0.003441358024691358
2	54.2	0.012358539094650206	0.008737139917695473	0.0029578189300411522
2	54.24	0.024755658436213992	0.011448045267489711	0.0066049382716049385
2	54.28	0.013083847736625515	0.009472736625514403	0.0024537037037037036
2	54.32	0.012330246913580247	0.008330761316872428	0.0026594650205761317
2	54.36	0.011574074074074073	0.007726337448559671	0.003045267489711934
2	54.4	0.009112654320987654	0.005897633744855967	0.002448559670781893
2	54.44	0.008112139917695473	0.005421810699588477	0.0019881687242798356
2	54.480000000000004	0.0073070987654320985	0.004107510288065844	0.002728909465020576
2	54.52	0.0063168724279835395	0.004254115226337449	0.0017746913580246914
2	54.56	0.005457818930041152	0.003487654320987654	0.0015946502057613168
2	54.6	0.00636574074074074	0.004421296296296296	0.0016075102880658437
2	54.64	0.0051800411522633745	0.003500514403292181	0.001324588477366255
2	54.68	0.004814814814814815	0.003168724279835391	0.0013914609053497942
2	54.72	0.02092335390946502	0.0066975308641975305	0.006355452674897119
2	54.76	0.00537037037037037	0.0019238683127572017	0.00253858024691358
2	54.800000000000004	0.007343106995884773	0.0025180041152263375	0.0032510288065843622
2	54.84	0.007510288065843622	0.0024228395061728393	0.003263888888888889
2	54.88	0.009765946502057614	0.0030015432098765434	0.004104938271604938
2	54.92	0.008731995884773663	0.0015843621399176955	0.004539609053497942
2	54.96	0.011231995884773662	0.0031944444444444446	0.005234053497942387
2	55.0	0.012939814814814815	0.005751028806584362	0.004737654320987654
2	55.04	0.018690843621399177	0.008999485596707818	0.0065946502057613165
2	55.08	0.018690843621399177	0.00952417695473251	0.005689300411522634
2	55.120000000000005	0.020560699588477366	0.008922325102880659	0.006427469135802469
2	55.160000000000004	0.020527263374485596	0.007199074074074074	0.00676954732510288
2	55.2	0.03781635802469136	0.010969650205761317	0.01150977366255144
2	55.24	0.026121399176954732	0.00797067901234568	0.00914866255144033
2	55.28	0.02672067901234568	0.008665123456790123	0.009951131687242798
2	55.32	0.029472736625514404	0.00985082304526749	0.011448045267489711
2	55.36	0.02897119341563786	0.009925411522633746	0.011363168724279836
2	55.4	0.0309130658436214	0.010511831275720165	0.013227880658436214
2	55.44	0.030079732510288067	0.009637345679012345	0.012736625514403292
2	55.480000000000004	0.030951646090534978	0.01025977366255144	0.013127572016460906
2	55.52	0.026877572016460904	0.008832304526748972	0.011705246913580247
2	55.56	0.028708847736625513	0.009781378600823046	0.01296553497942387
2	55.6	0.027646604938271604	0.009675925925925926	0.012728909465020576
2	55.64	0.030051440329218106	0.011234567901234569	0.014146090534979424
2	55.68	0.041041666666666664	0.013531378600823046	0.01744598765432099
2	55.72	0.029483024691358026	0.009593621399176955	0.015444958847736626
2	55.76	0.029138374485596707	0.008505658436213991	0.01615740740740741
2	55.800000000000004	0.024567901234567903	0.006026234567901235	0.014544753086419754
2	55.84	0.0248070987654321	0.005360082304526749	0.01532664609053498
2	55.88	0.02111625514403292	0.0038734567901234566	0.013515946502057613
2	55.92	0.02102880658436214	0.003765432098765432	0.013248456790123457
2	55.96	0.01661522633744856	0.003258744855967078	0.010707304526748972
2	56.0	0.016905864197530863	0.004691358024691358	0.009305555555555555
2	56.04	0.012484567901234568	0.004148662551440329	0.006579218106995885
2	56.08	0.013446502057613169	0.004804526748971193	0.006280864197530864
2	56.120000000000005	0.010830761316872427	0.00455761316872428	0.004660493827160494
2	56.160000000000004	0.024940843621399176	0.0074099794238683125	0.008775720164609053
2	56.2	0.011990740740740741	0.004084362139917696	0.005131172839506173
2	56.24	0.013919753086419753	0.004161522633744856	0.0065020576131687245
2	56.28	0.017078189300411523	0.0044907407407407405	0.00926954732510288
2	56.32	0.017060185185185185	0.004462448559670782	0.009976851851851851
2	56.36	0.017782921810699587	0.0038477366255144033	0.011448045267489711
2	56.4	0.017085905349794237	0.004313271604938272	0.010784465020576131
2	56.44	0.01977880658436214	0.006309156378600823	0.011203703703703704
2	56.480000000000004	0.0190380658436214	0.006517489711934156	0.010277777777777778
2	56.52	0.021015946502057615	0.006404320987654321	0.011386316872427983
2	56.56	0.02007201646090535	0.004722222222222222	0.012204218106995885
2	56.6	0.022371399176954732	0.006136831275720164	0.013209876543209877
2	56.64	0.030573559670781892	0.008377057613168724	0.014151234567901235
2	56.68	0.019385288065843623	0.00662037037037037	0.009102366255144033
2	56.72	0.01739969135802469	0.007301954732510288	0.007021604938271605
2	56.76	0.017358539094650207	0.007484567901234568	0.00646604938271605
2	56.800000000000004	0.014621913580246913	0.00727880658436214	0.004266975308641975
2	56.84	0.014097222222222223	0.0066512345679012345	0.005051440329218107
2	56.88	0.015370370370370371	0.006934156378600823	0.006419753086419753
2	56.92	0.014382716049382717	0.006188271604938272	0.006520061728395062
2	56.96	0.016905864197530863	0.006419753086419753	0.008883744855967077
2	57.0	0.015522119341563787	0.00488940329218107	0.009074074074074075
2	57.04	0.015871913580246914	0.004709362139917695	0.00962962962962963
2	57.08	0.013832304526748971	0.003652263374485597	0.00863940329218107
2	57.120000000000005	0.02720164609053498	0.007199074074074074	0.012620884773662551
2	57.160000000000004	0.013076131687242799	0.004071502057613169	0.00768775720164609
2	57.2	0.014467592592592593	0.005308641975308642	0.007775205761316873
2	57.24	0.016494341563786007	0.006512345679012346	0.008287037037037037
2	57.28	0.01909207818930041	0.007592592592592593	0.009166666666666667
2	57.32	0.020200617283950617	0.008070987654320988	0.009393004115226337
2	57.36	0.022103909465020576	0.00801440329218107	0.01121141975308642
2	57.4	0.027857510288065844	0.009344135802469136	0.014465020576131688
2	57.44	0.029277263374485597	0.008181584362139917	0.01599022633744856
2	57.480000000000004	0.03114969135802469	0.006875	0.017237654320987655
2	57.52	0.029395576131687244	0.005357510288065844	0.016031378600823046
2	57.56	0.03137860082304527	0.004534465020576132	0.017839506172839505
2	57.6	0.040949074074074075	0.006417181069958848	0.0205298353909465
2	57.64	0.030118312757201646	0.0033179012345679014	0.017289094650205762
2	57.68	0.0287988683127572	0.0031018518518518517	0.016887860082304525
2	57.72	0.028814300411522633	0.00319701646090535	0.016502057613168725
2	57.76	0.027175925925925926	0.002970679012345679	0.015516975308641975
2	57.800000000000004	0.02662037037037037	0.0026183127572016462	0.014714506172839505
2	57.84	0.02633744855967078	0.002968106995884774	0.013863168724279836
2	57.88	0.02556841563786008	0.0024511316872427983	0.014284979423868313
2	57.92	0.0263940329218107	0.0024408436213991767	0.014843106995884774
2	57.96	0.022646604938271604	0.0019521604938271605	0.012175925925925925
2	58.0	0.021574074074074075	0.002170781893004115	0.011170267489711934
2	58.04	0.017636316872427983	0.0011368312757201646	0.008791152263374485
2	58.08	0.030529835390946503	0.004814814814814815	0.01169753086419753
2	58.120000000000005	0.015871913580246914	0.001000514403292181	0.0072145061728395065
2	58.160000000000004	0.016396604938271605	0.0010236625514403292	0.008001543209876543
2	58.2	0.014987139917695473	0.0010982510288065845	0.007422839506172839
2	58.24	0.016540637860082304	0.0011136831275720164	0.008297325102880658
2	58.28	0.01719650205761317	0.0011265432098765433	0.008842592592592593
2	58.32	0.016298868312757203	0.0007921810699588477	0.008186728395061729
2	58.36	0.015743312757201647	0.0006918724279835391	0.008024691358024692
2	58.4	0.014158950617283951	0.0005272633744855968	0.007337962962962963
2	58.44	0.01573559670781893	0.0009233539094650206	0.008143004115226338
2	58.480000000000004	0.014290123456790123	0.0005632716049382716	0.008065843621399177
2	58.52	0.018155864197530864	0.000727880658436214	0.01121141975308642
2	58.56	0.029719650205761318	0.0031584362139917698	0.015174897119341564
2	58.6	0.022507716049382717	0.0006661522633744856	0.01559156378600823
2	58.64	0.021453189300411523	0.0004861111111111111	0.01522119341563786
2	58.68	0.022479423868312757	0.0005889917695473251	0.016268004115226338
2	58.72	0.020715020576131688	0.00039609053497942386	0.01529320987654321
2	58.76	0.020961934156378603	0.0004783950617283951	0.015303497942386831
2	58.800000000000004	0.020401234567901234	0.0003343621399176955	0.015092592592592593
2	58.84	0.01965020576131687	0.0003780864197530864	0.014498456790123456
2	58.88	0.01887088477366255	0.00030864197530864197	0.014107510288065844
2	58.92	0.01737911522633745	0.00024176954732510288	0.013101851851851852
2	58.96	0.019094650205761315	0.0002777777777777778	0.014089506172839507
2	59.0	0.017348251028806584	0.00020318930041152264	0.013371913580246914
2	59.04	0.030529835390946503	0.0030401234567901236	0.016275720164609053
2	59.08	0.015462962962962963	0.00020833333333333335	0.01147633744855967
2	59.120000000000005	0.014398148148148148	0.00020318930041152264	0.010396090534979424
2	59.160000000000004	0.010756172839506173	0.00014146090534979423	0.008189300411522634
2	59.2	0.011453189300411523	0.00013631687242798355	0.008621399176954732
2	59.24	0.008796296296296297	4.886831275720165e-05	0.007358539094650206
2	59.28	0.008873456790123456	0.0001388888888888889	0.006856995884773663
2	59.32	0.008665123456790123	5.6584362139917696e-05	0.006926440329218107
2	59.36	0.007680041152263374	7.458847736625514e-05	0.0063168724279835395
2	59.4	0.006327160493827161	7.20164609053498e-05	0.005177469135802469
2	59.44	0.006499485596707819	4.372427983539095e-05	0.004688786008230452
2	59.480000000000004	0.008032407407407408	0.0001594650205761317	0.0038194444444444443
2	59.52	0.020547839506172838	0.002808641975308642	0.007404835390946502
2	59.56	0.009686213991769548	0.00026748971193415636	0.0037885802469135805
2	59.6	0.009483024691358024	0.00024434156378600825	0.003477366255144033
2	59.64	0.010097736625514404	0.0003369341563786008	0.0031532921810699588
2	59.68	0.008909465020576131	0.0002957818930041152	0.0021733539094650205
2	59.72	0.009699074074074074	0.0005041152263374485	0.0021347736625514403
2	59.76	0.00875	0.0003446502057613169	0.0014223251028806585
2	59.800000000000004	0.010164609053497942	0.0004140946502057613	0.0021219135802469135
2	59.84	0.010676440329218106	0.000625	0.0017978395061728396
2	59.88	0.010671296296296297	0.0006790123456790123	0.001427469135802469
2	59.92	0.011522633744855968	0.0009207818930041152	0.0010493827160493827
2	59.96	0.012818930041152263	0.0009645061728395061	0.0009722222222222222
2	60.0	0.02749485596707819	0.004135802469135802	0.005246913580246914
2	60.04	0.013878600823045267	0.0016512345679012346	0.0004552469135802469
2	60.08	0.014184670781893003	0.002088477366255144	0.0005118312757201646
2	60.120000000000005	0.012551440329218106	0.002487139917695473	0.0002777777777777778
2	60.160000000000004	0.012034465020576132	0.003104423868312757	0.00037294238683127575
2	60.2	0.009534465020576132	0.003119855967078189	0.0001594650205761317
2	60.24	0.010519547325102881	0.003922325102880659	0.0009542181069958848
2	60.28	0.00926954732510288	0.004429012345679013	0.00022633744855967078
2	60.32	0.010018004115226338	0.004876543209876543	0.0006352880658436214
2	60.36	0.008554526748971194	0.004822530864197531	0.0002109053497942387
2	60.4	0.008742283950617285	0.004909979423868313	0.0003986625514403292
2	60.44	0.008212448559670783	0.005216049382716049	0.0002932098765432099
2	60.480000000000004	0.020131172839506172	0.007343106995884773	0.00415380658436214
2	60.52	0.00798611111111111	0.00466820987654321	0.0009284979423868312
2	60.56	0.007124485596707819	0.003755144032921811	0.0014377572016460905
2	60.6	0.006851851851851852	0.0033693415637860084	0.0019367283950617283
2	60.64	0.004681069958847737	0.0025848765432098767	0.0011291152263374485
2	60.68	0.003132716049382716	0.0011882716049382716	0.0010339506172839506
2	60.72	0.0025797325102880657	0.0010931069958847737	0.000727880658436214
2	60.76	0.0031224279835390945	0.0016769547325102881	0.0008487654320987654
2	60.800000000000004	0.0025823045267489714	0.001851851851851852	0.0001594650205761317
2	60.84	0.0018621399176954733	0.0011574074074074073	0.00015432098765432098
2	60.88	0.002824074074074074	0.0019444444444444444	0.0003266460905349794
2	60.92	0.0037319958847736624	0.002939814814814815	0.00027520576131687244
2	60.96	0.01972993827160494	0.006841563786008231	0.004907407407407407
2	61.0	0.006561213991769547	0.00492283950617284	0.0009876543209876543
2	61.04	0.0074202674897119346	0.005084876543209877	0.0007021604938271605
2	61.08	0.006162551440329218	0.0042824074074074075	0.00037294238683127575
2	61.120000000000005	0.007271090534979424	0.004516460905349794	0.00036522633744855967
2	61.160000000000004	0.00628858024691358	0.00393261316872428	0.00018775720164609054
2	61.2	0.007888374485596707	0.00448559670781893	0.0009670781893004115
2	61.24	0.006031378600823045	0.0036599794238683127	0.000462962962962963
2	61.28	0.007875514403292181	0.00434156378600823	0.0013503086419753086
2	61.32	0.007430555555555556	0.0038245884773662553	0.0016718106995884773
2	61.36	0.010257201646090536	0.0046039094650205765	0.0034670781893004115
2	61.4	0.010159465020576132	0.003922325102880659	0.004220679012345679
2	61.44	0.02704732510288066	0.007854938271604939	0.009233539094650205
2	61.480000000000004	0.0107690329218107	0.0034696502057613167	0.005506687242798354
2	61.52	0.010411522633744856	0.003287037037037037	0.0056738683127572015
2	61.56	0.011568930041152264	0.004030349794238683	0.006131687242798354
2	61.6	0.010295781893004115	0.0034439300411522634	0.005640432098765432
2	61.64	0.010748456790123456	0.0037371399176954734	0.005424382716049383
2	61.68	0.009002057613168725	0.002844650205761317	0.004987139917695473
2	61.72	0.008078703703703704	0.0018698559670781894	0.005257201646090535
2	61.76	0.006566358024691358	0.0012474279835390947	0.004886831275720165
2	61.800000000000004	0.008099279835390947	0.0023765432098765433	0.005488683127572017
2	61.84	0.008096707818930042	0.003070987654320988	0.004742798353909465
2	61.88	0.009735082304526748	0.004377572016460905	0.004722222222222222
2	61.92	0.02277777777777778	0.007811213991769548	0.008179012345679013
2	61.96	0.011309156378600823	0.005383230452674897	0.004405864197530864
2	62.0	0.011972736625514404	0.0059387860082304525	0.003942901234567901
2	62.04	0.011108539094650205	0.005640432098765432	0.0031121399176954733
2	62.08	0.0126440329218107	0.006126543209876543	0.003070987654320988
2	62.120000000000005	0.010997942386831275	0.005432098765432099	0.001743827160493827
2	62.160000000000004	0.01150977366255144	0.0049151234567901235	0.001882716049382716
2	62.2	0.010347222222222223	0.003948045267489712	0.0010828189300411523
2	62.24	0.010565843621399177	0.003603395061728395	0.0014017489711934156
2	62.28	0.009920267489711934	0.0027443415637860083	0.0012397119341563787
2	62.32	0.009349279835390946	0.002425411522633745	0.0007407407407407407
2	62.36	0.00882201646090535	0.002029320987654321	0.0005555555555555556
2	62.4	0.02680298353909465	0.005987654320987654	0.0059387860082304525
2	62.440000000000005	0.010303497942386832	0.0017155349794238683	0.0012988683127572015
2	62.480000000000004	0.009349279835390946	0.0013323045267489711	0.0010853909465020576
2	62.52	0.010537551440329218	0.0011574074074074073	0.0016898148148148148
2	62.56	0.010398662551440329	0.0011599794238683128	0.001705246913580247
2	62.6	0.010360082304526749	0.0012731481481481483	0.0012885802469135802
2	62.64	0.009056069958847737	0.0013605967078189301	0.0006481481481481481
2	62.68	0.009611625514403293	0.0013605967078189301	0.0008976337448559671
2	62.72	0.008675411522633745	0.0010853909465020576	0.0008204732510288066
2	62.76	0.00886059670781893	0.00113940329218107	0.0008564814814814815
2	62.800000000000004	0.007466563786008231	0.0007561728395061729	0.0005324074074074074
2	62.84	0.007875514403292181	0.0006867283950617284	0.0009593621399176954
2	62.88	0.016231995884773663	0.0024459876543209877	0.003963477366255144
2	62.92	0.0067541152263374486	0.000625	0.0006095679012345679
2	62.96	0.00621656378600823	0.00046810699588477366	0.0011882716049382716
2	63.0	0.005671296296296297	0.0005349794238683127	0.0006610082304526749
2	63.04	0.005625	0.0004552469135802469	0.0010468106995884774
2	63.08	0.005198045267489712	0.00030864197530864197	0.0013940329218106995
2	63.120000000000005	0.006195987654320988	0.00037037037037037035	0.0016435185185185185
2	63.160000000000004	0.007422839506172839	0.00038065843621399177	0.002690329218106996
2	63.2	0.010123456790123457	0.00043724279835390947	0.004537037037037037
2	63.24	0.01176440329218107	0.00028292181069958846	0.006296296296296296
2	63.28	0.01607767489711934	0.00037294238683127575	0.00948559670781893
2	63.32	0.016352880658436215	0.00035493827160493826	0.010450102880658436
2	63.36	0.030308641975308644	0.0029475308641975307	0.015018004115226337
2	63.4	0.01724022633744856	0.00032407407407407406	0.011257716049382716
2	63.440000000000005	0.018022119341563787	0.0002957818930041152	0.011998456790123457
2	63.480000000000004	0.016296296296296295	0.0003420781893004115	0.0110570987654321
2	63.52	0.01600051440329218	0.0003523662551440329	0.010645576131687243
2	63.56	0.016561213991769547	0.0003215020576131687	0.011231995884773662
2	63.6	0.01559156378600823	0.0002700617283950617	0.01070216049382716
2	63.64	0.01558641975308642	0.00019032921810699588	0.01066358024691358
2	63.68	0.01296553497942387	0.00018775720164609054	0.008659979423868312
2	63.72	0.01254372427983539	0.00019032921810699588	0.008757716049382715
2	63.76	0.009439300411522633	0.00011831275720164609	0.006558641975308642
2	63.800000000000004	0.009328703703703704	0.00012602880658436213	0.006440329218106996
2	63.84	0.019930555555555556	0.002330246913580247	0.009825102880658436
2	63.88	0.009511316872427983	0.00023919753086419754	0.006766975308641975
2	63.92	0.006815843621399177	0.00015689300411522632	0.005367798353909465
2	63.96	0.00789866255144033	0.00017232510288065845	0.0061342592592592594
2	64.0	0.006905864197530864	0.00010545267489711934	0.005079732510288066
2	64.04	0.004663065843621399	8.487654320987654e-05	0.003958333333333334
2	64.08	0.0049948559670781895	4.372427983539095e-05	0.004233539094650206
2	64.12	0.005347222222222222	6.430041152263375e-05	0.005115740740740741
2	64.16	0.007620884773662551	7.458847736625514e-05	0.006838991769547325
2	64.2	0.005162037037037037	1.2860082304526749e-05	0.004663065843621399
2	64.24	0.005367798353909465	2.05761316872428e-05	0.0047299382716049386
2	64.28	0.005349794238683128	1.800411522633745e-05	0.004578189300411523
2	64.32000000000001	0.01902006172839506	0.002373971193415638	0.009426440329218107
2	64.36	0.007070473251028807	0.00011316872427983539	0.0065020576131687245
2	64.4	0.007463991769547325	9.002057613168725e-05	0.006550925925925926
2	64.44	0.00547582304526749	8.23045267489712e-05	0.004753086419753087
2	64.48	0.0052597736625514405	0.00018261316872427984	0.003973765432098765
2	64.52	0.005882201646090535	9.516460905349794e-05	0.004930555555555555
2	64.56	0.008171296296296296	0.00024434156378600825	0.00643775720164609
2	64.6	0.008662551440329219	0.00011574074074074075	0.007296810699588477
2	64.64	0.007016460905349795	7.458847736625514e-05	0.006131687242798354
2	64.68	0.007669753086419753	0.00014660493827160494	0.0055015432098765435
2	64.72	0.007471707818930041	5.401234567901235e-05	0.0062602880658436215
2	64.76	0.008176440329218108	0.00013374485596707818	0.0059619341563786005
2	64.8	0.016723251028806584	0.002330246913580247	0.007255658436213992
2	64.84	0.006790123456790123	0.00021347736625514403	0.004655349794238683
2	64.88	0.007543724279835391	0.00013631687242798355	0.005722736625514403
2	64.92	0.008608539094650206	0.00019804526748971193	0.005969650205761317
2	64.96000000000001	0.007692901234567901	0.00018261316872427984	0.00518261316872428
2	65.0	0.007147633744855967	0.0002494855967078189	0.004151234567901235
2	65.04	0.008173868312757201	0.00034722222222222224	0.004783950617283951
2	65.08	0.008240740740740741	0.00037294238683127575	0.004943415637860082
2	65.12	0.008976337448559671	0.0003369341563786008	0.00518261316872428
2	65.16	0.007103909465020576	0.00024434156378600825	0.0032664609053497944
2	65.2	0.007901234567901235	0.00028292181069958846	0.0038220164609053496
2	65.24	0.008703703703703703	0.00024434156378600825	0.004495884773662551
2	65.28	0.022536008230452674	0.003045267489711934	0.008518518518518519
2	65.32000000000001	0.00793724279835391	0.0003909465020576132	0.0025
2	65.36	0.009709362139917695	0.0005349794238683127	0.004128086419753086
2	65.4	0.00867798353909465	0.0005684156378600823	0.002772633744855967
2	65.44	0.008305041152263375	0.0009207818930041152	0.001962448559670782
2	65.48	0.009411008230452675	0.0009593621399176954	0.002654320987654321
2	65.52	0.009578189300411523	0.0012525720164609053	0.0019084362139917695
2	65.56	0.009465020576131687	0.0012962962962962963	0.001463477366255144
2	65.6	0.009639917695473251	0.0013168724279835392	0.0017386831275720165
2	65.64	0.009876543209876543	0.0012731481481481483	0.0018209876543209876
2	65.68	0.010126028806584362	0.0013143004115226337	0.0023533950617283953
2	65.72	0.010851337448559671	0.00125	0.0027109053497942387
2	65.76	0.020892489711934158	0.0035210905349794238	0.005486111111111111
2	65.8	0.009454732510288066	0.001484053497942387	0.0014223251028806585
2	65.84	0.008878600823045268	0.0015020576131687243	0.001404320987654321
2	65.88	0.008878600823045268	0.001412037037037037	0.0016872427983539095
2	65.92	0.00823045267489712	0.0013605967078189301	0.001535493827160494
2	65.96000000000001	0.007806069958847737	0.001507201646090535	0.001051954732510288
2	66.0	0.006913580246913581	0.0015715020576131688	0.0006044238683127572
2	66.04	0.008266460905349795	0.0015457818930041153	0.001720679012345679
2	66.08	0.007741769547325103	0.0014686213991769548	0.0013400205761316872
2	66.12	0.006800411522633745	0.0014351851851851852	0.0008153292181069958
2	66.16	0.006970164609053498	0.0014017489711934156	0.0006970164609053498
2	66.2	0.006270576131687243	0.001242283950617284	0.0003755144032921811
2	66.24	0.02047067901234568	0.00426440329218107	0.004475308641975309
2	66.28	0.005622427983539095	0.0012757201646090535	0.00017746913580246913
2	66.32000000000001	0.005689300411522634	0.0013631687242798354	0.0002957818930041152
2	66.36	0.004776234567901235	0.0010262345679012345	9.259259259259259e-05
2	66.4	0.004801954732510288	0.0012962962962962963	0.0002546296296296296
2	66.44	0.004709362139917695	0.0011702674897119342	0.00019804526748971193
2	66.48	0.0062602880658436215	0.001574074074074074	0.0001646090534979424
2	66.52	0.005761316872427984	0.0013914609053497942	0.0001646090534979424
2	66.56	0.005285493827160494	0.0014789094650205761	0.00043467078189300413
2	66.6	0.004621913580246914	0.001147119341563786	6.944444444444444e-05
2	66.64	0.005699588477366255	0.0012319958847736626	0.0002700617283950617
2	66.68	0.006293724279835391	0.0012602880658436214	0.0009490740740740741
2	66.72	0.017914094650205763	0.00418724279835391	0.004130658436213992
2	66.76	0.006373456790123457	0.0016229423868312758	0.000470679012345679
2	66.8	0.0063400205761316875	0.00169238683127572	0.00015432098765432098
2	66.84	0.006149691358024691	0.0018184156378600823	0.00022119341563786008
2	66.88	0.005082304526748971	0.0015483539094650206	0.0003523662551440329
2	66.92	0.005411522633744856	0.0016846707818930042	0.0009336419753086419
2	66.96000000000001	0.0046733539094650205	0.0014377572016460905	0.00033950617283950616
2	67.0	0.0050874485596707816	0.0016718106995884773	0.00043467078189300413
2	67.04	0.00440843621399177	0.0017258230452674897	0.0006378600823045268
2	67.08	0.006044238683127572	0.0018930041152263374	0.0019315843621399177
2	67.12	0.005743312757201646	0.0022016460905349795	0.0010828189300411523
2	67.16	0.006044238683127572	0.0023765432098765433	0.001242283950617284
2	67.2	0.02139917695473251	0.0064326131687242796	0.004987139917695473
2	67.24	0.006867283950617284	0.003852880658436214	0.000257201646090535
2	67.28	0.009030349794238684	0.005084876543209877	0.0013168724279835392
2	67.32000000000001	0.008251028806584362	0.005074588477366256	0.001242283950617284
2	67.36	0.009079218106995884	0.005434670781893004	0.0011342592592592593
2	67.4	0.008801440329218107	0.004930555555555555	0.0017515432098765432
2	67.44	0.011159979423868312	0.004956275720164609	0.003070987654320988
2	67.48	0.011414609053497943	0.004498456790123457	0.003852880658436214
2	67.52	0.013238168724279836	0.0045936213991769545	0.005365226337448559
2	67.56	0.012039609053497942	0.003986625514403292	0.005126028806584362
2	67.6	0.012636316872427984	0.0037474279835390946	0.005380658436213992
2	67.64	0.01271604938271605	0.0036959876543209876	0.005550411522633745
2	67.68	0.028294753086419752	0.0070524691358024695	0.009573045267489711
2	67.72	0.010964506172839505	0.002728909465020576	0.0049717078189300415
2	67.76	0.009146090534979424	0.0020859053497942386	0.0037962962962962963
2	67.8	0.009300411522633745	0.0017901234567901235	0.00360082304526749
2	67.84	0.009014917695473251	0.0011831275720164609	0.0029758230452674897
2	67.88	0.010043724279835391	0.0016229423868312758	0.003058127572016461
2	67.92	0.008680555555555556	0.001448045267489712	0.002409979423868313
2	67.96000000000001	0.008449074074074074	0.002001028806584362	0.001808127572016461
2	68.0	0.005874485596707819	0.0008590534979423868	0.0016255144032921811
2	68.04	0.0059953703703703705	0.0010365226337448559	0.0015766460905349794
2	68.08	0.005290637860082305	0.0009696502057613169	0.0013143004115226337
2	68.12	0.005851337448559671	0.0015869341563786007	0.0010185185185185184
2	68.16	0.017271090534979425	0.004284979423868312	0.004390432098765432
2	68.2	0.005046296296296296	0.0011702674897119342	0.0012294238683127573
2	68.24	0.005234053497942387	0.001535493827160494	0.0011445473251028807
2	68.28	0.004822530864197531	0.0012551440329218106	0.0011291152263374485
2	68.32000000000001	0.005830761316872428	0.0012731481481481483	0.0014429012345679012
2	68.36	0.005704732510288066	0.0010056584362139918	0.0011882716049382716
2	68.4	0.006640946502057613	0.0013117283950617284	0.0012242798353909465
2	68.44	0.006026234567901235	0.0008513374485596708	0.0014171810699588477
2	68.48	0.00636059670781893	0.0009799382716049383	0.0012654320987654322
2	68.52	0.005974794238683127	0.001116255144032922	0.0009387860082304527
2	68.56	0.007209362139917696	0.0015895061728395062	0.0010390946502057614
2	68.60000000000001	0.005424382716049383	0.0013400205761316872	0.0005195473251028807
2	68.64	0.019534465020576132	0.005010288065843621	0.004452160493827161
2	68.68	0.005555555555555556	0.0016898148148148148	0.0003909465020576132
2	68.72	0.0058590534979423865	0.00209619341563786	0.0005015432098765432
2	68.76	0.00654320987654321	0.002425411522633745	0.0004989711934156379
2	68.8	0.00595679012345679	0.0023919753086419754	0.00022633744855967078
2	68.84	0.007222222222222222	0.0027623456790123457	0.0005324074074074074
2	68.88	0.006090534979423868	0.0020190329218106994	0.00040123456790123454
2	68.92	0.006733539094650205	0.0025051440329218106	0.0006635802469135803
2	68.96000000000001	0.005830761316872428	0.001941872427983539	0.0005555555555555556
2	69.0	0.007070473251028807	0.0022633744855967077	0.001293724279835391
2	69.04	0.004843106995884774	0.0015303497942386831	0.0001800411522633745
2	69.08	0.006103395061728395	0.0019161522633744856	0.0007175925925925926
2	69.12	0.014411008230452675	0.003539094650205761	0.003544238683127572
2	69.16	0.004313271604938272	0.0012525720164609053	0.0005272633744855968
2	69.2	0.005246913580246914	0.0013220164609053498	0.0016640946502057613
2	69.24	0.007335390946502058	0.001787551440329218	0.0034284979423868313
2	69.28	0.009832818930041152	0.0027340534979423867	0.0049151234567901235
2	69.32000000000001	0.00960133744855967	0.003019547325102881	0.004297839506172839
2	69.36	0.012296810699588477	0.003935185185185185	0.005946502057613169
2	69.4	0.01099537037037037	0.0041332304526748975	0.00474022633744856
2	69.44	0.012011316872427983	0.004933127572016461	0.004809670781893004
2	69.48	0.009804526748971193	0.004542181069958848	0.003464506172839506
2	69.52	0.01080761316872428	0.005141460905349794	0.0035339506172839506
2	69.56	0.009277263374485596	0.00434156378600823	0.0024588477366255146
2	69.60000000000001	0.02420267489711934	0.007998971193415638	0.006514917695473251
2	69.64	0.011352880658436214	0.0049151234567901235	0.002286522633744856
2	69.68	0.011041666666666667	0.0048816872427983535	0.0020473251028806584
2	69.72	0.009835390946502058	0.004405864197530864	0.0017772633744855967
2	69.76	0.008760288065843622	0.004269547325102881	0.0008924897119341564
2	69.8	0.007849794238683127	0.0036831275720164607	0.0009902263374485596
2	69.84	0.006743827160493827	0.0025925925925925925	0.0007484567901234568
2	69.88	0.007235082304526749	0.002232510288065844	0.0009387860082304527
2	69.92	0.0062602880658436215	0.002170781893004115	0.0004963991769547325
2	69.96000000000001	0.007373971193415638	0.002404835390946502	0.0009130658436213992
2	70.0	0.007829218106995885	0.002911522633744856	0.0007150205761316872
2	70.04	0.010200617283950617	0.004516460905349794	0.001345164609053498
2	70.08	0.022438271604938272	0.0077880658436213996	0.004475308641975309
2	70.12	0.01257201646090535	0.005997942386831275	0.000941358024691358
2	70.16	0.01346707818930041	0.006262860082304526	0.0016049382716049382
2	70.2	0.014948559670781894	0.007186213991769547	0.0017849794238683128
2	70.24	0.01467335390946502	0.007301954732510288	0.001419753086419753
2	70.28	0.01541409465020576	0.007335390946502058	0.0011676954732510287
2	70.32000000000001	0.015964506172839506	0.007692901234567901	0.000992798353909465
2	70.36	0.015406378600823046	0.006831275720164609	0.0007253086419753087
2	70.4	0.01660236625514403	0.006957304526748971	0.0017824074074074075
2	70.44	0.016026234567901233	0.005802469135802469	0.0022170781893004116
2	70.48	0.01782664609053498	0.006149691358024691	0.004120370370370371
2	70.52	0.018387345679012346	0.005275205761316872	0.005712448559670782
2	70.56	0.033464506172839505	0.009377572016460905	0.010393518518518519
2	70.60000000000001	0.021231995884773664	0.005012860082304527	0.009048353909465021
2	70.64	0.024506172839506173	0.005967078189300412	0.011607510288065843
2	70.68	0.02714506172839506	0.005758744855967078	0.014981995884773662
2	70.72	0.03133744855967078	0.005774176954732511	0.018991769547325104
2	70.76	0.03476594650205761	0.0058693415637860085	0.02265946502057613
2	70.8	0.038786008230452675	0.006026234567901235	0.02578446502057613
2	70.84	0.0413477366255144	0.0061342592592592594	0.02843878600823045
2	70.88	0.041949588477366254	0.005887345679012346	0.029704218106995885
2	70.92	0.045910493827160496	0.006242283950617284	0.032618312757201645
2	70.96000000000001	0.045450102880658434	0.005681584362139918	0.03397119341563786
2	71.0	0.04863940329218107	0.006355452674897119	0.03556841563786008
2	71.04	0.0573559670781893	0.008425925925925925	0.03769547325102881
2	71.08	0.04849022633744856	0.005766460905349794	0.03659207818930041
2	71.12	0.04815072016460906	0.00563014403292181	0.0369238683127572
2	71.16	0.048587962962962965	0.005943930041152263	0.03714506172839506
2	71.2	0.0450488683127572	0.0047067901234567906	0.03592335390946502
2	71.24	0.0454809670781893	0.00481738683127572	0.03575360082304527
2	71.28	0.04252572016460905	0.004295267489711934	0.033935185185185186
2	71.32000000000001	0.03944444444444444	0.004233539094650206	0.031010802469135804
2	71.36	0.03593106995884773	0.0041795267489711935	0.028145576131687243
2	71.4	0.028521090534979424	0.002829218106995885	0.022301954732510287
2	71.44	0.027363683127572015	0.0029243827160493827	0.02155349794238683
2	71.48	0.024040637860082304	0.0014737654320987653	0.01965792181069959
2	71.52	0.04189557613168724	0.004701646090534979	0.026895576131687242
2	71.56	0.02861625514403292	0.0008616255144032922	0.024686213991769547
2	71.60000000000001	0.03054783950617284	0.0008230452674897119	0.026049382716049382
2	71.64	0.02777520576131687	0.0007304526748971193	0.024575617283950617
2	71.68	0.028073559670781893	0.0011008230452674897	0.024560185185185185
2	71.72	0.024876543209876544	0.001059670781893004	0.02203446502057613
2	71.76	0.026453189300411524	0.0025617283950617282	0.021309156378600824
2	71.8	0.026954732510288067	0.003652263374485597	0.019992283950617282
2	71.84	0.028572530864197532	0.005234053497942387	0.019146090534979423
2	71.88	0.026872427983539095	0.006195987654320988	0.016607510288065844
2	71.92	0.024089506172839507	0.005959362139917696	0.013320473251028806
2	71.96000000000001	0.030084876543209876	0.007319958847736625	0.01671553497942387
2	72.0	0.0419701646090535	0.0086059670781893	0.021003086419753087
2	72.04	0.029447016460905348	0.005691872427983539	0.016797839506172838
2	72.08	0.024848251028806584	0.004089506172839506	0.014238683127572016
2	72.12	0.02722479423868313	0.004575617283950617	0.015650720164609052
2	72.16	0.024045781893004114	0.0027597736625514404	0.015123456790123457
2	72.2	0.022998971193415638	0.003145576131687243	0.01320216049382716
2	72.24	0.02047067901234568	0.0020627572016460906	0.011944444444444445
2	72.28	0.02130658436213992	0.002690329218106996	0.012011316872427983
2	72.32000000000001	0.019508744855967076	0.0021810699588477368	0.010910493827160493
2	72.36	0.018544238683127573	0.0023533950617283953	0.009521604938271606
2	72.4	0.019300411522633745	0.0024974279835390948	0.009747942386831276
2	72.44	0.017569444444444443	0.002170781893004115	0.008829732510288065
2	72.48	0.032916666666666664	0.006358024691358025	0.01334619341563786
2	72.52	0.015581275720164609	0.0021810699588477368	0.00885030864197531
2	72.56	0.01912551440329218	0.0022247942386831275	0.010959362139917696
2	72.60000000000001	0.016378600823045267	0.0024279835390946503	0.009187242798353909
2	72.64	0.019909979423868313	0.0033256172839506173	0.010756172839506173
2	72.68	0.016396604938271605	0.0031018518518518517	0.008371913580246913
2	72.72	0.016617798353909464	0.00448559670781893	0.007145061728395062
2	72.76	0.015758744855967077	0.004120370370370371	0.008294753086419753
2	72.8	0.02021604938271605	0.005349794238683128	0.010974794238683128
2	72.84	0.020758744855967078	0.005722736625514403	0.011890432098765433
2	72.88	0.022196502057613168	0.006005658436213992	0.013024691358024691
2	72.92	0.02813528806584362	0.006530349794238683	0.01824588477366255
2	72.96000000000001	0.04441100823045267	0.008603395061728395	0.026136831275720165
2	73.0	0.038575102880658435	0.005244341563786008	0.0299511316872428
2	73.04	0.03967335390946502	0.004320987654320987	0.032551440329218105
2	73.08	0.04092592592592593	0.004323559670781893	0.03314557613168724
2	73.12	0.03727880658436214	0.003436213991769547	0.03147633744855967
2	73.16	0.03467078189300411	0.0038888888888888888	0.028094135802469136
2	73.2	0.03215020576131687	0.0036728395061728395	0.02640946502057613
2	73.24	0.033955761316872425	0.004483024691358025	0.026571502057613168
2	73.28	0.03322788065843622	0.004580761316872428	0.02610082304526749
2	73.32000000000001	0.03510030864197531	0.005401234567901234	0.02583076131687243
2	73.36	0.03526491769547325	0.006296296296296296	0.024045781893004114
2	73.4	0.035424382716049384	0.007569444444444445	0.022006172839506174
2	73.44	0.049632201646090536	0.011286008230452674	0.024061213991769546
2	73.48	0.029693930041152262	0.007232510288065844	0.015468106995884775
2	73.52	0.02784207818930041	0.006790123456790123	0.013940329218106996
2	73.56	0.023840020576131687	0.005321502057613169	0.011941872427983538
2	73.60000000000001	0.024295267489711933	0.005115740740740741	0.011625514403292181
2	73.64	0.019704218106995883	0.003662551440329218	0.008852880658436214
2	73.68	0.02045781893004115	0.004284979423868312	0.008122427983539095
2	73.72	0.017566872427983538	0.003335905349794239	0.0062268518518518515
2	73.76	0.01819187242798354	0.003647119341563786	0.005715020576131687
2	73.8	0.01598508230452675	0.0030632716049382716	0.0048353909465020575
2	73.84	0.01717335390946502	0.003361625514403292	0.0057304526748971196
2	73.88	0.014526748971193416	0.0024537037037037036	0.004356995884773663
2	73.92	0.03224022633744856	0.006671810699588478	0.0086059670781893
2	73.96000000000001	0.013194444444444444	0.002435699588477366	0.0035468106995884775
2	74.0	0.01147633744855967	0.002235082304526749	0.003125
2	74.04	0.01150462962962963	0.0023868312757201644	0.0029526748971193417
2	74.08	0.008572530864197531	0.001352880658436214	0.0021064814814814813
2	74.12	0.008657407407407407	0.00084619341563786	0.002803497942386831
2	74.16	0.00782664609053498	0.0008539094650205761	0.0028137860082304528
2	74.2	0.007250514403292181	0.0010545267489711935	0.002368827160493827
2	74.24	0.007258230452674897	0.001286008230452675	0.0025900205761316872
2	74.28	0.007574588477366255	0.0015123456790123457	0.003006687242798354
2	74.32000000000001	0.007541152263374485	0.0015972222222222223	0.0032613168724279834
2	74.36	0.00897119341563786	0.001779835390946502	0.004688786008230452
2	74.4	0.022368827160493827	0.00426440329218107	0.00919753086419753
2	74.44	0.010756172839506173	0.0012782921810699588	0.0066975308641975305
2	74.48	0.013492798353909465	0.0012242798353909465	0.00956275720164609
2	74.52	0.013070987654320987	0.0005684156378600823	0.00988425925925926
2	74.56	0.01650462962962963	0.0005272633744855968	0.0126440329218107
2	74.60000000000001	0.01540895061728395	0.00039609053497942386	0.012109053497942387
2	74.64	0.017034465020576133	0.0004320987654320988	0.01352366255144033
2	74.68	0.01635545267489712	0.0002700617283950617	0.013184156378600823
2	74.72	0.019143518518518518	0.00042695473251028805	0.015151748971193415
2	74.76	0.016275720164609053	0.00019804526748971193	0.013176440329218107
2	74.8	0.017952674897119342	0.0002700617283950617	0.01404320987654321
2	74.84	0.015612139917695474	0.0003497942386831276	0.012116769547325103
2	74.88	0.029819958847736625	0.0032921810699588477	0.015401234567901234
2	74.92	0.012309670781893003	0.0003575102880658436	0.008703703703703703
2	74.96000000000001	0.012559156378600823	0.0003780864197530864	0.008824588477366255
2	75.0	0.01271604938271605	0.00022376543209876544	0.009256687242798354
2	75.04	0.010519547325102881	0.00031635802469135804	0.007613168724279836
2	75.08	0.011772119341563785	0.00029835390946502055	0.00877829218106996
2	75.12	0.01098508230452675	0.00026748971193415636	0.008276748971193416
2	75.16	0.0117309670781893	0.0002880658436213992	0.008595679012345678
2	75.2	0.010447530864197531	0.00028549382716049385	0.007718621399176955
2	75.24	0.01114454732510288	0.00027520576131687244	0.007821502057613169
2	75.28	0.008482510288065844	0.00027520576131687244	0.005853909465020576
2	75.32000000000001	0.007780349794238683	0.0003369341563786008	0.005349794238683128
2	75.36	0.016712962962962964	0.0020601851851851853	0.0077314814814814815
2	75.4	0.006538065843621399	0.00031378600823045265	0.004125514403292181
2	75.44	0.006738683127572017	0.00022890946502057612	0.00459619341563786
2	75.48	0.007091049382716049	0.00022376543209876544	0.004555041152263375
2	75.52	0.007394547325102881	0.0002880658436213992	0.004704218106995885
2	75.56	0.007049897119341564	0.00025977366255144034	0.004405864197530864
2	75.60000000000001	0.007404835390946502	0.00028549382716049385	0.004418724279835391
2	75.64	0.0061059670781893	0.00024434156378600825	0.003742283950617284
2	75.68	0.006687242798353909	0.000264917695473251	0.004030349794238683
2	75.72	0.0056970164609053495	0.0001594650205761317	0.0036856995884773664
2	75.76	0.005841049382716049	0.0001954732510288066	0.0038271604938271606
2	75.8	0.00444701646090535	0.0001234567901234568	0.0031121399176954733
2	75.84	0.01775462962962963	0.002896090534979424	0.006738683127572017
2	75.88	0.003212448559670782	9.259259259259259e-05	0.0023251028806584363
2	75.92	0.0031301440329218107	0.0001800411522633745	0.002397119341563786
2	75.96000000000001	0.002690329218106996	0.00017232510288065845	0.0019007201646090534
2	76.0	0.004171810699588477	0.0003755144032921811	0.0020241769547325104
2	76.04	0.005084876543209877	0.0003780864197530864	0.0024691358024691358
2	76.08	0.005285493827160494	0.0003369341563786008	0.0024176954732510287
2	76.12	0.006787551440329218	0.0003986625514403292	0.0027829218106995885
2	76.16	0.0073405349794238685	0.00043467078189300413	0.0028343621399176955
2	76.2	0.008832304526748972	0.0005452674897119342	0.0035828189300411524
2	76.24	0.00905349794238683	0.0006584362139917696	0.0037011316872427986
2	76.28	0.009411008230452675	0.0007175925925925926	0.003829732510288066
2	76.32000000000001	0.020362654320987654	0.0032098765432098763	0.007080761316872428
2	76.36	0.009266975308641975	0.0007098765432098765	0.0034284979423868313
2	76.4	0.008001543209876543	0.0006430041152263374	0.0021579218106995883
2	76.44	0.007829218106995885	0.0007381687242798354	0.001823559670781893
2	76.48	0.006795267489711934	0.0007561728395061729	0.0008693415637860083
2	76.52	0.007309670781893004	0.0007638888888888889	0.0008256172839506173
2	76.56	0.007860082304526748	0.0008333333333333334	0.001535493827160494
2	76.60000000000001	0.009848251028806584	0.0006970164609053498	0.003117283950617284
2	76.64	0.011723251028806584	0.0009619341563786008	0.004277263374485597
2	76.68	0.013137860082304527	0.0010879629629629629	0.004290123456790124
2	76.72	0.015380658436213992	0.0011882716049382716	0.005419238683127572
2	76.76	0.016059670781893003	0.0011574074074074073	0.00540380658436214
2	76.8	0.03087962962962963	0.00404320987654321	0.009614197530864198
2	76.84	0.01841820987654321	0.0015457818930041153	0.0053523662551440325
2	76.88	0.020758744855967078	0.0018287037037037037	0.006473765432098765
2	76.92	0.019089506172839506	0.0020550411522633743	0.005444958847736625
2	76.96000000000001	0.01997170781893004	0.002397119341563786	0.006046810699588477
2	77.0	0.019439300411522635	0.002512860082304527	0.006494341563786008
2	77.04	0.018513374485596708	0.0026697530864197533	0.006481481481481481
2	77.08	0.01882201646090535	0.0028626543209876545	0.007227366255144033
2	77.12	0.019079218106995886	0.003222736625514403	0.008011831275720164
2	77.16	0.021512345679012345	0.0038580246913580245	0.00978909465020576
2	77.2	0.020205761316872427	0.004120370370370371	0.009814814814814814
2	77.24	0.021761831275720164	0.004755658436213991	0.010828189300411522
2	77.28	0.031512345679012344	0.006712962962962963	0.013603395061728396
2	77.32000000000001	0.021021090534979425	0.004529320987654321	0.010614711934156378
2	77.36	0.019421296296296298	0.004220679012345679	0.010123456790123457
2	77.4	0.019974279835390945	0.004272119341563786	0.011167695473251029
2	77.44	0.017193930041152262	0.0034207818930041154	0.010606995884773663
2	77.48	0.01699074074074074	0.0032973251028806582	0.010434670781893004
2	77.52	0.016895576131687243	0.002993827160493827	0.011368312757201645
2	77.56	0.015396090534979423	0.0028497942386831276	0.010262345679012345
2	77.60000000000001	0.015843621399176954	0.002878086419753086	0.010771604938271605
2	77.64	0.01436985596707819	0.002080761316872428	0.0107690329218107
2	77.68	0.016525205761316872	0.0025617283950617282	0.012327674897119341
2	77.72	0.014292695473251028	0.001838991769547325	0.011154835390946503
2	77.76	0.030401234567901236	0.005833333333333334	0.016021090534979424
2	77.8	0.013840020576131687	0.0013991769547325103	0.010799897119341564
2	77.84	0.014200102880658436	0.001455761316872428	0.01098508230452675
2	77.88	0.013713991769547325	0.0008616255144032922	0.011221707818930041
2	77.92	0.015545267489711934	0.0016023662551440329	0.011705246913580247
2	77.96000000000001	0.016304012345679013	0.003652263374485597	0.010866769547325104
2	78.0	0.018626543209876542	0.005820473251028807	0.010498971193415639
2	78.04	0.019493312757201647	0.007497427983539095	0.009645061728395061
2	78.08	0.020041152263374485	0.008829732510288065	0.008626543209876544
2	78.12	0.02032150205761317	0.0088940329218107	0.008415637860082304
2	78.16	0.0181738683127572	0.007615740740740741	0.00680298353909465
2	78.2	0.019148662551440328	0.007381687242798354	0.006880144032921811
2	78.24	0.029328703703703704	0.009344135802469136	0.009318415637860082
2	78.28	0.016921296296296295	0.006239711934156378	0.005591563786008231
2	78.32000000000001	0.01382201646090535	0.005540123456790123	0.0038117283950617285
2	78.36	0.015324074074074073	0.006607510288065843	0.0042309670781893
2	78.4	0.01254372427983539	0.005833333333333334	0.0027829218106995885
2	78.44	0.013593106995884773	0.006818415637860082	0.0030118312757201646
2	78.48	0.010030864197530864	0.0051337448559670784	0.0020087448559670783
2	78.52	0.009272119341563786	0.005200617283950618	0.0021759259259259258
2	78.56	0.007235082304526749	0.004354423868312757	0.001116255144032922
2	78.60000000000001	0.006977880658436214	0.004104938271604938	0.0012808641975308641
2	78.64	0.008564814814814815	0.004212962962962963	0.0026054526748971194
2	78.68	0.00606224279835391	0.0034979423868312758	0.0015534979423868314
2	78.72	0.023145576131687242	0.007345679012345679	0.007327674897119342
2	78.76	0.0073173868312757205	0.002978395061728395	0.002854938271604938
2	78.8	0.010414094650205761	0.003551954732510288	0.0048585390946502055
2	78.84	0.010676440329218106	0.0035339506172839506	0.005128600823045268
2	78.88	0.012708333333333334	0.004048353909465021	0.006023662551440329
2	78.92	0.010344650205761316	0.002409979423868313	0.005717592592592593
2	78.96000000000001	0.01272119341563786	0.00301440329218107	0.007476851851851852
2	79.0	0.011800411522633746	0.0016358024691358025	0.008518518518518519
2	79.04	0.018199588477366257	0.0039017489711934156	0.012132201646090536
2	79.08	0.020583847736625513	0.0054809670781893	0.012690329218106996
2	79.12	0.024691358024691357	0.007222222222222222	0.013968621399176954
2	79.16	0.027209362139917696	0.00830246913580247	0.014886831275720165
2	79.2	0.040473251028806584	0.011306584362139918	0.018088991769547324
2	79.24	0.03242283950617284	0.009135802469135803	0.01680812757201646
2	79.28	0.031108539094650205	0.008137860082304526	0.015473251028806584
2	79.32000000000001	0.032325102880658436	0.008454218106995886	0.015244341563786009
2	79.36	0.03003343621399177	0.0075488683127572015	0.014179526748971194
2	79.4	0.03180555555555555	0.008603395061728395	0.01434156378600823
2	79.44	0.027973251028806583	0.006988168724279835	0.012821502057613168
2	79.48	0.027811213991769546	0.00753858024691358	0.011831275720164609
2	79.52	0.023317901234567902	0.006219135802469136	0.009112654320987654
2	79.56	0.02199588477366255	0.006430041152263375	0.007641460905349794
2	79.60000000000001	0.019022633744855966	0.0057896090534979424	0.006499485596707819
2	79.64	0.018294753086419754	0.005632716049382716	0.006592078189300412
2	79.68	0.03283179012345679	0.009099794238683128	0.010853909465020576
2	79.72	0.017088477366255145	0.004495884773662551	0.00639917695473251
2	79.76	0.017219650205761317	0.004333847736625514	0.006772119341563786
2	79.8	0.013657407407407408	0.0035339506172839506	0.004537037037037037
2	79.84	0.014670781893004116	0.003461934156378601	0.004454732510288066
2	79.88	0.013227880658436214	0.003140432098765432	0.002955246913580247
2	79.92	0.014344135802469135	0.003145576131687243	0.0030606995884773663
2	79.96000000000001	0.013361625514403293	0.0025334362139917696	0.001661522633744856
2	80.0	0.017070473251028808	0.0029372427983539095	0.0027906378600823043
2	80.04	0.016008230452674896	0.0027109053497942387	0.0015483539094650206
2	80.08	0.018088991769547324	0.004130658436213992	0.0020756172839506174
2	80.12	0.017880658436213993	0.005550411522633745	0.0021373456790123456
2	80.16	0.03596965020576132	0.010221193415637861	0.00753858024691358
2	80.2	0.017762345679012345	0.005805041152263374	0.0021013374485596707
2	80.24	0.017541152263374486	0.005776748971193416	0.002883230452674897
2	80.28	0.019243827160493828	0.006517489711934156	0.0045190329218107
2	80.32000000000001	0.018762860082304527	0.006646090534979424	0.0054681069958847734
2	80.36	0.021880144032921812	0.007451131687242798	0.007139917695473251
2	80.4	0.022186213991769548	0.0070190329218106995	0.008076131687242798
2	80.44	0.02305812757201646	0.0066846707818930045	0.009657921810699589
2	80.48	0.021229423868312756	0.005262345679012345	0.010028292181069959
2	80.52	0.02209619341563786	0.004657921810699589	0.011491769547325103
2	80.56	0.019189814814814816	0.003389917695473251	0.010478395061728395
2	80.60000000000001	0.016525205761316872	0.002587448559670782	0.00879372427983539
2	80.64	0.027530864197530865	0.0054089506172839506	0.010959362139917696
2	80.68	0.01736625514403292	0.0019675925925925924	0.010527263374485597
2	80.72	0.020046296296296295	0.0021116255144032923	0.013155864197530865
2	80.76	0.016746399176954734	0.0013554526748971194	0.011165123456790124
2	80.8	0.0186059670781893	0.0018955761316872429	0.01209104938271605
2	80.84	0.015195473251028806	0.0011291152263374485	0.010306069958847737
2	80.88	0.01611111111111111	0.001412037037037037	0.010444958847736625
2	80.92	0.013657407407407408	0.001293724279835391	0.009074074074074075
2	80.96000000000001	0.014138374485596707	0.00165380658436214	0.008659979423868312
2	81.0	0.010498971193415639	0.0011805555555555556	0.0059387860082304525
2	81.04	0.011255144032921811	0.0013503086419753086	0.006121399176954733
2	81.08	0.008400205761316873	0.0006635802469135803	0.0035468106995884775
2	81.12	0.022690329218106996	0.0037860082304526747	0.007741769547325103
2	81.16	0.01213477366255144	0.002332818930041152	0.004516460905349794
2	81.2	0.012813786008230453	0.003294753086419753	0.004212962962962963
2	81.24	0.014979423868312757	0.004992283950617284	0.0046167695473251025
2	81.28	0.014776234567901234	0.005794753086419753	0.003927469135802469
2	81.32000000000001	0.01814043209876543	0.007849794238683127	0.004544753086419753
2	81.36	0.018096707818930042	0.008395061728395062	0.004007201646090535
2	81.4	0.023706275720164607	0.008654835390946502	0.007968106995884773
2	81.44	0.023590534979423868	0.007381687242798354	0.009477880658436215
2	81.48	0.026782407407407408	0.00742798353909465	0.011795267489711934
2	81.52	0.025460390946502057	0.005902777777777778	0.01219650205761317
2	81.56	0.028989197530864198	0.004555041152263375	0.015059156378600823
2	81.60000000000001	0.03686728395061729	0.004807098765432099	0.017291666666666667
2	81.64	0.028878600823045268	0.0017309670781893004	0.01597222222222222
2	81.68	0.03138888888888889	0.0023199588477366257	0.017952674897119342
2	81.72	0.03187242798353909	0.0026183127572016462	0.017957818930041152
2	81.76	0.03205761316872428	0.0031661522633744856	0.0179320987654321
2	81.8	0.027564300411522635	0.0026440329218106995	0.014637345679012346
2	81.84	0.026154835390946502	0.002281378600823045	0.014135802469135803
2	81.88	0.022762345679012346	0.0013734567901234568	0.012939814814814815
2	81.92	0.02342335390946502	0.0017541152263374487	0.013464506172839506
2	81.96000000000001	0.022325102880658435	0.0015869341563786007	0.011589506172839506
2	82.0	0.020810185185185185	0.0013811728395061729	0.010712448559670781
2	82.04	0.01779835390946502	0.0012448559670781892	0.008747427983539094
2	82.08	0.031195987654320988	0.0045473251028806585	0.012147633744855967
2	82.12	0.01621656378600823	0.0009593621399176954	0.007664609053497942
2	82.16	0.01626286008230453	0.0009465020576131687	0.008603395061728395
2	82.2	0.013626543209876543	0.001190843621399177	0.008472222222222223
2	82.24	0.012438271604938272	0.0009310699588477366	0.008575102880658436
2	82.28	0.011849279835390946	0.0009053497942386831	0.008428497942386832
2	82.32000000000001	0.009771090534979423	0.0002160493827160494	0.007952674897119342
2	82.36	0.01044238683127572	0.00022376543209876544	0.008505658436213991
[truncated: 13,593 more rows]
