# Supplementary material for: Cultural Artifacts Transform Embodied Practice: How a Sommelier Card Shapes the Behavior of Dyads Engaged in Wine Tasting
Source: Front Psychol. 2019 Dec 6;10:2671. doi: 10.3389/fpsyg.2019.02671 (PMC6915083; doi:10.3389/fpsyg.2019.02671)
Supplement: DATA SHEET S3 — Raw data files (descriptions in README.txt files). [file Data_Sheet_3.zip › Supplementary_3_raw_experimental_data/frame_difference_movement/s50-2-20140523140343.csv]

Range	Time	Overall	ROI0	ROI1
-1	-1.0	1.0	0.1339891975308642	0.19151491769547324
2	7.5600000000000005	0.02549639917695473	0.00834104938271605	0.013629115226337448
2	7.68	0.06936728395061728	0.015025720164609053	0.03763631687242798
2	7.72	0.018762860082304527	0.0042258230452674895	0.011682098765432098
2	7.76	0.016463477366255145	0.00418724279835391	0.009465020576131687
2	7.8	0.0182201646090535	0.005460390946502058	0.009809670781893005
2	7.84	0.017564300411522633	0.005864197530864198	0.008094135802469135
2	7.88	0.017093621399176955	0.005771604938271605	0.008215020576131687
2	7.92	0.01985082304526749	0.00717335390946502	0.0091820987654321
2	7.96	0.01941358024691358	0.00702417695473251	0.009827674897119342
2	8.0	0.020974794238683127	0.008004115226337448	0.00963477366255144
2	8.040000000000001	0.018497942386831275	0.006388888888888889	0.009130658436213992
2	8.08	0.01953960905349794	0.00628858024691358	0.009853395061728396
2	8.120000000000001	0.01895576131687243	0.00525462962962963	0.00955761316872428
2	8.16	0.033245884773662554	0.008616255144032922	0.012767489711934156
2	8.2	0.018765432098765432	0.006136831275720164	0.008181584362139917
2	8.24	0.02104423868312757	0.007188786008230453	0.009794238683127572
2	8.28	0.018598251028806585	0.0060185185185185185	0.008978909465020576
2	8.32	0.02232253086419753	0.0078009259259259256	0.009454732510288066
2	8.36	0.021000514403292182	0.007584876543209876	0.008621399176954732
2	8.4	0.02055298353909465	0.007512860082304527	0.00746141975308642
2	8.44	0.01874485596707819	0.006445473251028806	0.00709619341563786
2	8.48	0.020231481481481482	0.00735082304526749	0.0068132716049382714
2	8.52	0.024796810699588476	0.008464506172839507	0.00852880658436214
2	8.56	0.02452932098765432	0.008960905349794239	0.007211934156378601
2	8.6	0.02645576131687243	0.009781378600823046	0.007546296296296297
2	8.64	0.037664609053497944	0.012559156378600823	0.00919753086419753
2	8.68	0.03005401234567901	0.011592078189300411	0.007592592592592593
2	8.72	0.028189300411522632	0.011039094650205762	0.005925925925925926
2	8.76	0.029472736625514404	0.012008744855967078	0.0054809670781893
2	8.8	0.028536522633744857	0.011957304526748971	0.005390946502057613
2	8.84	0.03420010288065844	0.014066358024691358	0.007250514403292181
2	8.88	0.036890432098765434	0.013737139917695474	0.007325102880658436
2	8.92	0.04306327160493827	0.013760288065843621	0.007772633744855967
2	8.96	0.04526234567901235	0.011646090534979423	0.008245884773662551
2	9.0	0.045928497942386834	0.011324588477366256	0.00878858024691358
2	9.040000000000001	0.042137345679012346	0.013433641975308643	0.007564300411522634
2	9.08	0.043881172839506176	0.015205761316872428	0.00944187242798354
2	9.120000000000001	0.06350565843621399	0.022497427983539094	0.01434156378600823
2	9.16	0.052304526748971195	0.026010802469135803	0.009308127572016461
2	9.200000000000001	0.04929783950617284	0.02205761316872428	0.011496913580246914
2	9.24	0.04162037037037037	0.0207690329218107	0.006172839506172839
2	9.28	0.03546039094650206	0.01808127572016461	0.006568930041152264
2	9.32	0.025650720164609054	0.013009259259259259	0.0046965020576131685
2	9.36	0.02659207818930041	0.011890432098765433	0.005504115226337448
2	9.4	0.026921296296296297	0.011157407407407408	0.006352880658436214
2	9.44	0.029061213991769547	0.011051954732510288	0.0066743827160493825
2	9.48	0.031355452674897116	0.01011059670781893	0.0088940329218107
2	9.52	0.02717335390946502	0.010066872427983539	0.006908436213991769
2	9.56	0.024969135802469136	0.008688271604938272	0.007749485596707819
2	9.6	0.03462191358024691	0.010838477366255143	0.008595679012345678
2	9.64	0.015380658436213992	0.00444701646090535	0.00540380658436214
2	9.68	0.01311985596707819	0.004598765432098765	0.003896604938271605
2	9.72	0.01600051440329218	0.0057536008230452676	0.004943415637860082
2	9.76	0.014495884773662551	0.006239711934156378	0.0031815843621399178
2	9.8	0.01861111111111111	0.0074331275720164606	0.0045190329218107
2	9.84	0.01604423868312757	0.006090534979423868	0.0029886831275720165
2	9.88	0.019837962962962963	0.007726337448559671	0.00411522633744856
2	9.92	0.017165637860082305	0.007908950617283951	0.0023636831275720164
2	9.96	0.01794238683127572	0.008431069958847737	0.0026080246913580247
2	10.0	0.01691358024691358	0.008081275720164609	0.0014943415637860083
2	10.040000000000001	0.016692386831275722	0.007595164609053498	0.0012088477366255144
2	10.08	0.032055041152263375	0.011280864197530865	0.004472736625514403
2	10.120000000000001	0.019423868312757202	0.0083179012345679	0.0009902263374485596
2	10.16	0.023698559670781893	0.010390946502057612	0.0016280864197530864
2	10.200000000000001	0.02549639917695473	0.010082304526748971	0.0021862139917695473
2	10.24	0.02966820987654321	0.0110570987654321	0.002875514403292181
2	10.28	0.02941358024691358	0.0101440329218107	0.0032613168724279834
2	10.32	0.030203189300411524	0.010159465020576132	0.00386059670781893
2	10.36	0.027950102880658436	0.009020061728395062	0.003438786008230453
2	10.4	0.02987654320987654	0.009843106995884773	0.004079218106995885
2	10.44	0.026990740740740742	0.008659979423868312	0.004079218106995885
2	10.48	0.024534465020576133	0.008055555555555555	0.0034002057613168723
2	10.52	0.024619341563786007	0.008626543209876544	0.0034310699588477366
2	10.56	0.03361625514403292	0.010895061728395062	0.00621656378600823
2	10.6	0.024526748971193415	0.009693930041152264	0.003096707818930041
2	10.64	0.02529320987654321	0.009863683127572017	0.0034156378600823044
2	10.68	0.02791923868312757	0.011080246913580246	0.003016975308641975
2	10.72	0.029776234567901235	0.011887860082304526	0.0023868312757201644
2	10.76	0.03399691358024692	0.01488940329218107	0.0024974279835390948
2	10.8	0.03261059670781893	0.014215534979423869	0.0027211934156378603
2	10.84	0.03279320987654321	0.014197530864197531	0.0030349794238683126
2	10.88	0.030069444444444444	0.012564300411522634	0.0028137860082304528
2	10.92	0.030141460905349794	0.013145576131687244	0.0025257201646090533
2	10.96	0.030141460905349794	0.013840020576131687	0.0025051440329218106
2	11.0	0.029969135802469137	0.013968621399176954	0.0018441358024691358
2	11.040000000000001	0.04507716049382716	0.01804783950617284	0.005200617283950618
2	11.08	0.031147119341563785	0.015257201646090535	0.0013863168724279834
2	11.120000000000001	0.031983024691358025	0.01525977366255144	0.0014789094650205761
2	11.16	0.031090534979423868	0.01619084362139918	0.0007561728395061729
2	11.200000000000001	0.03356481481481482	0.016455761316872427	0.0016640946502057613
2	11.24	0.03167181069958848	0.01511574074074074	0.0009799382716049383
2	11.28	0.032911522633744854	0.014254115226337448	0.002204218106995885
2	11.32	0.02967335390946502	0.01271604938271605	0.0014506172839506173
2	11.36	0.029125514403292183	0.012157921810699588	0.002381687242798354
2	11.4	0.026846707818930043	0.012031893004115226	0.0013400205761316872
2	11.44	0.026419753086419754	0.012263374485596707	0.001705246913580247
2	11.48	0.025352366255144032	0.012319958847736626	0.0007741769547325103
2	11.52	0.03680555555555556	0.014164094650205761	0.0036419753086419752
2	11.56	0.023557098765432098	0.011347736625514403	0.0005092592592592592
2	11.6	0.021046810699588477	0.010532407407407407	0.0015560699588477367
2	11.64	0.02248199588477366	0.010915637860082305	0.0026440329218106995
2	11.68	0.02021604938271605	0.009606481481481481	0.003104423868312757
2	11.72	0.024526748971193415	0.01044238683127572	0.00393261316872428
2	11.76	0.024711934156378602	0.009827674897119342	0.004066358024691358
2	11.8	0.02810442386831276	0.011396604938271606	0.004956275720164609
2	11.84	0.029447016460905348	0.012348251028806585	0.004963991769547325
2	11.88	0.03494341563786008	0.015041152263374486	0.005905349794238683
2	11.92	0.03367798353909465	0.015385802469135802	0.005519547325102881
2	11.96	0.0387988683127572	0.01810699588477366	0.006003086419753087
2	12.0	0.05042438271604938	0.021401748971193416	0.008335905349794238
2	12.040000000000001	0.04092849794238683	0.019423868312757202	0.005532407407407408
2	12.08	0.04352880658436214	0.02070216049382716	0.006072530864197531
2	12.120000000000001	0.04320216049382716	0.02102366255144033	0.006085390946502058
2	12.16	0.04688271604938272	0.020372942386831277	0.00750514403292181
2	12.200000000000001	0.04468364197530864	0.018798868312757202	0.006998456790123456
2	12.24	0.0458179012345679	0.019228395061728396	0.007566872427983539
2	12.280000000000001	0.041309156378600824	0.018302469135802468	0.007394547325102881
2	12.32	0.04391975308641975	0.01918724279835391	0.007595164609053498
2	12.36	0.042507716049382714	0.017728909465020575	0.00772119341563786
2	12.4	0.04162808641975309	0.01631687242798354	0.0076054526748971195
2	12.44	0.03684927983539095	0.013690843621399176	0.006954732510288066
2	12.48	0.04951646090534979	0.016383744855967077	0.010018004115226338
2	12.52	0.034650205761316874	0.01382201646090535	0.004909979423868313
2	12.56	0.03601594650205761	0.013968621399176954	0.005079732510288066
2	12.6	0.035002572016460905	0.013438786008230452	0.005722736625514403
2	12.64	0.02974537037037037	0.010025720164609054	0.004825102880658436
2	12.68	0.031983024691358025	0.01180812757201646	0.005419238683127572
2	12.72	0.02896604938271605	0.010030864197530864	0.004508744855967078
2	12.76	0.028482510288065845	0.009737654320987655	0.005311213991769547
2	12.8	0.02051440329218107	0.006229423868312757	0.0034002057613168723
2	12.84	0.019200102880658435	0.005591563786008231	0.0036651234567901233
2	12.88	0.014601337448559671	0.003883744855967078	0.002142489711934156
2	12.92	0.014261831275720165	0.004295267489711934	0.002646604938271605
2	12.96	0.022368827160493827	0.007013888888888889	0.0049717078189300415
2	13.0	0.008438786008230453	0.0025	0.0013503086419753086
2	13.040000000000001	0.008220164609053497	0.003387345679012346	0.0020344650205761316
2	13.08	0.00565843621399177	0.00305298353909465	0.0011702674897119342
2	13.120000000000001	0.009691358024691357	0.005280349794238683	0.0018672839506172839
2	13.16	0.009375	0.005763888888888889	0.001376028806584362
2	13.200000000000001	0.01569701646090535	0.008919753086419752	0.0024151234567901234
2	13.24	0.015460390946502058	0.009084362139917696	0.00209619341563786
2	13.280000000000001	0.021486625514403293	0.012451131687242798	0.002788065843621399
2	13.32	0.01990740740740741	0.011931584362139917	0.0015174897119341563
2	13.36	0.02458590534979424	0.013446502057613169	0.0017669753086419753
2	13.4	0.024974279835390946	0.012692901234567901	0.0015200617283950618
2	13.44	0.041584362139917695	0.016450617283950617	0.004639917695473251
2	13.48	0.031275720164609055	0.012757201646090535	0.0017926954732510288
2	13.52	0.03500514403292181	0.014112654320987654	0.0017978395061728396
2	13.56	0.03767489711934156	0.014781378600823045	0.002065329218106996
2	13.6	0.038984053497942386	0.014951131687242799	0.0018364197530864198
2	13.64	0.04055812757201646	0.01537551440329218	0.0037962962962962963
2	13.68	0.03609053497942387	0.01363425925925926	0.0031893004115226336
2	13.72	0.0369727366255144	0.013703703703703704	0.003973765432098765
2	13.76	0.03174125514403292	0.01143261316872428	0.0026337448559670784
2	13.8	0.03040895061728395	0.010817901234567901	0.0034053497942386833
2	13.84	0.025900205761316873	0.010007716049382716	0.003016975308641975
2	13.88	0.024184670781893004	0.010532407407407407	0.00283179012345679
2	13.92	0.035612139917695476	0.013968621399176954	0.005617283950617284
2	13.96	0.02262088477366255	0.009768518518518518	0.0028652263374485598
2	14.0	0.020069444444444445	0.008819444444444444	0.003351337448559671
2	14.040000000000001	0.023266460905349794	0.010565843621399177	0.004349279835390947
2	14.08	0.021828703703703704	0.010488683127572016	0.003927469135802469
2	14.120000000000001	0.022703189300411524	0.010316358024691358	0.003374485596707819
2	14.16	0.02301440329218107	0.008927469135802469	0.0035210905349794238
2	14.200000000000001	0.023765432098765433	0.007116769547325103	0.004140946502057613
2	14.24	0.030511831275720165	0.00875514403292181	0.006314300411522634
2	14.280000000000001	0.029717078189300413	0.007373971193415638	0.005861625514403292
2	14.32	0.031967592592592596	0.008088991769547325	0.005825617283950617
2	14.36	0.028906893004115225	0.006445473251028806	0.005396090534979424
2	14.4	0.04387602880658436	0.009853395061728396	0.009056069958847737
2	14.44	0.02779320987654321	0.0047659465020576134	0.004773662551440329
2	14.48	0.029261831275720164	0.005887345679012346	0.004956275720164609
2	14.52	0.02592849794238683	0.004969135802469136	0.004742798353909465
2	14.56	0.024328703703703703	0.004989711934156379	0.004897119341563786
2	14.6	0.020915637860082305	0.005378086419753086	0.00393261316872428
2	14.64	0.020334362139917697	0.005828189300411523	0.0033641975308641974
2	14.68	0.020684156378600823	0.007373971193415638	0.002736625514403292
2	14.72	0.018575102880658435	0.006867283950617284	0.0020036008230452677
2	14.76	0.018760288065843622	0.008045267489711934	0.002093621399176955
2	14.8	0.016280864197530866	0.0077546296296296295	0.0009645061728395061
2	14.84	0.017237654320987655	0.008791152263374485	0.0011805555555555556
2	14.88	0.026823559670781892	0.010455246913580248	0.0039017489711934156
2	14.92	0.01654320987654321	0.008595679012345678	0.0012834362139917696
2	14.96	0.01375	0.00679783950617284	0.0016435185185185185
2	15.0	0.015226337448559672	0.008068415637860083	0.0017669753086419753
2	15.040000000000001	0.012209362139917695	0.006741255144032922	0.0010262345679012345
2	15.08	0.011702674897119342	0.0060416666666666665	0.001368312757201646
2	15.120000000000001	0.009858539094650206	0.004375	0.0019753086419753087
2	15.16	0.007247942386831276	0.0034953703703703705	0.0008153292181069958
2	15.200000000000001	0.006265432098765432	0.002883230452674897	0.00102880658436214
2	15.24	0.004189814814814815	0.002456275720164609	0.0006558641975308642
2	15.280000000000001	0.0059619341563786005	0.0027829218106995885	0.0017695473251028806
2	15.32	0.003382201646090535	0.0015972222222222223	0.0010262345679012345
2	15.36	0.01764917695473251	0.0047890946502057614	0.004511316872427984
2	15.4	0.0027906378600823043	0.0003497942386831276	0.0011625514403292181
2	15.44	0.004292695473251029	0.0013040123456790123	0.0013811728395061729
2	15.48	0.003068415637860082	0.0012448559670781892	0.0003755144032921811
2	15.52	0.0050411522633744855	0.001990740740740741	0.0012654320987654322
2	15.56	0.003978909465020576	0.0008976337448559671	0.0011959876543209877
2	15.6	0.004657921810699589	0.0009619341563786008	0.0015534979423868314
2	15.64	0.005648148148148148	0.002006172839506173	0.001404320987654321
2	15.68	0.0046039094650205765	0.0008179012345679012	0.0020473251028806584
2	15.72	0.004452160493827161	0.0010879629629629629	0.0018878600823045268
2	15.76	0.0035956790123456792	0.0007947530864197531	0.0017695473251028806
2	15.8	0.004076646090534979	0.0008641975308641976	0.001993312757201646
2	15.84	0.016031378600823046	0.00367798353909465	0.004411008230452675
2	15.88	0.00415380658436214	0.00016203703703703703	0.002932098765432099
2	15.92	0.005933641975308642	0.00020833333333333335	0.004086934156378601
2	15.96	0.007633744855967078	0.0005787037037037037	0.005452674897119342
2	16.0	0.00713477366255144	0.00010545267489711934	0.0060751028806584366
2	16.04	0.008348765432098766	0.00028292181069958846	0.00709619341563786
2	16.080000000000002	0.007615740740740741	8.23045267489712e-05	0.0065817901234567905
2	16.12	0.009534465020576132	0.0004989711934156379	0.00717335390946502
2	16.16	0.011062242798353909	0.0006738683127572016	0.007528292181069959
2	16.2	0.010933641975308642	0.0006121399176954733	0.007556584362139918
2	16.240000000000002	0.01179269547325103	0.0008256172839506173	0.008420781893004116
2	16.28	0.0109619341563786	0.00029063786008230453	0.00881687242798354
2	16.32	0.027093621399176954	0.004125514403292181	0.01243312757201646
2	16.36	0.013521090534979423	0.00015174897119341564	0.01025462962962963
2	16.4	0.016159979423868313	0.0011213991769547325	0.011010802469135803
2	16.44	0.014367283950617284	0.0012371399176954732	0.010483539094650206
2	16.48	0.015257201646090535	0.002476851851851852	0.01044238683127572
2	16.52	0.010036008230452675	0.00176440329218107	0.007358539094650206
2	16.56	0.011875	0.004130658436213992	0.006388888888888889
2	16.6	0.010730452674897119	0.004827674897119341	0.0031378600823045266
2	16.64	0.012852366255144033	0.0054681069958847734	0.0031893004115226336
2	16.68	0.015511831275720164	0.006342592592592592	0.004472736625514403
2	16.72	0.018868312757201647	0.00720164609053498	0.006046810699588477
2	16.76	0.020815329218106995	0.008006687242798355	0.006347736625514403
2	16.8	0.030712448559670782	0.010797325102880659	0.007487139917695473
2	16.84	0.021190843621399176	0.009326131687242799	0.004251543209876543
2	16.88	0.020318930041152265	0.009143518518518518	0.003726851851851852
2	16.92	0.020792181069958848	0.009449588477366256	0.0036651234567901233
2	16.96	0.0194727366255144	0.008942901234567901	0.003310185185185185
2	17.0	0.019758230452674896	0.008775720164609053	0.0030889917695473253
2	17.04	0.018665123456790122	0.007705761316872428	0.00352880658436214
2	17.080000000000002	0.01907150205761317	0.006849279835390946	0.0038734567901234566
2	17.12	0.01827417695473251	0.005694444444444445	0.003953189300411522
2	17.16	0.01766203703703704	0.005118312757201646	0.004454732510288066
2	17.2	0.017728909465020575	0.005131172839506173	0.004320987654320987
2	17.240000000000002	0.017481995884773664	0.005100308641975308	0.004429012345679013
2	17.28	0.032214506172839504	0.008148148148148147	0.008798868312757202
2	17.32	0.017777777777777778	0.004503600823045267	0.005640432098765432
2	17.36	0.017664609053497943	0.004140946502057613	0.006658950617283951
2	17.400000000000002	0.01605195473251029	0.003930041152263374	0.0061574074074074074
2	17.44	0.017291666666666667	0.0035699588477366255	0.006931584362139918
2	17.48	0.01613940329218107	0.002757201646090535	0.007518004115226337
2	17.52	0.018433641975308643	0.003104423868312757	0.00872170781893004
2	17.56	0.017060185185185185	0.002037037037037037	0.009717078189300411
2	17.6	0.020444958847736627	0.002803497942386831	0.011154835390946503
2	17.64	0.017165637860082305	0.001206275720164609	0.010887345679012346
2	17.68	0.020046296296296295	0.0018852880658436213	0.012065329218106996
2	17.72	0.01901491769547325	0.001419753086419753	0.012314814814814815
2	17.76	0.03377057613168724	0.004598765432098765	0.015087448559670782
2	17.8	0.020252057613168725	0.0008487654320987654	0.013675411522633745
2	17.84	0.021604938271604937	0.0013657407407407407	0.01433641975308642
2	17.88	0.02329732510288066	0.0015277777777777779	0.01518261316872428
2	17.92	0.02099537037037037	0.0012217078189300412	0.014580761316872429
2	17.96	0.023068415637860083	0.0014068930041152264	0.015751028806584362
2	18.0	0.02099537037037037	0.0010236625514403292	0.015007716049382716
2	18.04	0.02311985596707819	0.0015843621399176955	0.01647633744855967
2	18.080000000000002	0.019963991769547326	0.0011779835390946503	0.014714506172839505
2	18.12	0.02171296296296296	0.002139917695473251	0.015239197530864198
2	18.16	0.019320987654320988	0.001970164609053498	0.01361111111111111
2	18.2	0.019601337448559672	0.0025668724279835392	0.01361111111111111
2	18.240000000000002	0.030313786008230453	0.005529835390946502	0.014621913580246913
2	18.28	0.017554012345679014	0.0026929012345679013	0.012160493827160494
2	18.32	0.017080761316872427	0.003361625514403292	0.011198559670781894
2	18.36	0.012613168724279835	0.0030761316872427984	0.008294753086419753
2	18.400000000000002	0.014138374485596707	0.004272119341563786	0.0073868312757201645
2	18.44	0.008348765432098766	0.003081275720164609	0.004387860082304526
2	18.48	0.0070756172839506176	0.0033796296296296296	0.0027983539094650206
2	18.52	0.00481738683127572	0.002764917695473251	0.0015560699588477367
2	18.56	0.00599022633744856	0.0026286008230452674	0.0028060699588477365
2	18.6	0.007111625514403292	0.0023482510288065843	0.0042592592592592595
2	18.64	0.0084619341563786	0.002309670781893004	0.0054783950617283955
2	18.68	0.009356995884773662	0.0022247942386831275	0.006504629629629629
2	18.72	0.022896090534979423	0.005118312757201646	0.010079732510288066
2	18.76	0.011265432098765432	0.0022016460905349795	0.008104423868312758
2	18.8	0.010406378600823045	0.002191358024691358	0.007412551440329218
2	18.84	0.010300925925925925	0.0015123456790123457	0.007595164609053498
2	18.88	0.008695987654320987	0.001059670781893004	0.006337448559670782
2	18.92	0.010118312757201646	0.001851851851851852	0.0061574074074074074
2	18.96	0.007983539094650206	0.001838991769547325	0.004045781893004115
2	19.0	0.010349794238683128	0.002510288065843621	0.00397119341563786
2	19.04	0.00811471193415638	0.0022093621399176954	0.001962448559670782
2	19.080000000000002	0.00938528806584362	0.0031121399176954733	0.0018878600823045268
2	19.12	0.0068132716049382714	0.0021373456790123456	0.0004861111111111111
2	19.16	0.009827674897119342	0.003335905349794239	0.0009747942386831276
2	19.2	0.018775720164609055	0.005051440329218107	0.003148148148148148
2	19.240000000000002	0.008356481481481482	0.0020396090534979426	0.0001234567901234568
2	19.28	0.00875514403292181	0.003132716049382716	0.00034722222222222224
2	19.32	0.009308127572016461	0.002919238683127572	0.00023405349794238683
2	19.36	0.00948045267489712	0.0035982510288065845	0.0006532921810699588
2	19.400000000000002	0.01179269547325103	0.0045138888888888885	0.0023482510288065843
2	19.44	0.013436213991769547	0.004827674897119341	0.003804012345679012
2	19.48	0.012656893004115226	0.004585905349794239	0.003868312757201646
2	19.52	0.015354938271604938	0.006154835390946502	0.005128600823045268
2	19.56	0.01427469135802469	0.005419238683127572	0.005290637860082305
2	19.6	0.01596707818930041	0.0060185185185185185	0.006882716049382716
2	19.64	0.01625	0.006231995884773663	0.006808127572016461
2	19.68	0.03292952674897119	0.010383230452674898	0.011828703703703704
2	19.72	0.02091820987654321	0.006877572016460906	0.010303497942386832
2	19.76	0.024156378600823047	0.00709619341563786	0.012911522633744855
2	19.8	0.026844135802469134	0.007834362139917695	0.015074588477366256
2	19.84	0.02813528806584362	0.008101851851851851	0.01688528806584362
2	19.88	0.030352366255144033	0.00889917695473251	0.01820730452674897
2	19.92	0.028809156378600823	0.008312757201646091	0.017780349794238683
2	19.96	0.030421810699588478	0.009081790123456791	0.018608539094650205
2	20.0	0.026381172839506174	0.007391975308641975	0.016761831275720163
2	20.04	0.0280298353909465	0.007816358024691357	0.01741255144032922
2	20.080000000000002	0.023955761316872427	0.006538065843621399	0.015223765432098765
2	20.12	0.024233539094650206	0.007078189300411522	0.01459104938271605
2	20.16	0.031427469135802466	0.008757716049382715	0.014233539094650206
2	20.2	0.018935185185185187	0.005334362139917695	0.010882201646090535
2	20.240000000000002	0.014771090534979424	0.0038425925925925928	0.008657407407407407
2	20.28	0.014454732510288067	0.003667695473251029	0.008888888888888889
2	20.32	0.01761059670781893	0.003361625514403292	0.012327674897119341
2	20.36	0.019737654320987653	0.002271090534979424	0.015352366255144034
2	20.400000000000002	0.021697530864197533	0.0026723251028806586	0.016743827160493826
2	20.44	0.020838477366255145	0.0017618312757201645	0.016345164609053497
2	20.48	0.022430555555555554	0.0018878600823045268	0.0175488683127572
2	20.52	0.020378086419753087	0.0011651234567901234	0.0176929012345679
2	20.56	0.023657407407407408	0.0022376543209876544	0.01878858024691358
2	20.6	0.02262602880658436	0.001558641975308642	0.016193415637860083
2	20.64	0.038222736625514404	0.005218621399176955	0.01790895061728395
2	20.68	0.025650720164609054	0.0020550411522633743	0.013513374485596709
2	20.72	0.028320473251028808	0.0035776748971193414	0.01287037037037037
2	20.76	0.02501800411522634	0.0029140946502057615	0.010997942386831275
2	20.8	0.027070473251028807	0.004338991769547325	0.01080761316872428
2	20.84	0.02315843621399177	0.003575102880658436	0.008513374485596708
2	20.88	0.01980195473251029	0.003662551440329218	0.006118827160493827
2	20.92	0.018243312757201646	0.003564814814814815	0.005941358024691358
2	20.96	0.015360082304526748	0.0030015432098765434	0.005126028806584362
2	21.0	0.016448045267489712	0.0034284979423868313	0.006489197530864198
2	21.04	0.01419238683127572	0.002623456790123457	0.0061059670781893
2	21.080000000000002	0.014930555555555556	0.0029140946502057615	0.007021604938271605
2	21.12	0.030748456790123457	0.004855967078189301	0.013215020576131687
2	21.16	0.022669753086419754	0.0024974279835390948	0.012996399176954733
2	21.2	0.02787551440329218	0.0028626543209876545	0.01586162551440329
2	21.240000000000002	0.03269804526748971	0.004375	0.018078703703703704
2	21.28	0.03671553497942387	0.0050180041152263375	0.020606995884773664
2	21.32	0.038922325102880656	0.006093106995884774	0.022409979423868312
2	21.36	0.045799897119341564	0.007402263374485597	0.026679526748971193
2	21.400000000000002	0.045082304526748974	0.008024691358024692	0.02725051440329218
2	21.44	0.053276748971193416	0.008050411522633746	0.030949074074074073
2	21.48	0.050061728395061726	0.007574588477366255	0.029354423868312756
2	21.52	0.05457561728395062	0.007728909465020576	0.03126543209876543
2	21.56	0.046823559670781896	0.005532407407407408	0.028343621399176955
2	21.6	0.06075617283950617	0.009390432098765432	0.03166666666666667
2	21.64	0.035012860082304524	0.003022119341563786	0.027265946502057613
2	21.68	0.03700102880658436	0.003942901234567901	0.027705761316872426
2	21.72	0.033454218106995885	0.003199588477366255	0.025892489711934155
2	21.76	0.03356738683127572	0.00386059670781893	0.025835905349794238
2	21.8	0.028330761316872427	0.002116769547325103	0.023832304526748973
2	21.84	0.03065843621399177	0.003125	0.02389917695473251
2	21.88	0.027921810699588476	0.00290380658436214	0.02168724279835391
2	21.92	0.030429526748971193	0.004200102880658437	0.02143775720164609
2	21.96	0.02995627572016461	0.004693930041152264	0.01993312757201646
2	22.0	0.027811213991769546	0.0041229423868312754	0.018454218106995886
2	22.04	0.025169753086419753	0.003706275720164609	0.016512345679012344
2	22.080000000000002	0.03483539094650206	0.006746399176954732	0.016442901234567903
2	22.12	0.023737139917695473	0.004807098765432099	0.011975308641975308
2	22.16	0.02141203703703704	0.005210905349794239	0.008593106995884774
2	22.2	0.020712448559670783	0.006556069958847737	0.006129115226337449
2	22.240000000000002	0.014562757201646091	0.005733024691358024	0.0025180041152263375
2	22.28	0.013541666666666667	0.005007716049382716	0.00283179012345679
2	22.32	0.012386831275720165	0.0026723251028806586	0.00397119341563786
2	22.36	0.01532664609053498	0.004182098765432099	0.0048585390946502055
2	22.400000000000002	0.014156378600823045	0.0033333333333333335	0.0051800411522633745
2	22.44	0.01647633744855967	0.0036188271604938272	0.006445473251028806
2	22.48	0.021445473251028805	0.005146604938271605	0.006445473251028806
2	22.52	0.02424897119341564	0.006358024691358025	0.005769032921810699
2	22.56	0.04471450617283951	0.012073045267489712	0.009382716049382716
2	22.6	0.031689814814814816	0.010421810699588478	0.003780864197530864
2	22.64	0.03275462962962963	0.012037037037037037	0.004683641975308642
2	22.68	0.028850308641975308	0.011455761316872428	0.005095164609053498
2	22.72	0.02731738683127572	0.011597222222222222	0.005172325102880658
2	22.76	0.028166152263374485	0.01224537037037037	0.006003086419753087
2	22.8	0.027515432098765433	0.012021604938271604	0.006149691358024691
2	22.84	0.027659465020576132	0.011640946502057613	0.004781378600823045
2	22.88	0.029184670781893005	0.01252829218106996	0.0041332304526748975
2	22.92	0.02941358024691358	0.012469135802469136	0.004071502057613169
2	22.96	0.027993827160493825	0.011550925925925926	0.0040997942386831274
2	23.0	0.026054526748971192	0.010210905349794238	0.00400977366255144
2	23.04	0.03912037037037037	0.011440329218106995	0.007579732510288066
2	23.080000000000002	0.027708333333333335	0.009097222222222222	0.004763374485596708
2	23.12	0.022530864197530864	0.006643518518518518	0.005537551440329218
2	23.16	0.02333076131687243	0.007165637860082305	0.00488940329218107
2	23.2	0.02491769547325103	0.0075591563786008235	0.006319444444444444
2	23.240000000000002	0.02526491769547325	0.007762345679012346	0.0033024691358024692
2	23.28	0.023078703703703702	0.007844650205761318	0.0024176954732510287
2	23.32	0.020594135802469136	0.006872427983539094	0.0021579218106995883
2	23.36	0.016800411522633747	0.004683641975308642	0.0025462962962962965
2	23.400000000000002	0.019207818930041153	0.007008744855967078	0.003919753086419753
2	23.44	0.019974279835390945	0.008497942386831275	0.003924897119341564
2	23.48	0.020339506172839507	0.009871399176954733	0.0033719135802469137
2	23.52	0.03757458847736626	0.014315843621399177	0.006911008230452675
2	23.56	0.02338991769547325	0.012556584362139918	0.002487139917695473
2	23.6	0.02631687242798354	0.014164094650205761	0.0041563786008230455
2	23.64	0.02529320987654321	0.014454732510288067	0.00363940329218107
2	23.68	0.02610082304526749	0.014655349794238683	0.004025205761316873
2	23.72	0.02428240740740741	0.013827160493827161	0.003654835390946502
2	23.76	0.028917181069958848	0.01504372427983539	0.005573559670781893
2	23.8	0.029493312757201646	0.015455246913580247	0.004678497942386831
2	23.84	0.03470679012345679	0.017554012345679014	0.005902777777777778
2	23.88	0.03186985596707819	0.016237139917695473	0.004495884773662551
2	23.92	0.031036522633744856	0.01467335390946502	0.004477880658436214
2	23.96	0.027839506172839507	0.011126543209876542	0.003840020576131687
2	24.0	0.042137345679012346	0.013155864197530865	0.007397119341563786
2	24.04	0.027728909465020577	0.009580761316872428	0.005442386831275721
2	24.080000000000002	0.024475308641975307	0.008955761316872427	0.005187757201646091
2	24.12	0.023243312757201647	0.00856738683127572	0.005082304526748971
2	24.16	0.0179320987654321	0.0067772633744855966	0.003413065843621399
2	24.2	0.018343621399176956	0.005923353909465021	0.0033564814814814816
2	24.240000000000002	0.016671810699588476	0.005334362139917695	0.0021862139917695473
2	24.28	0.020709876543209875	0.006622942386831276	0.003019547325102881
2	24.32	0.019364711934156377	0.006700102880658436	0.0018029835390946502
2	24.36	0.019439300411522635	0.0054912551440329214	0.00261059670781893
2	24.400000000000002	0.017551440329218106	0.005012860082304527	0.0012731481481481483
2	24.44	0.02018775720164609	0.006676954732510288	0.002764917695473251
2	24.48	0.03210905349794239	0.009393004115226337	0.005100308641975308
2	24.52	0.014022633744855966	0.005159465020576131	0.0025
2	24.560000000000002	0.010275205761316873	0.004030349794238683	0.0018055555555555555
2	24.6	0.008585390946502057	0.002978395061728395	0.0026183127572016462
2	24.64	0.008780864197530864	0.0020550411522633743	0.004313271604938272
2	24.68	0.008503086419753086	0.0006661522633744856	0.006149691358024691
2	24.72	0.014956275720164608	0.001838991769547325	0.009835390946502058
2	24.76	0.014156378600823045	0.0012345679012345679	0.00984567901234568
2	24.8	0.01698559670781893	0.0012165637860082304	0.011021090534979424
2	24.84	0.01625	0.0014506172839506173	0.010434670781893004
2	24.88	0.021893004115226336	0.001736111111111111	0.014189814814814815
2	24.92	0.06302211934156379	0.012723765432098766	0.017430555555555557
2	24.96	0.09175411522633745	0.018629115226337447	0.02404320987654321
2	25.0	0.07552726337448559	0.014472736625514404	0.021532921810699587
2	25.04	0.06716563786008231	0.012361111111111111	0.022556584362139916
2	25.080000000000002	0.05807355967078189	0.009295267489711934	0.02351851851851852
2	25.12	0.052304526748971195	0.008487654320987654	0.021617798353909465
2	25.16	0.041363168724279836	0.005108024691358025	0.019945987654320988
2	25.2	0.0334156378600823	0.004645061728395062	0.014809670781893004
2	25.240000000000002	0.022919238683127573	0.0016846707818930042	0.013145576131687244
2	25.28	0.017250514403292182	0.0006507201646090535	0.012273662551440329
2	25.32	0.016049382716049384	0.0008770576131687243	0.012049897119341563
2	25.36	0.015799897119341565	0.00011831275720164609	0.013130144032921811
2	25.400000000000002	0.01636059670781893	0.0009053497942386831	0.013348765432098765
2	25.44	0.03589248971193416	0.005208333333333333	0.016751543209876544
2	25.48	0.016936728395061728	0.00033179012345679014	0.014755658436213992
2	25.52	0.017767489711934155	0.0008513374485596708	0.015288065843621398
2	25.560000000000002	0.020828189300411522	0.0017926954732510288	0.01580246913580247
2	25.6	0.02433641975308642	0.002824074074074074	0.016514917695473252
2	25.64	0.02847736625514403	0.004552469135802469	0.016586934156378602
2	25.68	0.06313014403292182	0.012258230452674898	0.020352366255144035
2	25.72	0.05079989711934156	0.011003086419753087	0.019560185185185184
2	25.76	0.05183899176954732	0.01135545267489712	0.021527777777777778
2	25.8	0.05009259259259259	0.011692386831275721	0.022469135802469137
2	25.84	0.05281635802469136	0.013698559670781893	0.02287551440329218
2	25.88	0.05142232510288066	0.014277263374485597	0.022888374485596708
2	25.92	0.0724537037037037	0.02231224279835391	0.02536008230452675
2	25.96	0.05297582304526749	0.018425925925925925	0.02003343621399177
2	26.0	0.04695730452674897	0.017170781893004115	0.018701131687242797
2	26.04	0.039140946502057614	0.015920781893004114	0.014945987654320987
2	26.080000000000002	0.03623199588477366	0.014205246913580247	0.014683641975308642
2	26.12	0.030007716049382717	0.01206275720164609	0.012988683127572016
2	26.16	0.025339506172839508	0.010614711934156378	0.010789609053497943
2	26.2	0.021651234567901235	0.009326131687242799	0.008881172839506173
2	26.240000000000002	0.014912551440329219	0.00710133744855967	0.005825617283950617
2	26.28	0.015473251028806584	0.00768775720164609	0.00595679012345679
2	26.32	0.011427469135802469	0.005951646090534979	0.004629629629629629
2	26.36	0.011064814814814816	0.006010802469135802	0.004130658436213992
2	26.400000000000002	0.02277777777777778	0.00813014403292181	0.006484053497942387
2	26.44	0.008870884773662551	0.0034465020576131687	0.004349279835390947
2	26.48	0.009032921810699588	0.0025411522633744855	0.00555298353909465
2	26.52	0.009045781893004114	0.0019830246913580245	0.006131687242798354
2	26.560000000000002	0.011589506172839506	0.0027983539094650206	0.007587448559670782
2	26.6	0.01209619341563786	0.0031301440329218107	0.007860082304526748
2	26.64	0.013096707818930041	0.003233024691358025	0.008739711934156378
2	26.68	0.01460648148148148	0.004477880658436214	0.009058641975308642
2	26.72	0.01962962962962963	0.007088477366255144	0.010637860082304527
2	26.76	0.019439300411522635	0.007911522633744856	0.010028292181069959
2	26.8	0.024372427983539096	0.010745884773662551	0.011118827160493828
2	26.84	0.024398148148148148	0.011715534979423868	0.010606995884773663
2	26.88	0.0382664609053498	0.014912551440329219	0.014488168724279835
2	26.92	0.023870884773662553	0.010324074074074074	0.011545781893004115
2	26.96	0.029161522633744857	0.013083847736625515	0.01217335390946502
2	27.0	0.026862139917695472	0.010959362139917696	0.013106995884773662
2	27.04	0.029513888888888888	0.009863683127572017	0.015390946502057613
2	27.080000000000002	0.02837448559670782	0.007163065843621399	0.016556069958847737
2	27.12	0.03073559670781893	0.0059156378600823045	0.01944701646090535
2	27.16	0.03201388888888889	0.004624485596707819	0.02244855967078189
2	27.2	0.03146604938271605	0.0029372427983539095	0.023809156378600822
2	27.240000000000002	0.033253600823045265	0.0034027777777777776	0.025877057613168723
2	27.28	0.03224279835390947	0.004207818930041152	0.025084876543209875
2	27.32	0.03571759259259259	0.0077314814814814815	0.025231481481481483
2	27.36	0.04778549382716049	0.013706275720164609	0.025200617283950618
2	27.400000000000002	0.038703703703703705	0.013042695473251029	0.021499485596707817
2	27.44	0.037240226337448556	0.014110082304526749	0.01857253086419753
2	27.48	0.03871656378600823	0.015167181069958848	0.017142489711934158
2	27.52	0.03635030864197531	0.01411522633744856	0.014174382716049382
2	27.560000000000002	0.03487911522633745	0.01194701646090535	0.013186728395061728
2	27.6	0.03179012345679012	0.01011059670781893	0.010941358024691358
2	27.64	0.029084362139917695	0.009526748971193415	0.008806584362139918
2	27.68	0.02672582304526749	0.00886059670781893	0.007716049382716049
2	27.72	0.022170781893004116	0.0069958847736625515	0.006175411522633745
2	27.76	0.01971707818930041	0.006085390946502058	0.005169753086419753
2	27.8	0.014189814814814815	0.0035776748971193414	0.0031584362139917698
2	27.84	0.02631172839506173	0.006736111111111111	0.0062602880658436215
2	27.88	0.010923353909465021	0.003161008230452675	0.001419753086419753
2	27.92	0.012121913580246913	0.003603395061728395	0.0028729423868312756
2	27.96	0.014372427983539094	0.004400720164609053	0.004459876543209876
2	28.0	0.01896604938271605	0.005439814814814815	0.008032407407407408
2	28.04	0.01955761316872428	0.005246913580246914	0.010203189300411523
2	28.080000000000002	0.022680041152263374	0.005241769547325103	0.013392489711934156
2	28.12	0.022085905349794238	0.004609053497942387	0.014359567901234568
2	28.16	0.02197530864197531	0.0036959876543209876	0.014488168724279835
2	28.2	0.021880144032921812	0.00283179012345679	0.014585905349794238
2	28.240000000000002	0.018726851851851852	0.001404320987654321	0.013400205761316872
2	28.28	0.016921296296296295	0.0009465020576131687	0.012883230452674897
2	28.32	0.024120370370370372	0.0031430041152263376	0.01367798353909465
2	28.36	0.01426440329218107	0.0004655349794238683	0.011859567901234568
2	28.400000000000002	0.014861111111111111	0.0012217078189300412	0.012003600823045267
2	28.44	0.01631687242798354	0.0014969135802469136	0.01275462962962963
2	28.48	0.01544238683127572	0.0009645061728395061	0.013245884773662552
2	28.52	0.016540637860082304	0.0010570987654320988	0.014169238683127573
2	28.560000000000002	0.01551954732510288	0.00025205761316872427	0.014418724279835392
2	28.6	0.018122427983539094	0.000360082304526749	0.01662037037037037
2	28.64	0.019156378600823046	0.0001286008230452675	0.018045267489711934
2	28.68	0.019912551440329218	0.00020318930041152264	0.01878343621399177
2	28.72	0.020974794238683127	0.00024434156378600825	0.01965277777777778
2	28.76	0.020987654320987655	0.00011831275720164609	0.01981738683127572
2	28.8	0.03205246913580247	0.003690843621399177	0.020882201646090535
2	28.84	0.018587962962962962	0.0008230452674897119	0.016141975308641976
2	28.88	0.01628343621399177	0.0011085390946502058	0.013557098765432098
2	28.92	0.014164094650205761	0.0009182098765432099	0.011903292181069959
2	28.96	0.016815843621399176	0.0015380658436213992	0.01356224279835391
2	29.0	0.016746399176954734	0.00038065843621399177	0.014835390946502058
2	29.04	0.018577674897119343	0.0010339506172839506	0.016484053497942387
2	29.080000000000002	0.01638888888888889	8.74485596707819e-05	0.015506687242798354
2	29.12	0.017430555555555557	0.0007767489711934157	0.015627572016460905
2	29.16	0.016579218106995884	0.0004166666666666667	0.015313786008230452
2	29.2	0.013510802469135802	0.0004809670781893004	0.012242798353909465
2	29.240000000000002	0.012250514403292181	0.0005246913580246914	0.011131687242798354
2	29.28	0.019776234567901233	0.002888374485596708	0.010506687242798353
2	29.32	0.0078009259259259256	0.00034722222222222224	0.0065020576131687245
2	29.36	0.005601851851851852	0.00016975308641975308	0.004987139917695473
2	29.400000000000002	0.00709619341563786	0.0007664609053497942	0.005622427983539095
2	29.44	0.0064094650205761316	0.0005118312757201646	0.005601851851851852
2	29.48	0.009729938271604939	0.0011188271604938272	0.0072608024691358025
2	29.52	0.009107510288065843	0.0005838477366255144	0.0076851851851851855
2	29.560000000000002	0.012824074074074075	0.0008539094650205761	0.009992283950617284
2	29.6	0.016440329218106994	0.0015046296296296296	0.012263374485596707
2	29.64	0.020349794238683126	0.0031584362139917698	0.013991769547325103
2	29.68	0.02445730452674897	0.004254115226337449	0.015810185185185184
2	29.72	0.028256172839506172	0.006195987654320988	0.016949588477366256
2	29.76	0.04602880658436214	0.01107253086419753	0.022085905349794238
2	29.8	0.03547582304526749	0.009272119341563786	0.021635802469135802
2	29.84	0.03921810699588477	0.01114454732510288	0.023942901234567902
2	29.88	0.038438786008230454	0.011640946502057613	0.024120370370370372
2	29.92	0.04024948559670782	0.011983024691358025	0.025357510288065845
2	29.96	0.03866255144032922	0.011448045267489711	0.025493827160493827
2	30.0	0.04183127572016461	0.012878086419753087	0.02666666666666667
2	30.04	0.037656893004115226	0.01084619341563786	0.024997427983539093
2	30.080000000000002	0.03824845679012346	0.012049897119341563	0.023950617283950617
2	30.12	0.03510288065843621	0.010686728395061728	0.022695473251028806
2	30.16	0.03314814814814815	0.010239197530864198	0.02104423868312757
2	30.2	0.0299511316872428	0.008801440329218107	0.018996913580246914
2	30.240000000000002	0.04056327160493827	0.01213477366255144	0.01896604938271605
2	30.28	0.02487397119341564	0.00793724279835391	0.014915123456790124
2	30.32	0.019863683127572015	0.007109053497942387	0.01066358024691358
2	30.36	0.01768261316872428	0.0073302469135802465	0.008587962962962962
2	30.400000000000002	0.014681069958847737	0.005766460905349794	0.007111625514403292
2	30.44	0.01423611111111111	0.005810185185185186	0.007597736625514403
2	30.48	0.014686213991769547	0.00441358024691358	0.009246399176954733
2	30.52	0.01720679012345679	0.004735082304526749	0.011527777777777777
2	30.560000000000002	0.017808641975308643	0.003654835390946502	0.012834362139917696
2	30.6	0.01982767489711934	0.0036291152263374484	0.014822530864197532
2	30.64	0.01986625514403292	0.0023045267489711935	0.01603909465020576
2	30.68	0.02334104938271605	0.00430298353909465	0.017767489711934155
2	30.72	0.03837962962962963	0.009704218106995885	0.020450102880658436
2	30.76	0.02845679012345679	0.006826131687242798	0.02011574074074074
2	30.8	0.029727366255144032	0.006854423868312757	0.020830761316872427
2	30.84	0.029084362139917695	0.005704732510288066	0.021126543209876544
2	30.88	0.03308641975308642	0.005676440329218107	0.023590534979423868
2	30.92	0.032885802469135805	0.004624485596707819	0.023891460905349795
2	30.96	0.03698302469135802	0.005411522633744856	0.024969135802469136
2	31.0	0.03755915637860082	0.005555555555555556	0.024858539094650207
2	31.04	0.04134259259259259	0.007736625514403292	0.025146604938271606
2	31.080000000000002	0.040462962962962964	0.008978909465020576	0.02388888888888889
2	31.12	0.04391718106995885	0.01180812757201646	0.02415895061728395
2	31.16	0.04131944444444444	0.01345164609053498	0.021867283950617284
2	31.2	0.05684413580246914	0.02017746913580247	0.023796296296296298
2	31.240000000000002	0.04078960905349794	0.01773405349794239	0.019179526748971193
2	31.28	0.037379115226337446	0.01735082304526749	0.017011316872427983
2	31.32	0.03712962962962963	0.01849022633744856	0.016069958847736626
2	31.36	0.033940329218106996	0.017636316872427983	0.013981481481481482
2	31.400000000000002	0.03200360082304527	0.016777263374485596	0.01290380658436214
2	31.44	0.029161522633744857	0.01611625514403292	0.010460390946502057
2	31.48	0.02866769547325103	0.016738683127572016	0.007993827160493827
2	31.52	0.02566358024691358	0.014539609053497942	0.005671296296296297
2	31.560000000000002	0.02525462962962963	0.013847736625514404	0.0034156378600823044
2	31.6	0.024300411522633746	0.011640946502057613	0.0036574074074074074
2	31.64	0.03132458847736626	0.012445987654320988	0.008096707818930042
2	31.68	0.04237139917695473	0.013078703703703703	0.015056584362139918
2	31.720000000000002	0.03515432098765432	0.01017746913580247	0.015473251028806584
2	31.76	0.0344701646090535	0.009382716049382716	0.01768775720164609
2	31.8	0.033598251028806585	0.007875514403292181	0.018724279835390947
2	31.84	0.034927983539094654	0.007006172839506173	0.020223765432098764
2	31.88	0.03263888888888889	0.004393004115226338	0.0202880658436214
2	31.92	0.03571759259259259	0.004148662551440329	0.022214506172839505
2	31.96	0.03188786008230453	0.002523148148148148	0.021087962962962965
2	32.0	0.03342849794238683	0.0025051440329218106	0.02271090534979424
2	32.04	0.028251028806584363	0.0017309670781893004	0.020506687242798353
2	32.08	0.02904320987654321	0.0019830246913580245	0.020859053497942388
2	32.12	0.02361111111111111	0.0010108024691358026	0.018544238683127573
2	32.160000000000004	0.037155349794238686	0.00474537037037037	0.02209619341563786
2	32.2	0.022314814814814815	0.0006893004115226338	0.018618827160493828
2	32.24	0.02208076131687243	0.000985082304526749	0.018425925925925925
2	32.28	0.021646090534979425	0.0009593621399176954	0.017811213991769548
2	32.32	0.019570473251028807	0.0008487654320987654	0.0170679012345679
2	32.36	0.019948559670781893	0.0010828189300411523	0.016589506172839507
2	32.4	0.017253086419753087	0.0005761316872427984	0.015545267489711934
2	32.44	0.017003600823045268	0.0010931069958847737	0.013899176954732511
2	32.480000000000004	0.012808641975308642	0.00044238683127572015	0.011311728395061728
2	32.52	0.013436213991769547	0.0006893004115226338	0.011401748971193415
2	32.56	0.010905349794238683	0.00028292181069958846	0.009920267489711934
2	32.6	0.012222222222222223	0.0004861111111111111	0.010527263374485597
2	32.64	0.022304526748971192	0.00305298353909465	0.011929012345679012
2	32.68	0.009660493827160494	0.00022633744855967078	0.008467078189300412
2	32.72	0.008050411522633746	2.5720164609053497e-05	0.007494855967078189
2	32.76	0.008040123456790123	0.00030092592592592595	0.007049897119341564
2	32.8	0.0064326131687242796	0.00010030864197530864	0.005897633744855967
2	32.84	0.0053060699588477365	8.74485596707819e-05	0.0048585390946502055
2	32.88	0.004143518518518519	7.20164609053498e-05	0.003698559670781893
2	32.92	0.003140432098765432	3.60082304526749e-05	0.002911522633744856
2	32.96	0.004642489711934156	0.00020061728395061727	0.003963477366255144
2	33.0	0.0022119341563786006	0.00014917695473251028	0.0019573045267489713
2	33.04	0.002926954732510288	0.0002957818930041152	0.002484567901234568
2	33.08	0.0027391975308641977	3.08641975308642e-05	0.002638888888888889
2	33.12	0.016784979423868314	0.003117283950617284	0.006983024691358025
2	33.160000000000004	0.004423868312757201	3.8580246913580246e-05	0.003917181069958847
2	33.2	0.006337448559670782	0.0002623456790123457	0.005625
2	33.24	0.005365226337448559	0.00010030864197530864	0.005036008230452675
2	33.28	0.007235082304526749	0.0004552469135802469	0.006244855967078189
2	33.32	0.005357510288065844	0.00018518518518518518	0.0049717078189300415
2	33.36	0.004771090534979424	0.00021347736625514403	0.0042026748971193415
2	33.4	0.0030864197530864196	6.687242798353909e-05	0.0026054526748971194
2	33.44	0.0014068930041152264	0.0001594650205761317	0.0008976337448559671
2	33.480000000000004	0.004434156378600823	0.0008590534979423868	0.002042181069958848
2	33.52	0.005817901234567901	0.0008101851851851852	0.0033024691358024692
2	33.56	0.008479938271604938	0.0012319958847736626	0.004639917695473251
2	33.6	0.01880915637860082	0.003464506172839506	0.0069958847736625515
2	33.64	0.01139917695473251	0.00102880658436214	0.007165637860082305
2	33.68	0.01261059670781893	0.001072530864197531	0.00742798353909465
2	33.72	0.016126543209876543	0.0016460905349794238	0.00919238683127572
2	33.76	0.015689300411522635	0.0015766460905349794	0.007849794238683127
2	33.8	0.01886059670781893	0.0020190329218106994	0.00885030864197531
2	33.84	0.019434156378600822	0.0022479423868312755	0.008155864197530864
2	33.88	0.020079732510288065	0.0024022633744855966	0.008068415637860083
2	33.92	0.021833847736625514	0.0029346707818930042	0.008693415637860082
2	33.96	0.0198559670781893	0.0027186213991769546	0.007960390946502057
2	34.0	0.022052469135802468	0.0036831275720164607	0.008433641975308642
2	34.04	0.018719135802469134	0.002752057613168724	0.007507716049382716
2	34.08	0.03393775720164609	0.006275720164609053	0.012137345679012345
2	34.12	0.017991255144032922	0.0023662551440329217	0.007818930041152264
2	34.160000000000004	0.021355452674897118	0.0031507201646090535	0.009246399176954733
2	34.2	0.019462448559670782	0.002145061728395062	0.0083179012345679
2	34.24	0.023104423868312757	0.0033333333333333335	0.009593621399176955
2	34.28	0.021424897119341563	0.002433127572016461	0.00856738683127572
2	34.32	0.023695987654320988	0.003698559670781893	0.008847736625514403
2	34.36	0.022646604938271604	0.004511316872427984	0.0075720164609053495
2	34.4	0.02112397119341564	0.005056584362139917	0.006851851851851852
2	34.44	0.021440329218106995	0.005841049382716049	0.006815843621399177
2	34.480000000000004	0.02021604938271605	0.006129115226337449	0.005815329218106996
2	34.52	0.01959104938271605	0.006815843621399177	0.004544753086419753
2	34.56	0.0301440329218107	0.008948045267489713	0.007263374485596708
2	34.6	0.02175925925925926	0.00798611111111111	0.004050925925925926
2	34.64	0.021108539094650207	0.008914609053497943	0.0031815843621399178
2	34.68	0.024580761316872427	0.010817901234567901	0.003991769547325103
2	34.72	0.024791666666666667	0.011213991769547325	0.004035493827160494
2	34.76	0.026746399176954733	0.012142489711934157	0.005372942386831276
2	34.800000000000004	0.02570730452674897	0.01126028806584362	0.0055015432098765435
2	34.84	0.02754372427983539	0.011059670781893004	0.006921296296296296
2	34.88	0.028953189300411523	0.011430041152263374	0.006998456790123456
2	34.92	0.027878086419753086	0.011123971193415638	0.006311728395061728
2	34.96	0.029290123456790124	0.011820987654320988	0.005671296296296297
2	35.0	0.026983024691358024	0.010956790123456791	0.004495884773662551
2	35.04	0.03965534979423868	0.013114711934156378	0.007723765432098765
2	35.08	0.02345679012345679	0.008186728395061729	0.003919753086419753
2	35.12	0.021574074074074075	0.006929012345679012	0.0046270576131687245
2	35.160000000000004	0.01743827160493827	0.004791666666666666	0.004629629629629629
2	35.2	0.018564814814814815	0.0061574074074074074	0.005275205761316872
2	35.24	0.016818415637860084	0.0060416666666666665	0.004832818930041153
2	35.28	0.019457304526748972	0.0071913580246913585	0.005486111111111111
2	35.32	0.017998971193415637	0.007268518518518519	0.004393004115226338
2	35.36	0.020712448559670783	0.007235082304526749	0.00547582304526749
2	35.4	0.01989969135802469	0.006975308641975308	0.005316358024691358
2	35.44	0.01952417695473251	0.0062834362139917695	0.005581275720164609
2	35.480000000000004	0.020252057613168725	0.007003600823045268	0.006286008230452675
2	35.52	0.03086934156378601	0.0084619341563786	0.008191872427983539
2	35.56	0.01821244855967078	0.0059156378600823045	0.005311213991769547
2	35.6	0.017600308641975308	0.005342078189300411	0.005365226337448559
2	35.64	0.019465020576131687	0.005084876543209877	0.006612654320987654
2	35.68	0.01754372427983539	0.0031352880658436213	0.007448559670781893
2	35.72	0.01857253086419753	0.003161008230452675	0.00823045267489712
2	35.76	0.01577417695473251	0.0017978395061728396	0.007746913580246913
2	35.800000000000004	0.016550925925925927	0.001661522633744856	0.008786008230452676
2	35.84	0.014940843621399177	0.0006352880658436214	0.008837448559670781
2	35.88	0.017111625514403293	0.0006661522633744856	0.011170267489711934
2	35.92	0.017852366255144032	0.0006018518518518519	0.012150205761316873
2	35.96	0.0192309670781893	0.0011239711934156378	0.01356224279835391
2	36.0	0.035156893004115224	0.0049717078189300415	0.017965534979423867
2	36.04	0.022636316872427984	0.0014454732510288065	0.016296296296296295
2	36.08	0.026779835390946503	0.0025694444444444445	0.018829732510288067
2	36.12	0.026381172839506174	0.001448045267489712	0.019655349794238684
2	36.160000000000004	0.029747942386831275	0.002404835390946502	0.021766975308641974
2	36.2	0.02861625514403292	0.0016435185185185185	0.021846707818930042
2	36.24	0.031568930041152264	0.002029320987654321	0.023726851851851853
2	36.28	0.030897633744855966	0.0013657407407407407	0.023834876543209878
2	36.32	0.03242026748971193	0.0018441358024691358	0.02480195473251029
2	36.36	0.031018518518518518	0.0013091563786008231	0.024483024691358025
2	36.4	0.030036008230452674	0.0014248971193415638	0.02332818930041152
2	36.44	0.0280298353909465	0.0011265432098765433	0.022060185185185186
2	36.480000000000004	0.03991512345679012	0.004711934156378601	0.022055041152263373
2	36.52	0.02305812757201646	0.0007047325102880658	0.018127572016460907
2	36.56	0.020102880658436215	0.0004886831275720165	0.015959362139917697
2	36.6	0.018413065843621398	0.001051954732510288	0.013690843621399176
2	36.64	0.015208333333333334	0.0004398148148148148	0.011926440329218108
2	36.68	0.013503086419753086	0.0009465020576131687	0.008842592592592593
2	36.72	0.00952932098765432	0.0008410493827160494	0.006229423868312757
2	36.76	0.007512860082304527	0.0008719135802469135	0.0030246913580246914
2	36.800000000000004	0.0048122427983539095	0.00051440329218107	0.002093621399176955
2	36.84	0.00595679012345679	0.0008590534979423868	0.0021862139917695473
2	36.88	0.004300411522633745	0.00019290123456790122	0.0024022633744855966
2	36.92	0.006556069958847737	0.0007150205761316872	0.0036856995884773664
2	36.96	0.019395576131687242	0.0030324074074074073	0.007798353909465021
2	37.0	0.0058590534979423865	0.00020833333333333335	0.003989197530864197
2	37.04	0.007579732510288066	0.0005478395061728395	0.005136316872427983
2	37.08	0.0058127572016460904	0.0003369341563786008	0.003924897119341564
2	37.12	0.006388888888888889	0.0005478395061728395	0.0037834362139917694
2	37.160000000000004	0.004089506172839506	0.00040123456790123454	0.0026311728395061727
2	37.2	0.005771604938271605	0.0004166666666666667	0.004079218106995885
2	37.24	0.004238683127572016	0.00015432098765432098	0.0029218106995884774
2	37.28	0.005946502057613169	0.0004398148148148148	0.0045138888888888885
2	37.32	0.004907407407407407	0.0003292181069958848	0.0035108024691358026
2	37.36	0.007055041152263374	0.0004912551440329218	0.00459104938271605
2	37.4	0.005866769547325103	0.0004655349794238683	0.003389917695473251
2	37.44	0.022049897119341563	0.0038708847736625513	0.00830246913580247
2	37.480000000000004	0.010835905349794239	0.001448045267489712	0.005776748971193416
2	37.52	0.01297582304526749	0.0016743827160493826	0.007152777777777778
2	37.56	0.015396090534979423	0.002155349794238683	0.00877829218106996
2	37.6	0.023359053497942386	0.004107510288065844	0.012402263374485597
2	37.64	0.02854423868312757	0.004449588477366255	0.015264917695473251
2	37.68	0.03272376543209877	0.004845679012345679	0.019295267489711936
2	37.72	0.03090277777777778	0.0027469135802469136	0.022993827160493828
2	37.76	0.03313014403292181	0.003094135802469136	0.024367283950617283
2	37.800000000000004	0.03793724279835391	0.004884259259259259	0.024753086419753087
2	37.84	0.031301440329218104	0.0024665637860082305	0.02141203703703704
2	37.88	0.02810442386831276	0.0037345679012345677	0.016810699588477366
2	37.92	0.035838477366255145	0.005943930041152263	0.016280864197530866
2	37.96	0.022111625514403294	0.00455761316872428	0.010234053497942387
2	38.0	0.020285493827160495	0.00474537037037037	0.00941872427983539
2	38.04	0.018310185185185186	0.006036522633744856	0.007073045267489712
2	38.08	0.018708847736625515	0.007294238683127572	0.006278292181069959
2	38.12	0.015776748971193414	0.005928497942386831	0.006003086419753087
2	38.160000000000004	0.01863425925925926	0.0065946502057613165	0.00746141975308642
2	38.2	0.014315843621399177	0.004210390946502058	0.006774691358024692
2	38.24	0.01702932098765432	0.005954218106995885	0.0067078189300411525
2	38.28	0.016977880658436213	0.004660493827160494	0.007664609053497942
2	38.32	0.01396604938271605	0.004470164609053498	0.006023662551440329
2	38.36	0.016988168724279835	0.005195473251028806	0.008680555555555556
2	38.4	0.031628086419753086	0.008004115226337448	0.008631687242798353
2	38.44	0.015213477366255144	0.0042258230452674895	0.005380658436213992
2	38.480000000000004	0.01003343621399177	0.0041332304526748975	0.00375
2	38.52	0.008515946502057612	0.003729423868312757	0.002515432098765432
2	38.56	0.007700617283950617	0.0032381687242798354	0.002587448559670782
2	38.6	0.004683641975308642	0.0019161522633744856	0.0013914609053497942
2	38.64	0.0028575102880658435	0.0015020576131687243	0.000684156378600823
2	38.68	0.0063168724279835395	0.003117283950617284	0.0019573045267489713
2	38.72	0.00621141975308642	0.003703703703703704	0.0016743827160493826
2	38.76	0.010082304526748971	0.005462962962962963	0.002962962962962963
2	38.800000000000004	0.011872427983539095	0.006005658436213992	0.004699074074074074
2	38.84	0.015568415637860083	0.007718621399176955	0.005866769547325103
2	38.88	0.030599279835390947	0.010501543209876544	0.010573559670781893
2	38.92	0.021435185185185186	0.009284979423868312	0.009678497942386831
2	38.96	0.02217849794238683	0.009729938271604939	0.009922839506172839
2	39.0	0.02419753086419753	0.010185185185185186	0.011159979423868312
2	39.04	0.02462448559670782	0.01029320987654321	0.011185699588477366
2	39.08	0.023179012345679012	0.009035493827160493	0.011345164609053498
2	39.12	0.02421553497942387	0.008256172839506172	0.012307098765432099
2	39.160000000000004	0.02204218106995885	0.0071579218106995884	0.011373456790123457
2	39.2	0.02415895061728395	0.00613940329218107	0.013248456790123457
2	39.24	0.021391460905349793	0.004943415637860082	0.012003600823045267
2	39.28	0.023536522633744856	0.0051440329218107	0.013724279835390946
2	39.32	0.02094650205761317	0.00418724279835391	0.013613683127572017
2	39.36	0.03624485596707819	0.007394547325102881	0.01814814814814815
2	39.4	0.022232510288065842	0.003845164609053498	0.015715020576131687
2	39.44	0.02248199588477366	0.0036882716049382717	0.01570216049382716
2	39.480000000000004	0.02202417695473251	0.004338991769547325	0.014128086419753086
2	39.52	0.02516203703703704	0.005964506172839506	0.01363940329218107
2	39.56	0.02577417695473251	0.006550925925925926	0.013330761316872428
2	39.6	0.026784979423868312	0.00710133744855967	0.012325102880658436
2	39.64	0.027103909465020577	0.007649176954732511	0.011741255144032922
2	39.68	0.02470679012345679	0.007268518518518519	0.009794238683127572
2	39.72	0.024704218106995884	0.008096707818930042	0.009897119341563785
2	39.76	0.02117283950617284	0.007705761316872428	0.008050411522633746
2	39.800000000000004	0.020954218106995885	0.008106995884773663	0.007813786008230452
2	39.84	0.028940329218106995	0.008521090534979424	0.009611625514403293
2	39.88	0.01804269547325103	0.006350308641975309	0.005992798353909465
2	39.92	0.017237654320987655	0.005715020576131687	0.00661522633744856
2	39.96	0.015727880658436215	0.00565843621399177	0.005825617283950617
2	40.0	0.01399948559670782	0.005763888888888889	0.004555041152263375
2	40.04	0.015390946502057613	0.007641460905349794	0.004457304526748971
2	40.08	0.014092078189300411	0.00842335390946502	0.0032664609053497944
2	40.12	0.012911522633744855	0.008397633744855967	0.002777777777777778
2	40.160000000000004	0.013796296296296296	0.009472736625514403	0.0019958847736625514
2	40.2	0.011592078189300411	0.008333333333333333	0.0011959876543209877
2	40.24	0.011170267489711934	0.007361111111111111	0.001286008230452675
2	40.28	0.009135802469135803	0.006512345679012346	0.0009747942386831276
2	40.32	0.026550925925925926	0.012075617283950617	0.004683641975308642
2	40.36	0.013130144032921811	0.008775720164609053	0.0014377572016460905
2	40.4	0.01497170781893004	0.010455246913580248	0.0010545267489711935
2	40.44	0.012690329218106996	0.009711934156378601	0.0003780864197530864
2	40.480000000000004	0.017227366255144032	0.011021090534979424	0.0021630658436213993
2	40.52	0.01565329218106996	0.009763374485596707	0.0025925925925925925
2	40.56	0.01677469135802469	0.010074588477366255	0.0029989711934156377
2	40.6	0.014092078189300411	0.009899691358024692	0.0018801440329218107
2	40.64	0.011566358024691359	0.008569958847736625	0.0007613168724279835
2	40.68	0.013438786008230452	0.009138374485596708	0.0018930041152263374
2	40.72	0.014981995884773662	0.008353909465020576	0.00415895061728395
2	40.76	0.018829732510288067	0.008623971193415637	0.006069958847736625
2	40.800000000000004	0.02885545267489712	0.009614197530864198	0.00948559670781893
2	40.84	0.021934156378600824	0.007672325102880659	0.007798353909465021
2	40.88	0.023914609053497942	0.008896604938271605	0.009364711934156379
2	40.92	0.029122942386831274	0.011273148148148148	0.011707818930041152
2	40.96	0.027602880658436215	0.010745884773662551	0.012111625514403292
2	41.0	0.03216563786008231	0.011352880658436214	0.015064300411522633
2	41.04	0.031499485596707816	0.011003086419753087	0.015432098765432098
2	41.08	0.036610082304526746	0.01297582304526749	0.01720679012345679
2	41.12	0.035900205761316875	0.012026748971193416	0.017685185185185186
2	41.160000000000004	0.03726337448559671	0.011558641975308643	0.01837962962962963
2	41.2	0.038088991769547324	0.010923353909465021	0.018438786008230453
2	41.24	0.03573816872427984	0.00926954732510288	0.0167309670781893
2	41.28	0.04832304526748971	0.012055041152263374	0.01965020576131687
2	41.32	0.03452674897119341	0.008438786008230453	0.014593621399176955
2	41.36	0.03587705761316872	0.0102880658436214	0.015159465020576132
2	41.4	0.031239711934156377	0.009981995884773663	0.01210133744855967
2	41.44	0.03099022633744856	0.011013374485596708	0.01173611111111111
2	41.480000000000004	0.0271630658436214	0.011003086419753087	0.009344135802469136
2	41.52	0.026219135802469137	0.010853909465020576	0.008410493827160494
2	41.56	0.026779835390946503	0.012623456790123456	0.007232510288065844
2	41.6	0.028256172839506172	0.014560185185185185	0.005681584362139918
2	41.64	0.02409722222222222	0.013099279835390946	0.003912037037037037
2	41.68	0.0194727366255144	0.01161522633744856	0.002507716049382716
2	41.72	0.020627572016460906	0.012667181069958847	0.002142489711934156
2	41.76	0.031003086419753086	0.015223765432098765	0.004475308641975309
2	41.800000000000004	0.020151748971193414	0.012867798353909466	0.0010390946502057614
2	41.84	0.01871141975308642	0.010874485596707818	0.0016512345679012346
2	41.88	0.022685185185185187	0.01205246913580247	0.0026954732510288066
2	41.92	0.022939814814814816	0.011934156378600824	0.0028420781893004113
2	41.96	0.026676954732510288	0.014333847736625514	0.002741769547325103
2	42.0	0.023917181069958847	0.011422325102880658	0.0027340534979423867
2	42.04	0.02636059670781893	0.012430555555555556	0.002232510288065844
2	42.08	0.02382716049382716	0.010262345679012345	0.0019007201646090534
2	42.12	0.026301440329218106	0.010766460905349794	0.0018775720164609054
2	42.160000000000004	0.025717592592592594	0.009943415637860083	0.0022916666666666667
2	42.2	0.02465792181069959	0.00945730452674897	0.002067901234567901
2	42.24	0.04010030864197531	0.013659979423868313	0.005959362139917696
2	42.28	0.02311985596707819	0.006944444444444444	0.004117798353909465
2	42.32	0.026766975308641975	0.007150205761316872	0.00804269547325103
2	42.36	0.02340792181069959	0.0042309670781893	0.008832304526748972
2	42.4	0.02340792181069959	0.003927469135802469	0.009835390946502058
2	42.44	0.01852366255144033	0.0031661522633744856	0.008312757201646091
2	42.480000000000004	0.020406378600823047	0.002726337448559671	0.011396604938271606
2	42.52	0.021455761316872428	0.0024948559670781895	0.01444701646090535
2	42.56	0.024753086419753087	0.00330761316872428	0.0175951646090535
2	42.6	0.020455246913580246	0.0020987654320987655	0.016280864197530866
2	42.64	0.01957304526748971	0.0023868312757201644	0.014390432098765431
2	42.68	0.018294753086419754	0.002487139917695473	0.012497427983539094
2	42.72	0.029765946502057612	0.005625	0.012626028806584363
2	42.76	0.01378858024691358	0.0014454732510288065	0.009156378600823046
2	42.800000000000004	0.010159465020576132	0.0008384773662551441	0.007453703703703704
2	42.84	0.010172325102880658	0.0010262345679012345	0.007451131687242798
2	42.88	0.007919238683127572	0.0003446502057613169	0.0069624485596707815
2	42.92	0.009760802469135802	0.00015432098765432098	0.008832304526748972
2	42.96	0.0101929012345679	0.0003420781893004115	0.0092309670781893
2	43.0	0.014727366255144033	0.0007973251028806584	0.01220679012345679
2	43.04	0.01891718106995885	0.001610082304526749	0.014421296296296297
2	43.08	0.025491255144032922	0.003575102880658436	0.0170679012345679
2	43.12	0.027739197530864197	0.004418724279835391	0.018598251028806585
2	43.160000000000004	0.03271604938271605	0.005398662551440329	0.020805041152263375
2	43.2	0.046414609053497945	0.009287551440329217	0.023587962962962963
2	43.24	0.03652777777777778	0.008050411522633746	0.021944444444444444
2	43.28	0.03874228395061728	0.009902263374485597	0.02200102880658436
2	43.32	0.03706018518518518	0.010252057613168724	0.021916152263374487
2	43.36	0.04040380658436214	0.012962962962962963	0.02206275720164609
2	43.4	0.03559156378600823	0.01098508230452675	0.02064300411522634
2	43.44	0.037021604938271606	0.011625514403292181	0.02058641975308642
2	43.480000000000004	0.032340534979423866	0.009382716049382716	0.018968621399176953
2	43.52	0.03410493827160494	0.010578703703703703	0.01982253086419753
2	43.56	0.030529835390946503	0.007492283950617284	0.01979423868312757
2	43.6	0.03222479423868313	0.007667181069958848	0.02140432098765432
2	43.64	0.027160493827160494	0.005198045267489712	0.01971707818930041
2	43.68	0.0364917695473251	0.008263888888888888	0.018919753086419754
2	43.72	0.016545781893004114	0.0035339506172839506	0.011368312757201645
2	43.76	0.013058127572016461	0.002991255144032922	0.008441358024691358
2	43.800000000000004	0.011810699588477367	0.0025025720164609053	0.007960390946502057
2	43.84	0.007852366255144032	0.0006481481481481481	0.006003086419753087
2	43.88	0.009063786008230454	0.0022736625514403292	0.005349794238683128
2	43.92	0.007968106995884773	0.0026183127572016462	0.004218106995884774
2	43.96	0.009902263374485597	0.0039609053497942385	0.004945987654320988
2	44.0	0.00779320987654321	0.00363940329218107	0.003652263374485597
2	44.04	0.011347736625514403	0.006504629629629629	0.00440843621399177
2	44.08	0.007291666666666667	0.004148662551440329	0.0029295267489711932
2	44.12	0.008667695473251028	0.00537037037037037	0.0030915637860082306
2	44.160000000000004	0.01770061728395062	0.00797582304526749	0.0037834362139917694
2	44.2	0.009549897119341564	0.005321502057613169	0.002728909465020576
2	44.24	0.013431069958847736	0.006026234567901235	0.004709362139917695
2	44.28	0.009362139917695474	0.0029372427983539095	0.004421296296296296
2	44.32	0.009560185185185185	0.0033487654320987653	0.00408179012345679
2	44.36	0.011574074074074073	0.00459104938271605	0.005974794238683127
2	44.4	0.01966820987654321	0.006908436213991769	0.01117798353909465
2	44.44	0.022492283950617285	0.006977880658436214	0.014552469135802468
2	44.480000000000004	0.029552469135802468	0.009305555555555555	0.019292695473251027
2	44.52	0.03114969135802469	0.008876028806584363	0.02162551440329218
2	44.56	0.035550411522633746	0.011386316872427983	0.022872942386831276
2	44.6	0.03266460905349794	0.011003086419753087	0.020133744855967077
2	44.64	0.04514917695473251	0.01596707818930041	0.020784465020576133
2	44.68	0.028253600823045268	0.010491255144032922	0.015432098765432098
2	44.72	0.02774948559670782	0.010496399176954732	0.014092078189300411
2	44.76	0.027309670781893003	0.007921810699588477	0.015344650205761317
2	44.800000000000004	0.027497427983539095	0.006679526748971193	0.01604681069958848
2	44.84	0.028858024691358026	0.006188271604938272	0.01650977366255144
2	44.88	0.02694701646090535	0.005267489711934157	0.016121399176954734
2	44.92	0.027415123456790123	0.004606481481481481	0.017165637860082305
2	44.96	0.026710390946502058	0.0035185185185185185	0.017852366255144032
2	45.0	0.02866255144032922	0.003323045267489712	0.01962448559670782
2	45.04	0.02649948559670782	0.002283950617283951	0.020061728395061727
2	45.08	0.029426440329218106	0.00330761316872428	0.021736111111111112
2	45.12	0.03833847736625515	0.0054809670781893	0.02375
2	45.160000000000004	0.026988168724279834	0.002788065843621399	0.020185185185185184
2	45.2	0.023438786008230454	0.0018441358024691358	0.01780349794238683
2	45.24	0.023464506172839506	0.0016075102880658437	0.017752057613168726
2	45.28	0.01988940329218107	0.001427469135802469	0.01591820987654321
2	45.32	0.01636059670781893	0.000558127572016461	0.014215534979423869
2	45.36	0.015406378600823046	0.00014660493827160494	0.013922325102880658
2	45.4	0.01290895061728395	4.886831275720165e-05	0.011970164609053499
2	45.44	0.012914094650205762	0.0002494855967078189	0.011694958847736626
2	45.480000000000004	0.009876543209876543	6.944444444444444e-05	0.009382716049382716
2	45.52	0.008587962962962962	0.0002494855967078189	0.007811213991769548
2	45.56	0.0035056584362139916	1.54320987654321e-05	0.0032973251028806582
2	45.6	0.019292695473251027	0.0040637860082304526	0.007854938271604939
2	45.64	0.007536008230452675	8.487654320987654e-05	0.006926440329218107
2	45.68	0.012631172839506172	0.00022376543209876544	0.011568930041152264
2	45.72	0.012703189300411522	8.487654320987654e-05	0.012199074074074074
2	45.76	0.017929526748971192	0.00023405349794238683	0.016777263374485596
2	45.800000000000004	0.020084876543209878	0.00022376543209876544	0.018865740740740742
2	45.84	0.021844135802469137	0.0002314814814814815	0.020761316872427982
2	45.88	0.02434156378600823	0.0007021604938271605	0.021998456790123456
2	45.92	0.024295267489711933	0.00045781893004115225	0.021967592592592594
2	45.96	0.02502314814814815	0.0012448559670781892	0.021496913580246912
2	46.0	0.021316872427983538	0.0006301440329218107	0.018881172839506175
2	46.04	0.02074074074074074	0.0009336419753086419	0.01837962962962963
2	46.08	0.03138888888888889	0.004117798353909465	0.018958333333333334
2	46.12	0.017026748971193415	0.0005606995884773662	0.015118312757201647
2	46.160000000000004	0.015357510288065843	0.0010108024691358026	0.013065843621399178
2	46.2	0.014588477366255143	0.0008487654320987654	0.012199074074074074
2	46.24	0.01103395061728395	0.00016718106995884774	0.009681069958847736
2	46.28	0.009534465020576132	0.00043724279835390947	0.00797067901234568
2	46.32	0.0074434156378600826	0.00028549382716049385	0.006401748971193415
2	46.36	0.0069161522633744855	0.0008744855967078189	0.004678497942386831
2	46.4	0.00695216049382716	0.0008693415637860083	0.004886831275720165
2	46.44	0.0047890946502057614	0.0007330246913580247	0.003220164609053498
2	46.480000000000004	0.006388888888888889	0.001206275720164609	0.004251543209876543
2	46.52	0.0038143004115226337	0.0006661522633744856	0.002515432098765432
2	46.56	0.020483539094650206	0.00540380658436214	0.0058461934156378605
2	46.6	0.002677469135802469	0.0003420781893004115	0.0008693415637860083
2	46.64	0.0063065843621399175	0.0010648148148148149	0.0033641975308641974
2	46.68	0.007631172839506173	0.001815843621399177	0.0026929012345679013
2	46.72	0.009953703703703704	0.0034567901234567903	0.0027674897119341563
2	46.76	0.00882201646090535	0.003855452674897119	0.0011111111111111111
2	46.800000000000004	0.010776748971193415	0.0053395061728395065	0.0008590534979423868
2	46.84	0.013521090534979423	0.006540637860082304	0.002145061728395062
2	46.88	0.014454732510288067	0.007253086419753086	0.0024176954732510287
2	46.92	0.015915637860082304	0.009102366255144033	0.0027674897119341563
2	46.96	0.016512345679012344	0.010488683127572016	0.002286522633744856
2	47.0	0.01698559670781893	0.01282664609053498	0.0012191358024691357
2	47.04	0.03600051440329218	0.01824588477366255	0.0049948559670781895
2	47.08	0.025007716049382716	0.016198559670781893	0.003896604938271605
2	47.12	0.0246630658436214	0.015643004115226337	0.00563014403292181
2	47.160000000000004	0.02889917695473251	0.015540123456790124	0.011198559670781894
2	47.2	0.03376286008230453	0.01508230452674897	0.01537551440329218
2	47.24	0.040470679012345676	0.016291152263374485	0.019184670781893003
2	47.28	0.04281121399176955	0.014724794238683128	0.021671810699588477
2	47.32	0.045306069958847735	0.013806584362139917	0.02361111111111111
2	47.36	0.04514917695473251	0.01161522633744856	0.025123456790123455
2	47.4	0.04030092592592593	0.009660493827160494	0.02420781893004115
2	47.44	0.036314300411522636	0.007739197530864198	0.023963477366255145
2	47.480000000000004	0.030285493827160493	0.004583333333333333	0.02217849794238683
2	47.52	0.041445473251028805	0.007412551440329218	0.023006687242798352
2	47.56	0.02357767489711934	0.0022145061728395064	0.017901234567901235
2	47.6	0.0225	0.0031867283950617283	0.015707304526748973
2	47.64	0.017608024691358026	0.0024742798353909463	0.01264917695473251
2	47.68	0.015488683127572017	0.002896090534979424	0.010480967078189301
2	47.72	0.00966820987654321	0.0018184156378600823	0.006823559670781893
2	47.76	0.009508744855967078	0.0024511316872427983	0.005632716049382716
2	47.800000000000004	0.004621913580246914	0.001463477366255144	0.0026723251028806586
2	47.84	0.0059156378600823045	0.002029320987654321	0.0031584362139917698
2	47.88	0.006108539094650206	0.002006172839506173	0.0034670781893004115
2	47.92	0.006522633744855967	0.001977880658436214	0.003801440329218107
2	47.96	0.00779320987654321	0.0019598765432098765	0.005028292181069959
2	48.0	0.01936985596707819	0.004356995884773663	0.008433641975308642
2	48.04	0.009511316872427983	0.0009079218106995885	0.007713477366255144
2	48.08	0.013479938271604939	0.0019007201646090534	0.009542181069958848
2	48.120000000000005	0.017710905349794238	0.002878086419753086	0.012011316872427983
2	48.160000000000004	0.01758230452674897	0.0020704732510288064	0.012590020576131688
2	48.2	0.02267232510288066	0.003868312757201646	0.014693930041152263
2	48.24	0.02158179012345679	0.004534465020576132	0.012507716049382715
2	48.28	0.02238940329218107	0.006643518518518518	0.01000514403292181
2	48.32	0.018155864197530864	0.005967078189300412	0.0072145061728395065
2	48.36	0.020848765432098765	0.006687242798353909	0.008984053497942388
2	48.4	0.022253086419753085	0.007037037037037037	0.010342078189300411
2	48.44	0.02308127572016461	0.007921810699588477	0.010434670781893004
2	48.480000000000004	0.03755658436213992	0.013287037037037036	0.012222222222222223
2	48.52	0.02340020576131687	0.010871913580246913	0.0070653292181069955
2	48.56	0.027227366255144034	0.013876028806584362	0.0065817901234567905
2	48.6	0.027121913580246914	0.014313271604938272	0.0060751028806584366
2	48.64	0.031566358024691356	0.014758230452674896	0.008539094650205761
2	48.68	0.03263888888888889	0.013536522633744856	0.010231481481481482
2	48.72	0.039570473251028804	0.013441358024691359	0.015313786008230452
2	48.76	0.03833590534979424	0.012070473251028807	0.015025720164609053
2	48.800000000000004	0.043333333333333335	0.013886316872427983	0.016589506172839507
2	48.84	0.04210905349794239	0.014251543209876543	0.015190329218106997
2	48.88	0.04757201646090535	0.016628086419753087	0.01601337448559671
2	48.92	0.0444727366255144	0.014506172839506172	0.015236625514403293
2	48.96	0.05593364197530864	0.015563271604938271	0.01800925925925926
2	49.0	0.03770576131687243	0.00967335390946502	0.012690329218106996
2	49.04	0.03069701646090535	0.007150205761316872	0.0101440329218107
2	49.08	0.028088991769547326	0.0065715020576131685	0.009156378600823046
2	49.120000000000005	0.02342849794238683	0.005936213991769548	0.007127057613168724
2	49.160000000000004	0.023737139917695473	0.006658950617283951	0.0073070987654320985
2	49.2	0.022826646090534978	0.00679783950617284	0.0066743827160493825
2	49.24	0.02712448559670782	0.008791152263374485	0.008215020576131687
2	49.28	0.025540123456790124	0.008955761316872427	0.007566872427983539
2	49.32	0.028569958847736627	0.010756172839506173	0.008328189300411522
2	49.36	0.025151748971193415	0.010743312757201647	0.00636059670781893
2	49.4	0.020666152263374486	0.010362654320987654	0.004007201646090535
2	49.44	0.029171810699588477	0.012016460905349795	0.0067772633744855966
2	49.480000000000004	0.016309156378600823	0.008644547325102881	0.004117798353909465
2	49.52	0.01789866255144033	0.008101851851851851	0.005563271604938271
2	49.56	0.014755658436213992	0.00710133744855967	0.003919753086419753
2	49.6	0.02063014403292181	0.008140432098765433	0.006553497942386831
2	49.64	0.021448045267489713	0.006833847736625515	0.007353395061728395
2	49.68	0.028359053497942387	0.00768261316872428	0.01139917695473251
2	49.72	0.028605967078189302	0.006926440329218107	0.012523148148148148
2	49.76	0.034017489711934155	0.008173868312757201	0.015522119341563787
2	49.800000000000004	0.03207561728395062	0.0072608024691358025	0.015324074074074073
2	49.84	0.03473251028806584	0.007165637860082305	0.017427983539094652
2	49.88	0.032060185185185185	0.006188271604938272	0.016337448559670783
2	49.92	0.0438451646090535	0.008883744855967077	0.019876543209876543
2	49.96	0.031123971193415638	0.005241769547325103	0.016800411522633747
2	50.0	0.02862911522633745	0.004943415637860082	0.015064300411522633
2	50.04	0.02637088477366255	0.004552469135802469	0.01438014403292181
2	50.08	0.023986625514403292	0.004076646090534979	0.013189300411522633
2	50.120000000000005	0.022235082304526747	0.004050925925925926	0.012309670781893003
2	50.160000000000004	0.018022119341563787	0.0027546296296296294	0.01139917695473251
2	50.2	0.015905349794238684	0.0031661522633744856	0.010090020576131687
2	50.24	0.011329732510288066	0.0018106995884773663	0.00827417695473251
2	50.28	0.012955246913580246	0.002749485596707819	0.008305041152263375
2	50.32	0.011741255144032922	0.002674897119341564	0.0075257201646090535
2	50.36	0.014200102880658436	0.003382201646090535	0.00805812757201646
2	50.4	0.025138888888888888	0.0054089506172839506	0.01100051440329218
2	50.44	0.014027777777777778	0.002854938271604938	0.008096707818930042
2	50.480000000000004	0.01401491769547325	0.002574588477366255	0.008973765432098765
2	50.52	0.015887345679012347	0.004110082304526749	0.00868312757201646
2	50.56	0.019686213991769546	0.006599794238683128	0.010092592592592592
2	50.6	0.02259259259259259	0.008618827160493827	0.0103369341563786
2	50.64	0.025560699588477367	0.01040380658436214	0.010681584362139918
2	50.68	0.024714506172839507	0.010167181069958849	0.009915123456790123
2	50.72	0.027489711934156377	0.011275720164609053	0.010234053497942387
2	50.76	0.026108539094650204	0.009771090534979423	0.009979423868312758
2	50.800000000000004	0.028009259259259258	0.009727366255144032	0.010290637860082304
2	50.84	0.027011316872427985	0.008166152263374485	0.01055812757201646
2	50.88	0.03874742798353909	0.009992283950617284	0.013477366255144034
2	50.92	0.024318415637860084	0.005028292181069959	0.010424382716049382
2	50.96	0.022852366255144033	0.004639917695473251	0.009699074074074074
2	51.0	0.02214763374485597	0.0043287037037037035	0.009863683127572017
2	51.04	0.02301954732510288	0.004837962962962963	0.010462962962962962
2	51.08	0.023647119341563785	0.004233539094650206	0.012178497942386832
2	51.120000000000005	0.023425925925925926	0.003706275720164609	0.01397633744855967
2	51.160000000000004	0.027582304526748973	0.003171296296296296	0.01835133744855967
2	51.2	0.02665380658436214	0.0026800411522633744	0.019233539094650205
2	51.24	0.028436213991769547	0.00209619341563786	0.021502057613168726
2	51.28	0.024555041152263375	0.0009747942386831276	0.020516975308641976
2	51.32	0.023773148148148147	0.0009670781893004115	0.020234053497942387
2	51.36	0.030637860082304527	0.003564814814814815	0.018675411522633745
2	51.4	0.01959104938271605	0.00046810699588477366	0.01499485596707819
2	51.44	0.018171296296296297	0.0004861111111111111	0.013757716049382716
2	51.480000000000004	0.01743827160493827	0.0006944444444444445	0.012667181069958847
2	51.52	0.015892489711934157	0.0004449588477366255	0.011813271604938272
2	51.56	0.014400720164609054	0.00045267489711934157	0.010967078189300412
2	51.6	0.013708847736625514	0.0004398148148148148	0.010275205761316873
2	51.64	0.011051954732510288	0.00030606995884773663	0.008834876543209877
2	51.68	0.010884773662551441	0.0009747942386831276	0.00775977366255144
2	51.72	0.007142489711934157	0.0003420781893004115	0.0058924897119341565
2	51.76	0.008590534979423869	0.0006558641975308642	0.0068132716049382714
2	51.800000000000004	0.007345679012345679	0.0001748971193415638	0.006136831275720164
2	51.84	0.020653292181069958	0.0035982510288065845	0.009848251028806584
2	51.88	0.009621913580246914	0.00030606995884773663	0.007852366255144032
2	51.92	0.013063271604938271	0.0006044238683127572	0.010815329218106996
2	51.96	0.013117283950617283	0.0006224279835390946	0.011152263374485596
2	52.0	0.016658950617283952	0.002052469135802469	0.012844650205761317
2	52.04	0.012939814814814815	0.0009439300411522634	0.011069958847736625
2	52.08	0.010457818930041152	0.0008230452674897119	0.008878600823045268
2	52.120000000000005	0.00915380658436214	0.000889917695473251	0.007232510288065844
2	52.160000000000004	0.008199588477366255	0.0009439300411522634	0.005810185185185186
2	52.2	0.009071502057613168	0.001412037037037037	0.006406893004115227
2	52.24	0.007862654320987655	0.0007227366255144033	0.0051568930041152265
2	52.28	0.009331275720164608	0.0012037037037037038	0.004840534979423868
2	52.32	0.018924897119341564	0.0033539094650205763	0.006406893004115227
2	52.36	0.010059156378600822	0.0009747942386831276	0.003953189300411522
2	52.4	0.010051440329218108	0.0008590534979423868	0.00434156378600823
2	52.44	0.011013374485596708	0.0012371399176954732	0.004169238683127572
2	52.480000000000004	0.010884773662551441	0.0012345679012345679	0.004346707818930041
2	52.52	0.014470164609053498	0.0014351851851851852	0.006890432098765432
2	52.56	0.016962448559670783	0.001455761316872428	0.008922325102880659
2	52.6	0.019300411522633745	0.001463477366255144	0.010825617283950617
2	52.64	0.021286008230452676	0.0010133744855967079	0.01287551440329218
2	52.68	0.0207690329218107	0.0004989711934156379	0.01323559670781893
2	52.72	0.022602880658436214	0.0007047325102880658	0.014585905349794238
2	52.76	0.01952417695473251	0.00031635802469135804	0.012088477366255145
2	52.800000000000004	0.031967592592592596	0.0035185185185185185	0.014765946502057613
2	52.84	0.013695987654320988	0.00030092592592592595	0.008125
2	52.88	0.013078703703703703	0.0003755144032921811	0.007371399176954733
2	52.92	0.013006687242798354	0.0003780864197530864	0.008474794238683128
2	52.96	0.014179526748971194	0.0008256172839506173	0.008420781893004116
2	53.0	0.01235082304526749	0.0001440329218106996	0.0082690329218107
2	53.04	0.013683127572016462	0.00030606995884773663	0.009362139917695474
2	53.08	0.012906378600823045	0.00019032921810699588	0.008472222222222223
2	53.120000000000005	0.012746913580246913	0.0003446502057613169	0.008140432098765433
2	53.160000000000004	0.013351337448559672	0.00038837448559670784	0.009565329218106995
2	53.2	0.014462448559670781	0.0002314814814814815	0.010866769547325104
2	53.24	0.01600051440329218	0.0004475308641975309	0.013104423868312757
2	53.28	0.025789609053497944	0.0026337448559670784	0.014776234567901234
2	53.32	0.016311728395061727	0.0004501028806584362	0.01337962962962963
2	53.36	0.014228395061728395	0.0008796296296296296	0.011273148148148148
2	53.4	0.013958333333333333	0.0009979423868312757	0.011054526748971193
2	53.44	0.011702674897119342	0.0011522633744855968	0.008855452674897119
2	53.480000000000004	0.011026234567901234	0.0014300411522633744	0.00820216049382716
2	53.52	0.010185185185185186	0.0009284979423868312	0.0077546296296296295
2	53.56	0.011844135802469135	0.0013708847736625515	0.009238683127572016
2	53.6	0.010712448559670781	0.0013065843621399176	0.008469650205761316
2	53.64	0.010540123456790123	0.001293724279835391	0.008094135802469135
2	53.68	0.011231995884773662	0.0013220164609053498	0.008220164609053497
2	53.72	0.013132716049382716	0.002016460905349794	0.0084130658436214
2	53.76	0.02582561728395062	0.005069444444444444	0.010632716049382715
2	53.800000000000004	0.013652263374485597	0.0015252057613168724	0.007332818930041152
2	53.84	0.014472736625514404	0.002093621399176955	0.006787551440329218
2	53.88	0.014459876543209876	0.002109053497942387	0.006597222222222222
2	53.92	0.01643261316872428	0.00261059670781893	0.007523148148148148
2	53.96	0.017728909465020575	0.002001028806584362	0.009279835390946503
2	54.0	0.021854423868312756	0.002484567901234568	0.012391975308641976
2	54.04	0.02134002057613169	0.00176440329218107	0.012530864197530864
2	54.08	0.022103909465020576	0.002193930041152263	0.012641460905349794
2	54.120000000000005	0.02178755144032922	0.002116769547325103	0.012677469135802468
2	54.160000000000004	0.021522633744855968	0.002484567901234568	0.011916152263374486
2	54.2	0.022492283950617285	0.002757201646090535	0.011790123456790123
2	54.24	0.03024434156378601	0.005643004115226337	0.012093621399176954
2	54.28	0.020252057613168725	0.0037242798353909466	0.008760288065843622
2	54.32	0.01811471193415638	0.004058641975308642	0.007073045267489712
2	54.36	0.017739197530864198	0.0045241769547325105	0.006445473251028806
2	54.4	0.013953189300411523	0.004035493827160494	0.004228395061728395
2	54.44	0.014238683127572016	0.0042361111111111115	0.004254115226337449
2	54.480000000000004	0.0111059670781893	0.003623971193415638	0.0035545267489711934
2	54.52	0.011440329218106995	0.004104938271604938	0.00352880658436214
2	54.56	0.009801954732510288	0.00352880658436214	0.003623971193415638
2	54.6	0.009699074074074074	0.0034053497942386833	0.0037962962962962963
2	54.64	0.007926954732510288	0.0034027777777777776	0.0029501028806584364
2	54.68	0.007644032921810699	0.0029758230452674897	0.0035185185185185185
2	54.72	0.021309156378600824	0.006177983539094651	0.007255658436213992
2	54.76	0.007973251028806584	0.0024922839506172838	0.004549897119341564
2	54.800000000000004	0.00783179012345679	0.002373971193415638	0.004727366255144033
2	54.84	0.006826131687242798	0.0022119341563786006	0.003917181069958847
2	54.88	0.007235082304526749	0.002227366255144033	0.004380144032921811
2	54.92	0.006046810699588477	0.002013888888888889	0.0032767489711934155
2	54.96	0.006671810699588478	0.0020833333333333333	0.0036651234567901233
2	55.0	0.006455761316872428	0.0019161522633744856	0.003330761316872428
2	55.04	0.007842078189300411	0.001859567901234568	0.003935185185185185
2	55.08	0.006147119341563786	0.0013786008230452676	0.003449074074074074
2	55.120000000000005	0.00720679012345679	0.001376028806584362	0.0035622427983539096
2	55.160000000000004	0.007222222222222222	0.001484053497942387	0.003587962962962963
2	55.2	0.020722736625514403	0.004879115226337449	0.006000514403292181
2	55.24	0.00750514403292181	0.0018724279835390946	0.002713477366255144
2	55.28	0.008593106995884774	0.002286522633744856	0.003140432098765432
2	55.32	0.009609053497942386	0.002890946502057613	0.003263888888888889
2	55.36	0.009598765432098765	0.003410493827160494	0.002559156378600823
2	55.4	0.011296296296296296	0.004338991769547325	0.0032150205761316874
2	55.44	0.010079732510288066	0.004318415637860082	0.0027186213991769546
2	55.480000000000004	0.010681584362139918	0.004781378600823045	0.003070987654320988
2	55.52	0.008101851851851851	0.003125	0.0028703703703703703
2	55.56	0.007484567901234568	0.0026440329218106995	0.003168724279835391
2	55.6	0.006154835390946502	0.001875	0.003233024691358025
2	55.64	0.00625	0.0017386831275720165	0.003559670781893004
2	55.68	0.017888374485596707	0.00430298353909465	0.005931069958847736
2	55.72	0.006941872427983539	0.0025334362139917696	0.003374485596707819
2	55.76	0.007955246913580247	0.0030838477366255143	0.0031790123456790125
2	55.800000000000004	0.006270576131687243	0.002880658436213992	0.002536008230452675
2	55.84	0.007590020576131687	0.0032664609053497944	0.002674897119341564
2	55.88	0.005527263374485596	0.0028137860082304528	0.0020113168724279836
2	55.92	0.006424897119341564	0.003397633744855967	0.001815843621399177
2	55.96	0.004799382716049383	0.002896090534979424	0.0013657407407407407
2	56.0	0.0073070987654320985	0.004382716049382716	0.001574074074074074
2	56.04	0.005545267489711934	0.004171810699588477	0.0007767489711934157
2	56.08	0.00727880658436214	0.005213477366255144	0.000787037037037037
2	56.120000000000005	0.007294238683127572	0.00481738683127572	0.0009825102880658436
2	56.160000000000004	0.021445473251028805	0.009205246913580246	0.003551954732510288
2	56.2	0.011820987654320988	0.006841563786008231	0.0014763374485596708
2	56.24	0.01252829218106996	0.007093621399176955	0.0017258230452674897
2	56.28	0.013248456790123457	0.00797067901234568	0.001977880658436214
2	56.32	0.012409979423868314	0.00805298353909465	0.0018261316872427984
2	56.36	0.014223251028806585	0.009310699588477366	0.0021630658436213993
2	56.4	0.013233024691358024	0.008531378600823045	0.001926440329218107
2	56.44	0.013276748971193415	0.008045267489711934	0.0021502057613168725
2	56.480000000000004	0.01213477366255144	0.006599794238683128	0.001990740740740741
2	56.52	0.013150720164609053	0.006460905349794239	0.0017978395061728396
2	56.56	0.011635802469135802	0.00489454732510288	0.0015457818930041153
2	56.6	0.012258230452674898	0.004801954732510288	0.001815843621399177
2	56.64	0.019863683127572015	0.006741255144032922	0.0033564814814814816
2	56.68	0.011561213991769547	0.0040406378600823046	0.0015200617283950618
2	56.72	0.010645576131687243	0.004526748971193415	0.0014866255144032922
2	56.76	0.009825102880658436	0.004544753086419753	0.0008744855967078189
2	56.800000000000004	0.010941358024691358	0.005288065843621399	0.001021090534979424
2	56.84	0.010198045267489712	0.005074588477366256	0.0008436213991769547
2	56.88	0.013950617283950617	0.0069495884773662555	0.0020704732510288064
2	56.92	0.013670267489711934	0.007049897119341564	0.002839506172839506
2	56.96	0.019284979423868313	0.010560699588477366	0.004256687242798354
2	57.0	0.01729938271604938	0.009413580246913581	0.0046733539094650205
2	57.04	0.022301954732510287	0.01113940329218107	0.006666666666666667
2	57.08	0.023629115226337448	0.011334876543209877	0.0067078189300411525
2	57.120000000000005	0.03838991769547325	0.014395576131687243	0.010815329218106996
2	57.160000000000004	0.02727880658436214	0.010046296296296296	0.008125
2	57.2	0.028153292181069958	0.009068930041152263	0.008652263374485597
2	57.24	0.02565329218106996	0.007366255144032921	0.007932098765432098
2	57.28	0.02346707818930041	0.0064094650205761316	0.007021604938271605
2	57.32	0.021491769547325103	0.005257201646090535	0.007348251028806584
2	57.36	0.01747685185185185	0.0033770576131687243	0.007343106995884773
2	57.4	0.01643261316872428	0.0028189300411522633	0.0082690329218107
2	57.44	0.010478395061728395	0.001484053497942387	0.0065020576131687245
2	57.480000000000004	0.008693415637860082	0.0011239711934156378	0.0059953703703703705
2	57.52	0.007394547325102881	0.0006532921810699588	0.005162037037037037
2	57.56	0.008148148148148147	0.0006352880658436214	0.005871913580246913
2	57.6	0.015787037037037037	0.003284465020576132	0.006414609053497942
2	57.64	0.006003086419753087	0.0005272633744855968	0.004338991769547325
2	57.68	0.006121399176954733	0.00022376543209876544	0.004629629629629629
2	57.72	0.00761059670781893	0.0005632716049382716	0.004987139917695473
2	57.76	0.006514917695473251	0.000529835390946502	0.00411522633744856
2	57.800000000000004	0.005676440329218107	0.00038837448559670784	0.0036445473251028805
2	57.84	0.0069727366255144035	0.00022890946502057612	0.00529320987654321
2	57.88	0.005583847736625514	0.0001080246913580247	0.0044675925925925924
2	57.92	0.005046296296296296	0.00017232510288065845	0.004200102880658437
2	57.96	0.004171810699588477	7.716049382716049e-05	0.003922325102880659
2	58.0	0.006301440329218107	0.0002623456790123457	0.005295781893004115
2	58.04	0.0058127572016460904	7.973251028806585e-05	0.00547582304526749
2	58.08	0.020905349794238682	0.003081275720164609	0.010570987654320988
2	58.120000000000005	0.008603395061728395	2.5720164609053497e-05	0.007669753086419753
2	58.160000000000004	0.011193415637860082	0.0001440329218106996	0.009750514403292181
2	58.2	0.01175925925925926	0.00046810699588477366	0.009560185185185185
2	58.24	0.013924897119341563	0.0010802469135802468	0.010223765432098766
2	58.28	0.014290123456790123	0.0024588477366255146	0.009138374485596708
2	58.32	0.015002572016460906	0.0042026748971193415	0.0069393004115226335
2	58.36	0.016586934156378602	0.006342592592592592	0.00563014403292181
2	58.4	0.017322530864197532	0.007842078189300411	0.005218621399176955
2	58.44	0.018608539094650205	0.009315843621399178	0.005025720164609054
2	58.480000000000004	0.018371913580246913	0.010570987654320988	0.004007201646090535
2	58.52	0.01890946502057613	0.011630658436213992	0.0038477366255144033
2	58.56	0.02998971193415638	0.013423353909465021	0.006993312757201646
2	58.6	0.020866769547325102	0.010149176954732511	0.00717335390946502
2	58.64	0.023575102880658436	0.008698559670781893	0.010815329218106996
2	58.68	0.026116255144032922	0.008382201646090536	0.013747427983539095
2	58.72	0.024575617283950617	0.00588477366255144	0.015164609053497943
2	58.76	0.02420781893004115	0.005313786008230453	0.015596707818930041
2	58.800000000000004	0.019621913580246914	0.0033667695473251027	0.013245884773662552
2	58.84	0.016656378600823044	0.0030992798353909464	0.011548353909465021
2	58.88	0.015218621399176955	0.0029886831275720165	0.009897119341563785
2	58.92	0.011039094650205762	0.002286522633744856	0.007116769547325103
2	58.96	0.010398662551440329	0.0026286008230452674	0.0059156378600823045
2	59.0	0.007806069958847737	0.0021244855967078187	0.004544753086419753
2	59.04	0.02210133744855967	0.006244855967078189	0.007813786008230452
2	59.08	0.007407407407407408	0.0014866255144032922	0.004477880658436214
2	59.120000000000005	0.009722222222222222	0.0019212962962962964	0.006175411522633745
2	59.160000000000004	0.011373456790123457	0.0025617283950617282	0.006795267489711934
2	59.2	0.019282407407407408	0.0053523662551440325	0.010601851851851852
2	59.24	0.02042695473251029	0.005591563786008231	0.011640946502057613
2	59.28	0.0241820987654321	0.0060879629629629626	0.015120884773662552
2	59.32	0.023073559670781892	0.005056584362139917	0.01588477366255144
2	59.36	0.0248070987654321	0.006039094650205762	0.015756172839506172
2	59.4	0.0254809670781893	0.006370884773662552	0.015943930041152264
2	59.44	0.024079218106995884	0.0061805555555555555	0.014477880658436214
2	59.480000000000004	0.02588477366255144	0.006967592592592593	0.014812242798353909
2	59.52	0.034645061728395064	0.008636831275720165	0.01611625514403292
2	59.56	0.026183127572016462	0.005853909465020576	0.015599279835390946
2	59.6	0.025324074074074075	0.005036008230452675	0.015429526748971193
2	59.64	0.024979423868312756	0.005529835390946502	0.015336934156378601
2	59.68	0.025012860082304526	0.004992283950617284	0.01599537037037037
2	59.72	0.026008230452674898	0.005805041152263374	0.01597993827160494
2	59.76	0.022319958847736625	0.0038786008230452676	0.014423868312757201
2	59.800000000000004	0.020511831275720163	0.004488168724279836	0.012412551440329218
2	59.84	0.01673611111111111	0.0029732510288065844	0.010997942386831275
2	59.88	0.014207818930041152	0.002420267489711934	0.00955246913580247
2	59.92	0.015787037037037037	0.003119855967078189	0.010457818930041152
2	59.96	0.014699074074074074	0.002368827160493827	0.010869341563786009
2	60.0	0.030396090534979422	0.00613940329218107	0.015318930041152264
2	60.04	0.016208847736625516	0.0016409465020576133	0.01287037037037037
2	60.08	0.015671296296296298	0.001242283950617284	0.012229938271604937
2	60.120000000000005	0.01059156378600823	0.0009825102880658436	0.00842335390946502
2	60.160000000000004	0.007021604938271605	0.0015689300411522633	0.004441872427983539
2	60.2	0.005378086419753086	0.0009979423868312757	0.0038245884773662553
2	60.24	0.008161008230452675	0.002037037037037037	0.004951131687242798
2	60.28	0.007217078189300411	0.0010468106995884774	0.004912551440329218
2	60.32	0.008395061728395062	0.0026311728395061727	0.004531893004115227
2	60.36	0.009735082304526748	0.004369855967078189	0.003559670781893004
2	60.4	0.012638888888888889	0.005205761316872428	0.004606481481481481
2	60.44	0.01631687242798354	0.006417181069958848	0.0058127572016460904
2	60.480000000000004	0.02764917695473251	0.008752572016460906	0.00912551440329218
2	60.52	0.020599279835390946	0.007916666666666667	0.008330761316872428
2	60.56	0.018338477366255143	0.007088477366255144	0.008143004115226338
2	60.6	0.023070987654320987	0.00856738683127572	0.009022633744855967
2	60.64	0.022376543209876542	0.00772119341563786	0.00945730452674897
2	60.68	0.0256738683127572	0.008739711934156378	0.009958847736625514
2	60.72	0.024627057613168725	0.007417695473251029	0.009660493827160494
2	60.76	0.02529835390946502	0.00676440329218107	0.010102880658436213
2	60.800000000000004	0.023173868312757202	0.005020576131687242	0.009328703703703704
2	60.84	0.022929526748971193	0.0053523662551440325	0.009151234567901234
2	60.88	0.021157407407407406	0.004189814814814815	0.009287551440329217
2	60.92	0.018577674897119343	0.003397633744855967	0.0084619341563786
2	60.96	0.031157407407407408	0.00679783950617284	0.011255144032921811
2	61.0	0.017818930041152262	0.0034670781893004115	0.008251028806584362
2	61.04	0.01967849794238683	0.0040174897119341565	0.009215534979423868
2	61.08	0.01739969135802469	0.003755144032921811	0.007911522633744856
2	61.120000000000005	0.016810699588477366	0.003654835390946502	0.0075488683127572015
2	61.160000000000004	0.013341049382716049	0.0028343621399176955	0.006646090534979424
2	61.2	0.014099794238683128	0.003243312757201646	0.006890432098765432
2	61.24	0.010725308641975309	0.0019110082304526748	0.006314300411522634
2	61.28	0.009765946502057614	0.0011625514403292181	0.006550925925925926
2	61.32	0.009166666666666667	0.0012602880658436214	0.006520061728395062
2	61.36	0.008996913580246913	0.0017463991769547326	0.006324588477366255
2	61.4	0.008551954732510287	0.0017309670781893004	0.006093106995884774
2	61.44	0.023266460905349794	0.005154320987654321	0.008487654320987654
2	61.480000000000004	0.00989454732510288	0.0015174897119341563	0.0059156378600823045
2	61.52	0.008796296296296297	0.0009670781893004115	0.0049948559670781895
2	61.56	0.01026491769547325	0.0016435185185185185	0.006311728395061728
2	61.6	0.007806069958847737	0.0005195473251028807	0.005264917695473251
2	61.64	0.010169753086419753	0.00169238683127572	0.006332304526748971
2	61.68	0.008328189300411522	0.0008564814814814815	0.00555298353909465
2	61.72	0.010504115226337448	0.0022659465020576134	0.006082818930041152
2	61.76	0.008310185185185184	0.0019444444444444444	0.0045936213991769545
2	61.800000000000004	0.008539094650205761	0.0021064814814814813	0.004575617283950617
2	61.84	0.004261831275720164	0.0008076131687242799	0.00209619341563786
2	61.88	0.004364711934156378	0.001705246913580247	0.0015612139917695472
2	61.92	0.015339506172839506	0.00430298353909465	0.004164094650205761
2	61.96	0.003703703703703704	0.0012551440329218106	0.0017001028806584361
2	62.0	0.007003600823045268	0.0021810699588477368	0.0038863168724279835
2	62.04	0.010275205761316873	0.003441358024691358	0.005280349794238683
2	62.08	0.012106481481481482	0.0029732510288065844	0.007430555555555556
2	62.120000000000005	0.012229938271604937	0.0023919753086419754	0.00816358024691358
2	62.160000000000004	0.012926954732510288	0.0019135802469135803	0.0088940329218107
2	62.2	0.009323559670781892	0.0009979423868312757	0.007222222222222222
2	62.24	0.008603395061728395	0.0009567901234567902	0.006625514403292181
2	62.28	0.007834362139917695	0.0010802469135802468	0.006129115226337449
2	62.32	0.009853395061728396	0.0026183127572016462	0.006550925925925926
2	62.36	0.00989454732510288	0.0028112139917695475	0.005769032921810699
2	62.4	0.025622427983539094	0.0068132716049382714	0.009405864197530865
2	62.440000000000005	0.010311213991769548	0.0032098765432098763	0.005187757201646091
2	62.480000000000004	0.010820473251028806	0.003780864197530864	0.004534465020576132
2	62.52	0.011031378600823045	0.004876543209876543	0.0038863168724279835
2	62.56	0.009315843621399178	0.0035853909465020577	0.0031738683127572015
2	62.6	0.010069444444444445	0.004212962962962963	0.003425925925925926
2	62.64	0.009382716049382716	0.004405864197530864	0.0025462962962962965
2	62.68	0.010810185185185185	0.005308641975308642	0.003387345679012346
2	62.72	0.00948559670781893	0.003955761316872428	0.003580246913580247
2	62.76	0.010522119341563786	0.00400462962962963	0.004086934156378601
2	62.800000000000004	0.007890946502057614	0.0029886831275720165	0.0029501028806584364
2	62.84	0.009215534979423868	0.004032921810699588	0.002510288065843621
2	62.88	0.018726851851851852	0.005817901234567901	0.0042592592592592595
2	62.92	0.010277777777777778	0.0034233539094650207	0.002433127572016461
2	62.96	0.012327674897119341	0.004390432098765432	0.0026671810699588475
2	63.0	0.01092849794238683	0.004022633744855967	0.00220679012345679
2	63.04	0.014045781893004115	0.0046270576131687245	0.0031378600823045266
2	63.08	0.013449074074074073	0.00481738683127572	0.0020601851851851853
2	63.120000000000005	0.013083847736625515	0.004897119341563786	0.0020601851851851853
2	63.160000000000004	0.012289094650205761	0.0047067901234567906	0.0019804526748971193
2	63.2	0.013423353909465021	0.0052597736625514405	0.0028729423868312756
2	63.24	0.010252057613168724	0.0042824074074074075	0.001661522633744856
2	63.28	0.013886316872427983	0.00591820987654321	0.003623971193415638
2	63.32	0.011147119341563786	0.0048122427983539095	0.0027623456790123457
2	63.36	0.026810699588477368	0.008479938271604938	0.0069495884773662555
2	63.4	0.011700102880658435	0.0037988683127572016	0.0034696502057613167
2	63.440000000000005	0.011954732510288066	0.003999485596707819	0.004256687242798354
2	63.480000000000004	0.010771604938271605	0.003022119341563786	0.004313271604938272
2	63.52	0.010480967078189301	0.0033410493827160494	0.004297839506172839
2	63.56	0.009817386831275721	0.0027109053497942387	0.004243827160493827
2	63.6	0.007147633744855967	0.0018878600823045268	0.002993827160493827
2	63.64	0.00871141975308642	0.0024537037037037036	0.0038580246913580245
2	63.68	0.005874485596707819	0.0012757201646090535	0.0027623456790123457
2	63.72	0.007530864197530864	0.0022170781893004116	0.003387345679012346
2	63.76	0.004097222222222223	0.00084619341563786	0.0019495884773662552
2	63.800000000000004	0.006278292181069959	0.001756687242798354	0.0025437242798353908
2	63.84	0.017916666666666668	0.00459619341563786	0.005565843621399177
2	63.88	0.006841563786008231	0.0017001028806584361	0.003647119341563786
2	63.92	0.006921296296296296	0.0015252057613168724	0.0037731481481481483
2	63.96	0.007988683127572017	0.0014660493827160495	0.005056584362139917
2	64.0	0.008585390946502057	0.00205761316872428	0.004449588477366255
2	64.04	0.006913580246913581	0.001522633744855967	0.004356995884773663
2	64.08	0.007494855967078189	0.0018672839506172839	0.004256687242798354
2	64.12	0.0072145061728395065	0.0012114197530864197	0.00485082304526749
2	64.16	0.007147633744855967	0.0018981481481481482	0.003996913580246913
2	64.2	0.005378086419753086	0.0012705761316872427	0.003472222222222222
2	64.24	0.006131687242798354	0.0012114197530864197	0.004171810699588477
2	64.28	0.0049717078189300415	0.0006404320987654321	0.003551954732510288
2	64.32000000000001	0.019176954732510288	0.004403292181069959	0.00716820987654321
2	64.36	0.003896604938271605	0.0003369341563786008	0.0027752057613168726
2	64.4	0.005838477366255144	0.00102880658436214	0.0036599794238683127
2	64.44	0.003912037037037037	0.0018775720164609054	0.0017258230452674897
2	64.48	0.004601337448559671	0.002345679012345679	0.0017283950617283952
2	64.52	0.00522119341563786	0.0028703703703703703	0.0017926954732510288
2	64.56	0.006388888888888889	0.0041332304526748975	0.0012011316872427983
2	64.6	0.00919238683127572	0.006268004115226338	0.0011522633744855968
2	64.64	0.010805041152263375	0.006584362139917695	0.0014660493827160495
2	64.68	0.013353909465020576	0.007250514403292181	0.0031069958847736627
2	64.72	0.014755658436213992	0.006998456790123456	0.004174382716049383
2	64.76	0.012703189300411522	0.00563014403292181	0.003845164609053498
2	64.8	0.023176440329218107	0.007358539094650206	0.0055246913580246915
2	64.84	0.009909979423868313	0.005046296296296296	0.001965020576131687
2	64.88	0.007718621399176955	0.004390432098765432	0.0011111111111111111
2	64.92	0.008698559670781893	0.004441872427983539	0.002448559670781893
2	64.96000000000001	0.0075720164609053495	0.004120370370370371	0.001463477366255144
2	65.0	0.007960390946502057	0.004138374485596708	0.0017592592592592592
2	65.04	0.008179012345679013	0.0038503086419753086	0.0015457818930041153
2	65.08	0.007271090534979424	0.00257201646090535	0.001743827160493827
2	65.12	0.006177983539094651	0.0027160493827160493	0.0012114197530864197
2	65.16	0.005606995884773662	0.0016023662551440329	0.001779835390946502
2	65.2	0.0061805555555555555	0.0012911522633744857	0.002993827160493827
2	65.24	0.006278292181069959	0.0012448559670781892	0.003780864197530864
2	65.28	0.020169753086419752	0.005185185185185185	0.006959876543209877
2	65.32000000000001	0.005954218106995885	0.0013811728395061729	0.003806584362139918
2	65.36	0.009835390946502058	0.001558641975308642	0.006864711934156379
2	65.4	0.0074434156378600826	0.000558127572016461	0.00587962962962963
2	65.44	0.010452674897119341	0.0018492798353909464	0.006800411522633745
2	65.48	0.008541666666666666	0.0011651234567901234	0.005817901234567901
2	65.52	0.009156378600823046	0.0015432098765432098	0.006046810699588477
2	65.56	0.008775720164609053	0.001103395061728395	0.006286008230452675
2	65.6	0.008729423868312757	0.0013091563786008231	0.006044238683127572
2	65.64	0.010797325102880659	0.0023996913580246913	0.006458333333333333
2	65.68	0.010771604938271605	0.0020318930041152263	0.007003600823045268
2	65.72	0.014089506172839507	0.002772633744855967	0.008829732510288065
2	65.76	0.025625	0.004598765432098765	0.012430555555555556
2	65.8	0.018348765432098766	0.003436213991769547	0.010560699588477366
2	65.84	0.019375	0.003263888888888889	0.011491769547325103
2	65.88	0.01775462962962963	0.003171296296296296	0.011270576131687244
2	65.92	0.018935185185185187	0.0035956790123456792	0.011175411522633745
2	65.96000000000001	0.015771604938271604	0.0021527777777777778	0.010246913580246913
2	66.0	0.014544753086419754	0.0021579218106995883	0.009315843621399178
2	66.04	0.014483024691358025	0.002119341563786008	0.009212962962962963
2	66.08	0.01579732510288066	0.00330761316872428	0.009647633744855968
2	66.12	0.015712448559670782	0.002803497942386831	0.009531893004115227
2	66.16	0.017551440329218106	0.0037165637860082303	0.010218621399176954
2	66.2	0.015565843621399176	0.0023199588477366257	0.009503600823045268
2	66.24	0.03165380658436214	0.0068698559670781895	0.012718621399176955
2	66.28	0.017559156378600824	0.0028626543209876545	0.010527263374485597
2	66.32000000000001	0.019351851851851853	0.004176954732510288	0.011003086419753087
2	66.36	0.017042181069958848	0.003125	0.010313786008230453
2	66.4	0.01808641975308642	0.0033796296296296296	0.01085648148148148
2	66.44	0.01411522633744856	0.0021733539094650205	0.008870884773662551
2	66.48	0.013868312757201646	0.002487139917695473	0.009161522633744855
2	66.52	0.010655864197530864	0.001352880658436214	0.007638888888888889
2	66.56	0.010699588477366255	0.0024511316872427983	0.007067901234567901
2	66.6	0.009763374485596707	0.002955246913580247	0.00588477366255144
2	66.64	0.008047839506172839	0.002456275720164609	0.004799382716049383
2	66.68	0.00816358024691358	0.002839506172839506	0.004534465020576132
2	66.72	0.017106481481481483	0.0047890946502057614	0.005802469135802469
2	66.76	0.006244855967078189	0.0015766460905349794	0.003793724279835391
2	66.8	0.004565329218106996	0.001396604938271605	0.0026568930041152264
2	66.84	0.006756687242798354	0.0016743827160493826	0.003652263374485597
2	66.88	0.0031661522633744856	0.0004475308641975309	0.0019444444444444444
2	66.92	0.0042489711934156375	0.0009079218106995885	0.0021296296296296298
2	66.96000000000001	0.003351337448559671	0.0005555555555555556	0.0018672839506172839
2	67.0	0.005511831275720165	0.0020396090534979426	0.0021013374485596707
2	67.04	0.004781378600823045	0.0010545267489711935	0.0026723251028806586
2	67.08	0.007880658436213992	0.001990740740740741	0.004272119341563786
2	67.12	0.010385802469135803	0.0035339506172839506	0.0051105967078189304
2	67.16	0.011635802469135802	0.0042824074074074075	0.005715020576131687
2	67.2	0.02592335390946502	0.007911522633744856	0.00900977366255144
2	67.24	0.012337962962962964	0.0044444444444444444	0.006167695473251029
2	67.28	0.015133744855967078	0.004997427983539094	0.007163065843621399
2	67.32000000000001	0.01434670781893004	0.005095164609053498	0.0067541152263374486
2	67.36	0.01600051440329218	0.005185185185185185	0.007952674897119342
2	67.4	0.016126543209876543	0.004542181069958848	0.008487654320987654
2	67.44	0.02126800411522634	0.005823045267489712	0.010043724279835391
2	67.48	0.023161008230452675	0.0064326131687242796	0.009104938271604938
2	67.52	0.029940843621399177	0.010015432098765433	0.009398148148148149
2	67.56	0.030529835390946503	0.010931069958847737	0.008181584362139917
2	67.6	0.033099279835390946	0.011383744855967078	0.009426440329218107
2	67.64	0.03220679012345679	0.009909979423868313	0.010087448559670783
2	67.68	0.04499485596707819	0.010810185185185185	0.014300411522633744
2	67.72	0.03519547325102881	0.008323045267489712	0.0139429012345679
2	67.76	0.034583333333333334	0.007623456790123457	0.014431584362139918
2	67.8	0.038297325102880656	0.008693415637860082	0.016298868312757203
2	67.84	0.04007716049382716	0.0076980452674897115	0.01856738683127572
2	67.88	0.04315329218106996	0.007875514403292181	0.02121656378600823
2	67.92	0.0435570987654321	0.007348251028806584	0.022294238683127573
2	67.96000000000001	0.046139403292181067	0.007790637860082304	0.024310699588477366
2	68.0	0.045712448559670785	0.006998456790123456	0.024868827160493826
2	68.04	0.04643775720164609	0.00695216049382716	0.026082818930041152
2	68.08	0.04414609053497942	0.006550925925925926	0.02487911522633745
2	68.12	0.04569444444444445	0.008037551440329218	0.02491769547325103
2	68.16	0.05299382716049383	0.010334362139917695	0.025041152263374486
2	68.2	0.03953703703703704	0.006941872427983539	0.021965020576131686
2	68.24	0.0369727366255144	0.0058127572016460904	0.02176440329218107
2	68.28	0.03352366255144033	0.004981995884773663	0.020390946502057614
2	68.32000000000001	0.03511574074074074	0.005781893004115226	0.021445473251028805
2	68.36	0.03160493827160494	0.0053395061728395065	0.019598765432098767
2	68.4	0.03265174897119342	0.006494341563786008	0.019112654320987653
2	68.44	0.027896090534979424	0.0062602880658436215	0.015573559670781893
2	68.48	0.030578703703703705	0.007139917695473251	0.016507201646090534
2	68.52	0.02621141975308642	0.00680298353909465	0.013693415637860083
2	68.56	0.02925925925925926	0.007849794238683127	0.015321502057613168
2	68.60000000000001	0.02482767489711934	0.0077777777777777776	0.012260802469135803
2	68.64	0.040246913580246915	0.01183641975308642	0.01678240740740741
2	68.68	0.02686985596707819	0.009735082304526748	0.012523148148148148
2	68.72	0.027656893004115227	0.010967078189300412	0.012592592592592593
2	68.76	0.027762345679012347	0.011795267489711934	0.01184156378600823
2	68.8	0.0258641975308642	0.011257716049382716	0.01025462962962963
2	68.84	0.0254320987654321	0.011512345679012345	0.010054012345679013
2	68.88	0.022430555555555554	0.009858539094650206	0.008497942386831275
2	68.92	0.023436213991769546	0.0101440329218107	0.008238168724279835
2	68.96000000000001	0.019305555555555555	0.008371913580246913	0.005838477366255144
2	69.0	0.018878600823045266	0.007584876543209876	0.00522119341563786
2	69.04	0.017474279835390946	0.006666666666666667	0.004516460905349794
2	69.08	0.020843621399176955	0.006975308641975308	0.006887860082304527
2	69.12	0.03238168724279836	0.009246399176954733	0.010257201646090536
2	69.16	0.025347222222222222	0.006715534979423868	0.01000514403292181
2	69.2	0.025028292181069958	0.006550925925925926	0.010902777777777779
2	69.24	0.024002057613168724	0.005781893004115226	0.011856995884773663
2	69.28	0.025054012345679014	0.00606224279835391	0.012518004115226338
2	69.32000000000001	0.022536008230452674	0.005167181069958848	0.01246141975308642
2	69.36	0.02465792181069959	0.005488683127572017	0.013428497942386831
2	69.4	0.021872427983539094	0.004243827160493827	0.01245627572016461
2	69.44	0.026268004115226336	0.005030864197530864	0.015249485596707819
2	69.48	0.020931069958847737	0.0036213991769547325	0.012515432098765432
2	69.52	0.021633230452674897	0.00400462962962963	0.0128369341563786
2	69.56	0.017487139917695474	0.0030324074074074073	0.01018775720164609
2	69.60000000000001	0.034935699588477365	0.006298868312757201	0.01584619341563786
2	69.64	0.017636316872427983	0.0018647119341563786	0.010727880658436214
2	69.68	0.020534979423868314	0.002651748971193416	0.012878086419753087
2	69.72	0.021208847736625513	0.003698559670781893	0.012391975308641976
2	69.76	0.021934156378600824	0.004207818930041152	0.012772633744855967
2	69.8	0.023487654320987653	0.0051440329218107	0.011424897119341564
2	69.84	0.022253086419753085	0.005668724279835391	0.00911522633744856
2	69.88	0.024498456790123458	0.0067309670781893005	0.009567901234567902
2	69.92	0.020599279835390946	0.005264917695473251	0.008973765432098765
2	69.96000000000001	0.02276491769547325	0.006224279835390947	0.010339506172839507
2	70.0	0.020318930041152265	0.005820473251028807	0.009809670781893005
2	70.04	0.02207304526748971	0.006602366255144033	0.01092849794238683
2	70.08	0.031646090534979424	0.008863168724279835	0.01247170781893004
2	70.12	0.02768261316872428	0.00860082304526749	0.010720164609053498
2	70.16	0.026015946502057612	0.008994341563786009	0.008289609053497942
2	70.2	0.027319958847736626	0.010491255144032922	0.007510288065843622
2	70.24	0.028243312757201645	0.012296810699588477	0.00669238683127572
2	70.28	0.03117283950617284	0.01433641975308642	0.006311728395061728
2	70.32000000000001	0.031152263374485598	0.01459619341563786	0.005563271604938271
2	70.36	0.032530864197530866	0.015180041152263374	0.005529835390946502
2	70.4	0.036406893004115225	0.016453189300411522	0.007037037037037037
2	70.44	0.03328446502057613	0.01492798353909465	0.004902263374485597
2	70.48	0.034647633744855966	0.01467849794238683	0.005959362139917696
2	70.52	0.031622942386831276	0.012368827160493827	0.005300925925925926
2	70.56	0.04636059670781893	0.013940329218106996	0.011090534979423868
2	70.60000000000001	0.031715534979423865	0.00996141975308642	0.006406893004115227
2	70.64	0.033181584362139915	0.010025720164609054	0.008024691358024692
2	70.68	0.03086934156378601	0.00981224279835391	0.0065946502057613165
2	70.72	0.03173868312757202	0.009498456790123457	0.008346193415637861
2	70.76	0.02975051440329218	0.008582818930041152	0.007718621399176955
2	70.8	0.0307690329218107	0.008515946502057612	0.009246399176954733
2	70.84	0.029814814814814815	0.00893261316872428	0.00868312757201646
2	70.88	0.03032664609053498	0.00875514403292181	0.009459876543209877
2	70.92	0.030815329218106997	0.009171810699588478	0.009873971193415638
2	70.96000000000001	0.028022119341563786	0.00811471193415638	0.009290123456790124
2	71.0	0.030128600823045266	0.007811213991769548	0.01066358024691358
2	71.04	0.03877829218106996	0.009176954732510288	0.012615740740740742
2	71.08	0.02815843621399177	0.005576131687242798	0.010318930041152263
2	71.12	0.02278292181069959	0.004470164609053498	0.008112139917695473
2	71.16	0.02272633744855967	0.004758230452674897	0.00789866255144033
2	71.2	0.02017746913580247	0.0038888888888888888	0.00809156378600823
2	71.24	0.01955246913580247	0.00367798353909465	0.008371913580246913
2	71.28	0.018204732510288067	0.003485082304526749	0.008088991769547325
2	71.32000000000001	0.014724794238683128	0.0027186213991769546	0.006532921810699589
2	71.36	0.013899176954732511	0.0036934156378600823	0.005805041152263374
2	71.4	0.010848765432098766	0.0023559670781893006	0.004657921810699589
2	71.44	0.013022119341563786	0.004197530864197531	0.004807098765432099
2	71.48	0.007926954732510288	0.0013914609053497942	0.004359567901234568
2	71.52	0.02805812757201646	0.007163065843621399	0.009413580246913581
2	71.56	0.007908950617283951	0.000727880658436214	0.00503858024691358
2	71.60000000000001	0.010354938271604937	0.0018775720164609054	0.00533179012345679
2	71.64	0.008168724279835391	0.0008050411522633745	0.004753086419753087
2	71.68	0.011550925925925926	0.0012757201646090535	0.005419238683127572
2	71.72	0.013338477366255144	0.0014866255144032922	0.0048919753086419755
2	71.76	0.016772119341563786	0.0012834362139917696	0.0053060699588477365
2	71.8	0.016494341563786007	0.0013425925925925925	0.005002572016460905
2	71.84	0.016455761316872427	0.001455761316872428	0.0045241769547325105
2	71.88	0.015689300411522635	0.0017515432098765432	0.0040997942386831274
2	71.92	0.013148148148148148	0.0018106995884773663	0.002713477366255144
2	71.96000000000001	0.013027263374485596	0.0016255144032921811	0.0036599794238683127
2	72.0	0.02322530864197531	0.004449588477366255	0.005887345679012346
2	72.04	0.010992798353909466	0.0013734567901234568	0.0036651234567901233
2	72.08	0.010874485596707818	0.0016486625514403291	0.005223765432098766
2	72.12	0.011970164609053499	0.0018647119341563786	0.005609567901234568
2	72.16	0.011859567901234568	0.002052469135802469	0.005185185185185185
2	72.2	0.009696502057613169	0.0017258230452674897	0.0047067901234567906
2	72.24	0.008410493827160494	0.0014583333333333334	0.003986625514403292
2	72.28	0.0090380658436214	0.0017181069958847736	0.0036805555555555554
2	72.32000000000001	0.0090869341563786	0.0019753086419753087	0.003840020576131687
2	72.36	0.009122942386831276	0.00125	0.004431584362139918
2	72.4	0.010635288065843622	0.0012011316872427983	0.005979938271604938
2	72.44	0.010012860082304526	0.001072530864197531	0.006093106995884774
2	72.48	0.024753086419753087	0.003955761316872428	0.011419753086419753
2	72.52	0.011430041152263374	0.00027520576131687244	0.009218106995884774
2	72.56	0.01589506172839506	0.0006018518518518519	0.012692901234567901
2	72.60000000000001	0.015825617283950617	0.00040380658436213994	0.013256172839506173
2	72.64	0.01660493827160494	0.0005889917695473251	0.01433641975308642
2	72.68	0.014876543209876544	0.00024434156378600825	0.012847222222222222
2	72.72	0.014920267489711933	0.00043467078189300413	0.013009259259259259
2	72.76	0.012739197530864197	0.0003446502057613169	0.010691872427983539
2	72.8	0.013341049382716049	0.0007021604938271605	0.011286008230452674
2	72.84	0.010468106995884774	0.00024176954732510288	0.009135802469135803
2	72.88	0.009210390946502058	0.00020833333333333335	0.007896090534979423
2	72.92	0.012021604938271604	0.001661522633744856	0.008029835390946502
2	72.96000000000001	0.021828703703703704	0.0034027777777777776	0.009498456790123457
2	73.0	0.012417695473251028	0.0016383744855967078	0.006898148148148148
2	73.04	0.009807098765432098	0.0018029835390946502	0.005095164609053498
2	73.08	0.01102880658436214	0.0026054526748971194	0.004930555555555555
2	73.12	0.009382716049382716	0.0030864197530864196	0.003927469135802469
2	73.16	0.011329732510288066	0.0031121399176954733	0.0048585390946502055
2	73.2	0.009174382716049383	0.0020859053497942386	0.003999485596707819
2	73.24	0.013816872427983538	0.0045241769547325105	0.005036008230452675
2	73.28	0.012602880658436214	0.004884259259259259	0.003662551440329218
2	73.32000000000001	0.015020576131687243	0.005689300411522634	0.004295267489711934
2	73.36	0.015298353909465021	0.004809670781893004	0.005005144032921811
2	73.4	0.017479423868312756	0.0049845679012345675	0.006301440329218107
2	73.44	0.03469135802469136	0.008294753086419753	0.011234567901234569
2	73.48	0.023150720164609055	0.005113168724279835	0.008181584362139917
2	73.52	0.02729681069958848	0.006890432098765432	0.009156378600823046
2	73.56	0.02641718106995885	0.006826131687242798	0.008572530864197531
2	73.60000000000001	0.029763374485596707	0.007417695473251029	0.010223765432098766
2	73.64	0.02887345679012346	0.006882716049382716	0.009963991769547325
2	73.68	0.030568415637860082	0.007597736625514403	0.010576131687242798
2	73.72	0.027525720164609052	0.006903292181069959	0.008382201646090536
2	73.76	0.02897633744855967	0.007487139917695473	0.008459362139917695
2	73.8	0.02697530864197531	0.007011316872427983	0.007631172839506173
2	73.84	0.028737139917695474	0.00753858024691358	0.008222736625514404
2	73.88	0.02686985596707819	0.006805555555555555	0.0079809670781893
2	73.92	0.04295524691358025	0.009750514403292181	0.011622942386831276
2	73.96000000000001	0.025123456790123455	0.005943930041152263	0.006898148148148148
2	74.0	0.022479423868312757	0.00537037037037037	0.005113168724279835
2	74.04	0.02412551440329218	0.005931069958847736	0.00654320987654321
2	74.08	0.02210133744855967	0.005092592592592593	0.006381172839506173
2	74.12	0.021283436213991768	0.005439814814814815	0.006826131687242798
2	74.16	0.018958333333333334	0.0047299382716049386	0.006188271604938272
2	74.2	0.0198070987654321	0.005167181069958848	0.00768261316872428
2	74.24	0.017481995884773664	0.0040637860082304526	0.007381687242798354
2	74.28	0.01822530864197531	0.0047659465020576134	0.007860082304526748
2	74.32000000000001	0.014683641975308642	0.004287551440329218	0.006412037037037037
2	74.36	0.017301954732510286	0.006152263374485597	0.0066743827160493825
2	74.4	0.029657921810699588	0.008631687242798353	0.009040637860082305
2	74.44	0.01745627572016461	0.00621141975308642	0.0055941358024691355
2	74.48	0.01923611111111111	0.00710133744855967	0.006381172839506173
2	74.52	0.01582818930041152	0.00587962962962963	0.005527263374485596
2	74.56	0.015848765432098764	0.005005144032921811	0.005483539094650206
2	74.60000000000001	0.013431069958847736	0.0030915637860082306	0.005432098765432099
2	74.64	0.015645576131687242	0.004624485596707819	0.00466820987654321
2	74.68	0.012584876543209876	0.002772633744855967	0.003978909465020576
2	74.72	0.015622427983539095	0.004632201646090535	0.0037988683127572016
2	74.76	0.01356224279835391	0.004526748971193415	0.0028369341563786008
2	74.8	0.015709876543209877	0.005794753086419753	0.003045267489711934
2	74.84	0.013631687242798354	0.00518261316872428	0.0031352880658436213
2	74.88	0.029681069958847738	0.009395576131687242	0.006854423868312757
2	74.92	0.017901234567901235	0.007245370370370371	0.0033693415637860084
2	74.96000000000001	0.021185699588477366	0.009434156378600823	0.004068930041152263
2	75.0	0.023595679012345678	0.010717592592592593	0.00411522633744856
2	75.04	0.02162551440329218	0.009915123456790123	0.003515946502057613
2	75.08	0.021808127572016462	0.009992283950617284	0.0034542181069958846
2	75.12	0.01661522633744856	0.008024691358024692	0.0022376543209876544
2	75.16	0.018996913580246914	0.009002057613168725	0.0028703703703703703
2	75.2	0.014899691358024691	0.007152777777777778	0.0014583333333333334
2	75.24	0.01611882716049383	0.006970164609053498	0.0018467078189300411
2	75.28	0.015128600823045268	0.006401748971193415	0.0012397119341563787
2	75.32000000000001	0.01710133744855967	0.007379115226337448	0.001396604938271605
2	75.36	0.026525205761316874	0.00948559670781893	0.003603395061728395
2	75.4	0.01705246913580247	0.007235082304526749	0.0008153292181069958
2	75.44	0.015601851851851851	0.006887860082304527	0.0008204732510288066
2	75.48	0.013629115226337448	0.006224279835390947	0.000779320987654321
2	75.52	0.015046296296296295	0.00680298353909465	0.0022993827160493825
2	75.56	0.014704218106995884	0.0064094650205761316	0.0035030864197530863
2	75.60000000000001	0.017638888888888888	0.007608024691358024	0.005668724279835391
2	75.64	0.017957818930041152	0.006705246913580247	0.00753343621399177
2	75.68	0.022438271604938272	0.008323045267489712	0.010720164609053498
2	75.72	0.02175411522633745	0.006831275720164609	0.012453703703703703
2	75.76	0.02315329218106996	0.006347736625514403	0.014511316872427984
2	75.8	0.021520061728395063	0.006131687242798354	0.014133230452674898
2	75.84	0.03566100823045267	0.010257201646090536	0.016558641975308642
2	75.88	0.01993312757201646	0.006934156378600823	0.011669238683127572
2	75.92	0.021262860082304526	0.007955246913580247	0.01176954732510288
2	75.96000000000001	0.018701131687242797	0.006586934156378601	0.010522119341563786
2	76.0	0.016692386831275722	0.005419238683127572	0.009320987654320987
2	76.04	0.015216049382716049	0.005046296296296296	0.008248456790123457
2	76.08	0.010956790123456791	0.0036728395061728395	0.005727880658436214
2	76.12	0.011424897119341564	0.00397119341563786	0.005756172839506172
2	76.16	0.007445987654320987	0.002883230452674897	0.003413065843621399
2	76.2	0.008451646090534979	0.00283179012345679	0.0037705761316872426
2	76.24	0.006849279835390946	0.0022145061728395064	0.003191872427983539
2	76.28	0.008608539094650206	0.0030915637860082306	0.003449074074074074
2	76.32000000000001	0.018166152263374487	0.0047890946502057614	0.006242283950617284
2	76.36	0.0077546296296296295	0.001484053497942387	0.0044675925925925924
2	76.4	0.00867798353909465	0.0016872427983539095	0.005637860082304527
2	76.44	0.01017746913580247	0.0017926954732510288	0.006640946502057613
2	76.48	0.01205246913580247	0.0019393004115226338	0.008338477366255145
2	76.52	0.012260802469135803	0.0011265432098765433	0.009539609053497943
2	76.56	0.015020576131687243	0.0012808641975308641	0.011962448559670782
2	76.60000000000001	0.014724794238683128	0.0009542181069958848	0.012659465020576131
2	76.64	0.016201131687242798	0.0017746913580246914	0.01327932098765432
2	76.68	0.013140432098765432	0.0002546296296296296	0.012271090534979424
2	76.72	0.015282921810699589	0.0010236625514403292	0.01338477366255144
2	76.76	0.01385545267489712	0.0004243827160493827	0.012703189300411522
2	76.8	0.025766460905349793	0.003958333333333334	0.014465020576131688
2	76.84	0.008901748971193415	0.0007098765432098765	0.0072042181069958845
2	76.88	0.008395061728395062	0.001566358024691358	0.0059619341563786005
2	76.92	0.005614711934156379	0.0013297325102880658	0.003832304526748971
2	76.96000000000001	0.005066872427983539	0.0019110082304526748	0.002803497942386831
2	77.0	0.003930041152263374	0.0016898148148148148	0.0019675925925925924
2	77.04	0.004014917695473251	0.0013143004115226337	0.002484567901234568
2	77.08	0.0049717078189300415	0.001669238683127572	0.0028703703703703703
2	77.12	0.004884259259259259	0.0020318930041152263	0.0024305555555555556
2	77.16	0.006334876543209877	0.0034747942386831277	0.002384259259259259
2	77.2	0.006748971193415638	0.004681069958847737	0.0015303497942386831
2	77.24	0.011761831275720164	0.0084619341563786	0.0018467078189300411
2	77.28	0.020681584362139918	0.00977880658436214	0.004151234567901235
2	77.32000000000001	0.009650205761316873	0.007528292181069959	0.0011059670781893003
2	77.36	0.006633230452674897	0.005151748971193416	0.0008924897119341564
2	77.4	0.00789866255144033	0.004233539094650206	0.001890432098765432
2	77.44	0.0058590534979423865	0.0030864197530864196	0.0021604938271604936
2	77.48	0.009272119341563786	0.0059722222222222225	0.0023559670781893006
2	77.52	0.0103369341563786	0.00587962962962963	0.0032304526748971195
2	77.56	0.012080761316872428	0.005684156378600823	0.005661008230452675
2	77.60000000000001	0.014400720164609054	0.005349794238683128	0.008045267489711934
2	77.64	0.012435699588477366	0.002690329218106996	0.008737139917695473
2	77.68	0.015637860082304528	0.002839506172839506	0.011540637860082305
2	77.72	0.014405864197530864	0.00113940329218107	0.0122119341563786
2	77.76	0.03070216049382716	0.005452674897119342	0.017247942386831274
2	77.8	0.022839506172839506	0.0018801440329218107	0.01938014403292181
2	77.84	0.026013374485596708	0.0031661522633744856	0.021373456790123455
2	77.88	0.025954218106995885	0.0019212962962962964	0.023032407407407408
2	77.92	0.02654320987654321	0.0028369341563786008	0.022409979423868312
2	77.96000000000001	0.021291152263374486	0.0018852880658436213	0.01835133744855967
2	78.0	0.02174639917695473	0.001851851851851852	0.018487654320987656
2	78.04	0.021036522633744857	0.002006172839506173	0.017219650205761317
2	78.08	0.018338477366255143	0.0013657407407407407	0.01581275720164609
2	78.12	0.018109567901234566	0.002196502057613169	0.014544753086419754
2	78.16	0.015560699588477367	0.0018775720164609054	0.012710905349794238
2	78.2	0.013654835390946501	0.0019444444444444444	0.010455246913580248
2	78.24	0.022044753086419754	0.00426440329218107	0.010573559670781893
2	78.28	0.009717078189300411	0.002029320987654321	0.006309156378600823
2	78.32000000000001	0.010848765432098766	0.005146604938271605	0.004629629629629629
2	78.36	0.012548868312757202	0.007373971193415638	0.004050925925925926
2	78.4	0.009655349794238682	0.006676954732510288	0.0023353909465020574
2	78.44	0.011877572016460905	0.006864711934156379	0.004400720164609053
2	78.48	0.011347736625514403	0.005174897119341564	0.005792181069958848
2	78.52	0.013647119341563785	0.004117798353909465	0.00896604938271605
2	78.56	0.015419238683127572	0.002852366255144033	0.011875
2	78.60000000000001	0.018647119341563784	0.003387345679012346	0.014508744855967079
2	78.64	0.02213477366255144	0.003930041152263374	0.017348251028806584
2	78.68	0.021846707818930042	0.003058127572016461	0.017919238683127572
2	78.72	0.036188271604938274	0.006015946502057613	0.022968106995884773
2	78.76	0.02325617283950617	0.0017901234567901235	0.02032150205761317
2	78.8	0.025316358024691357	0.001882716049382716	0.022209362139917695
2	78.84	0.022785493827160493	0.0008873456790123457	0.021069958847736627
2	78.88	0.024014917695473252	0.0013065843621399176	0.021875
2	78.92	0.0217798353909465	0.0009747942386831276	0.02013888888888889
2	78.96000000000001	0.021993312757201646	0.0010853909465020576	0.020128600823045267
2	79.0	0.01849022633744856	0.0005118312757201646	0.01748456790123457
2	79.04	0.01776491769547325	0.0006044238683127572	0.016468621399176955
2	79.08	0.015241769547325102	0.00017232510288065845	0.014416152263374485
2	79.12	0.013629115226337448	0.0006507201646090535	0.012353395061728395
2	79.16	0.011640946502057613	0.0006404320987654321	0.010360082304526749
2	79.2	0.020617283950617283	0.003070987654320988	0.011180555555555555
2	79.24	0.00897119341563786	0.0010133744855967079	0.0069624485596707815
2	79.28	0.007554012345679012	0.0013194444444444445	0.005375514403292181
2	79.32000000000001	0.0074434156378600826	0.0018492798353909464	0.004884259259259259
2	79.36	0.0049614197530864195	0.0010236625514403292	0.0035622427983539096
2	79.4	0.00588477366255144	0.0014969135802469136	0.003978909465020576
2	79.44	0.005303497942386832	0.001293724279835391	0.0037628600823045267
2	79.48	0.006612654320987654	0.0019984567901234567	0.004210390946502058
2	79.52	0.0060751028806584366	0.0014789094650205761	0.00434156378600823
2	79.56	0.007466563786008231	0.0015329218106995884	0.005416666666666667
2	79.60000000000001	0.006417181069958848	0.0012114197530864197	0.0046270576131687245
2	79.64	0.005946502057613169	0.0006815843621399177	0.004701646090534979
2	79.68	0.017386831275720164	0.0032536008230452675	0.007391975308641975
2	79.72	0.005002572016460905	0.0003446502057613169	0.003942901234567901
2	79.76	0.004958847736625515	8.23045267489712e-05	0.004274691358024691
2	79.8	0.004403292181069959	0.0002623456790123457	0.0038940329218106998
2	79.84	0.005493827160493827	0.00015174897119341564	0.004837962962962963
2	79.88	0.0039609053497942385	0.0001748971193415638	0.0034310699588477366
2	79.92	0.004855967078189301	0.0004861111111111111	0.003924897119341564
2	79.96000000000001	0.0035262345679012348	0.0007896090534979424	0.0024691358024691358
2	80.0	0.003654835390946502	0.0007921810699588477	0.002536008230452675
2	80.04	0.0024279835390946503	0.0002777777777777778	0.0019881687242798356
2	80.08	0.0031121399176954733	0.0005915637860082304	0.002093621399176955
2	80.12	0.0030401234567901236	0.00044238683127572015	0.0020267489711934157
2	80.16	0.015036008230452674	0.0034233539094650207	0.004629629629629629
2	80.2	0.0029475308641975307	0.0004552469135802469	0.0017155349794238683
2	80.24	0.0021630658436213993	0.00046810699588477366	0.001324588477366255
2	80.28	0.0024434156378600825	0.00038065843621399177	0.0017001028806584361
2	80.32000000000001	0.0008230452674897119	0.0002469135802469136	0.00041152263374485596
2	80.36	0.0018338477366255145	0.0004243827160493827	0.00023919753086419754
2	80.4	0.0007664609053497942	0.00012088477366255144	8.487654320987654e-05
2	80.44	0.0015200617283950618	0.00010545267489711934	0.0009825102880658436
2	80.48	0.002006172839506173	0.00014146090534979423	0.001705246913580247
2	80.52	0.003780864197530864	0.0002803497942386831	0.003058127572016461
2	80.56	0.004693930041152264	0.0004912551440329218	0.003881172839506173
2	80.60000000000001	0.007003600823045268	0.0009362139917695473	0.005442386831275721
2	80.64	0.018474794238683128	0.0034567901234567903	0.008557098765432099
2	80.68	0.008631687242798353	0.000625	0.006826131687242798
2	80.72	0.009035493827160493	0.00018518518518518518	0.008055555555555555
2	80.76	0.009426440329218107	0.00036522633744855967	0.008284465020576132
2	80.8	0.011064814814814816	0.00036522633744855967	0.010126028806584362
2	80.84	0.012011316872427983	0.00016975308641975308	0.010725308641975309
2	80.88	0.012906378600823045	0.00011574074074074075	0.01213477366255144
2	80.92	0.013654835390946501	0.00019290123456790122	0.012736625514403292
2	80.96000000000001	0.016152263374485595	8.74485596707819e-05	0.015313786008230452
2	81.0	0.018176440329218106	0.0007767489711934157	0.016507201646090534
2	81.04	0.022193930041152263	0.0019238683127572017	0.01877057613168724
2	81.08	0.024699074074074075	0.0033256172839506173	0.02003343621399177
2	81.12	0.03783179012345679	0.006831275720164609	0.02355195473251029
2	81.16	0.02924125514403292	0.004920267489711934	0.022227366255144033
2	81.2	0.029670781893004115	0.0054809670781893	0.021875
2	81.24	0.03050925925925926	0.006141975308641976	0.022137345679012346
2	81.28	0.02935699588477366	0.005769032921810699	0.021198559670781894
2	81.32000000000001	0.02948559670781893	0.0056970164609053495	0.021026234567901234
2	81.36	0.02641718106995885	0.004578189300411523	0.019588477366255144
2	81.4	0.024704218106995884	0.0046270576131687245	0.01828446502057613
2	81.44	0.021388888888888888	0.004675925925925926	0.015205761316872428
2	81.48	0.017728909465020575	0.0032767489711934155	0.013328189300411523
2	81.52	0.013024691358024691	0.001890432098765432	0.010354938271604937
2	81.56	0.010555555555555556	0.0016949588477366256	0.008168724279835391
2	81.60000000000001	0.016823559670781894	0.0031301440329218107	0.008215020576131687
2	81.64	0.005959362139917696	0.0015637860082304527	0.003544238683127572
2	81.68	0.006540637860082304	0.0021116255144032923	0.0034902263374485595
2	81.72	0.006358024691358025	0.0022916666666666667	0.0033564814814814816
2	81.76	0.007782921810699588	0.0024228395061728393	0.0045138888888888885
2	81.8	0.008189300411522634	0.002196502057613169	0.005462962962962963
2	81.84	0.008888888888888889	0.0024022633744855966	0.005342078189300411
2	81.88	0.008425925925925925	0.0017849794238683128	0.005992798353909465
2	81.92	0.00984567901234568	0.0018287037037037037	0.0068930041152263375
2	81.96000000000001	0.010671296296296297	0.002132201646090535	0.007507716049382716
2	82.0	0.012103909465020575	0.002757201646090535	0.008405349794238683
2	82.04	0.011684670781893005	0.0031224279835390945	0.007775205761316873
2	82.08	0.024796810699588476	0.007178497942386832	0.010743312757201647
2	82.12	0.015228909465020576	0.005303497942386832	0.008487654320987654
2	82.16	0.021358024691358026	0.008513374485596708	0.010002572016460905
2	82.2	0.024822530864197532	0.011082818930041153	0.01117283950617284
2	82.24	0.02781635802469136	0.01308641975308642	0.01219650205761317
2	82.28	0.02933127572016461	0.013482510288065843	0.013544238683127572
2	82.32000000000001	0.02664866255144033	0.010789609053497943	0.01408179012345679
2	82.36	0.02764917695473251	0.008557098765432099	0.01712448559670782
2	82.4	0.026075102880658438	0.006188271604938272	0.018088991769547324
2	82.44	0.028708847736625513	0.0058590534979423865	0.020776748971193415
2	82.48	0.025210905349794237	0.002962962962962963	0.02112397119341564
2	82.52	0.026990740740740742	0.0035776748971193414	0.02174639917695473
2	82.56	0.03622427983539095	0.005213477366255144	0.02345679012345679
2	82.60000000000001	0.02515946502057613	0.0013348765432098766	0.021733539094650207
2	82.64	0.024429012345679013	0.00246141975308642	0.020128600823045267
2	82.68	0.026373456790123456	0.003551954732510288	0.020717592592592593
2	82.72	0.02483281893004115	0.002993827160493827	0.019886831275720166
2	82.76	0.025172325102880658	0.00386059670781893	0.019493312757201647
2	82.8	0.02441872427983539	0.004125514403292181	0.018551954732510288
2	82.84	0.022646604938271604	0.003631687242798354	0.01742283950617284
2	82.88	0.022294238683127573	0.003389917695473251	0.017204218106995885
2	82.92	0.01993827160493827	0.003271604938271605	0.015393518518518518
2	82.96000000000001	0.01965277777777778	0.0038734567901234566	0.014423868312757201
2	83.0	0.01640432098765432	0.0034902263374485595	0.011813271604938272
2	83.04	0.02736882716049383	0.0072145061728395065	0.013315329218106995
2	83.08	0.013670267489711934	0.0038991769547325104	0.008685699588477366
2	83.12	0.011941872427983538	0.004166666666666667	0.006746399176954732
2	83.16	0.008469650205761316	0.003551954732510288	0.0042824074074074075
2	83.2	0.007757201646090535	0.0038245884773662553	0.00301440329218107
2	83.24	0.0051440329218107	0.0019573045267489713	0.0024176954732510287
2	83.28	0.003492798353909465	0.00018518518518518518	0.002404835390946502
2	83.32000000000001	0.006334876543209877	0.0014686213991769548	0.0038863168724279835
2	83.36	0.006779835390946502	0.001376028806584362	0.004323559670781893
2	83.4	0.00919753086419753	0.0022608024691358024	0.005241769547325103
2	83.44	0.0077083333333333335	0.0012628600823045267	0.004930555555555555
2	83.48	0.009084362139917696	0.0021862139917695473	0.00532664609053498
2	83.52	0.018382201646090536	0.0047299382716049386	0.006738683127572017
2	83.56	0.008256172839506172	0.0028935185185185184	0.0036213991769547325
2	83.60000000000001	0.007217078189300411	0.0027854938271604937	0.003117283950617284
2	83.64	0.009521604938271606	0.004544753086419753	0.0038657407407407408
2	83.68	0.00949074074074074	0.005439814814814815	0.003310185185185185
2	83.72	0.012142489711934157	0.005439814814814815	0.004781378600823045
2	83.76	0.010362654320987654	0.004148662551440329	0.0048353909465020575
2	83.8	0.010411522633744856	0.003256172839506173	0.005751028806584362
2	83.84	0.009081790123456791	0.0022890946502057614	0.005267489711934157
2	83.88	0.008590534979423869	0.0024459876543209877	0.005190329218106996
2	83.92	0.011087962962962963	0.003572530864197531	0.006280864197530864
2	83.96000000000001	0.010084876543209876	0.002595164609053498	0.006908436213991769
2	84.0	0.02764917695473251	0.008034979423868313	0.0107690329218107
2	84.04	0.014753086419753087	0.005036008230452675	0.008708847736625515
2	84.08	0.01880915637860082	0.006844135802469136	0.010342078189300411
2	84.12	0.019002057613168723	0.0063631687242798355	0.011342592592592593
2	84.16	0.02269804526748971	0.007250514403292181	0.01287551440329218
2	84.2	0.021419753086419753	0.006491769547325103	0.013387345679012346
2	84.24	0.023436213991769546	0.007518004115226337	0.013251028806584362
2	84.28	0.018482510288065843	0.005257201646090535	0.01147633744855967
2	84.32000000000001	0.018405349794238683	0.005105452674897119	0.01007716049382716
2	84.36	0.014822530864197532	0.003930041152263374	0.008503086419753086
2	84.4	0.013101851851851852	0.003806584362139918	0.00702417695473251
2	84.44	0.013094135802469136	0.004151234567901235	0.0061059670781893
2	84.48	0.022458847736625515	0.006741255144032922	0.0073405349794238685
2	84.52	0.010133744855967079	0.003647119341563786	0.0038194444444444443
2	84.56	0.006790123456790123	0.0029243827160493827	0.0018287037037037037
2	84.60000000000001	0.007739197530864198	0.0030272633744855967	0.002646604938271605
2	84.64	0.007703189300411523	0.003698559670781893	0.002962962962962963
2	84.68	0.010709876543209877	0.00426440329218107	0.004902263374485597
2	84.72	0.008343621399176954	0.0028986625514403294	0.004675925925925926
2	84.76	0.009665637860082305	0.0030632716049382716	0.005498971193415638
2	84.8	0.007494855967078189	0.002510288065843621	0.003551954732510288
2	84.84	0.007013888888888889	0.002170781893004115	0.0031944444444444446
2	84.88	0.008870884773662551	0.002677469135802469	0.004549897119341564
2	84.92	0.008482510288065844	0.0018930041152263374	0.004855967078189301
2	84.96000000000001	0.024223251028806583	0.005817901234567901	0.009338991769547325
2	85.0	0.008037551440329218	0.0011522633744855968	0.005120884773662552
2	85.04	0.009503600823045268	0.0019753086419753087	0.005799897119341564
2	85.08	0.01106738683127572	0.0023662551440329217	0.0070987654320987656
2	85.12	0.015300925925925926	0.003155864197530864	0.009670781893004115
2	85.16	0.015056584362139918	0.003029835390946502	0.009683641975308643
2	85.2	0.016396604938271605	0.003698559670781893	0.01052469135802469
2	85.24	0.012739197530864197	0.0034747942386831277	0.0075488683127572015
2	85.28	0.013055555555555556	0.004470164609053498	0.0068132716049382714
2	85.32000000000001	0.01121141975308642	0.0034979423868312758	0.006090534979423868
2	85.36	0.010200617283950617	0.0033127572016460904	0.005043724279835391
2	85.4	0.007078189300411522	0.0022453703703703702	0.003361625514403292
2	85.44	0.01626286008230453	0.0043852880658436216	0.00503858024691358
2	85.48	0.005817901234567901	0.002103909465020576	0.002345679012345679
2	85.52	0.00537037037037037	0.002412551440329218	0.0022453703703703702
2	85.56	0.005722736625514403	0.0025540123456790124	0.002433127572016461
2	85.60000000000001	0.004709362139917695	0.0017412551440329218	0.002232510288065844
2	85.64	0.006309156378600823	0.0024974279835390948	0.0030272633744855967
2	85.68	0.006815843621399177	0.002564300411522634	0.003117283950617284
2	85.72	0.00938528806584362	0.004027777777777778	0.003981481481481482
2	85.76	0.008713991769547326	0.0030375514403292183	0.004071502057613169
2	85.8	0.01007716049382716	0.003536522633744856	0.004176954732510288
2	85.84	0.009583333333333333	0.002970679012345679	0.004452160493827161
2	85.88	0.012523148148148148	0.004799382716049383	0.004709362139917695
2	85.92	0.023364197530864196	0.007623456790123457	0.007242798353909465
2	85.96000000000001	0.008083847736625514	0.0036188271604938272	0.002448559670781893
2	86.0	0.008449074074074074	0.0037731481481481483	0.0026929012345679013
2	86.04	0.006278292181069959	0.003904320987654321	0.0010699588477366254
2	86.08	0.0126440329218107	0.006149691358024691	0.0026286008230452674
2	86.12	0.009763374485596707	0.004483024691358025	0.0019315843621399177
2	86.16	0.009768518518518518	0.005028292181069959	0.002623456790123457
2	86.2	0.008670267489711935	0.004639917695473251	0.0018544238683127572
2	86.24	0.011440329218106995	0.0064789094650205764	0.0021116255144032923
2	86.28	0.012391975308641976	0.0073405349794238685	0.0020859053497942386
2	86.32000000000001	0.016422325102880657	0.008752572016460906	0.004398148148148148
2	86.36	0.017427983539094652	0.00930298353909465	0.004837962962962963
2	86.4	0.030388374485596708	0.012379115226337448	0.0074434156378600826
2	86.44	0.017708333333333333	0.010684156378600823	0.004107510288065844
2	86.48	0.017073045267489713	0.011005658436213992	0.003271604938271605
2	86.52	0.015367798353909464	0.010393518518518519	0.002705761316872428
2	86.56	0.012474279835390947	0.009791666666666667	0.0007073045267489712
2	86.60000000000001	0.01590020576131687	0.010612139917695473	0.002255658436213992
2	86.64	0.014943415637860082	0.011329732510288066	0.0009156378600823045
2	86.68	0.017811213991769548	0.012348251028806585	0.0023559670781893006
2	86.72	0.011818415637860083	0.009665637860082305	0.0006147119341563787
2	86.76	0.011998456790123457	0.008554526748971194	0.0013940329218106995
2	86.8	0.00852880658436214	0.005614711934156379	0.0016460905349794238
2	86.84	0.00875514403292181	0.004884259259259259	0.002235082304526749
2	86.88	0.021540637860082305	0.007718621399176955	0.005349794238683128
2	86.92	0.006805555555555555	0.003485082304526749	0.0022247942386831275
2	86.96000000000001	0.00712962962962963	0.003852880658436214	0.0016435185185185185
2	87.0	0.003752572016460905	0.002037037037037037	0.0007433127572016461
2	87.04	0.005979938271604938	0.0030838477366255143	0.0013477366255144033
2	87.08	0.008148148148148147	0.0041563786008230455	0.0023045267489711935
2	87.12	0.01139917695473251	0.0057304526748971196	0.003413065843621399
2	87.16	0.009007201646090535	0.003940329218106996	0.003539094650205761
2	87.2	0.010012860082304526	0.004552469135802469	0.0036188271604938272
2	87.24	0.006424897119341564	0.0033050411522633745	0.0015020576131687243
2	87.28	0.007031893004115226	0.003719135802469136	0.0015689300411522633
2	87.32000000000001	0.006314300411522634	0.003675411522633745	0.0010545267489711935
2	87.36	0.019426440329218107	0.007229938271604938	0.004125514403292181
2	87.4	0.005496399176954733	0.0030606995884773663	0.0008564814814814815
2	87.44	0.007067901234567901	0.0040174897119341565	0.0009465020576131687
2	87.48	0.006013374485596708	0.0029578189300411522	0.001720679012345679
2	87.52	0.00636574074074074	0.0036085390946502057	0.001345164609053498
[truncated: 4,023 more rows]
