# Supplementary material for: Cultural Artifacts Transform Embodied Practice: How a Sommelier Card Shapes the Behavior of Dyads Engaged in Wine Tasting
Source: Front Psychol. 2019 Dec 6;10:2671. doi: 10.3389/fpsyg.2019.02671 (PMC6915083; doi:10.3389/fpsyg.2019.02671)
Supplement: DATA SHEET S3 — Raw data files (descriptions in README.txt files). [file Data_Sheet_3.zip › Supplementary_3_raw_experimental_data/frame_difference_movement/s57-2-20140530155436.csv]

Range	Time	Overall	ROI0	ROI1
-1	-1.0	1.0	0.18276748971193416	0.26763117283950616
2	8.0	0.01308641975308642	0.00035493827160493826	0.01140432098765432
2	8.040000000000001	0.007770061728395062	4.372427983539095e-05	0.007584876543209876
2	8.08	0.013181584362139918	4.886831275720165e-05	0.012479423868312757
2	8.120000000000001	0.015547839506172839	1.800411522633745e-05	0.015339506172839506
2	8.16	0.0369212962962963	0.003485082304526749	0.02591820987654321
2	8.2	0.022307098765432097	0.00012088477366255144	0.02164866255144033
2	8.24	0.022512860082304527	0.0001646090534979424	0.0212011316872428
2	8.28	0.019176954732510288	0.0001286008230452675	0.01820730452674897
2	8.32	0.01654835390946502	6.17283950617284e-05	0.015650720164609052
2	8.36	0.014776234567901234	9.516460905349794e-05	0.013652263374485597
2	8.4	0.011849279835390946	0.00013117283950617284	0.01092849794238683
2	8.44	0.010902777777777779	0.00011059670781893004	0.00974022633744856
2	8.48	0.008515946502057612	5.6584362139917696e-05	0.007852366255144032
2	8.52	0.009531893004115227	0.0005169753086419753	0.007939814814814814
2	8.56	0.00647119341563786	5.6584362139917696e-05	0.0059387860082304525
2	8.6	0.009048353909465021	0.0002777777777777778	0.007247942386831276
2	8.64	0.022829218106995886	0.002800925925925926	0.013094135802469136
2	8.68	0.009971707818930042	0.00021347736625514403	0.008708847736625515
2	8.72	0.010794753086419752	0.0002777777777777778	0.009503600823045268
2	8.76	0.010447530864197531	0.00020318930041152264	0.009313271604938271
2	8.8	0.010054012345679013	0.0001234567901234568	0.009531893004115227
2	8.84	0.010329218106995885	0.00017232510288065845	0.00945216049382716
2	8.88	0.008786008230452676	6.687242798353909e-05	0.008006687242798355
2	8.92	0.006463477366255144	0.0001800411522633745	0.00588477366255144
2	8.96	0.004992283950617284	0.0001234567901234568	0.004619341563786008
2	9.0	0.004027777777777778	3.8580246913580246e-05	0.003868312757201646
2	9.040000000000001	0.0057896090534979424	0.00010545267489711934	0.005447530864197531
2	9.08	0.006666666666666667	3.3436213991769545e-05	0.0065715020576131685
2	9.120000000000001	0.026435185185185187	0.0031661522633744856	0.016036522633744856
2	9.16	0.013045267489711933	0.00010030864197530864	0.012613168724279835
2	9.200000000000001	0.01771604938271605	6.944444444444444e-05	0.01636059670781893
2	9.24	0.02849537037037037	0.0033719135802469137	0.017705761316872428
2	9.28	0.025036008230452676	0.0010365226337448559	0.02001028806584362
2	9.32	0.02407664609053498	0.0006301440329218107	0.019560185185185184
2	9.36	0.022965534979423868	0.0005349794238683127	0.01948559670781893
2	9.4	0.021080246913580247	0.000889917695473251	0.016512345679012344
2	9.44	0.018058127572016462	0.0007484567901234568	0.014681069958847737
2	9.48	0.018310185185185186	0.000882201646090535	0.01382201646090535
2	9.52	0.014050925925925927	0.0007536008230452675	0.010483539094650206
2	9.56	0.018796296296296297	0.0012294238683127573	0.011728395061728396
2	9.6	0.03574331275720165	0.005833333333333334	0.015910493827160494
2	9.64	0.021489197530864198	0.00205761316872428	0.010465534979423869
2	9.68	0.02050925925925926	0.0022633744855967077	0.008852880658436214
2	9.72	0.02456275720164609	0.0034233539094650207	0.010095164609053497
2	9.76	0.023693415637860083	0.0034079218106995886	0.008824588477366255
2	9.8	0.02746656378600823	0.005316358024691358	0.00974537037037037
2	9.84	0.025272633744855968	0.006391460905349794	0.008310185185185184
2	9.88	0.02919238683127572	0.008284465020576132	0.009045781893004114
2	9.92	0.029122942386831274	0.008281893004115226	0.00871656378600823
2	9.96	0.029881687242798355	0.008101851851851851	0.008909465020576131
2	10.0	0.030046296296296297	0.0074794238683127574	0.008618827160493827
2	10.040000000000001	0.028287037037037038	0.0053292181069958845	0.008731995884773663
2	10.08	0.04750771604938272	0.010074588477366255	0.01632716049382716
2	10.120000000000001	0.03125514403292181	0.00602880658436214	0.008654835390946502
2	10.16	0.03393261316872428	0.006622942386831276	0.010228909465020575
2	10.200000000000001	0.031972736625514406	0.007124485596707819	0.009776234567901235
2	10.24	0.030005144032921812	0.007965534979423868	0.009349279835390946
2	10.28	0.02354423868312757	0.007487139917695473	0.00768775720164609
2	10.32	0.022070473251028806	0.007957818930041152	0.005246913580246914
2	10.36	0.014125514403292181	0.005794753086419753	0.004344135802469136
2	10.4	0.016766975308641976	0.005583847736625514	0.0047890946502057614
2	10.44	0.006373456790123457	0.0027211934156378603	0.0023199588477366257
2	10.48	0.004902263374485597	0.0015509259259259259	0.0017258230452674897
2	10.52	0.008397633744855967	0.0023713991769547327	0.002726337448559671
2	10.56	0.027353395061728396	0.005810185185185186	0.009663065843621399
2	10.6	0.005866769547325103	0.0016846707818930042	0.0014326131687242799
2	10.64	0.0042592592592592595	0.0012731481481481483	0.000985082304526749
2	10.68	0.004917695473251029	0.0019187242798353909	0.0012782921810699588
2	10.72	0.0057304526748971196	0.0030761316872427984	0.0008976337448559671
2	10.76	0.010131172839506174	0.005300925925925926	0.001941872427983539
2	10.8	0.011015946502057613	0.00565843621399177	0.0018029835390946502
2	10.84	0.01434670781893004	0.007739197530864198	0.0024665637860082305
2	10.88	0.013876028806584362	0.006856995884773663	0.0032664609053497944
2	10.92	0.016242283950617283	0.00709619341563786	0.003922325102880659
2	10.96	0.017744341563786008	0.0062268518518518515	0.004724794238683128
2	11.0	0.01609053497942387	0.005462962962962963	0.003387345679012346
2	11.040000000000001	0.031224279835390948	0.008978909465020576	0.008094135802469135
2	11.08	0.013840020576131687	0.003829732510288066	0.002116769547325103
2	11.120000000000001	0.01594650205761317	0.0037319958847736624	0.004233539094650206
2	11.16	0.012746913580246913	0.0025051440329218106	0.003199588477366255
2	11.200000000000001	0.01422582304526749	0.0024228395061728393	0.004701646090534979
2	11.24	0.009753086419753086	0.0014814814814814814	0.0020241769547325104
2	11.28	0.011255144032921811	0.0015972222222222223	0.002749485596707819
2	11.32	0.007968106995884773	0.000882201646090535	0.001059670781893004
2	11.36	0.00938528806584362	0.0013117283950617284	0.001669238683127572
2	11.4	0.0072042181069958845	0.0007947530864197531	0.0007433127572016461
2	11.44	0.00871656378600823	0.0013194444444444445	0.0015123456790123457
2	11.48	0.008032407407407408	0.001301440329218107	0.0016975308641975309
2	11.52	0.026944444444444444	0.005493827160493827	0.009580761316872428
2	11.56	0.00856224279835391	0.0013657407407407407	0.0034310699588477366
2	11.6	0.007435699588477366	0.001000514403292181	0.00305298353909465
2	11.64	0.006838991769547325	0.0011831275720164609	0.002294238683127572
2	11.68	0.004027777777777778	0.0005426954732510288	0.0005992798353909465
2	11.72	0.005743312757201646	0.0009799382716049383	0.0013348765432098766
2	11.76	0.004624485596707819	0.000727880658436214	0.000992798353909465
2	11.8	0.005985082304526749	0.0007587448559670781	0.001800411522633745
2	11.84	0.004241255144032922	0.0005967078189300411	0.000360082304526749
2	11.88	0.005228909465020576	0.0011008230452674897	0.00036265432098765433
2	11.92	0.004609053497942387	0.0009542181069958848	0.0003497942386831276
2	11.96	0.007325102880658436	0.0011419753086419754	0.002559156378600823
2	12.0	0.019398148148148147	0.0036651234567901233	0.006656378600823045
2	12.040000000000001	0.006473765432098765	0.0008590534979423868	0.0016769547325102881
2	12.08	0.008220164609053497	0.0011008230452674897	0.0029063786008230452
2	12.120000000000001	0.010787037037037038	0.0007253086419753087	0.006337448559670782
2	12.16	0.018083847736625514	0.001021090534979424	0.012631172839506172
2	12.200000000000001	0.01871656378600823	0.0009130658436213992	0.014385288065843622
2	12.24	0.022358539094650205	0.000787037037037037	0.0181738683127572
2	12.280000000000001	0.021911008230452673	0.0006712962962962962	0.018145576131687245
2	12.32	0.022968106995884773	0.0005272633744855968	0.01963991769547325
2	12.36	0.02225051440329218	0.00022633744855967078	0.019068930041152263
2	12.4	0.02515432098765432	0.0007150205761316872	0.021741255144032922
2	12.44	0.023837448559670783	0.0006918724279835391	0.02003343621399177
2	12.48	0.03818672839506173	0.004097222222222223	0.025185185185185185
2	12.52	0.02049125514403292	0.0005967078189300411	0.016890432098765434
2	12.56	0.017381687242798354	0.00051440329218107	0.014894547325102881
2	12.6	0.016882716049382716	0.0005658436213991769	0.013850308641975308
2	12.64	0.012911522633744855	0.00022376543209876544	0.011252572016460906
2	12.68	0.013580246913580247	0.00047582304526748974	0.011463477366255144
2	12.72	0.00905349794238683	8.487654320987654e-05	0.008328189300411522
2	12.76	0.012654320987654321	0.0005092592592592592	0.009796810699588477
2	12.8	0.008083847736625514	2.05761316872428e-05	0.007734053497942387
2	12.84	0.008143004115226338	8.74485596707819e-05	0.007602880658436214
2	12.88	0.006121399176954733	4.886831275720165e-05	0.005162037037037037
2	12.92	0.009678497942386831	0.0005632716049382716	0.006244855967078189
2	12.96	0.02181841563786008	0.0029063786008230452	0.01054783950617284
2	13.0	0.010946502057613168	0.001324588477366255	0.0052366255144032925
2	13.040000000000001	0.012770061728395062	0.0015380658436213992	0.0065020576131687245
2	13.08	0.013960905349794238	0.0017515432098765432	0.007319958847736625
2	13.120000000000001	0.016442901234567903	0.0020473251028806584	0.008958333333333334
2	13.16	0.015321502057613168	0.0017155349794238683	0.008215020576131687
2	13.200000000000001	0.01897633744855967	0.0020550411522633743	0.010838477366255143
2	13.24	0.018209876543209876	0.0015972222222222223	0.011257716049382716
2	13.280000000000001	0.023060699588477365	0.002029320987654321	0.01460648148148148
2	13.32	0.02323045267489712	0.0017592592592592592	0.01551954732510288
2	13.36	0.02788837448559671	0.002093621399176955	0.018834876543209877
2	13.4	0.029930555555555554	0.001831275720164609	0.021679526748971195
2	13.44	0.050126028806584365	0.005136316872427983	0.03208333333333333
2	13.48	0.03869341563786008	0.0015715020576131688	0.029737654320987655
2	13.52	0.04212191358024692	0.0013297325102880658	0.032893518518518516
2	13.56	0.04510288065843621	0.0010493827160493827	0.035828189300411525
2	13.6	0.04646862139917696	0.0009567901234567902	0.037458847736625514
2	13.64	0.05071244855967078	0.0019187242798353909	0.04078960905349794
2	13.68	0.05164609053497942	0.0025668724279835392	0.04172067901234568
2	13.72	0.05845421810699589	0.004326131687242799	0.046213991769547325
2	13.76	0.05751286008230452	0.0043852880658436216	0.04576131687242798
2	13.8	0.05848765432098765	0.005457818930041152	0.04518518518518518
2	13.84	0.05607767489711934	0.004747942386831276	0.044241255144032925
2	13.88	0.05434670781893004	0.0056738683127572015	0.04141460905349794
2	13.92	0.062934670781893	0.00915895061728395	0.042626028806584365
2	13.96	0.04974794238683128	0.008083847736625514	0.036340020576131685
2	14.0	0.04714506172839506	0.008703703703703703	0.03493827160493827
2	14.040000000000001	0.04924897119341564	0.010679012345679013	0.03494341563786008
2	14.08	0.04596965020576132	0.010748456790123456	0.03251286008230453
2	14.120000000000001	0.04550411522633745	0.010666152263374485	0.030745884773662552
2	14.16	0.04233024691358025	0.009040637860082305	0.02922067901234568
2	14.200000000000001	0.03671553497942387	0.007227366255144033	0.026152263374485597
2	14.24	0.03474537037037037	0.006607510288065843	0.023909465020576132
2	14.280000000000001	0.02813786008230453	0.004897119341563786	0.020146604938271605
2	14.32	0.023775720164609052	0.0045138888888888885	0.015743312757201647
2	14.36	0.016941872427983538	0.0034516460905349793	0.011540637860082305
2	14.4	0.0334130658436214	0.00867283950617284	0.01579475308641975
2	14.44	0.010221193415637861	0.004212962962962963	0.00485082304526749
2	14.48	0.009526748971193415	0.0034747942386831277	0.004794238683127572
2	14.52	0.006936728395061729	0.0034027777777777776	0.0029372427983539095
2	14.56	0.009333847736625515	0.0036059670781893004	0.004537037037037037
2	14.6	0.009081790123456791	0.0029732510288065844	0.0054089506172839506
2	14.64	0.008248456790123457	0.002258230452674897	0.005396090534979424
2	14.68	0.00944187242798354	0.0023765432098765433	0.006550925925925926
2	14.72	0.00849022633744856	0.0020036008230452677	0.006044238683127572
2	14.76	0.009544753086419753	0.0025051440329218106	0.0059490740740740745
2	14.8	0.004580761316872428	0.00264917695473251	0.0016255144032921811
2	14.84	0.007289094650205761	0.003564814814814815	0.002646604938271605
2	14.88	0.023135288065843623	0.007250514403292181	0.009058641975308642
2	14.92	0.010763888888888889	0.0036136831275720167	0.006252572016460905
2	14.96	0.008868312757201647	0.0031944444444444446	0.005192901234567901
2	15.0	0.010681584362139918	0.003351337448559671	0.006782407407407407
2	15.040000000000001	0.008798868312757202	0.0028575102880658435	0.0057201646090534975
2	15.08	0.010061728395061729	0.002548868312757202	0.006808127572016461
2	15.120000000000001	0.00944701646090535	0.002595164609053498	0.006319444444444444
2	15.16	0.010406378600823045	0.0031121399176954733	0.0068467078189300415
2	15.200000000000001	0.012777777777777779	0.004161522633744856	0.00820216049382716
2	15.24	0.016718106995884774	0.005563271604938271	0.010766460905349794
2	15.280000000000001	0.02258744855967078	0.0069161522633744855	0.014933127572016461
2	15.32	0.026435185185185187	0.007006172839506173	0.018796296296296297
2	15.36	0.046705246913580245	0.010555555555555556	0.029164094650205762
2	15.4	0.03434670781893004	0.006190843621399177	0.027286522633744856
2	15.44	0.03760545267489712	0.005367798353909465	0.030992798353909466
2	15.48	0.03545781893004115	0.0038760288065843623	0.030661008230452674
2	15.52	0.03679269547325103	0.003029835390946502	0.03272119341563786
2	15.56	0.03725051440329218	0.001954732510288066	0.03444701646090535
2	15.6	0.03817901234567901	0.000684156378600823	0.03657407407407407
2	15.64	0.03820216049382716	9.002057613168725e-05	0.037312242798353906
2	15.68	0.038713991769547325	0.00011574074074074075	0.03755401234567901
2	15.72	0.03941872427983539	9.002057613168725e-05	0.03820216049382716
2	15.76	0.03577417695473251	2.3148148148148147e-05	0.03485082304526749
2	15.8	0.03648662551440329	4.11522633744856e-05	0.03514917695473251
2	15.84	0.04674382716049383	0.002878086419753086	0.03762602880658436
2	15.88	0.03510545267489712	0.00013631687242798355	0.03372427983539095
2	15.92	0.03223765432098766	9.002057613168725e-05	0.03101337448559671
2	15.96	0.032124485596707816	0.0001080246913580247	0.030748456790123457
2	16.0	0.028626543209876544	3.8580246913580246e-05	0.027849794238683126
2	16.04	0.028101851851851854	5.401234567901235e-05	0.02722222222222222
2	16.080000000000002	0.026252572016460904	7.973251028806585e-05	0.025527263374485597
2	16.12	0.02544238683127572	7.973251028806585e-05	0.02473508230452675
2	16.16	0.023652263374485595	1.2860082304526749e-05	0.023127572016460905
2	16.2	0.021463477366255142	5.1440329218106995e-05	0.020964506172839507
2	16.240000000000002	0.01978909465020576	0.0001440329218106996	0.019166666666666665
2	16.28	0.016679526748971194	2.3148148148148147e-05	0.016448045267489712
2	16.32	0.029099794238683127	0.0026697530864197533	0.020455246913580246
2	16.36	0.012600308641975309	0.00014917695473251028	0.012191358024691358
2	16.4	0.010473251028806585	0.00022376543209876544	0.009938271604938272
2	16.44	0.007857510288065844	0.00011831275720164609	0.007638888888888889
2	16.48	0.005997942386831275	4.11522633744856e-05	0.005781893004115226
2	16.52	0.0038657407407407408	1.54320987654321e-05	0.003778292181069959
2	16.56	0.0035570987654320986	5.1440329218106995e-05	0.0031815843621399178
2	16.6	0.0016820987654320987	1.800411522633745e-05	0.0013477366255144033
2	16.64	0.0017541152263374487	7.716049382716049e-05	0.001095679012345679
2	16.68	0.0017592592592592592	2.05761316872428e-05	0.0009156378600823045
2	16.72	0.0024022633744855966	7.973251028806585e-05	0.0016049382716049382
2	16.76	0.004117798353909465	0.00021347736625514403	0.00290380658436214
2	16.8	0.017157921810699587	0.0025823045267489714	0.008431069958847737
2	16.84	0.0038374485596707818	0.00013631687242798355	0.002559156378600823
2	16.88	0.0048585390946502055	0.00016203703703703703	0.003840020576131687
2	16.92	0.005115740740740741	0.0003292181069958848	0.003616255144032922
2	16.96	0.0034953703703703705	0.0003292181069958848	0.0026414609053497943
2	17.0	0.005920781893004115	0.0011651234567901234	0.003667695473251029
2	17.04	0.003996913580246913	0.0012988683127572015	0.002093621399176955
2	17.080000000000002	0.006934156378600823	0.00246141975308642	0.0030041152263374487
2	17.12	0.004791666666666666	0.0024588477366255146	0.0011342592592592593
2	17.16	0.005758744855967078	0.0027237654320987656	0.0014814814814814814
2	17.2	0.007001028806584362	0.0030041152263374487	0.001610082304526749
2	17.240000000000002	0.005964506172839506	0.0032510288065843622	0.0007098765432098765
2	17.28	0.022291666666666668	0.005805041152263374	0.008497942386831275
2	17.32	0.0038503086419753086	0.0019598765432098765	0.00040123456790123454
2	17.36	0.005090020576131687	0.002772633744855967	0.0005992798353909465
2	17.400000000000002	0.005210905349794239	0.002564300411522634	0.0005375514403292181
2	17.44	0.005895061728395061	0.0028266460905349796	0.0008744855967078189
2	17.48	0.004053497942386831	0.001954732510288066	0.0003266460905349794
2	17.52	0.003227880658436214	0.0014068930041152264	0.0006327160493827161
2	17.56	0.00466820987654321	0.0016075102880658437	0.0006121399176954733
2	17.6	0.010028292181069959	0.0032510288065843622	0.002425411522633745
2	17.64	0.010498971193415639	0.003472222222222222	0.0020627572016460906
2	17.68	0.013289609053497943	0.004848251028806584	0.004007201646090535
2	17.72	0.012319958847736626	0.0044907407407407405	0.004639917695473251
2	17.76	0.026080246913580248	0.007013888888888889	0.010848765432098766
2	17.8	0.008109567901234568	0.0033127572016460904	0.0034310699588477366
2	17.84	0.005542695473251029	0.0029012345679012346	0.001427469135802469
2	17.88	0.006527777777777778	0.0035570987654320986	0.0013580246913580246
2	17.92	0.005295781893004115	0.0021373456790123456	0.0025308641975308644
2	17.96	0.009704218106995885	0.0020910493827160496	0.006867283950617284
2	18.0	0.011643518518518518	0.0008230452674897119	0.010385802469135803
2	18.04	0.01695730452674897	0.0013400205761316872	0.014490740740740742
2	18.080000000000002	0.018662551440329217	0.00035493827160493826	0.01650977366255144
2	18.12	0.022695473251028806	0.0009593621399176954	0.019825102880658436
2	18.16	0.022307098765432097	0.0003523662551440329	0.020689300411522633
2	18.2	0.02448559670781893	0.0008770576131687243	0.022813786008230454
2	18.240000000000002	0.03849537037037037	0.0038580246913580245	0.028150720164609053
2	18.28	0.025661008230452673	0.00021347736625514403	0.025051440329218105
2	18.32	0.028050411522633746	0.00023662551440329217	0.02717849794238683
2	18.36	0.029310699588477367	0.00010545267489711934	0.028747427983539093
2	18.400000000000002	0.033176440329218106	0.0005452674897119342	0.0315869341563786
2	18.44	0.03294238683127572	0.000992798353909465	0.030992798353909466
2	18.48	0.03712448559670782	0.001954732510288066	0.033731995884773665
2	18.52	0.034848251028806586	0.0027109053497942387	0.030905349794238684
2	18.56	0.038225308641975306	0.004045781893004115	0.03265689300411523
2	18.6	0.03685185185185185	0.004220679012345679	0.031170267489711936
2	18.64	0.03941872427983539	0.0054681069958847734	0.03200102880658436
2	18.68	0.037739197530864195	0.005079732510288066	0.03095679012345679
2	18.72	0.05206018518518519	0.008233024691358025	0.03601851851851852
2	18.76	0.037103909465020575	0.004974279835390946	0.03061985596707819
2	18.8	0.03617283950617284	0.004480452674897119	0.02970679012345679
2	18.84	0.03371141975308642	0.004176954732510288	0.02781378600823045
2	18.88	0.030794753086419754	0.004079218106995885	0.025295781893004115
2	18.92	0.028199588477366255	0.003942901234567901	0.02260545267489712
2	18.96	0.02263374485596708	0.0035699588477366255	0.01797582304526749
2	19.0	0.018551954732510288	0.0033770576131687243	0.01363940329218107
2	19.04	0.013791152263374486	0.0034207818930041154	0.009434156378600823
2	19.080000000000002	0.014251543209876543	0.0038708847736625513	0.008919753086419752
2	19.12	0.014146090534979424	0.004030349794238683	0.00945730452674897
2	19.16	0.017199074074074075	0.00455761316872428	0.011895576131687242
2	19.2	0.029588477366255143	0.00676440329218107	0.01720679012345679
2	19.240000000000002	0.019598765432098767	0.0045190329218107	0.014233539094650206
2	19.28	0.019876543209876543	0.003986625514403292	0.015198045267489711
2	19.32	0.020236625514403292	0.0034542181069958846	0.015889917695473252
2	19.36	0.020218621399176955	0.002435699588477366	0.01698045267489712
2	19.400000000000002	0.02000514403292181	0.0015020576131687243	0.018150720164609054
2	19.44	0.024102366255144034	0.0010982510288065845	0.02241769547325103
2	19.48	0.025511831275720164	0.0007227366255144033	0.024395576131687243
2	19.52	0.0289429012345679	0.0008333333333333334	0.027692901234567902
2	19.56	0.028204732510288065	0.0006121399176954733	0.027247942386831276
2	19.6	0.02982253086419753	0.0005787037037037037	0.028526234567901234
2	19.64	0.028258744855967077	0.0005452674897119342	0.027160493827160494
2	19.68	0.03998199588477366	0.0034953703703703705	0.03027006172839506
2	19.72	0.028122427983539096	0.00030606995884773663	0.027253086419753086
2	19.76	0.02914351851851852	0.0003575102880658436	0.028060699588477366
2	19.8	0.029863683127572017	0.00016203703703703703	0.02911008230452675
2	19.84	0.030910493827160494	0.0004886831275720165	0.02985082304526749
2	19.88	0.03188786008230453	0.0006404320987654321	0.030853909465020576
2	19.92	0.029963991769547324	0.0004655349794238683	0.028981481481481483
2	19.96	0.03161265432098766	0.0006301440329218107	0.030378086419753085
2	20.0	0.029261831275720164	0.0006018518518518519	0.028099279835390945
2	20.04	0.030781893004115227	0.000889917695473251	0.02908179012345679
2	20.080000000000002	0.029459876543209876	0.0007536008230452675	0.027950102880658436
2	20.12	0.03190329218106996	0.001095679012345679	0.029616769547325103
2	20.16	0.0430761316872428	0.0034593621399176956	0.033029835390946505
2	20.2	0.03099537037037037	0.0011342592592592593	0.02840534979423868
2	20.240000000000002	0.029248971193415636	0.0014068930041152264	0.026844135802469134
2	20.28	0.029040637860082305	0.0018775720164609054	0.02553755144032922
2	20.32	0.02688014403292181	0.0020704732510288064	0.023914609053497942
2	20.36	0.023541666666666666	0.0017849794238683128	0.020887345679012344
2	20.400000000000002	0.022574588477366254	0.0018287037037037037	0.019503600823045267
2	20.44	0.018487654320987656	0.001376028806584362	0.01642746913580247
2	20.48	0.019848251028806583	0.0014429012345679012	0.016900720164609053
2	20.52	0.017713477366255143	0.0008744855967078189	0.01601337448559671
2	20.56	0.021484053497942388	0.0009567901234567902	0.019786522633744856
2	20.6	0.022219650205761318	0.0013220164609053498	0.020468106995884774
2	20.64	0.04084876543209877	0.004457304526748971	0.029809670781893005
2	20.68	0.026440329218106996	0.002016460905349794	0.023626543209876543
2	20.72	0.03158436213991769	0.0019393004115226338	0.028199588477366255
2	20.76	0.02981738683127572	0.0016306584362139917	0.02736882716049383
2	20.8	0.03448045267489712	0.0017103909465020577	0.03080246913580247
2	20.84	0.030419238683127573	0.0011368312757201646	0.028047839506172838
2	20.88	0.029459876543209876	0.0007767489711934157	0.028217592592592593
2	20.92	0.030864197530864196	0.0009053497942386831	0.02946244855967078
2	20.96	0.029670781893004115	0.0011831275720164609	0.02811985596707819
2	21.0	0.032332818930041154	0.0018981481481481482	0.029526748971193416
2	21.04	0.03079732510288066	0.0023019547325102883	0.027708333333333335
2	21.080000000000002	0.03277777777777778	0.0035828189300411524	0.027518004115226338
2	21.12	0.043621399176954734	0.006856995884773663	0.028845164609053498
2	21.16	0.030290637860082306	0.005429526748971194	0.022175925925925925
2	21.2	0.02710133744855967	0.005426954732510288	0.01815329218106996
2	21.240000000000002	0.025987654320987656	0.005645576131687243	0.016113683127572016
2	21.28	0.021738683127572017	0.0049948559670781895	0.012590020576131688
2	21.32	0.022847222222222224	0.004925411522633745	0.012373971193415639
2	21.36	0.0196630658436214	0.003757716049382716	0.010614711934156378
2	21.400000000000002	0.018899176954732512	0.0033024691358024692	0.010727880658436214
2	21.44	0.017752057613168726	0.0028189300411522633	0.01029320987654321
2	21.48	0.015257201646090535	0.0019161522633744856	0.009560185185185185
2	21.52	0.015877057613168724	0.0024974279835390948	0.008809156378600823
2	21.56	0.012883230452674897	0.0012654320987654322	0.007091049382716049
2	21.6	0.0302391975308642	0.004727366255144033	0.014156378600823045
2	21.64	0.01158179012345679	0.0007716049382716049	0.005717592592592593
2	21.68	0.012235082304526749	0.0009799382716049383	0.006080246913580247
2	21.72	0.010712448559670781	0.0006481481481481481	0.005393518518518519
2	21.76	0.012394547325102881	0.0012628600823045267	0.006304012345679013
2	21.8	0.010303497942386832	0.0008333333333333334	0.004855967078189301
2	21.84	0.009429012345679012	0.0010493827160493827	0.0036368312757201647
2	21.88	0.00797582304526749	0.0007844650205761317	0.0029475308641975307
2	21.92	0.006440329218106996	0.0005992798353909465	0.0018955761316872429
2	21.96	0.007211934156378601	0.0007124485596707819	0.0025437242798353908
2	22.0	0.006023662551440329	0.0004475308641975309	0.0019881687242798356
2	22.04	0.007515432098765432	0.0008204732510288066	0.0027983539094650206
2	22.080000000000002	0.018791152263374484	0.003168724279835391	0.0070421810699588475
2	22.12	0.005655864197530864	0.0006584362139917696	0.0014429012345679012
2	22.16	0.004395576131687243	0.00039609053497942386	0.0007458847736625515
2	22.2	0.0056507201646090535	0.0006275720164609053	0.0015869341563786007
2	22.240000000000002	0.00375	0.0003497942386831276	0.0003909465020576132
2	22.28	0.005141460905349794	0.0006198559670781893	0.0013040123456790123
2	22.32	0.0036085390946502057	0.0003575102880658436	0.00022890946502057612
2	22.36	0.004423868312757201	0.00045781893004115225	0.000787037037037037
2	22.400000000000002	0.0038143004115226337	0.00032407407407407406	0.0004140946502057613
2	22.44	0.0036934156378600823	0.0005066872427983539	0.00032407407407407406
2	22.48	0.004377572016460905	0.0005761316872427984	0.0006481481481481481
2	22.52	0.004580761316872428	0.00040380658436213994	0.0016820987654320987
2	22.56	0.022006172839506174	0.0033256172839506173	0.01026491769547325
2	22.6	0.009830246913580247	0.00019032921810699588	0.007083333333333333
2	22.64	0.014434156378600823	0.00025205761316872427	0.011633230452674897
2	22.68	0.015079732510288065	4.886831275720165e-05	0.013737139917695474
2	22.72	0.018765432098765432	0.0002160493827160494	0.016988168724279835
2	22.76	0.018482510288065843	0.00010545267489711934	0.017286522633744857
2	22.8	0.02105195473251029	0.00012088477366255144	0.020234053497942387
2	22.84	0.01967335390946502	2.8292181069958848e-05	0.01902006172839506
2	22.88	0.02421553497942387	9.002057613168725e-05	0.021944444444444444
2	22.92	0.027867798353909463	0.00024434156378600825	0.024848251028806584
2	22.96	0.02981738683127572	0.0005195473251028807	0.026347736625514404
2	23.0	0.029338991769547323	0.0007098765432098765	0.024758230452674897
2	23.04	0.040588991769547327	0.003387345679012346	0.0276440329218107
2	23.080000000000002	0.02680298353909465	0.0010802469135802468	0.021684670781893005
2	23.12	0.02713477366255144	0.0011728395061728395	0.02185699588477366
2	23.16	0.031018518518518518	0.0014531893004115226	0.024843106995884774
2	23.2	0.028731995884773664	0.0014223251028806585	0.022391975308641975
2	23.240000000000002	0.031496913580246914	0.0017978395061728396	0.024565329218106995
2	23.28	0.028868312757201645	0.0016898148148148148	0.021741255144032922
2	23.32	0.03013888888888889	0.001970164609053498	0.022530864197530864
2	23.36	0.026728395061728395	0.0018029835390946502	0.01959104938271605
2	23.400000000000002	0.02318672839506173	0.002065329218106996	0.015681584362139917
2	23.44	0.019598765432098767	0.001851851851851852	0.011977880658436213
2	23.48	0.016054526748971194	0.0016512345679012346	0.008942901234567901
2	23.52	0.03343364197530864	0.004393004115226338	0.017409979423868314
2	23.56	0.01550411522633745	0.0006481481481481481	0.00911008230452675
2	23.6	0.016790123456790124	0.0014737654320987653	0.00962962962962963
2	23.64	0.013968621399176954	0.0018569958847736625	0.007716049382716049
2	23.68	0.017294238683127572	0.0031378600823045266	0.008734567901234568
2	23.72	0.01748971193415638	0.003271604938271605	0.008904320987654321
2	23.76	0.02486111111111111	0.0046167695473251025	0.014845679012345679
2	23.8	0.025118312757201645	0.004390432098765432	0.01643775720164609
2	23.84	0.029686213991769548	0.005462962962962963	0.019804526748971193
2	23.88	0.026856995884773662	0.005108024691358025	0.01900977366255144
2	23.92	0.0263451646090535	0.005861625514403292	0.018557098765432097
2	23.96	0.023212448559670782	0.005069444444444444	0.01656378600823045
2	24.0	0.041568930041152266	0.008798868312757202	0.021944444444444444
2	24.04	0.023935185185185184	0.004683641975308642	0.01559156378600823
2	24.080000000000002	0.024825102880658437	0.004300411522633745	0.016638374485596706
2	24.12	0.02766975308641975	0.004007201646090535	0.018919753086419754
2	24.16	0.026141975308641974	0.0024459876543209877	0.020030864197530866
2	24.2	0.026823559670781892	0.0017283950617283952	0.021674382716049382
2	24.240000000000002	0.02315843621399177	0.0010648148148148149	0.019459876543209877
2	24.28	0.0216820987654321	0.001396604938271605	0.018058127572016462
2	24.32	0.0179809670781893	0.0012705761316872427	0.015321502057613168
2	24.36	0.013593106995884773	0.0016589506172839507	0.010529835390946502
2	24.400000000000002	0.012479423868312757	0.0004552469135802469	0.01150462962962963
2	24.44	0.01713477366255144	0.0010108024691358026	0.015478395061728396
2	24.48	0.03561985596707819	0.004112654320987654	0.02498971193415638
2	24.52	0.021126543209876544	0.0005426954732510288	0.020015432098765433
2	24.560000000000002	0.025362654320987655	0.0008050411522633745	0.023590534979423868
2	24.6	0.024205246913580246	0.0005761316872427984	0.02318672839506173
2	24.64	0.02568672839506173	0.0003832304526748971	0.024503600823045268
2	24.68	0.023148148148148147	6.687242798353909e-05	0.0227391975308642
2	24.72	0.026432613168724278	0.00018261316872427984	0.02540895061728395
2	24.76	0.024920267489711934	2.3148148148148147e-05	0.02465792181069959
2	24.8	0.02696759259259259	7.716049382716049e-05	0.026098251028806585
2	24.84	0.025277777777777777	4.886831275720165e-05	0.02495627572016461
2	24.88	0.027116769547325104	0.0001594650205761317	0.026535493827160493
2	24.92	0.023657407407407408	2.5720164609053497e-05	0.02341820987654321
2	24.96	0.040036008230452676	0.0033153292181069957	0.029904835390946502
2	25.0	0.023181584362139917	0.00013374485596707818	0.022381687242798355
2	25.04	0.02172582304526749	8.23045267489712e-05	0.020954218106995885
2	25.080000000000002	0.02045267489711934	0.0001234567901234568	0.019498456790123457
2	25.12	0.017026748971193415	0.00013117283950617284	0.016381172839506172
2	25.16	0.018878600823045266	0.00013117283950617284	0.017782921810699587
2	25.2	0.017512860082304526	2.3148148148148147e-05	0.01719650205761317
2	25.240000000000002	0.018271604938271607	6.430041152263375e-05	0.017782921810699587
2	25.28	0.01666409465020576	4.11522633744856e-05	0.01643261316872428
2	25.32	0.017286522633744857	2.3148148148148147e-05	0.016761831275720163
2	25.36	0.014020061728395062	7.71604938271605e-06	0.013881172839506174
2	25.400000000000002	0.014074074074074074	2.8292181069958848e-05	0.01356224279835391
2	25.44	0.02328960905349794	0.0022505144032921812	0.015954218106995884
2	25.48	0.011046810699588478	0.00013631687242798355	0.010462962962962962
2	25.52	0.008382201646090536	9.77366255144033e-05	0.007944958847736626
2	25.560000000000002	0.005969650205761317	0.00018261316872427984	0.005267489711934157
2	25.6	0.004457304526748971	4.11522633744856e-05	0.003978909465020576
2	25.64	0.003006687242798354	4.6296296296296294e-05	0.0026800411522633744
2	25.68	0.003930041152263374	5.1440329218106995e-05	0.0034825102880658436
2	25.72	0.0032304526748971195	5.1440329218106995e-05	0.002854938271604938
2	25.76	0.00330761316872428	0.0001440329218106996	0.0028652263374485598
2	25.8	0.0008744855967078189	9.516460905349794e-05	0.0006481481481481481
2	25.84	0.001661522633744856	5.915637860082304e-05	0.0012705761316872427
2	25.88	0.00038065843621399177	1.54320987654321e-05	0.00023405349794238683
2	25.92	0.016231995884773663	0.002764917695473251	0.0074099794238683125
2	25.96	0.0007587448559670781	0.00013117283950617284	0.000367798353909465
2	26.0	0.0019367283950617283	0.0001594650205761317	0.0015046296296296296
2	26.04	0.0014609053497942387	4.372427983539095e-05	0.0012731481481481483
2	26.080000000000002	0.0008230452674897119	6.687242798353909e-05	0.0005118312757201646
2	26.12	0.0009696502057613169	0.00011831275720164609	0.0006584362139917696
2	26.16	0.0005195473251028807	8.23045267489712e-05	0.0003343621399176955
2	26.2	0.0016049382716049382	4.6296296296296294e-05	0.001404320987654321
2	26.240000000000002	0.0009362139917695473	3.08641975308642e-05	0.0007741769547325103
2	26.28	0.0019212962962962964	3.3436213991769545e-05	0.0013477366255144033
2	26.32	0.0008590534979423868	1.02880658436214e-05	0.0004475308641975309
2	26.36	0.0022479423868312755	5.6584362139917696e-05	0.001103395061728395
2	26.400000000000002	0.015236625514403293	0.0022633744855967077	0.005905349794238683
2	26.44	0.0042824074074074075	0.0002803497942386831	0.0007227366255144033
2	26.48	0.0076517489711934155	0.0007561728395061729	0.0017026748971193416
2	26.52	0.008667695473251028	0.0010622427983539094	0.002337962962962963
2	26.560000000000002	0.008266460905349795	0.0008101851851851852	0.002255658436213992
2	26.6	0.008284465020576132	0.0005169753086419753	0.0023765432098765433
2	26.64	0.010303497942386832	0.0007047325102880658	0.003081275720164609
2	26.68	0.009801954732510288	0.0001748971193415638	0.0030864197530864196
2	26.72	0.013680555555555555	0.0012011316872427983	0.004675925925925926
2	26.76	0.010810185185185185	0.00025977366255144034	0.003287037037037037
2	26.8	0.012595164609053498	0.0008847736625514403	0.004148662551440329
2	26.84	0.010974794238683128	0.0005709876543209877	0.003243312757201646
2	26.88	0.02785493827160494	0.004395576131687243	0.010401234567901235
2	26.92	0.009081790123456791	0.0006095679012345679	0.0018364197530864198
2	26.96	0.010753600823045268	0.0014017489711934156	0.0029089506172839505
2	27.0	0.008140432098765433	0.0007304526748971193	0.002052469135802469
2	27.04	0.00868312757201646	0.0011934156378600822	0.00261059670781893
2	27.080000000000002	0.006136831275720164	0.0009593621399176954	0.0017669753086419753
2	27.12	0.003868312757201646	0.0008847736625514403	0.0011522633744855968
2	27.16	0.0035931069958847735	0.000668724279835391	0.0015046296296296296
2	27.2	0.0023919753086419754	0.0006404320987654321	0.0005992798353909465
2	27.240000000000002	0.0034516460905349793	0.0009362139917695473	0.0012242798353909465
2	27.28	0.004434156378600823	0.0009182098765432099	0.0021527777777777778
2	27.32	0.011522633744855968	0.0017901234567901235	0.007633744855967078
2	27.36	0.03051954732510288	0.004845679012345679	0.016705246913580246
2	27.400000000000002	0.025267489711934158	0.0031352880658436213	0.017685185185185186
2	27.44	0.029166666666666667	0.0033024691358024692	0.02150462962962963
2	27.48	0.03739454732510288	0.005280349794238683	0.026347736625514404
2	27.52	0.03516203703703704	0.004629629629629629	0.02616769547325103
2	27.560000000000002	0.03816872427983539	0.005689300411522634	0.027993827160493825
2	27.6	0.03670524691358025	0.005542695473251029	0.02700617283950617
2	27.64	0.03609825102880659	0.005889917695473251	0.02564814814814815
2	27.68	0.037806069958847735	0.006710390946502057	0.02565843621399177
2	27.72	0.03579218106995885	0.006494341563786008	0.023217592592592592
2	27.76	0.03859310699588477	0.007878086419753086	0.023623971193415638
2	27.8	0.0340380658436214	0.007623456790123457	0.01972479423868313
2	27.84	0.052515432098765434	0.013042695473251029	0.026700102880658435
2	27.88	0.03244084362139918	0.010018004115226338	0.01694701646090535
2	27.92	0.037175925925925925	0.012487139917695473	0.019169238683127574
2	27.96	0.035902777777777777	0.013436213991769547	0.01750514403292181
2	28.0	0.038554526748971196	0.01551954732510288	0.017006172839506173
2	28.04	0.03171810699588477	0.014140946502057614	0.012319958847736626
2	28.080000000000002	0.03280864197530864	0.0147119341563786	0.012129629629629629
2	28.12	0.026309156378600825	0.012178497942386832	0.008690843621399177
2	28.16	0.022271090534979422	0.009405864197530865	0.008204732510288066
2	28.2	0.025964506172839505	0.007854938271604939	0.014148662551440329
2	28.240000000000002	0.02700874485596708	0.0058359053497942385	0.018145576131687245
2	28.28	0.028657407407407406	0.004737654320987654	0.020877057613168725
2	28.32	0.04035751028806584	0.007047325102880658	0.024333847736625513
2	28.36	0.02169238683127572	0.0022402263374485597	0.016010802469135804
2	28.400000000000002	0.01867283950617284	0.0008590534979423868	0.015195473251028806
2	28.44	0.022078189300411524	0.0015637860082304527	0.01764917695473251
2	28.48	0.02486111111111111	0.003140432098765432	0.01727366255144033
2	28.52	0.03146604938271605	0.004688786008230452	0.020974794238683127
2	28.560000000000002	0.034439300411522634	0.006273148148148148	0.02133744855967078
2	28.6	0.04030349794238683	0.009022633744855967	0.023737139917695473
2	28.64	0.042631172839506175	0.010606995884773663	0.024367283950617283
2	28.68	0.04260288065843621	0.011391460905349794	0.024266975308641976
2	28.72	0.04247942386831276	0.012512860082304527	0.02357253086419753
2	28.76	0.03776234567901235	0.010426954732510287	0.02118312757201646
2	28.8	0.05128343621399177	0.01496141975308642	0.024796810699588476
2	28.84	0.02970679012345679	0.009686213991769548	0.013917181069958848
2	28.88	0.025172325102880658	0.00978909465020576	0.008531378600823045
2	28.92	0.021646090534979425	0.007854938271604939	0.007265946502057613
2	28.96	0.028117283950617283	0.00793724279835391	0.01364454732510288
2	29.0	0.029686213991769548	0.006748971193415638	0.0166358024691358
2	29.04	0.0326929012345679	0.005532407407407408	0.020892489711934158
2	29.080000000000002	0.03051440329218107	0.0037911522633744857	0.020838477366255145
2	29.12	0.033953189300411524	0.004372427983539095	0.02355195473251029
2	29.16	0.03259259259259259	0.002803497942386831	0.024297839506172838
2	29.2	0.03208590534979424	0.0027674897119341563	0.02420781893004115
2	29.240000000000002	0.03080246913580247	0.002523148148148148	0.02351851851851852
2	29.28	0.0448559670781893	0.006239711934156378	0.028194444444444446
2	29.32	0.0294701646090535	0.0022993827160493825	0.023948045267489712
2	29.36	0.02799897119341564	0.0020473251028806584	0.022772633744855966
2	29.400000000000002	0.029333847736625514	0.0019212962962962964	0.024963991769547327
2	29.44	0.02466820987654321	0.001962448559670782	0.021671810699588477
2	29.48	0.026013374485596708	0.0019444444444444444	0.02228909465020576
2	29.52	0.02127829218106996	0.0010776748971193415	0.018688271604938272
2	29.560000000000002	0.02294238683127572	0.0016075102880658437	0.01877829218106996
2	29.6	0.018392489711934155	0.0013786008230452676	0.015370370370370371
2	29.64	0.022754629629629628	0.0026671810699588475	0.017646604938271606
2	29.68	0.025516975308641974	0.0046965020576131685	0.01684156378600823
2	29.72	0.027718621399176954	0.006118827160493827	0.016862139917695473
2	29.76	0.04364711934156379	0.011198559670781894	0.021147119341563787
2	29.8	0.022844650205761315	0.007620884773662551	0.01161522633744856
2	29.84	0.022209362139917695	0.008508230452674898	0.010681584362139918
2	29.88	0.016728395061728397	0.006599794238683128	0.007849794238683127
2	29.92	0.017993827160493827	0.006342592592592592	0.0075025720164609054
2	29.96	0.015758744855967077	0.005336934156378601	0.005668724279835391
2	30.0	0.017255658436213992	0.00563014403292181	0.005252057613168724
2	30.04	0.014683641975308642	0.004814814814814815	0.0036959876543209876
2	30.080000000000002	0.016568930041152265	0.005128600823045268	0.004380144032921811
2	30.12	0.013991769547325103	0.003284465020576132	0.0037114197530864197
2	30.16	0.013816872427983538	0.0022736625514403292	0.003958333333333334
2	30.2	0.01311985596707819	0.002283950617283951	0.003094135802469136
2	30.240000000000002	0.029755658436213993	0.006206275720164609	0.009279835390946503
2	30.28	0.010064300411522634	0.0015946502057613168	0.0019058641975308642
2	30.32	0.0076286008230452675	0.0005761316872427984	0.002029320987654321
2	30.36	0.0052263374485596705	0.0005606995884773662	0.0015174897119341563
2	30.400000000000002	0.003559670781893004	0.00015689300411522632	0.0015457818930041153
2	30.44	0.005231481481481481	0.0005504115226337449	0.002147633744855967
2	30.48	0.0036702674897119343	0.00043724279835390947	0.0005375514403292181
2	30.52	0.005048868312757202	0.0008744855967078189	0.001059670781893004
2	30.560000000000002	0.004724794238683128	0.0003986625514403292	0.0011882716049382716
2	30.6	0.005643004115226337	0.0007407407407407407	0.0015843621399176955
2	30.64	0.004665637860082304	0.0007073045267489712	0.0007767489711934157
2	30.68	0.0057536008230452676	0.0008719135802469135	0.0010108024691358026
2	30.72	0.017703189300411523	0.003299897119341564	0.005882201646090535
2	30.76	0.005367798353909465	0.0008410493827160494	0.00023919753086419754
2	30.8	0.005779320987654321	0.0008667695473251029	0.0005066872427983539
2	30.84	0.00488940329218107	0.0004501028806584362	0.0006018518518518519
2	30.88	0.005005144032921811	0.0004912551440329218	0.0006944444444444445
2	30.92	0.0037319958847736624	0.00014660493827160494	0.0003755144032921811
2	30.96	0.004382716049382716	0.00042695473251028805	0.0008050411522633745
2	31.0	0.0031069958847736627	0.00011574074074074075	0.0004218106995884774
2	31.04	0.004776234567901235	0.00020576131687242798	0.0031224279835390945
2	31.080000000000002	0.006738683127572017	5.1440329218106995e-05	0.00570216049382716
2	31.12	0.011700102880658435	0.00020061728395061727	0.010411522633744856
2	31.16	0.013055555555555556	1.800411522633745e-05	0.01231738683127572
2	31.2	0.03521604938271605	0.003958333333333334	0.021959876543209876
2	31.240000000000002	0.018070987654320986	0.00013631687242798355	0.01660236625514403
2	31.28	0.017631172839506173	9.259259259259259e-05	0.017109053497942388
2	31.32	0.021512345679012345	0.00014146090534979423	0.020126028806584362
2	31.36	0.020352366255144035	7.716049382716049e-05	0.018806584362139916
2	31.400000000000002	0.023371913580246914	7.458847736625514e-05	0.02185185185185185
2	31.44	0.020565843621399175	8.487654320987654e-05	0.019958847736625516
2	31.48	0.022227366255144033	0.00011316872427983539	0.021329732510288066
2	31.52	0.020743312757201645	3.3436213991769545e-05	0.020527263374485596
2	31.560000000000002	0.022546296296296297	7.973251028806585e-05	0.02190843621399177
2	31.6	0.01958076131687243	4.372427983539095e-05	0.019292695473251027
2	31.64	0.022569444444444444	4.6296296296296294e-05	0.02178755144032922
2	31.68	0.03311985596707819	0.0017155349794238683	0.026926440329218107
2	31.720000000000002	0.022518004115226337	0.00013117283950617284	0.021872427983539094
2	31.76	0.020905349794238682	0.0001286008230452675	0.020367798353909464
2	31.8	0.02021090534979424	7.973251028806585e-05	0.019830246913580245
2	31.84	0.0205298353909465	8.487654320987654e-05	0.020136316872427982
2	31.88	0.020272633744855967	7.716049382716049e-05	0.019647633744855966
2	31.92	0.022111625514403294	0.00015174897119341564	0.020018004115226338
2	31.96	0.020064300411522632	8.487654320987654e-05	0.017497427983539093
2	32.0	0.021157407407407406	0.00020576131687242798	0.017698045267489713
2	32.04	0.01875514403292181	2.05761316872428e-05	0.015383230452674897
2	32.08	0.019688786008230454	0.0002700617283950617	0.015324074074074073
2	32.12	0.01826388888888889	0.00015689300411522632	0.014431584362139918
2	32.160000000000004	0.0321630658436214	0.0027237654320987656	0.01950617283950617
2	32.2	0.015439814814814814	0.00038837448559670784	0.011113683127572016
2	32.24	0.017003600823045268	0.0006918724279835391	0.011890432098765433
2	32.28	0.0204320987654321	0.0005684156378600823	0.01555298353909465
2	32.32	0.02181841563786008	0.0005272633744855968	0.0177880658436214
2	32.36	0.023459362139917696	0.0006532921810699588	0.019233539094650205
2	32.4	0.023117283950617285	0.000522119341563786	0.019483024691358024
2	32.44	0.024462448559670783	0.0008153292181069958	0.019627057613168724
2	32.480000000000004	0.020625	0.0009876543209876543	0.014688786008230453
2	32.52	0.023878600823045267	0.0017309670781893004	0.015545267489711934
2	32.56	0.024117798353909464	0.0015792181069958849	0.015069444444444444
2	32.6	0.029315843621399176	0.002698045267489712	0.017741769547325103
2	32.64	0.04148148148148148	0.0049151234567901235	0.02333076131687243
2	32.68	0.03242798353909465	0.002638888888888889	0.020753600823045268
2	32.72	0.03031121399176955	0.0022762345679012345	0.02025462962962963
2	32.76	0.029837962962962962	0.002116769547325103	0.019537037037037037
2	32.8	0.026571502057613168	0.0018106995884773663	0.017373971193415636
2	32.84	0.021231995884773664	0.0015637860082304527	0.012839506172839505
2	32.88	0.018793724279835392	0.0013605967078189301	0.010622427983539094
2	32.92	0.020272633744855967	0.000787037037037037	0.013786008230452675
2	32.96	0.02566358024691358	0.0007896090534979424	0.019588477366255144
2	33.0	0.02558641975308642	0.00034722222222222224	0.021532921810699587
2	33.04	0.030810185185185184	0.000360082304526749	0.027481995884773663
2	33.08	0.03217335390946502	0.00015432098765432098	0.03013374485596708
2	33.12	0.048582818930041155	0.002926954732510288	0.037739197530864195
2	33.160000000000004	0.0337037037037037	8.74485596707819e-05	0.03271347736625514
2	33.2	0.03547582304526749	7.458847736625514e-05	0.03391203703703704
2	33.24	0.032911522633744854	2.3148148148148147e-05	0.03237397119341564
2	33.28	0.03444701646090535	6.430041152263375e-05	0.033320473251028805
2	33.32	0.03200102880658436	8.74485596707819e-05	0.031116255144032923
2	33.36	0.030640432098765432	8.74485596707819e-05	0.029755658436213993
2	33.4	0.029421296296296296	6.687242798353909e-05	0.02854938271604938
2	33.44	0.026309156378600825	8.74485596707819e-05	0.02575360082304527
2	33.480000000000004	0.026911008230452674	0.00022119341563786008	0.02533179012345679
2	33.52	0.022860082304526748	3.8580246913580246e-05	0.02192901234567901
2	33.56	0.022222222222222223	0.00022376543209876544	0.021033950617283952
2	33.6	0.0319238683127572	0.0027391975308641977	0.02252829218106996
2	33.64	0.018161008230452674	0.0001748971193415638	0.017039609053497943
2	33.68	0.015005144032921811	5.1440329218106995e-05	0.014362139917695473
2	33.72	0.015311213991769547	6.687242798353909e-05	0.014575617283950617
2	33.76	0.01227880658436214	3.60082304526749e-05	0.012044753086419753
2	33.8	0.014434156378600823	7.458847736625514e-05	0.013888888888888888
2	33.84	0.013016975308641975	5.915637860082304e-05	0.012523148148148148
2	33.88	0.012314814814814815	4.372427983539095e-05	0.011710390946502058
2	33.92	0.01132716049382716	3.08641975308642e-05	0.01080761316872428
2	33.96	0.009495884773662552	3.3436213991769545e-05	0.009194958847736625
2	34.0	0.009290123456790124	4.886831275720165e-05	0.00886059670781893
2	34.04	0.007327674897119342	2.3148148148148147e-05	0.007142489711934157
2	34.08	0.020599279835390946	0.0024074074074074076	0.011864711934156379
2	34.12	0.004423868312757201	8.23045267489712e-05	0.003917181069958847
2	34.160000000000004	0.005010288065843621	6.17283950617284e-05	0.00415895061728395
2	34.2	0.0031815843621399178	7.973251028806585e-05	0.0027083333333333334
2	34.24	0.003387345679012346	5.6584362139917696e-05	0.0028137860082304528
2	34.28	0.0016383744855967078	8.487654320987654e-05	0.0010879629629629629
2	34.32	0.001736111111111111	8.23045267489712e-05	0.0008359053497942387
2	34.36	0.0026183127572016462	0.00011316872427983539	0.0007947530864197531
2	34.4	0.0014969135802469136	5.401234567901235e-05	0.0005709876543209877
2	34.44	0.0029578189300411522	0.0001800411522633745	0.0010185185185185184
2	34.480000000000004	0.0019110082304526748	4.6296296296296294e-05	0.0011728395061728395
2	34.52	0.0032613168724279834	0.00015432098765432098	0.0020267489711934157
2	34.56	0.014593621399176955	0.0024691358024691358	0.006607510288065843
2	34.6	0.002512860082304527	0.00011831275720164609	0.002116769547325103
2	34.64	0.0008693415637860083	7.973251028806585e-05	0.0006121399176954733
2	34.68	0.002368827160493827	3.60082304526749e-05	0.001800411522633745
2	34.72	0.0019753086419753087	2.5720164609053497e-05	0.001427469135802469
2	34.76	0.0026440329218106995	5.401234567901235e-05	0.0020087448559670783
2	34.800000000000004	0.0012731481481481483	2.5720164609053497e-05	0.0007433127572016461
2	34.84	0.0009799382716049383	8.23045267489712e-05	0.0005787037037037037
2	34.88	0.002204218106995885	2.8292181069958848e-05	0.0012602880658436214
2	34.92	0.0014686213991769548	8.487654320987654e-05	0.0008333333333333334
2	34.96	0.002093621399176955	4.886831275720165e-05	0.0012654320987654322
2	35.0	0.0005632716049382716	1.02880658436214e-05	0.0002314814814814815
2	35.04	0.017214506172839508	0.0024305555555555556	0.008050411522633746
2	35.08	0.0007767489711934157	0.0001080246913580247	0.0001388888888888889
2	35.12	0.0014969135802469136	0.00010545267489711934	0.0006918724279835391
2	35.160000000000004	0.0005889917695473251	8.487654320987654e-05	0.0002314814814814815
2	35.2	0.0014686213991769548	0.00019032921810699588	0.0007073045267489712
2	35.24	0.0006018518518518519	8.487654320987654e-05	0.00022890946502057612
2	35.28	0.00386059670781893	3.8580246913580246e-05	0.0033256172839506173
2	35.32	0.007811213991769548	2.57201646090535e-06	0.007541152263374485
2	35.36	0.014760802469135803	7.716049382716049e-05	0.013958333333333333
2	35.4	0.016903292181069958	4.6296296296296294e-05	0.01622170781893004
2	35.44	0.01986882716049383	6.944444444444444e-05	0.019315843621399178
2	35.480000000000004	0.02126028806584362	6.17283950617284e-05	0.02032150205761317
2	35.52	0.03244855967078189	0.00283179012345679	0.02259259259259259
2	35.56	0.019832818930041154	0.0002700617283950617	0.01745627572016461
2	35.6	0.020915637860082305	0.0008050411522633745	0.016705246913580246
2	35.64	0.02613940329218107	0.0018672839506172839	0.019812242798353908
2	35.68	0.027476851851851853	0.0020730452674897117	0.019992283950617282
2	35.72	0.03459362139917695	0.003436213991769547	0.024521604938271605
2	35.76	0.034843106995884776	0.002829218106995885	0.025169753086419753
2	35.800000000000004	0.041093106995884775	0.0037680041152263373	0.029012345679012345
2	35.84	0.04264917695473251	0.0036059670781893004	0.03079732510288066
2	35.88	0.04646347736625515	0.004997427983539094	0.03302469135802469
2	35.92	0.045987654320987656	0.005336934156378601	0.0327880658436214
2	35.96	0.04713477366255144	0.006244855967078189	0.03260545267489712
2	36.0	0.06108539094650206	0.00955761316872428	0.037939814814814815
2	36.04	0.04215792181069959	0.005887345679012346	0.03019804526748971
2	36.08	0.041586934156378604	0.007343106995884773	0.028369341563786007
2	36.12	0.03538837448559671	0.006664094650205761	0.02511059670781893
2	36.160000000000004	0.033238168724279836	0.007265946502057613	0.022381687242798355
2	36.2	0.028099279835390945	0.0053523662551440325	0.020738168724279835
2	36.24	0.02879372427983539	0.005784465020576132	0.02087448559670782
2	36.28	0.022301954732510287	0.0038631687242798355	0.01751800411522634
2	36.32	0.021141975308641977	0.0041332304526748975	0.01606738683127572
2	36.36	0.014958847736625515	0.0033641975308641974	0.011221707818930041
2	36.4	0.011275720164609053	0.0030478395061728394	0.007626028806584362
2	36.44	0.00783179012345679	0.0029140946502057615	0.0037705761316872426
2	36.480000000000004	0.027247942386831276	0.006293724279835391	0.011594650205761317
2	36.52	0.005462962962962963	0.0014763374485596708	0.0027391975308641977
2	36.56	0.0061805555555555555	0.0008256172839506173	0.004241255144032922
2	36.6	0.011548353909465021	0.0006918724279835391	0.00929783950617284
2	36.64	0.01280349794238683	0.0001286008230452675	0.011460905349794239
2	36.68	0.020689300411522633	0.0007227366255144033	0.018305041152263373
2	36.72	0.0224511316872428	0.0004552469135802469	0.020588991769547326
2	36.76	0.028112139917695473	0.0013168724279835392	0.024940843621399176
2	36.800000000000004	0.024012345679012347	0.0002314814814814815	0.023106995884773662
2	36.84	0.025540123456790124	0.0004063786008230453	0.024470164609053498
2	36.88	0.023279320987654322	0.0001748971193415638	0.0226440329218107
2	36.92	0.025452674897119342	0.0010828189300411523	0.022991255144032923
2	36.96	0.03647633744855967	0.003757716049382716	0.025833333333333333
2	37.0	0.01870627572016461	0.0004861111111111111	0.01673611111111111
2	37.04	0.018233024691358023	0.0007716049382716049	0.015388374485596708
2	37.08	0.01448559670781893	0.0012294238683127573	0.010938786008230453
2	37.12	0.016406893004115228	0.0020036008230452677	0.011656378600823046
2	37.160000000000004	0.01544753086419753	0.0029475308641975307	0.009907407407407408
2	37.2	0.019146090534979423	0.0043055555555555555	0.011157407407407408
2	37.24	0.02020833333333333	0.005565843621399177	0.010452674897119341
2	37.28	0.021237139917695474	0.006597222222222222	0.009907407407407408
2	37.32	0.01881687242798354	0.006296296296296296	0.008503086419753086
2	37.36	0.021602366255144032	0.007785493827160494	0.008325617283950617
2	37.4	0.01815329218106996	0.0067541152263374486	0.006314300411522634
2	37.44	0.03531121399176955	0.009801954732510288	0.01397633744855967
2	37.480000000000004	0.015540123456790124	0.006291152263374486	0.004732510288065843
2	37.52	0.01595679012345679	0.0063631687242798355	0.005223765432098766
2	37.56	0.019107510288065843	0.006728395061728395	0.007860082304526748
2	37.6	0.02112139917695473	0.0065715020576131685	0.010015432098765433
2	37.64	0.02407150205761317	0.0077083333333333335	0.01132716049382716
2	37.68	0.02274948559670782	0.007160493827160494	0.010835905349794239
2	37.72	0.025203189300411523	0.008150720164609054	0.011391460905349794
2	37.76	0.022214506172839505	0.00654320987654321	0.010241769547325103
2	37.800000000000004	0.026190843621399177	0.006895576131687243	0.0129320987654321
2	37.84	0.023896604938271605	0.0053858024691358026	0.012885802469135803
2	37.88	0.025074588477366256	0.005380658436213992	0.014465020576131688
2	37.92	0.036604938271604937	0.007312242798353909	0.01975051440329218
2	37.96	0.02207561728395062	0.003212448559670782	0.016430041152263375
2	38.0	0.019076646090534978	0.002042181069958848	0.015699588477366255
2	38.04	0.019642489711934157	0.0027829218106995885	0.015751028806584362
2	38.08	0.020823045267489713	0.002551440329218107	0.017147633744855968
2	38.12	0.017952674897119342	0.0018878600823045268	0.014727366255144033
2	38.160000000000004	0.01818672839506173	0.0019804526748971193	0.013786008230452675
2	38.2	0.015643004115226337	0.0015483539094650206	0.011630658436213992
2	38.24	0.01713477366255144	0.0016486625514403291	0.012199074074074074
2	38.28	0.01345164609053498	0.001000514403292181	0.009372427983539095
2	38.32	0.02040380658436214	0.0020550411522633743	0.01426954732510288
2	38.36	0.02274948559670782	0.0027237654320987656	0.016584362139917694
2	38.4	0.04297582304526749	0.006756687242798354	0.026607510288065843
2	38.44	0.02887345679012346	0.0032407407407407406	0.022536008230452674
2	38.480000000000004	0.034243827160493824	0.0058461934156378605	0.024411008230452676
2	38.52	0.032757201646090535	0.0059619341563786005	0.023798868312757203
2	38.56	0.03472736625514403	0.0068467078189300415	0.024194958847736626
2	38.6	0.035612139917695476	0.006833847736625515	0.024843106995884774
2	38.64	0.035570987654320985	0.00661522633744856	0.025506687242798354
2	38.68	0.0366358024691358	0.007373971193415638	0.02578446502057613
2	38.72	0.03364197530864198	0.006494341563786008	0.023912037037037037
2	38.76	0.03685956790123457	0.007636316872427984	0.025954218106995885
2	38.800000000000004	0.03476594650205761	0.0065252057613168725	0.025781893004115226
2	38.84	0.037739197530864195	0.007366255144032921	0.027186213991769546
2	38.88	0.04870884773662552	0.008855452674897119	0.030498971193415637
2	38.92	0.03460390946502057	0.005177469135802469	0.025473251028806584
2	38.96	0.02866769547325103	0.00433641975308642	0.02007201646090535
2	39.0	0.0279320987654321	0.004426440329218107	0.01806841563786008
2	39.04	0.02550411522633745	0.0030272633744855967	0.016268004115226338
2	39.08	0.026386316872427984	0.002132201646090535	0.017106481481481483
2	39.12	0.027404835390946503	0.001661522633744856	0.018289609053497944
2	39.160000000000004	0.02491255144032922	0.0012731481481481483	0.016628086419753087
2	39.2	0.02633744855967078	0.0019367283950617283	0.017623456790123455
2	39.24	0.021118827160493826	0.000925925925925926	0.01434156378600823
2	39.28	0.023587962962962963	0.0009696502057613169	0.01696502057613169
2	39.32	0.022734053497942386	0.00034722222222222224	0.017685185185185186
2	39.36	0.04106738683127572	0.004128086419753086	0.026275720164609054
2	39.4	0.02349537037037037	0.00023919753086419754	0.0189429012345679
2	39.44	0.024750514403292182	0.0004398148148148148	0.02066358024691358
2	39.480000000000004	0.023582818930041154	0.00017746913580246913	0.020054012345679013
2	39.52	0.02599537037037037	0.0005504115226337449	0.021679526748971195
2	39.56	0.023199588477366254	0.000367798353909465	0.018708847736625515
2	39.6	0.021301440329218106	0.000367798353909465	0.01743827160493827
2	39.64	0.01888888888888889	0.0002700617283950617	0.01582818930041152
2	39.68	0.014696502057613168	0.000264917695473251	0.012957818930041153
2	39.72	0.015270061728395061	0.0004963991769547325	0.013094135802469136
2	39.76	0.012263374485596707	0.0001440329218106996	0.011098251028806584
2	39.800000000000004	0.014351851851851852	0.00017746913580246913	0.011949588477366255
2	39.84	0.025558127572016462	0.0030864197530864196	0.014511316872427984
2	39.88	0.009866255144032922	0.00016203703703703703	0.007319958847736625
2	39.92	0.006391460905349794	0.00025205761316872427	0.004027777777777778
2	39.96	0.007556584362139918	0.00048353909465020576	0.004320987654320987
2	40.0	0.0056275720164609055	0.00020576131687242798	0.0032510288065843622
2	40.04	0.009616769547325103	0.000462962962962963	0.006530349794238683
2	40.08	0.0090869341563786	0.0004449588477366255	0.005969650205761317
2	40.12	0.010380658436213991	0.00038065843621399177	0.007217078189300411
2	40.160000000000004	0.00996141975308642	0.0001594650205761317	0.007175925925925926
2	40.2	0.008886316872427984	8.74485596707819e-05	0.006530349794238683
2	40.24	0.010018004115226338	0.00011831275720164609	0.007067901234567901
2	40.28	0.007957818930041152	0.00011831275720164609	0.0053060699588477365
2	40.32	0.02287037037037037	0.0029603909465020575	0.011334876543209877
2	40.36	0.005555555555555556	0.0001388888888888889	0.0031661522633744856
2	40.4	0.006265432098765432	0.00027520576131687244	0.003279320987654321
2	40.44	0.003698559670781893	0.0001080246913580247	0.0022016460905349795
2	40.480000000000004	0.005823045267489712	0.0003266460905349794	0.003603395061728395
2	40.52	0.00702417695473251	4.886831275720165e-05	0.005390946502057613
2	40.56	0.009521604938271606	0.0002546296296296296	0.007337962962962963
2	40.6	0.009503600823045268	0.0001594650205761317	0.007211934156378601
2	40.64	0.007932098765432098	0.00022890946502057612	0.005920781893004115
2	40.68	0.011656378600823046	7.20164609053498e-05	0.008734567901234568
2	40.72	0.010707304526748972	4.886831275720165e-05	0.009104938271604938
2	40.76	0.012878086419753087	0.0001388888888888889	0.010221193415637861
2	40.800000000000004	0.023734567901234568	0.0025462962962962965	0.013665123456790123
2	40.84	0.012957818930041153	0.0001080246913580247	0.009645061728395061
2	40.88	0.01026491769547325	9.516460905349794e-05	0.008569958847736625
2	40.92	0.01323559670781893	0.00018775720164609054	0.010300925925925925
2	40.96	0.009598765432098765	7.458847736625514e-05	0.00896604938271605
2	41.0	0.01091820987654321	8.74485596707819e-05	0.009979423868312758
2	41.04	0.009318415637860082	5.401234567901235e-05	0.009025205761316872
2	41.08	0.010570987654320988	0.00013374485596707818	0.00963477366255144
2	41.12	0.010797325102880659	0.0001748971193415638	0.009146090534979424
2	41.160000000000004	0.009367283950617283	0.00016203703703703703	0.008217592592592592
2	41.2	0.0101929012345679	0.00021347736625514403	0.008840020576131688
2	41.24	0.010285493827160494	0.00012602880658436213	0.008263888888888888
2	41.28	0.026484053497942386	0.0030349794238683126	0.015429526748971193
2	41.32	0.009470164609053498	9.516460905349794e-05	0.007932098765432098
2	41.36	0.009835390946502058	0.00023662551440329217	0.008122427983539095
2	41.4	0.008096707818930042	0.00011316872427983539	0.00636059670781893
2	41.44	0.008068415637860083	0.00030606995884773663	0.006728395061728395
2	41.480000000000004	0.006484053497942387	8.23045267489712e-05	0.00522119341563786
2	41.52	0.0073868312757201645	0.0003497942386831276	0.004691358024691358
2	41.56	0.005997942386831275	8.487654320987654e-05	0.0037731481481481483
2	41.6	0.007728909465020576	0.0004989711934156379	0.0039017489711934156
2	41.64	0.005774176954732511	0.00013374485596707818	0.0027854938271604937
2	41.68	0.003713991769547325	9.77366255144033e-05	0.001072530864197531
2	41.72	0.005262345679012345	0.00017746913580246913	0.002147633744855967
2	41.76	0.017880658436213993	0.002600308641975309	0.0072376543209876545
2	41.800000000000004	0.004781378600823045	0.00020576131687242798	0.0019161522633744856
2	41.84	0.004848251028806584	6.430041152263375e-05	0.0033770576131687243
2	41.88	0.00712962962962963	0.0001594650205761317	0.004243827160493827
2	41.92	0.005493827160493827	7.716049382716049e-05	0.003953189300411522
2	41.96	0.00816358024691358	0.00016975308641975308	0.005681584362139918
2	42.0	0.008425925925925925	7.716049382716049e-05	0.006733539094650205
2	42.04	0.010931069958847737	0.00016718106995884774	0.007973251028806584
2	42.08	0.009128086419753087	4.886831275720165e-05	0.008395061728395062
2	42.12	0.011944444444444445	0.00011831275720164609	0.01007716049382716
2	42.160000000000004	0.012654320987654321	4.11522633744856e-05	0.01143261316872428
2	42.2	0.01327417695473251	4.6296296296296294e-05	0.012713477366255143
2	42.24	0.029843106995884775	0.002916666666666667	0.01965277777777778
2	42.28	0.01397633744855967	0.00010288065843621399	0.013554526748971193
2	42.32	0.017775205761316873	0.00011059670781893004	0.016599794238683126
2	42.36	0.017021604938271605	4.11522633744856e-05	0.015689300411522635
2	42.4	0.021540637860082305	6.430041152263375e-05	0.01910493827160494
2	42.44	0.022332818930041153	3.3436213991769545e-05	0.019467592592592592
2	42.480000000000004	0.025655864197530864	0.00020833333333333335	0.022181069958847735
2	42.52	0.027381687242798353	0.0001080246913580247	0.023194444444444445
2	42.56	0.029079218106995885	0.000462962962962963	0.02396604938271605
2	42.6	0.02704732510288066	0.00020061728395061727	0.022219650205761318
2	42.64	0.028953189300411523	0.0011368312757201646	0.022458847736625515
2	42.68	0.026651234567901236	0.001021090534979424	0.020300925925925927
2	42.72	0.042409979423868316	0.004573045267489712	0.02532150205761317
2	42.76	0.022227366255144033	0.0008024691358024691	0.016805555555555556
2	42.800000000000004	0.019194958847736626	0.000684156378600823	0.014110082304526749
2	42.84	0.018719135802469134	0.0012217078189300412	0.012322530864197531
2	42.88	0.015272633744855968	0.0007433127572016461	0.009506172839506173
2	42.92	0.015298353909465021	0.0012654320987654322	0.008333333333333333
2	42.96	0.012232510288065844	0.000684156378600823	0.0058127572016460904
2	43.0	0.014112654320987654	0.0013323045267489711	0.005825617283950617
2	43.04	0.013094135802469136	0.0009619341563786008	0.004920267489711934
2	43.08	0.015455246913580247	0.0017181069958847736	0.005815329218106996
2	43.12	0.01399948559670782	0.00176440329218107	0.004182098765432099
2	43.160000000000004	0.01508230452674897	0.0027983539094650206	0.004809670781893004
2	43.2	0.02808641975308642	0.006450617283950617	0.009284979423868312
2	43.24	0.012304526748971194	0.0041563786008230455	0.0027186213991769546
2	43.28	0.012109053497942387	0.005318930041152263	0.0022402263374485597
2	43.32	0.008407921810699588	0.004655349794238683	0.0007073045267489712
2	43.36	0.010131172839506174	0.005455246913580247	0.001566358024691358
2	43.4	0.007620884773662551	0.005205761316872428	0.0009310699588477366
2	43.44	0.011185699588477366	0.006574074074074074	0.0019315843621399177
2	43.480000000000004	0.011296296296296296	0.005897633744855967	0.002510288065843621
2	43.52	0.016193415637860083	0.006882716049382716	0.005151748971193416
2	43.56	0.01525462962962963	0.005830761316872428	0.005025720164609054
2	43.6	0.01584619341563786	0.005375514403292181	0.005162037037037037
2	43.64	0.013256172839506173	0.004290123456790124	0.004143518518518519
2	43.68	0.02693415637860082	0.007842078189300411	0.009063786008230454
2	43.72	0.008145576131687243	0.0023353909465020574	0.0023996913580246913
2	43.76	0.0065483539094650205	0.0027391975308641977	0.0015920781893004115
2	43.800000000000004	0.00643775720164609	0.0026594650205761317	0.002080761316872428
2	43.84	0.003883744855967078	0.0017001028806584361	0.0008616255144032922
2	43.88	0.00485082304526749	0.0019881687242798356	0.0018981481481481482
2	43.92	0.002993827160493827	0.0011496913580246913	0.001337448559670782
2	43.96	0.0031147119341563786	0.001095679012345679	0.0011599794238683128
2	44.0	0.0017772633744855967	0.00046810699588477366	0.0009362139917695473
2	44.04	0.0033333333333333335	0.0010108024691358026	0.0019727366255144034
2	44.08	0.001669238683127572	0.0004295267489711934	0.0011342592592592593
2	44.12	0.0023508230452674896	0.0008744855967078189	0.0013734567901234568
2	44.160000000000004	0.013886316872427983	0.003359053497942387	0.005540123456790123
2	44.2	0.0009567901234567902	0.00022633744855967078	0.00042695473251028805
2	44.24	0.0012217078189300412	0.0004809670781893004	0.0005272633744855968
2	44.28	0.0014326131687242799	0.000625	0.0005349794238683127
2	44.32	0.0012114197530864197	0.000727880658436214	0.0002546296296296296
2	44.36	0.0009362139917695473	0.0002314814814814815	0.0005426954732510288
2	44.4	0.002685185185185185	0.0008590534979423868	0.0013220164609053498
2	44.44	0.0017026748971193416	0.0011085390946502058	0.0004243827160493827
2	44.480000000000004	0.0024151234567901234	0.0015123456790123457	0.0005401234567901234
2	44.52	0.0019958847736625514	0.0015895061728395062	0.0002160493827160494
2	44.56	0.003161008230452675	0.0018981481481481482	0.0006147119341563787
2	44.6	0.0019187242798353909	0.0015277777777777779	0.00014660493827160494
2	44.64	0.0190869341563786	0.004974279835390946	0.0067078189300411525
2	44.68	0.0018698559670781894	0.0008513374485596708	0.00035493827160493826
2	44.72	0.002384259259259259	0.0011754115226337448	0.0004475308641975309
2	44.76	0.002052469135802469	0.0011316872427983538	0.0004295267489711934
2	44.800000000000004	0.0017283950617283952	0.0011085390946502058	0.00025205761316872427
2	44.84	0.002170781893004115	0.0011625514403292181	0.00048353909465020576
2	44.88	0.000985082304526749	0.0006301440329218107	9.77366255144033e-05
2	44.92	0.0021141975308641976	0.0010339506172839506	0.0006378600823045268
2	44.96	0.0009567901234567902	0.0005324074074074074	0.00022633744855967078
2	45.0	0.002510288065843621	0.000668724279835391	0.0013220164609053498
2	45.04	0.0012217078189300412	0.0002880658436213992	0.0007716049382716049
2	45.08	0.002523148148148148	0.0008384773662551441	0.0013065843621399176
2	45.12	0.015162037037037036	0.0038991769547325104	0.005483539094650206
2	45.160000000000004	0.0032175925925925926	0.0012165637860082304	0.001610082304526749
2	45.2	0.0027546296296296294	0.0013194444444444445	0.001190843621399177
2	45.24	0.00507201646090535	0.0016075102880658437	0.00264917695473251
2	45.28	0.007319958847736625	0.0016975308641975309	0.005105452674897119
2	45.32	0.007734053497942387	0.0016203703703703703	0.0056507201646090535
2	45.36	0.008438786008230453	0.0012551440329218106	0.0068467078189300415
2	45.4	0.007775205761316873	0.0006507201646090535	0.006838991769547325
2	45.44	0.008811728395061728	0.0005324074074074074	0.007839506172839506
2	45.480000000000004	0.0072145061728395065	0.0004886831275720165	0.006532921810699589
2	45.52	0.008868312757201647	0.0011291152263374485	0.007301954732510288
2	45.56	0.009886831275720164	0.0012088477366255144	0.008590534979423869
2	45.6	0.02642746913580247	0.004097222222222223	0.016278292181069957
2	45.64	0.010781893004115226	0.0008616255144032922	0.009462448559670782
2	45.68	0.012561728395061728	0.0012294238683127573	0.010936213991769547
2	45.72	0.008978909465020576	0.000882201646090535	0.007852366255144032
2	45.76	0.007561728395061728	0.0008204732510288066	0.0064789094650205764
2	45.800000000000004	0.0063065843621399175	0.0009696502057613169	0.004979423868312757
2	45.84	0.004876543209876543	0.0008513374485596708	0.0037885802469135805
2	45.88	0.005715020576131687	0.001242283950617284	0.004084362139917696
2	45.92	0.007561728395061728	0.0016640946502057613	0.005509259259259259
2	45.96	0.011723251028806584	0.0013940329218106995	0.00986111111111111
2	46.0	0.014858539094650207	0.0012037037037037038	0.012986111111111111
2	46.04	0.02118827160493827	0.001293724279835391	0.018886316872427984
2	46.08	0.03574588477366255	0.0036831275720164607	0.02559670781893004
2	46.12	0.0273559670781893	0.0017386831275720165	0.023886316872427985
2	46.160000000000004	0.026988168724279834	0.001352880658436214	0.024020061728395062
2	46.2	0.028179012345679013	0.0016383744855967078	0.024819958847736627
2	46.24	0.02378858024691358	0.0006275720164609053	0.021841563786008232
2	46.28	0.02367283950617284	0.0008641975308641976	0.021630658436213993
2	46.32	0.02198559670781893	0.001008230452674897	0.019909979423868313
2	46.36	0.020820473251028808	0.0010879629629629629	0.019076646090534978
2	46.4	0.019776234567901233	0.0009362139917695473	0.018209876543209876
2	46.44	0.018564814814814815	0.0006661522633744856	0.017579732510288066
2	46.480000000000004	0.01702417695473251	0.0008847736625514403	0.01583590534979424
2	46.52	0.012656893004115226	0.00030092592592592595	0.012276234567901235
2	46.56	0.02631172839506173	0.004308127572016461	0.015666152263374485
2	46.6	0.006129115226337449	0.0005992798353909465	0.005234053497942387
2	46.64	0.009012345679012346	0.0012319958847736626	0.007163065843621399
2	46.68	0.008636831275720165	0.0005606995884773662	0.007561728395061728
2	46.72	0.01283179012345679	0.001376028806584362	0.01018775720164609
2	46.76	0.01074074074074074	0.0010056584362139918	0.009056069958847737
2	46.800000000000004	0.010897633744855967	0.0013323045267489711	0.00816358024691358
2	46.84	0.008011831275720164	0.0012680041152263375	0.005244341563786008
2	46.88	0.006355452674897119	0.0010545267489711935	0.00356738683127572
2	46.92	0.005396090534979424	0.0008101851851851852	0.002968106995884774
2	46.96	0.003572530864197531	0.001507201646090535	0.0008539094650205761
2	47.0	0.0034284979423868313	0.0011059670781893003	0.0010648148148148149
2	47.04	0.01794753086419753	0.0034207818930041154	0.006327160493827161
2	47.08	0.005007716049382716	0.0003497942386831276	0.001965020576131687
2	47.12	0.00474537037037037	0.00034722222222222224	0.001941872427983539
2	47.160000000000004	0.005372942386831276	0.0008436213991769547	0.0023559670781893006
2	47.2	0.0026800411522633744	0.0003935185185185185	0.001206275720164609
2	47.24	0.003068415637860082	0.00021347736625514403	0.002029320987654321
2	47.28	0.0014737654320987653	0.00010288065843621399	0.0010570987654320988
2	47.32	0.0020987654320987655	0.00020576131687242798	0.0013168724279835392
2	47.36	0.001815843621399177	0.00016203703703703703	0.0012834362139917696
2	47.4	0.0016255144032921811	0.00025205761316872427	0.0007947530864197531
2	47.44	0.0015843621399176955	0.00026748971193415636	0.0010751028806584362
2	47.480000000000004	0.0010365226337448559	0.00011316872427983539	0.0007664609053497942
2	47.52	0.01664351851851852	0.003397633744855967	0.00716820987654321
2	47.56	0.0025308641975308644	0.000529835390946502	0.0010493827160493827
2	47.6	0.0057201646090534975	0.0007510288065843622	0.003258744855967078
2	47.64	0.006419753086419753	0.0005967078189300411	0.0027700617283950616
2	47.68	0.008575102880658436	0.0009979423868312757	0.003132716049382716
2	47.72	0.010270061728395062	0.0015560699588477367	0.0020498971193415637
2	47.76	0.013842592592592592	0.002564300411522634	0.003387345679012346
2	47.800000000000004	0.01209104938271605	0.0011959876543209877	0.004025205761316873
2	47.84	0.01536522633744856	0.0022093621399176954	0.007106481481481482
2	47.88	0.0188940329218107	0.003515946502057613	0.008942901234567901
2	47.92	0.02249485596707819	0.0037448559670781893	0.01315843621399177
2	47.96	0.026386316872427984	0.00474022633744856	0.015429526748971193
2	48.0	0.03924897119341564	0.007286522633744856	0.02073045267489712
2	48.04	0.027718621399176954	0.005321502057613169	0.015486111111111112
2	48.08	0.025352366255144032	0.00647119341563786	0.011797839506172839
2	48.120000000000005	0.0249048353909465	0.0075257201646090535	0.00988940329218107
2	48.160000000000004	0.023953189300411522	0.00816358024691358	0.008356481481481482
2	48.2	0.033737139917695474	0.008876028806584363	0.01632201646090535
2	48.24	0.036612654320987655	0.006774691358024692	0.02121656378600823
2	48.28	0.04409207818930041	0.00746141975308642	0.026998456790123457
2	48.32	0.04308899176954732	0.005622427983539095	0.028176440329218108
2	48.36	0.04534722222222222	0.006077674897119341	0.029063786008230452
2	48.4	0.041949588477366254	0.004807098765432099	0.02709619341563786
2	48.44	0.03992026748971193	0.004472736625514403	0.02491255144032922
2	48.480000000000004	0.051800411522633746	0.007700617283950617	0.028811728395061728
2	48.52	0.029858539094650204	0.002919238683127572	0.019074074074074073
2	48.56	0.029032921810699587	0.00393261316872428	0.018037551440329216
2	48.6	0.02181841563786008	0.003019547325102881	0.012628600823045268
2	48.64	0.0192309670781893	0.003832304526748971	0.010270061728395062
2	48.68	0.01659722222222222	0.00426440329218107	0.007821502057613169
2	48.72	0.017993827160493827	0.004987139917695473	0.008989197530864197
2	48.76	0.017322530864197532	0.002487139917695473	0.010270061728395062
2	48.800000000000004	0.020776748971193415	0.002294238683127572	0.013400205761316872
2	48.84	0.01551440329218107	0.0014326131687242799	0.010324074074074074
2	48.88	0.014573045267489712	0.0014994855967078188	0.008724279835390947
2	48.92	0.014981995884773662	0.0020781893004115227	0.008629115226337448
2	48.96	0.03938786008230453	0.006640946502057613	0.018968621399176953
2	49.0	0.024246399176954734	0.0012448559670781892	0.01680812757201646
2	49.04	0.022757201646090536	0.000882201646090535	0.01587448559670782
2	49.08	0.023034979423868313	0.0005324074074074074	0.015805041152263374
2	49.120000000000005	0.02070730452674897	0.0008359053497942387	0.014228395061728395
2	49.160000000000004	0.017016460905349796	0.0013837448559670782	0.011183127572016461
2	49.2	0.013271604938271606	0.0009953703703703704	0.008150720164609054
2	49.24	0.01584104938271605	0.0009516460905349795	0.011826131687242798
2	49.28	0.01809156378600823	0.0005761316872427984	0.015532407407407408
2	49.32	0.022260802469135803	0.000668724279835391	0.019220679012345677
2	49.36	0.02073045267489712	0.0005529835390946502	0.01863940329218107
2	49.4	0.021563786008230452	0.0005632716049382716	0.019879115226337448
2	49.44	0.037011316872427986	0.0035982510288065845	0.025964506172839505
2	49.480000000000004	0.021213991769547327	0.0002623456790123457	0.020056584362139918
2	49.52	0.022093621399176956	0.00018261316872427984	0.020905349794238682
2	49.56	0.020025720164609052	0.00020061728395061727	0.018433641975308643
2	49.6	0.02224537037037037	0.0008256172839506173	0.018438786008230453
2	49.64	0.02194701646090535	0.0006224279835390946	0.017242798353909464
2	49.68	0.02739454732510288	0.0016589506172839507	0.020200617283950617
2	49.72	0.028515946502057615	0.0015380658436213992	0.02034207818930041
2	49.76	0.03160236625514403	0.0020781893004115227	0.021280864197530863
2	49.800000000000004	0.030113168724279837	0.002088477366255144	0.02027520576131687
2	49.84	0.03218106995884774	0.002824074074074074	0.0208179012345679
2	49.88	0.0299511316872428	0.002409979423868313	0.019958847736625516
2	49.92	0.04549897119341564	0.00705761316872428	0.0264429012345679
2	49.96	0.02926440329218107	0.004760802469135803	0.020030864197530866
2	50.0	0.027713477366255145	0.006419753086419753	0.018078703703703704
2	50.04	0.02710133744855967	0.007602880658436214	0.016512345679012344
2	50.08	0.02117283950617284	0.006736111111111111	0.01323045267489712
2	50.120000000000005	0.023536522633744856	0.007955246913580247	0.013323045267489711
2	50.160000000000004	0.018654835390946502	0.007435699588477366	0.010385802469135803
2	50.2	0.0210570987654321	0.00830761316872428	0.011455761316872428
2	50.24	0.015779320987654322	0.0059490740740740745	0.00926440329218107
2	50.28	0.020372942386831277	0.006630658436213991	0.011823559670781893
2	50.32	0.017304526748971195	0.004678497942386831	0.011417181069958848
2	50.36	0.02126028806584362	0.005380658436213992	0.01408179012345679
2	50.4	0.032893518518518516	0.006900720164609054	0.019200102880658435
2	50.44	0.021977880658436214	0.003081275720164609	0.017147633744855968
2	50.480000000000004	0.025676440329218106	0.0032150205761316874	0.020051440329218108
2	50.52	0.028541666666666667	0.003492798353909465	0.022319958847736625
2	50.56	0.029920267489711935	0.0029501028806584364	0.023876028806584362
2	50.6	0.027348251028806586	0.0020087448559670783	0.022857510288065843
2	50.64	0.029969135802469137	0.0027391975308641977	0.024120370370370372
2	50.68	0.025239197530864198	0.0019367283950617283	0.020925925925925924
2	50.72	0.028297325102880657	0.0029372427983539095	0.0223559670781893
2	50.76	0.02214763374485597	0.0019367283950617283	0.017911522633744854
2	50.800000000000004	0.023076131687242797	0.0014300411522633744	0.018786008230452674
2	50.84	0.02179783950617284	0.0019238683127572017	0.017901234567901235
2	50.88	0.04059156378600823	0.00540380658436214	0.02723508230452675
2	50.92	0.02441872427983539	0.0002160493827160494	0.023371913580246914
2	50.96	0.0275	0.000470679012345679	0.02621141975308642
2	51.0	0.02729423868312757	0.00027520576131687244	0.026252572016460904
2	51.04	0.027690329218106997	0.00022633744855967078	0.026921296296296297
2	51.08	0.029256687242798354	0.00022376543209876544	0.028580246913580246
2	51.120000000000005	0.027584876543209878	0.0001080246913580247	0.02721707818930041
2	51.160000000000004	0.027993827160493825	0.00019032921810699588	0.027312242798353908
2	51.2	0.025205761316872428	8.23045267489712e-05	0.024848251028806584
2	51.24	0.02449588477366255	0.0001286008230452675	0.023935185185185184
2	51.28	0.020581275720164608	1.54320987654321e-05	0.020218621399176955
2	51.32	0.020272633744855967	8.23045267489712e-05	0.019660493827160494
2	51.36	0.031118827160493828	0.002926954732510288	0.02212962962962963
2	51.4	0.016844135802469136	0.00010545267489711934	0.016121399176954734
2	51.44	0.016401748971193415	0.0001234567901234568	0.014740226337448559
2	51.480000000000004	0.020573559670781894	0.00046810699588477366	0.01551954732510288
2	51.52	0.021718106995884775	0.0018441358024691358	0.014326131687242798
2	51.56	0.019359567901234567	0.0006661522633744856	0.01316872427983539
2	51.6	0.017574588477366256	0.001095679012345679	0.010956790123456791
2	51.64	0.012199074074074074	0.0004501028806584362	0.008016975308641976
2	51.68	0.011087962962962963	0.0010493827160493827	0.007047325102880658
2	51.72	0.00860082304526749	0.0007433127572016461	0.0058924897119341565
2	51.76	0.00793724279835391	0.0011728395061728395	0.005115740740740741
2	51.800000000000004	0.0058127572016460904	0.000529835390946502	0.004583333333333333
2	51.84	0.02158179012345679	0.004102366255144033	0.01095164609053498
2	51.88	0.006010802469135802	0.0002494855967078189	0.005190329218106996
2	51.92	0.007152777777777778	0.0004449588477366255	0.005717592592592593
2	51.96	0.005313786008230453	0.0003497942386831276	0.004310699588477366
2	52.0	0.0058924897119341565	0.0009387860082304527	0.0037962962962962963
2	52.04	0.003652263374485597	0.0007561728395061729	0.002142489711934156
2	52.08	0.0030349794238683126	0.0004861111111111111	0.001875
2	52.120000000000005	0.00507201646090535	0.0009053497942386831	0.0032510288065843622
2	52.160000000000004	0.0035776748971193414	0.000462962962962963	0.0027211934156378603
2	52.2	0.005066872427983539	0.0006584362139917696	0.0032021604938271605
2	52.24	0.0030761316872427984	0.00012088477366255144	0.0017232510288065844
2	52.28	0.005023148148148148	0.0003780864197530864	0.002271090534979424
2	52.32	0.019189814814814816	0.00319701646090535	0.007296810699588477
2	52.36	0.007327674897119342	0.0004963991769547325	0.002016460905349794
2	52.4	0.0072042181069958845	0.00038580246913580245	0.0017849794238683128
2	52.44	0.007484567901234568	0.0007253086419753087	0.0022402263374485597
2	52.480000000000004	0.0065946502057613165	0.00033179012345679014	0.003176440329218107
2	52.52	0.008004115226337448	0.0008204732510288066	0.004902263374485597
2	52.56	0.010324074074074074	0.0007175925925925926	0.008122427983539095
2	52.6	0.01238940329218107	0.0009079218106995885	0.010318930041152263
2	52.64	0.016522633744855967	0.0007304526748971193	0.014773662551440329
2	52.68	0.019395576131687242	0.0002957818930041152	0.018515946502057613
2	52.72	0.024223251028806583	0.0006095679012345679	0.022181069958847735
2	52.76	0.026147119341563788	0.0002726337448559671	0.024637345679012344
2	52.800000000000004	0.044454732510288066	0.004290123456790124	0.0327880658436214
2	52.84	0.03184156378600823	0.00045781893004115225	0.030077160493827162
2	52.88	0.03685185185185185	0.0009130658436213992	0.033243312757201646
2	52.92	0.036949588477366256	0.00035493827160493826	0.034434156378600825
2	52.96	0.03825617283950617	0.0004089506172839506	0.03529320987654321
2	53.0	0.03622170781893004	0.00012088477366255144	0.034439300411522634
2	53.04	0.035478395061728396	0.00038065843621399177	0.033245884773662554
2	53.08	0.03349279835390947	0.00031635802469135804	0.03185699588477366
2	53.120000000000005	0.03364969135802469	0.0009182098765432099	0.03146347736625514
2	53.160000000000004	0.03420010288065844	0.001838991769547325	0.03145318930041152
2	53.2	0.03234567901234568	0.0026877572016460907	0.028513374485596706
2	53.24	0.03525977366255144	0.0035082304526748973	0.03023148148148148
2	53.28	0.04426954732510288	0.0065946502057613165	0.03148148148148148
2	53.32	0.031561213991769546	0.0043621399176954736	0.025974794238683128
2	53.36	0.027376543209876543	0.004210390946502058	0.022093621399176956
2	53.4	0.026887860082304527	0.003868312757201646	0.021643518518518517
2	53.44	0.024501028806584363	0.003006687242798354	0.02036008230452675
2	53.480000000000004	0.027723765432098764	0.002600308641975309	0.024079218106995884
2	53.52	0.02815843621399177	0.0022890946502057614	0.02507716049382716
2	53.56	0.0313940329218107	0.002623456790123457	0.027849794238683126
2	53.6	0.02970164609053498	0.0026671810699588475	0.025907921810699588
2	53.64	0.028266460905349795	0.0029346707818930042	0.02428755144032922
2	53.68	0.02679783950617284	0.0036574074074074074	0.02207304526748971
2	53.72	0.022019032921810698	0.0036702674897119343	0.018112139917695474
2	53.76	0.03344650205761317	0.005542695473251029	0.021190843621399176
2	53.800000000000004	0.01305298353909465	0.0013400205761316872	0.011391460905349794
2	53.84	0.01290380658436214	0.0013708847736625515	0.01099537037037037
2	53.88	0.010954218106995884	0.0032741769547325102	0.007445987654320987
2	53.92	0.017623456790123455	0.006401748971193415	0.010308641975308641
2	53.96	0.019727366255144034	0.008364197530864198	0.010895061728395062
2	54.0	0.02451388888888889	0.010180041152263375	0.013032407407407407
2	54.04	0.024997427983539093	0.009567901234567902	0.01412037037037037
2	54.08	0.028289609053497942	0.008011831275720164	0.018580246913580248
2	54.120000000000005	0.028659979423868314	0.006077674897119341	0.0210570987654321
2	54.160000000000004	0.03179783950617284	0.004583333333333333	0.02595679012345679
2	54.2	0.03454732510288066	0.0031635802469135803	0.029958847736625514
2	54.24	0.046136831275720165	0.004429012345679013	0.034786522633744855
2	54.28	0.03453703703703704	0.0004783950617283951	0.03337448559670782
2	54.32	0.03229423868312757	0.00020318930041152264	0.03159207818930041
2	54.36	0.031113683127572015	5.915637860082304e-05	0.030563271604938273
2	54.4	0.02889917695473251	5.915637860082304e-05	0.0284130658436214
2	54.44	0.03066358024691358	3.3436213991769545e-05	0.03022633744855967
2	54.480000000000004	0.029133230452674897	3.08641975308642e-05	0.028912037037037038
2	54.52	0.028161008230452676	3.3436213991769545e-05	0.02790380658436214
2	54.56	0.02363940329218107	6.430041152263375e-05	0.023503086419753086
2	54.6	0.021671810699588477	6.17283950617284e-05	0.02139917695473251
2	54.64	0.019050925925925926	4.372427983539095e-05	0.018786008230452674
2	54.68	0.015905349794238684	4.6296296296296294e-05	0.01558641975308642
2	54.72	0.02862397119341564	0.0027109053497942387	0.01984053497942387
2	54.76	0.012710905349794238	0.00010545267489711934	0.012319958847736626
2	54.800000000000004	0.014997427983539095	5.6584362139917696e-05	0.014560185185185185
2	54.84	0.013176440329218107	4.11522633744856e-05	0.0127880658436214
2	54.88	0.011021090534979424	0.0001646090534979424	0.010156893004115226
2	54.92	0.00881687242798354	6.687242798353909e-05	0.008168724279835391
2	54.96	0.008037551440329218	0.0003420781893004115	0.00676954732510288
2	55.0	0.0038734567901234566	0.0005529835390946502	0.0028137860082304528
2	55.04	0.0058590534979423865	0.0007998971193415638	0.0043518518518518515
2	55.08	0.005498971193415638	0.000573559670781893	0.003804012345679012
2	55.120000000000005	0.006296296296296296	0.0005272633744855968	0.0035956790123456792
2	55.160000000000004	0.007633744855967078	0.00023919753086419754	0.0037011316872427986
2	55.2	0.027752057613168724	0.004930555555555555	0.010632716049382715
2	55.24	0.011766975308641976	0.001059670781893004	0.004313271604938272
2	55.28	0.010671296296296297	0.0015637860082304527	0.002896090534979424
2	55.32	0.013099279835390946	0.0022402263374485597	0.0047067901234567906
2	55.36	0.01132716049382716	0.002384259259259259	0.00400977366255144
2	55.4	0.013474794238683127	0.0036831275720164607	0.004771090534979424
2	55.44	0.01261059670781893	0.004272119341563786	0.003778292181069959
2	55.480000000000004	0.014791666666666667	0.005069444444444444	0.004475308641975309
2	55.52	0.010352366255144033	0.0023945473251028807	0.00400462962962963
2	55.56	0.011136831275720165	0.0024459876543209877	0.00485082304526749
2	55.6	0.011414609053497943	0.002006172839506173	0.005421810699588477
2	55.64	0.015352366255144034	0.00253858024691358	0.006481481481481481
2	55.68	0.03463477366255144	0.0064326131687242796	0.014981995884773662
2	55.72	0.024580761316872427	0.0019984567901234567	0.013729423868312758
2	55.76	0.029493312757201646	0.0022736625514403292	0.018055555555555554
2	55.800000000000004	0.02553755144032922	0.0011085390946502058	0.016797839506172838
2	55.84	0.024434156378600823	0.0015329218106995884	0.015424382716049383
2	55.88	0.018675411522633745	0.0011728395061728395	0.012415123456790123
2	55.92	0.01621141975308642	0.0024382716049382715	0.009421296296296296
2	55.96	0.009318415637860082	0.001388888888888889	0.004879115226337449
2	56.0	0.0110570987654321	0.0021810699588477368	0.005740740740740741
2	56.04	0.010468106995884774	0.0011676954732510287	0.006993312757201646
2	56.08	0.01349022633744856	0.0011496913580246913	0.010313786008230453
2	56.120000000000005	0.01315843621399177	0.00023662551440329217	0.011198559670781894
2	56.160000000000004	0.02878858024691358	0.004629629629629629	0.016723251028806584
2	56.2	0.014364711934156378	0.0010545267489711935	0.010882201646090535
2	56.24	0.013143004115226337	0.0009902263374485596	0.009719650205761318
2	56.28	0.011183127572016461	0.0013837448559670782	0.007633744855967078
2	56.32	0.00834104938271605	0.0005761316872427984	0.0060751028806584366
2	56.36	0.009218106995884774	0.0005709876543209877	0.005686728395061728
2	56.4	0.0102880658436214	0.000257201646090535	0.007332818930041152
2	56.44	0.014832818930041153	0.0004886831275720165	0.011761831275720164
2	56.480000000000004	0.013305041152263374	0.0005349794238683127	0.011489197530864198
2	56.52	0.017818930041152262	0.0006301440329218107	0.016185699588477365
2	56.56	0.01787037037037037	0.0002623456790123457	0.01738940329218107
2	56.6	0.021484053497942388	0.00036522633744855967	0.020159465020576132
2	56.64	0.0313451646090535	0.00261059670781893	0.023143004115226337
2	56.68	0.022337962962962962	0.00031635802469135804	0.020277777777777777
2	56.72	0.02113940329218107	0.0001388888888888889	0.020046296296296295
2	56.76	0.01988940329218107	0.00014146090534979423	0.01905864197530864
2	56.800000000000004	0.01958590534979424	0.00011831275720164609	0.01821244855967078
2	56.84	0.016584362139917694	0.00011831275720164609	0.014411008230452675
2	56.88	0.01920524691358025	0.0004320987654320988	0.013719135802469137
2	56.92	0.019508744855967076	0.0009387860082304527	0.011682098765432098
2	56.96	0.019904835390946504	0.0016846707818930042	0.009732510288065844
2	57.0	0.01941872427983539	0.0010931069958847737	0.010156893004115226
2	57.04	0.023603395061728396	0.0017386831275720165	0.013251028806584362
2	57.08	0.022433127572016463	0.0013271604938271606	0.013222736625514403
2	57.120000000000005	0.03871656378600823	0.005848765432098765	0.019228395061728396
2	57.160000000000004	0.020964506172839507	0.0017926954732510288	0.011990740740740741
2	57.2	0.020856481481481483	0.0020087448559670783	0.011527777777777777
2	57.24	0.01967849794238683	0.0015380658436213992	0.011064814814814816
2	57.28	0.01807355967078189	0.001154835390946502	0.01029835390946502
2	57.32	0.019781378600823046	0.0020704732510288064	0.011522633744855968
2	57.36	0.017872942386831275	0.0017541152263374487	0.010720164609053498
2	57.4	0.019984567901234568	0.0020859053497942386	0.01275462962962963
2	57.44	0.016867283950617283	0.0012782921810699588	0.011779835390946502
2	57.480000000000004	0.016700102880658436	0.001337448559670782	0.011674382716049383
2	57.52	0.014212962962962964	0.0012628600823045267	0.009907407407407408
2	57.56	0.015789609053497942	0.0018698559670781894	0.010210905349794238
2	57.6	0.02746141975308642	0.004963991769547325	0.013832304526748971
2	57.64	0.01551954732510288	0.0024074074074074076	0.008878600823045268
2	57.68	0.01378858024691358	0.002170781893004115	0.008225308641975309
2	57.72	0.013950617283950617	0.002512860082304527	0.008153292181069959
2	57.76	0.01246141975308642	0.001669238683127572	0.007983539094650206
2	57.800000000000004	0.011270576131687244	0.0017309670781893004	0.007163065843621399
2	57.84	0.010820473251028806	0.0024794238683127573	0.005679012345679012
2	57.88	0.008611111111111111	0.0029732510288065844	0.004086934156378601
2	57.92	0.00996141975308642	0.0035468106995884775	0.00411522633744856
2	57.96	0.006741255144032922	0.0026208847736625515	0.0025437242798353908
2	58.0	0.008786008230452676	0.0033333333333333335	0.00360082304526749
2	58.04	0.005360082304526749	0.0014891975308641975	0.002229938271604938
2	58.08	0.024179526748971194	0.006257716049382716	0.009753086419753086
2	58.120000000000005	0.007993827160493827	0.002726337448559671	0.003374485596707819
2	58.160000000000004	0.01143261316872428	0.0036419753086419752	0.00533179012345679
2	58.2	0.0062268518518518515	0.0016975308641975309	0.0033153292181069957
2	58.24	0.007497427983539095	0.002029320987654321	0.004038065843621399
2	58.28	0.008896604938271605	0.002690329218106996	0.004215534979423868
2	58.32	0.00838477366255144	0.003045267489711934	0.003909465020576132
2	58.36	0.01098508230452675	0.004261831275720164	0.004349279835390947
2	58.4	0.007399691358024691	0.003279320987654321	0.0030375514403292183
2	58.44	0.009377572016460905	0.004449588477366255	0.002854938271604938
2	58.480000000000004	0.006406893004115227	0.003806584362139918	0.0018724279835390946
2	58.52	0.008382201646090536	0.005100308641975308	0.0016589506172839507
2	58.56	0.02150977366255144	0.00809156378600823	0.00695216049382716
2	58.6	0.00900462962962963	0.005540123456790123	0.002551440329218107
2	58.64	0.009925411522633746	0.004904835390946502	0.004261831275720164
2	58.68	0.012556584362139918	0.004400720164609053	0.007337962962962963
2	58.72	0.012301954732510289	0.003258744855967078	0.008768004115226338
2	58.76	0.016525205761316872	0.0033281893004115225	0.011748971193415638
2	58.800000000000004	0.01832561728395062	0.003104423868312757	0.014007201646090536
2	58.84	0.019747942386831276	0.003413065843621399	0.01466820987654321
2	58.88	0.02063528806584362	0.0033693415637860084	0.015625
2	58.92	0.021286008230452676	0.0031635802469135803	0.01647633744855967
2	58.96	0.022391975308641975	0.0035493827160493828	0.01680812757201646
2	59.0	0.021630658436213993	0.0029243827160493827	0.017232510288065845
2	59.04	0.03910493827160494	0.007209362139917696	0.023387345679012347
2	59.08	0.0214429012345679	0.0032973251028806582	0.016684670781893004
2	59.120000000000005	0.02332818930041152	0.0035828189300411524	0.01814814814814815
2	59.160000000000004	0.020588991769547326	0.0029758230452674897	0.016661522633744857
2	59.2	0.020856481481481483	0.002736625514403292	0.017147633744855968
2	59.24	0.017911522633744854	0.0019675925925925924	0.015434670781893004
2	59.28	0.017551440329218106	0.0017078189300411522	0.01534207818930041
2	59.32	0.017222222222222222	0.0019675925925925924	0.014902263374485596
2	59.36	0.0173559670781893	0.0021219135802469135	0.014722222222222222
2	59.4	0.018083847736625514	0.002006172839506173	0.015771604938271604
2	59.44	0.017186213991769547	0.0030992798353909464	0.013978909465020575
2	59.480000000000004	0.018747427983539094	0.0039943415637860085	0.014470164609053498
2	59.52	0.03041409465020576	0.00694701646090535	0.017109053497942388
2	59.56	0.016962448559670783	0.005146604938271605	0.011301440329218107
2	59.6	0.015108024691358024	0.005699588477366255	0.009102366255144033
2	59.64	0.017551440329218106	0.007718621399176955	0.008667695473251028
2	59.68	0.01386059670781893	0.007512860082304527	0.005733024691358024
2	59.72	0.015707304526748973	0.00871656378600823	0.005419238683127572
2	59.76	0.013004115226337449	0.006643518518518518	0.004619341563786008
2	59.800000000000004	0.015131172839506173	0.007152777777777778	0.005002572016460905
2	59.84	0.014462448559670781	0.006448045267489712	0.004403292181069959
2	59.88	0.014313271604938272	0.005460390946502058	0.004400720164609053
2	59.92	0.015262345679012346	0.004657921810699589	0.0052031893004115225
2	59.96	0.013034979423868312	0.003572530864197531	0.004107510288065844
2	60.0	0.029809670781893005	0.006875	0.010684156378600823
2	60.04	0.011651234567901235	0.0030761316872427984	0.002232510288065844
2	60.08	0.012734053497942387	0.002574588477366255	0.002700617283950617
2	60.120000000000005	0.010892489711934156	0.002065329218106996	0.0015509259259259259
2	60.160000000000004	0.01231224279835391	0.0016255144032921811	0.002309670781893004
2	60.2	0.010452674897119341	0.0011728395061728395	0.0015689300411522633
2	60.24	0.012348251028806585	0.0012319958847736626	0.0025
2	60.28	0.011190843621399178	0.0008667695473251029	0.0023559670781893006
2	60.32	0.011296296296296296	0.0011959876543209877	0.0021296296296296298
2	60.36	0.010871913580246913	0.0009876543209876543	0.0020627572016460906
2	60.4	0.01047582304526749	0.0009336419753086419	0.0018415637860082303
2	60.44	0.01029835390946502	0.0008847736625514403	0.0018775720164609054
2	60.480000000000004	0.022463991769547324	0.0036342592592592594	0.006296296296296296
2	60.52	0.008798868312757202	0.0006970164609053498	0.001661522633744856
2	60.56	0.006553497942386831	0.00038837448559670784	0.0009516460905349795
2	60.6	0.006545781893004116	0.0004989711934156379	0.0013811728395061729
2	60.64	0.0043518518518518515	0.00020576131687242798	0.0008693415637860083
2	60.68	0.004758230452674897	0.0003292181069958848	0.0016152263374485598
2	60.72	0.0025848765432098767	4.886831275720165e-05	0.0004783950617283951
2	60.76	0.003284465020576132	0.00019804526748971193	0.0010493827160493827
2	60.800000000000004	0.0017592592592592592	0.00012088477366255144	0.0005658436213991769
2	60.84	0.003132716049382716	0.0002777777777777778	0.0012757201646090535
2	60.88	0.0023996913580246913	0.00017232510288065845	0.0007227366255144033
2	60.92	0.0023508230452674896	0.000264917695473251	0.0005812757201646091
2	60.96	0.01775977366255144	0.00330761316872428	0.006481481481481481
2	61.0	0.0020550411522633743	0.00013631687242798355	0.00030606995884773663
2	61.04	0.0030915637860082306	0.00011574074074074075	0.0006507201646090535
2	61.08	0.0020241769547325104	0.00013374485596707818	0.0005092592592592592
2	61.120000000000005	0.0017386831275720165	0.00012088477366255144	0.0006352880658436214
2	61.160000000000004	0.0015869341563786007	5.1440329218106995e-05	0.00018775720164609054
2	61.2	0.004565329218106996	6.944444444444444e-05	0.0007638888888888889
2	61.24	0.00503858024691358	8.487654320987654e-05	0.0003266460905349794
2	61.28	0.007258230452674897	0.00036265432098765433	0.0006790123456790123
2	61.32	0.0068132716049382714	0.000257201646090535	0.00016975308641975308
2	61.36	0.007618312757201646	0.000522119341563786	0.0004295267489711934
2	61.4	0.007847222222222222	0.0005889917695473251	0.0003266460905349794
2	61.44	0.025385802469135802	0.004295267489711934	0.007106481481481482
2	61.480000000000004	0.008346193415637861	0.0007150205761316872	0.0008693415637860083
2	61.52	0.007911522633744856	0.0007921810699588477	0.0010159465020576131
2	61.56	0.010208333333333333	0.0016075102880658437	0.002147633744855967
2	61.6	0.010815329218106996	0.0012834362139917696	0.004279835390946502
2	61.64	0.019045781893004116	0.0022916666666666667	0.010763888888888889
2	61.68	0.021628086419753088	0.001954732510288066	0.015141460905349794
2	61.72	0.028685699588477366	0.002361111111111111	0.021988168724279836
2	61.76	0.03027263374485597	0.002029320987654321	0.02481224279835391
2	61.800000000000004	0.03525720164609054	0.0023431069958847737	0.029771090534979425
2	61.84	0.03564557613168724	0.0026054526748971194	0.030532407407407407
2	61.88	0.038505658436213994	0.0034002057613168723	0.032327674897119345
2	61.92	0.053503086419753085	0.006911008230452675	0.037662037037037036
2	61.96	0.04097736625514403	0.004945987654320988	0.033325617283950615
2	62.0	0.041599794238683124	0.006069958847736625	0.032415123456790124
2	62.04	0.03893261316872428	0.006391460905349794	0.030141460905349794
2	62.08	0.03860853909465021	0.007345679012345679	0.028940329218106995
2	62.120000000000005	0.03290895061728395	0.007155349794238683	0.024050925925925927
2	62.160000000000004	0.030987654320987653	0.007325102880658436	0.022052469135802468
2	62.2	0.028081275720164608	0.006252572016460905	0.020969650205761317
2	62.24	0.028515946502057615	0.006736111111111111	0.020810185185185185
2	62.28	0.024030349794238685	0.0062371399176954735	0.01735082304526749
2	62.32	0.02425411522633745	0.006612654320987654	0.01696502057613169
2	62.36	0.022258230452674898	0.0063400205761316875	0.015244341563786009
2	62.4	0.04098251028806584	0.010835905349794239	0.021689814814814815
2	62.440000000000005	0.021039094650205762	0.006828703703703704	0.012600308641975309
2	62.480000000000004	0.01689300411522634	0.006666666666666667	0.008549382716049382
2	62.52	0.013919753086419753	0.00440843621399177	0.0076517489711934155
2	62.56	0.009166666666666667	0.002993827160493827	0.003966049382716049
2	62.6	0.011463477366255144	0.0033539094650205763	0.004639917695473251
2	62.64	0.010064300411522634	0.0034027777777777776	0.0033796296296296296
2	62.68	0.014477880658436214	0.005234053497942387	0.004997427983539094
2	62.72	0.012404835390946502	0.004480452674897119	0.0031069958847736627
2	62.76	0.01573559670781893	0.0051234567901234564	0.0038477366255144033
2	62.800000000000004	0.016368312757201645	0.0049382716049382715	0.004480452674897119
2	62.84	0.0201440329218107	0.006723251028806584	0.005805041152263374
2	62.88	0.03200617283950617	0.009454732510288066	0.011123971193415638
2	62.92	0.025123456790123455	0.0077314814814814815	0.00905349794238683
2	62.96	0.024367283950617283	0.00746141975308642	0.009503600823045268
2	63.0	0.02147633744855967	0.0063065843621399175	0.008143004115226338
2	63.04	0.019256687242798352	0.005583847736625514	0.007132201646090535
2	63.08	0.017098765432098765	0.003996913580246913	0.007546296296296297
2	63.120000000000005	0.018935185185185187	0.0030324074074074073	0.01054783950617284
2	63.160000000000004	0.015704732510288064	0.0023636831275720164	0.009259259259259259
2	63.2	0.01773148148148148	0.0021604938271604936	0.01143775720164609
2	63.24	0.015012860082304527	0.001491769547325103	0.010681584362139918
2	63.28	0.01588477366255144	0.0009336419753086419	0.01184156378600823
2	63.32	0.01326388888888889	0.0004861111111111111	0.011093106995884774
2	63.36	0.030661008230452674	0.0038631687242798355	0.018757716049382717
2	63.4	0.01397119341563786	0.00046810699588477366	0.012662037037037038
2	63.440000000000005	0.01684670781893004	0.0010751028806584362	0.01420267489711934
2	63.480000000000004	0.014686213991769547	0.0003780864197530864	0.01330761316872428
2	63.52	0.017047325102880657	0.00040123456790123454	0.015545267489711934
2	63.56	0.021622942386831275	0.000720164609053498	0.018742283950617285
2	63.6	0.021815843621399177	0.0006867283950617284	0.01973508230452675
2	63.64	0.02487139917695473	0.000985082304526749	0.022854938271604938
2	63.68	0.022124485596707818	0.0006095679012345679	0.02126800411522634
2	63.72	0.02304783950617284	0.0005169753086419753	0.021000514403292182
2	63.76	0.020645576131687243	0.00020576131687242798	0.018099279835390947
2	63.800000000000004	0.023858024691358025	0.0004320987654320988	0.019814814814814816
2	63.84	0.040390946502057615	0.0038348765432098765	0.027168209876543208
2	63.88	0.03253343621399177	0.0020267489711934157	0.02421553497942387
2	63.92	0.028040123456790123	0.0008436213991769547	0.020679012345679013
2	63.96	0.029465020576131686	0.0006507201646090535	0.021301440329218106
2	64.0	0.027376543209876543	0.0007304526748971193	0.018793724279835392
2	64.04	0.028271604938271605	0.000727880658436214	0.019891975308641976
2	64.08	0.031972736625514406	0.0012628600823045267	0.023143004115226337
2	64.12	0.02935185185185185	0.0008641975308641976	0.021988168724279836
2	64.16	0.03102880658436214	0.0012474279835390947	0.023690843621399178
2	64.2	0.029971707818930042	0.0010236625514403292	0.024099794238683126
2	64.24	0.032911522633744854	0.0014351851851851852	0.026738683127572018
2	64.28	0.02988940329218107	0.001352880658436214	0.025239197530864198
2	64.32000000000001	0.045437242798353907	0.004439300411522634	0.031646090534979424
2	64.36	0.02686985596707819	0.0014789094650205761	0.022680041152263374
2	64.4	0.024611625514403292	0.0016640946502057613	0.02024948559670782
2	64.44	0.01762860082304527	0.0015972222222222223	0.013912037037037037
2	64.48	0.016242283950617283	0.0018930041152263374	0.012299382716049382
2	64.52	0.014166666666666666	0.0019212962962962964	0.010221193415637861
2	64.56	0.01612397119341564	0.002001028806584362	0.012021604938271604
2	64.6	0.017181069958847738	0.0020704732510288064	0.01283179012345679
2	64.64	0.017199074074074075	0.002037037037037037	0.013276748971193415
2	64.68	0.019915123456790123	0.0026311728395061727	0.014624485596707818
2	64.72	0.0188451646090535	0.0027314814814814814	0.014549897119341564
2	64.76	0.019765946502057614	0.0023405349794238684	0.015234053497942386
2	64.8	0.02999485596707819	0.003966049382716049	0.019179526748971193
2	64.84	0.018281893004115226	0.0016846707818930042	0.014819958847736625
2	64.88	0.01751543209876543	0.0023996913580246913	0.013472222222222222
2	64.92	0.0209130658436214	0.0029886831275720165	0.015352366255144034
2	64.96000000000001	0.018575102880658435	0.0032381687242798354	0.012183641975308641
2	65.0	0.022227366255144033	0.004107510288065844	0.013757716049382716
2	65.04	0.02323559670781893	0.004611625514403292	0.013431069958847736
2	65.08	0.023497942386831276	0.005216049382716049	0.012250514403292181
2	65.12	0.02305298353909465	0.0053292181069958845	0.011818415637860083
2	65.16	0.01944187242798354	0.004704218106995885	0.00974537037037037
2	65.2	0.019776234567901233	0.004218106995884774	0.010280349794238683
2	65.24	0.014040637860082304	0.002219650205761317	0.007646604938271605
2	65.28	0.031003086419753086	0.005419238683127572	0.015136316872427984
2	65.32000000000001	0.012232510288065844	0.002065329218106996	0.005781893004115226
2	65.36	0.013724279835390946	0.0022145061728395064	0.006090534979423868
2	65.4	0.010617283950617284	0.0013040123456790123	0.004843106995884774
2	65.44	0.010149176954732511	0.0013837448559670782	0.00503858024691358
2	65.48	0.009184670781893004	0.0008513374485596708	0.0038734567901234566
2	65.52	0.01202932098765432	0.0022633744855967077	0.004688786008230452
2	65.56	0.01290380658436214	0.002674897119341564	0.005936213991769548
2	65.6	0.014488168724279835	0.0026311728395061727	0.007973251028806584
2	65.64	0.017924382716049382	0.0022247942386831275	0.011630658436213992
2	65.68	0.01912551440329218	0.0017386831275720165	0.013323045267489711
2	65.72	0.021679526748971195	0.0016795267489711934	0.015738168724279834
2	65.76	0.03503086419753086	0.003955761316872428	0.020565843621399175
2	65.8	0.02440843621399177	0.0007690329218106996	0.01816872427983539
2	65.84	0.022340534979423867	0.0007433127572016461	0.017127057613168725
2	65.88	0.023351337448559672	0.0006404320987654321	0.018333333333333333
2	65.92	0.019421296296296298	0.0004603909465020576	0.015069444444444444
2	65.96000000000001	0.020545267489711933	0.00045781893004115225	0.016003086419753086
2	66.0	0.018793724279835392	0.00038580246913580245	0.014372427983539094
2	66.04	0.02094393004115226	0.0003523662551440329	0.016545781893004114
2	66.08	0.02077932098765432	0.0002469135802469136	0.01693158436213992
2	66.12	0.019858539094650206	0.00020318930041152264	0.016646090534979424
2	66.16	0.019843106995884773	0.00022119341563786008	0.01628343621399177
2	66.2	0.016381172839506172	0.00018775720164609054	0.013631687242798354
2	66.24	0.03199588477366255	0.002803497942386831	0.02097736625514403
2	66.28	0.016113683127572016	0.00014660493827160494	0.013369341563786009
2	66.32000000000001	0.017039609053497943	0.0002777777777777778	0.014282407407407407
2	66.36	0.015671296296296298	0.00011059670781893004	0.013796296296296296
2	66.4	0.02104423868312757	0.0003523662551440329	0.01856224279835391
2	66.44	0.01902006172839506	0.00012088477366255144	0.017896090534979425
2	66.48	0.023271604938271604	0.0002803497942386831	0.021550925925925925
2	66.52	0.023515946502057614	0.00022376543209876544	0.022142489711934155
2	66.56	0.02679783950617284	0.00020061728395061727	0.02525977366255144
2	66.6	0.028608539094650207	6.430041152263375e-05	0.026983024691358024
2	66.64	0.02982253086419753	0.00010288065843621399	0.02790895061728395
2	66.68	0.0332716049382716	0.0001080246913580247	0.03084619341563786
2	66.72	0.04565843621399177	0.0025437242798353908	0.03531121399176955
2	66.76	0.037443415637860085	0.00014917695473251028	0.034084362139917695
2	66.8	0.03671039094650206	0.00022119341563786008	0.033670267489711934
2	66.84	0.03508744855967078	0.00018518518518518518	0.03195987654320988
2	66.88	0.030972222222222224	0.00011574074074074075	0.028659979423868314
2	66.92	0.02990997942386831	0.00019290123456790122	0.02752829218106996
2	66.96000000000001	0.02497170781893004	5.6584362139917696e-05	0.024140946502057614
2	67.0	0.022934670781893002	0.00026748971193415636	0.021607510288065842
2	67.04	0.017746913580246913	0.00016718106995884774	0.015475823045267489
2	67.08	0.014868827160493828	0.00015689300411522632	0.01190843621399177
2	67.12	0.013636831275720164	0.00020318930041152264	0.01061985596707819
2	67.16	0.012265946502057614	0.00028549382716049385	0.008752572016460906
2	67.2	0.027412551440329218	0.00338477366255144	0.01426440329218107
2	67.24	0.010529835390946502	0.0002932098765432099	0.006586934156378601
2	67.28	0.011965020576131687	0.00024176954732510288	0.0074794238683127574
2	67.32000000000001	0.010488683127572016	0.0001388888888888889	0.006712962962962963
2	67.36	0.011676954732510288	0.0004552469135802469	0.0073173868312757205
2	67.4	0.010280349794238683	0.0002726337448559671	0.006751543209876543
2	67.44	0.011208847736625515	0.0004552469135802469	0.007515432098765432
2	67.48	0.007584876543209876	0.00030864197530864197	0.005699588477366255
2	67.52	0.009349279835390946	0.0007947530864197531	0.005797325102880659
2	67.56	0.006424897119341564	0.00014146090534979423	0.003626543209876543
2	67.6	0.006334876543209877	0.00027520576131687244	0.0031224279835390945
2	67.64	0.006095679012345679	0.0005838477366255144	0.002448559670781893
2	67.68	0.023670267489711933	0.0038245884773662553	0.009922839506172839
2	67.72	0.009292695473251029	0.00022890946502057612	0.005913065843621399
2	67.76	0.012458847736625514	0.0002700617283950617	0.009050925925925926
2	67.8	0.014385288065843622	0.0002494855967078189	0.011075102880658437
2	67.84	0.011149691358024691	0.0003497942386831276	0.009693930041152264
2	67.88	0.01279835390946502	0.0006893004115226338	0.010552983539094651
2	67.92	0.009683641975308643	0.000264917695473251	0.008703703703703703
2	67.96000000000001	0.012034465020576132	0.00040123456790123454	0.00952417695473251
2	68.0	0.00929783950617284	0.0003343621399176955	0.007824074074074074
2	68.04	0.01095164609053498	0.001000514403292181	0.007337962962962963
2	68.08	0.006918724279835391	0.0003189300411522634	0.00463477366255144
2	68.12	0.007031893004115226	0.0010185185185185184	0.0038374485596707818
2	68.16	0.01972479423868313	0.0033770576131687243	0.00881687242798354
2	68.2	0.004035493827160494	0.00015689300411522632	0.001337448559670782
2	68.24	0.007049897119341564	0.0009156378600823045	0.0027160493827160493
2	68.28	0.005866769547325103	0.0001440329218106996	0.0017824074074074075
2	68.32000000000001	0.007939814814814814	0.0006532921810699588	0.0026054526748971194
2	68.36	0.009117798353909466	0.0004501028806584362	0.0036805555555555554
2	68.4	0.015738168724279834	0.0013863168724279834	0.008083847736625514
2	68.44	0.01624485596707819	0.0008024691358024691	0.008991769547325102
2	68.48	0.020311213991769547	0.0011651234567901234	0.012546296296296297
2	68.52	0.01773148148148148	0.000779320987654321	0.011779835390946502
2	68.56	0.01957304526748971	0.001000514403292181	0.013400205761316872
2	68.60000000000001	0.014917695473251029	0.0006378600823045268	0.01040380658436214
2	68.64	0.02808641975308642	0.003587962962962963	0.015084876543209877
2	68.68	0.011309156378600823	0.0004320987654320988	0.00717335390946502
2	68.72	0.011036522633744855	0.0007175925925925926	0.006574074074074074
2	68.76	0.00893261316872428	0.0006095679012345679	0.00415895061728395
2	68.8	0.0075257201646090535	0.0003832304526748971	0.003958333333333334
2	68.84	0.011080246913580246	0.0003935185185185185	0.007808641975308642
2	68.88	0.01227880658436214	0.00020318930041152264	0.00956275720164609
2	68.92	0.01671039094650206	0.00038837448559670784	0.01345164609053498
2	68.96000000000001	0.015383230452674897	0.00015174897119341564	0.013906893004115226
2	69.0	0.01881172839506173	0.0003189300411522634	0.01702932098765432
2	69.04	0.015162037037037036	9.516460905349794e-05	0.014603909465020576
2	69.08	0.01632201646090535	0.00010030864197530864	0.015185185185185185
2	69.12	0.02641718106995885	0.002384259259259259	0.017996399176954732
2	69.16	0.013374485596707819	0.0001234567901234568	0.012631172839506172
2	69.2	0.01323559670781893	0.0001388888888888889	0.012109053497942387
2	69.24	0.011435185185185185	0.00018775720164609054	0.010419238683127573
2	69.28	0.011525205761316873	0.00013117283950617284	0.010221193415637861
2	69.32000000000001	0.007818930041152264	5.1440329218107e-06	0.007379115226337448
2	69.36	0.00945730452674897	0.00016975308641975308	0.00834104938271605
2	69.4	0.007952674897119342	5.401234567901235e-05	0.007453703703703704
2	69.44	0.009521604938271606	0.0001646090534979424	0.008155864197530864
2	69.48	0.008096707818930042	4.886831275720165e-05	0.007579732510288066
2	69.52	0.009292695473251029	0.0002160493827160494	0.007978395061728394
2	69.56	0.00838477366255144	3.60082304526749e-05	0.007932098765432098
2	69.60000000000001	0.024061213991769546	0.0028935185185185184	0.014128086419753086
2	69.64	0.009272119341563786	8.23045267489712e-05	0.008801440329218107
2	69.68	0.009470164609053498	0.0001080246913580247	0.008914609053497943
2	69.72	0.00988425925925926	8.23045267489712e-05	0.008436213991769548
2	69.76	0.00896604938271605	0.00012602880658436213	0.006872427983539094
2	69.8	0.011859567901234568	0.00027520576131687244	0.00830761316872428
2	69.84	0.008338477366255145	4.886831275720165e-05	0.005426954732510288
2	69.88	0.010787037037037038	0.00030864197530864197	0.006301440329218107
2	69.92	0.009693930041152264	0.0001440329218106996	0.006291152263374486
2	69.96000000000001	0.01238940329218107	0.00023662551440329217	0.00797067901234568
2	70.0	0.010174897119341563	0.00010030864197530864	0.006455761316872428
2	70.04	0.01217335390946502	0.0003420781893004115	0.006954732510288066
2	70.08	0.022325102880658435	0.002800925925925926	0.010910493827160493
2	70.12	0.011226851851851852	0.0004938271604938272	0.006309156378600823
2	70.16	0.010825617283950617	0.0005478395061728395	0.0065715020576131685
2	70.2	0.011216563786008231	0.0007536008230452675	0.005740740740740741
2	70.24	0.010146604938271605	0.0006455761316872428	0.005316358024691358
2	70.28	0.008515946502057612	0.0007433127572016461	0.003757716049382716
2	70.32000000000001	0.006882716049382716	0.0005452674897119342	0.0026080246913580247
2	70.36	0.005187757201646091	0.00042695473251028805	0.0012319958847736626
2	70.4	0.005815329218106996	0.0004140946502057613	0.0015997942386831276
2	70.44	0.005272633744855967	0.0002546296296296296	0.0017258230452674897
2	70.48	0.007556584362139918	0.000529835390946502	0.0028472222222222223
2	70.52	0.004241255144032922	0.00022890946502057612	0.0010699588477366254
2	70.56	0.021646090534979425	0.003845164609053498	0.007770061728395062
2	70.60000000000001	0.0064326131687242796	0.00024176954732510288	0.0032253086419753085
2	70.64	0.01180298353909465	0.00041923868312757203	0.006633230452674897
2	70.68	0.012680041152263375	0.0002726337448559671	0.007170781893004115
2	70.72	0.015614711934156379	0.0006970164609053498	0.008780864197530864
2	70.76	0.015367798353909464	0.0007973251028806584	0.0084130658436214
2	70.8	0.015352366255144034	0.001059670781893004	0.0078009259259259256
2	70.84	0.016378600823045267	0.0012242798353909465	0.008320473251028807
2	70.88	0.014367283950617284	0.0009182098765432099	0.006875
2	70.92	0.017119341563786007	0.0012114197530864197	0.008873456790123456
2	70.96000000000001	0.01584619341563786	0.001008230452674897	0.0086059670781893
2	71.0	0.017363683127572017	0.0012294238683127573	0.009567901234567902
2	71.04	0.030146604938271603	0.0035493827160493828	0.01504372427983539
2	71.08	0.020272633744855967	0.0009979423868312757	0.012659465020576131
2	71.12	0.021448045267489713	0.0009310699588477366	0.014431584362139918
2	71.16	0.0245190329218107	0.0013786008230452676	0.01698559670781893
2	71.2	0.023001543209876543	0.0012628600823045267	0.016234567901234568
2	71.24	0.0261059670781893	0.0015483539094650206	0.0190869341563786
2	71.28	0.026152263374485597	0.0017386831275720165	0.018598251028806585
2	71.32000000000001	0.028382201646090535	0.0021219135802469135	0.02011059670781893
2	71.36	0.030174897119341564	0.0024819958847736626	0.02077932098765432
2	71.4	0.030779320987654322	0.002690329218106996	0.021954732510288066
2	71.44	0.03531378600823045	0.005100308641975308	0.02340792181069959
2	71.48	0.03335905349794239	0.004277263374485597	0.023166152263374484
2	71.52	0.052160493827160495	0.009236111111111112	0.029945987654320987
2	71.56	0.038922325102880656	0.005810185185185186	0.025545267489711934
2	71.60000000000001	0.04275977366255144	0.006165123456790124	0.02749485596707819
2	71.64	0.04000771604938272	0.005208333333333333	0.026190843621399177
2	71.68	0.04125	0.00532664609053498	0.026159979423868312
2	71.72	0.036116255144032924	0.003752572016460905	0.02419753086419753
2	71.76	0.034372427983539094	0.0035313786008230453	0.02266718106995885
2	71.8	0.029377572016460907	0.002623456790123457	0.01971707818930041
2	71.84	0.026818415637860082	0.0032098765432098763	0.016921296296296295
2	71.88	0.026504629629629628	0.0038991769547325104	0.01574074074074074
2	71.92	0.021309156378600824	0.004454732510288066	0.01126028806584362
2	71.96000000000001	0.021414609053497943	0.005979938271604938	0.009259259259259259
2	72.0	0.03242798353909465	0.009272119341563786	0.011779835390946502
2	72.04	0.015563271604938271	0.006828703703703704	0.0041229423868312754
2	72.08	0.012147633744855967	0.006116255144032922	0.003258744855967078
2	72.12	0.01169753086419753	0.006201131687242799	0.0028266460905349796
2	72.16	0.009071502057613168	0.005249485596707819	0.0012088477366255144
2	72.2	0.012299382716049382	0.0060648148148148145	0.0025540123456790124
2	72.24	0.010090020576131687	0.006003086419753087	0.001242283950617284
2	72.28	0.011597222222222222	0.006162551440329218	0.002433127572016461
2	72.32000000000001	0.011607510288065843	0.0059953703703703705	0.003184156378600823
2	72.36	0.01121141975308642	0.005537551440329218	0.0032021604938271605
2	72.4	0.009922839506172839	0.004655349794238683	0.00334619341563786
2	72.44	0.008233024691358025	0.003966049382716049	0.0029809670781893003
2	72.48	0.024578189300411522	0.008022119341563785	0.008948045267489713
2	72.52	0.006648662551440329	0.003397633744855967	0.0020601851851851853
2	72.56	0.0069727366255144035	0.003587962962962963	0.0025334362139917696
2	72.60000000000001	0.006054526748971193	0.003222736625514403	0.001324588477366255
2	72.64	0.006422325102880658	0.0031018518518518517	0.0016203703703703703
2	72.68	0.003778292181069959	0.0015509259259259259	0.0006430041152263374
2	72.72	0.007240226337448559	0.0033050411522633745	0.0013580246913580246
2	72.76	0.006355452674897119	0.0031430041152263376	0.0011882716049382716
2	72.8	0.011358024691358024	0.004861111111111111	0.0026954732510288066
2	72.84	0.005943930041152263	0.0019984567901234567	0.001507201646090535
2	72.88	0.004526748971193415	0.000985082304526749	0.0016229423868312758
2	72.92	0.004459876543209876	0.001337448559670782	0.0016589506172839507
2	72.96000000000001	0.01631687242798354	0.003690843621399177	0.005902777777777778
2	73.0	0.0015869341563786007	0.0002957818930041152	0.0007664609053497942
2	73.04	0.0008127572016460906	9.77366255144033e-05	0.00048353909465020576
2	73.08	0.0013271604938271606	0.00014917695473251028	0.0008333333333333334
2	73.12	0.0004218106995884774	0.00012602880658436213	0.0001388888888888889
2	73.16	0.0009182098765432099	0.0001080246913580247	0.0005092592592592592
2	73.2	0.00047582304526748974	9.516460905349794e-05	0.00019804526748971193
2	73.24	0.001882716049382716	0.0002494855967078189	0.0007021604938271605
2	73.28	0.0030838477366255143	0.0005349794238683127	0.0012885802469135802
2	73.32000000000001	0.004791666666666666	0.0004938271604938272	0.0023919753086419754
2	73.36	0.0050874485596707816	0.00012602880658436213	0.003323045267489712
2	73.4	0.005164609053497943	8.487654320987654e-05	0.003626543209876543
2	73.44	0.020090020576131688	0.0031738683127572015	0.009683641975308643
2	73.48	0.0042026748971193415	0.00012602880658436213	0.0034439300411522634
2	73.52	0.006273148148148148	0.00030092592592592595	0.004840534979423868
2	73.56	0.004742798353909465	0.0003420781893004115	0.0037962962962962963
2	73.60000000000001	0.005213477366255144	0.00019032921810699588	0.004416152263374486
2	73.64	0.0034182098765432097	4.6296296296296294e-05	0.0031507201646090535
2	73.68	0.004873971193415638	0.000625	0.003752572016460905
2	73.72	0.005095164609053498	0.0011085390946502058	0.003045267489711934
2	73.76	0.008521090534979424	0.00294238683127572	0.0032973251028806582
2	73.8	0.00944187242798354	0.0028472222222222223	0.003233024691358025
2	73.84	0.013580246913580247	0.00411522633744856	0.0049151234567901235
2	73.88	0.01412037037037037	0.004241255144032922	0.0049614197530864195
2	73.92	0.031905864197530866	0.008181584362139917	0.011352880658436214
2	73.96000000000001	0.016617798353909464	0.004338991769547325	0.005534979423868313
2	74.0	0.016962448559670783	0.004619341563786008	0.006010802469135802
2	74.04	0.018294753086419754	0.004840534979423868	0.006311728395061728
2	74.08	0.01691872427983539	0.004074074074074074	0.006206275720164609
2	74.12	0.019030349794238684	0.00448559670781893	0.0074099794238683125
2	74.16	0.01822530864197531	0.0038245884773662553	0.007728909465020576
2	74.2	0.02154320987654321	0.004068930041152263	0.010326646090534979
2	74.24	0.019148662551440328	0.003963477366255144	0.009483024691358024
2	74.28	0.019997427983539096	0.003940329218106996	0.01000514403292181
2	74.32000000000001	0.017147633744855968	0.003551954732510288	0.008762860082304527
2	74.36	0.017554012345679014	0.004331275720164609	0.008271604938271605
2	74.4	0.028500514403292182	0.007247942386831276	0.011622942386831276
2	74.44	0.01525462962962963	0.003719135802469136	0.005787037037037037
2	74.48	0.01640432098765432	0.004246399176954733	0.005771604938271605
2	74.52	0.013793724279835391	0.00334619341563786	0.0043518518518518515
2	74.56	0.012551440329218106	0.0031815843621399178	0.004166666666666667
2	74.60000000000001	0.007734053497942387	0.0016075102880658437	0.003623971193415638
2	74.64	0.008343621399176954	0.0025180041152263375	0.0042361111111111115
2	74.68	0.009056069958847737	0.0034233539094650207	0.0033950617283950617
2	74.72	0.012409979423868314	0.004074074074074074	0.004843106995884774
2	74.76	0.008837448559670781	0.0025823045267489714	0.0031352880658436213
2	74.8	0.010465534979423869	0.0022633744855967077	0.005805041152263374
2	74.84	0.010141460905349795	0.0013786008230452676	0.005676440329218107
2	74.88	0.02595164609053498	0.005200617283950618	0.01238940329218107
2	74.92	0.010025720164609054	0.0019007201646090534	0.005470679012345679
2	74.96000000000001	0.008325617283950617	0.0016332304526748972	0.005010288065843621
2	75.0	0.0073868312757201645	0.0022247942386831275	0.0035956790123456792
2	75.04	0.005007716049382716	0.00176440329218107	0.0024434156378600825
2	75.08	0.006270576131687243	0.0020498971193415637	0.003132716049382716
2	75.12	0.004457304526748971	0.0020910493827160496	0.001396604938271605
2	75.16	0.005797325102880659	0.0024434156378600825	0.0018287037037037037
2	75.2	0.004611625514403292	0.002067901234567901	0.0016358024691358025
2	75.24	0.0072376543209876545	0.0023559670781893006	0.0033539094650205763
2	75.28	0.007649176954732511	0.002219650205761317	0.004161522633744856
2	75.32000000000001	0.014279835390946502	0.0031121399176954733	0.009058641975308642
2	75.36	0.029320987654320986	0.007309670781893004	0.015108024691358024
2	75.4	0.019621913580246914	0.0053626543209876545	0.01173611111111111
2	75.44	0.019704218106995883	0.005848765432098765	0.01139917695473251
2	75.48	0.021031378600823044	0.007247942386831276	0.011584362139917696
2	75.52	0.02116255144032922	0.008212448559670783	0.010987654320987654
2	75.56	0.018446502057613168	0.008011831275720164	0.008757716049382715
2	75.60000000000001	0.018762860082304527	0.008181584362139917	0.009007201646090535
2	75.64	0.017962962962962962	0.008312757201646091	0.00842335390946502
2	75.68	0.020429526748971194	0.00912551440329218	0.01000514403292181
2	75.72	0.017672325102880658	0.007901234567901235	0.009099794238683128
2	75.76	0.01761059670781893	0.008665123456790123	0.008161008230452675
2	75.8	0.01675411522633745	0.008842592592592593	0.00727880658436214
2	75.84	0.030954218106995886	0.011561213991769547	0.012926954732510288
2	75.88	0.011018518518518518	0.006998456790123456	0.0033796296296296296
2	75.92	0.014598765432098766	0.008040123456790123	0.0055941358024691355
2	75.96000000000001	0.017219650205761317	0.008171296296296296	0.0076286008230452675
2	76.0	0.018503086419753085	0.008150720164609054	0.008976337448559671
2	76.04	0.021347736625514403	0.009459876543209877	0.009940843621399176
2	76.08	0.01856738683127572	0.009071502057613168	0.008364197530864198
2	76.12	0.01755658436213992	0.008919753086419752	0.007245370370370371
2	76.16	0.011157407407407408	0.005851337448559671	0.0038220164609053496
2	76.2	0.013739711934156379	0.006779835390946502	0.003935185185185185
2	76.24	0.011087962962962963	0.004925411522633745	0.0031352880658436213
2	76.28	0.01590792181069959	0.0077777777777777776	0.0037371399176954734
2	76.32000000000001	0.028338477366255145	0.010488683127572016	0.00889917695473251
2	76.36	0.017031893004115225	0.007867798353909465	0.004480452674897119
2	76.4	0.015036008230452674	0.007379115226337448	0.003968621399176955
2	76.44	0.019753086419753086	0.009429012345679012	0.005383230452674897
2	76.48	0.02178755144032922	0.009760802469135802	0.007448559670781893
2	76.52	0.025704732510288066	0.010018004115226338	0.01029835390946502
2	76.56	0.028209876543209878	0.010617283950617284	0.011589506172839506
2	76.60000000000001	0.03011574074074074	0.01061985596707819	0.013804012345679012
2	76.64	0.03328446502057613	0.011363168724279836	0.015532407407407408
2	76.68	0.028276748971193415	0.009287551440329217	0.014220679012345678
2	76.72	0.029627057613168726	0.00945730452674897	0.015776748971193414
2	76.76	0.022294238683127573	0.006422325102880658	0.013413065843621398
2	76.8	0.04136574074074074	0.011378600823045268	0.020967078189300412
2	76.84	0.021707818930041152	0.0059490740740740745	0.013680555555555555
2	76.88	0.023073559670781892	0.006262860082304526	0.014356995884773663
2	76.92	0.02073045267489712	0.0057536008230452676	0.013325617283950618
2	76.96000000000001	0.021810699588477367	0.005231481481481481	0.014621913580246913
2	77.0	0.022157921810699588	0.006352880658436214	0.01366769547325103
2	77.04	0.0225	0.007404835390946502	0.011988168724279836
2	77.08	0.024876543209876544	0.008837448559670781	0.011383744855967078
2	77.12	0.022052469135802468	0.008287037037037037	0.008688271604938272
2	77.16	0.02606224279835391	0.009187242798353909	0.010676440329218106
2	77.2	0.02205761316872428	0.006882716049382716	0.008922325102880659
2	77.24	0.024776234567901234	0.00794753086419753	0.00996141975308642
2	77.28	0.03609053497942387	0.010895061728395062	0.013333333333333334
2	77.32000000000001	0.025383230452674897	0.008847736625514403	0.008233024691358025
2	77.36	0.025133744855967078	0.009243827160493828	0.007857510288065844
2	77.4	0.02933641975308642	0.01183641975308642	0.009434156378600823
2	77.44	0.02419238683127572	0.009526748971193415	0.008094135802469135
2	77.48	0.026568930041152263	0.010462962962962962	0.010041152263374485
2	77.52	0.02613425925925926	0.01066872427983539	0.009619341563786007
2	77.56	0.0285570987654321	0.010563271604938272	0.009956275720164609
2	77.60000000000001	0.032111625514403296	0.010761316872427984	0.010516975308641976
2	77.64	0.03215534979423868	0.008575102880658436	0.010866769547325104
2	77.68	0.035907921810699586	0.008773148148148148	0.01199588477366255
2	77.72	0.036756687242798354	0.008400205761316873	0.012253086419753086
2	77.76	0.057353395061728395	0.011831275720164609	0.022623456790123456
2	77.8	0.04498456790123457	0.007132201646090535	0.01899434156378601
2	77.84	0.04706275720164609	0.006185699588477366	0.023173868312757202
2	77.88	0.04276491769547325	0.004058641975308642	0.024573045267489713
2	77.92	0.04324074074074074	0.003935185185185185	0.025838477366255143
2	77.96000000000001	0.03569701646090535	0.0032741769547325102	0.021748971193415637
2	78.0	0.03587191358024691	0.0038245884773662553	0.02172067901234568
2	78.04	0.03132458847736626	0.0037345679012345677	0.019809670781893003
2	78.08	0.030280349794238683	0.003917181069958847	0.019266975308641975
2	78.12	0.03077417695473251	0.0042309670781893	0.02013888888888889
2	78.16	0.024742798353909464	0.0029140946502057615	0.017193930041152262
2	78.2	0.02606224279835391	0.0036419753086419752	0.017834362139917695
2	78.24	0.03616512345679012	0.005241769547325103	0.0213940329218107
2	78.28	0.021584362139917695	0.0027957818930041153	0.016059670781893003
2	78.32000000000001	0.018747427983539094	0.00176440329218107	0.015195473251028806
2	78.36	0.019117798353909466	0.002286522633744856	0.014169238683127573
2	78.4	0.0111059670781893	0.0017489711934156379	0.008027263374485597
2	78.44	0.00985082304526749	0.001617798353909465	0.00599022633744856
2	78.48	0.007852366255144032	0.00220679012345679	0.004300411522633745
2	78.52	0.011242283950617283	0.0032407407407407406	0.005028292181069959
2	78.56	0.011579218106995885	0.0036574074074074074	0.005488683127572017
2	78.60000000000001	0.012271090534979424	0.004367283950617284	0.0053292181069958845
2	78.64	0.012314814814814815	0.004555041152263375	0.004318415637860082
2	78.68	0.008454218106995886	0.0038220164609053496	0.002512860082304527
2	78.72	0.02664866255144033	0.0076851851851851855	0.009380144032921811
2	78.76	0.00852880658436214	0.0037319958847736624	0.0010390946502057614
2	78.8	0.01320730452674897	0.004169238683127572	0.002932098765432099
2	78.84	0.0126440329218107	0.00338477366255144	0.0023405349794238684
2	78.88	0.01474537037037037	0.0038194444444444443	0.00261059670781893
2	78.92	0.013199588477366256	0.003073559670781893	0.002001028806584362
2	78.96000000000001	0.015439814814814814	0.003176440329218107	0.0029809670781893003
2	79.0	0.014351851851851852	0.0016512345679012346	0.003829732510288066
2	79.04	0.016766975308641976	0.0014300411522633744	0.005187757201646091
2	79.08	0.0184619341563786	0.0012371399176954732	0.006453189300411523
2	79.12	0.019025205761316874	0.0009876543209876543	0.006337448559670782
2	79.16	0.01974022633744856	0.0013605967078189301	0.005882201646090535
2	79.2	0.03202674897119342	0.004022633744855967	0.009858539094650206
2	79.24	0.01727366255144033	0.0011522633744855968	0.0030324074074074073
2	79.28	0.014925411522633745	0.0012808641975308641	0.0019212962962962964
2	79.32000000000001	0.017402263374485596	0.0021656378600823046	0.0019984567901234567
2	79.36	0.01638888888888889	0.0018467078189300411	0.0020087448559670783
2	79.4	0.019930555555555556	0.0028060699588477365	0.004354423868312757
2	79.44	0.01666923868312757	0.0023559670781893006	0.0031893004115226336
2	79.48	0.017060185185185185	0.002777777777777778	0.0033127572016460904
2	79.52	0.012806069958847737	0.00257201646090535	0.0015483539094650206
2	79.56	0.01320730452674897	0.0032973251028806582	0.0015843621399176955
2	79.60000000000001	0.013832304526748971	0.0036959876543209876	0.001815843621399177
2	79.64	0.015367798353909464	0.004367283950617284	0.0017592592592592592
2	79.68	0.031689814814814816	0.007878086419753086	0.008695987654320987
2	79.72	0.015578703703703704	0.004323559670781893	0.002373971193415638
2	79.76	0.016558641975308642	0.005012860082304527	0.0027211934156378603
2	79.8	0.014377572016460905	0.004102366255144033	0.002384259259259259
2	79.84	0.015378086419753086	0.004174382716049383	0.003233024691358025
2	79.88	0.013402777777777777	0.0036136831275720167	0.00264917695473251
2	79.92	0.016671810699588476	0.0037731481481481483	0.005498971193415638
2	79.96000000000001	0.01790380658436214	0.0028137860082304528	0.008647119341563786
2	80.0	0.023623971193415638	0.002800925925925926	0.014657921810699588
2	80.04	0.027708333333333335	0.001712962962962963	0.020954218106995885
2	80.08	0.03468878600823045	0.001419753086419753	0.028173868312757203
2	80.12	0.03814300411522634	0.0008770576131687243	0.032896090534979425
2	80.16	0.05575874485596708	0.004120370370370371	0.040527263374485596
2	80.2	0.041514917695473254	0.0004783950617283951	0.03762602880658436
2	80.24	0.0400951646090535	0.0002932098765432099	0.03677469135802469
2	80.28	0.040534979423868314	0.00048353909465020576	0.036381172839506176
2	80.32000000000001	0.036820987654320986	0.00035493827160493826	0.03358024691358025
2	80.36	0.03905349794238683	0.0007690329218106996	0.034861111111111114
2	80.4	0.03473251028806584	0.0010030864197530865	0.03100051440329218
2	80.44	0.03479938271604938	0.0019290123456790122	0.029544753086419753
2	80.48	0.025519547325102882	0.001970164609053498	0.02162551440329218
2	80.52	0.023904320987654323	0.002409979423868313	0.01917181069958848
2	80.56	0.017978395061728394	0.0024794238683127573	0.014025205761316873
2	80.60000000000001	0.018631687242798355	0.002757201646090535	0.01460648148148148
2	80.64	0.03246141975308642	0.005779320987654321	0.018924897119341564
2	80.68	0.016772119341563786	0.0037088477366255144	0.011911008230452675
2	80.72	0.018302469135802468	0.004053497942386831	0.01239969135802469
2	80.76	0.015596707818930041	0.003963477366255144	0.009886831275720164
2	80.8	0.02094393004115226	0.004120370370370371	0.014356995884773663
2	80.84	0.021949588477366257	0.003616255144032922	0.016113683127572016
2	80.88	0.02532664609053498	0.004038065843621399	0.018487654320987656
2	80.92	0.022847222222222224	0.0034465020576131687	0.01800925925925926
2	80.96000000000001	0.023675411522633746	0.0028652263374485598	0.019117798353909466
2	81.0	0.02220164609053498	0.0014583333333333334	0.019465020576131687
2	81.04	0.023253600823045267	0.0013837448559670782	0.019398148148148147
2	81.08	0.02248971193415638	0.001154835390946502	0.019140946502057613
2	81.12	0.03960133744855967	0.004732510288065843	0.02566358024691358
2	81.16	0.025347222222222222	0.001103395061728395	0.02080246913580247
2	81.2	0.02368312757201646	0.0007510288065843622	0.0188940329218107
2	81.24	0.02676440329218107	0.0013323045267489711	0.02059156378600823
2	81.28	0.026900720164609055	0.0008179012345679012	0.02041923868312757
2	81.32000000000001	0.030622427983539095	0.0013348765432098766	0.022590020576131686
2	81.36	0.03308127572016461	0.0013271604938271606	0.02469650205761317
2	81.4	0.039197530864197534	0.002955246913580247	0.028425925925925927
2	81.44	0.03756430041152263	0.0025565843621399176	0.027690329218106997
2	81.48	0.04203703703703704	0.0034002057613168723	0.030892489711934156
2	81.52	0.039272119341563785	0.0029732510288065844	0.029670781893004115
2	81.56	0.04335648148148148	0.004117798353909465	0.03237139917695473
2	81.60000000000001	0.053775720164609055	0.006599794238683128	0.03586162551440329
2	81.64	0.045015432098765434	0.004318415637860082	0.03183127572016461
2	81.68	0.0431738683127572	0.004377572016460905	0.029686213991769548
2	81.72	0.04235082304526749	0.003840020576131687	0.028924897119341562
2	81.76	0.04142489711934157	0.0037448559670781893	0.028541666666666667
2	81.8	0.03936728395061728	0.0036574074074074074	0.027417695473251028
2	81.84	0.04391718106995885	0.004747942386831276	0.03128858024691358
2	81.88	0.04080761316872428	0.00434156378600823	0.02922582304526749
2	81.92	0.043474794238683126	0.005079732510288066	0.031628086419753086
2	81.96000000000001	0.037996399176954736	0.005025720164609054	0.02783179012345679
2	82.0	0.03851594650205761	0.005969650205761317	0.027613168724279834
2	82.04	0.028752572016460906	0.005578703703703704	0.019598765432098767
2	82.08	0.04118312757201646	0.009292695473251029	0.02270576131687243
2	82.12	0.01957304526748971	0.0053395061728395065	0.011535493827160494
2	82.16	0.02213477366255144	0.005727880658436214	0.013215020576131687
2	82.2	0.02645576131687243	0.005534979423868313	0.01727880658436214
2	82.24	0.029266975308641974	0.004688786008230452	0.021743827160493827
2	82.28	0.03553240740740741	0.00400462962962963	0.02847222222222222
2	82.32000000000001	0.036116255144032924	0.0029989711934156377	0.0315895061728395
2	82.36	0.04185442386831276	0.0026311728395061727	0.037325102880658434
2	82.4	0.041162551440329216	0.0015895061728395062	0.03875771604938272
2	82.44	0.046625514403292184	0.002286522633744856	0.042934670781893
2	82.48	0.04529320987654321	0.0011574074074074073	0.04314043209876543
2	82.52	0.051180555555555556	0.0021604938271604936	0.04720936213991769
2	82.56	0.06179526748971193	0.005344650205761317	0.04897633744855967
2	82.60000000000001	0.050905349794238684	0.002880658436213992	0.04614454732510288
2	82.64	0.04704218106995885	0.002651748971193416	0.0425951646090535
2	82.68	0.04610339506172839	0.0029963991769547324	0.04159722222222222
2	82.72	0.04321759259259259	0.002752057613168724	0.03908179012345679
2	82.76	0.04057870370370371	0.0023662551440329217	0.03699845679012346
2	82.8	0.03903549382716049	0.002332818930041152	0.03580761316872428
2	82.84	0.03435185185185185	0.002283950617283951	0.03121656378600823
2	82.88	0.03420524691358025	0.002448559670781893	0.02994855967078189
2	82.92	0.029104938271604937	0.0018801440329218107	0.025733024691358023
2	82.96000000000001	0.02847993827160494	0.0026054526748971194	0.023582818930041154
2	83.0	0.024382716049382715	0.0027983539094650206	0.019246399176954733
2	83.04	0.03957818930041152	0.006224279835390947	0.024251543209876544
2	83.08	0.021401748971193416	0.0026954732510288066	0.015720164609053497
2	83.12	0.023204732510288067	0.0029218106995884774	0.016435185185185185
2	83.16	0.020198045267489712	0.0020267489711934157	0.014128086419753086
2	83.2	0.021607510288065842	0.002016460905349794	0.014951131687242799
2	83.24	0.01825102880658436	0.000779320987654321	0.013654835390946501
2	83.28	0.01699845679012346	0.00025977366255144034	0.013220164609053498
2	83.32000000000001	0.017006172839506173	0.0004886831275720165	0.012970679012345679
2	83.36	0.015061728395061728	0.000360082304526749	0.01147633744855967
2	83.4	0.014750514403292182	0.000668724279835391	0.011247427983539095
2	83.44	0.01012088477366255	0.00029835390946502055	0.007523148148148148
2	83.48	0.008593106995884774	0.0003755144032921811	0.005493827160493827
2	83.52	0.02155349794238683	0.0033564814814814816	0.01024948559670782
2	83.56	0.007085905349794239	0.0005169753086419753	0.00356738683127572
2	83.60000000000001	0.007924382716049382	0.0002700617283950617	0.0039377572016460905
2	83.64	0.011787551440329218	0.001206275720164609	0.00558641975308642
2	83.68	0.012402263374485597	0.0004912551440329218	0.005964506172839506
2	83.72	0.018616255144032923	0.0012988683127572015	0.01050925925925926
2	83.76	0.024549897119341565	0.0014068930041152264	0.016314300411522632
2	83.8	0.02834619341563786	0.0015509259259259259	0.019609053497942387
2	83.84	0.030859053497942386	0.0019727366255144034	0.021805555555555557
2	83.88	0.02876800411522634	0.0013220164609053498	0.021098251028806584
2	83.92	0.028171296296296295	0.002147633744855967	0.01985082304526749
2	83.96000000000001	0.021895576131687244	0.0007844650205761317	0.015231481481481481
2	84.0	0.03533179012345679	0.005213477366255144	0.019056069958847736
2	84.04	0.016797839506172838	0.0008230452674897119	0.010285493827160494
2	84.08	0.019110082304526748	0.0023251028806584363	0.011036522633744855
2	84.12	0.016561213991769547	0.0027314814814814814	0.009310699588477366
2	84.16	0.014328703703703703	0.003006687242798354	0.007785493827160494
2	84.2	0.008886316872427984	0.0020190329218106994	0.005043724279835391
2	84.24	0.00837448559670782	0.001388888888888889	0.0060751028806584366
2	84.28	0.01058127572016461	0.0016203703703703703	0.007929526748971193
2	84.32000000000001	0.010936213991769547	0.0010133744855967079	0.00863940329218107
2	84.36	0.014189814814814815	0.0010879629629629629	0.011921296296296296
2	84.4	0.015637860082304528	0.0006532921810699588	0.014050925925925927
2	84.44	0.018621399176954732	0.0011702674897119342	0.016638374485596706
2	84.48	0.03217078189300412	0.004411008230452675	0.02112139917695473
2	84.52	0.01926954732510288	0.0023945473251028807	0.01628858024691358
2	84.56	0.017065329218106995	0.0032664609053497944	0.013335905349794239
2	84.60000000000001	0.02021604938271605	0.005172325102880658	0.013575102880658435
2	84.64	0.02066872427983539	0.006448045267489712	0.010681584362139918
2	84.68	0.026103395061728395	0.008829732510288065	0.010079732510288066
2	84.72	0.02489454732510288	0.00768261316872428	0.007978395061728394
2	84.76	0.023842592592592592	0.006784979423868313	0.007551440329218107
2	84.8	0.022409979423868312	0.005496399176954733	0.006872427983539094
2	84.84	0.022193930041152263	0.004819958847736626	0.006864711934156379
2	84.88	0.020396090534979424	0.0045936213991769545	0.005450102880658436
2	84.92	0.0154809670781893	0.003752572016460905	0.0026363168724279837
2	84.96000000000001	0.032255658436213995	0.007926954732510288	0.009398148148148149
2	85.0	0.01733796296296296	0.0041460905349794235	0.0035339506172839506
2	85.04	0.021520061728395063	0.0053060699588477365	0.00595679012345679
2	85.08	0.01927469135802469	0.005257201646090535	0.005388374485596707
2	85.12	0.01933127572016461	0.006473765432098765	0.0055941358024691355
2	85.16	0.0176929012345679	0.00621656378600823	0.005529835390946502
2	85.2	0.019570473251028807	0.007620884773662551	0.005871913580246913
2	85.24	0.017757201646090535	0.007700617283950617	0.005964506172839506
2	85.28	0.021113683127572017	0.007710905349794238	0.009434156378600823
2	85.32000000000001	0.020285493827160495	0.006530349794238683	0.010637860082304527
2	85.36	0.020272633744855967	0.006005658436213992	0.011291152263374486
2	85.4	0.019372427983539095	0.005506687242798354	0.010843621399176955
2	85.44	0.030812757201646092	0.007091049382716049	0.01547067901234568
2	85.48	0.017867798353909465	0.003587962962962963	0.012031893004115226
2	85.52	0.01695216049382716	0.00294238683127572	0.012080761316872428
2	85.56	0.018996913580246914	0.00356738683127572	0.01252829218106996
2	85.60000000000001	0.014382716049382717	0.002219650205761317	0.010457818930041152
2	85.64	0.015753600823045267	0.0036702674897119343	0.010565843621399177
2	85.68	0.012165637860082304	0.002368827160493827	0.00893775720164609
2	85.72	0.014740226337448559	0.0038888888888888888	0.00933641975308642
2	85.76	0.01508230452674897	0.00525462962962963	0.008011831275720164
2	85.8	0.01908179012345679	0.00794238683127572	0.008233024691358025
2	85.84	0.02120627572016461	0.009092078189300412	0.008168724279835391
2	85.88	0.01871656378600823	0.008724279835390947	0.006772119341563786
2	85.92	0.034987139917695476	0.012973251028806584	0.012121913580246913
2	85.96000000000001	0.016054526748971194	0.008443930041152263	0.004470164609053498
2	86.0	0.019488168724279834	0.00962962962962963	0.005365226337448559
2	86.04	0.014935699588477366	0.007016460905349795	0.004104938271604938
2	86.08	0.01837962962962963	0.006903292181069959	0.006198559670781893
2	86.12	0.016213991769547326	0.0053626543209876545	0.005907921810699588
2	86.16	0.018806584362139916	0.005146604938271605	0.007299382716049383
2	86.2	0.016617798353909464	0.0034027777777777776	0.0066975308641975305
2	86.24	0.02059156378600823	0.0036959876543209876	0.009207818930041153
2	86.28	0.016553497942386832	0.0024408436213991767	0.007602880658436214
2	86.32000000000001	0.01679269547325103	0.002345679012345679	0.00695216049382716
2	86.36	0.01297582304526749	0.001396604938271605	0.0046270576131687245
2	86.4	0.03165895061728395	0.00566358024691358	0.0109619341563786
2	86.44	0.01059670781893004	0.0006867283950617284	0.003729423868312757
2	86.48	0.008804012345679013	0.00048353909465020576	0.003719135802469136
2	86.52	0.008047839506172839	0.0006301440329218107	0.0032536008230452675
2	86.56	0.005432098765432099	0.0003369341563786008	0.0019830246913580245
2	86.60000000000001	0.0061574074074074074	0.0004861111111111111	0.00231738683127572
2	86.64	0.005046296296296296	0.00033179012345679014	0.0018287037037037037
2	86.68	0.005799897119341564	0.00041923868312757203	0.0017283950617283952
2	86.72	0.0047299382716049386	0.00016203703703703703	0.001484053497942387
2	86.76	0.007332818930041152	0.00037037037037037035	0.003487654320987654
2	86.8	0.007906378600823044	6.17283950617284e-05	0.004791666666666666
2	86.84	0.0107690329218107	0.00022119341563786008	0.00713477366255144
2	86.88	0.023557098765432098	0.0027083333333333334	0.012358539094650206
2	86.92	0.01121141975308642	0.0001800411522633745	0.007782921810699588
2	86.96000000000001	0.013040123456790124	0.0004063786008230453	0.009539609053497943
2	87.0	0.012878086419753087	0.0002494855967078189	0.009449588477366256
2	87.04	0.014531893004115226	0.00038065843621399177	0.010643004115226338
2	87.08	0.0136059670781893	0.0002803497942386831	0.010002572016460905
2	87.12	0.01599022633744856	0.0006044238683127572	0.011280864197530865
2	87.16	0.013935185185185186	0.00033950617283950616	0.010190329218106996
2	87.2	0.015810185185185184	0.0006455761316872428	0.01136574074074074
2	87.24	0.013258744855967078	0.0003523662551440329	0.009727366255144032
2	87.28	0.014254115226337448	0.0006404320987654321	0.01061985596707819
2	87.32000000000001	0.012641460905349794	0.00038580246913580245	0.009915123456790123
2	87.36	0.027242798353909466	0.0031815843621399178	0.015751028806584362
2	87.4	0.013034979423868312	0.00030864197530864197	0.010794753086419752
2	87.44	0.01378343621399177	0.00034722222222222224	0.011566358024691359
2	87.48	0.01517232510288066	0.00034722222222222224	0.012808641975308642
2	87.52	0.014681069958847737	9.259259259259259e-05	0.013608539094650205
2	87.56	0.01660493827160494	0.0002700617283950617	0.014963991769547325
2	87.60000000000001	0.014598765432098766	7.716049382716049e-05	0.014107510288065844
2	87.64	0.015205761316872428	0.00010288065843621399	0.01448559670781893
2	87.68	0.012083333333333333	4.6296296296296294e-05	0.011882716049382716
2	87.72	0.010848765432098766	1.54320987654321e-05	0.01047582304526749
2	87.76	0.008935185185185185	4.886831275720165e-05	0.007649176954732511
2	87.8	0.009346707818930041	0.00036265432098765433	0.0061342592592592594
2	87.84	0.017695473251028805	0.001934156378600823	0.00868312757201646
2	87.88	0.009531893004115227	0.0008487654320987654	0.004722222222222222
[truncated: 3,910 more rows]
