# Supplementary material for: Cultural Artifacts Transform Embodied Practice: How a Sommelier Card Shapes the Behavior of Dyads Engaged in Wine Tasting
Source: Front Psychol. 2019 Dec 6;10:2671. doi: 10.3389/fpsyg.2019.02671 (PMC6915083; doi:10.3389/fpsyg.2019.02671)
Supplement: DATA SHEET S3 — Raw data files (descriptions in README.txt files). [file Data_Sheet_3.zip › Supplementary_3_raw_experimental_data/frame_difference_movement/s31-2-20140513115510.csv]

Range	Time	Overall	ROI0	ROI1
-1	-1.0	1.0	0.18103909465020576	0.22796810699588477
2	2.56	0.015640432098765433	0.00013374485596707818	0.014549897119341564
2	2.6	0.02262088477366255	0.002800925925925926	0.01706275720164609
2	2.64	0.01758744855967078	0.0009439300411522634	0.01474537037037037
2	2.68	0.016193415637860083	0.0008127572016460906	0.013708847736625514
2	2.72	0.012734053497942387	0.0004449588477366255	0.011383744855967078
2	2.7600000000000002	0.01073559670781893	0.00036265432098765433	0.009760802469135802
2	2.8000000000000003	0.008770576131687243	5.401234567901235e-05	0.007836934156378601
2	2.84	0.0076286008230452675	0.0008384773662551441	0.005164609053497943
2	2.88	0.02655864197530864	0.006656378600823045	0.010267489711934157
2	2.92	0.03346707818930041	0.011419753086419753	0.01024948559670782
2	2.96	0.01979681069958848	0.005527263374485596	0.005414094650205761
2	3.0	0.014904835390946503	0.004552469135802469	0.004032921810699588
2	3.04	0.012155349794238683	0.0028420781893004113	0.005390946502057613
2	3.08	0.008485082304526749	0.002080761316872428	0.0029989711934156377
2	3.12	0.008768004115226338	0.0012731481481481483	0.004773662551440329
2	3.16	0.008253600823045267	0.0014094650205761317	0.003436213991769547
2	3.2	0.010552983539094651	0.0012885802469135802	0.005823045267489712
2	3.24	0.011347736625514403	0.001831275720164609	0.005823045267489712
2	3.2800000000000002	0.011198559670781894	0.0017695473251028806	0.0061574074074074074
2	3.3200000000000003	0.013495370370370371	0.0017695473251028806	0.008063271604938272
2	3.36	0.028791152263374486	0.006512345679012346	0.013065843621399178
2	3.4	0.016152263374485595	0.0021887860082304526	0.009763374485596707
2	3.44	0.015416666666666667	0.0031430041152263376	0.008279320987654321
2	3.48	0.0163940329218107	0.0038708847736625513	0.008441358024691358
2	3.52	0.016041666666666666	0.0038786008230452676	0.008083847736625514
2	3.56	0.015136316872427984	0.004066358024691358	0.007217078189300411
2	3.6	0.016489197530864197	0.004171810699588477	0.007705761316872428
2	3.64	0.015637860082304528	0.004243827160493827	0.006167695473251029
2	3.68	0.017842078189300413	0.003580246913580247	0.00772119341563786
2	3.72	0.046828703703703706	0.014675925925925926	0.01514917695473251
2	3.7600000000000002	0.05952932098765432	0.01825874485596708	0.017150205761316872
2	3.8000000000000003	0.0689866255144033	0.02051440329218107	0.020180041152263375
2	3.84	0.07459876543209877	0.02231224279835391	0.022944958847736625
2	3.88	0.06441358024691358	0.019503600823045267	0.019076646090534978
2	3.92	0.04931584362139918	0.015565843621399176	0.013765432098765433
2	3.96	0.03398148148148148	0.011607510288065843	0.008762860082304527
2	4.0	0.014552469135802468	0.003220164609053498	0.004552469135802469
2	4.04	0.011041666666666667	0.00279320987654321	0.002358539094650206
2	4.08	0.014660493827160493	0.002523148148148148	0.0076748971193415635
2	4.12	0.013423353909465021	0.0024176954732510287	0.006607510288065843
2	4.16	0.013395061728395061	0.0012268518518518518	0.01007201646090535
2	4.2	0.010036008230452675	0.0009053497942386831	0.006486625514403292
2	4.24	0.006761831275720165	0.0005684156378600823	0.0054783950617283955
2	4.28	0.007132201646090535	0.0006275720164609053	0.005910493827160494
2	4.32	0.025380658436213992	0.0052597736625514405	0.01396604938271605
2	4.36	0.011103395061728395	0.0001800411522633745	0.010460390946502057
2	4.4	0.011972736625514404	0.000522119341563786	0.011126543209876542
2	4.44	0.013428497942386831	0.0008230452674897119	0.011525205761316873
2	4.48	0.011592078189300411	0.0008333333333333334	0.010439814814814815
2	4.5200000000000005	0.011700102880658435	0.0006712962962962962	0.009735082304526748
2	4.5600000000000005	0.01110082304526749	0.0008179012345679012	0.009493312757201645
2	4.6000000000000005	0.013495370370370371	0.001324588477366255	0.009814814814814814
2	4.64	0.013729423868312758	0.0021733539094650205	0.008991769547325102
2	4.68	0.014534465020576131	0.00290380658436214	0.007662037037037037
2	4.72	0.015090020576131687	0.0035622427983539096	0.006705246913580247
2	4.76	0.01570216049382716	0.003299897119341564	0.007006172839506173
2	4.8	0.030041152263374487	0.007965534979423868	0.012142489711934157
2	4.84	0.020722736625514403	0.004056069958847736	0.009526748971193415
2	4.88	0.019603909465020577	0.0038425925925925928	0.009092078189300412
2	4.92	0.020048868312757203	0.003559670781893004	0.0111059670781893
2	4.96	0.017896090534979425	0.003904320987654321	0.008927469135802469
2	5.0	0.013551954732510288	0.003222736625514403	0.006656378600823045
2	5.04	0.019228395061728396	0.003883744855967078	0.011131687242798354
2	5.08	0.018757716049382717	0.003891460905349794	0.010823045267489713
2	5.12	0.021352880658436213	0.0046733539094650205	0.012525720164609053
2	5.16	0.01986111111111111	0.004552469135802469	0.011494341563786007
2	5.2	0.020455246913580246	0.004796810699588478	0.011517489711934156
2	5.24	0.01903292181069959	0.004799382716049383	0.010699588477366255
2	5.28	0.03475565843621399	0.009912551440329218	0.015354938271604938
2	5.32	0.01904835390946502	0.0046965020576131685	0.010478395061728395
2	5.36	0.017569444444444443	0.004143518518518519	0.009711934156378601
2	5.4	0.01713991769547325	0.004035493827160494	0.009560185185185185
2	5.44	0.01601337448559671	0.0031738683127572015	0.009580761316872428
2	5.48	0.018734567901234567	0.0030272633744855967	0.012842078189300412
2	5.5200000000000005	0.01992798353909465	0.002384259259259259	0.015195473251028806
2	5.5600000000000005	0.02358539094650206	0.0023868312757201644	0.019004629629629628
2	5.6000000000000005	0.02477880658436214	0.001851851851851852	0.021231995884773664
2	5.64	0.027209362139917696	0.0016795267489711934	0.02386059670781893
2	5.68	0.026445473251028806	0.0008179012345679012	0.0241820987654321
2	5.72	0.025841049382716048	0.0012165637860082304	0.02284207818930041
2	5.76	0.03469393004115226	0.004691358024691358	0.02452417695473251
2	5.8	0.02638374485596708	0.0026929012345679013	0.021363168724279836
2	5.84	0.028233024691358025	0.002523148148148148	0.02154835390946502
2	5.88	0.0298070987654321	0.0035056584362139916	0.0204809670781893
2	5.92	0.03216049382716049	0.004333847736625514	0.02088991769547325
2	5.96	0.02802469135802469	0.003883744855967078	0.017121913580246912
2	6.0	0.024819958847736627	0.0037680041152263373	0.013243312757201645
2	6.04	0.023392489711934156	0.003184156378600823	0.0129809670781893
2	6.08	0.021916152263374487	0.0027160493827160493	0.013022119341563786
2	6.12	0.017453703703703704	0.0017258230452674897	0.010956790123456791
2	6.16	0.015565843621399176	0.0017824074074074075	0.009657921810699589
2	6.2	0.011165123456790124	0.0016666666666666668	0.005653292181069959
2	6.24	0.022453703703703705	0.005228909465020576	0.009963991769547325
2	6.28	0.010372942386831275	0.001890432098765432	0.005699588477366255
2	6.32	0.015023148148148148	0.0028472222222222223	0.009848251028806584
2	6.36	0.015871913580246914	0.003330761316872428	0.010432098765432099
2	6.4	0.01357253086419753	0.0032690329218106997	0.00912551440329218
2	6.44	0.014151234567901235	0.003425925925925926	0.009390432098765432
2	6.48	0.01180298353909465	0.00338477366255144	0.007636316872427984
2	6.5200000000000005	0.01396604938271605	0.003006687242798354	0.009704218106995885
2	6.5600000000000005	0.012824074074074075	0.0027109053497942387	0.008842592592592593
2	6.6000000000000005	0.012409979423868314	0.0021784979423868315	0.008829732510288065
2	6.640000000000001	0.012224794238683128	0.0015483539094650206	0.009498456790123457
2	6.68	0.011376028806584362	0.0008744855967078189	0.0092309670781893
2	6.72	0.020931069958847737	0.0036342592592592594	0.012690329218106996
2	6.76	0.013019547325102881	0.001491769547325103	0.009783950617283951
2	6.8	0.01276491769547325	0.0015920781893004115	0.008870884773662551
2	6.84	0.013348765432098765	0.0018775720164609054	0.008482510288065844
2	6.88	0.014747942386831275	0.0015920781893004115	0.009835390946502058
2	6.92	0.014717078189300412	0.0018287037037037037	0.009423868312757202
2	6.96	0.01636059670781893	0.001712962962962963	0.011098251028806584
2	7.0	0.015969650205761316	0.0016563786008230452	0.011918724279835391
2	7.04	0.015226337448559672	0.0016126543209876542	0.012237654320987654
2	7.08	0.014287551440329218	0.0013940329218106995	0.01231738683127572
2	7.12	0.016247427983539096	0.0012345679012345679	0.014848251028806584
2	7.16	0.01537551440329218	0.00039609053497942386	0.014907407407407407
2	7.2	0.028963477366255146	0.0038425925925925928	0.02039351851851852
2	7.24	0.013382201646090535	7.458847736625514e-05	0.012901234567901234
2	7.28	0.017055041152263375	0.0003215020576131687	0.016502057613168725
2	7.32	0.018978909465020576	0.0013657407407407407	0.01617283950617284
2	7.36	0.017335390946502056	0.000668724279835391	0.01426954732510288
2	7.4	0.017055041152263375	0.0011316872427983538	0.01400977366255144
2	7.44	0.015815329218106997	0.0008487654320987654	0.014012345679012345
2	7.48	0.01621141975308642	0.0011779835390946503	0.013227880658436214
2	7.5200000000000005	0.01304783950617284	0.0005787037037037037	0.011352880658436214
2	7.5600000000000005	0.014084362139917695	0.0006610082304526749	0.012525720164609053
2	7.6000000000000005	0.014897119341563786	0.001427469135802469	0.012258230452674898
2	7.640000000000001	0.015573559670781893	0.0015997942386831276	0.012741769547325104
2	7.68	0.023986625514403292	0.0036934156378600823	0.015738168724279834
2	7.72	0.01427469135802469	0.0004603909465020576	0.012759773662551441
2	7.76	0.013755144032921812	0.00022119341563786008	0.012127057613168724
2	7.8	0.014567901234567901	0.0003189300411522634	0.013130144032921811
2	7.84	0.012623456790123456	0.0004886831275720165	0.01131687242798354
2	7.88	0.010843621399176955	0.0017026748971193416	0.008654835390946502
2	7.92	0.011406893004115227	0.0015689300411522633	0.009377572016460905
2	7.96	0.010498971193415639	0.00147119341563786	0.00874485596707819
2	8.0	0.010753600823045268	0.0005452674897119342	0.009904835390946502
2	8.040000000000001	0.010933641975308642	0.00016975308641975308	0.01036522633744856
2	8.08	0.006507201646090535	0.00033179012345679014	0.0058924897119341565
2	8.120000000000001	0.006710390946502057	0.0005504115226337449	0.005910493827160494
2	8.16	0.02127314814814815	0.003855452674897119	0.013299897119341564
2	8.2	0.012723765432098766	0.0005478395061728395	0.011682098765432098
2	8.24	0.019488168724279834	0.0005015432098765432	0.01845679012345679
2	8.28	0.021363168724279836	0.0001594650205761317	0.02065843621399177
2	8.32	0.024020061728395062	0.00038837448559670784	0.022854938271604938
2	8.36	0.025900205761316873	0.00040123456790123454	0.024598765432098765
2	8.4	0.027883230452674896	0.0004989711934156379	0.026013374485596708
2	8.44	0.03087448559670782	0.0021116255144032923	0.026671810699588478
2	8.48	0.03195987654320988	0.003575102880658436	0.026116255144032922
2	8.52	0.03453703703703704	0.004974279835390946	0.026885288065843622
2	8.56	0.03438014403292181	0.004742798353909465	0.027458847736625516
2	8.6	0.036131687242798353	0.004567901234567902	0.029447016460905348
2	8.64	0.04538065843621399	0.006849279835390946	0.033034979423868314
2	8.68	0.036468621399176955	0.004909979423868313	0.03030349794238683
2	8.72	0.03476337448559671	0.004382716049382716	0.028145576131687243
2	8.76	0.03493827160493827	0.00489454732510288	0.027299382716049383
2	8.8	0.030972222222222224	0.00434156378600823	0.02385030864197531
2	8.84	0.02936985596707819	0.004465020576131688	0.021473765432098765
2	8.88	0.02700617283950617	0.0045010288065843625	0.01979681069958848
2	8.92	0.02508230452674897	0.004588477366255144	0.017247942386831274
2	8.96	0.02449588477366255	0.00489454732510288	0.016517489711934157
2	9.0	0.020648148148148148	0.0036291152263374484	0.01470679012345679
2	9.040000000000001	0.020748456790123458	0.0037628600823045267	0.014138374485596707
2	9.08	0.017492283950617284	0.0036702674897119343	0.011278292181069958
2	9.120000000000001	0.02838477366255144	0.0073302469135802465	0.013706275720164609
2	9.16	0.013407921810699589	0.0026208847736625515	0.008143004115226338
2	9.200000000000001	0.011599794238683127	0.002597736625514403	0.00647119341563786
2	9.24	0.009711934156378601	0.0021784979423868315	0.005941358024691358
2	9.28	0.010339506172839507	0.003973765432098765	0.0037474279835390946
2	9.32	0.01150977366255144	0.005565843621399177	0.0032021604938271605
2	9.36	0.01772633744855967	0.007196502057613169	0.006175411522633745
2	9.4	0.023425925925925926	0.007276234567901234	0.011167695473251029
2	9.44	0.028559670781893004	0.007944958847736626	0.015288065843621398
2	9.48	0.03210648148148148	0.008369341563786008	0.018289609053497944
2	9.52	0.033392489711934155	0.008485082304526749	0.02059156378600823
2	9.56	0.03747942386831276	0.009256687242798354	0.024395576131687243
2	9.6	0.04896604938271605	0.011743827160493827	0.029819958847736625
2	9.64	0.04018261316872428	0.00772119341563786	0.029791666666666668
2	9.68	0.04055298353909465	0.007001028806584362	0.030871913580246914
2	9.72	0.04190072016460905	0.0062602880658436215	0.0324511316872428
2	9.76	0.038572530864197534	0.004645061728395062	0.03022633744855967
2	9.8	0.03914351851851852	0.003382201646090535	0.032214506172839504
2	9.84	0.03588220164609054	0.0012037037037037038	0.03146604938271605
2	9.88	0.03537037037037037	0.0002546296296296296	0.032124485596707816
2	9.92	0.034364711934156376	0.0011342592592592593	0.031707818930041154
2	9.96	0.03174382716049383	0.0002700617283950617	0.03070216049382716
2	10.0	0.02988940329218107	0.00045781893004115225	0.028994341563786007
2	10.040000000000001	0.027147633744855966	7.20164609053498e-05	0.026651234567901236
2	10.08	0.0369212962962963	0.004416152263374486	0.027752057613168724
2	10.120000000000001	0.021448045267489713	0.0005838477366255144	0.020264917695473252
2	10.16	0.019956275720164608	0.0014017489711934156	0.018145576131687245
2	10.200000000000001	0.016795267489711933	0.0004886831275720165	0.016159979423868313
2	10.24	0.015236625514403293	0.0005324074074074074	0.014470164609053498
2	10.28	0.012520576131687243	0.00010545267489711934	0.01224537037037037
2	10.32	0.012250514403292181	0.0007304526748971193	0.011352880658436214
2	10.36	0.010979938271604938	0.0012217078189300412	0.009686213991769548
2	10.4	0.01102366255144033	0.0015895061728395062	0.008798868312757202
2	10.44	0.008963477366255143	0.0013477366255144033	0.007536008230452675
2	10.48	0.009781378600823046	0.0013477366255144033	0.0082690329218107
2	10.52	0.009837962962962963	0.00113940329218107	0.008503086419753086
2	10.56	0.022569444444444444	0.004066358024691358	0.013819444444444445
2	10.6	0.013101851851851852	0.00040123456790123454	0.01238425925925926
2	10.64	0.017386831275720164	0.0008693415637860083	0.016180555555555556
2	10.68	0.01920267489711934	0.001507201646090535	0.017289094650205762
2	10.72	0.01752829218106996	0.001463477366255144	0.015709876543209877
2	10.76	0.017685185185185186	0.001743827160493827	0.015421810699588477
2	10.8	0.016159979423868313	0.0016435185185185185	0.014176954732510289
2	10.84	0.016286008230452675	0.0020910493827160496	0.013503086419753086
2	10.88	0.014670781893004116	0.0025	0.011751543209876543
2	10.92	0.01579475308641975	0.0030864197530864196	0.012055041152263374
2	10.96	0.014117798353909465	0.0032510288065843622	0.010349794238683128
2	11.0	0.013130144032921811	0.003207304526748971	0.008688271604938272
2	11.040000000000001	0.027862654320987654	0.00628858024691358	0.01589506172839506
2	11.08	0.015637860082304528	0.003022119341563786	0.011077674897119342
2	11.120000000000001	0.016036522633744856	0.003109567901234568	0.011087962962962963
2	11.16	0.015439814814814814	0.002646604938271605	0.010799897119341564
2	11.200000000000001	0.014750514403292182	0.002638888888888889	0.009675925925925926
2	11.24	0.012163065843621399	0.002235082304526749	0.008320473251028807
2	11.28	0.013106995884773662	0.0022479423868312755	0.008559670781893004
2	11.32	0.01058641975308642	0.0017618312757201645	0.007361111111111111
2	11.36	0.009992283950617284	0.0019393004115226338	0.006435185185185185
2	11.4	0.008582818930041152	0.0015457818930041153	0.005743312757201646
2	11.44	0.008593106995884774	0.000941358024691358	0.006280864197530864
2	11.48	0.006959876543209877	0.0011934156378600822	0.004830246913580247
2	11.52	0.0219701646090535	0.005007716049382716	0.010601851851851852
2	11.56	0.005239197530864197	0.0008924897119341564	0.003935185185185185
2	11.6	0.005689300411522634	0.0012319958847736626	0.00400462962962963
2	11.64	0.005643004115226337	0.001051954732510288	0.004441872427983539
2	11.68	0.003587962962962963	0.00027520576131687244	0.0031635802469135803
2	11.72	0.0047067901234567906	0.0007690329218106996	0.0038425925925925928
2	11.76	0.0035493827160493828	0.0007253086419753087	0.0026671810699588475
2	11.8	0.002939814814814815	0.0003935185185185185	0.0023199588477366257
2	11.84	0.0016306584362139917	2.5720164609053497e-05	0.0014814814814814814
2	11.88	0.004112654320987654	0.0006198559670781893	0.0033950617283950617
2	11.92	0.0038734567901234566	0.00036522633744855967	0.003464506172839506
2	11.96	0.005138888888888889	0.0008924897119341564	0.004110082304526749
2	12.0	0.016069958847736626	0.003119855967078189	0.009050925925925926
2	12.040000000000001	0.005817901234567901	4.372427983539095e-05	0.005532407407407408
2	12.08	0.006383744855967078	9.516460905349794e-05	0.006116255144032922
2	12.120000000000001	0.004678497942386831	5.915637860082304e-05	0.004480452674897119
2	12.16	0.004470164609053498	0.00037294238683127575	0.004022633744855967
2	12.200000000000001	0.0029578189300411522	7.973251028806585e-05	0.0027597736625514404
2	12.24	0.0032896090534979424	0.0002314814814814815	0.0029012345679012346
2	12.280000000000001	0.002420267489711934	3.08641975308642e-05	0.0022608024691358024
2	12.32	0.00507201646090535	0.00011831275720164609	0.00488940329218107
2	12.36	0.004629629629629629	5.1440329218107e-06	0.004521604938271605
2	12.4	0.004786522633744856	0.00010545267489711934	0.004544753086419753
2	12.44	0.004493312757201646	2.05761316872428e-05	0.004416152263374486
2	12.48	0.016656378600823044	0.0032536008230452675	0.009660493827160494
2	12.52	0.0074794238683127574	7.973251028806585e-05	0.006689814814814815
2	12.56	0.010419238683127573	9.259259259259259e-05	0.00952417695473251
2	12.6	0.016075102880658436	5.401234567901235e-05	0.015344650205761317
2	12.64	0.018688271604938272	6.687242798353909e-05	0.018016975308641974
2	12.68	0.022471707818930042	9.77366255144033e-05	0.021502057613168726
2	12.72	0.022021604938271606	6.944444444444444e-05	0.021296296296296296
2	12.76	0.02325874485596708	0.0002469135802469136	0.02248971193415638
2	12.8	0.020637860082304525	3.8580246913580246e-05	0.02032150205761317
2	12.84	0.018328189300411524	0.00018518518518518518	0.017883230452674898
2	12.88	0.016201131687242798	0.0	0.01581275720164609
2	12.92	0.016484053497942387	0.00039609053497942386	0.015061728395061728
2	12.96	0.022973251028806586	0.00227880658436214	0.017065329218106995
2	13.0	0.01282664609053498	6.944444444444444e-05	0.011911008230452675
2	13.040000000000001	0.011877572016460905	7.20164609053498e-05	0.011481481481481481
2	13.08	0.010133744855967079	0.00010288065843621399	0.009765946502057614
2	13.120000000000001	0.008994341563786009	9.259259259259259e-05	0.008742283950617285
2	13.16	0.008855452674897119	5.1440329218106995e-05	0.008726851851851852
2	13.200000000000001	0.008837448559670781	3.08641975308642e-05	0.008464506172839507
2	13.24	0.006743827160493827	1.02880658436214e-05	0.006687242798353909
2	13.280000000000001	0.0071810699588477364	0.00018518518518518518	0.006903292181069959
2	13.32	0.004426440329218107	0.00018261316872427984	0.004182098765432099
2	13.36	0.005833333333333334	0.00022890946502057612	0.005324074074074074
2	13.4	0.004953703703703704	7.20164609053498e-05	0.004560185185185185
2	13.44	0.01698559670781893	0.0028575102880658435	0.010486111111111111
2	13.48	0.004804526748971193	0.00014660493827160494	0.00404320987654321
2	13.52	0.0049948559670781895	0.0003034979423868313	0.0042026748971193415
2	13.56	0.0044675925925925924	0.0002160493827160494	0.003930041152263374
2	13.6	0.003611111111111111	0.00022633744855967078	0.0030761316872427984
2	13.64	0.0030092592592592593	0.0001286008230452675	0.002638888888888889
2	13.68	0.0017849794238683128	7.20164609053498e-05	0.0015920781893004115
2	13.72	0.003374485596707819	0.0004166666666666667	0.002880658436213992
2	13.76	0.002309670781893004	7.20164609053498e-05	0.002227366255144033
2	13.8	0.0027829218106995885	1.54320987654321e-05	0.0027314814814814814
2	13.84	0.0021630658436213993	1.800411522633745e-05	0.0020859053497942386
2	13.88	0.0021579218106995883	3.8580246913580246e-05	0.002080761316872428
2	13.92	0.012708333333333334	0.0023868312757201644	0.006579218106995885
2	13.96	0.005635288065843622	5.915637860082304e-05	0.0033050411522633745
2	14.0	0.00705761316872428	8.23045267489712e-05	0.003752572016460905
2	14.040000000000001	0.009025205761316872	0.0002777777777777778	0.004861111111111111
2	14.08	0.007973251028806584	0.0003292181069958848	0.004732510288065843
2	14.120000000000001	0.006535493827160494	0.0005658436213991769	0.004660493827160494
2	14.16	0.006304012345679013	0.0005118312757201646	0.005606995884773662
2	14.200000000000001	0.004753086419753087	0.0003189300411522634	0.00433641975308642
2	14.24	0.0069161522633744855	0.0001800411522633745	0.00654320987654321
2	14.280000000000001	0.009531893004115227	2.5720164609053497e-05	0.009354423868312757
2	14.32	0.01532664609053498	0.0001954732510288066	0.0147119341563786
2	14.36	0.016975308641975308	0.0001594650205761317	0.01653292181069959
2	14.4	0.02924125514403292	0.0034027777777777776	0.021525205761316873
2	14.44	0.017083333333333332	0.00020833333333333335	0.016491769547325102
2	14.48	0.01741255144032922	0.00015432098765432098	0.01654835390946502
2	14.52	0.014501028806584363	1.800411522633745e-05	0.01425925925925926
2	14.56	0.015334362139917696	0.00016975308641975308	0.01470164609053498
2	14.6	0.01363940329218107	0.0001440329218106996	0.013184156378600823
2	14.64	0.012229938271604937	0.00023919753086419754	0.011797839506172839
2	14.68	0.011075102880658437	0.0001080246913580247	0.010761316872427984
2	14.72	0.009233539094650205	2.8292181069958848e-05	0.008698559670781893
2	14.76	0.009663065843621399	0.0005169753086419753	0.008659979423868312
2	14.8	0.00852880658436214	0.0008050411522633745	0.007512860082304527
2	14.84	0.012445987654320988	0.001396604938271605	0.010679012345679013
2	14.88	0.02176440329218107	0.0040997942386831274	0.013996913580246913
2	14.92	0.014776234567901234	0.001934156378600823	0.01219650205761317
2	14.96	0.01400977366255144	0.002080761316872428	0.011491769547325103
2	15.0	0.013845164609053499	0.0018672839506172839	0.011507201646090535
2	15.040000000000001	0.00827417695473251	0.001875	0.006201131687242799
2	15.08	0.007955246913580247	0.0018338477366255145	0.005979938271604938
2	15.120000000000001	0.004735082304526749	0.0017824074074074075	0.0022247942386831275
2	15.16	0.004382716049382716	0.0020627572016460906	0.0011805555555555556
2	15.200000000000001	0.0052829218106995885	0.0018930041152263374	0.0017258230452674897
2	15.24	0.005025720164609054	0.0017772633744855967	0.0016409465020576133
2	15.280000000000001	0.006841563786008231	0.002170781893004115	0.003397633744855967
2	15.32	0.005748456790123457	0.0020730452674897117	0.0026954732510288066
2	15.36	0.018209876543209876	0.00481738683127572	0.008526234567901235
2	15.4	0.004899691358024692	0.00205761316872428	0.0020344650205761316
2	15.44	0.004642489711934156	0.002042181069958848	0.0018955761316872429
2	15.48	0.0029963991769547324	0.0016203703703703703	0.0009593621399176954
2	15.52	0.0030041152263374487	0.0018569958847736625	0.0005066872427983539
2	15.56	0.0022762345679012345	0.0017824074074074075	0.00024176954732510288
2	15.6	0.003212448559670782	0.001574074074074074	0.0011059670781893003
2	15.64	0.003703703703703704	0.0014223251028806585	0.0018492798353909464
2	15.68	0.002322530864197531	0.001154835390946502	0.0007381687242798354
2	15.72	0.002854938271604938	0.0009053497942386831	0.0013631687242798354
2	15.76	0.0025437242798353908	0.0009490740740740741	0.001206275720164609
2	15.8	0.0045704732510288065	0.0011959876543209877	0.0026080246913580247
2	15.84	0.016257716049382715	0.004189814814814815	0.007806069958847737
2	15.88	0.003513374485596708	0.0008359053497942387	0.0020781893004115227
2	15.92	0.0031507201646090535	0.0007664609053497942	0.001617798353909465
2	15.96	0.0030478395061728394	0.0007587448559670781	0.0018775720164609054
2	16.0	0.0015766460905349794	0.0005915637860082304	0.0003034979423868313
2	16.04	0.0019598765432098765	0.0006275720164609053	0.0010390946502057614
2	16.080000000000002	0.0017309670781893004	0.00041923868312757203	0.00038580246913580245
2	16.12	0.002757201646090535	0.00040123456790123454	0.0013708847736625515
2	16.16	0.002829218106995885	0.00030864197530864197	0.0016898148148148148
2	16.2	0.002515432098765432	0.0003935185185185185	0.0012037037037037038
2	16.240000000000002	0.0028858024691358025	0.0004089506172839506	0.0011599794238683128
2	16.28	0.002193930041152263	0.0002160493827160494	0.0005041152263374485
2	16.32	0.015321502057613168	0.0037680041152263373	0.0063940329218107
2	16.36	0.002412551440329218	0.00030092592592592595	0.0004861111111111111
2	16.4	0.004380144032921811	0.0006044238683127572	0.001882716049382716
2	16.44	0.0036959876543209876	0.00033950617283950616	0.0019958847736625514
2	16.48	0.005131172839506173	0.0005349794238683127	0.002757201646090535
2	16.52	0.0037088477366255144	0.00036522633744855967	0.001962448559670782
2	16.56	0.005272633744855967	0.0004861111111111111	0.0030272633744855967
2	16.6	0.0027829218106995885	0.00041923868312757203	0.0010262345679012345
2	16.64	0.00305298353909465	0.0003266460905349794	0.001147119341563786
2	16.68	0.001977880658436214	0.0003034979423868313	0.0005529835390946502
2	16.72	0.002600308641975309	0.00030092592592592595	0.0007690329218106996
2	16.76	0.0017335390946502057	0.00028549382716049385	0.0005864197530864197
2	16.8	0.013284465020576132	0.0033050411522633745	0.0051337448559670784
2	16.84	0.001206275720164609	0.00022376543209876544	0.00043724279835390947
2	16.88	0.0005452674897119342	0.00011059670781893004	0.00011316872427983539
2	16.92	0.001286008230452675	0.00015174897119341564	0.0008924897119341564
2	16.96	0.00084619341563786	7.458847736625514e-05	0.000625
2	17.0	0.0009284979423868312	5.915637860082304e-05	0.00073559670781893
2	17.04	0.0004603909465020576	3.60082304526749e-05	0.00030092592592592595
2	17.080000000000002	0.0005555555555555556	3.8580246913580246e-05	0.00037037037037037035
2	17.12	0.0007073045267489712	2.05761316872428e-05	0.000558127572016461
2	17.16	0.0018492798353909464	1.54320987654321e-05	0.00113940329218107
2	17.2	0.002199074074074074	2.3148148148148147e-05	0.001661522633744856
2	17.240000000000002	0.001147119341563786	4.372427983539095e-05	0.0007716049382716049
2	17.28	0.012335390946502057	0.0027546296296296294	0.005761316872427984
2	17.32	0.0006095679012345679	4.6296296296296294e-05	0.00031378600823045265
2	17.36	0.0015895061728395062	2.3148148148148147e-05	0.0014506172839506173
2	17.400000000000002	0.0005375514403292181	1.54320987654321e-05	0.0004475308641975309
2	17.44	0.0011856995884773664	3.08641975308642e-05	0.0010648148148148149
2	17.48	0.00020318930041152264	1.54320987654321e-05	0.0001234567901234568
2	17.52	0.0010982510288065845	4.11522633744856e-05	0.0009362139917695473
2	17.56	0.0006404320987654321	1.02880658436214e-05	0.00018775720164609054
2	17.6	0.00102880658436214	2.57201646090535e-06	0.0006044238683127572
2	17.64	0.0009490740740740741	2.8292181069958848e-05	0.000470679012345679
2	17.68	0.0016640946502057613	1.800411522633745e-05	0.001396604938271605
2	17.72	0.0019290123456790122	9.002057613168725e-05	0.001712962962962963
2	17.76	0.014158950617283951	0.003161008230452675	0.006617798353909465
2	17.8	0.0011702674897119342	3.8580246913580246e-05	0.0008924897119341564
2	17.84	0.001345164609053498	3.60082304526749e-05	0.0012397119341563787
2	17.88	0.0028729423868312756	8.487654320987654e-05	0.002654320987654321
2	17.92	0.0013091563786008231	4.11522633744856e-05	0.0012011316872427983
2	17.96	0.002013888888888889	3.60082304526749e-05	0.001815843621399177
2	18.0	0.0006224279835390946	1.800411522633745e-05	0.0005195473251028807
2	18.04	0.0022376543209876544	7.20164609053498e-05	0.0019881687242798356
2	18.080000000000002	0.00045781893004115225	1.54320987654321e-05	0.0003935185185185185
2	18.12	0.00231738683127572	3.08641975308642e-05	0.002067901234567901
2	18.16	0.0006970164609053498	7.71604938271605e-06	0.0006558641975308642
2	18.2	0.0008770576131687243	2.3148148148148147e-05	0.000727880658436214
2	18.240000000000002	0.012178497942386832	0.002330246913580247	0.006728395061728395
2	18.28	0.0011265432098765433	9.259259259259259e-05	0.0007047325102880658
2	18.32	0.001705246913580247	8.74485596707819e-05	0.0014171810699588477
2	18.36	0.0018878600823045268	4.886831275720165e-05	0.0017386831275720165
2	18.400000000000002	0.0017258230452674897	4.6296296296296294e-05	0.0016512345679012346
2	18.44	0.0008230452674897119	1.2860082304526749e-05	0.0007227366255144033
2	18.48	0.0017309670781893004	2.57201646090535e-06	0.0016718106995884773
2	18.52	0.000470679012345679	7.71604938271605e-06	0.0004166666666666667
2	18.56	0.001566358024691358	5.1440329218107e-06	0.0014351851851851852
2	18.6	0.0005066872427983539	1.2860082304526749e-05	0.00038580246913580245
2	18.64	0.0024305555555555556	1.54320987654321e-05	0.0023431069958847737
2	18.68	0.0007381687242798354	7.71604938271605e-06	0.0007073045267489712
2	18.72	0.011015946502057613	0.0023019547325102883	0.005771604938271605
2	18.76	0.0004449588477366255	6.430041152263375e-05	0.0001748971193415638
2	18.8	0.0008127572016460906	6.17283950617284e-05	0.0005838477366255144
2	18.84	0.001463477366255144	2.3148148148148147e-05	0.0011496913580246913
2	18.88	0.0004089506172839506	3.08641975308642e-05	0.000264917695473251
2	18.92	0.0021373456790123456	7.973251028806585e-05	0.0016512345679012346
2	18.96	0.00028292181069958846	1.02880658436214e-05	0.00021347736625514403
2	19.0	0.0015200617283950618	7.20164609053498e-05	0.00113940329218107
2	19.04	0.0012139917695473252	1.54320987654321e-05	0.0010699588477366254
2	19.080000000000002	0.001990740740740741	2.3148148148148147e-05	0.0018775720164609054
2	19.12	0.001859567901234568	1.02880658436214e-05	0.0017824074074074075
2	19.16	0.0020318930041152263	1.54320987654321e-05	0.0017515432098765432
2	19.2	0.009976851851851851	0.0017155349794238683	0.005643004115226337
2	19.240000000000002	0.0013271604938271606	5.401234567901235e-05	0.000882201646090535
2	19.28	0.0038477366255144033	9.002057613168725e-05	0.00330761316872428
2	19.32	0.0010365226337448559	6.687242798353909e-05	0.0006918724279835391
2	19.36	0.0016795267489711934	5.401234567901235e-05	0.001337448559670782
2	19.400000000000002	0.0012139917695473252	3.8580246913580246e-05	0.0005452674897119342
2	19.44	0.002119341563786008	5.6584362139917696e-05	0.0012834362139917696
2	19.48	0.001072530864197531	1.02880658436214e-05	0.00047325102880658434
2	19.52	0.0023431069958847737	8.74485596707819e-05	0.0016898148148148148
2	19.56	0.0012165637860082304	2.05761316872428e-05	0.0006918724279835391
2	19.6	0.0029732510288065844	2.3148148148148147e-05	0.0027314814814814814
2	19.64	0.000830761316872428	3.08641975308642e-05	0.0004089506172839506
2	19.68	0.01239969135802469	0.0025668724279835392	0.0060648148148148145
2	19.72	0.000625	5.6584362139917696e-05	0.0003755144032921811
2	19.76	0.0011805555555555556	6.17283950617284e-05	0.0007921810699588477
2	19.8	0.0010365226337448559	3.60082304526749e-05	0.0005452674897119342
2	19.84	0.0005401234567901234	0.00011316872427983539	0.0002777777777777778
2	19.88	0.0011651234567901234	9.77366255144033e-05	0.0006558641975308642
2	19.92	0.0012242798353909465	8.487654320987654e-05	0.0009799382716049383
2	19.96	0.0011368312757201646	8.23045267489712e-05	0.0007947530864197531
2	20.0	0.0013040123456790123	3.08641975308642e-05	0.0009567901234567902
2	20.04	0.0020087448559670783	0.00010545267489711934	0.001566358024691358
2	20.080000000000002	0.0035056584362139916	1.800411522633745e-05	0.003436213991769547
2	20.12	0.004089506172839506	4.372427983539095e-05	0.0035545267489711934
2	20.16	0.013654835390946501	0.002384259259259259	0.007013888888888889
2	20.2	0.003477366255144033	6.687242798353909e-05	0.001610082304526749
2	20.240000000000002	0.003227880658436214	0.00010030864197530864	0.0010751028806584362
2	20.28	0.0026697530864197533	0.00018518518518518518	0.0003780864197530864
2	20.32	0.0020190329218106994	0.00023405349794238683	0.000558127572016461
2	20.36	0.0017772633744855967	0.0003266460905349794	0.0010390946502057614
2	20.400000000000002	0.0012962962962962963	0.0002726337448559671	0.0009336419753086419
2	20.44	0.0008204732510288066	0.0001440329218106996	0.000558127572016461
2	20.48	0.000882201646090535	8.74485596707819e-05	0.0006661522633744856
2	20.52	0.0004989711934156379	2.3148148148148147e-05	0.0004320987654320988
2	20.56	0.0016666666666666668	4.886831275720165e-05	0.00147119341563786
2	20.6	0.0003112139917695473	6.430041152263375e-05	0.0001954732510288066
2	20.64	0.011165123456790124	0.0026131687242798352	0.005288065843621399
2	20.68	0.000470679012345679	9.77366255144033e-05	0.0001594650205761317
2	20.72	0.0009336419753086419	9.259259259259259e-05	0.0006301440329218107
2	20.76	0.0006147119341563787	4.6296296296296294e-05	0.000470679012345679
2	20.8	0.0016409465020576133	0.00010288065843621399	0.0009722222222222222
2	20.84	0.00051440329218107	2.5720164609053497e-05	0.00039609053497942386
2	20.88	0.00012602880658436213	2.3148148148148147e-05	4.6296296296296294e-05
2	20.92	0.000522119341563786	3.08641975308642e-05	0.00036265432098765433
2	20.96	0.0008487654320987654	4.6296296296296294e-05	0.0006815843621399177
2	21.0	0.0017386831275720165	4.11522633744856e-05	0.001514917695473251
2	21.04	0.000925925925925926	1.02880658436214e-05	0.0008410493827160494
2	21.080000000000002	0.0013734567901234568	0.0	0.0013297325102880658
2	21.12	0.010282921810699588	0.002193930041152263	0.00514917695473251
2	21.16	0.0007844650205761317	9.002057613168725e-05	0.0004218106995884774
2	21.2	0.0006147119341563787	2.05761316872428e-05	0.0004603909465020576
2	21.240000000000002	0.0006147119341563787	2.8292181069958848e-05	0.00047582304526748974
2	21.28	0.00037037037037037035	1.02880658436214e-05	0.0003420781893004115
2	21.32	0.001970164609053498	3.60082304526749e-05	0.0018621399176954733
2	21.36	0.007816358024691357	4.6296296296296294e-05	0.007492283950617284
2	21.400000000000002	0.014431584362139918	3.3436213991769545e-05	0.013832304526748971
2	21.44	0.01643261316872428	7.716049382716049e-05	0.015462962962962963
2	21.48	0.011993312757201646	4.11522633744856e-05	0.011499485596707819
2	21.52	0.007595164609053498	7.71604938271605e-06	0.0073636831275720165
2	21.56	0.011239711934156378	1.2860082304526749e-05	0.010959362139917696
2	21.6	0.023930041152263375	0.0022093621399176954	0.018261316872427984
2	21.64	0.017844650205761318	5.1440329218106995e-05	0.017065329218106995
2	21.68	0.018063271604938272	4.886831275720165e-05	0.017175925925925924
2	21.72	0.013840020576131687	7.20164609053498e-05	0.013508230452674897
2	21.76	0.010432098765432099	4.886831275720165e-05	0.01018775720164609
2	21.8	0.00885030864197531	2.5720164609053497e-05	0.008523662551440329
2	21.84	0.007188786008230453	3.3436213991769545e-05	0.0067309670781893005
2	21.88	0.008022119341563785	1.02880658436214e-05	0.007723765432098765
2	21.92	0.009801954732510288	1.54320987654321e-05	0.009475308641975308
2	21.96	0.006355452674897119	1.02880658436214e-05	0.006008230452674897
2	22.0	0.006376028806584362	2.3148148148148147e-05	0.006129115226337449
2	22.04	0.004107510288065844	3.08641975308642e-05	0.003726851851851852
2	22.080000000000002	0.016185699588477365	0.0023791152263374486	0.010424382716049382
2	22.12	0.008433641975308642	8.74485596707819e-05	0.008055555555555555
2	22.16	0.008310185185185184	4.11522633744856e-05	0.00809156378600823
2	22.2	0.011268004115226337	0.0001234567901234568	0.01069701646090535
2	22.240000000000002	0.01113940329218107	3.3436213991769545e-05	0.010707304526748972
2	22.28	0.014737654320987654	3.3436213991769545e-05	0.013503086419753086
2	22.32	0.014825102880658437	3.60082304526749e-05	0.01363940329218107
2	22.36	0.013521090534979423	4.6296296296296294e-05	0.01235082304526749
2	22.400000000000002	0.013220164609053498	2.8292181069958848e-05	0.012672325102880659
2	22.44	0.014002057613168724	5.6584362139917696e-05	0.01219650205761317
2	22.48	0.01611882716049383	0.00010030864197530864	0.013042695473251029
2	22.52	0.015756172839506172	5.401234567901235e-05	0.012551440329218106
2	22.56	0.026301440329218106	0.0032098765432098763	0.01699074074074074
2	22.6	0.014531893004115226	0.0003575102880658436	0.01250514403292181
2	22.64	0.015349794238683127	0.00035493827160493826	0.011445473251028807
2	22.68	0.014835390946502058	0.00018518518518518518	0.010751028806584363
2	22.72	0.013811728395061729	0.0004295267489711934	0.01011059670781893
2	22.76	0.010792181069958847	0.00022890946502057612	0.008878600823045268
2	22.8	0.010843621399176955	0.00029835390946502055	0.008065843621399177
2	22.84	0.009665637860082305	0.0001234567901234568	0.005725308641975309
2	22.88	0.009423868312757202	0.0002777777777777778	0.005010288065843621
2	22.92	0.006610082304526749	0.00037294238683127575	0.0032253086419753085
2	22.96	0.004220679012345679	0.00029835390946502055	0.003410493827160494
2	23.0	0.006126543209876543	0.00033950617283950616	0.0025565843621399176
2	23.04	0.01771604938271605	0.0030838477366255143	0.0069393004115226335
2	23.080000000000002	0.005272633744855967	0.0003292181069958848	0.0015457818930041153
2	23.12	0.004454732510288066	0.00020061728395061727	0.0024588477366255146
2	23.16	0.0026954732510288066	0.0003292181069958848	0.0012911522633744857
2	23.2	0.002890946502057613	0.0002623456790123457	0.0005864197530864197
2	23.240000000000002	0.0045241769547325105	0.0003986625514403292	0.0017309670781893004
2	23.28	0.002109053497942387	0.00030864197530864197	0.0009542181069958848
2	23.32	0.002227366255144033	0.00014146090534979423	0.0010236625514403292
2	23.36	0.0029861111111111113	0.00014917695473251028	0.0006404320987654321
2	23.400000000000002	0.0035493827160493828	0.00014146090534979423	0.0010699588477366254
2	23.44	0.0017695473251028806	0.0001646090534979424	0.0006507201646090535
2	23.48	0.0015457818930041153	0.00013631687242798355	0.0010390946502057614
2	23.52	0.013917181069958848	0.0027160493827160493	0.006422325102880658
2	23.56	0.0037319958847736624	8.487654320987654e-05	0.0025257201646090533
2	23.6	0.003500514403292181	0.00013631687242798355	0.002939814814814815
2	23.64	0.0025051440329218106	3.3436213991769545e-05	0.002229938271604938
2	23.68	0.003387345679012346	0.00020833333333333335	0.0022402263374485597
2	23.72	0.002199074074074074	7.973251028806585e-05	0.0016023662551440329
2	23.76	0.0027829218106995885	0.00010545267489711934	0.0025025720164609053
2	23.8	0.0021013374485596707	7.716049382716049e-05	0.0019444444444444444
2	23.84	0.003883744855967078	9.259259259259259e-05	0.0025848765432098767
2	23.88	0.0024074074074074076	8.487654320987654e-05	0.0018441358024691358
2	23.92	0.0033641975308641974	6.687242798353909e-05	0.0029243827160493827
2	23.96	0.004038065843621399	1.2860082304526749e-05	0.0037731481481481483
2	24.0	0.017770061728395063	0.004035493827160494	0.00816358024691358
2	24.04	0.0040637860082304526	0.00017746913580246913	0.0029603909465020575
2	24.080000000000002	0.0035699588477366255	0.00012602880658436213	0.0031944444444444446
2	24.12	0.004503600823045267	7.458847736625514e-05	0.0042026748971193415
2	24.16	0.0056044238683127575	8.23045267489712e-05	0.005290637860082305
2	24.2	0.007744341563786008	0.00013374485596707818	0.007245370370370371
2	24.240000000000002	0.009521604938271606	0.00015174897119341564	0.008942901234567901
2	24.28	0.01147119341563786	6.687242798353909e-05	0.010864197530864197
2	24.32	0.01040380658436214	0.00013117283950617284	0.010048868312757201
2	24.36	0.010655864197530864	0.00012088477366255144	0.01025977366255144
2	24.400000000000002	0.009344135802469136	8.23045267489712e-05	0.009151234567901234
2	24.44	0.009426440329218107	5.1440329218107e-06	0.00930298353909465
2	24.48	0.01808127572016461	0.0023791152263374486	0.012404835390946502
2	24.52	0.007854938271604939	0.00016203703703703703	0.0073070987654320985
2	24.560000000000002	0.007847222222222222	0.0001954732510288066	0.007314814814814815
2	24.6	0.0064789094650205764	0.00016718106995884774	0.006118827160493827
2	24.64	0.006391460905349794	3.8580246913580246e-05	0.0062139917695473255
2	24.68	0.005367798353909465	6.430041152263375e-05	0.0051800411522633745
2	24.72	0.005951646090534979	0.0001388888888888889	0.0055478395061728395
2	24.76	0.004035493827160494	1.2860082304526749e-05	0.0038734567901234566
2	24.8	0.004395576131687243	3.3436213991769545e-05	0.004269547325102881
2	24.84	0.0031430041152263376	2.05761316872428e-05	0.0030761316872427984
2	24.88	0.0036419753086419752	0.00010288065843621399	0.0034207818930041154
2	24.92	0.0007227366255144033	1.02880658436214e-05	0.0005992798353909465
2	24.96	0.011394032921810699	0.0024922839506172838	0.0059156378600823045
2	25.0	0.0017103909465020577	5.1440329218106995e-05	0.001412037037037037
2	25.04	0.0024588477366255146	0.00012602880658436213	0.0020396090534979426
2	25.080000000000002	0.0024742798353909463	0.00020833333333333335	0.0020910493827160496
2	25.12	0.0019007201646090534	6.430041152263375e-05	0.0017978395061728396
2	25.16	0.004148662551440329	2.5720164609053497e-05	0.0038940329218106998
2	25.2	0.005740740740740741	6.687242798353909e-05	0.005465534979423869
2	25.240000000000002	0.008217592592592592	7.458847736625514e-05	0.007268518518518519
2	25.28	0.009938271604938272	0.0001080246913580247	0.008492798353909465
2	25.32	0.014166666666666666	0.0002160493827160494	0.01099022633744856
2	25.36	0.009328703703703704	0.00047582304526748974	0.005378086419753086
2	25.400000000000002	0.012227366255144033	0.0010056584362139918	0.007692901234567901
2	25.44	0.020095164609053497	0.003256172839506173	0.010583847736625514
2	25.48	0.012119341563786008	0.0013040123456790123	0.007361111111111111
2	25.52	0.010488683127572016	0.0016589506172839507	0.005092592592592593
2	25.560000000000002	0.008106995884773663	0.0019573045267489713	0.0014737654320987653
2	25.6	0.010347222222222223	0.0019007201646090534	0.0027340534979423867
2	25.64	0.009835390946502058	0.00205761316872428	0.0011496913580246913
2	25.68	0.010853909465020576	0.00253858024691358	0.0010185185185185184
2	25.72	0.010925925925925926	0.0026363168724279837	0.0007973251028806584
2	25.76	0.013173868312757202	0.0025308641975308644	0.0026826131687242797
2	25.8	0.01346707818930041	0.002448559670781893	0.0028137860082304528
2	25.84	0.014506172839506172	0.00261059670781893	0.0035493827160493828
2	25.88	0.012847222222222222	0.002001028806584362	0.002932098765432099
2	25.92	0.025655864197530864	0.005861625514403292	0.008143004115226338
2	25.96	0.011442901234567902	0.0023482510288065843	0.0020087448559670783
2	26.0	0.014650205761316872	0.002970679012345679	0.004691358024691358
2	26.04	0.016977880658436213	0.0028137860082304528	0.00772119341563786
2	26.080000000000002	0.016545781893004114	0.0026594650205761317	0.008287037037037037
2	26.12	0.017039609053497943	0.0027391975308641977	0.010059156378600822
2	26.16	0.018058127572016462	0.0022968106995884773	0.0120679012345679
2	26.2	0.0209130658436214	0.002713477366255144	0.0145190329218107
2	26.240000000000002	0.020079732510288065	0.0020087448559670783	0.01488940329218107
2	26.28	0.018806584362139916	0.0020190329218106994	0.013521090534979423
2	26.32	0.014429012345679013	0.0015406378600823045	0.010126028806584362
2	26.36	0.012734053497942387	0.0015432098765432098	0.00834104938271605
2	26.400000000000002	0.022469135802469137	0.0045473251028806585	0.011520061728395061
2	26.44	0.011190843621399178	0.001286008230452675	0.007484567901234568
2	26.48	0.00955246913580247	0.0009439300411522634	0.006810699588477367
2	26.52	0.009606481481481481	0.0010108024691358026	0.006743827160493827
2	26.560000000000002	0.008431069958847737	0.0009516460905349795	0.006152263374485597
2	26.6	0.00636059670781893	0.0010185185185185184	0.004038065843621399
2	26.64	0.005756172839506172	0.0012345679012345679	0.0029449588477366254
2	26.68	0.005023148148148148	0.001051954732510288	0.002006172839506173
2	26.72	0.00456275720164609	0.0013477366255144033	0.0007124485596707819
2	26.76	0.005864197530864198	0.0015097736625514404	0.0016049382716049382
2	26.8	0.007770061728395062	0.001661522633744856	0.0029758230452674897
2	26.84	0.007438271604938272	0.0019470164609053499	0.002037037037037037
2	26.88	0.01892232510288066	0.005851337448559671	0.005763888888888889
2	26.92	0.008186728395061729	0.0028266460905349796	0.0008333333333333334
2	26.96	0.010061728395061729	0.003713991769547325	0.001103395061728395
2	27.0	0.009858539094650206	0.0036085390946502057	0.0007587448559670781
2	27.04	0.011386316872427983	0.003976337448559671	0.0014094650205761317
2	27.080000000000002	0.011286008230452674	0.004061213991769548	0.0012165637860082304
2	27.12	0.011784979423868313	0.0042258230452674895	0.0015612139917695472
2	27.16	0.012443415637860082	0.004675925925925926	0.0017489711934156379
2	27.2	0.011324588477366256	0.0046270576131687245	0.0009336419753086419
2	27.240000000000002	0.011486625514403293	0.00503858024691358	0.0007021604938271605
2	27.28	0.010498971193415639	0.004771090534979424	0.0002109053497942387
2	27.32	0.011494341563786007	0.005092592592592593	0.0009593621399176954
2	27.36	0.02035493827160494	0.007240226337448559	0.004753086419753087
2	27.400000000000002	0.01092849794238683	0.004393004115226338	0.0018981481481481482
2	27.44	0.008590534979423869	0.0037860082304526747	0.0012757201646090535
2	27.48	0.008022119341563785	0.0034079218106995886	0.0020473251028806584
2	27.52	0.005054012345679012	0.002839506172839506	0.00028292181069958846
2	27.560000000000002	0.005560699588477366	0.0027469135802469136	0.001566358024691358
2	27.6	0.003626543209876543	0.0022247942386831275	0.0005246913580246914
2	27.64	0.002736625514403292	0.001903292181069959	0.0003292181069958848
2	27.68	0.00301440329218107	0.0021656378600823046	0.00029063786008230453
2	27.72	0.0027391975308641977	0.002093621399176955	0.00012088477366255144
2	27.76	0.003950617283950617	0.002155349794238683	0.0009207818930041152
2	27.8	0.006481481481481481	0.0022016460905349795	0.0030992798353909464
2	27.84	0.017834362139917695	0.004832818930041153	0.008366769547325103
2	27.88	0.010727880658436214	0.00231738683127572	0.0067078189300411525
2	27.92	0.013395061728395061	0.0022479423868312755	0.009233539094650205
2	27.96	0.012651748971193416	0.002142489711934156	0.008500514403292182
2	28.0	0.013765432098765433	0.0022993827160493825	0.009122942386831276
2	28.04	0.012939814814814815	0.0023353909465020574	0.00815843621399177
2	28.080000000000002	0.013238168724279836	0.002271090534979424	0.00841820987654321
2	28.12	0.012103909465020575	0.002080761316872428	0.007566872427983539
2	28.16	0.011957304526748971	0.0021013374485596707	0.007137345679012345
2	28.2	0.011121399176954733	0.002283950617283951	0.0063065843621399175
2	28.240000000000002	0.009627057613168724	0.0018955761316872429	0.005429526748971194
2	28.28	0.010452674897119341	0.0021527777777777778	0.005820473251028807
2	28.32	0.021013374485596707	0.004454732510288066	0.010570987654320988
2	28.36	0.011021090534979424	0.0021656378600823046	0.005866769547325103
2	28.400000000000002	0.010059156378600822	0.0020036008230452677	0.005300925925925926
2	28.44	0.01022633744855967	0.0019470164609053499	0.00547582304526749
2	28.48	0.008454218106995886	0.0018364197530864198	0.0036805555555555554
2	28.52	0.007412551440329218	0.0019290123456790122	0.0026929012345679013
2	28.560000000000002	0.008029835390946502	0.0017078189300411522	0.0035982510288065845
2	28.6	0.007121913580246914	0.0017515432098765432	0.0023765432098765433
2	28.64	0.006499485596707819	0.001440329218106996	0.0023533950617283953
2	28.68	0.00654320987654321	0.0012371399176954732	0.002132201646090535
2	28.72	0.007494855967078189	0.001419753086419753	0.003575102880658436
2	28.76	0.007613168724279836	0.0010159465020576131	0.0038348765432098765
2	28.8	0.021427469135802468	0.004470164609053498	0.010516975308641976
2	28.84	0.007242798353909465	0.0011239711934156378	0.003449074074074074
2	28.88	0.008040123456790123	0.0009722222222222222	0.004297839506172839
2	28.92	0.006589506172839506	0.0009336419753086419	0.0028215020576131686
2	28.96	0.00790380658436214	0.0009516460905349795	0.0040406378600823046
2	29.0	0.01436985596707819	0.0007047325102880658	0.010792181069958847
2	29.04	0.016566358024691356	0.0008230452674897119	0.013009259259259259
2	29.080000000000002	0.015882201646090534	0.0006301440329218107	0.012752057613168725
2	29.12	0.013798868312757201	0.0004475308641975309	0.010923353909465021
2	29.16	0.01183641975308642	0.00045781893004115225	0.009017489711934156
2	29.2	0.010190329218106996	0.0004063786008230453	0.007492283950617284
2	29.240000000000002	0.010691872427983539	0.000367798353909465	0.00801954732510288
2	29.28	0.02198559670781893	0.0036445473251028805	0.012289094650205761
2	29.32	0.011265432098765432	0.0002777777777777778	0.009071502057613168
2	29.36	0.010056584362139917	0.00021347736625514403	0.008181584362139917
2	29.400000000000002	0.010174897119341563	0.0003215020576131687	0.008330761316872428
2	29.44	0.009117798353909466	0.0001954732510288066	0.007600308641975309
2	29.48	0.0075823045267489715	0.000264917695473251	0.005825617283950617
2	29.52	0.005367798353909465	9.77366255144033e-05	0.004035493827160494
2	29.560000000000002	0.004315843621399177	0.00027520576131687244	0.002651748971193416
2	29.6	0.003441358024691358	0.00010030864197530864	0.0020833333333333333
2	29.64	0.0048919753086419755	0.00021347736625514403	0.0037088477366255144
2	29.68	0.008919753086419752	0.00023662551440329217	0.0073405349794238685
2	29.72	0.011044238683127571	0.00016975308641975308	0.00948045267489712
2	29.76	0.023852880658436215	0.0032690329218106997	0.01510030864197531
2	29.8	0.011898148148148149	0.00015174897119341564	0.009992283950617284
2	29.84	0.013613683127572017	0.00030606995884773663	0.011324588477366256
2	29.88	0.015488683127572017	0.0002160493827160494	0.013248456790123457
2	29.92	0.016445473251028807	0.00030864197530864197	0.014480452674897119
2	29.96	0.01659722222222222	0.00022119341563786008	0.014351851851851852
2	30.0	0.015681584362139917	0.0003266460905349794	0.014099794238683128
2	30.04	0.014462448559670781	0.0001388888888888889	0.012677469135802468
2	30.080000000000002	0.013508230452674897	0.00029063786008230453	0.012289094650205761
2	30.12	0.010136316872427983	5.915637860082304e-05	0.00919238683127572
2	30.16	0.009516460905349794	0.0003909465020576132	0.00793724279835391
2	30.2	0.00956275720164609	0.00018518518518518518	0.008207304526748971
2	30.240000000000002	0.020910493827160495	0.003793724279835391	0.01183641975308642
2	30.28	0.006988168724279835	8.487654320987654e-05	0.006445473251028806
2	30.32	0.005596707818930041	4.11522633744856e-05	0.005390946502057613
2	30.36	0.005606995884773662	2.5720164609053497e-05	0.00537037037037037
2	30.400000000000002	0.004832818930041153	4.372427983539095e-05	0.004598765432098765
2	30.44	0.0037988683127572016	2.3148148148148147e-05	0.0034284979423868313
2	30.48	0.0019444444444444444	1.2860082304526749e-05	0.0015329218106995884
2	30.52	0.0025848765432098767	0.0001594650205761317	0.0014506172839506173
2	30.560000000000002	0.0016049382716049382	9.002057613168725e-05	0.0005606995884773662
2	30.6	0.0036805555555555554	0.00029063786008230453	0.0018569958847736625
2	30.64	0.004387860082304526	0.00038837448559670784	0.0018415637860082303
2	30.68	0.0052597736625514405	0.0006712962962962962	0.002307098765432099
2	30.72	0.014796810699588478	0.00330761316872428	0.005550411522633745
2	30.76	0.004848251028806584	0.0008487654320987654	0.0012139917695473252
2	30.8	0.005228909465020576	0.0011213991769547325	0.0008153292181069958
2	30.84	0.004655349794238683	0.0011059670781893003	0.0005967078189300411
2	30.88	0.00606738683127572	0.0013657407407407407	0.0011934156378600822
2	30.92	0.006468621399176954	0.0013040123456790123	0.0017489711934156379
2	30.96	0.007667181069958848	0.001815843621399177	0.002193930041152263
2	31.0	0.006118827160493827	0.0017592592592592592	0.0007458847736625515
2	31.04	0.006977880658436214	0.002227366255144033	0.0009284979423868312
2	31.080000000000002	0.006586934156378601	0.001965020576131687	0.0006404320987654321
2	31.12	0.007680041152263374	0.002433127572016461	0.0011265432098765433
2	31.16	0.006859567901234568	0.0023251028806584363	0.000625
2	31.2	0.022862654320987653	0.006538065843621399	0.007394547325102881
2	31.240000000000002	0.007512860082304527	0.0024537037037037036	0.0007227366255144033
2	31.28	0.006965020576131687	0.002448559670781893	0.0003935185185185185
2	31.32	0.007530864197530864	0.002551440329218107	0.0009979423868312757
2	31.36	0.006856995884773663	0.0026286008230452674	0.00016203703703703703
2	31.400000000000002	0.008346193415637861	0.00294238683127572	0.0009696502057613169
2	31.44	0.007492283950617284	0.003068415637860082	0.0002623456790123457
2	31.48	0.008981481481481481	0.0036496913580246915	0.0005658436213991769
2	31.52	0.009161522633744855	0.0038477366255144033	0.000941358024691358
2	31.560000000000002	0.010851337448559671	0.004014917695473251	0.002227366255144033
2	31.6	0.010018004115226338	0.00434156378600823	0.0014146090534979425
2	31.64	0.00962962962962963	0.004529320987654321	0.0008796296296296296
2	31.68	0.016862139917695473	0.006401748971193415	0.004241255144032922
2	31.720000000000002	0.0084619341563786	0.00415895061728395	0.00016203703703703703
2	31.76	0.00930298353909465	0.004210390946502058	0.0011754115226337448
2	31.8	0.008922325102880659	0.003930041152263374	0.0011754115226337448
2	31.84	0.008400205761316873	0.0038374485596707818	0.0008179012345679012
2	31.88	0.006229423868312757	0.003022119341563786	0.0001234567901234568
2	31.92	0.007240226337448559	0.003096707818930041	0.0006738683127572016
2	31.96	0.0056970164609053495	0.0025668724279835392	0.0001748971193415638
2	32.0	0.0058590534979423865	0.0025462962962962965	0.0006378600823045268
2	32.04	0.004699074074074074	0.0022145061728395064	0.00018261316872427984
2	32.08	0.004755658436213991	0.002204218106995885	0.0005169753086419753
2	32.12	0.004086934156378601	0.0022505144032921812	0.00023405349794238683
2	32.160000000000004	0.017044753086419753	0.005416666666666667	0.006584362139917695
2	32.2	0.008400205761316873	0.0025257201646090533	0.004647633744855967
2	32.24	0.010699588477366255	0.003243312757201646	0.006296296296296296
2	32.28	0.01305298353909465	0.003513374485596708	0.00893775720164609
2	32.32	0.01445216049382716	0.0037885802469135805	0.010012860082304526
2	32.36	0.015537551440329218	0.00419238683127572	0.010743312757201647
2	32.4	0.01619084362139918	0.004290123456790124	0.010625
2	32.44	0.01764917695473251	0.005030864197530864	0.011715534979423868
2	32.480000000000004	0.017304526748971195	0.004876543209876543	0.011247427983539095
2	32.52	0.016838991769547326	0.004902263374485597	0.010555555555555556
2	32.56	0.015306069958847736	0.00434156378600823	0.009454732510288066
2	32.6	0.017718621399176956	0.004771090534979424	0.01087962962962963
2	32.64	0.026468621399176953	0.007304526748971194	0.013773148148148149
2	32.68	0.018629115226337447	0.003713991769547325	0.012996399176954733
2	32.72	0.017106481481481483	0.003155864197530864	0.011625514403292181
2	32.76	0.018765432098765432	0.0032407407407407406	0.01361111111111111
2	32.8	0.020051440329218108	0.003068415637860082	0.014814814814814815
2	32.84	0.018886316872427984	0.0023945473251028807	0.01493827160493827
2	32.88	0.020776748971193415	0.002142489711934156	0.016797839506172838
2	32.92	0.01841820987654321	0.0016846707818930042	0.01565843621399177
2	32.96	0.018266460905349793	0.0018544238683127572	0.01514917695473251
2	33.0	0.019593621399176954	0.001463477366255144	0.01699588477366255
2	33.04	0.02143261316872428	0.0012911522633744857	0.018796296296296297
2	33.08	0.018752572016460904	0.0010648148148148149	0.01626028806584362
2	33.12	0.0284130658436214	0.004544753086419753	0.01821244855967078
2	33.160000000000004	0.014164094650205761	0.0008590534979423868	0.012358539094650206
2	33.2	0.012752057613168725	0.0009619341563786008	0.010604423868312757
2	33.24	0.010241769547325103	0.0009722222222222222	0.008757716049382715
2	33.28	0.009061213991769547	0.00051440329218107	0.007862654320987655
2	33.32	0.008106995884773663	0.00028549382716049385	0.007373971193415638
2	33.36	0.009187242798353909	0.000727880658436214	0.00809156378600823
2	33.4	0.008680555555555556	0.0003034979423868313	0.008040123456790123
2	33.44	0.008945473251028806	6.430041152263375e-05	0.008747427983539094
2	33.480000000000004	0.010023148148148147	0.00034722222222222224	0.00936985596707819
2	33.52	0.01051440329218107	0.00037037037037037035	0.009958847736625514
2	33.56	0.012911522633744855	0.0006352880658436214	0.012121913580246913
2	33.6	0.0228832304526749	0.0031790123456790125	0.015882201646090534
2	33.64	0.014891975308641975	0.0005478395061728395	0.01401491769547325
2	33.68	0.012834362139917696	0.0003266460905349794	0.012178497942386832
2	33.72	0.016121399176954734	0.0001286008230452675	0.015751028806584362
2	33.76	0.015169753086419753	0.00010545267489711934	0.01493827160493827
2	33.8	0.016198559670781893	0.0002623456790123457	0.015684156378600822
2	33.84	0.015859053497942387	0.0001954732510288066	0.015329218106995885
2	33.88	0.01580761316872428	0.0003832304526748971	0.015136316872427984
2	33.92	0.016486625514403292	0.0004166666666666667	0.015781893004115227
2	33.96	0.016617798353909464	0.00019290123456790122	0.01636059670781893
2	34.0	0.017373971193415636	0.0003497942386831276	0.01678240740740741
2	34.04	0.014863683127572016	6.687242798353909e-05	0.014699074074074074
2	34.08	0.026041666666666668	0.003140432098765432	0.019377572016460905
2	34.12	0.014616769547325104	0.0002726337448559671	0.014125514403292181
2	34.160000000000004	0.015018004115226337	0.0005709876543209877	0.01415380658436214
2	34.2	0.012098765432098766	0.000727880658436214	0.011159979423868312
2	34.24	0.013245884773662552	0.0009619341563786008	0.01213477366255144
2	34.28	0.010972222222222222	0.0007741769547325103	0.010097736625514404
2	34.32	0.010087448559670783	0.0010776748971193415	0.008891460905349794
2	34.36	0.008369341563786008	0.0008384773662551441	0.0073636831275720165
2	34.4	0.0075025720164609054	0.0006532921810699588	0.00662037037037037
2	34.44	0.006442901234567902	0.0006275720164609053	0.005612139917695473
2	34.480000000000004	0.005396090534979424	0.0002957818930041152	0.004981995884773663
2	34.52	0.008104423868312758	0.00023919753086419754	0.007608024691358024
2	34.56	0.01975051440329218	0.003176440329218107	0.012636316872427984
2	34.6	0.010907921810699588	0.00039609053497942386	0.0101440329218107
2	34.64	0.01010545267489712	0.0002494855967078189	0.009580761316872428
2	34.68	0.01323559670781893	0.0003780864197530864	0.01249485596707819
2	34.72	0.013912037037037037	0.0004218106995884774	0.013238168724279836
2	34.76	0.01678755144032922	0.00014917695473251028	0.01611625514403292
2	34.800000000000004	0.020228909465020577	9.002057613168725e-05	0.019670781893004117
2	34.84	0.021833847736625514	0.00022633744855967078	0.021208847736625513
2	34.88	0.022590020576131686	0.00014146090534979423	0.02205761316872428
2	34.92	0.02472736625514403	0.00016203703703703703	0.024171810699588476
2	34.96	0.02570216049382716	0.0002546296296296296	0.024979423868312756
2	35.0	0.02423611111111111	7.71604938271605e-06	0.02378343621399177
2	35.04	0.033935185185185186	0.002978395061728395	0.027476851851851853
2	35.08	0.027839506172839507	0.00011574074074074075	0.02717335390946502
2	35.12	0.03136574074074074	0.0002623456790123457	0.030537551440329217
2	35.160000000000004	0.03159465020576132	0.00019032921810699588	0.031069958847736626
2	35.2	0.03138888888888889	0.00032407407407407406	0.030679012345679012
2	35.24	0.028114711934156378	6.430041152263375e-05	0.027739197530864197
2	35.28	0.02570730452674897	0.00023919753086419754	0.02518775720164609
2	35.32	0.021075102880658437	0.00023919753086419754	0.020648148148148148
2	35.36	0.020318930041152265	0.0003189300411522634	0.019830246913580245
2	35.4	0.019400720164609052	0.00030092592592592595	0.01888374485596708
2	35.44	0.017849794238683128	0.00029063786008230453	0.017376543209876544
2	35.480000000000004	0.017965534979423867	0.00020576131687242798	0.017530864197530863
2	35.52	0.026833847736625515	0.0029989711934156377	0.020069444444444445
2	35.56	0.01787037037037037	0.00020833333333333335	0.01688014403292181
2	35.6	0.016201131687242798	0.00011059670781893004	0.015625
2	35.64	0.013641975308641975	0.00030606995884773663	0.013204732510288066
2	35.68	0.009835390946502058	9.516460905349794e-05	0.009627057613168724
2	35.72	0.00867283950617284	2.5720164609053497e-05	0.008531378600823045
2	35.76	0.00621656378600823	1.54320987654321e-05	0.006093106995884774
2	35.800000000000004	0.006826131687242798	7.716049382716049e-05	0.006715534979423868
2	35.84	0.007412551440329218	3.8580246913580246e-05	0.0073302469135802465
2	35.88	0.008580246913580248	0.00010030864197530864	0.008438786008230453
2	35.92	0.009431584362139919	5.915637860082304e-05	0.009313271604938271
2	35.96	0.010573559670781893	0.00011574074074074075	0.010329218106995885
2	36.0	0.02053240740740741	0.0032150205761316874	0.013863168724279836
2	36.04	0.00967335390946502	7.716049382716049e-05	0.009295267489711934
2	36.08	0.010676440329218106	3.08641975308642e-05	0.010434670781893004
2	36.12	0.009346707818930041	4.372427983539095e-05	0.009189814814814816
2	36.160000000000004	0.009431584362139919	6.687242798353909e-05	0.009290123456790124
2	36.2	0.007564300411522634	1.800411522633745e-05	0.007489711934156379
2	36.24	0.007950102880658436	0.0002469135802469136	0.007561728395061728
2	36.28	0.006944444444444444	0.0001440329218106996	0.006666666666666667
2	36.32	0.006172839506172839	9.259259259259259e-05	0.0059953703703703705
2	36.36	0.005470679012345679	2.5720164609053497e-05	0.0054089506172839506
2	36.4	0.004639917695473251	0.00014660493827160494	0.004372427983539095
2	36.44	0.004801954732510288	0.0001646090534979424	0.004516460905349794
2	36.480000000000004	0.016684670781893004	0.004174382716049383	0.007919238683127572
2	36.52	0.00441358024691358	0.0006327160493827161	0.003155864197530864
2	36.56	0.00400462962962963	0.0011419753086419754	0.0018209876543209876
2	36.6	0.006206275720164609	0.0012088477366255144	0.002677469135802469
2	36.64	0.006532921810699589	0.0019958847736625514	0.001823559670781893
2	36.68	0.009364711934156379	0.0030632716049382716	0.0027546296296296294
2	36.72	0.009326131687242799	0.003945473251028807	0.0016666666666666668
2	36.76	0.011165123456790124	0.0048585390946502055	0.002232510288065844
2	36.800000000000004	0.011051954732510288	0.005303497942386832	0.0017181069958847736
2	36.84	0.013091563786008231	0.005825617283950617	0.0030889917695473253
2	36.88	0.011875	0.006023662551440329	0.002109053497942387
2	36.92	0.01290380658436214	0.006381172839506173	0.0028137860082304528
2	36.96	0.02124485596707819	0.00881687242798354	0.005905349794238683
2	37.0	0.01172582304526749	0.006782407407407407	0.000779320987654321
2	37.04	0.011602366255144034	0.006851851851851852	0.0010056584362139918
2	37.08	0.011813271604938272	0.006918724279835391	0.001072530864197531
2	37.12	0.012183641975308641	0.00735082304526749	0.0011779835390946503
2	37.160000000000004	0.012487139917695473	0.007109053497942387	0.001484053497942387
2	37.2	0.013353909465020576	0.0072042181069958845	0.0021579218106995883
2	37.24	0.011823559670781893	0.006759259259259259	0.0013040123456790123
2	37.28	0.011396604938271606	0.006520061728395062	0.0013657407407407407
2	37.32	0.00930298353909465	0.005619855967078189	0.0005812757201646091
2	37.36	0.00856738683127572	0.005401234567901234	0.0007484567901234568
2	37.4	0.007235082304526749	0.004426440329218107	0.0006738683127572016
2	37.44	0.0171630658436214	0.0071579218106995884	0.004981995884773663
2	37.480000000000004	0.005372942386831276	0.0031635802469135803	0.00043724279835390947
2	37.52	0.004907407407407407	0.0025025720164609053	0.0013477366255144033
2	37.56	0.004786522633744856	0.0024074074074074076	0.0016126543209876542
2	37.6	0.004238683127572016	0.0016435185185185185	0.002384259259259259
2	37.64	0.007093621399176955	0.001720679012345679	0.004819958847736626
2	37.68	0.008006687242798355	0.0011008230452674897	0.006000514403292181
2	37.72	0.010457818930041152	0.0014506172839506173	0.008094135802469135
2	37.76	0.012340534979423869	0.001368312757201646	0.00970164609053498
2	37.800000000000004	0.015303497942386831	0.0016460905349794238	0.012296810699588477
2	37.84	0.015604423868312758	0.0015483539094650206	0.012255658436213991
2	37.88	0.01719650205761317	0.001838991769547325	0.013222736625514403
2	37.92	0.024040637860082304	0.00408179012345679	0.015210905349794239
2	37.96	0.015216049382716049	0.0014866255144032922	0.011548353909465021
2	38.0	0.014737654320987654	0.0014763374485596708	0.010828189300411522
2	38.04	0.013225308641975308	0.0015097736625514404	0.010141460905349795
2	38.08	0.012659465020576131	0.0018852880658436213	0.009081790123456791
2	38.12	0.010627572016460906	0.0015534979423868314	0.007654320987654321
2	38.160000000000004	0.010637860082304527	0.0014094650205761317	0.007752057613168725
2	38.2	0.008045267489711934	0.00040380658436213994	0.0066512345679012345
2	38.24	0.009300411522633745	0.000625	0.00794753086419753
2	38.28	0.006643518518518518	0.0005169753086419753	0.005676440329218107
2	38.32	0.007867798353909465	0.0008641975308641976	0.0062834362139917695
2	38.36	0.007016460905349795	0.0009439300411522634	0.005092592592592593
2	38.4	0.018775720164609055	0.004251543209876543	0.009835390946502058
2	38.44	0.005745884773662551	0.001072530864197531	0.0032175925925925926
2	38.480000000000004	0.005964506172839506	0.0015123456790123457	0.002042181069958848
2	38.52	0.007271090534979424	0.0018492798353909464	0.002752057613168724
2	38.56	0.010480967078189301	0.00323559670781893	0.0045138888888888885
2	38.6	0.011679526748971193	0.004459876543209876	0.004395576131687243
2	38.64	0.010992798353909466	0.005108024691358025	0.0036882716049382717
2	38.68	0.01327417695473251	0.004981995884773663	0.006378600823045267
2	38.72	0.010537551440329218	0.004565329218106996	0.00455761316872428
2	38.76	0.013641975308641975	0.004367283950617284	0.008016975308641976
2	38.800000000000004	0.0129809670781893	0.004516460905349794	0.006509773662551441
2	38.84	0.013389917695473251	0.004529320987654321	0.0064094650205761316
2	38.88	0.024796810699588476	0.00698559670781893	0.01164866255144033
2	38.92	0.015877057613168724	0.0034953703703703705	0.009272119341563786
2	38.96	0.014110082304526749	0.003212448559670782	0.008225308641975309
2	39.0	0.014241255144032922	0.0029989711934156377	0.008845164609053498
2	39.04	0.013809156378600824	0.0021862139917695473	0.010082304526748971
2	39.08	0.013690843621399176	0.0016666666666666668	0.01087962962962963
2	39.12	0.0129320987654321	0.0005452674897119342	0.011574074074074073
2	39.160000000000004	0.00948559670781893	0.0005555555555555556	0.008582818930041152
2	39.2	0.010375514403292182	0.0003575102880658436	0.009843106995884773
2	39.24	0.008590534979423869	0.0001748971193415638	0.008251028806584362
2	39.28	0.008701131687242798	0.00045267489711934157	0.007996399176954733
2	39.32	0.007021604938271605	0.0008719135802469135	0.005954218106995885
2	39.36	0.020648148148148148	0.004475308641975309	0.012093621399176954
2	39.4	0.008757716049382715	0.0019212962962962964	0.005805041152263374
2	39.44	0.010493827160493827	0.0023791152263374486	0.00606224279835391
2	39.480000000000004	0.010884773662551441	0.0033153292181069957	0.00532664609053498
2	39.52	0.013330761316872428	0.004611625514403292	0.005833333333333334
2	39.56	0.012595164609053498	0.004218106995884774	0.005694444444444445
2	39.6	0.013004115226337449	0.0042309670781893	0.006121399176954733
2	39.64	0.011777263374485597	0.0038220164609053496	0.00588477366255144
2	39.68	0.010149176954732511	0.00338477366255144	0.004909979423868313
2	39.72	0.010041152263374485	0.003132716049382716	0.004832818930041153
2	39.76	0.007713477366255144	0.0021296296296296298	0.0037319958847736624
2	39.800000000000004	0.008112139917695473	0.0018930041152263374	0.004297839506172839
2	39.84	0.015781893004115227	0.004135802469135802	0.006414609053497942
2	39.88	0.004843106995884774	0.0016255144032921811	0.001617798353909465
2	39.92	0.0061342592592592594	0.0014789094650205761	0.0029886831275720165
2	39.96	0.005164609053497943	0.0012191358024691357	0.0025540123456790124
2	40.0	0.004763374485596708	0.0007458847736625515	0.0026311728395061727
2	40.04	0.0047299382716049386	0.0009439300411522634	0.002551440329218107
2	40.08	0.005223765432098766	0.0009645061728395061	0.003073559670781893
2	40.12	0.004624485596707819	0.0009284979423868312	0.0024922839506172838
2	40.160000000000004	0.0039017489711934156	0.0008641975308641976	0.0018338477366255145
2	40.2	0.003539094650205761	0.000727880658436214	0.0021141975308641976
2	40.24	0.0053060699588477365	0.0010879629629629629	0.0031738683127572015
2	40.28	0.0029963991769547324	0.0009902263374485596	0.0016358024691358025
2	40.32	0.015925925925925927	0.004701646090534979	0.006849279835390946
2	40.36	0.0030606995884773663	0.002283950617283951	0.0004552469135802469
2	40.4	0.005272633744855967	0.0033693415637860084	0.0010159465020576131
2	40.44	0.006111111111111111	0.003945473251028807	0.0005426954732510288
2	40.480000000000004	0.008361625514403292	0.005033436213991769	0.0013143004115226337
2	40.52	0.007893518518518518	0.004969135802469136	0.0008873456790123457
2	40.56	0.011625514403292181	0.0060751028806584366	0.0025848765432098767
2	40.6	0.012116769547325103	0.005887345679012346	0.002926954732510288
2	40.64	0.013166152263374486	0.00632201646090535	0.003019547325102881
2	40.68	0.013613683127572017	0.0063940329218107	0.003487654320987654
2	40.72	0.013906893004115226	0.0061574074074074074	0.0039146090534979425
2	40.76	0.013654835390946501	0.0063065843621399175	0.0033204732510288067
2	40.800000000000004	0.0250951646090535	0.008734567901234568	0.008829732510288065
2	40.84	0.014061213991769548	0.005599279835390947	0.004223251028806585
2	40.88	0.013464506172839506	0.004974279835390946	0.005033436213991769
2	40.92	0.014686213991769547	0.004956275720164609	0.006723251028806584
2	40.96	0.013544238683127572	0.004555041152263375	0.00632201646090535
2	41.0	0.014583333333333334	0.004709362139917695	0.0071579218106995884
2	41.04	0.011221707818930041	0.004246399176954733	0.005177469135802469
2	41.08	0.009709362139917695	0.003647119341563786	0.00440843621399177
2	41.12	0.007790637860082304	0.00305298353909465	0.003572530864197531
2	41.160000000000004	0.008364197530864198	0.00253858024691358	0.005190329218106996
2	41.2	0.008603395061728395	0.0024897119341563785	0.005817901234567901
2	41.24	0.008045267489711934	0.0018209876543209876	0.006121399176954733
2	41.28	0.020450102880658436	0.004701646090534979	0.012044753086419753
2	41.32	0.007885802469135802	0.0018724279835390946	0.005761316872427984
2	41.36	0.00952932098765432	0.0023019547325102883	0.006993312757201646
2	41.4	0.007440843621399177	0.0018852880658436213	0.0053292181069958845
2	41.44	0.008940329218106996	0.001965020576131687	0.006589506172839506
2	41.480000000000004	0.006450617283950617	0.0016795267489711934	0.003978909465020576
2	41.52	0.006188271604938272	0.0018775720164609054	0.003544238683127572
2	41.56	0.00522119341563786	0.0020318930041152263	0.002345679012345679
2	41.6	0.00525462962962963	0.0021784979423868315	0.0021219135802469135
2	41.64	0.00507716049382716	0.0019367283950617283	0.0021502057613168725
2	41.68	0.002896090534979424	0.001800411522633745	0.0002726337448559671
2	41.72	0.005625	0.0018930041152263374	0.002559156378600823
2	41.76	0.014588477366255143	0.004429012345679013	0.005830761316872428
2	41.800000000000004	0.004567901234567902	0.0017258230452674897	0.0015457818930041153
2	41.84	0.00456275720164609	0.0013425925925925925	0.002145061728395062
2	41.88	0.0037680041152263373	0.0016589506172839507	0.0008796296296296296
2	41.92	0.0028472222222222223	0.0014223251028806585	0.0004218106995884774
2	41.96	0.004722222222222222	0.0016743827160493826	0.0017592592592592592
2	42.0	0.0021630658436213993	0.0009336419753086419	0.0005041152263374485
2	42.04	0.0036882716049382717	0.001522633744855967	0.0008487654320987654
2	42.08	0.0021064814814814813	0.001154835390946502	0.00035493827160493826
2	42.12	0.004089506172839506	0.0013271604938271606	0.0015329218106995884
2	42.160000000000004	0.0034747942386831277	0.0012037037037037038	0.0015174897119341563
2	42.2	0.0028215020576131686	0.0014326131687242799	0.0004938271604938272
2	42.24	0.015252057613168724	0.004284979423868312	0.006201131687242799
2	42.28	0.0030118312757201646	0.0011111111111111111	0.0009439300411522634
2	42.32	0.0037885802469135805	0.0007304526748971193	0.0022145061728395064
2	42.36	0.0038863168724279835	0.0006867283950617284	0.0026697530864197533
2	42.4	0.005146604938271605	0.0004166666666666667	0.003966049382716049
2	42.44	0.006633230452674897	0.00043724279835390947	0.005601851851851852
2	42.480000000000004	0.009066358024691358	0.0005941358024691358	0.008076131687242798
2	42.52	0.009189814814814816	0.00019804526748971193	0.00863425925925926
2	42.56	0.009493312757201645	0.0004809670781893004	0.008775720164609053
2	42.6	0.0088940329218107	0.0005401234567901234	0.008143004115226338
2	42.64	0.00853395061728395	0.0002700617283950617	0.00809156378600823
2	42.68	0.008467078189300412	0.0004243827160493827	0.007944958847736626
2	42.72	0.022901234567901236	0.004657921810699589	0.01323045267489712
2	42.76	0.008811728395061728	0.00028292181069958846	0.008168724279835391
2	42.800000000000004	0.009642489711934156	0.0010133744855967079	0.0083179012345679
2	42.84	0.008284465020576132	0.0009310699588477366	0.006810699588477367
2	42.88	0.007242798353909465	0.0011008230452674897	0.005450102880658436
2	42.92	0.007960390946502057	0.0014814814814814814	0.005758744855967078
2	42.96	0.00720164609053498	0.001491769547325103	0.004539609053497942
2	43.0	0.007798353909465021	0.0017669753086419753	0.0048353909465020575
2	43.04	0.00566358024691358	0.002337962962962963	0.0017335390946502057
2	43.08	0.0059156378600823045	0.002487139917695473	0.001388888888888889
2	43.12	0.006111111111111111	0.0028626543209876545	0.0009645061728395061
2	43.160000000000004	0.00871656378600823	0.0036059670781893004	0.0024434156378600825
2	43.2	0.020534979423868314	0.006445473251028806	0.00786522633744856
2	43.24	0.011916152263374486	0.004416152263374486	0.0036831275720164607
2	43.28	0.012554012345679013	0.005033436213991769	0.0031815843621399178
2	43.32	0.01305298353909465	0.005447530864197531	0.0032973251028806582
2	43.36	0.016185699588477365	0.00602880658436214	0.00570216049382716
2	43.4	0.013382201646090535	0.005974794238683127	0.003284465020576132
2	43.44	0.01579732510288066	0.006898148148148148	0.004681069958847737
2	43.480000000000004	0.015419238683127572	0.006550925925925926	0.005020576131687242
2	43.52	0.015733024691358025	0.0069624485596707815	0.004578189300411523
2	43.56	0.01593878600823045	0.006918724279835391	0.005560699588477366
2	43.6	0.020547839506172838	0.007543724279835391	0.009261831275720165
2	43.64	0.01920524691358025	0.007613168724279836	0.00837962962962963
2	43.68	0.032476851851851854	0.011131687242798354	0.014758230452674896
2	43.72	0.02353909465020576	0.00875514403292181	0.01188014403292181
2	43.76	0.023587962962962963	0.007867798353909465	0.01271604938271605
2	43.800000000000004	0.025354938271604937	0.008335905349794238	0.014326131687242798
2	43.84	0.027276234567901233	0.00849537037037037	0.015799897119341565
2	43.88	0.028284465020576133	0.00800925925925926	0.01698559670781893
2	43.92	0.027458847736625516	0.007417695473251029	0.01712448559670782
2	43.96	0.027631172839506172	0.006898148148148148	0.017718621399176956
2	44.0	0.02630401234567901	0.006563786008230453	0.01682098765432099
2	44.04	0.0229809670781893	0.005516975308641975	0.014344135802469135
2	44.08	0.020041152263374485	0.005421810699588477	0.011208847736625515
2	44.12	0.021147119341563787	0.004429012345679013	0.013060699588477366
2	44.160000000000004	0.029526748971193416	0.006427469135802469	0.016746399176954734
2	44.2	0.021242283950617284	0.0028626543209876545	0.01551954732510288
2	44.24	0.02060442386831276	0.0022376543209876544	0.016298868312757203
2	44.28	0.02084619341563786	0.0017335390946502057	0.017957818930041152
2	44.32	0.020766460905349796	0.0019598765432098765	0.017901234567901235
2	44.36	0.02077932098765432	0.0021527777777777778	0.01747170781893004
2	44.4	0.017353395061728394	0.002155349794238683	0.013914609053497942
2	44.44	0.010969650205761317	0.002651748971193416	0.006877572016460906
2	44.480000000000004	0.010100308641975309	0.002507716049382716	0.006152263374485597
2	44.52	0.012844650205761317	0.0027083333333333334	0.008207304526748971
2	44.56	0.01443672839506173	0.0022762345679012345	0.009904835390946502
2	44.6	0.013850308641975308	0.0017978395061728396	0.009832818930041152
2	44.64	0.023996913580246915	0.005090020576131687	0.01366769547325103
2	44.68	0.013881172839506174	0.0015946502057613168	0.009413580246913581
2	44.72	0.01205761316872428	0.0015380658436213992	0.006988168724279835
2	44.76	0.011219135802469136	0.002147633744855967	0.0052263374485596705
2	44.800000000000004	0.009205246913580246	0.0018209876543209876	0.0029603909465020575
2	44.84	0.011059670781893004	0.002093621399176955	0.004128086419753086
2	44.88	0.011520061728395061	0.002147633744855967	0.00448559670781893
2	44.92	0.012780349794238683	0.00338477366255144	0.004431584362139918
2	44.96	0.008804012345679013	0.0024794238683127573	0.001566358024691358
2	45.0	0.011412037037037037	0.003832304526748971	0.0024382716049382715
2	45.04	0.010429526748971194	0.004272119341563786	0.0012114197530864197
2	45.08	0.012402263374485597	0.00532664609053498	0.0018441358024691358
2	45.12	0.022026748971193416	0.008407921810699588	0.005581275720164609
2	45.160000000000004	0.012222222222222223	0.006345164609053498	0.0009310699588477366
2	45.2	0.010727880658436214	0.005959362139917696	0.0005118312757201646
2	45.24	0.011911008230452675	0.006396604938271605	0.0009490740740740741
2	45.28	0.011833847736625514	0.006522633744855967	0.0006404320987654321
2	45.32	0.012013888888888888	0.006350308641975309	0.00029835390946502055
2	45.36	0.01311985596707819	0.005936213991769548	0.0020241769547325104
2	45.4	0.013613683127572017	0.0055478395061728395	0.003029835390946502
2	45.44	0.012667181069958847	0.005324074074074074	0.0023019547325102883
2	45.480000000000004	0.012163065843621399	0.00459104938271605	0.0028369341563786008
2	45.52	0.012829218106995884	0.00419238683127572	0.004331275720164609
2	45.56	0.012181069958847737	0.003726851851851852	0.0037011316872427986
2	45.6	0.024714506172839507	0.006882716049382716	0.010136316872427983
2	45.64	0.01726851851851852	0.0038220164609053496	0.007834362139917695
2	45.68	0.01747170781893004	0.0037397119341563787	0.008153292181069959
2	45.72	0.01699074074074074	0.0033564814814814816	0.008518518518518519
2	45.76	0.019393004115226337	0.0029063786008230452	0.011718106995884773
2	45.800000000000004	0.018973765432098767	0.0025282921810699586	0.012188786008230453
2	45.84	0.01986111111111111	0.0026157407407407405	0.013016975308641975
2	45.88	0.01961162551440329	0.003068415637860082	0.011903292181069959
2	45.92	0.0186059670781893	0.002674897119341564	0.010537551440329218
2	45.96	0.017888374485596707	0.0029758230452674897	0.009755658436213992
2	46.0	0.01418724279835391	0.002685185185185185	0.006743827160493827
2	46.04	0.013531378600823046	0.002991255144032922	0.006448045267489712
2	46.08	0.020925925925925924	0.005866769547325103	0.008659979423868312
2	46.12	0.009382716049382716	0.0025925925925925925	0.00393261316872428
2	46.160000000000004	0.008338477366255145	0.0016743827160493826	0.004429012345679013
2	46.2	0.006676954732510288	0.0017335390946502057	0.003042695473251029
2	46.24	0.003868312757201646	0.000941358024691358	0.0019753086419753087
2	46.28	0.006242283950617284	0.0011625514403292181	0.0036831275720164607
2	46.32	0.005228909465020576	0.0012808641975308641	0.0022530864197530865
2	46.36	0.006239711934156378	0.0014660493827160495	0.0031275720164609055
2	46.4	0.00753858024691358	0.0017592592592592592	0.004621913580246914
2	46.44	0.0072042181069958845	0.0020318930041152263	0.004243827160493827
2	46.480000000000004	0.008518518518518519	0.0027597736625514404	0.005118312757201646
2	46.52	0.00911008230452675	0.002829218106995885	0.005378086419753086
2	46.56	0.020439814814814813	0.006427469135802469	0.009310699588477366
2	46.6	0.009747942386831276	0.0033436213991769547	0.005241769547325103
2	46.64	0.011988168724279836	0.004472736625514403	0.005565843621399177
2	46.68	0.013076131687242799	0.004382716049382716	0.006957304526748971
2	46.72	0.01757716049382716	0.005061728395061729	0.009606481481481481
2	46.76	0.016864711934156378	0.005321502057613169	0.008343621399176954
2	46.800000000000004	0.016396604938271605	0.005452674897119342	0.006875
2	46.84	0.020974794238683127	0.004714506172839506	0.011929012345679012
2	46.88	0.019912551440329218	0.004452160493827161	0.011643518518518518
2	46.92	0.015074588477366256	0.004539609053497942	0.006818415637860082
2	46.96	0.018593106995884772	0.004475308641975309	0.011026234567901234
2	47.0	0.021671810699588477	0.004475308641975309	0.01350051440329218
2	47.04	0.030295781893004116	0.007497427983539095	0.015475823045267489
2	47.08	0.020704732510288065	0.004459876543209876	0.012453703703703703
2	47.12	0.01688014403292181	0.004251543209876543	0.009050925925925926
2	47.160000000000004	0.013400205761316872	0.004045781893004115	0.006301440329218107
2	47.2	0.00933641975308642	0.003397633744855967	0.003161008230452675
2	47.24	0.008289609053497942	0.003433641975308642	0.00209619341563786
2	47.28	0.005977366255144033	0.002970679012345679	0.0008256172839506173
2	47.32	0.006545781893004116	0.0027443415637860083	0.0016795267489711934
2	47.36	0.0063297325102880655	0.0023636831275720164	0.0021219135802469135
2	47.4	0.004722222222222222	0.0016718106995884773	0.0017412551440329218
2	47.44	0.005108024691358025	0.0018775720164609054	0.001815843621399177
2	47.480000000000004	0.004652777777777777	0.0014300411522633744	0.002433127572016461
2	47.52	0.016383744855967077	0.0042489711934156375	0.007222222222222222
2	47.56	0.0034053497942386833	0.0008487654320987654	0.001396604938271605
2	47.6	0.0053395061728395065	0.0009207818930041152	0.003145576131687243
2	47.64	0.0014171810699588477	0.0006172839506172839	0.000367798353909465
2	47.68	0.0024176954732510287	0.00041923868312757203	0.0011702674897119342
2	47.72	0.001965020576131687	0.00102880658436214	0.0005375514403292181
2	47.76	0.004220679012345679	0.0015637860082304527	0.001954732510288066
2	47.800000000000004	0.001934156378600823	0.0013503086419753086	0.00032407407407407406
2	47.84	0.0029861111111111113	0.0015303497942386831	0.0008770576131687243
2	47.88	0.00334619341563786	0.0013708847736625515	0.0015612139917695472
2	47.92	0.003662551440329218	0.0012834362139917696	0.001934156378600823
2	47.96	0.0030504115226337447	0.00113940329218107	0.0015303497942386831
2	48.0	0.01323559670781893	0.0034696502057613167	0.005444958847736625
2	48.04	0.00238940329218107	0.00029835390946502055	0.0016718106995884773
2	48.08	0.0027906378600823043	0.00029835390946502055	0.002103909465020576
2	48.120000000000005	0.004452160493827161	0.001095679012345679	0.0030349794238683126
2	48.160000000000004	0.0035493827160493828	0.00019290123456790122	0.003233024691358025
2	48.2	0.005542695473251029	0.0009233539094650206	0.0045190329218107
2	48.24	0.005861625514403292	0.0004475308641975309	0.00525462962962963
2	48.28	0.00789866255144033	0.0006815843621399177	0.00698559670781893
2	48.32	0.00793724279835391	0.0009902263374485596	0.0068467078189300415
2	48.36	0.008215020576131687	0.0002700617283950617	0.007713477366255144
2	48.4	0.007677469135802469	9.77366255144033e-05	0.007399691358024691
2	48.44	0.008243312757201646	0.00010288065843621399	0.007988683127572017
2	48.480000000000004	0.020054012345679013	0.003119855967078189	0.01320216049382716
2	48.52	0.008320473251028807	7.458847736625514e-05	0.007960390946502057
2	48.56	0.009318415637860082	0.0004475308641975309	0.008659979423868312
2	48.6	0.009454732510288066	0.0004320987654320988	0.008824588477366255
2	48.64	0.009958847736625514	0.0010905349794238684	0.008585390946502057
2	48.68	0.008479938271604938	0.0006301440329218107	0.007662037037037037
2	48.72	0.00949074074074074	0.0010570987654320988	0.008101851851851851
2	48.76	0.008415637860082304	0.0012962962962962963	0.006913580246913581
2	48.800000000000004	0.009804526748971193	0.0016718106995884773	0.007734053497942387
2	48.84	0.009107510288065843	0.0020910493827160496	0.006833847736625515
2	48.88	0.009943415637860083	0.00257201646090535	0.006970164609053498
2	48.92	0.009871399176954733	0.0026157407407407405	0.00676440329218107
2	48.96	0.022788065843621398	0.0060751028806584366	0.011445473251028807
2	49.0	0.010015432098765433	0.0024948559670781895	0.0065817901234567905
2	49.04	0.009002057613168725	0.0021604938271604936	0.005686728395061728
2	49.08	0.009200102880658437	0.002193930041152263	0.0057073045267489715
2	49.120000000000005	0.00790380658436214	0.0021296296296296298	0.004642489711934156
2	49.160000000000004	0.00952417695473251	0.0021810699588477368	0.0056970164609053495
2	49.2	0.008227880658436213	0.0018338477366255145	0.005043724279835391
2	49.24	0.0090869341563786	0.0018364197530864198	0.005637860082304527
2	49.28	0.007641460905349794	0.0018955761316872429	0.004526748971193415
2	49.32	0.00912551440329218	0.00220679012345679	0.005324074074074074
2	49.36	0.007587448559670782	0.0020267489711934157	0.003955761316872428
2	49.4	0.008847736625514403	0.0021784979423868315	0.005010288065843621
2	49.44	0.018281893004115226	0.004439300411522634	0.008973765432098765
2	49.480000000000004	0.0075591563786008235	0.0018287037037037037	0.003719135802469136
2	49.52	0.008760288065843622	0.0022402263374485597	0.004315843621399177
2	49.56	0.008312757201646091	0.0022736625514403292	0.003989197530864197
2	49.6	0.0092309670781893	0.0024305555555555556	0.004462448559670782
2	49.64	0.008459362139917695	0.0022968106995884773	0.004076646090534979
2	49.68	0.009097222222222222	0.0023996913580246913	0.0042489711934156375
2	49.72	0.008353909465020576	0.0021347736625514403	0.004110082304526749
2	49.76	0.006900720164609054	0.0022530864197530865	0.0025925925925925925
2	49.800000000000004	0.005511831275720165	0.002067901234567901	0.0013940329218106995
2	49.84	0.006015946502057613	0.002183641975308642	0.0013554526748971194
2	49.88	0.004876543209876543	0.002044753086419753	0.00047325102880658434
2	49.92	0.018608539094650205	0.005390946502057613	0.006381172839506173
2	49.96	0.00532664609053498	0.0018672839506172839	0.0005684156378600823
2	50.0	0.005244341563786008	0.001970164609053498	0.0005246913580246914
2	50.04	0.006355452674897119	0.0018724279835390946	0.0017669753086419753
2	50.08	0.00580761316872428	0.0014763374485596708	0.0016949588477366256
2	50.120000000000005	0.007595164609053498	0.0015329218106995884	0.003065843621399177
2	50.160000000000004	0.007844650205761318	0.0011445473251028807	0.004027777777777778
2	50.2	0.008521090534979424	0.0011882716049382716	0.00459104938271605
2	50.24	0.008539094650205761	0.0009439300411522634	0.0052263374485596705
2	50.28	0.010108024691358025	0.0008590534979423868	0.0065946502057613165
2	50.32	0.010118312757201646	0.0007818930041152264	0.007145061728395062
2	50.36	0.010923353909465021	0.0006661522633744856	0.008022119341563785
2	50.4	0.01955246913580247	0.002888374485596708	0.011718106995884773
2	50.44	0.01175925925925926	0.0005632716049382716	0.008665123456790123
2	50.480000000000004	0.011286008230452674	0.000684156378600823	0.008238168724279835
2	50.52	0.010645576131687243	0.0005632716049382716	0.007962962962962963
2	50.56	0.009678497942386831	0.0006044238683127572	0.0068364197530864194
2	50.6	0.00849537037037037	0.00037294238683127575	0.006239711934156378
2	50.64	0.009277263374485596	0.0005349794238683127	0.007031893004115226
2	50.68	0.008768004115226338	0.00032407407407407406	0.00669238683127572
2	50.72	0.009475308641975308	0.00045267489711934157	0.007569444444444445
2	50.76	0.008132716049382717	0.0002314814814814815	0.006275720164609053
2	50.800000000000004	0.008233024691358025	0.0003935185185185185	0.006265432098765432
2	50.84	0.007770061728395062	0.0002623456790123457	0.0060185185185185185
2	50.88	0.01868312757201646	0.003125	0.010570987654320988
2	50.92	0.006702674897119342	0.0002160493827160494	0.004840534979423868
2	50.96	0.006275720164609053	0.00021347736625514403	0.004670781893004115
2	51.0	0.0068364197530864194	0.00023919753086419754	0.00518261316872428
2	51.04	0.006453189300411523	0.0002777777777777778	0.004956275720164609
2	51.08	0.006383744855967078	0.0002700617283950617	0.0046039094650205765
2	51.120000000000005	0.005051440329218107	0.00010288065843621399	0.003690843621399177
2	51.160000000000004	0.004845679012345679	0.00024434156378600825	0.002991255144032922
2	51.2	0.002968106995884774	6.944444444444444e-05	0.0016486625514403291
2	51.24	0.0030504115226337447	0.00027520576131687244	0.0015123456790123457
2	51.28	0.002358539094650206	7.20164609053498e-05	0.0013065843621399176
2	51.32	0.003410493827160494	0.00022119341563786008	0.0017849794238683128
2	51.36	0.013078703703703703	0.002512860082304527	0.006201131687242799
2	51.4	0.0030324074074074073	0.00025205761316872427	0.0015457818930041153
2	51.44	0.0028575102880658435	0.00014146090534979423	0.0015200617283950618
2	51.480000000000004	0.0024742798353909463	0.00015432098765432098	0.0011856995884773664
2	51.52	0.002919238683127572	0.00011574074074074075	0.001617798353909465
2	51.56	0.0020396090534979426	0.0002109053497942387	0.001286008230452675
2	51.6	0.002345679012345679	0.0001646090534979424	0.0016589506172839507
2	51.64	0.001779835390946502	4.372427983539095e-05	0.0014300411522633744
2	51.68	0.0020730452674897117	7.20164609053498e-05	0.0017695473251028806
2	51.72	0.0016743827160493826	1.02880658436214e-05	0.0016255144032921811
2	51.76	0.002080761316872428	1.800411522633745e-05	0.0019135802469135803
2	51.800000000000004	0.0025437242798353908	4.11522633744856e-05	0.002139917695473251
2	51.84	0.013518518518518518	0.0026054526748971194	0.006412037037037037
2	51.88	0.0027700617283950616	0.0002777777777777778	0.0012962962962962963
2	51.92	0.0036213991769547325	0.0004449588477366255	0.000992798353909465
2	51.96	0.004588477366255144	0.0007073045267489712	0.0015715020576131688
2	52.0	0.0056507201646090535	0.0011856995884773664	0.001669238683127572
2	52.04	0.005285493827160494	0.0012371399176954732	0.0009284979423868312
2	52.08	0.004493312757201646	0.0012757201646090535	0.0002109053497942387
2	52.120000000000005	0.005877057613168724	0.0018029835390946502	0.0007407407407407407
2	52.160000000000004	0.005141460905349794	0.0016769547325102881	0.0003909465020576132
2	52.2	0.006990740740740741	0.001882716049382716	0.0018029835390946502
2	52.24	0.005794753086419753	0.001859567901234568	0.0006944444444444445
2	52.28	0.006111111111111111	0.002132201646090535	0.0005015432098765432
2	52.32	0.014848251028806584	0.004459876543209876	0.00411522633744856
2	52.36	0.005985082304526749	0.0020859053497942386	0.0003446502057613169
2	52.4	0.006311728395061728	0.0022685185185185187	0.00022376543209876544
2	52.44	0.0069161522633744855	0.0024511316872427983	0.000889917695473251
2	52.480000000000004	0.006921296296296296	0.0024665637860082305	0.0005349794238683127
2	52.52	0.0075488683127572015	0.00279320987654321	0.0007844650205761317
2	52.56	0.00835133744855967	0.0030992798353909464	0.0009336419753086419
2	52.6	0.008227880658436213	0.0035339506172839506	0.0005452674897119342
2	52.64	0.009017489711934156	0.003991769547325103	0.000625
2	52.68	0.00981224279835391	0.004395576131687243	0.0009079218106995885
2	52.72	0.011226851851851852	0.00529835390946502	0.0012551440329218106
2	52.76	0.010606995884773663	0.005550411522633745	0.0011676954732510287
2	52.800000000000004	0.02546296296296296	0.0092309670781893	0.008045267489711934
2	52.84	0.016527777777777777	0.006270576131687243	0.006188271604938272
2	52.88	0.020015432098765433	0.006882716049382716	0.009377572016460905
2	52.92	0.020614711934156378	0.0065817901234567905	0.010717592592592593
2	52.96	0.023762860082304528	0.006957304526748971	0.013703703703703704
2	53.0	0.024099794238683126	0.006450617283950617	0.015275205761316872
2	53.04	0.025689300411522634	0.006404320987654321	0.016818415637860084
2	53.08	0.02536008230452675	0.005733024691358024	0.017579732510288066
2	53.120000000000005	0.025483539094650207	0.0054809670781893	0.01820216049382716
2	53.160000000000004	0.025102880658436213	0.005532407407407408	0.01746656378600823
2	53.2	0.02410493827160494	0.005154320987654321	0.017199074074074075
2	53.24	0.02375514403292181	0.0048585390946502055	0.01594650205761317
2	53.28	0.03117798353909465	0.006944444444444444	0.017453703703703704
2	53.32	0.020859053497942388	0.003945473251028807	0.013289609053497943
2	53.36	0.01868312757201646	0.0037319958847736624	0.010959362139917696
2	53.4	0.01790380658436214	0.003500514403292181	0.010447530864197531
2	53.44	0.015565843621399176	0.0031430041152263376	0.00882716049382716
2	53.480000000000004	0.01596707818930041	0.003963477366255144	0.008369341563786008
2	53.52	0.013027263374485596	0.004076646090534979	0.00632201646090535
2	53.56	0.011154835390946503	0.004092078189300411	0.004176954732510288
2	53.6	0.008636831275720165	0.0033024691358024692	0.002646604938271605
2	53.64	0.008415637860082304	0.003191872427983539	0.0031532921810699588
2	53.68	0.009992283950617284	0.0033256172839506173	0.004238683127572016
2	53.72	0.010426954732510287	0.0028729423868312756	0.005537551440329218
2	53.76	0.0213940329218107	0.005787037037037037	0.00996141975308642
2	53.800000000000004	0.008081275720164609	0.0026157407407407405	0.003536522633744856
2	53.84	0.008927469135802469	0.0029501028806584364	0.004331275720164609
2	53.88	0.006929012345679012	0.002983539094650206	0.00257201646090535
2	53.92	0.008536522633744856	0.0031224279835390945	0.0042489711934156375
2	53.96	0.01085648148148148	0.002896090534979424	0.006144547325102881
2	54.0	0.013431069958847736	0.0026877572016460907	0.009202674897119342
2	54.04	0.014750514403292182	0.002109053497942387	0.011345164609053498
2	54.08	0.015627572016460905	0.0016203703703703703	0.012834362139917696
2	54.120000000000005	0.014467592592592593	0.0008436213991769547	0.012142489711934157
2	54.160000000000004	0.010372942386831275	0.0002494855967078189	0.00900462962962963
2	54.2	0.006599794238683128	0.0006558641975308642	0.004747942386831276
2	54.24	0.01661522633744856	0.003976337448559671	0.0075257201646090535
2	54.28	0.00466820987654321	0.00047582304526748974	0.003287037037037037
2	54.32	0.007638888888888889	0.00043467078189300413	0.00639917695473251
2	54.36	0.009454732510288066	0.0003497942386831276	0.007929526748971193
2	54.4	0.005727880658436214	0.00019032921810699588	0.004945987654320988
2	54.44	0.008168724279835391	0.0006995884773662552	0.00676954732510288
2	54.480000000000004	0.006003086419753087	0.00019804526748971193	0.005280349794238683
2	54.52	0.007901234567901235	0.00045781893004115225	0.006923868312757202
2	54.56	0.005036008230452675	0.00022119341563786008	0.004382716049382716
2	54.6	0.00488940329218107	0.00028549382716049385	0.003832304526748971
2	54.64	0.004907407407407407	0.0003266460905349794	0.004045781893004115
2	54.68	0.004320987654320987	0.0004886831275720165	0.0032407407407407406
2	54.72	0.01681327160493827	0.003742283950617284	0.008287037037037037
2	54.76	0.001965020576131687	0.00022119341563786008	0.0012654320987654322
2	54.800000000000004	0.0045190329218107	0.00051440329218107	0.003580246913580247
2	54.84	0.002515432098765432	0.00021862139917695473	0.001903292181069959
2	54.88	0.0026800411522633744	0.00019032921810699588	0.002193930041152263
2	54.92	0.0017283950617283952	2.5720164609053497e-05	0.0013991769547325103
2	54.96	0.0032510288065843622	0.0008333333333333334	0.001934156378600823
2	55.0	0.0011625514403292181	0.00013117283950617284	0.0008410493827160494
2	55.04	0.0031378600823045266	0.0005118312757201646	0.0023045267489711935
2	55.08	0.005401234567901234	0.00014917695473251028	0.004768518518518518
2	55.120000000000005	0.009807098765432098	0.0001954732510288066	0.009174382716049383
2	55.160000000000004	0.011671810699588477	0.0010648148148148149	0.0101929012345679
2	55.2	0.02440843621399177	0.004266975308641975	0.015192901234567902
2	55.24	0.01044238683127572	0.00011316872427983539	0.00977880658436214
2	55.28	0.007703189300411523	0.0002932098765432099	0.007114197530864197
2	55.32	0.008184156378600822	0.00038837448559670784	0.007404835390946502
2	55.36	0.006877572016460906	0.00040123456790123454	0.006080246913580247
2	55.4	0.009531893004115227	0.0003215020576131687	0.008603395061728395
2	55.44	0.0071579218106995884	9.259259259259259e-05	0.006586934156378601
2	55.480000000000004	0.0073559670781893	0.000787037037037037	0.006358024691358025
2	55.52	0.0038245884773662553	0.00041152263374485596	0.0032818930041152265
2	55.56	0.006983024691358025	0.0010853909465020576	0.005671296296296297
2	55.6	0.007060185185185185	0.0013734567901234568	0.0053292181069958845
2	55.64	0.00794238683127572	0.0015560699588477367	0.006095679012345679
2	55.68	0.016103395061728396	0.00397119341563786	0.00896604938271605
2	55.72	0.004840534979423868	0.0013631687242798354	0.003145576131687243
2	55.76	0.005648148148148148	0.0011239711934156378	0.004130658436213992
2	55.800000000000004	0.00951388888888889	0.0010622427983539094	0.008135288065843621
2	55.84	0.009277263374485596	0.0008796296296296296	0.008171296296296296
2	55.88	0.0063297325102880655	0.0005092592592592592	0.005704732510288066
2	55.92	0.007070473251028807	0.0008410493827160494	0.005977366255144033
2	55.96	0.005534979423868313	0.0003034979423868313	0.0051568930041152265
2	56.0	0.006983024691358025	0.0007073045267489712	0.0059953703703703705
2	56.04	0.006589506172839506	0.0007741769547325103	0.005504115226337448
2	56.08	0.007561728395061728	0.0010673868312757202	0.0063297325102880655
2	56.120000000000005	0.0052031893004115225	0.0007561728395061729	0.004393004115226338
2	56.160000000000004	0.01698559670781893	0.004035493827160494	0.009056069958847737
2	56.2	0.005457818930041152	0.0015457818930041153	0.0034207818930041154
2	56.24	0.004313271604938272	0.0011111111111111111	0.0028986625514403294
2	56.28	0.004418724279835391	0.0013605967078189301	0.0026954732510288066
2	56.32	0.004845679012345679	0.0010262345679012345	0.0034233539094650207
2	56.36	0.006193415637860082	0.0009310699588477366	0.004755658436213991
2	56.4	0.0050643004115226336	0.0008333333333333334	0.0038631687242798355
2	56.44	0.008927469135802469	0.0008564814814814815	0.007623456790123457
2	56.480000000000004	0.008150720164609054	0.0008744855967078189	0.007085905349794239
2	56.52	0.006129115226337449	0.0008590534979423868	0.004987139917695473
2	56.56	0.00587962962962963	0.0008410493827160494	0.004709362139917695
2	56.6	0.01036522633744856	0.001154835390946502	0.009094650205761317
2	56.64	0.01949074074074074	0.0023276748971193416	0.01445216049382716
2	56.68	0.018881172839506175	0.0006327160493827161	0.01759002057613169
2	56.72	0.025084876543209875	0.0004783950617283951	0.024133230452674896
2	56.76	0.02775462962962963	0.0010648148148148149	0.02627314814814815
2	56.800000000000004	0.025964506172839505	0.0009722222222222222	0.02419238683127572
2	56.84	0.022458847736625515	0.0004655349794238683	0.021414609053497943
2	56.88	0.021159979423868314	0.0007433127572016461	0.019915123456790123
2	56.92	0.018912037037037036	0.0002494855967078189	0.018302469135802468
2	56.96	0.018176440329218106	0.0006507201646090535	0.01705246913580247
2	57.0	0.01537551440329218	0.0011059670781893003	0.014004629629629629
2	57.04	0.011772119341563785	0.0014891975308641975	0.009994855967078189
2	57.08	0.009539609053497943	0.0013143004115226337	0.008047839506172839
2	57.120000000000005	0.01884259259259259	0.0038708847736625513	0.011239711934156378
2	57.160000000000004	0.00727880658436214	0.0012551440329218106	0.005496399176954733
2	57.2	0.008459362139917695	0.0010108024691358026	0.006666666666666667
2	57.24	0.00852880658436214	0.0014377572016460905	0.006784979423868313
2	57.28	0.009537037037037037	0.0018055555555555555	0.007445987654320987
2	57.32	0.016193415637860083	0.0021502057613168725	0.01352366255144033
2	57.36	0.019488168724279834	0.002916666666666667	0.01584619341563786
2	57.4	0.023575102880658436	0.003551954732510288	0.018266460905349793
2	57.44	0.023968621399176954	0.003919753086419753	0.017808641975308643
2	57.480000000000004	0.02631687242798354	0.004323559670781893	0.018924897119341564
2	57.52	0.025828189300411523	0.004169238683127572	0.018868312757201647
2	57.56	0.027109053497942386	0.004269547325102881	0.019632201646090534
2	57.6	0.03490740740740741	0.006188271604938272	0.022518004115226337
2	57.64	0.027463991769547325	0.0042489711934156375	0.01949074074074074
2	57.68	0.02726851851851852	0.004663065843621399	0.019017489711934156
2	57.72	0.02717335390946502	0.004930555555555555	0.01866769547325103
2	57.76	0.025051440329218105	0.004495884773662551	0.017085905349794237
2	57.800000000000004	0.023281893004115227	0.004390432098765432	0.015563271604938271
2	57.84	0.021453189300411523	0.00419238683127572	0.013845164609053499
2	57.88	0.017065329218106995	0.0038734567901234566	0.0102880658436214
2	57.92	0.015252057613168724	0.0038631687242798355	0.008510802469135803
2	57.96	0.012626028806584363	0.003184156378600823	0.006913580246913581
2	58.0	0.01176440329218107	0.0034465020576131687	0.006193415637860082
2	58.04	0.007564300411522634	0.0023431069958847737	0.0031507201646090535
2	58.08	0.019531893004115227	0.005941358024691358	0.008762860082304527
2	58.120000000000005	0.008101851851851851	0.002016460905349794	0.0042489711934156375
2	58.160000000000004	0.012857510288065843	0.0022659465020576134	0.009493312757201645
2	58.2	0.017618312757201646	0.001800411522633745	0.014881687242798354
2	58.24	0.02060185185185185	0.0018415637860082303	0.01835648148148148
2	58.28	0.02034207818930041	0.001566358024691358	0.01827417695473251
2	58.32	0.01846965020576132	0.0011239711934156378	0.01660493827160494
2	58.36	0.018438786008230453	0.0006147119341563787	0.01705761316872428
2	58.4	0.01970164609053498	0.000625	0.01845679012345679
2	58.44	0.020565843621399175	0.001491769547325103	0.018557098765432097
2	58.480000000000004	0.017718621399176956	0.0019212962962962964	0.015136316872427984
2	58.52	0.022767489711934156	0.0028626543209876545	0.01842849794238683
2	58.56	0.028762860082304526	0.006875	0.017109053497942388
2	58.6	0.0179809670781893	0.0046167695473251025	0.011394032921810699
2	58.64	0.015087448559670782	0.00518261316872428	0.007813786008230452
2	58.68	0.015977366255144034	0.0060185185185185185	0.007960390946502057
2	58.72	0.015267489711934156	0.005931069958847736	0.007109053497942387
2	58.76	0.017996399176954732	0.005367798353909465	0.010414094650205761
2	58.800000000000004	0.016972736625514403	0.005020576131687242	0.009637345679012345
2	58.84	0.014683641975308642	0.004799382716049383	0.007654320987654321
2	58.88	0.014140946502057614	0.005190329218106996	0.006412037037037037
2	58.92	0.017880658436213993	0.005488683127572017	0.01022633744855967
2	58.96	0.02319187242798354	0.005833333333333334	0.014801954732510288
2	59.0	0.023050411522633745	0.005396090534979424	0.015126028806584361
2	59.04	0.030362654320987656	0.00794753086419753	0.01602366255144033
2	59.08	0.015444958847736626	0.00400462962962963	0.00813014403292181
2	59.120000000000005	0.01738940329218107	0.004243827160493827	0.009619341563786007
2	59.160000000000004	0.017626028806584364	0.0034310699588477366	0.011368312757201645
2	59.2	0.016517489711934157	0.003397633744855967	0.009981995884773663
2	59.24	0.014873971193415637	0.002309670781893004	0.010138888888888888
2	59.28	0.017147633744855968	0.0021013374485596707	0.012692901234567901
2	59.32	0.016054526748971194	0.001507201646090535	0.012353395061728395
2	59.36	0.015162037037037036	0.001455761316872428	0.011818415637860083
2	59.4	0.01622170781893004	0.0015174897119341563	0.013130144032921811
2	59.44	0.01572530864197531	0.0010262345679012345	0.01353395061728395
2	59.480000000000004	0.01602366255144033	0.001404320987654321	0.013428497942386831
2	59.52	0.022973251028806586	0.003981481481481482	0.014372427983539094
2	59.56	0.011018518518518518	0.0009825102880658436	0.009310699588477366
2	59.6	0.008508230452674898	0.0011496913580246913	0.006983024691358025
2	59.64	0.00984567901234568	0.0013425925925925925	0.008222736625514404
2	59.68	0.009614197530864198	0.0013605967078189301	0.007960390946502057
2	59.72	0.00978909465020576	0.0017746913580246914	0.0074202674897119346
2	59.76	0.007767489711934156	0.001072530864197531	0.00588477366255144
2	59.800000000000004	0.009104938271604938	0.0014248971193415638	0.006268004115226338
2	59.84	0.006247427983539095	0.001522633744855967	0.0038348765432098765
2	59.88	0.014642489711934156	0.0022402263374485597	0.011157407407407408
2	59.92	0.012536008230452676	0.002476851851851852	0.00896604938271605
2	59.96	0.009292695473251029	0.0027906378600823043	0.005792181069958848
2	60.0	0.026126543209876542	0.0067309670781893005	0.014176954732510289
2	60.04	0.01462962962962963	0.0031661522633744856	0.010943930041152263
2	60.08	0.01371656378600823	0.003559670781893004	0.009637345679012345
2	60.120000000000005	0.008690843621399177	0.0034670781893004115	0.004796810699588478
2	60.160000000000004	0.007062757201646091	0.003500514403292181	0.003199588477366255
2	60.2	0.007029320987654321	0.003515946502057613	0.0032510288065843622
2	60.24	0.009282407407407408	0.0036651234567901233	0.005210905349794239
2	60.28	0.008564814814814815	0.0034953703703703705	0.0045936213991769545
2	60.32	0.00919753086419753	0.0038631687242798355	0.004804526748971193
2	60.36	0.010010288065843621	0.0038477366255144033	0.005349794238683128
2	60.4	0.011828703703703704	0.004092078189300411	0.007281378600823046
2	60.44	0.012813786008230453	0.004027777777777778	0.007950102880658436
2	60.480000000000004	0.025743312757201646	0.006898148148148148	0.014439300411522634
2	60.52	0.017818930041152262	0.0038348765432098765	0.013137860082304527
2	60.56	0.018554526748971192	0.003698559670781893	0.014156378600823045
2	60.6	0.02172582304526749	0.004110082304526749	0.016718106995884774
2	60.64	0.02206275720164609	0.0036291152263374484	0.017914094650205763
2	60.68	0.02483281893004115	0.003906893004115226	0.020285493827160495
2	60.72	0.022888374485596708	0.0034593621399176956	0.01896090534979424
2	60.76	0.02201388888888889	0.003647119341563786	0.017574588477366256
2	60.800000000000004	0.020416666666666666	0.003284465020576132	0.016568930041152265
2	60.84	0.022132201646090536	0.00352880658436214	0.01749485596707819
2	60.88	0.01976851851851852	0.0035030864197530863	0.01555298353909465
2	60.92	0.019951131687242798	0.00356738683127572	0.01563014403292181
2	60.96	0.03153549382716049	0.006622942386831276	0.019917695473251028
2	61.0	0.019897119341563786	0.0035082304526748973	0.015486111111111112
2	61.04	0.019194958847736626	0.0036574074074074074	0.014693930041152263
2	61.08	0.0169238683127572	0.0036445473251028805	0.012453703703703703
2	61.120000000000005	0.01750514403292181	0.003492798353909465	0.013361625514403293
2	61.160000000000004	0.015288065843621398	0.0031893004115226336	0.011586934156378601
2	61.2	0.014688786008230453	0.0029809670781893003	0.010915637860082305
2	61.24	0.013204732510288066	0.0026363168724279837	0.009555041152263374
2	61.28	0.013752572016460905	0.0025180041152263375	0.00992798353909465
2	61.32	0.012566872427983539	0.002255658436213992	0.009266975308641975
2	61.36	0.013531378600823046	0.002242798353909465	0.01003343621399177
2	61.4	0.012862654320987654	0.0019161522633744856	0.00958590534979424
2	61.44	0.0263451646090535	0.006165123456790124	0.01352880658436214
2	61.480000000000004	0.010979938271604938	0.0016589506172839507	0.00794238683127572
2	61.52	0.010537551440329218	0.0013220164609053498	0.007739197530864198
2	61.56	0.010270061728395062	0.0014531893004115226	0.007335390946502058
2	61.6	0.008742283950617285	0.001522633744855967	0.005787037037037037
2	61.64	0.009578189300411523	0.0019084362139917695	0.006159979423868313
2	61.68	0.007412551440329218	0.0016203703703703703	0.004238683127572016
2	61.72	0.009092078189300412	0.0019881687242798356	0.005174897119341564
2	61.76	0.006936728395061729	0.0013657407407407407	0.0037962962962962963
2	61.800000000000004	0.008004115226337448	0.0015920781893004115	0.004344135802469136
2	61.84	0.006378600823045267	0.0013297325102880658	0.003243312757201646
2	61.88	0.00710133744855967	0.0013091563786008231	0.0038503086419753086
2	61.92	0.01678240740740741	0.0043055555555555555	0.007512860082304527
2	61.96	0.006388888888888889	0.0009156378600823045	0.0034465020576131687
2	62.0	0.006977880658436214	0.000925925925925926	0.004323559670781893
2	62.04	0.006008230452674897	0.000941358024691358	0.003220164609053498
2	62.08	0.0070190329218106995	0.0008127572016460906	0.004619341563786008
2	62.120000000000005	0.006751543209876543	0.0005452674897119342	0.004735082304526749
2	62.160000000000004	0.007577160493827161	0.000684156378600823	0.0052263374485596705
2	62.2	0.0062602880658436215	0.000367798353909465	0.004506172839506173
2	62.24	0.005987654320987654	0.0004809670781893004	0.004459876543209876
2	62.28	0.006723251028806584	0.0005324074074074074	0.004814814814814815
2	62.32	0.0053292181069958845	0.0005915637860082304	0.0034670781893004115
2	62.36	0.004308127572016461	0.00035493827160493826	0.0030272633744855967
2	62.4	0.01918724279835391	0.004290123456790124	0.008968621399176955
2	62.440000000000005	0.0049845679012345675	0.00022119341563786008	0.003883744855967078
2	62.480000000000004	0.0038245884773662553	0.0003215020576131687	0.002705761316872428
2	62.52	0.0052829218106995885	0.0003909465020576132	0.003986625514403292
2	62.56	0.004279835390946502	0.0003832304526748971	0.0032253086419753085
2	62.6	0.004266975308641975	0.000367798353909465	0.002991255144032922
2	62.64	0.0035416666666666665	0.0003755144032921811	0.0026929012345679013
2	62.68	0.005758744855967078	0.00022119341563786008	0.0046733539094650205
2	62.72	0.004645061728395062	6.17283950617284e-05	0.004375
2	62.76	0.008076131687242798	0.00024176954732510288	0.007327674897119342
2	62.800000000000004	0.009308127572016461	1.02880658436214e-05	0.00912037037037037
2	62.84	0.011319444444444444	8.487654320987654e-05	0.010712448559670781
2	62.88	0.016175411522633746	0.0016229423868312758	0.011568930041152264
2	62.92	0.011273148148148148	4.6296296296296294e-05	0.010820473251028806
2	62.96	0.010360082304526749	6.944444444444444e-05	0.009827674897119342
2	63.0	0.009848251028806584	0.0005118312757201646	0.008698559670781893
2	63.04	0.00919238683127572	0.00018261316872427984	0.008063271604938272
2	63.08	0.007939814814814814	0.0002777777777777778	0.006723251028806584
2	63.120000000000005	0.008953189300411522	0.0005066872427983539	0.006815843621399177
2	63.160000000000004	0.007978395061728394	0.0009130658436213992	0.0054809670781893
2	63.2	0.01058127572016461	0.0015020576131687243	0.00698559670781893
2	63.24	0.00881687242798354	0.0012551440329218106	0.005769032921810699
2	63.28	0.011298868312757202	0.00165380658436214	0.007039609053497943
2	63.32	0.010640432098765432	0.0017926954732510288	0.006198559670781893
2	63.36	0.02227880658436214	0.004645061728395062	0.011003086419753087
2	63.4	0.01382201646090535	0.0022145061728395064	0.007885802469135802
2	63.440000000000005	0.015838477366255144	0.0029526748971193417	0.008513374485596708
2	63.480000000000004	0.01668724279835391	0.003212448559670782	0.009022633744855967
2	63.52	0.017026748971193415	0.0033179012345679014	0.008618827160493827
2	63.56	0.01965020576131687	0.004364711934156378	0.00981224279835391
2	63.6	0.020640432098765434	0.00459104938271605	0.01024948559670782
2	63.64	0.023284465020576132	0.0056507201646090535	0.011108539094650205
2	63.68	0.02311985596707819	0.0058590534979423865	0.011010802469135803
2	63.72	0.025084876543209875	0.0070524691358024695	0.011579218106995885
2	63.76	0.0254809670781893	0.006795267489711934	0.012008744855967078
2	63.800000000000004	0.026998456790123457	0.007415123456790123	0.013001543209876544
2	63.84	0.03543724279835391	0.009683641975308643	0.016265432098765433
2	63.88	0.02862139917695473	0.0076286008230452675	0.014223251028806585
2	63.92	0.027829218106995884	0.007901234567901235	0.013924897119341563
2	63.96	0.028073559670781893	0.00837962962962963	0.013672839506172839
2	64.0	0.027582304526748973	0.00841820987654321	0.013413065843621398
2	64.04	0.026208847736625514	0.008271604938271605	0.012605452674897119
2	64.08	0.0261059670781893	0.008433641975308642	0.012307098765432099
2	64.12	0.02456275720164609	0.00789866255144033	0.011815843621399176
2	64.16	0.025877057613168723	0.007978395061728394	0.0129320987654321
2	64.2	0.02488940329218107	0.0074794238683127574	0.013027263374485596
2	64.24	0.02573559670781893	0.007219650205761317	0.014534465020576131
2	64.28	0.023891460905349795	0.007037037037037037	0.013665123456790123
2	64.32000000000001	0.033454218106995885	0.00966820987654321	0.017322530864197532
2	64.36	0.022916666666666665	0.0061342592592592594	0.014207818930041152
2	64.4	0.021841563786008232	0.005907921810699588	0.013840020576131687
2	64.44	0.017608024691358026	0.004537037037037037	0.011936728395061729
2	64.48	0.017430555555555557	0.004097222222222223	0.012235082304526749
2	64.52	0.015036008230452674	0.0037011316872427986	0.010833333333333334
2	64.56	0.01536522633744856	0.003359053497942387	0.011494341563786007
2	64.6	0.012219650205761316	0.0027752057613168726	0.009025205761316872
2	64.64	0.011579218106995885	0.0022505144032921812	0.008796296296296297
2	64.68	0.012222222222222223	0.0023508230452674896	0.008595679012345678
2	64.72	0.010900205761316872	0.0020087448559670783	0.007998971193415638
2	64.76	0.01213477366255144	0.0020190329218106994	0.00863940329218107
2	64.8	0.022584876543209877	0.004958847736625515	0.012736625514403292
2	64.84	0.013194444444444444	0.001808127572016461	0.009364711934156379
2	64.88	0.011887860082304526	0.0016975308641975309	0.008335905349794238
2	64.92	0.013994341563786008	0.001977880658436214	0.009953703703703704
2	64.96000000000001	0.015416666666666667	0.0011445473251028807	0.011715534979423868
2	65.0	0.016031378600823046	0.002116769547325103	0.01139917695473251
2	65.04	0.01727880658436214	0.002155349794238683	0.012443415637860082
2	65.08	0.016898148148148148	0.0026877572016460907	0.011280864197530865
2	65.12	0.017536008230452677	0.0023868312757201644	0.012263374485596707
2	65.16	0.01474537037037037	0.002358539094650206	0.009179526748971193
2	65.2	0.012790637860082305	0.0022916666666666667	0.007119341563786008
2	65.24	0.01324074074074074	0.002384259259259259	0.006990740740740741
2	65.28	0.0254320987654321	0.006921296296296296	0.010900205761316872
2	65.32000000000001	0.015164609053497943	0.004086934156378601	0.0059490740740740745
2	65.36	0.01723508230452675	0.004498456790123457	0.007484567901234568
2	65.4	0.016486625514403292	0.004717078189300412	0.006509773662551441
2	65.44	0.018006687242798355	0.005442386831275721	0.007296810699588477
2	65.48	0.017049897119341562	0.006270576131687243	0.005496399176954733
2	65.52	0.02021604938271605	0.0069393004115226335	0.008099279835390947
2	65.56	0.024045781893004114	0.007577160493827161	0.010835905349794239
2	65.6	0.02492283950617284	0.00727880658436214	0.012178497942386832
2	65.64	0.02680298353909465	0.007767489711934156	0.013063271604938271
2	65.68	0.021085390946502056	0.007536008230452675	0.007795781893004115
2	65.72	0.01982767489711934	0.007523148148148148	0.005987654320987654
2	65.76	0.02860082304526749	0.010100308641975309	0.009326131687242799
2	65.8	0.01885545267489712	0.007175925925925926	0.004771090534979424
2	65.84	0.01813528806584362	0.006998456790123456	0.004737654320987654
2	65.88	0.018238168724279837	0.007029320987654321	0.004359567901234568
2	65.92	0.01499485596707819	0.005951646090534979	0.0029732510288065844
2	65.96000000000001	0.015661008230452675	0.006165123456790124	0.0043055555555555555
2	66.0	0.015733024691358025	0.005555555555555556	0.005473251028806584
2	66.04	0.01654320987654321	0.006008230452674897	0.0061059670781893
2	66.08	0.013780864197530864	0.005668724279835391	0.0039146090534979425
2	66.12	0.012518004115226338	0.0055478395061728395	0.002726337448559671
2	66.16	0.010884773662551441	0.005375514403292181	0.001851851851851852
2	66.2	0.008088991769547325	0.0041332304526748975	0.0008539094650205761
2	66.24	0.01986111111111111	0.006733539094650205	0.006980452674897119
2	66.28	0.005681584362139918	0.0018698559670781894	0.0019573045267489713
2	66.32000000000001	0.008410493827160494	0.0016383744855967078	0.005974794238683127
2	66.36	0.007795781893004115	0.0012525720164609053	0.006057098765432099
2	66.4	0.01205246913580247	0.0019135802469135803	0.00959619341563786
2	66.44	0.011746399176954733	0.0015792181069958849	0.009578189300411523
2	66.48	0.013922325102880658	0.0012628600823045267	0.012098765432098766
2	66.52	0.012680041152263375	0.0003935185185185185	0.011602366255144034
2	66.56	0.01474537037037037	0.0006172839506172839	0.013112139917695474
2	66.6	0.014997427983539095	0.0005324074074074074	0.013179012345679012
2	66.64	0.015856481481481482	0.0005606995884773662	0.013377057613168724
2	66.68	0.015882201646090534	0.0009002057613168725	0.012973251028806584
2	66.72	0.02585648148148148	0.0037088477366255144	0.015833333333333335
2	66.76	0.016080246913580246	0.0007175925925925926	0.01282664609053498
2	66.8	0.01474537037037037	0.0004243827160493827	0.011844135802469135
2	66.84	0.015617283950617284	0.0004475308641975309	0.012541152263374485
2	66.88	0.013840020576131687	0.0004886831275720165	0.010972222222222222
2	66.92	0.013276748971193415	0.0005684156378600823	0.010601851851851852
2	66.96000000000001	0.01132716049382716	0.00041923868312757203	0.009259259259259259
2	67.0	0.011926440329218108	0.0007998971193415638	0.009483024691358024
2	67.04	0.010324074074074074	0.00036522633744855967	0.008513374485596708
2	67.08	0.009963991769547325	0.000625	0.008266460905349795
2	67.12	0.008150720164609054	8.487654320987654e-05	0.007124485596707819
2	67.16	0.00750514403292181	0.00014146090534979423	0.006766975308641975
2	67.2	0.018708847736625515	0.0036574074074074074	0.01015432098765432
2	67.24	0.005943930041152263	0.00019290123456790122	0.005444958847736625
2	67.28	0.005871913580246913	0.0002932098765432099	0.004855967078189301
2	67.32000000000001	0.003572530864197531	0.00010030864197530864	0.0031944444444444446
2	67.36	0.004755658436213991	0.0007227366255144033	0.003492798353909465
2	67.4	0.00352880658436214	0.0006532921810699588	0.0025334362139917696
2	67.44	0.004452160493827161	0.000941358024691358	0.0030838477366255143
2	67.48	0.004395576131687243	0.0010030864197530865	0.002726337448559671
2	67.52	0.0051800411522633745	0.0013065843621399176	0.002654320987654321
2	67.56	0.004657921810699589	0.001712962962962963	0.0018338477366255145
2	67.6	0.005727880658436214	0.002587448559670782	0.0012602880658436214
2	67.64	0.00811471193415638	0.0031275720164609055	0.0026800411522633744
2	67.68	0.022006172839506174	0.00809156378600823	0.0062037037037037035
2	67.72	0.008719135802469136	0.004683641975308642	0.0019804526748971193
2	67.76	0.0095190329218107	0.005982510288065844	0.0021013374485596707
2	67.8	0.010205761316872428	0.006337448559670782	0.0022736625514403292
2	67.84	0.00977366255144033	0.005805041152263374	0.0027160493827160493
2	67.88	0.011527777777777777	0.00570216049382716	0.0038940329218106998
2	67.92	0.009675925925925926	0.004807098765432099	0.003359053497942387
2	67.96000000000001	0.010444958847736625	0.004768518518518518	0.004030349794238683
2	68.0	0.009220679012345679	0.004254115226337449	0.0033564814814814816
2	68.04	0.00900462962962963	0.004364711934156378	0.0028652263374485598
2	68.08	0.007623456790123457	0.004076646090534979	0.0016023662551440329
2	68.12	0.008060699588477367	0.004205246913580247	0.0019958847736625514
2	68.16	0.016921296296296295	0.006911008230452675	0.004657921810699589
2	68.2	0.006851851851851852	0.004022633744855967	0.001072530864197531
2	68.24	0.00643775720164609	0.004035493827160494	0.000676440329218107
2	68.28	0.005581275720164609	0.003464506172839506	0.0005504115226337449
2	68.32000000000001	0.006687242798353909	0.003438786008230453	0.0013605967078189301
2	68.36	0.005473251028806584	0.0032304526748971195	0.0006069958847736626
2	68.4	0.006877572016460906	0.0034799382716049383	0.000925925925925926
2	68.44	0.006255144032921811	0.003022119341563786	0.0011959876543209877
2	68.48	0.0061574074074074074	0.0029578189300411522	0.0011342592592592593
2	68.52	0.00419238683127572	0.0024459876543209877	0.00013374485596707818
2	68.56	0.004493312757201646	0.002145061728395062	0.0008693415637860083
2	68.60000000000001	0.00264917695473251	0.0018055555555555555	0.00024176954732510288
2	68.64	0.014935699588477366	0.0047196502057613166	0.005874485596707819
2	68.68	0.002824074074074074	0.0011676954732510287	0.0011316872427983538
2	68.72	0.0021373456790123456	0.0013605967078189301	0.0003112139917695473
2	68.76	0.0034902263374485595	0.0015715020576131688	0.001440329218106996
2	68.8	0.004750514403292181	0.001190843621399177	0.003119855967078189
2	68.84	0.006396604938271605	0.0013863168724279834	0.00441358024691358
2	68.88	0.00580761316872428	0.0008024691358024691	0.004660493827160494
2	68.92	0.00636059670781893	0.0008847736625514403	0.005267489711934157
2	68.96000000000001	0.007281378600823046	0.0010108024691358026	0.006026234567901235
2	69.0	0.008209876543209876	0.0011239711934156378	0.00669238683127572
2	69.04	0.007055041152263374	0.0007073045267489712	0.006268004115226338
2	69.08	0.008837448559670781	0.0008590534979423868	0.007662037037037037
2	69.12	0.015385802469135802	0.0025540123456790124	0.009804526748971193
2	69.16	0.00717335390946502	0.00011574074074074075	0.006676954732510288
2	69.2	0.00827417695473251	0.00033179012345679014	0.0075257201646090535
2	69.24	0.007368827160493827	0.00011574074074074075	0.006954732510288066
2	69.28	0.007445987654320987	0.00039609053497942386	0.006669238683127572
2	69.32000000000001	0.004012345679012346	0.0002314814814814815	0.003438786008230453
2	69.36	0.005599279835390947	0.00045267489711934157	0.00488940329218107
2	69.4	0.006782407407407407	0.00015432098765432098	0.0063168724279835395
2	69.44	0.00886059670781893	0.00016718106995884774	0.008168724279835391
2	69.48	0.0101929012345679	0.000925925925925926	0.008623971193415637
2	69.52	0.011162551440329217	0.0014223251028806585	0.009027777777777777
2	69.56	0.011512345679012345	0.0013863168724279834	0.009488168724279836
2	69.60000000000001	0.021373456790123455	0.004495884773662551	0.012723765432098766
2	69.64	0.010383230452674898	0.001941872427983539	0.0073302469135802465
2	69.68	0.009593621399176955	0.0018647119341563786	0.0065946502057613165
2	69.72	0.009691358024691357	0.0020730452674897117	0.006257716049382716
2	69.76	0.009277263374485596	0.0021862139917695473	0.00525462962962963
2	69.8	0.00863425925925926	0.002456275720164609	0.004045781893004115
2	69.84	0.0073559670781893	0.002471707818930041	0.002816358024691358
2	69.88	0.006908436213991769	0.0023405349794238684	0.0021296296296296298
2	69.92	0.005439814814814815	0.0019161522633744856	0.0011676954732510287
2	69.96000000000001	0.006376028806584362	0.0019984567901234567	0.0018955761316872429
2	70.0	0.005748456790123457	0.001743827160493827	0.0015560699588477367
2	70.04	0.00580761316872428	0.001823559670781893	0.0014814814814814814
2	70.08	0.014179526748971194	0.004349279835390947	0.004290123456790124
2	70.12	0.004356995884773663	0.0015534979423868314	0.0003112139917695473
2	70.16	0.006198559670781893	0.0014609053497942387	0.002155349794238683
2	70.2	0.009375	0.0016280864197530864	0.00547582304526749
2	70.24	0.011118827160493828	0.001712962962962963	0.006875
2	70.28	0.014529320987654321	0.0016718106995884773	0.010234053497942387
2	70.32000000000001	0.017551440329218106	0.0017515432098765432	0.013009259259259259
2	70.36	0.017098765432098765	0.0014248971193415638	0.013101851851851852
2	70.4	0.01783179012345679	0.0012988683127572015	0.014189814814814815
2	70.44	0.01776491769547325	0.0011291152263374485	0.014079218106995885
2	70.48	0.0174048353909465	0.001301440329218107	0.013377057613168724
2	70.52	0.016334876543209878	0.0008693415637860083	0.013106995884773662
2	70.56	0.026607510288065843	0.003973765432098765	0.01666409465020576
2	70.60000000000001	0.016401748971193415	0.0007253086419753087	0.013359053497942386
2	70.64	0.01673611111111111	0.0010828189300411523	0.01331275720164609
2	70.68	0.013415637860082305	0.000558127572016461	0.01084619341563786
2	70.72	0.010563271604938272	0.0006893004115226338	0.007803497942386831
2	70.76	0.010064300411522634	0.0005992798353909465	0.007726337448559671
2	70.8	0.009390432098765432	0.00041152263374485596	0.007373971193415638
2	70.84	0.009439300411522633	0.0004552469135802469	0.007044753086419753
2	70.88	0.00782664609053498	0.0002957818930041152	0.006301440329218107
2	70.92	0.008842592592592593	0.0004243827160493827	0.006856995884773663
2	70.96000000000001	0.008369341563786008	0.0001388888888888889	0.007296810699588477
2	71.0	0.009657921810699589	0.00018518518518518518	0.008364197530864198
2	71.04	0.019832818930041154	0.0028266460905349796	0.011854423868312758
2	71.08	0.00993312757201646	0.00015174897119341564	0.008467078189300412
2	71.12	0.009421296296296296	0.00012088477366255144	0.008117283950617284
2	71.16	0.01058641975308642	0.0001286008230452675	0.00900462962962963
2	71.2	0.009678497942386831	0.00011831275720164609	0.008641975308641974
2	71.24	0.010799897119341564	0.00017232510288065845	0.009488168724279836
2	71.28	0.011180555555555555	4.886831275720165e-05	0.00988425925925926
2	71.32000000000001	0.013791152263374486	0.00013117283950617284	0.012916666666666667
2	71.36	0.015964506172839506	0.00015689300411522632	0.01488940329218107
2	71.4	0.015830761316872426	0.00015689300411522632	0.014907407407407407
2	71.44	0.018701131687242797	0.000257201646090535	0.01753858024691358
2	71.48	0.015635288065843623	0.0001594650205761317	0.01496141975308642
2	71.52	0.02539351851851852	0.0030992798353909464	0.017631172839506173
2	71.56	0.009981995884773663	8.23045267489712e-05	0.009151234567901234
2	71.60000000000001	0.01128343621399177	0.0002932098765432099	0.009722222222222222
2	71.64	0.007806069958847737	5.401234567901235e-05	0.007312242798353909
2	71.68	0.008088991769547325	6.17283950617284e-05	0.007155349794238683
2	71.72	0.007322530864197531	7.716049382716049e-05	0.006473765432098765
2	71.76	0.006381172839506173	3.3436213991769545e-05	0.005997942386831275
2	71.8	0.006422325102880658	8.487654320987654e-05	0.006188271604938272
2	71.84	0.00518261316872428	5.1440329218106995e-05	0.004981995884773663
2	71.88	0.006790123456790123	1.54320987654321e-05	0.00661522633744856
2	71.92	0.0046039094650205765	0.0	0.0041332304526748975
2	71.96000000000001	0.005354938271604938	0.0003034979423868313	0.0042824074074074075
2	72.0	0.01408179012345679	0.0026208847736625515	0.006957304526748971
2	72.04	0.004377572016460905	0.00037037037037037035	0.003119855967078189
2	72.08	0.004498456790123457	0.0002880658436213992	0.0027674897119341563
2	72.12	0.004724794238683128	0.0005452674897119342	0.0022608024691358024
2	72.16	0.004310699588477366	0.0006995884773662552	0.0015843621399176955
2	72.2	0.006147119341563786	0.0011188271604938272	0.0026929012345679013
2	72.24	0.004400720164609053	0.001059670781893004	0.0009002057613168725
2	72.28	0.006517489711934156	0.0015817901234567902	0.002456275720164609
2	72.32000000000001	0.0067078189300411525	0.0014171810699588477	0.002487139917695473
2	72.36	0.005931069958847736	0.001823559670781893	0.0011754115226337448
2	72.4	0.0069958847736625515	0.0019598765432098765	0.0022093621399176954
2	72.44	0.006520061728395062	0.0016435185185185185	0.002103909465020576
2	72.48	0.020303497942386832	0.005257201646090535	0.008024691358024692
2	72.52	0.006430041152263375	0.0018955761316872429	0.0016255144032921811
2	72.56	0.006965020576131687	0.0022016460905349795	0.0017824074074074075
2	72.60000000000001	0.006460905349794239	0.001954732510288066	0.0018441358024691358
2	72.64	0.007636316872427984	0.002196502057613169	0.0026877572016460907
2	72.68	0.005954218106995885	0.0020318930041152263	0.0015612139917695472
2	72.72	0.0075488683127572015	0.0022093621399176954	0.0023431069958847737
2	72.76	0.00720679012345679	0.0024691358024691358	0.0021141975308641976
2	72.8	0.01102366255144033	0.002839506172839506	0.004933127572016461
2	72.84	0.011651234567901235	0.0027109053497942387	0.006275720164609053
2	72.88	0.01279320987654321	0.0028420781893004113	0.007147633744855967
2	72.92	0.01583590534979424	0.0029758230452674897	0.01040895061728395
2	72.96000000000001	0.02777520576131687	0.006177983539094651	0.015036008230452674
2	73.0	0.020136316872427982	0.003222736625514403	0.014110082304526749
2	73.04	0.02091820987654321	0.003389917695473251	0.014935699588477366
2	73.08	0.021815843621399177	0.0034079218106995886	0.016154835390946504
2	73.12	0.020496399176954734	0.0033924897119341564	0.015192901234567902
2	73.16	0.019871399176954734	0.003222736625514403	0.014776234567901234
2	73.2	0.01731738683127572	0.0028112139917695475	0.012993827160493828
2	73.24	0.017656893004115225	0.002698045267489712	0.013371913580246914
2	73.28	0.016010802469135804	0.0023662551440329217	0.012487139917695473
2	73.32000000000001	0.015781893004115227	0.002307098765432099	0.01227880658436214
2	73.36	0.013670267489711934	0.002029320987654321	0.010686728395061728
2	73.4	0.012561728395061728	0.0017541152263374487	0.009956275720164609
2	73.44	0.025234053497942388	0.005187757201646091	0.01470679012345679
2	73.48	0.01017746913580247	0.0018492798353909464	0.007775205761316873
2	73.52	0.011530349794238682	0.002109053497942387	0.008407921810699588
2	73.56	0.008942901234567901	0.0018209876543209876	0.006520061728395062
2	73.60000000000001	0.01021604938271605	0.0022736625514403292	0.007121913580246914
2	73.64	0.008878600823045268	0.0017386831275720165	0.006599794238683128
2	73.68	0.010516975308641976	0.0017412551440329218	0.008076131687242798
2	73.72	0.010102880658436213	0.0013554526748971194	0.00816358024691358
2	73.76	0.009593621399176955	0.0012705761316872427	0.007703189300411523
2	73.8	0.008593106995884774	0.000668724279835391	0.007602880658436214
2	73.84	0.010380658436213991	0.0011522633744855968	0.008701131687242798
2	73.88	0.009709362139917695	0.0007150205761316872	0.008459362139917695
2	73.92	0.025972222222222223	0.005223765432098766	0.014405864197530864
2	73.96000000000001	0.008477366255144033	0.00038065843621399177	0.007726337448559671
2	74.0	0.007700617283950617	0.000522119341563786	0.006808127572016461
2	74.04	0.010730452674897119	0.0005684156378600823	0.009238683127572016
2	74.08	0.008824588477366255	0.0004166666666666667	0.008266460905349795
2	74.12	0.00919753086419753	0.00021347736625514403	0.008572530864197531
2	74.16	0.00820216049382716	3.60082304526749e-05	0.007973251028806584
2	74.2	0.007996399176954733	0.00022376543209876544	0.0073173868312757205
2	74.24	0.004943415637860082	0.00015174897119341564	0.004598765432098765
2	74.28	0.00926954732510288	0.00042695473251028805	0.008055555555555555
2	74.32000000000001	0.004822530864197531	9.259259259259259e-05	0.004606481481481481
2	74.36	0.006864711934156379	0.0003292181069958848	0.006154835390946502
2	74.4	0.01603395061728395	0.003351337448559671	0.008585390946502057
2	74.44	0.00400977366255144	8.487654320987654e-05	0.0033770576131687243
2	74.48	0.0033127572016460904	7.973251028806585e-05	0.0030272633744855967
2	74.52	0.0022890946502057614	6.430041152263375e-05	0.0021270576131687245
2	74.56	0.004184670781893004	9.77366255144033e-05	0.0036728395061728395
2	74.60000000000001	0.0032407407407407406	5.401234567901235e-05	0.002808641975308642
2	74.64	0.0035082304526748973	0.0002777777777777778	0.0029449588477366254
2	74.68	0.0024382716049382715	3.60082304526749e-05	0.002361111111111111
2	74.72	0.0032150205761316874	3.08641975308642e-05	0.0029886831275720165
2	74.76	0.0025334362139917696	5.1440329218106995e-05	0.0022890946502057614
2	74.8	0.0027031893004115224	0.0004089506172839506	0.001808127572016461
2	74.84	0.003477366255144033	0.00017232510288065845	0.003016975308641975
2	74.88	0.01728395061728395	0.003212448559670782	0.01037037037037037
2	74.92	0.004112654320987654	4.886831275720165e-05	0.0037165637860082303
2	74.96000000000001	0.002962962962962963	8.23045267489712e-05	0.0025437242798353908
2	75.0	0.003829732510288066	0.00011831275720164609	0.003487654320987654
2	75.04	0.00176440329218107	7.71604938271605e-06	0.0016358024691358025
2	75.08	0.003755144032921811	0.0001234567901234568	0.003222736625514403
2	75.12	0.0033050411522633745	0.00016718106995884774	0.003029835390946502
2	75.16	0.005069444444444444	7.458847736625514e-05	0.004567901234567902
2	75.2	0.0035545267489711934	7.716049382716049e-05	0.0033256172839506173
2	75.24	0.004819958847736626	9.516460905349794e-05	0.004416152263374486
2	75.28	0.004879115226337449	5.401234567901235e-05	0.004691358024691358
2	75.32000000000001	0.005920781893004115	0.00011316872427983539	0.005532407407407408
2	75.36	0.014575617283950617	0.0022170781893004116	0.009382716049382716
2	75.4	0.006504629629629629	8.23045267489712e-05	0.005982510288065844
2	75.44	0.009161522633744855	7.716049382716049e-05	0.008695987654320987
2	75.48	0.011247427983539095	0.00020576131687242798	0.010743312757201647
2	75.52	0.01058127572016461	0.00012088477366255144	0.010059156378600822
2	75.56	0.010493827160493827	7.458847736625514e-05	0.010208333333333333
2	75.60000000000001	0.01081275720164609	9.002057613168725e-05	0.01037037037037037
2	75.64	0.010712448559670781	3.08641975308642e-05	0.010565843621399177
2	75.68	0.013338477366255144	0.0001388888888888889	0.012893518518518518
2	75.72	0.013433641975308643	7.71604938271605e-06	0.013271604938271606
2	75.76	0.015190329218106997	7.458847736625514e-05	0.014773662551440329
2	75.8	0.013621399176954733	3.60082304526749e-05	0.013425925925925926
2	75.84	0.025329218106995885	0.003065843621399177	0.018233024691358023
2	75.88	0.015799897119341565	7.973251028806585e-05	0.015151748971193415
2	75.92	0.015910493827160494	0.0001748971193415638	0.015339506172839506
2	75.96000000000001	0.014634773662551441	0.00019804526748971193	0.013963477366255144
2	76.0	0.015439814814814814	0.000264917695473251	0.014837962962962963
2	76.04	0.01658179012345679	0.0005812757201646091	0.015537551440329218
2	76.08	0.015666152263374485	0.00029835390946502055	0.015108024691358024
2	76.12	0.016887860082304525	0.0008384773662551441	0.015529835390946501
2	76.16	0.014377572016460905	0.00014146090534979423	0.013945473251028807
2	76.2	0.013497942386831276	0.00017746913580246913	0.012998971193415637
2	76.24	0.011702674897119342	0.0002469135802469136	0.011231995884773662
2	76.28	0.011710390946502058	0.0005195473251028807	0.010447530864197531
2	76.32000000000001	0.01948559670781893	0.003094135802469136	0.012109053497942387
2	76.36	0.009521604938271606	6.687242798353909e-05	0.00893775720164609
2	76.4	0.00573559670781893	4.6296296296296294e-05	0.00547582304526749
2	76.44	0.006401748971193415	0.0002932098765432099	0.0058127572016460904
2	76.48	0.004526748971193415	0.00016975308641975308	0.004061213991769548
2	76.52	0.003966049382716049	0.0002623456790123457	0.0033256172839506173
2	76.56	0.004609053497942387	0.0005452674897119342	0.0036651234567901233
2	76.60000000000001	0.003248456790123457	0.0005375514403292181	0.0024819958847736626
2	76.64	0.003945473251028807	0.000941358024691358	0.002109053497942387
2	76.68	0.0017103909465020577	0.0005092592592592592	0.0009722222222222222
2	76.72	0.00220679012345679	0.0006918724279835391	0.0010545267489711935
2	76.76	0.001448045267489712	7.973251028806585e-05	0.001257716049382716
2	76.8	0.013284465020576132	0.0031790123456790125	0.006015946502057613
2	76.84	0.001051954732510288	7.973251028806585e-05	0.000668724279835391
2	76.88	0.0025257201646090533	0.0001594650205761317	0.0019830246913580245
2	76.92	0.002536008230452675	9.516460905349794e-05	0.0023662551440329217
2	76.96000000000001	0.003881172839506173	0.00014917695473251028	0.0034979423868312758
2	77.0	0.0040406378600823046	0.00035493827160493826	0.003389917695473251
2	77.04	0.004364711934156378	0.00041152263374485596	0.003631687242798354
2	77.08	0.004909979423868313	0.0009336419753086419	0.003631687242798354
2	77.12	0.004056069958847736	0.0007484567901234568	0.0030864197530864196
2	77.16	0.00636574074074074	0.0012165637860082304	0.0044675925925925924
2	77.2	0.005681584362139918	0.0013143004115226337	0.0037962962962962963
2	77.24	0.008955761316872427	0.002052469135802469	0.006324588477366255
2	77.28	0.019742798353909467	0.004753086419753087	0.01084619341563786
2	77.32000000000001	0.010048868312757201	0.00209619341563786	0.007471707818930041
2	77.36	0.011082818930041153	0.0024794238683127573	0.00816358024691358
2	77.4	0.010828189300411522	0.0026697530864197533	0.007641460905349794
2	77.44	0.011118827160493828	0.0026568930041152264	0.008153292181069959
2	77.48	0.01069701646090535	0.0029603909465020575	0.007268518518518519
2	77.52	0.010964506172839505	0.0026954732510288066	0.007901234567901235
2	77.56	0.0090869341563786	0.0027546296296296294	0.005920781893004115
2	77.60000000000001	0.010056584362139917	0.0028060699588477365	0.006844135802469136
2	77.64	0.008382201646090536	0.002626028806584362	0.005390946502057613
2	77.68	0.008101851851851851	0.0025282921810699586	0.005069444444444444
2	77.72	0.007006172839506173	0.0022608024691358024	0.00426440329218107
2	77.76	0.019909979423868313	0.004886831275720165	0.010532407407407407
2	77.8	0.01010545267489712	0.0022890946502057614	0.007008744855967078
2	77.84	0.012330246913580247	0.0024176954732510287	0.008819444444444444
2	77.88	0.008811728395061728	0.0024408436213991767	0.005565843621399177
2	77.92	0.009827674897119342	0.0024948559670781895	0.006530349794238683
2	77.96000000000001	0.00863425925925926	0.0022247942386831275	0.005388374485596707
2	78.0	0.00934156378600823	0.002145061728395062	0.005661008230452675
2	78.04	0.01087962962962963	0.0020756172839506174	0.007103909465020576
2	78.08	0.011887860082304526	0.0021347736625514403	0.008225308641975309
2	78.12	0.012790637860082305	0.0023353909465020574	0.00838991769547325
2	78.16	0.012085905349794238	0.0022376543209876544	0.00801954732510288
2	78.2	0.015506687242798354	0.0023868312757201644	0.0109130658436214
2	78.24	0.025439814814814814	0.0049151234567901235	0.014884259259259259
2	78.28	0.018886316872427984	0.0021630658436213993	0.013654835390946501
2	78.32000000000001	0.022325102880658435	0.002044753086419753	0.017916666666666668
2	78.36	0.027165637860082303	0.0022247942386831275	0.022219650205761318
2	78.4	0.030295781893004116	0.0020267489711934157	0.02563014403292181
2	78.44	0.032901234567901234	0.002332818930041152	0.02791409465020576
2	78.48	0.03188271604938272	0.0018621399176954733	0.027348251028806586
2	78.52	0.030203189300411524	0.0018852880658436213	0.02558127572016461
2	78.56	0.02669238683127572	0.0020704732510288064	0.022093621399176956
2	78.60000000000001	0.023425925925925926	0.001962448559670782	0.018760288065843622
2	78.64	0.023088991769547325	0.0019958847736625514	0.018338477366255143
2	78.68	0.02199588477366255	0.0018698559670781894	0.017741769547325103
2	78.72	0.03117798353909465	0.004933127572016461	0.020020576131687243
2	78.76	0.020789609053497943	0.0014686213991769548	0.01666409465020576
2	78.8	0.021795267489711934	0.0017001028806584361	0.0174048353909465
2	78.84	0.021296296296296296	0.0013323045267489711	0.017427983539094652
2	78.88	0.02137088477366255	0.0015380658436213992	0.017075617283950618
2	78.92	0.01963991769547325	0.0012345679012345679	0.015547839506172839
2	78.96000000000001	0.0195190329218107	0.001242283950617284	0.01558641975308642
2	79.0	0.019560185185185184	0.0007098765432098765	0.016021090534979424
2	79.04	0.02123971193415638	0.0006610082304526749	0.018299897119341563
2	79.08	0.023526234567901233	0.0004449588477366255	0.020694444444444446
2	79.12	0.024909979423868314	0.00037294238683127575	0.022631172839506174
2	79.16	0.02588477366255144	0.00038065843621399177	0.023497942386831276
2	79.2	0.036550925925925924	0.0036574074074074074	0.026576646090534978
2	79.24	0.02649948559670782	0.00033179012345679014	0.024194958847736626
2	79.28	0.025594135802469137	0.0003523662551440329	0.023443930041152264
2	79.32000000000001	0.026226851851851852	0.0003986625514403292	0.023713991769547325
2	79.36	0.024897119341563786	0.0002803497942386831	0.02291409465020576
2	79.4	0.026054526748971192	0.0004398148148148148	0.023765432098765433
2	79.44	0.02551440329218107	0.00022890946502057612	0.023950617283950617
2	79.48	0.025982510288065842	0.00020576131687242798	0.024272119341563786
2	79.52	0.02487139917695473	0.0001594650205761317	0.02335648148148148
2	79.56	0.025637860082304526	0.0001748971193415638	0.023876028806584362
2	79.60000000000001	0.024084362139917697	0.00019032921810699588	0.022469135802469137
2	79.64	0.024050925925925927	0.00033179012345679014	0.022368827160493827
2	79.68	0.03393775720164609	0.003464506172839506	0.024948559670781894
2	79.72	0.022479423868312757	0.0002469135802469136	0.020825617283950618
2	79.76	0.0210108024691358	0.00019804526748971193	0.019655349794238684
2	79.8	0.01948559670781893	0.00024176954732510288	0.017896090534979425
2	79.84	0.017944958847736624	0.00018261316872427984	0.016520061728395062
2	79.88	0.015167181069958848	0.00016975308641975308	0.01397119341563786
2	79.92	0.012371399176954732	0.0002546296296296296	0.011046810699588478
2	79.96000000000001	0.01007716049382716	6.944444444444444e-05	0.008994341563786009
2	80.0	0.010123456790123457	0.0003215020576131687	0.008888888888888889
2	80.04	0.01150977366255144	6.430041152263375e-05	0.0101929012345679
2	80.08	0.012181069958847737	0.00020576131687242798	0.011085390946502058
2	80.12	0.013323045267489711	0.00011574074074074075	0.012065329218106996
2	80.16	0.027312242798353908	0.00393261316872428	0.017281378600823044
2	80.2	0.012129629629629629	7.458847736625514e-05	0.01138888888888889
2	80.24	0.012600308641975309	6.687242798353909e-05	0.011916152263374486
2	80.28	0.014881687242798354	0.0002957818930041152	0.013024691358024691
2	80.32000000000001	0.014902263374485596	9.259259259259259e-05	0.014243827160493827
2	80.36	0.017574588477366256	0.00021862139917695473	0.016409465020576133
2	80.4	0.016869855967078188	0.00012088477366255144	0.01614454732510288
2	80.44	0.016838991769547326	0.0001800411522633745	0.01574074074074074
2	80.48	0.014611625514403292	6.17283950617284e-05	0.01423611111111111
2	80.52	0.015825617283950617	0.0002469135802469136	0.014948559670781894
2	80.56	0.013940329218106996	4.6296296296296294e-05	0.013713991769547325
2	80.60000000000001	0.012623456790123456	0.0001440329218106996	0.012314814814814815
2	80.64	0.02348508230452675	0.002764917695473251	0.01594650205761317
2	80.68	0.009259259259259259	6.687242798353909e-05	0.008912037037037038
2	80.72	0.008161008230452675	0.00011574074074074075	0.007713477366255144
2	80.76	0.0071579218106995884	5.915637860082304e-05	0.006990740740740741
2	80.8	0.010643004115226338	8.74485596707819e-05	0.010061728395061729
2	80.84	0.008796296296296297	1.02880658436214e-05	0.008636831275720165
2	80.88	0.00905349794238683	3.8580246913580246e-05	0.00875514403292181
2	80.92	0.00793724279835391	3.60082304526749e-05	0.007818930041152264
2	80.96000000000001	0.00871656378600823	5.915637860082304e-05	0.008382201646090536
2	81.0	0.009020061728395062	5.6584362139917696e-05	0.008840020576131688
2	81.04	0.01157664609053498	4.372427983539095e-05	0.010766460905349794
2	81.08	0.011900720164609054	0.0001234567901234568	0.011183127572016461
2	81.12	0.02268775720164609	0.0026671810699588475	0.01537551440329218
2	81.16	0.012651748971193416	0.0003112139917695473	0.010588991769547326
2	81.2	0.015997942386831276	0.0004809670781893004	0.013837448559670782
2	81.24	0.017289094650205762	0.0006635802469135803	0.014480452674897119
2	81.28	0.017155349794238682	0.0007073045267489712	0.01444701646090535
2	81.32000000000001	0.019495884773662552	0.0011265432098765433	0.01594135802469136
2	81.36	0.020025720164609052	0.0012525720164609053	0.016409465020576133
2	81.4	0.022525720164609055	0.001815843621399177	0.017739197530864198
2	81.44	0.02295267489711934	0.0018878600823045268	0.01768261316872428
2	81.48	0.023739711934156377	0.0021862139917695473	0.01813528806584362
2	81.52	0.02479938271604938	0.0024588477366255146	0.018703703703703705
2	81.56	0.025604423868312756	0.0028497942386831276	0.01900977366255144
2	81.60000000000001	0.032546296296296295	0.004704218106995885	0.02137860082304527
2	81.64	0.025627572016460907	0.002780349794238683	0.018675411522633745
2	81.68	0.024102366255144034	0.002926954732510288	0.016784979423868314
2	81.72	0.022332818930041153	0.0029218106995884774	0.01529320987654321
2	81.76	0.022525720164609055	0.00352880658436214	0.014279835390946502
2	81.8	0.020900205761316872	0.003544238683127572	0.012626028806584363
2	81.84	0.021108539094650207	0.003942901234567901	0.011957304526748971
2	81.88	0.018649691358024693	0.0039609053497942385	0.00989454732510288
2	81.92	0.018477366255144033	0.00426440329218107	0.00904320987654321
2	81.96000000000001	0.016568930041152265	0.004526748971193415	0.007289094650205761
2	82.0	0.018032407407407407	0.005043724279835391	0.008315329218106996
2	82.04	0.016862139917695473	0.005563271604938271	0.00716820987654321
2	82.08	0.02856224279835391	0.009017489711934156	0.011651234567901235
2	82.12	0.017806069958847738	0.005568415637860083	0.007391975308641975
2	82.16	0.019675925925925927	0.00563014403292181	0.008978909465020576
2	82.2	0.018775720164609055	0.005216049382716049	0.008675411522633745
2	82.24	0.01915895061728395	0.0048353909465020575	0.009578189300411523
2	82.28	0.021707818930041152	0.004717078189300412	0.012373971193415639
2	82.32000000000001	0.022713477366255144	0.004266975308641975	0.014140946502057614
2	82.36	0.026574074074074073	0.003667695473251029	0.01875
2	82.4	0.02606224279835391	0.0033693415637860084	0.01918724279835391
2	82.44	0.02773662551440329	0.0027546296296296294	0.021676954732510287
[truncated: 10,195 more rows]
