# Supplementary material for: Cultural Artifacts Transform Embodied Practice: How a Sommelier Card Shapes the Behavior of Dyads Engaged in Wine Tasting
Source: Front Psychol. 2019 Dec 6;10:2671. doi: 10.3389/fpsyg.2019.02671 (PMC6915083; doi:10.3389/fpsyg.2019.02671)
Supplement: DATA SHEET S3 — Raw data files (descriptions in README.txt files). [file Data_Sheet_3.zip › Supplementary_3_raw_experimental_data/frame_difference_movement/s27-2-20140512142231.csv]

Range	Time	Overall	ROI0	ROI1
-1	-1.0	1.0	0.15669238683127573	0.21962705761316872
2	76.28	0.03845164609053498	0.010658436213991769	0.01905349794238683
2	76.32000000000001	0.044675925925925924	0.011967592592592592	0.02059156378600823
2	76.36	0.035835905349794236	0.010511831275720165	0.015787037037037037
2	76.4	0.03379115226337449	0.009909979423868313	0.014212962962962964
2	76.44	0.03263117283950617	0.009825102880658436	0.013076131687242799
2	76.48	0.029138374485596707	0.009791666666666667	0.011165123456790124
2	76.52	0.02727880658436214	0.010082304526748971	0.010480967078189301
2	76.56	0.027512860082304528	0.010100308641975309	0.010648148148148148
2	76.60000000000001	0.02575102880658436	0.00966820987654321	0.009652777777777777
2	76.64	0.0263940329218107	0.009411008230452675	0.009609053497942386
2	76.68	0.023217592592592592	0.008022119341563785	0.007811213991769548
2	76.72	0.02106738683127572	0.006805555555555555	0.006723251028806584
2	76.76	0.016059670781893003	0.0050643004115226336	0.00367798353909465
2	76.8	0.028847736625514403	0.007021604938271605	0.009310699588477366
2	76.84	0.017250514403292182	0.004876543209876543	0.004699074074074074
2	76.88	0.02095164609053498	0.00672582304526749	0.005614711934156379
2	76.92	0.021882716049382717	0.00746141975308642	0.006123971193415637
2	76.96000000000001	0.022469135802469137	0.008315329218106996	0.005763888888888889
2	77.0	0.021694958847736624	0.008353909465020576	0.0054809670781893
2	77.04	0.020887345679012344	0.008577674897119341	0.004884259259259259
2	77.08	0.0217798353909465	0.009290123456790124	0.0056970164609053495
2	77.12	0.020941358024691357	0.008909465020576131	0.006172839506172839
2	77.16	0.019102366255144033	0.007523148148148148	0.0063168724279835395
2	77.2	0.016136831275720166	0.00573559670781893	0.006687242798353909
2	77.24	0.013930041152263374	0.0053523662551440325	0.006563786008230453
2	77.28	0.02435442386831276	0.007620884773662551	0.010349794238683128
2	77.32000000000001	0.016484053497942387	0.006347736625514403	0.007646604938271605
2	77.36	0.014133230452674898	0.00566358024691358	0.006051954732510288
2	77.4	0.014894547325102881	0.005951646090534979	0.006419753086419753
2	77.44	0.01331275720164609	0.005419238683127572	0.006051954732510288
2	77.48	0.012361111111111111	0.004609053497942387	0.0059156378600823045
2	77.52	0.010406378600823045	0.003359053497942387	0.006085390946502058
2	77.56	0.011383744855967078	0.0021296296296296298	0.00768775720164609
2	77.60000000000001	0.012250514403292181	0.002119341563786008	0.008734567901234568
2	77.64	0.012430555555555556	0.0022170781893004116	0.009187242798353909
2	77.68	0.015565843621399176	0.0037088477366255144	0.010627572016460906
2	77.72	0.01684156378600823	0.004681069958847737	0.01126028806584362
2	77.76	0.031579218106995884	0.008155864197530864	0.01681327160493827
2	77.8	0.019233539094650205	0.004207818930041152	0.014022633744855966
2	77.84	0.02146604938271605	0.0033333333333333335	0.01653034979423868
2	77.88	0.0209130658436214	0.0032818930041152265	0.016579218106995884
2	77.92	0.023068415637860083	0.003233024691358025	0.018410493827160493
2	77.96000000000001	0.01994084362139918	0.0011291152263374485	0.017986111111111112
2	78.0	0.021694958847736624	0.002294238683127572	0.01861111111111111
2	78.04	0.021494341563786008	0.002764917695473251	0.018289609053497944
2	78.08	0.021977880658436214	0.003703703703703704	0.01773148148148148
2	78.12	0.02157664609053498	0.004326131687242799	0.016658950617283952
2	78.16	0.018590534979423867	0.004053497942386831	0.01392746913580247
2	78.2	0.017281378600823044	0.003382201646090535	0.013140432098765432
2	78.24	0.02640432098765432	0.004822530864197531	0.01628858024691358
2	78.28	0.012939814814814815	0.001558641975308642	0.010972222222222222
2	78.32000000000001	0.013407921810699589	0.0022016460905349795	0.010738168724279835
2	78.36	0.016203703703703703	0.003287037037037037	0.012273662551440329
2	78.4	0.016882716049382716	0.0036959876543209876	0.012695473251028806
2	78.44	0.01827417695473251	0.0040406378600823046	0.013482510288065843
2	78.48	0.017762345679012345	0.0038194444444444443	0.013022119341563786
2	78.52	0.019025205761316874	0.004287551440329218	0.01357253086419753
2	78.56	0.021556069958847738	0.005213477366255144	0.013930041152263374
2	78.60000000000001	0.024079218106995884	0.006486625514403292	0.013654835390946501
2	78.64	0.026885288065843622	0.008881172839506173	0.012867798353909466
2	78.68	0.026774691358024693	0.009935699588477367	0.01095164609053498
2	78.72	0.03923868312757202	0.012998971193415637	0.014801954732510288
2	78.76	0.02498456790123457	0.009704218106995885	0.007921810699588477
2	78.8	0.025208333333333333	0.010424382716049382	0.007240226337448559
2	78.84	0.024835390946502056	0.01154320987654321	0.0060185185185185185
2	78.88	0.02599537037037037	0.011975308641975308	0.006234567901234568
2	78.92	0.024639917695473253	0.011075102880658437	0.005974794238683127
2	78.96000000000001	0.02649434156378601	0.011069958847736625	0.006944444444444444
2	79.0	0.02593106995884774	0.010282921810699588	0.008191872427983539
2	79.04	0.030383230452674898	0.01050925925925926	0.013333333333333334
2	79.08	0.03190329218106996	0.009238683127572016	0.016756687242798354
2	79.12	0.03138374485596708	0.00761059670781893	0.01839506172839506
2	79.16	0.02959104938271605	0.006859567901234568	0.017842078189300413
2	79.2	0.03706018518518518	0.008207304526748971	0.019953703703703703
2	79.24	0.029290123456790124	0.008289609053497942	0.017921810699588477
2	79.28	0.031036522633744856	0.010195473251028807	0.019094650205761315
2	79.32000000000001	0.036247427983539096	0.012085905349794238	0.022420267489711935
2	79.36	0.0382664609053498	0.012294238683127573	0.0221141975308642
2	79.4	0.04160751028806584	0.01294753086419753	0.02286522633744856
2	79.44	0.038585390946502054	0.011936728395061729	0.020036008230452675
2	79.48	0.03938528806584362	0.01175925925925926	0.019979423868312758
2	79.52	0.03496399176954733	0.010681584362139918	0.0167798353909465
2	79.56	0.034092078189300414	0.010861625514403292	0.015347222222222222
2	79.60000000000001	0.030938786008230454	0.010838477366255143	0.012983539094650207
2	79.64	0.028991769547325102	0.01088991769547325	0.01140432098765432
2	79.68	0.0400488683127572	0.013076131687242799	0.015262345679012346
2	79.72	0.023891460905349795	0.010213477366255145	0.007361111111111111
2	79.76	0.023034979423868313	0.010054012345679013	0.006440329218106996
2	79.8	0.018546810699588478	0.008896604938271605	0.0037911522633744857
2	79.84	0.016872427983539096	0.0079809670781893	0.003703703703703704
2	79.88	0.013443930041152264	0.006635802469135803	0.0027109053497942387
2	79.92	0.012996399176954733	0.0063400205761316875	0.003891460905349794
2	79.96000000000001	0.013809156378600824	0.006170267489711934	0.006147119341563786
2	80.0	0.016512345679012344	0.006936728395061729	0.008106995884773663
2	80.04	0.020329218106995884	0.008240740740740741	0.009421296296296296
2	80.08	0.02761574074074074	0.010023148148148147	0.012770061728395062
2	80.12	0.030637860082304527	0.011226851851851852	0.013140432098765432
2	80.16	0.049639917695473254	0.014969135802469136	0.021270576131687244
2	80.2	0.03614969135802469	0.011651234567901235	0.017872942386831275
2	80.24	0.03537294238683127	0.011484053497942386	0.017559156378600824
2	80.28	0.03714248971193416	0.01140432098765432	0.02038837448559671
2	80.32000000000001	0.03397890946502058	0.009547325102880658	0.01909207818930041
2	80.36	0.03621656378600823	0.008395061728395062	0.022996399176954733
2	80.4	0.03221965020576132	0.006481481481481481	0.020771604938271605
2	80.44	0.03251028806584362	0.00496656378600823	0.022505144032921812
2	80.48	0.028868312757201645	0.0036934156378600823	0.020540123456790123
2	80.52	0.029930555555555554	0.003623971193415638	0.02036008230452675
2	80.56	0.027870370370370372	0.003351337448559671	0.01867798353909465
2	80.60000000000001	0.029022633744855968	0.0030375514403292183	0.01912551440329218
2	80.64	0.038009259259259257	0.0045241769547325105	0.02265946502057613
2	80.68	0.02515432098765432	0.001779835390946502	0.017199074074074075
2	80.72	0.024395576131687243	0.0030092592592592593	0.0157690329218107
2	80.76	0.021391460905349793	0.0026877572016460907	0.013675411522633745
2	80.8	0.021406893004115225	0.00279320987654321	0.013132716049382716
2	80.84	0.020784465020576133	0.0024151234567901234	0.012623456790123456
2	80.88	0.022412551440329217	0.002204218106995885	0.014200102880658436
2	80.92	0.023073559670781892	0.0017232510288065844	0.015015432098765432
2	80.96000000000001	0.025378086419753088	0.001977880658436214	0.017358539094650207
2	81.0	0.02459104938271605	0.0016332304526748972	0.01752314814814815
2	81.04	0.02602366255144033	0.001756687242798354	0.019169238683127574
2	81.08	0.02368827160493827	0.0016409465020576133	0.017536008230452677
2	81.12	0.03494341563786008	0.0042258230452674895	0.0211548353909465
2	81.16	0.022132201646090536	0.0013503086419753086	0.016445473251028807
2	81.2	0.019521604938271604	0.0012474279835390947	0.014771090534979424
2	81.24	0.018582818930041153	0.0011291152263374485	0.014367283950617284
2	81.28	0.014717078189300412	0.0007407407407407407	0.01180812757201646
2	81.32000000000001	0.01273148148148148	0.0008384773662551441	0.00967335390946502
2	81.36	0.01015432098765432	0.0005401234567901234	0.008148148148148147
2	81.4	0.014375	0.000727880658436214	0.011751543209876543
2	81.44	0.01706275720164609	0.0003034979423868313	0.01594135802469136
2	81.48	0.02053755144032922	0.0006712962962962962	0.019176954732510288
2	81.52	0.020877057613168725	0.000676440329218107	0.01959104938271605
2	81.56	0.02287037037037037	0.0017746913580246914	0.019819958847736626
2	81.60000000000001	0.030228909465020576	0.0033950617283950617	0.020882201646090535
2	81.64	0.021185699588477366	0.00165380658436214	0.016625514403292182
2	81.68	0.02065843621399177	0.0021887860082304526	0.015318930041152264
2	81.72	0.02185699588477366	0.0022633744855967077	0.015671296296296298
2	81.76	0.023503086419753086	0.002155349794238683	0.01702932098765432
2	81.8	0.021808127572016462	0.002001028806584362	0.015349794238683127
2	81.84	0.02123971193415638	0.002037037037037037	0.013590534979423868
2	81.88	0.02119598765432099	0.0029372427983539095	0.01231224279835391
2	81.92	0.02385030864197531	0.0033333333333333335	0.013798868312757201
2	81.96000000000001	0.023768004115226338	0.0036805555555555554	0.01315843621399177
2	82.0	0.024732510288065845	0.0048122427983539095	0.012453703703703703
2	82.04	0.023587962962962963	0.005432098765432099	0.011540637860082305
2	82.08	0.03434156378600823	0.008011831275720164	0.013858024691358025
2	82.12	0.02301440329218107	0.007037037037037037	0.008081275720164609
2	82.16	0.02540895061728395	0.008572530864197531	0.006983024691358025
2	82.2	0.024035493827160494	0.008945473251028806	0.004866255144032922
2	82.24	0.024822530864197532	0.009699074074074074	0.005578703703703704
2	82.28	0.023762860082304528	0.009050925925925926	0.006183127572016461
2	82.32000000000001	0.020236625514403292	0.008251028806584362	0.005725308641975309
2	82.36	0.020061728395061727	0.008251028806584362	0.006273148148148148
2	82.4	0.017911522633744854	0.007325102880658436	0.006273148148148148
2	82.44	0.018834876543209877	0.006782407407407407	0.007497427983539095
2	82.48	0.01762860082304527	0.005987654320987654	0.007615740740740741
2	82.52	0.01863940329218107	0.005792181069958848	0.009084362139917696
2	82.56	0.027448559670781893	0.007337962962962963	0.01175925925925926
2	82.60000000000001	0.018852880658436214	0.00466820987654321	0.010115740740740741
2	82.64	0.018266460905349793	0.004555041152263375	0.01029835390946502
2	82.68	0.018647119341563784	0.00411522633744856	0.010871913580246913
2	82.72	0.017309670781893004	0.0038786008230452676	0.010316358024691358
2	82.76	0.015720164609053497	0.0031584362139917698	0.01003858024691358
2	82.8	0.015612139917695474	0.002764917695473251	0.010046296296296296
2	82.84	0.012872942386831275	0.0024819958847736626	0.008611111111111111
2	82.88	0.012849794238683128	0.0024974279835390948	0.008083847736625514
2	82.92	0.009284979423868312	0.0017541152263374487	0.006476337448559671
2	82.96000000000001	0.00834104938271605	0.0013117283950617284	0.005766460905349794
2	83.0	0.006520061728395062	0.00045781893004115225	0.005565843621399177
2	83.04	0.017824074074074076	0.0029012345679012346	0.009156378600823046
2	83.08	0.006944444444444444	0.0007330246913580247	0.0051105967078189304
2	83.12	0.007752057613168725	0.0012808641975308641	0.00459104938271605
2	83.16	0.006345164609053498	0.001008230452674897	0.0035699588477366255
2	83.2	0.005941358024691358	0.0009284979423868312	0.003801440329218107
2	83.24	0.005632716049382716	0.000882201646090535	0.003564814814814815
2	83.28	0.0035082304526748973	0.00036522633744855967	0.002698045267489712
2	83.32000000000001	0.004511316872427984	0.0008384773662551441	0.0030401234567901236
2	83.36	0.002463991769547325	0.0003575102880658436	0.001808127572016461
2	83.4	0.0030838477366255143	0.0004218106995884774	0.0020910493827160496
2	83.44	0.0016409465020576133	0.00010288065843621399	0.0012397119341563787
2	83.48	0.0028575102880658435	0.0002803497942386831	0.002145061728395062
2	83.52	0.013914609053497942	0.002487139917695473	0.006170267489711934
2	83.56	0.003587962962962963	0.00011059670781893004	0.0031275720164609055
2	83.60000000000001	0.003942901234567901	4.372427983539095e-05	0.003706275720164609
2	83.64	0.004117798353909465	4.886831275720165e-05	0.003752572016460905
2	83.68	0.004074074074074074	4.11522633744856e-05	0.003852880658436214
2	83.72	0.00489454732510288	0.0002469135802469136	0.004439300411522634
2	83.76	0.005928497942386831	0.0002160493827160494	0.005426954732510288
2	83.8	0.006319444444444444	0.00020318930041152264	0.0057304526748971196
2	83.84	0.007371399176954733	0.00011316872427983539	0.00679783950617284
2	83.88	0.008729423868312757	5.915637860082304e-05	0.008199588477366255
2	83.92	0.010311213991769548	0.00016975308641975308	0.009292695473251029
2	83.96000000000001	0.00967335390946502	2.3148148148148147e-05	0.009030349794238684
2	84.0	0.020972222222222222	0.0022119341563786006	0.013840020576131687
2	84.04	0.011340020576131687	3.8580246913580246e-05	0.010625
2	84.08	0.012283950617283951	7.20164609053498e-05	0.011481481481481481
2	84.12	0.012451131687242798	0.0001080246913580247	0.011784979423868313
2	84.16	0.013881172839506174	5.915637860082304e-05	0.013212448559670782
2	84.2	0.013757716049382716	4.886831275720165e-05	0.013189300411522633
2	84.24	0.014948559670781894	6.430041152263375e-05	0.014161522633744856
2	84.28	0.014454732510288067	1.54320987654321e-05	0.013881172839506174
2	84.32000000000001	0.014393004115226338	5.1440329218106995e-05	0.013806584362139917
2	84.36	0.014763374485596708	7.71604938271605e-06	0.01426440329218107
2	84.4	0.014171810699588477	2.57201646090535e-06	0.013811728395061729
2	84.44	0.01364454732510288	1.2860082304526749e-05	0.013315329218106995
2	84.48	0.021676954732510287	0.002044753086419753	0.01470679012345679
2	84.52	0.011116255144032921	6.430041152263375e-05	0.010563271604938272
2	84.56	0.009987139917695472	9.77366255144033e-05	0.009493312757201645
2	84.60000000000001	0.009974279835390946	5.1440329218106995e-05	0.009575617283950618
2	84.64	0.007615740740740741	2.5720164609053497e-05	0.007391975308641975
2	84.68	0.006926440329218107	2.05761316872428e-05	0.006658950617283951
2	84.72	0.005177469135802469	2.5720164609053497e-05	0.004956275720164609
2	84.76	0.005738168724279835	3.8580246913580246e-05	0.005396090534979424
2	84.8	0.005185185185185185	0.0002803497942386831	0.004521604938271605
2	84.84	0.006545781893004116	0.0006532921810699588	0.004866255144032922
2	84.88	0.006815843621399177	0.0010159465020576131	0.0044907407407407405
2	84.92	0.006766975308641975	0.001404320987654321	0.003675411522633745
2	84.96000000000001	0.020959362139917694	0.0040997942386831274	0.009218106995884774
2	85.0	0.00882201646090535	0.002752057613168724	0.003045267489711934
2	85.04	0.010511831275720165	0.00411522633744856	0.003227880658436214
2	85.08	0.009904835390946502	0.004552469135802469	0.002651748971193416
2	85.12	0.012698045267489712	0.006152263374485597	0.0032767489711934155
2	85.16	0.012201646090534979	0.0071913580246913585	0.002286522633744856
2	85.2	0.014501028806584363	0.008356481481481482	0.002602880658436214
2	85.24	0.01474537037037037	0.008868312757201647	0.0018055555555555555
2	85.28	0.018171296296296297	0.010563271604938272	0.00198559670781893
2	85.32000000000001	0.018199588477366257	0.009835390946502058	0.001993312757201646
2	85.36	0.018145576131687245	0.009663065843621399	0.002255658436213992
2	85.4	0.01639917695473251	0.007626028806584362	0.0025051440329218106
2	85.44	0.02385545267489712	0.007541152263374485	0.006039094650205762
2	85.48	0.010799897119341564	0.00444701646090535	0.0019521604938271605
2	85.52	0.007566872427983539	0.003662551440329218	0.0011754115226337448
2	85.56	0.006679526748971193	0.0023199588477366257	0.002358539094650206
2	85.60000000000001	0.005519547325102881	0.0017901234567901235	0.0019084362139917695
2	85.64	0.007013888888888889	0.002294238683127572	0.0024279835390946503
2	85.68	0.004963991769547325	0.00176440329218107	0.0016409465020576133
2	85.72	0.005069444444444444	0.001522633744855967	0.0019830246913580245
2	85.76	0.0026800411522633744	0.0006481481481481481	0.0011934156378600822
2	85.8	0.002911522633744856	0.0005632716049382716	0.0013811728395061729
2	85.84	0.0034953703703703705	0.001008230452674897	0.0007407407407407407
2	85.88	0.00426440329218107	0.0015303497942386831	0.0010185185185185184
2	85.92	0.01636059670781893	0.004338991769547325	0.004997427983539094
2	85.96000000000001	0.00169238683127572	0.00046810699588477366	0.00051440329218107
2	86.0	0.0031507201646090535	0.0010056584362139918	0.0009027777777777777
2	86.04	0.0017412551440329218	0.0005246913580246914	0.0003986625514403292
2	86.08	0.002587448559670782	0.0010493827160493827	0.0006198559670781893
2	86.12	0.002235082304526749	0.0010699588477366254	0.0002957818930041152
2	86.16	0.0028060699588477365	0.001455761316872428	0.0003755144032921811
2	86.2	0.0023996913580246913	0.0015200617283950618	0.00015174897119341564
2	86.24	0.0036213991769547325	0.0016126543209876542	0.00022119341563786008
2	86.28	0.00441358024691358	0.0021116255144032923	0.0001646090534979424
2	86.32000000000001	0.007399691358024691	0.003623971193415638	0.0002777777777777778
2	86.36	0.009130658436213992	0.004601337448559671	0.00022376543209876544
2	86.4	0.025964506172839505	0.009050925925925926	0.005578703703703704
2	86.44	0.01150977366255144	0.006584362139917695	0.00031378600823045265
2	86.48	0.010823045267489713	0.006522633744855967	0.0003343621399176955
2	86.52	0.011340020576131687	0.00738425925925926	0.0003575102880658436
2	86.56	0.010727880658436214	0.006715534979423868	0.00029835390946502055
2	86.60000000000001	0.010689300411522634	0.006746399176954732	0.0003755144032921811
2	86.64	0.009254115226337449	0.005401234567901234	0.00040123456790123454
2	86.68	0.008958333333333334	0.005079732510288066	0.0005838477366255144
2	86.72	0.008189300411522634	0.004326131687242799	0.0004963991769547325
2	86.76	0.008125	0.004871399176954732	0.0004886831275720165
2	86.8	0.006332304526748971	0.003258744855967078	0.0003215020576131687
2	86.84	0.005506687242798354	0.0027031893004115224	0.0003034979423868313
2	86.88	0.015635288065843623	0.005244341563786008	0.003323045267489712
2	86.92	0.005349794238683128	0.0025694444444444445	0.00033179012345679014
2	86.96000000000001	0.005054012345679012	0.002788065843621399	0.000470679012345679
2	87.0	0.0029886831275720165	0.001388888888888889	0.000257201646090535
2	87.04	0.001412037037037037	0.0004089506172839506	6.430041152263375e-05
2	87.08	0.0004989711934156379	0.00014146090534979423	9.516460905349794e-05
2	87.12	0.0009233539094650206	0.000360082304526749	0.00023919753086419754
2	87.16	0.0008256172839506173	0.0002957818930041152	0.00015432098765432098
2	87.2	0.001815843621399177	0.001021090534979424	8.74485596707819e-05
2	87.24	0.0012448559670781892	0.0006198559670781893	4.372427983539095e-05
2	87.28	0.001851851851851852	0.0006404320987654321	0.00020318930041152264
2	87.32000000000001	0.0019187242798353909	0.0005761316872427984	0.00016975308641975308
2	87.36	0.013305041152263374	0.0033770576131687243	0.003564814814814815
2	87.4	0.002307098765432099	0.0007458847736625515	0.0003266460905349794
2	87.44	0.0019727366255144034	0.00045781893004115225	0.00017232510288065845
2	87.48	0.0027314814814814814	0.0009439300411522634	0.0003420781893004115
2	87.52	0.0021347736625514403	0.0005941358024691358	0.0003343621399176955
2	87.56	0.002484567901234568	0.0008384773662551441	0.0002880658436213992
2	87.60000000000001	0.0012165637860082304	0.000360082304526749	0.0001594650205761317
2	87.64	0.0020987654320987655	0.0007844650205761317	0.00013631687242798355
2	87.68	0.001286008230452675	0.0005504115226337449	0.00011831275720164609
2	87.72	0.0013271604938271606	0.0005478395061728395	0.00011316872427983539
2	87.76	0.0007433127572016461	9.77366255144033e-05	8.74485596707819e-05
2	87.8	0.0010673868312757202	0.0001594650205761317	0.00011059670781893004
2	87.84	0.009066358024691358	0.0020318930041152263	0.0028729423868312756
2	87.88	0.0007844650205761317	9.77366255144033e-05	0.00012602880658436213
2	87.92	0.0009104938271604938	0.00015174897119341564	8.74485596707819e-05
2	87.96000000000001	0.0008564814814814815	0.000257201646090535	0.00011831275720164609
2	88.0	0.0007073045267489712	0.00021862139917695473	3.8580246913580246e-05
2	88.04	0.0010699588477366254	0.00020576131687242798	3.3436213991769545e-05
2	88.08	0.0020113168724279836	0.0002623456790123457	0.00011059670781893004
2	88.12	0.0032381687242798354	0.0004886831275720165	2.8292181069958848e-05
2	88.16	0.0036651234567901233	0.000470679012345679	0.00022633744855967078
2	88.2	0.0031378600823045266	0.0002932098765432099	5.915637860082304e-05
2	88.24	0.003809156378600823	0.0004912551440329218	0.0002726337448559671
2	88.28	0.0022659465020576134	4.6296296296296294e-05	9.002057613168725e-05
2	88.32000000000001	0.012425411522633744	0.0027700617283950616	0.00323559670781893
2	88.36	0.001448045267489712	8.74485596707819e-05	8.74485596707819e-05
2	88.4	0.001324588477366255	0.00014146090534979423	6.944444444444444e-05
2	88.44	0.0014763374485596708	9.516460905349794e-05	0.00047325102880658434
2	88.48	0.0021064814814814813	0.00023919753086419754	0.001293724279835391
2	88.52	0.0021347736625514403	0.00022119341563786008	0.0014609053497942387
2	88.56	0.0017695473251028806	4.6296296296296294e-05	0.0016280864197530864
2	88.60000000000001	0.0015792181069958849	3.8580246913580246e-05	0.0012757201646090535
2	88.64	0.0013168724279835392	2.05761316872428e-05	0.0011651234567901234
2	88.68	0.00125	2.8292181069958848e-05	0.0010673868312757202
2	88.72	0.001324588477366255	2.05761316872428e-05	0.0012191358024691357
2	88.76	0.0016975308641975309	1.800411522633745e-05	0.0015560699588477367
2	88.8	0.010792181069958847	0.0020987654320987655	0.004493312757201646
2	88.84	0.0013734567901234568	3.8580246913580246e-05	0.0010493827160493827
2	88.88	0.0013168724279835392	4.372427983539095e-05	0.0010905349794238684
2	88.92	0.0019598765432098765	4.11522633744856e-05	0.0015946502057613168
2	88.96000000000001	0.0023122427983539094	5.1440329218106995e-05	0.0017386831275720165
2	89.0	0.00283179012345679	0.0001388888888888889	0.002229938271604938
2	89.04	0.0030015432098765434	0.00013631687242798355	0.0023533950617283953
2	89.08	0.001324588477366255	0.0001080246913580247	0.0010185185185185184
2	89.12	0.0016460905349794238	0.0005401234567901234	0.0007433127572016461
2	89.16	0.0013940329218106995	0.0006867283950617284	0.0004809670781893004
2	89.2	0.002587448559670782	0.0012114197530864197	0.0008976337448559671
2	89.24	0.002536008230452675	0.001514917695473251	0.0006507201646090535
2	89.28	0.014542181069958847	0.004426440329218107	0.005015432098765432
2	89.32000000000001	0.0035545267489711934	0.0022916666666666667	0.0007407407407407407
2	89.36	0.0048688271604938275	0.0023199588477366257	0.0012962962962962963
2	89.4	0.0036599794238683127	0.0015380658436213992	0.001712962962962963
2	89.44	0.005218621399176955	0.0013605967078189301	0.002993827160493827
2	89.48	0.004323559670781893	0.0007536008230452675	0.0027340534979423867
2	89.52	0.005267489711934157	0.0014326131687242799	0.003081275720164609
2	89.56	0.007119341563786008	0.0014017489711934156	0.00492283950617284
2	89.60000000000001	0.005828189300411523	0.0007973251028806584	0.004526748971193415
2	89.64	0.006666666666666667	0.00019032921810699588	0.005874485596707819
2	89.68	0.0054089506172839506	3.60082304526749e-05	0.004969135802469136
2	89.72	0.006144547325102881	9.77366255144033e-05	0.005686728395061728
2	89.76	0.016314300411522632	0.002425411522633745	0.00867798353909465
2	89.8	0.00621141975308642	0.00027520576131687244	0.005498971193415638
2	89.84	0.008698559670781893	0.00020318930041152264	0.007906378600823044
2	89.88	0.012451131687242798	0.00015689300411522632	0.011669238683127572
2	89.92	0.012978395061728395	5.6584362139917696e-05	0.012623456790123456
2	89.96000000000001	0.01581275720164609	5.6584362139917696e-05	0.015267489711934156
2	90.0	0.016954732510288065	3.3436213991769545e-05	0.016131687242798353
2	90.04	0.017098765432098765	0.00011574074074074075	0.016054526748971194
2	90.08	0.016905864197530863	8.487654320987654e-05	0.016152263374485595
2	90.12	0.01518775720164609	3.8580246913580246e-05	0.014603909465020576
2	90.16	0.014781378600823045	1.2860082304526749e-05	0.014395576131687243
2	90.2	0.013353909465020576	1.2860082304526749e-05	0.013145576131687244
2	90.24	0.024688786008230452	0.0020344650205761316	0.017674897119341563
2	90.28	0.01412037037037037	6.17283950617284e-05	0.01364454732510288
2	90.32000000000001	0.0146630658436214	0.0001440329218106996	0.013850308641975308
2	90.36	0.01287551440329218	6.944444444444444e-05	0.012415123456790123
2	90.4	0.012844650205761317	9.002057613168725e-05	0.012307098765432099
2	90.44	0.011777263374485597	2.5720164609053497e-05	0.011280864197530865
2	90.48	0.0122119341563786	7.973251028806585e-05	0.011473765432098765
2	90.52	0.01114454732510288	7.458847736625514e-05	0.010568415637860082
2	90.56	0.009840534979423868	9.516460905349794e-05	0.009061213991769547
2	90.60000000000001	0.009717078189300411	4.886831275720165e-05	0.00900462962962963
2	90.64	0.00914866255144033	3.08641975308642e-05	0.00870627572016461
2	90.68	0.011712962962962963	3.60082304526749e-05	0.01121141975308642
2	90.72	0.021170267489711934	0.0018544238683127572	0.01425925925925926
2	90.76	0.012425411522633744	6.430041152263375e-05	0.011689814814814814
2	90.8	0.012926954732510288	4.6296296296296294e-05	0.01235082304526749
2	90.84	0.01488940329218107	4.6296296296296294e-05	0.014367283950617284
2	90.88	0.012849794238683128	5.6584362139917696e-05	0.01261059670781893
2	90.92	0.01501028806584362	5.1440329218106995e-05	0.014688786008230453
2	90.96000000000001	0.01324074074074074	6.430041152263375e-05	0.012867798353909466
2	91.0	0.014431584362139918	4.6296296296296294e-05	0.01399948559670782
2	91.04	0.01294753086419753	3.3436213991769545e-05	0.012620884773662551
2	91.08	0.009981995884773663	2.8292181069958848e-05	0.009737654320987655
2	91.12	0.008348765432098766	1.02880658436214e-05	0.008024691358024692
2	91.16	0.004822530864197531	4.372427983539095e-05	0.004632201646090535
2	91.2	0.01734053497942387	0.0020267489711934157	0.010131172839506174
2	91.24	0.0030761316872427984	7.973251028806585e-05	0.0027340534979423867
2	91.28	0.0038786008230452676	0.00011574074074074075	0.0032381687242798354
2	91.32000000000001	0.002512860082304527	0.00011574074074074075	0.0021244855967078187
2	91.36	0.003729423868312757	7.973251028806585e-05	0.0032921810699588477
2	91.4	0.003184156378600823	7.973251028806585e-05	0.00294238683127572
2	91.44	0.003806584362139918	2.5720164609053497e-05	0.003485082304526749
2	91.48	0.00415895061728395	4.372427983539095e-05	0.0038888888888888888
2	91.52	0.004315843621399177	8.74485596707819e-05	0.0038940329218106998
2	91.56	0.0034593621399176956	0.00010545267489711934	0.0032381687242798354
2	91.60000000000001	0.004110082304526749	0.0001388888888888889	0.0036805555555555554
2	91.64	0.0033539094650205763	7.458847736625514e-05	0.0030838477366255143
2	91.68	0.014619341563786008	0.0020781893004115227	0.007394547325102881
2	91.72	0.0020601851851851853	6.687242798353909e-05	0.0016949588477366256
2	91.76	0.0026337448559670784	3.3436213991769545e-05	0.0023765432098765433
2	91.8	0.0023045267489711935	2.8292181069958848e-05	0.0020473251028806584
2	91.84	0.0016743827160493826	1.02880658436214e-05	0.0014969135802469136
2	91.88	0.001669238683127572	4.11522633744856e-05	0.001427469135802469
2	91.92	0.0012217078189300412	2.5720164609053497e-05	0.0011059670781893003
2	91.96000000000001	0.0013554526748971194	2.5720164609053497e-05	0.0011342592592592593
2	92.0	0.0018364197530864198	3.60082304526749e-05	0.0013271604938271606
2	92.04	0.0033333333333333335	0.0004603909465020576	0.0020473251028806584
2	92.08	0.005542695473251029	0.0017258230452674897	0.0019830246913580245
2	92.12	0.008472222222222223	0.003410493827160494	0.00205761316872428
2	92.16	0.024724794238683127	0.007006172839506173	0.008832304526748972
2	92.2	0.013078703703703703	0.004701646090534979	0.004704218106995885
2	92.24	0.018577674897119343	0.006304012345679013	0.008333333333333333
2	92.28	0.017896090534979425	0.006293724279835391	0.008220164609053497
2	92.32000000000001	0.020439814814814813	0.006430041152263375	0.010570987654320988
2	92.36	0.0209130658436214	0.005601851851851852	0.011998456790123457
2	92.4	0.026329732510288067	0.006766975308641975	0.015717592592592592
2	92.44	0.026882716049382718	0.006954732510288066	0.015493827160493827
2	92.48	0.028994341563786007	0.007541152263374485	0.016882716049382716
2	92.52	0.02722993827160494	0.006983024691358025	0.015609567901234567
2	92.56	0.02820730452674897	0.006903292181069959	0.017078189300411523
2	92.60000000000001	0.027626028806584362	0.006905864197530864	0.01705761316872428
2	92.64	0.04015432098765432	0.009102366255144033	0.02127829218106996
2	92.68	0.02202932098765432	0.0059156378600823045	0.013287037037037036
2	92.72	0.017178497942386833	0.0047890946502057614	0.010018004115226338
2	92.76	0.014256687242798353	0.0040997942386831274	0.00779320987654321
2	92.8	0.01043724279835391	0.003359053497942387	0.005095164609053498
2	92.84	0.01261059670781893	0.0042258230452674895	0.00639917695473251
2	92.88	0.012003600823045267	0.00455761316872428	0.005779320987654321
2	92.92	0.014981995884773662	0.005838477366255144	0.0068467078189300415
2	92.96000000000001	0.01594650205761317	0.007139917695473251	0.005540123456790123
2	93.0	0.0210570987654321	0.010625	0.006291152263374486
2	93.04	0.022399691358024693	0.012309670781893003	0.005192901234567901
2	93.08	0.022821502057613168	0.013392489711934156	0.003852880658436214
2	93.12	0.032132201646090534	0.012713477366255143	0.00945216049382716
2	93.16	0.022800925925925926	0.008636831275720165	0.006833847736625515
2	93.2	0.023073559670781892	0.007908950617283951	0.00768261316872428
2	93.24	0.019266975308641975	0.005437242798353909	0.006841563786008231
2	93.28	0.017960390946502057	0.004220679012345679	0.006388888888888889
2	93.32000000000001	0.013153292181069958	0.002968106995884774	0.003757716049382716
2	93.36	0.01404835390946502	0.003809156378600823	0.0031275720164609055
2	93.4	0.017844650205761318	0.003883744855967078	0.006589506172839506
2	93.44	0.019367283950617285	0.004102366255144033	0.007530864197530864
2	93.48	0.020954218106995885	0.005347222222222222	0.007798353909465021
2	93.52	0.022425411522633745	0.006358024691358025	0.008593106995884774
2	93.56	0.021355452674897118	0.005614711934156379	0.008796296296296297
2	93.60000000000001	0.03589763374485597	0.007893518518518518	0.015581275720164609
2	93.64	0.02044753086419753	0.003778292181069959	0.011458333333333333
2	93.68	0.019495884773662552	0.0032047325102880658	0.012060185185185186
2	93.72	0.01905864197530864	0.0027623456790123457	0.012816358024691358
2	93.76	0.01705761316872428	0.0024408436213991767	0.011877572016460905
2	93.8	0.017160493827160495	0.002042181069958848	0.012911522633744855
2	93.84	0.015588991769547325	0.0008976337448559671	0.013266460905349794
2	93.88	0.01636059670781893	0.0005864197530864197	0.01470679012345679
2	93.92	0.015486111111111112	0.00029063786008230453	0.014393004115226338
2	93.96000000000001	0.017291666666666667	0.0009336419753086419	0.01551954732510288
2	94.0	0.016304012345679013	0.0005632716049382716	0.015059156378600823
2	94.04	0.0174511316872428	0.0009079218106995885	0.015943930041152264
2	94.08	0.024683641975308642	0.0024434156378600825	0.01800925925925926
2	94.12	0.014634773662551441	0.00015432098765432098	0.01393261316872428
2	94.16	0.012157921810699588	0.00036265432098765433	0.011340020576131687
2	94.2	0.009377572016460905	0.000367798353909465	0.008693415637860082
2	94.24	0.007183641975308642	0.0002700617283950617	0.006589506172839506
2	94.28	0.0066975308641975305	0.00035493827160493826	0.006100823045267489
2	94.32000000000001	0.007242798353909465	0.0006378600823045268	0.006262860082304526
2	94.36	0.00522119341563786	0.0001234567901234568	0.004771090534979424
2	94.4	0.006427469135802469	0.0003986625514403292	0.0057304526748971196
2	94.44	0.004855967078189301	0.00013374485596707818	0.004642489711934156
2	94.48	0.004773662551440329	6.17283950617284e-05	0.0045190329218107
2	94.52	0.0026594650205761317	3.8580246913580246e-05	0.0025282921810699586
2	94.56	0.015156893004115227	0.002307098765432099	0.007757201646090535
2	94.60000000000001	0.002932098765432099	8.74485596707819e-05	0.0025282921810699586
2	94.64	0.004212962962962963	0.00010288065843621399	0.0037885802469135805
2	94.68	0.003623971193415638	0.00010545267489711934	0.0033436213991769547
2	94.72	0.00418724279835391	0.0003832304526748971	0.0034156378600823044
2	94.76	0.004449588477366255	0.000257201646090535	0.0040406378600823046
2	94.8	0.0038477366255144033	6.17283950617284e-05	0.0036085390946502057
2	94.84	0.004588477366255144	0.00020318930041152264	0.004112654320987654
2	94.88	0.003410493827160494	4.372427983539095e-05	0.003191872427983539
2	94.92	0.0037860082304526747	0.0001234567901234568	0.003382201646090535
2	94.96000000000001	0.0026286008230452674	4.372427983539095e-05	0.002512860082304527
2	95.0	0.0036291152263374484	0.0002109053497942387	0.003330761316872428
2	95.04	0.014097222222222223	0.002286522633744856	0.007415123456790123
2	95.08	0.003222736625514403	0.0002803497942386831	0.0026183127572016462
2	95.12	0.002484567901234568	0.0001286008230452675	0.0021630658436213993
2	95.16	0.0023019547325102883	0.00024176954732510288	0.001720679012345679
2	95.2	0.0015380658436213992	0.0001234567901234568	0.0012114197530864197
2	95.24	0.001463477366255144	0.00020833333333333335	0.001000514403292181
2	95.28	0.0012808641975308641	0.0002109053497942387	0.0009645061728395061
2	95.32000000000001	0.0017515432098765432	6.944444444444444e-05	0.0015997942386831276
2	95.36	0.0022376543209876544	4.372427983539095e-05	0.001993312757201646
2	95.4	0.0017283950617283952	2.5720164609053497e-05	0.001507201646090535
2	95.44	0.002705761316872428	0.00013374485596707818	0.002258230452674897
2	95.48	0.0020036008230452677	2.05761316872428e-05	0.0019315843621399177
2	95.52	0.014462448559670781	0.002551440329218107	0.0072839506172839505
2	95.56	0.0019984567901234567	9.77366255144033e-05	0.0016563786008230452
2	95.60000000000001	0.0032896090534979424	6.687242798353909e-05	0.003070987654320988
2	95.64	0.0010905349794238684	1.800411522633745e-05	0.0009953703703703704
2	95.68	0.0011599794238683128	2.05761316872428e-05	0.0009979423868312757
2	95.72	0.0011702674897119342	4.886831275720165e-05	0.001021090534979424
2	95.76	0.0010185185185185184	6.944444444444444e-05	0.0007561728395061729
2	95.8	0.0011213991769547325	5.6584362139917696e-05	0.0009207818930041152
2	95.84	0.00040380658436213994	2.05761316872428e-05	0.0003420781893004115
2	95.88	0.0007998971193415638	6.687242798353909e-05	0.0005709876543209877
2	95.92	0.0002109053497942387	3.8580246913580246e-05	5.401234567901235e-05
2	95.96000000000001	0.00038580246913580245	0.0001440329218106996	0.00015432098765432098
2	96.0	0.010964506172839505	0.0022119341563786006	0.004284979423868312
2	96.04	0.00046810699588477366	5.1440329218106995e-05	0.00016718106995884774
2	96.08	0.00030092592592592595	1.2860082304526749e-05	0.00010288065843621399
2	96.12	0.0003446502057613169	3.60082304526749e-05	0.0001594650205761317
2	96.16	0.00018518518518518518	4.11522633744856e-05	3.8580246913580246e-05
2	96.2	0.0005041152263374485	0.00016718106995884774	0.00023919753086419754
2	96.24000000000001	0.0007021604938271605	0.00029835390946502055	0.00010030864197530864
2	96.28	0.0008539094650205761	0.00036522633744855967	0.00010545267489711934
2	96.32000000000001	0.0007098765432098765	0.0003292181069958848	0.0001234567901234568
2	96.36	0.0003189300411522634	0.00014917695473251028	5.401234567901235e-05
2	96.4	0.0007921810699588477	0.0002109053497942387	0.00015432098765432098
2	96.44	0.001337448559670782	0.0005529835390946502	6.430041152263375e-05
2	96.48	0.012201646090534979	0.0029089506172839505	0.004027777777777778
2	96.52	0.002109053497942387	0.0008204732510288066	0.00011059670781893004
2	96.56	0.0022479423868312755	0.001072530864197531	0.00017746913580246913
2	96.60000000000001	0.0020036008230452677	0.0011188271604938272	9.259259259259259e-05
2	96.64	0.001808127572016461	0.0011342592592592593	0.00015174897119341564
2	96.68	0.0010313786008230453	0.0007021604938271605	0.0001080246913580247
2	96.72	0.0007998971193415638	0.00024176954732510288	0.0002777777777777778
2	96.76	0.0013605967078189301	0.0005812757201646091	0.00043467078189300413
2	96.8	0.0012602880658436214	0.00038065843621399177	0.0005838477366255144
2	96.84	0.0009079218106995885	0.0001594650205761317	0.0003523662551440329
2	96.88	0.0006738683127572016	7.20164609053498e-05	9.77366255144033e-05
2	96.92	0.0019393004115226338	0.00047582304526748974	0.0001748971193415638
2	96.96000000000001	0.015036008230452674	0.0041229423868312754	0.0036085390946502057
2	97.0	0.007718621399176955	0.002926954732510288	0.0003986625514403292
2	97.04	0.009305555555555555	0.0035108024691358026	0.0002726337448559671
2	97.08	0.011738683127572017	0.0044675925925925924	0.00037037037037037035
2	97.12	0.012613168724279835	0.004747942386831276	0.0003343621399176955
2	97.16	0.01426440329218107	0.005550411522633745	0.0004398148148148148
2	97.2	0.013693415637860083	0.005228909465020576	0.00025205761316872427
2	97.24000000000001	0.01426440329218107	0.005748456790123457	0.00040380658436213994
2	97.28	0.01337962962962963	0.0054783950617283955	0.00037294238683127575
2	97.32000000000001	0.013618827160493827	0.005877057613168724	0.0004475308641975309
2	97.36	0.013973765432098766	0.006458333333333333	0.0006044238683127572
2	97.4	0.013775720164609054	0.007026748971193416	0.00036522633744855967
2	97.44	0.023521090534979423	0.009238683127572016	0.004300411522633745
2	97.48	0.013485082304526748	0.007083333333333333	0.000360082304526749
2	97.52	0.012888374485596708	0.007224794238683128	0.00036265432098765433
2	97.56	0.012319958847736626	0.007114197530864197	0.00020318930041152264
2	97.60000000000001	0.01066358024691358	0.006412037037037037	0.0002546296296296296
2	97.64	0.008927469135802469	0.005774176954732511	0.0004552469135802469
2	97.68	0.008551954732510287	0.005	0.0016203703703703703
2	97.72	0.008616255144032922	0.004416152263374486	0.0027469135802469136
2	97.76	0.007772633744855967	0.003891460905349794	0.0028729423868312756
2	97.8	0.008112139917695473	0.0034002057613168723	0.0038734567901234566
2	97.84	0.007399691358024691	0.0023251028806584363	0.004171810699588477
2	97.88	0.005694444444444445	0.0009079218106995885	0.003155864197530864
2	97.92	0.016195987654320988	0.003806584362139918	0.006170267489711934
2	97.96000000000001	0.0056507201646090535	0.0019393004115226338	0.0022016460905349795
2	98.0	0.00705761316872428	0.002559156378600823	0.0032896090534979424
2	98.04	0.008022119341563785	0.0034593621399176956	0.0035699588477366255
2	98.08	0.00775977366255144	0.003148148148148148	0.0036599794238683127
2	98.12	0.009048353909465021	0.003536522633744856	0.004632201646090535
2	98.16	0.008564814814814815	0.003477366255144033	0.004238683127572016
2	98.2	0.010496399176954732	0.004171810699588477	0.005738168724279835
2	98.24000000000001	0.009351851851851853	0.00400462962962963	0.004907407407407407
2	98.28	0.010272633744855967	0.004611625514403292	0.005375514403292181
2	98.32000000000001	0.010290637860082304	0.004439300411522634	0.005200617283950618
2	98.36	0.009266975308641975	0.004061213991769548	0.004794238683127572
2	98.4	0.020113168724279835	0.0063065843621399175	0.008580246913580248
2	98.44	0.007528292181069959	0.0032613168724279834	0.0038271604938271606
2	98.48	0.00805812757201646	0.003487654320987654	0.0036728395061728395
2	98.52	0.006319444444444444	0.0028626543209876545	0.0028137860082304528
2	98.56	0.006774691358024692	0.002939814814814815	0.003117283950617284
2	98.60000000000001	0.003904320987654321	0.0020498971193415637	0.0016255144032921811
2	98.64	0.0042258230452674895	0.0015843621399176955	0.0020859053497942386
2	98.68	0.0032818930041152265	0.0010879629629629629	0.001977880658436214
2	98.72	0.003631687242798354	0.0015560699588477367	0.001787551440329218
2	98.76	0.0029526748971193417	0.0011728395061728395	0.0016049382716049382
2	98.8	0.0040997942386831274	0.0017258230452674897	0.002139917695473251
2	98.84	0.0037885802469135805	0.00147119341563786	0.0019393004115226338
2	98.88	0.017440843621399176	0.004768518518518518	0.0067772633744855966
2	98.92	0.0036574074074074074	0.0016229423868312758	0.0017541152263374487
2	98.96000000000001	0.0030375514403292183	0.0013580246913580246	0.0013323045267489711
2	99.0	0.004454732510288066	0.0019495884773662552	0.002029320987654321
2	99.04	0.0033281893004115225	0.0014351851851851852	0.0014429012345679012
2	99.08	0.005097736625514404	0.002065329218106996	0.0028420781893004113
2	99.12	0.00433641975308642	0.0016383744855967078	0.0025257201646090533
2	99.16	0.005614711934156379	0.0018209876543209876	0.0035108024691358026
2	99.2	0.0058127572016460904	0.0013220164609053498	0.004395576131687243
2	99.24000000000001	0.007767489711934156	0.0017695473251028806	0.005797325102880659
2	99.28	0.00628858024691358	0.0013631687242798354	0.004845679012345679
2	99.32000000000001	0.005249485596707819	0.0011805555555555556	0.0038374485596707818
2	99.36	0.014686213991769547	0.003389917695473251	0.007186213991769547
2	99.4	0.003263888888888889	0.0007458847736625515	0.00216820987654321
2	99.44	0.0029372427983539095	0.001072530864197531	0.0016486625514403291
2	99.48	0.0015097736625514404	0.00022633744855967078	0.0011676954732510287
2	99.52	0.0024974279835390948	0.0006352880658436214	0.0016435185185185185
2	99.56	0.002373971193415638	0.0007536008230452675	0.0014969135802469136
2	99.60000000000001	0.0019007201646090534	0.001021090534979424	0.0007021604938271605
2	99.64	0.0014866255144032922	0.0007407407407407407	0.000558127572016461
2	99.68	0.0033641975308641974	0.0015869341563786007	0.001448045267489712
2	99.72	0.0017103909465020577	0.0006147119341563787	0.000470679012345679
2	99.76	0.0020190329218106994	0.0010056584362139918	0.0003497942386831276
2	99.8	0.0026131687242798352	0.0011625514403292181	0.0003755144032921811
2	99.84	0.014338991769547326	0.004825102880658436	0.004166666666666667
2	99.88	0.004287551440329218	0.002536008230452675	0.0003523662551440329
2	99.92	0.005877057613168724	0.0037911522633744857	0.0006069958847736626
2	99.96000000000001	0.006844135802469136	0.0045010288065843625	0.0006327160493827161
2	100.0	0.006059670781893004	0.0038631687242798355	0.0005452674897119342
2	100.04	0.007345679012345679	0.004709362139917695	0.0007330246913580247
2	100.08	0.006682098765432099	0.004007201646090535	0.00045781893004115225
2	100.12	0.006965020576131687	0.003922325102880659	0.0005426954732510288
2	100.16	0.005486111111111111	0.0029732510288065844	0.00041923868312757203
2	100.2	0.006082818930041152	0.0033436213991769547	0.0005092592592592592
2	100.24000000000001	0.005974794238683127	0.00356738683127572	0.00041923868312757203
2	100.28	0.006610082304526749	0.004375	0.00043467078189300413
2	100.32000000000001	0.015406378600823046	0.006694958847736626	0.0034079218106995886
2	100.36	0.007407407407407408	0.004943415637860082	0.0003935185185185185
2	100.4	0.006977880658436214	0.005414094650205761	0.00017232510288065845
2	100.44	0.006131687242798354	0.004704218106995885	0.0001954732510288066
2	100.48	0.00419238683127572	0.0036651234567901233	9.516460905349794e-05
2	100.52	0.0024459876543209877	0.0022890946502057614	4.6296296296296294e-05
2	100.56	0.0019135802469135803	0.0015792181069958849	0.00018518518518518518
2	100.60000000000001	0.0025617283950617282	0.00216820987654321	5.6584362139917696e-05
2	100.64	0.0034542181069958846	0.002983539094650206	0.00013117283950617284
2	100.68	0.0032741769547325102	0.0029475308641975307	2.3148148148148147e-05
2	100.72	0.005763888888888889	0.00518261316872428	0.00019290123456790122
2	100.76	0.005792181069958848	0.0053858024691358026	0.00014660493827160494
2	100.8	0.01726851851851852	0.008449074074074074	0.0037319958847736624
2	100.84	0.007381687242798354	0.006077674897119341	0.00029835390946502055
2	100.88	0.00889917695473251	0.006406893004115227	0.0004295267489711934
2	100.92	0.007361111111111111	0.005390946502057613	0.00037294238683127575
2	100.96000000000001	0.006556069958847737	0.004683641975308642	0.0003575102880658436
2	101.0	0.005766460905349794	0.00448559670781893	0.00022376543209876544
2	101.04	0.00463477366255144	0.00375	0.00021862139917695473
2	101.08	0.004555041152263375	0.0037860082304526747	0.00017746913580246913
2	101.12	0.0034825102880658436	0.003058127572016461	5.401234567901235e-05
2	101.16	0.0032536008230452675	0.002425411522633745	0.0001594650205761317
2	101.2	0.0029732510288065844	0.0026208847736625515	0.00012602880658436213
2	101.24000000000001	0.004058641975308642	0.0032304526748971195	0.0005426954732510288
2	101.28	0.014377572016460905	0.00537037037037037	0.004045781893004115
2	101.32000000000001	0.004534465020576132	0.002932098765432099	0.0010416666666666667
2	101.36	0.005192901234567901	0.002484567901234568	0.0018569958847736625
2	101.4	0.00720679012345679	0.0029295267489711932	0.0030787037037037037
2	101.44	0.008405349794238683	0.003793724279835391	0.003587962962962963
2	101.48	0.007489711934156379	0.002839506172839506	0.003752572016460905
2	101.52	0.006144547325102881	0.0018364197530864198	0.0037371399176954734
2	101.56	0.006702674897119342	0.0020859053497942386	0.0039609053497942385
2	101.60000000000001	0.007304526748971194	0.002227366255144033	0.004210390946502058
2	101.64	0.006054526748971193	0.001965020576131687	0.00338477366255144
2	101.68	0.006718106995884774	0.0022402263374485597	0.003953189300411522
2	101.72	0.004218106995884774	0.0011111111111111111	0.002626028806584362
2	101.76	0.016201131687242798	0.004233539094650206	0.007106481481481482
2	101.8	0.003999485596707819	0.0013425925925925925	0.0023868312757201644
2	101.84	0.0051568930041152265	0.0010390946502057614	0.0035262345679012348
2	101.88	0.005092592592592593	0.0008539094650205761	0.004027777777777778
2	101.92	0.008420781893004116	0.001574074074074074	0.006391460905349794
2	101.96000000000001	0.010784465020576131	0.002242798353909465	0.00805298353909465
2	102.0	0.014256687242798353	0.003729423868312757	0.009637345679012345
2	102.04	0.018587962962962962	0.005781893004115226	0.011466049382716049
2	102.08	0.022299382716049383	0.007273662551440329	0.013387345679012346
2	102.12	0.027520576131687242	0.009099794238683128	0.01635545267489712
2	102.16	0.031352880658436215	0.010267489711934157	0.0189429012345679
2	102.2	0.0362037037037037	0.01169753086419753	0.021723251028806585
2	102.24000000000001	0.04717335390946502	0.013261316872427983	0.026406893004115226
2	102.28	0.03501800411522634	0.011195987654320987	0.0213451646090535
2	102.32000000000001	0.03094135802469136	0.010185185185185186	0.017795781893004115
2	102.36	0.03003343621399177	0.00955761316872428	0.016195987654320988
2	102.4	0.02540895061728395	0.008253600823045267	0.014169238683127573
2	102.44	0.026252572016460904	0.008029835390946502	0.014958847736625515
2	102.48	0.024431584362139918	0.007546296296296297	0.014398148148148148
2	102.52	0.02217335390946502	0.006826131687242798	0.013919753086419753
2	102.56	0.022229938271604938	0.006702674897119342	0.014056069958847736
2	102.60000000000001	0.01899948559670782	0.005367798353909465	0.012662037037037038
2	102.64	0.018858024691358024	0.0034233539094650207	0.014171810699588477
2	102.68	0.017093621399176955	0.002698045267489712	0.013001543209876544
2	102.72	0.02977366255144033	0.007577160493827161	0.01594135802469136
2	102.76	0.016831275720164608	0.005748456790123457	0.00936985596707819
2	102.8	0.01965020576131687	0.007811213991769548	0.009819958847736626
2	102.84	0.019709362139917697	0.008382201646090536	0.009097222222222222
2	102.88	0.025347222222222222	0.009660493827160494	0.013063271604938271
2	102.92	0.02686471193415638	0.009161522633744855	0.015012860082304527
2	102.96000000000001	0.02841820987654321	0.009953703703703704	0.015198045267489711
2	103.0	0.02738940329218107	0.010146604938271605	0.013557098765432098
2	103.04	0.027546296296296298	0.00988940329218107	0.012867798353909466
2	103.08	0.027620884773662552	0.009791666666666667	0.012325102880658436
2	103.12	0.026319444444444444	0.00896604938271605	0.011502057613168724
2	103.16	0.026949588477366254	0.009040637860082305	0.01158179012345679
2	103.2	0.03446244855967078	0.010318930041152263	0.013045267489711933
2	103.24000000000001	0.023739711934156377	0.007677469135802469	0.00905349794238683
2	103.28	0.02181841563786008	0.006648662551440329	0.008294753086419753
2	103.32000000000001	0.0219701646090535	0.006496913580246914	0.008382201646090536
2	103.36	0.017155349794238682	0.005334362139917695	0.005563271604938271
2	103.4	0.015833333333333335	0.00481738683127572	0.004981995884773663
2	103.44	0.013963477366255144	0.003801440329218107	0.005108024691358025
2	103.48	0.01272119341563786	0.003199588477366255	0.00485082304526749
2	103.52	0.011406893004115227	0.002487139917695473	0.004272119341563786
2	103.56	0.009943415637860083	0.0018698559670781894	0.004086934156378601
2	103.60000000000001	0.009380144032921811	0.0017103909465020577	0.003883744855967078
2	103.64	0.007597736625514403	0.0015174897119341563	0.002788065843621399
2	103.68	0.020390946502057614	0.0038425925925925928	0.00874485596707819
2	103.72	0.006221707818930041	0.0007304526748971193	0.002816358024691358
2	103.76	0.006661522633744856	0.0011728395061728395	0.0035082304526748973
2	103.8	0.005311213991769547	0.0006301440329218107	0.003387345679012346
2	103.84	0.00573559670781893	0.0008564814814814815	0.0037088477366255144
2	103.88	0.003930041152263374	0.00017746913580246913	0.002728909465020576
2	103.92	0.004372427983539095	0.00046810699588477366	0.0024665637860082305
2	103.96000000000001	0.00455761316872428	0.0003755144032921811	0.003117283950617284
2	104.0	0.004629629629629629	0.000462962962962963	0.003287037037037037
2	104.04	0.004274691358024691	0.0002623456790123457	0.003176440329218107
2	104.08	0.0049151234567901235	0.0006327160493827161	0.002698045267489712
2	104.12	0.005817901234567901	0.0013811728395061729	0.0023251028806584363
2	104.16	0.01940843621399177	0.00518261316872428	0.00672582304526749
2	104.2	0.01157664609053498	0.004732510288065843	0.003117283950617284
2	104.24000000000001	0.013487654320987655	0.006743827160493827	0.0029526748971193417
2	104.28	0.015892489711934157	0.009040637860082305	0.0030761316872427984
2	104.32000000000001	0.014760802469135803	0.009827674897119342	0.002309670781893004
2	104.36	0.016525205761316872	0.011383744855967078	0.0029861111111111113
2	104.4	0.015617283950617284	0.011203703703703704	0.002330246913580247
2	104.44	0.01659722222222222	0.010506687242798353	0.002926954732510288
2	104.48	0.016440329218106994	0.009840534979423868	0.002646604938271605
2	104.52	0.018659979423868312	0.008641975308641974	0.004400720164609053
2	104.56	0.019315843621399178	0.007656893004115226	0.0054089506172839506
2	104.60000000000001	0.01930812757201646	0.0073559670781893	0.005946502057613169
2	104.64	0.03009259259259259	0.009156378600823046	0.010493827160493827
2	104.68	0.01749485596707819	0.005493827160493827	0.006844135802469136
2	104.72	0.01811985596707819	0.004948559670781893	0.008161008230452675
2	104.76	0.017222222222222222	0.003726851851851852	0.009776234567901235
2	104.8	0.017934670781893005	0.003703703703703704	0.010583847736625514
2	104.84	0.016234567901234568	0.004843106995884774	0.008631687242798353
2	104.88	0.022204218106995886	0.005967078189300412	0.013045267489711933
2	104.92	0.02400462962962963	0.006957304526748971	0.01419238683127572
2	104.96000000000001	0.02862911522633745	0.00811471193415638	0.017592592592592594
2	105.0	0.02998199588477366	0.008449074074074074	0.01832561728395062
2	105.04	0.032481995884773664	0.00929783950617284	0.01986625514403292
2	105.08	0.031761831275720166	0.009238683127572016	0.019588477366255144
2	105.12	0.0449974279835391	0.01073559670781893	0.025012860082304526
2	105.16	0.03155092592592593	0.006880144032921811	0.021905864197530864
2	105.2	0.030771604938271604	0.005414094650205761	0.022016460905349793
2	105.24000000000001	0.035612139917695476	0.0052366255144032925	0.026008230452674898
2	105.28	0.031296296296296294	0.003145576131687243	0.02318672839506173
2	105.32000000000001	0.033037551440329216	0.002962962962962963	0.02409207818930041
2	105.36	0.029310699588477367	0.0022016460905349795	0.021846707818930042
2	105.4	0.03037037037037037	0.0026286008230452674	0.02174639917695473
2	105.44	0.02474537037037037	0.0019393004115226338	0.017358539094650207
2	105.48	0.02509002057613169	0.0025771604938271604	0.016612654320987654
2	105.52	0.021967592592592594	0.002358539094650206	0.014112654320987654
2	105.56	0.022055041152263373	0.00253858024691358	0.013773148148148149
2	105.60000000000001	0.029179526748971195	0.004086934156378601	0.015784465020576132
2	105.64	0.015298353909465021	0.0016126543209876542	0.008685699588477366
2	105.68	0.014161522633744856	0.001815843621399177	0.007037037037037037
2	105.72	0.012929526748971193	0.0019753086419753087	0.005797325102880659
2	105.76	0.01070216049382716	0.0019495884773662552	0.0037319958847736624
2	105.8	0.00794238683127572	0.0015406378600823045	0.001990740740740741
2	105.84	0.00694701646090535	0.001736111111111111	0.001491769547325103
2	105.88	0.005550411522633745	0.0011522633744855968	0.0014300411522633744
2	105.92	0.0073868312757201645	0.0013040123456790123	0.0029732510288065844
2	105.96000000000001	0.007939814814814814	0.0010030864197530865	0.004007201646090535
2	106.0	0.008575102880658436	0.0009490740740740741	0.00503858024691358
2	106.04	0.005810185185185186	0.0004963991769547325	0.0037165637860082303
2	106.08	0.01871656378600823	0.003117283950617284	0.009156378600823046
2	106.12	0.005679012345679012	0.00021862139917695473	0.004909979423868313
2	106.16	0.005712448559670782	0.00018775720164609054	0.004940843621399177
2	106.2	0.008153292181069959	0.0010905349794238684	0.005568415637860083
2	106.24000000000001	0.008737139917695473	0.0012345679012345679	0.005462962962962963
2	106.28	0.011512345679012345	0.001352880658436214	0.007193930041152263
2	106.32000000000001	0.014472736625514404	0.0015766460905349794	0.009783950617283951
2	106.36	0.017782921810699587	0.002235082304526749	0.012024176954732511
2	106.4	0.018299897119341563	0.002088477366255144	0.012530864197530864
2	106.44	0.024429012345679013	0.0025180041152263375	0.017114197530864197
2	106.48	0.02627829218106996	0.003441358024691358	0.0181738683127572
2	106.52	0.03196502057613169	0.004382716049382716	0.022955246913580248
2	106.56	0.041586934156378604	0.006687242798353909	0.027170781893004117
2	106.60000000000001	0.034367283950617285	0.006221707818930041	0.023775720164609052
2	106.64	0.03453189300411522	0.006376028806584362	0.02350565843621399
2	106.68	0.032813786008230456	0.006736111111111111	0.021563786008230452
2	106.72	0.03159207818930041	0.007718621399176955	0.01988940329218107
2	106.76	0.027728909465020577	0.00789866255144033	0.017001028806584363
2	106.8	0.02640946502057613	0.008888888888888889	0.015156893004115227
2	106.84	0.021463477366255142	0.007965534979423868	0.01194701646090535
2	106.88	0.01919753086419753	0.0072145061728395065	0.010480967078189301
2	106.92	0.017170781893004115	0.006183127572016461	0.009992283950617284
2	106.96000000000001	0.016252572016460905	0.005833333333333334	0.009146090534979424
2	107.0	0.01198559670781893	0.004717078189300412	0.006350308641975309
2	107.04	0.024598765432098765	0.006527777777777778	0.012031893004115226
2	107.08	0.009521604938271606	0.0030606995884773663	0.0056044238683127575
2	107.12	0.010010288065843621	0.0028266460905349796	0.006129115226337449
2	107.16	0.008760288065843622	0.0023045267489711935	0.005817901234567901
2	107.2	0.00772119341563786	0.0009516460905349795	0.006141975308641976
2	107.24000000000001	0.008518518518518519	0.0015715020576131688	0.00632201646090535
2	107.28	0.009032921810699588	0.00198559670781893	0.006422325102880658
2	107.32000000000001	0.010480967078189301	0.0024408436213991767	0.007299382716049383
2	107.36	0.007860082304526748	0.0015920781893004115	0.0057201646090534975
2	107.4	0.006784979423868313	0.0016435185185185185	0.004210390946502058
2	107.44	0.005290637860082305	0.0007510288065843622	0.003963477366255144
2	107.48	0.007638888888888889	0.0012731481481481483	0.005540123456790123
2	107.52	0.019215534979423868	0.0035956790123456792	0.0103369341563786
2	107.56	0.008868312757201647	0.001574074074074074	0.006844135802469136
2	107.60000000000001	0.008029835390946502	0.0016126543209876542	0.005979938271604938
2	107.64	0.00750514403292181	0.0020087448559670783	0.00507716049382716
2	107.68	0.008065843621399177	0.0018106995884773663	0.005709876543209876
2	107.72	0.01029320987654321	0.001772119341563786	0.00823045267489712
2	107.76	0.01147119341563786	0.001772119341563786	0.009498456790123457
2	107.8	0.01110082304526749	0.0010236625514403292	0.009902263374485597
2	107.84	0.010501543209876544	0.0009079218106995885	0.009382716049382716
2	107.88	0.008654835390946502	0.0006069958847736626	0.0078009259259259256
2	107.92	0.009470164609053498	0.0010622427983539094	0.00815843621399177
2	107.96000000000001	0.008181584362139917	0.0005118312757201646	0.007551440329218107
2	108.0	0.021507201646090535	0.003564814814814815	0.012525720164609053
2	108.04	0.008922325102880659	9.002057613168725e-05	0.008431069958847737
2	108.08	0.012034465020576132	0.00032407407407407406	0.011229423868312757
2	108.12	0.012741769547325104	0.000977366255144033	0.011383744855967078
2	108.16	0.014405864197530864	0.001962448559670782	0.011864711934156379
2	108.2	0.01401491769547325	0.0021810699588477368	0.011522633744855968
2	108.24000000000001	0.014431584362139918	0.0023713991769547327	0.0117309670781893
2	108.28	0.014879115226337449	0.0024537037037037036	0.012232510288065844
2	108.32000000000001	0.014904835390946503	0.00205761316872428	0.012628600823045268
2	108.36	0.01747685185185185	0.0017695473251028806	0.015411522633744856
2	108.4	0.015964506172839506	0.0006404320987654321	0.015120884773662552
2	108.44	0.01632716049382716	0.00030864197530864197	0.015787037037037037
2	108.48	0.026671810699588478	0.002808641975308642	0.019323559670781892
2	108.52	0.01819701646090535	0.0005606995884773662	0.017227366255144032
2	108.56	0.017952674897119342	0.0003420781893004115	0.016934156378600823
2	108.60000000000001	0.020617283950617283	0.0011882716049382716	0.018204732510288067
2	108.64	0.01779320987654321	0.0009439300411522634	0.016141975308641976
2	108.68	0.017348251028806584	0.0016872427983539095	0.014809670781893004
2	108.72	0.014675925925925926	0.0019367283950617283	0.011869855967078189
2	108.76	0.012741769547325104	0.001514917695473251	0.010200617283950617
2	108.8	0.009501028806584362	0.0012911522633744857	0.007554012345679012
2	108.84	0.006761831275720165	0.0009233539094650206	0.005365226337448559
2	108.88	0.004912551440329218	0.0005555555555555556	0.003940329218106996
2	108.92	0.004272119341563786	0.0008436213991769547	0.0029346707818930042
2	108.96000000000001	0.016494341563786007	0.004053497942386831	0.007217078189300411
2	109.0	0.006586934156378601	0.002476851851851852	0.002852366255144033
2	109.04	0.010802469135802469	0.0038888888888888888	0.004390432098765432
2	109.08	0.01563014403292181	0.004477880658436214	0.0067541152263374486
2	109.12	0.020751028806584363	0.005825617283950617	0.00907664609053498
2	109.16	0.02175925925925926	0.005797325102880659	0.010223765432098766
2	109.2	0.02421553497942387	0.006337448559670782	0.0122119341563786
2	109.24000000000001	0.023166152263374484	0.005864197530864198	0.012770061728395062
2	109.28	0.022453703703703705	0.0050180041152263375	0.013793724279835391
2	109.32000000000001	0.021602366255144032	0.003845164609053498	0.01492798353909465
2	109.36	0.018194444444444444	0.0027083333333333334	0.01387088477366255
2	109.4	0.020473251028806583	0.0027623456790123457	0.016080246913580246
2	109.44	0.03089506172839506	0.0041332304526748975	0.020681584362139918
2	109.48	0.020378086419753087	0.0013503086419753086	0.017988683127572017
2	109.52	0.018852880658436214	0.001198559670781893	0.01680298353909465
2	109.56	0.01962962962962963	0.0016409465020576133	0.01713991769547325
2	109.60000000000001	0.017574588477366256	0.001116255144032922	0.015851337448559672
2	109.64	0.017772633744855968	0.0010853909465020576	0.015915637860082304
2	109.68	0.01569187242798354	0.0009182098765432099	0.01420267489711934
2	109.72	0.014750514403292182	0.0011522633744855968	0.01311985596707819
2	109.76	0.01357253086419753	0.0010185185185185184	0.012049897119341563
2	109.8	0.012314814814814815	0.0013117283950617284	0.01069701646090535
2	109.84	0.01172582304526749	0.0014814814814814814	0.009909979423868313
2	109.88	0.00977366255144033	0.0014146090534979425	0.008068415637860083
2	109.92	0.02196244855967078	0.003989197530864197	0.012345679012345678
2	109.96000000000001	0.00813014403292181	0.0015020576131687243	0.006350308641975309
2	110.0	0.007551440329218107	0.0016563786008230452	0.005470679012345679
2	110.04	0.006396604938271605	0.0012139917695473252	0.004943415637860082
2	110.08	0.005751028806584362	0.0010262345679012345	0.004416152263374486
2	110.12	0.005365226337448559	0.0006790123456790123	0.004372427983539095
2	110.16	0.006702674897119342	0.0009902263374485596	0.005223765432098766
2	110.2	0.007319958847736625	0.00044238683127572015	0.0065946502057613165
2	110.24000000000001	0.008572530864197531	0.0006661522633744856	0.007561728395061728
2	110.28	0.009603909465020577	0.001051954732510288	0.00787037037037037
2	110.32000000000001	0.009832818930041152	0.0011856995884773664	0.008040123456790123
2	110.36	0.009994855967078189	0.0013091563786008231	0.008171296296296296
2	110.4	0.018940329218106997	0.003287037037037037	0.011185699588477366
2	110.44	0.009390432098765432	0.001882716049382716	0.007067901234567901
2	110.48	0.0084619341563786	0.0020241769547325104	0.006159979423868313
2	110.52	0.00956275720164609	0.0020241769547325104	0.007132201646090535
2	110.56	0.008472222222222223	0.0016949588477366256	0.00661522633744856
2	110.60000000000001	0.008474794238683128	0.0015252057613168724	0.0066975308641975305
2	110.64	0.006831275720164609	0.0010622427983539094	0.005648148148148148
2	110.68	0.006373456790123457	0.0007973251028806584	0.005313786008230453
2	110.72	0.004416152263374486	0.00047325102880658434	0.003752572016460905
2	110.76	0.003973765432098765	0.0005864197530864197	0.0031121399176954733
2	110.8	0.0032690329218106997	0.000787037037037037	0.002368827160493827
2	110.84	0.0026800411522633744	0.00037037037037037035	0.0020267489711934157
2	110.88	0.013953189300411523	0.0028215020576131686	0.006069958847736625
2	110.92	0.0014789094650205761	6.430041152263375e-05	0.001095679012345679
2	110.96000000000001	0.0029758230452674897	0.0010108024691358026	0.0014660493827160495
2	111.0	0.003287037037037037	0.0013143004115226337	0.0015689300411522633
2	111.04	0.0036188271604938272	0.001712962962962963	0.0011728395061728395
2	111.08	0.003279320987654321	0.0017155349794238683	0.0006738683127572016
2	111.12	0.005241769547325103	0.0020550411522633743	0.0011882716049382716
2	111.16	0.007209362139917696	0.0019598765432098765	0.0018852880658436213
2	111.2	0.009915123456790123	0.002564300411522634	0.002803497942386831
2	111.24000000000001	0.010316358024691358	0.0025565843621399176	0.003220164609053498
2	111.28	0.010347222222222223	0.0026594650205761317	0.0035776748971193414
2	111.32000000000001	0.010720164609053498	0.002993827160493827	0.004128086419753086
2	111.36	0.023968621399176954	0.005643004115226337	0.009254115226337449
2	111.4	0.012934670781893004	0.003441358024691358	0.005354938271604938
2	111.44	0.01499485596707819	0.0037911522633744857	0.005977366255144033
2	111.48	0.016450617283950617	0.003930041152263374	0.0064094650205761316
2	111.52	0.018765432098765432	0.0040406378600823046	0.008127572016460905
2	111.56	0.02248971193415638	0.004853395061728395	0.010329218106995885
2	111.60000000000001	0.023109567901234567	0.004737654320987654	0.010884773662551441
2	111.64	0.023935185185185184	0.0048585390946502055	0.011468621399176955
2	111.68	0.024534465020576133	0.005280349794238683	0.011751543209876543
2	111.72	0.026373456790123456	0.006314300411522634	0.01261059670781893
2	111.76	0.026877572016460904	0.006820987654320988	0.013004115226337449
2	111.8	0.02794238683127572	0.0076851851851851855	0.013359053497942386
2	111.84	0.037307098765432097	0.010347222222222223	0.016679526748971194
2	111.88	0.028492798353909464	0.008973765432098765	0.013032407407407407
2	111.92	0.02820730452674897	0.009359567901234567	0.01268261316872428
2	111.96000000000001	0.026113683127572018	0.008996913580246913	0.011394032921810699
2	112.0	0.025383230452674897	0.00951388888888889	0.010745884773662551
2	112.04	0.0225951646090535	0.009002057613168725	0.008891460905349794
2	112.08	0.02350051440329218	0.009488168724279836	0.009650205761316873
2	112.12	0.02126028806584362	0.008842592592592593	0.008577674897119341
2	112.16	0.021550925925925925	0.009346707818930041	0.008045267489711934
2	112.2	0.019179526748971193	0.008930041152263375	0.006556069958847737
2	112.24000000000001	0.020020576131687243	0.010128600823045267	0.00621141975308642
2	112.28	0.017391975308641974	0.00993312757201646	0.004786522633744856
2	112.32000000000001	0.027955246913580246	0.012700617283950617	0.008330761316872428
2	112.36	0.015146604938271606	0.008976337448559671	0.0038991769547325104
2	112.4	0.013906893004115226	0.00856738683127572	0.003515946502057613
2	112.44	0.01346707818930041	0.008027263374485597	0.0037319958847736624
2	112.48	0.010306069958847737	0.0067078189300411525	0.002803497942386831
2	112.52	0.00977880658436214	0.006280864197530864	0.002654320987654321
2	112.56	0.007091049382716049	0.0045010288065843625	0.0021116255144032923
2	112.60000000000001	0.006656378600823045	0.004261831275720164	0.001875
2	112.64	0.005581275720164609	0.0038477366255144033	0.0012834362139917696
2	112.68	0.005249485596707819	0.0034207818930041154	0.0016718106995884773
2	112.72	0.0031301440329218107	0.0015560699588477367	0.0012011316872427983
2	112.76	0.005136316872427983	0.002384259259259259	0.0016795267489711934
2	112.8	0.014750514403292182	0.004879115226337449	0.0053292181069958845
2	112.84	0.00621656378600823	0.0029346707818930042	0.0014326131687242799
2	112.88	0.008539094650205761	0.005205761316872428	0.0015432098765432098
2	112.92	0.010174897119341563	0.007006172839506173	0.0011625514403292181
2	112.96000000000001	0.01275462962962963	0.009215534979423868	0.0010030864197530865
2	113.0	0.013088991769547325	0.00919238683127572	0.0007638888888888889
2	113.04	0.016080246913580246	0.010257201646090536	0.001293724279835391
2	113.08	0.01698559670781893	0.009611625514403293	0.001352880658436214
2	113.12	0.020300925925925927	0.010745884773662551	0.0022608024691358024
2	113.16	0.020761316872427982	0.011247427983539095	0.0017103909465020577
2	113.2	0.024094650205761316	0.013287037037037036	0.0022659465020576134
2	113.24000000000001	0.023896604938271605	0.013243312757201645	0.0016846707818930042
2	113.28	0.03298868312757201	0.014825102880658437	0.005684156378600823
2	113.32000000000001	0.023125	0.012541152263374485	0.0012731481481481483
2	113.36	0.021751543209876545	0.011188271604938271	0.001198559670781893
2	113.4	0.02049897119341564	0.00962962962962963	0.0015457818930041153
2	113.44	0.01821244855967078	0.008315329218106996	0.0012731481481481483
2	113.48	0.018150720164609054	0.007618312757201646	0.0017746913580246914
2	113.52	0.016108539094650206	0.006373456790123457	0.00125
2	113.56	0.017872942386831275	0.006504629629629629	0.0025334362139917696
2	113.60000000000001	0.015859053497942387	0.005416666666666667	0.002705761316872428
2	113.64	0.017541152263374486	0.005169753086419753	0.004943415637860082
2	113.68	0.01738425925925926	0.004987139917695473	0.005159465020576131
2	113.72	0.018786008230452674	0.004987139917695473	0.0070756172839506176
2	113.76	0.029269547325102882	0.007566872427983539	0.01136059670781893
2	113.8	0.022708333333333334	0.006453189300411523	0.010090020576131687
2	113.84	0.022983539094650205	0.007026748971193416	0.010830761316872427
2	113.88	0.025722736625514404	0.007818930041152264	0.01275462962962963
2	113.92	0.026347736625514404	0.008222736625514404	0.01294238683127572
2	113.96000000000001	0.02688014403292181	0.008217592592592592	0.013569958847736626
2	114.0	0.027530864197530865	0.00727880658436214	0.015300925925925926
2	114.04	0.024819958847736627	0.0063400205761316875	0.014439300411522634
2	114.08	0.025357510288065845	0.006154835390946502	0.01540380658436214
2	114.12	0.02449588477366255	0.006419753086419753	0.014789094650205762
2	114.16	0.02616769547325103	0.006908436213991769	0.0161059670781893
2	114.2	0.024935699588477366	0.0066512345679012345	0.015367798353909464
2	114.24000000000001	0.0367309670781893	0.009002057613168725	0.020267489711934157
2	114.28	0.023287037037037037	0.006265432098765432	0.013497942386831276
2	114.32000000000001	0.023634259259259258	0.00588477366255144	0.013371913580246914
2	114.36	0.021180555555555557	0.005308641975308642	0.01131687242798354
2	114.4	0.021743827160493827	0.005244341563786008	0.011288580246913581
2	114.44	0.01833590534979424	0.004344135802469136	0.008876028806584363
2	114.48	0.015154320987654322	0.0037602880658436214	0.00676440329218107
2	114.52	0.015169753086419753	0.004182098765432099	0.006141975308641976
2	114.56	0.012944958847736625	0.0033024691358024692	0.005079732510288066
2	114.60000000000001	0.013629115226337448	0.0036574074074074074	0.005534979423868313
2	114.64	0.012085905349794238	0.003070987654320988	0.005007716049382716
2	114.68	0.011394032921810699	0.0028986625514403294	0.0046270576131687245
2	114.72	0.02007201646090535	0.004783950617283951	0.007703189300411523
2	114.76	0.00871656378600823	0.0025051440329218106	0.0023919753086419754
2	114.8	0.007325102880658436	0.002409979423868313	0.0014737654320987653
2	114.84	0.007271090534979424	0.002536008230452675	0.0008333333333333334
2	114.88	0.007412551440329218	0.0023276748971193416	0.001286008230452675
2	114.92	0.009411008230452675	0.0026054526748971194	0.002404835390946502
2	114.96000000000001	0.007296810699588477	0.002404835390946502	0.0012011316872427983
2	115.0	0.007484567901234568	0.002330246913580247	0.0007536008230452675
2	115.04	0.008289609053497942	0.0026646090534979423	0.0016435185185185185
2	115.08	0.00805298353909465	0.002242798353909465	0.002193930041152263
2	115.12	0.0067541152263374486	0.002013888888888889	0.001800411522633745
2	115.16	0.005493827160493827	0.0010648148148148149	0.0022145061728395064
2	115.2	0.0159619341563786	0.003945473251028807	0.005661008230452675
2	115.24000000000001	0.0028729423868312756	0.0006918724279835391	0.0016666666666666668
2	115.28	0.004655349794238683	0.0009156378600823045	0.0029063786008230452
2	115.32000000000001	0.006738683127572017	0.0014686213991769548	0.003904320987654321
2	115.36	0.007798353909465021	0.001962448559670782	0.004866255144032922
2	115.4	0.0073173868312757205	0.0020113168724279836	0.004642489711934156
2	115.44	0.0073559670781893	0.002037037037037037	0.004495884773662551
2	115.48	0.0069161522633744855	0.0023559670781893006	0.003485082304526749
2	115.52	0.006705246913580247	0.0021527777777777778	0.003757716049382716
2	115.56	0.008441358024691358	0.002271090534979424	0.005002572016460905
2	115.60000000000001	0.006967592592592593	0.00169238683127572	0.004647633744855967
2	115.64	0.006993312757201646	0.001838991769547325	0.004454732510288066
2	115.68	0.01589506172839506	0.00319701646090535	0.007821502057613169
2	115.72	0.009300411522633745	0.0027031893004115224	0.0058924897119341565
2	115.76	0.012163065843621399	0.0029449588477366254	0.008523662551440329
2	115.8	0.01808641975308642	0.003294753086419753	0.013415637860082305
2	115.84	0.02036522633744856	0.0024176954732510287	0.01647119341563786
2	115.88	0.026491769547325104	0.002412551440329218	0.021257716049382716
2	115.92	0.023986625514403292	0.0012011316872427983	0.020416666666666666
2	115.96000000000001	0.022728909465020576	0.001257716049382716	0.01864454732510288
2	116.0	0.022728909465020576	0.0019675925925925924	0.01752314814814815
2	116.04	0.02036522633744856	0.0018106995884773663	0.015092592592592593
2	116.08	0.021535493827160492	0.0023148148148148147	0.01529320987654321
2	116.12	0.020640432098765434	0.001859567901234568	0.01441358024691358
2	116.16	0.032741769547325106	0.005288065843621399	0.017487139917695474
2	116.2	0.017227366255144032	0.00330761316872428	0.008222736625514404
2	116.24000000000001	0.017821502057613167	0.0047299382716049386	0.0063400205761316875
2	116.28	0.018392489711934155	0.005576131687242798	0.005383230452674897
2	116.32000000000001	0.02021604938271605	0.006270576131687243	0.005815329218106996
2	116.36	0.01992283950617284	0.006815843621399177	0.004912551440329218
2	116.4	0.021823559670781895	0.007885802469135802	0.005887345679012346
2	116.44	0.02236111111111111	0.008199588477366255	0.0056507201646090535
2	116.48	0.02568672839506173	0.00958590534979424	0.0074099794238683125
2	116.52	0.02672582304526749	0.009868827160493827	0.008076131687242798
2	116.56	0.02696759259259259	0.010488683127572016	0.008382201646090536
2	116.60000000000001	0.02810442386831276	0.010848765432098766	0.009647633744855968
2	116.64	0.03849537037037037	0.012327674897119341	0.014696502057613168
2	116.68	0.028981481481481483	0.010349794238683128	0.012638888888888889
2	116.72	0.03008744855967078	0.010504115226337448	0.014284979423868313
2	116.76	0.032404835390946504	0.01018775720164609	0.016700102880658436
2	116.8	0.030743312757201647	0.010056584362139917	0.015612139917695474
2	116.84	0.03194701646090535	0.010537551440329218	0.016257716049382715
2	116.88	0.03017746913580247	0.010079732510288066	0.015347222222222222
2	116.92	0.02813786008230453	0.00911008230452675	0.014753086419753087
2	116.96000000000001	0.025406378600823044	0.0086059670781893	0.012834362139917696
2	117.0	0.022569444444444444	0.008436213991769548	0.010270061728395062
2	117.04	0.01840277777777778	0.007749485596707819	0.007055041152263374
2	117.08	0.015609567901234567	0.007044753086419753	0.005347222222222222
2	117.12	0.026931584362139917	0.0082690329218107	0.00996141975308642
2	117.16	0.011342592592592593	0.005414094650205761	0.0037474279835390946
2	117.2	0.012469135802469136	0.005462962962962963	0.004148662551440329
2	117.24000000000001	0.010820473251028806	0.004318415637860082	0.004637345679012346
2	117.28	0.01599022633744856	0.0060751028806584366	0.007690329218106996
2	117.32000000000001	0.01612397119341564	0.005905349794238683	0.008814300411522634
2	117.36	0.02029320987654321	0.007271090534979424	0.011213991769547325
2	117.4	0.0190869341563786	0.006934156378600823	0.010066872427983539
2	117.44	0.02228909465020576	0.007415123456790123	0.011507201646090535
2	117.48	0.020902777777777777	0.006419753086419753	0.011278292181069958
2	117.52	0.023032407407407408	0.006085390946502058	0.012854938271604938
2	117.56	0.02311471193415638	0.005699588477366255	0.012862654320987654
2	117.60000000000001	0.03775205761316872	0.00790380658436214	0.01888888888888889
2	117.64	0.02507716049382716	0.005661008230452675	0.01408179012345679
2	117.68	0.025756172839506174	0.006396604938271605	0.014007201646090536
2	117.72	0.026589506172839505	0.007489711934156379	0.013333333333333334
2	117.76	0.026766975308641975	0.007934670781893005	0.013117283950617283
2	117.8	0.029099794238683127	0.008858024691358025	0.01371141975308642
2	117.84	0.027757201646090534	0.008994341563786009	0.012651748971193416
2	117.88	0.028837448559670784	0.009107510288065843	0.012782921810699588
2	117.92	0.027397119341563785	0.00856738683127572	0.01176440329218107
2	117.96000000000001	0.027713477366255145	0.00896604938271605	0.0111059670781893
2	118.0	0.02793724279835391	0.008482510288065844	0.010843621399176955
2	118.04	0.0285108024691358	0.00849022633744856	0.010210905349794238
2	118.08	0.03588991769547325	0.009351851851851853	0.012695473251028806
2	118.12	0.025828189300411523	0.006929012345679012	0.008405349794238683
2	118.16	0.0255761316872428	0.007152777777777778	0.007507716049382716
2	118.2	0.023930041152263375	0.007026748971193416	0.0068698559670781895
2	118.24000000000001	0.023436213991769546	0.006890432098765432	0.006378600823045267
2	118.28	0.02169238683127572	0.006584362139917695	0.005059156378600823
2	118.32000000000001	0.022376543209876542	0.006913580246913581	0.005522119341563786
2	118.36	0.02084104938271605	0.006787551440329218	0.003904320987654321
2	118.4	0.021031378600823044	0.006970164609053498	0.0032304526748971195
2	118.44	0.020002572016460905	0.006820987654320988	0.0029012345679012346
2	118.48	0.020758744855967078	0.006844135802469136	0.004020061728395061
2	118.52	0.01955761316872428	0.006355452674897119	0.003806584362139918
2	118.56	0.030712448559670782	0.008294753086419753	0.008994341563786009
2	118.60000000000001	0.018315329218106996	0.005534979423868313	0.003942901234567901
2	118.64	0.017098765432098765	0.005496399176954733	0.003436213991769547
2	118.68	0.01584619341563786	0.005015432098765432	0.0031275720164609055
2	118.72	0.013654835390946501	0.00466820987654321	0.0023045267489711935
2	118.76	0.012492283950617284	0.004663065843621399	0.0023791152263374486
2	118.8	0.010545267489711935	0.0037885802469135805	0.00220679012345679
2	118.84	0.009351851851851853	0.003323045267489712	0.0018930041152263374
2	118.88	0.007541152263374485	0.002515432098765432	0.0011728395061728395
2	118.92	0.008258744855967079	0.0026414609053497943	0.0011856995884773664
2	118.96000000000001	0.00986111111111111	0.002435699588477366	0.0024279835390946503
2	119.0	0.013011831275720165	0.003140432098765432	0.004688786008230452
2	119.04	0.023204732510288067	0.005172325102880658	0.008804012345679013
2	119.08	0.017530864197530863	0.003667695473251029	0.006875
2	119.12	0.018215020576131686	0.00400977366255144	0.006934156378600823
2	119.16	0.01838477366255144	0.003968621399176955	0.007031893004115226
2	119.2	0.01922582304526749	0.0043621399176954736	0.007723765432098765
2	119.24000000000001	0.018847736625514405	0.003940329218106996	0.008521090534979424
2	119.28	0.020617283950617283	0.004555041152263375	0.009843106995884773
2	119.32000000000001	0.021841563786008232	0.004807098765432099	0.010552983539094651
2	119.36	0.02350051440329218	0.005213477366255144	0.011597222222222222
2	119.4	0.02325874485596708	0.0052597736625514405	0.011517489711934156
2	119.44	0.024750514403292182	0.005511831275720165	0.012237654320987654
2	119.48	0.024079218106995884	0.00540380658436214	0.012489711934156378
2	119.52	0.03536008230452675	0.007518004115226337	0.017674897119341563
2	119.56	0.024837962962962964	0.005033436213991769	0.01415380658436214
2	119.60000000000001	0.024416152263374485	0.004655349794238683	0.014724794238683128
2	119.64	0.022381687242798355	0.004130658436213992	0.014408436213991769
2	119.68	0.022026748971193416	0.003461934156378601	0.015300925925925926
2	119.72	0.01989969135802469	0.002139917695473251	0.015411522633744856
2	119.76	0.018680555555555554	0.001965020576131687	0.014773662551440329
2	119.8	0.021118827160493826	0.0035185185185185185	0.014979423868312757
2	119.84	0.020583847736625513	0.004218106995884774	0.013199588477366256
2	119.88	0.021833847736625514	0.004956275720164609	0.013256172839506173
2	119.92	0.02126543209876543	0.005378086419753086	0.01231224279835391
2	119.96000000000001	0.02154320987654321	0.005691872427983539	0.012366255144032922
2	120.0	0.029315843621399176	0.007466563786008231	0.014691358024691358
2	120.04	0.018973765432098767	0.005982510288065844	0.009709362139917695
2	120.08	0.01624485596707819	0.0056044238683127575	0.008179012345679013
2	120.12	0.015095164609053498	0.005316358024691358	0.007453703703703704
2	120.16	0.013948045267489712	0.004732510288065843	0.006100823045267489
2	120.2	0.012926954732510288	0.004737654320987654	0.005390946502057613
2	120.24000000000001	0.011183127572016461	0.003256172839506173	0.004827674897119341
2	120.28	0.010028292181069959	0.00330761316872428	0.0035210905349794238
2	120.32000000000001	0.01066358024691358	0.003184156378600823	0.003953189300411522
2	120.36	0.0077880658436213996	0.0022530864197530865	0.0025565843621399176
2	120.4	0.007211934156378601	0.002016460905349794	0.0020036008230452677
2	120.44	0.005578703703703704	0.0014429012345679012	0.0011882716049382716
2	120.48	0.018577674897119343	0.004387860082304526	0.006270576131687243
2	120.52	0.005766460905349794	0.0017283950617283952	0.0009825102880658436
2	120.56	0.0071579218106995884	0.0024459876543209877	0.001388888888888889
2	120.60000000000001	0.005357510288065844	0.0013554526748971194	0.0011754115226337448
2	120.64	0.006149691358024691	0.0015766460905349794	0.002052469135802469
2	120.68	0.0067541152263374486	0.001772119341563786	0.002800925925925926
2	120.72	0.00628858024691358	0.002001028806584362	0.002883230452674897
2	120.76	0.006098251028806585	0.0017155349794238683	0.0034799382716049383
2	120.8	0.006800411522633745	0.002235082304526749	0.004210390946502058
2	120.84	0.007867798353909465	0.0024382716049382715	0.004681069958847737
2	120.88	0.008611111111111111	0.0025848765432098767	0.00481738683127572
2	120.92	0.010977366255144033	0.0032021604938271605	0.005941358024691358
2	120.96000000000001	0.02168724279835391	0.005588991769547325	0.010231481481481482
2	121.0	0.014038065843621399	0.0031121399176954733	0.00805298353909465
2	121.04	0.013073559670781894	0.002752057613168724	0.007600308641975309
2	121.08	0.01305298353909465	0.0024922839506172838	0.0075591563786008235
2	121.12	0.009835390946502058	0.001610082304526749	0.005774176954732511
2	121.16	0.00643775720164609	0.001103395061728395	0.0030555555555555557
2	121.2	0.006679526748971193	0.0015920781893004115	0.003220164609053498
2	121.24000000000001	0.008356481481481482	0.002029320987654321	0.004521604938271605
2	121.28	0.008685699588477366	0.002875514403292181	0.004284979423868312
2	121.32000000000001	0.007412551440329218	0.0023533950617283953	0.003611111111111111
2	121.36	0.0074099794238683125	0.0024228395061728393	0.0034310699588477366
2	121.4	0.006044238683127572	0.002309670781893004	0.002523148148148148
2	121.44	0.016849279835390946	0.0044444444444444444	0.006728395061728395
2	121.48	0.003330761316872428	0.0009490740740740741	0.0017283950617283952
2	121.52	0.003351337448559671	0.0006738683127572016	0.0017181069958847736
2	121.56	0.0047196502057613166	0.0012782921810699588	0.002896090534979424
2	121.60000000000001	0.00665380658436214	0.0016409465020576133	0.004356995884773663
2	121.64	0.006010802469135802	0.001610082304526749	0.0038708847736625513
2	121.68	0.0064094650205761316	0.0018724279835390946	0.0037962962962962963
2	121.72	0.005244341563786008	0.0013117283950617284	0.0029603909465020575
2	121.76	0.003924897119341564	0.0007150205761316872	0.002420267489711934
2	121.8	0.004657921810699589	0.0007896090534979424	0.0027829218106995885
2	121.84	0.006944444444444444	0.0010108024691358026	0.004711934156378601
2	121.88	0.00860082304526749	0.0015457818930041153	0.005895061728395061
2	121.92	0.01955246913580247	0.0036856995884773664	0.0102880658436214
2	121.96000000000001	0.007633744855967078	0.0015715020576131688	0.004791666666666666
2	122.0	0.007608024691358024	0.0017978395061728396	0.004498456790123457
2	122.04	0.008572530864197531	0.002373971193415638	0.004652777777777777
2	122.08	0.007528292181069959	0.0026723251028806586	0.003922325102880659
2	122.12	0.009279835390946503	0.0034799382716049383	0.004382716049382716
2	122.16	0.007919238683127572	0.00352880658436214	0.0031893004115226336
2	122.2	0.008608539094650206	0.004439300411522634	0.0027906378600823043
2	122.24000000000001	0.008858024691358025	0.004645061728395062	0.002564300411522634
2	122.28	0.007952674897119342	0.003729423868312757	0.0025617283950617282
2	122.32000000000001	0.008909465020576131	0.005095164609053498	0.0022247942386831275
2	122.36	0.008431069958847737	0.005393518518518519	0.0017618312757201645
2	122.4	0.021213991769547327	0.008016975308641976	0.0072839506172839505
2	122.44	0.007381687242798354	0.005316358024691358	0.0012088477366255144
2	122.48	0.007170781893004115	0.00474022633744856	0.001779835390946502
2	122.52	0.007595164609053498	0.005126028806584362	0.0014454732510288065
2	122.56	0.00948559670781893	0.006077674897119341	0.001756687242798354
2	122.60000000000001	0.008762860082304527	0.005023148148148148	0.001903292181069959
2	122.64	0.007366255144032921	0.0037088477366255144	0.0016126543209876542
2	122.68	0.008654835390946502	0.0061805555555555555	0.0008076131687242799
2	122.72	0.009022633744855967	0.006149691358024691	0.0007304526748971193
2	122.76	0.00885030864197531	0.005781893004115226	0.000720164609053498
2	122.8	0.009837962962962963	0.006733539094650205	0.0006867283950617284
2	122.84	0.01125	0.007554012345679012	0.0006918724279835391
2	122.88	0.02270576131687243	0.009423868312757202	0.004717078189300412
2	122.92	0.012842078189300412	0.007245370370370371	0.0006172839506172839
2	122.96000000000001	0.013333333333333334	0.007250514403292181	0.0006944444444444445
2	123.0	0.012852366255144033	0.006959876543209877	0.000941358024691358
2	123.04	0.010339506172839507	0.006327160493827161	0.0006121399176954733
2	123.08	0.009915123456790123	0.005583847736625514	0.0013091563786008231
2	123.12	0.008940329218106996	0.004735082304526749	0.0009284979423868312
2	123.16	0.009873971193415638	0.005141460905349794	0.0014300411522633744
2	123.2	0.00870627572016461	0.0043287037037037035	0.0010313786008230453
2	123.24000000000001	0.0076748971193415635	0.0035776748971193414	0.0011882716049382716
2	123.28	0.005560699588477366	0.0022993827160493825	0.0011239711934156378
2	123.32000000000001	0.005648148148148148	0.002271090534979424	0.0011676954732510287
2	123.36	0.018248456790123456	0.005424382716049383	0.005740740740740741
2	123.4	0.005689300411522634	0.0027546296296296294	0.0009336419753086419
2	123.44	0.0082690329218107	0.003513374485596708	0.0022170781893004116
2	123.48	0.008883744855967077	0.003626543209876543	0.0030092592592592593
2	123.52	0.011136831275720165	0.004074074074074074	0.005336934156378601
2	123.56	0.011633230452674897	0.0034516460905349793	0.007062757201646091
2	123.60000000000001	0.0167309670781893	0.0048688271604938275	0.01043724279835391
2	123.64	0.01900977366255144	0.0057536008230452676	0.01129372427983539
2	123.68	0.02290380658436214	0.007337962962962963	0.012667181069958847
2	123.72	0.021568930041152262	0.006111111111111111	0.011748971193415638
2	123.76	0.024300411522633746	0.005941358024691358	0.014233539094650206
2	123.8	0.024650205761316872	0.006579218106995885	0.013994341563786008
2	123.84	0.040666152263374486	0.010432098765432099	0.019508744855967076
2	123.88000000000001	0.026772119341563785	0.00789866255144033	0.014164094650205761
2	123.92	0.024045781893004114	0.00676440329218107	0.012695473251028806
2	123.96000000000001	0.018968621399176953	0.005560699588477366	0.009081790123456791
2	124.0	0.013930041152263374	0.0047067901234567906	0.0056044238683127575
2	124.04	0.016059670781893003	0.004493312757201646	0.007245370370370371
2	124.08	0.015931069958847736	0.005943930041152263	0.006545781893004116
2	124.12	0.01917181069958848	0.007145061728395062	0.00710133744855967
2	124.16	0.019660493827160494	0.006484053497942387	0.006121399176954733
2	124.2	0.022232510288065842	0.007813786008230452	0.0059490740740740745
2	124.24000000000001	0.022301954732510287	0.007451131687242798	0.005270061728395062
2	124.28	0.023796296296296298	0.007335390946502058	0.005802469135802469
2	124.32000000000001	0.03199588477366255	0.009094650205761317	0.008919753086419752
2	124.36	0.02035493827160494	0.00662037037037037	0.004346707818930041
2	124.4	0.021098251028806584	0.006941872427983539	0.005455246913580247
2	124.44	0.01838991769547325	0.006388888888888889	0.005061728395061729
2	124.48	0.016795267489711933	0.006193415637860082	0.005079732510288066
2	124.52	0.016041666666666666	0.005625	0.004045781893004115
2	124.56	0.016658950617283952	0.00570216049382716	0.002852366255144033
2	124.60000000000001	0.015982510288065844	0.005190329218106996	0.0021887860082304526
2	124.64	0.016481481481481482	0.004657921810699589	0.002361111111111111
2	124.68	0.016265432098765433	0.0045241769547325105	0.002191358024691358
2	124.72	0.01859567901234568	0.004997427983539094	0.002983539094650206
2	124.76	0.01753858024691358	0.004670781893004115	0.0026363168724279837
2	124.8	0.030838477366255144	0.007175925925925926	0.008407921810699588
2	124.84	0.012746913580246913	0.003022119341563786	0.0008667695473251029
2	124.88000000000001	0.010799897119341564	0.0024974279835390948	0.0009722222222222222
2	124.92	0.008942901234567901	0.0028060699588477365	0.0011779835390946503
2	124.96000000000001	0.00813014403292181	0.00283179012345679	0.0008333333333333334
2	125.0	0.012636316872427984	0.003757716049382716	0.0016152263374485598
2	125.04	0.01397633744855967	0.003338477366255144	0.0022016460905349795
2	125.08	0.016054526748971194	0.0040997942386831274	0.0020318930041152263
2	125.12	0.015648148148148147	0.004369855967078189	0.0008384773662551441
2	125.16	0.01681327160493827	0.004465020576131688	0.0011291152263374485
2	125.2	0.016113683127572016	0.0043518518518518515	0.0006610082304526749
2	125.24000000000001	0.017821502057613167	0.0049717078189300415	0.001522633744855967
2	125.28	0.024565329218106995	0.006036522633744856	0.005136316872427983
2	125.32000000000001	0.01808127572016461	0.004642489711934156	0.0024742798353909463
2	125.36	0.018096707818930042	0.004508744855967078	0.0029732510288065844
2	125.4	0.018022119341563787	0.004143518518518519	0.0029089506172839505
2	125.44	0.018662551440329217	0.0039943415637860085	0.0043621399176954736
2	125.48	0.02081275720164609	0.00477880658436214	0.006592078189300412
2	125.52	0.02805298353909465	0.006669238683127572	0.012536008230452676
2	125.56	0.03016460905349794	0.007767489711934156	0.014405864197530864
2	125.60000000000001	0.034300411522633745	0.008919753086419752	0.017672325102880658
2	125.64	0.034868827160493825	0.007932098765432098	0.01941358024691358
2	125.68	0.0381224279835391	0.006568930041152264	0.022510288065843622
2	125.72	0.03802469135802469	0.005100308641975308	0.023425925925925926
2	125.76	0.05143518518518519	0.007078189300411522	0.03152006172839506
2	125.8	0.0411522633744856	0.004794238683127572	0.027551440329218108
2	125.84	0.04238425925925926	0.0048585390946502055	0.028888888888888888
2	125.88000000000001	0.04139146090534979	0.004866255144032922	0.028106995884773663
2	125.92	0.0404809670781893	0.00525462962962963	0.02784207818930041
2	125.96000000000001	0.03922067901234568	0.005802469135802469	0.027170781893004117
2	126.0	0.0360108024691358	0.005529835390946502	0.02570730452674897
2	126.04	0.036895576131687244	0.005751028806584362	0.0264891975308642
2	126.08	0.03392746913580247	0.005267489711934157	0.024194958847736626
2	126.12	0.03609053497942387	0.006880144032921811	0.023901748971193414
2	126.16	0.03301440329218107	0.007150205761316872	0.020835905349794237
2	126.2	0.02953703703703704	0.007353395061728395	0.017790637860082305
2	126.24000000000001	0.03165380658436214	0.008449074074074074	0.016203703703703703
2	126.28	0.0266332304526749	0.006669238683127572	0.017602880658436213
2	126.32000000000001	0.03396090534979424	0.007417695473251029	0.023657407407407408
2	126.36	0.03922067901234568	0.007824074074074074	0.027325102880658435
2	126.4	0.04136574074074074	0.007700617283950617	0.02933641975308642
2	126.44	0.04178240740740741	0.007451131687242798	0.02975051440329218
2	126.48	0.04205246913580247	0.007281378600823046	0.03031121399176955
2	126.52	0.036751543209876544	0.006123971193415637	0.026882716049382718
2	126.56	0.03539609053497943	0.00525462962962963	0.026877572016460904
2	126.60000000000001	0.02938528806584362	0.0030015432098765434	0.023955761316872427
2	126.64	0.03209876543209877	0.0026157407407407405	0.02742798353909465
2	126.68	0.033299897119341566	0.0018492798353909464	0.02931841563786008
2	126.72	0.0499048353909465	0.0050180041152263375	0.03791923868312757
2	126.76	0.03790637860082305	0.003140432098765432	0.03175925925925926
2	126.8	0.03880401234567901	0.005959362139917696	0.0298559670781893
2	126.84	0.034516460905349794	0.006728395061728395	0.025210905349794237
2	126.88000000000001	0.03152777777777778	0.0076748971193415635	0.02150977366255144
2	126.92	0.029176954732510287	0.0077546296296296295	0.019002057613168723
2	126.96000000000001	0.0280298353909465	0.008590534979423869	0.01626286008230453
2	127.0	0.028006687242798353	0.009771090534979423	0.014624485596707818
2	127.04	0.025180041152263376	0.010882201646090535	0.010799897119341564
2	127.08	0.022497427983539094	0.010483539094650206	0.00809156378600823
2	127.12	0.02147633744855967	0.011188271604938271	0.0067309670781893005
2	127.16	0.022175925925925925	0.012204218106995885	0.006069958847736625
2	127.2	0.033171296296296296	0.014266975308641976	0.010964506172839505
2	127.24000000000001	0.02477880658436214	0.01239969135802469	0.008279320987654321
2	127.28	0.023171296296296297	0.011738683127572017	0.0077083333333333335
2	127.32000000000001	0.026525205761316874	0.013009259259259259	0.01003858024691358
2	127.36	0.024305555555555556	0.01198045267489712	0.009364711934156379
2	127.4	0.023531378600823046	0.012554012345679013	0.007407407407407408
2	127.44	0.021630658436213993	0.012145061728395062	0.005856481481481482
2	127.48	0.021805555555555557	0.011911008230452675	0.005252057613168724
2	127.52	0.021540637860082305	0.011008230452674897	0.0053060699588477365
2	127.56	0.021640946502057612	0.010645576131687243	0.005231481481481481
2	127.60000000000001	0.023636831275720166	0.010905349794238683	0.006023662551440329
2	127.64	0.023487654320987653	0.01070216049382716	0.006239711934156378
2	127.68	0.03618312757201646	0.013073559670781894	0.011604938271604939
2	127.72	0.021093106995884774	0.009002057613168725	0.005540123456790123
2	127.76	0.019881687242798353	0.008521090534979424	0.004459876543209876
2	127.8	0.015799897119341565	0.006856995884773663	0.0032664609053497944
2	127.84	0.015475823045267489	0.006648662551440329	0.003258744855967078
2	127.88000000000001	0.01296553497942387	0.006568930041152264	0.0017746913580246914
2	127.92	0.0129320987654321	0.007304526748971194	0.0014454732510288065
2	127.96000000000001	0.013968621399176954	0.008768004115226338	0.001831275720164609
2	128.0	0.013912037037037037	0.009616769547325103	0.0015612139917695472
2	128.04	0.015439814814814814	0.009989711934156379	0.002487139917695473
2	128.08	0.014092078189300411	0.009799382716049384	0.0020730452674897117
2	128.12	0.016828703703703703	0.010527263374485597	0.003626543209876543
2	128.16	0.028924897119341562	0.013222736625514403	0.008613683127572016
2	128.2	0.020097736625514402	0.011342592592592593	0.005823045267489712
2	128.24	0.022373971193415637	0.011491769547325103	0.007476851851851852
2	128.28	0.025079732510288066	0.011298868312757202	0.009138374485596708
2	128.32	0.024007201646090534	0.009624485596707819	0.009102366255144033
2	128.36	0.025478395061728394	0.008742283950617285	0.011203703703703704
2	128.4	0.022916666666666665	0.006144547325102881	0.011031378600823045
2	128.44	0.024174382716049384	0.005200617283950618	0.012924382716049383
2	128.48	0.02263374485596708	0.003626543209876543	0.013407921810699589
2	128.52	0.02227366255144033	0.0025797325102880657	0.014333847736625514
2	128.56	0.02119598765432099	0.001772119341563786	0.014526748971193416
2	128.6	0.01883744855967078	0.0015895061728395062	0.013081275720164608
2	128.64000000000001	0.030213477366255143	0.004084362139917696	0.017872942386831275
2	128.68	0.016545781893004114	0.0013580246913580246	0.01150462962962963
2	128.72	0.016656378600823044	0.001507201646090535	0.01140432098765432
2	128.76	0.015419238683127572	0.00147119341563786	0.010113168724279835
2	128.8	0.015313786008230452	0.0017515432098765432	0.009781378600823046
2	128.84	0.013531378600823046	0.0015432098765432098	0.008425925925925925
2	128.88	0.013603395061728396	0.0019084362139917695	0.008073559670781893
2	128.92000000000002	0.0110570987654321	0.001514917695473251	0.006664094650205761
2	128.96	0.011571502057613169	0.0016795267489711934	0.00710133744855967
2	129.0	0.010097736625514404	0.0012911522633744857	0.006640946502057613
2	129.04	0.009012345679012346	0.0012011316872427983	0.00587962962962963
2	129.08	0.007808641975308642	0.0008796296296296296	0.005426954732510288
2	129.12	0.018762860082304527	0.0029218106995884774	0.009825102880658436
2	129.16	0.007006172839506173	0.0005941358024691358	0.005200617283950618
2	129.2	0.005848765432098765	0.0001388888888888889	0.0049151234567901235
2	129.24	0.006031378600823045	0.00037294238683127575	0.005030864197530864
2	129.28	0.005802469135802469	0.0002623456790123457	0.004969135802469136
2	129.32	0.006810699588477367	0.0008693415637860083	0.005187757201646091
2	129.36	0.006759259259259259	0.0007896090534979424	0.005344650205761317
2	129.4	0.0077880658436213996	0.0013580246913580246	0.005542695473251029
2	129.44	0.007834362139917695	0.0008744855967078189	0.005576131687242798
2	129.48	0.00787037037037037	0.0012628600823045267	0.004819958847736626
2	129.52	0.00742798353909465	0.0012114197530864197	0.0041563786008230455
2	129.56	0.0073868312757201645	0.0013065843621399176	0.003752572016460905
2	129.6	0.020257201646090534	0.003868312757201646	0.008371913580246913
2	129.64000000000001	0.008101851851851851	0.0011291152263374485	0.00323559670781893
2	129.68	0.01025462962962963	0.0014609053497942387	0.0037962962962962963
2	129.72	0.010383230452674898	0.0015303497942386831	0.0036213991769547325
2	129.76	0.010565843621399177	0.002232510288065844	0.0025823045267489714
2	129.8	0.010146604938271605	0.0024742798353909463	0.002116769547325103
2	129.84	0.01157664609053498	0.0034567901234567903	0.002741769547325103
2	129.88	0.010635288065843622	0.0037448559670781893	0.002600308641975309
2	129.92000000000002	0.010486111111111111	0.004529320987654321	0.0020396090534979426
2	129.96	0.010504115226337448	0.005324074074074074	0.0015046296296296296
2	130.0	0.012453703703703703	0.00654320987654321	0.002016460905349794
2	130.04	0.01305298353909465	0.007834362139917695	0.0018569958847736625
2	130.08	0.025131172839506173	0.01011059670781893	0.006455761316872428
2	130.12	0.011990740740740741	0.007757201646090535	0.0010802469135802468
2	130.16	0.012417695473251028	0.007808641975308642	0.0014454732510288065
2	130.2	0.011085390946502058	0.007325102880658436	0.0008076131687242799
2	130.24	0.00986111111111111	0.006563786008230453	0.0011445473251028807
2	130.28	0.009984567901234568	0.0059387860082304525	0.002170781893004115
2	130.32	0.008636831275720165	0.005447530864197531	0.0020241769547325104
2	130.36	0.008369341563786008	0.004963991769547325	0.0022016460905349795
2	130.4	0.006694958847736626	0.004429012345679013	0.0014531893004115226
2	130.44	0.006448045267489712	0.0039609053497942385	0.0013708847736625515
2	130.48	0.005421810699588477	0.002772633744855967	0.001376028806584362
2	130.52	0.006198559670781893	0.002638888888888889	0.002283950617283951
2	130.56	0.016622942386831277	0.003973765432098765	0.007109053497942387
2	130.6	0.005992798353909465	0.0003986625514403292	0.003942901234567901
2	130.64000000000001	0.007662037037037037	0.0011008230452674897	0.0047196502057613166
2	130.68	0.006926440329218107	0.0005967078189300411	0.005066872427983539
2	130.72	0.008791152263374485	0.001021090534979424	0.006098251028806585
2	130.76	0.00874485596707819	0.000625	0.006080246913580247
2	130.8	0.011352880658436214	0.001190843621399177	0.007080761316872428
2	130.84	0.010498971193415639	0.0007664609053497942	0.006936728395061729
2	130.88	0.013024691358024691	0.0011419753086419754	0.008883744855967077
2	130.92000000000002	0.014097222222222223	0.001257716049382716	0.010303497942386832
2	130.96	0.01758230452674897	0.0016023662551440329	0.013508230452674897
2	131.0	0.017608024691358026	0.0012011316872427983	0.014848251028806584
2	131.04	0.02872685185185185	0.003425925925925926	0.019699074074074074
2	131.08	0.01735082304526749	0.0007818930041152264	0.01565843621399177
2	131.12	0.016195987654320988	0.0005992798353909465	0.014799382716049383
2	131.16	0.01698559670781893	0.0009747942386831276	0.01467335390946502
2	131.2	0.015192901234567902	0.001147119341563786	0.012782921810699588
2	131.24	0.01603909465020576	0.001977880658436214	0.012546296296296297
2	131.28	0.015061728395061728	0.0022093621399176954	0.011195987654320987
2	131.32	0.015612139917695474	0.0033050411522633745	0.010573559670781893
2	131.36	0.01481738683127572	0.003477366255144033	0.009781378600823046
2	131.4	0.015038580246913581	0.004233539094650206	0.00944701646090535
2	131.44	0.014302983539094651	0.005028292181069959	0.008022119341563785
2	131.48	0.015509259259259259	0.00636574074074074	0.007968106995884773
2	131.52	0.022237654320987656	0.007767489711934156	0.010419238683127573
2	131.56	0.013680555555555555	0.006093106995884774	0.00679783950617284
2	131.6	0.01279835390946502	0.0062834362139917695	0.0058693415637860085
2	131.64000000000001	0.012121913580246913	0.006280864197530864	0.005321502057613169
2	131.68	0.011229423868312757	0.005794753086419753	0.00492798353909465
2	131.72	0.008603395061728395	0.004573045267489712	0.0038220164609053496
2	131.76	0.008613683127572016	0.004287551440329218	0.004079218106995885
2	131.8	0.0070653292181069955	0.0037860082304526747	0.0031738683127572015
2	131.84	0.007924382716049382	0.004678497942386831	0.003070987654320988
2	131.88	0.00775977366255144	0.005118312757201646	0.0025462962962962965
2	131.92000000000002	0.008701131687242798	0.005779320987654321	0.002685185185185185
2	131.96	0.0073868312757201645	0.0053292181069958845	0.0017026748971193416
2	132.0	0.018531378600823045	0.00672582304526749	0.006882716049382716
2	132.04	0.0058127572016460904	0.0038348765432098765	0.00102880658436214
2	132.08	0.005841049382716049	0.0032536008230452675	0.001368312757201646
2	132.12	0.0036496913580246915	0.001851851851851852	0.0006430041152263374
2	132.16	0.0027186213991769546	0.0013837448559670782	0.0004963991769547325
2	132.2	0.0027674897119341563	0.001808127572016461	0.0004140946502057613
2	132.24	0.001962448559670782	0.0007741769547325103	0.000882201646090535
2	132.28	0.0028497942386831276	0.000992798353909465	0.0014763374485596708
2	132.32	0.0022968106995884773	0.000727880658436214	0.001396604938271605
2	132.36	0.004377572016460905	0.0020627572016460906	0.002093621399176955
2	132.4	0.004567901234567902	0.0025668724279835392	0.0018055555555555555
2	132.44	0.005763888888888889	0.0029526748971193417	0.0025900205761316872
2	132.48	0.015920781893004114	0.0054912551440329214	0.005774176954732511
2	132.52	0.007209362139917696	0.0041563786008230455	0.002600308641975309
2	132.56	0.007638888888888889	0.004387860082304526	0.0027186213991769546
2	132.6	0.008824588477366255	0.004920267489711934	0.003410493827160494
2	132.64000000000001	0.00875	0.00496656378600823	0.003438786008230453
2	132.68	0.009675925925925926	0.005113168724279835	0.003989197530864197
2	132.72	0.008958333333333334	0.004935699588477367	0.0034516460905349793
2	132.76	0.009032921810699588	0.00441358024691358	0.0039943415637860085
2	132.8	0.00985082304526749	0.004382716049382716	0.004498456790123457
2	132.84	0.008791152263374485	0.0036136831275720167	0.004395576131687243
2	132.88	0.01	0.0035313786008230453	0.005347222222222222
2	132.92000000000002	0.00868312757201646	0.0027160493827160493	0.004825102880658436
2	132.96	0.021502057613168726	0.0048688271604938275	0.011265432098765432
2	133.0	0.008400205761316873	0.0017309670781893004	0.00532664609053498
2	133.04	0.009151234567901234	0.0012525720164609053	0.006553497942386831
2	133.08	0.0069727366255144035	0.0006893004115226338	0.005154320987654321
2	133.12	0.006859567901234568	0.0005092592592592592	0.0052829218106995885
2	133.16	0.0058359053497942385	0.00022376543209876544	0.004493312757201646
2	133.2	0.004861111111111111	0.0001646090534979424	0.003881172839506173
2	133.24	0.003940329218106996	0.0001646090534979424	0.003068415637860082
2	133.28	0.002690329218106996	4.372427983539095e-05	0.0021604938271604936
2	133.32	0.0032510288065843622	0.00029063786008230453	0.00246141975308642
2	133.36	0.002991255144032922	7.716049382716049e-05	0.0025180041152263375
2	133.4	0.004315843621399177	0.0003369341563786008	0.003449074074074074
2	133.44	0.014323559670781893	0.002307098765432099	0.007636316872427984
2	133.48	0.003924897119341564	0.00013374485596707818	0.0034053497942386833
2	133.52	0.0036368312757201647	0.00015432098765432098	0.0031815843621399178
2	133.56	0.003070987654320988	0.00015689300411522632	0.002595164609053498
2	133.6	0.001743827160493827	0.0001080246913580247	0.0014454732510288065
2	133.64000000000001	0.0017669753086419753	0.00019290123456790122	0.0014248971193415638
2	133.68	0.0018364197530864198	0.0002700617283950617	0.001455761316872428
2	133.72	0.00198559670781893	8.487654320987654e-05	0.0017309670781893004
2	133.76	0.0016666666666666668	9.77366255144033e-05	0.0014531893004115226
2	133.8	0.0010828189300411523	3.3436213991769545e-05	0.0009362139917695473
2	133.84	0.001103395061728395	0.00010030864197530864	0.0008616255144032922
2	133.88	0.0008024691358024691	8.23045267489712e-05	0.0006790123456790123
2	133.92000000000002	0.01205761316872428	0.0019444444444444444	0.0060751028806584366
2	133.96	0.0013323045267489711	6.944444444444444e-05	0.0009310699588477366
2	134.0	0.001419753086419753	0.00010545267489711934	0.0010853909465020576
2	134.04	0.0007973251028806584	5.1440329218106995e-05	0.0005632716049382716
2	134.08	0.001103395061728395	0.00011316872427983539	0.0007921810699588477
2	134.12	0.0005992798353909465	2.5720164609053497e-05	0.00043724279835390947
2	134.16	0.0008230452674897119	2.3148148148148147e-05	0.0005787037037037037
2	134.2	0.0008487654320987654	4.886831275720165e-05	0.0006635802469135803
2	134.24	0.0012088477366255144	6.944444444444444e-05	0.0009104938271604938
2	134.28	0.0007098765432098765	7.458847736625514e-05	0.0005169753086419753
2	134.32	0.00034722222222222224	7.71604938271605e-06	0.00030606995884773663
2	134.36	0.0007253086419753087	1.800411522633745e-05	0.0006532921810699588
2	134.4	0.010357510288065844	0.001838991769547325	0.004377572016460905
2	134.44	0.0011728395061728395	0.0001080246913580247	0.0008076131687242799
2	134.48	0.0005092592592592592	6.687242798353909e-05	0.00019290123456790122
2	134.52	0.00102880658436214	4.372427983539095e-05	0.0006404320987654321
2	134.56	0.0008950617283950618	3.60082304526749e-05	0.0006378600823045268
2	134.6	0.0008719135802469135	8.74485596707819e-05	0.0007021604938271605
2	134.64000000000001	0.0005426954732510288	6.944444444444444e-05	0.0003935185185185185
2	134.68	0.00038065843621399177	3.3436213991769545e-05	0.0001440329218106996
2	134.72	0.00022376543209876544	1.02880658436214e-05	5.401234567901235e-05
2	134.76	0.0004320987654320988	5.1440329218106995e-05	0.00023919753086419754
2	134.8	0.00020061728395061727	2.05761316872428e-05	0.00011831275720164609
2	134.84	0.00015432098765432098	3.08641975308642e-05	5.1440329218106995e-05
2	134.88	0.009724794238683127	0.0018029835390946502	0.003909465020576132
2	134.92000000000002	0.0005941358024691358	8.74485596707819e-05	0.00014917695473251028
2	134.96	0.0005092592592592592	0.00010030864197530864	0.0001748971193415638
2	135.0	0.00030864197530864197	2.5720164609053497e-05	9.77366255144033e-05
2	135.04	0.00028549382716049385	5.1440329218106995e-05	9.516460905349794e-05
2	135.08	0.00030092592592592595	3.3436213991769545e-05	6.17283950617284e-05
2	135.12	0.0007073045267489712	5.1440329218106995e-05	0.00011831275720164609
2	135.16	0.0003755144032921811	1.2860082304526749e-05	9.259259259259259e-05
2	135.2	0.0009593621399176954	8.74485596707819e-05	0.0003523662551440329
2	135.24	0.0004295267489711934	3.3436213991769545e-05	6.17283950617284e-05
2	135.28	0.0005632716049382716	5.1440329218106995e-05	9.002057613168725e-05
2	135.32	0.0008153292181069958	0.00014917695473251028	0.00020833333333333335
2	135.36	0.01040380658436214	0.001903292181069959	0.003868312757201646
2	135.4	0.0008719135802469135	0.00011059670781893004	0.0002777777777777778
2	135.44	0.0006893004115226338	5.1440329218106995e-05	0.00034722222222222224
2	135.48	0.0007407407407407407	3.8580246913580246e-05	0.0003780864197530864
2	135.52	0.0005504115226337449	7.71604938271605e-06	0.00039609053497942386
2	135.56	0.0013657407407407407	1.800411522633745e-05	0.0011676954732510287
2	135.6	0.0004963991769547325	2.5720164609053497e-05	0.00016975308641975308
2	135.64000000000001	0.0009156378600823045	1.2860082304526749e-05	0.0004886831275720165
2	135.68	0.0007638888888888889	7.71604938271605e-06	0.0005066872427983539
2	135.72	0.0006635802469135803	3.60082304526749e-05	0.0002880658436213992
2	135.76	0.0007330246913580247	1.800411522633745e-05	0.000529835390946502
2	135.8	0.00038837448559670784	5.401234567901235e-05	0.00015174897119341564
2	135.84	0.011761831275720164	0.002052469135802469	0.004753086419753087
2	135.88	0.00044238683127572015	5.915637860082304e-05	9.516460905349794e-05
2	135.92000000000002	0.0007227366255144033	5.401234567901235e-05	0.00033179012345679014
2	135.96	0.0007844650205761317	3.60082304526749e-05	0.0004295267489711934
2	136.0	0.001404320987654321	0.0001748971193415638	0.00022890946502057612
2	136.04	0.0028137860082304528	0.00018261316872427984	0.00029063786008230453
2	136.08	0.006442901234567902	0.0011831275720164609	0.0005864197530864197
2	136.12	0.007890946502057614	0.0013554526748971194	0.0006121399176954733
2	136.16	0.009981995884773663	0.0021502057613168725	0.0009284979423868312
2	136.2	0.010578703703703703	0.002139917695473251	0.0012911522633744857
2	136.24	0.012024176954732511	0.002433127572016461	0.0019753086419753087
2	136.28	0.010843621399176955	0.0018672839506172839	0.0016126543209876542
2	136.32	0.024364711934156378	0.004755658436213991	0.006856995884773663
2	136.36	0.008397633744855967	0.0008204732510288066	0.001242283950617284
2	136.4	0.006746399176954732	0.0002932098765432099	0.0009387860082304527
2	136.44	0.005802469135802469	0.00029835390946502055	0.0006610082304526749
2	136.48	0.004575617283950617	0.0005452674897119342	0.0003266460905349794
2	136.52	0.004969135802469136	0.0011291152263374485	0.0005375514403292181
2	136.56	0.003935185185185185	0.0014377572016460905	0.0005967078189300411
2	136.6	0.004403292181069959	0.0014146090534979425	0.001831275720164609
2	136.64000000000001	0.003698559670781893	0.0009825102880658436	0.002142489711934156
2	136.68	0.004848251028806584	0.000830761316872428	0.0032921810699588477
2	136.72	0.004354423868312757	0.00011316872427983539	0.00393261316872428
2	136.76	0.008256172839506172	0.00034722222222222224	0.007348251028806584
2	136.8	0.02046553497942387	0.0025308641975308644	0.012191358024691358
2	136.84	0.012049897119341563	0.0006712962962962962	0.008636831275720165
2	136.88	0.014912551440329219	0.001044238683127572	0.009333847736625515
2	136.92000000000002	0.015606995884773663	0.0014300411522633744	0.008819444444444444
2	136.96	0.018724279835390947	0.002139917695473251	0.010414094650205761
2	137.0	0.019287551440329218	0.002219650205761317	0.010519547325102881
2	137.04	0.022093621399176956	0.0025462962962962965	0.012777777777777779
2	137.08	0.02248971193415638	0.0023533950617283953	0.013791152263374486
2	137.12	0.024920267489711934	0.0025540123456790124	0.016170267489711933
2	137.16	0.022551440329218107	0.001815843621399177	0.01609053497942387
2	137.20000000000002	0.02129372427983539	0.0013348765432098766	0.01639917695473251
2	137.24	0.016206275720164608	0.0006095679012345679	0.013580246913580247
2	137.28	0.026051954732510287	0.0030324074074074073	0.01716820987654321
2	137.32	0.013369341563786009	0.0002109053497942387	0.012348251028806585
2	137.36	0.013019547325102881	0.00011316872427983539	0.012631172839506172
2	137.4	0.01275462962962963	0.0001080246913580247	0.012165637860082304
2	137.44	0.009313271604938271	4.372427983539095e-05	0.008940329218106996
2	137.48	0.006743827160493827	4.6296296296296294e-05	0.006342592592592592
2	137.52	0.004732510288065843	9.002057613168725e-05	0.004480452674897119
2	137.56	0.004567901234567902	0.00013117283950617284	0.004251543209876543
2	137.6	0.004632201646090535	0.00012602880658436213	0.004367283950617284
2	137.64000000000001	0.0061805555555555555	0.0003497942386831276	0.0052031893004115225
2	137.68	0.005823045267489712	0.00013631687242798355	0.0054912551440329214
2	137.72	0.00669238683127572	0.00047582304526748974	0.005676440329218107
2	137.76	0.015123456790123457	0.0021141975308641976	0.009050925925925926
2	137.8	0.009459876543209877	0.0002726337448559671	0.008582818930041152
2	137.84	0.013055555555555556	0.000470679012345679	0.01191358024691358
2	137.88	0.01430812757201646	0.0003497942386831276	0.013106995884773662
2	137.92000000000002	0.014174382716049382	0.00038580246913580245	0.013125
2	137.96	0.013330761316872428	0.00011831275720164609	0.012705761316872429
2	138.0	0.015859053497942387	0.0004475308641975309	0.014603909465020576
2	138.04	0.016622942386831277	0.0002777777777777778	0.015596707818930041
2	138.08	0.0182201646090535	0.0009876543209876543	0.01640432098765432
2	138.12	0.018729423868312757	0.0008667695473251029	0.017222222222222222
2	138.16	0.02262602880658436	0.0009233539094650206	0.018623971193415637
2	138.20000000000002	0.025300925925925925	0.0015715020576131688	0.01696502057613169
2	138.24	0.036954732510288066	0.004071502057613169	0.020830761316872427
2	138.28	0.022546296296296297	0.0009567901234567902	0.013253600823045268
2	138.32	0.020704732510288065	0.001455761316872428	0.01157664609053498
2	138.36	0.01793724279835391	0.0015277777777777779	0.01029835390946502
2	138.4	0.014056069958847736	0.0011574074074074073	0.00849537037037037
2	138.44	0.01050925925925926	0.0007433127572016461	0.006782407407407407
2	138.48	0.006633230452674897	0.00048353909465020576	0.004624485596707819
2	138.52	0.006000514403292181	0.000720164609053498	0.00404320987654321
2	138.56	0.002854938271604938	0.0004140946502057613	0.0019881687242798356
2	138.6	0.0016049382716049382	0.00039609053497942386	0.0009593621399176954
2	138.64000000000001	0.0014866255144032922	0.0004166666666666667	0.000889917695473251
2	138.68	0.002880658436213992	0.000787037037037037	0.0015509259259259259
2	138.72	0.013873456790123457	0.002602880658436214	0.006736111111111111
2	138.76	0.004573045267489712	0.0005478395061728395	0.0035828189300411524
2	138.8	0.004333847736625514	0.0002957818930041152	0.0034027777777777776
2	138.84	0.003919753086419753	0.00034722222222222224	0.003227880658436214
2	138.88	0.003912037037037037	0.0006121399176954733	0.0029140946502057615
2	138.92000000000002	0.0042592592592592595	0.0010828189300411523	0.002700617283950617
2	138.96	0.006229423868312757	0.0018878600823045268	0.0041332304526748975
2	139.0	0.008395061728395062	0.0029989711934156377	0.005218621399176955
2	139.04	0.012214506172839507	0.004310699588477366	0.0075720164609053495
2	139.08	0.014891975308641975	0.005267489711934157	0.00936985596707819
2	139.12	0.019390432098765432	0.00647119341563786	0.011970164609053499
2	139.16	0.018719135802469134	0.005542695473251029	0.012348251028806585
2	139.20000000000002	0.03165637860082304	0.00870627572016461	0.0177880658436214
2	139.24	0.020030864197530866	0.006069958847736625	0.013276748971193415
2	139.28	0.02411522633744856	0.008536522633744856	0.014552469135802468
2	139.32	0.022628600823045266	0.008948045267489713	0.012785493827160493
2	139.36	0.01967849794238683	0.008726851851851852	0.010028292181069959
2	139.4	0.017507716049382716	0.008070987654320988	0.008693415637860082
2	139.44	0.013824588477366255	0.006296296296296296	0.007031893004115226
2	139.48	0.01125	0.004218106995884774	0.006453189300411523
2	139.52	0.008176440329218108	0.0032510288065843622	0.004488168724279836
2	139.56	0.009135802469135803	0.004488168724279836	0.0038734567901234566
2	139.6	0.008194444444444445	0.0055709876543209875	0.002412551440329218
2	139.64000000000001	0.011738683127572017	0.008852880658436214	0.0023482510288065843
2	139.68	0.025697016460905348	0.01320216049382716	0.007487139917695473
2	139.72	0.016941872427983538	0.012394547325102881	0.0041332304526748975
2	139.76	0.017952674897119342	0.012633744855967079	0.0048585390946502055
2	139.8	0.020357510288065844	0.012991255144032921	0.0063940329218107
2	139.84	0.018858024691358024	0.010954218106995884	0.006103395061728395
2	139.88	0.019565329218106997	0.009035493827160493	0.007775205761316873
2	139.92000000000002	0.017893518518518517	0.006154835390946502	0.008161008230452675
2	139.96	0.017854938271604937	0.004364711934156378	0.00882716049382716
2	140.0	0.02099022633744856	0.003323045267489712	0.010411522633744856
2	140.04	0.02133744855967078	0.002258230452674897	0.010174897119341563
2	140.08	0.022772633744855966	0.002119341563786008	0.011062242798353909
2	140.12	0.01950617283950617	0.0008976337448559671	0.010280349794238683
2	140.16	0.03011059670781893	0.003986625514403292	0.015393518518518518
2	140.20000000000002	0.015028292181069958	0.0002957818930041152	0.01018261316872428
2	140.24	0.013806584362139917	0.000676440329218107	0.010434670781893004
2	140.28	0.01131687242798354	0.0001954732510288066	0.009943415637860083
2	140.32	0.009832818930041152	0.00022376543209876544	0.008984053497942388
2	140.36	0.008654835390946502	0.00017746913580246913	0.008217592592592592
2	140.4	0.008662551440329219	0.0006455761316872428	0.0077777777777777776
2	140.44	0.008896604938271605	0.0009284979423868312	0.007476851851851852
2	140.48	0.008855452674897119	0.001059670781893004	0.0071913580246913585
2	140.52	0.008873456790123456	0.0011419753086419754	0.007147633744855967
2	140.56	0.007530864197530864	0.0009053497942386831	0.0060751028806584366
2	140.6	0.008431069958847737	0.0009387860082304527	0.006597222222222222
2	140.64000000000001	0.019056069958847736	0.0032536008230452675	0.010488683127572016
2	140.68	0.008405349794238683	0.0008101851851851852	0.006244855967078189
2	140.72	0.00791409465020576	0.001021090534979424	0.005954218106995885
2	140.76	0.008016975308641976	0.0012345679012345679	0.005612139917695473
2	140.8	0.007060185185185185	0.001242283950617284	0.004807098765432099
2	140.84	0.00789866255144033	0.0017155349794238683	0.005380658436213992
2	140.88	0.0062834362139917695	0.0007330246913580247	0.004773662551440329
2	140.92000000000002	0.007368827160493827	0.0009722222222222222	0.005681584362139918
2	140.96	0.005787037037037037	0.00036265432098765433	0.005012860082304527
2	141.0	0.004920267489711934	0.00020576131687242798	0.004367283950617284
2	141.04	0.003780864197530864	0.00020833333333333335	0.0034670781893004115
2	141.08	0.00264917695473251	5.6584362139917696e-05	0.0025437242798353908
2	141.12	0.014475308641975309	0.002381687242798354	0.007217078189300411
2	141.16	0.0019804526748971193	9.259259259259259e-05	0.0015174897119341563
2	141.20000000000002	0.0036805555555555554	0.00040123456790123454	0.0023662551440329217
2	141.24	0.0028189300411522633	0.00024176954732510288	0.001970164609053498
2	141.28	0.002780349794238683	0.0005401234567901234	0.0014171810699588477
2	141.32	0.002119341563786008	0.00018518518518518518	0.0012911522633744857
2	141.36	0.003930041152263374	0.000522119341563786	0.0025411522633744855
2	141.4	0.0037474279835390946	0.0002160493827160494	0.0030015432098765434
2	141.44	0.004619341563786008	0.0002546296296296296	0.003539094650205761
2	141.48	0.0044675925925925924	0.0002777777777777778	0.003647119341563786
2	141.52	0.004709362139917695	0.00020061728395061727	0.0038117283950617285
2	141.56	0.004897119341563786	0.00033950617283950616	0.0041795267489711935
2	141.6	0.015426954732510288	0.002345679012345679	0.008245884773662551
2	141.64000000000001	0.005054012345679012	0.0001286008230452675	0.0046733539094650205
2	141.68	0.005465534979423869	0.00010288065843621399	0.005054012345679012
2	141.72	0.005823045267489712	0.00025977366255144034	0.005228909465020576
2	141.76	0.005249485596707819	5.401234567901235e-05	0.005048868312757202
2	141.8	0.006743827160493827	0.00024176954732510288	0.006327160493827161
2	141.84	0.0068698559670781895	2.3148148148148147e-05	0.006687242798353909
2	141.88	0.009542181069958848	8.74485596707819e-05	0.009151234567901234
2	141.92000000000002	0.011617798353909465	0.0005066872427983539	0.010815329218106996
2	141.96	0.015581275720164609	0.0014943415637860083	0.013225308641975308
2	142.0	0.017193930041152262	0.0017952674897119341	0.014266975308641976
2	142.04	0.017978395061728394	0.0018569958847736625	0.014200102880658436
2	142.08	0.031185699588477365	0.005563271604938271	0.017780349794238683
2	142.12	0.01959104938271605	0.004688786008230452	0.011242283950617283
2	142.16	0.021926440329218106	0.006977880658436214	0.011093106995884774
2	142.20000000000002	0.020048868312757203	0.007726337448559671	0.008659979423868312
2	142.24	0.021406893004115225	0.00922582304526749	0.008094135802469135
2	142.28	0.020102880658436215	0.010138888888888888	0.005645576131687243
2	142.32	0.021347736625514403	0.011051954732510288	0.005951646090534979
2	142.36	0.02047067901234568	0.011903292181069959	0.004498456790123457
2	142.4	0.021329732510288066	0.01268261316872428	0.004480452674897119
2	142.44	0.018924897119341564	0.012160493827160494	0.002978395061728395
2	142.48	0.01786008230452675	0.011525205761316873	0.0024228395061728393
2	142.52	0.015771604938271604	0.010573559670781893	0.002037037037037037
2	142.56	0.02904835390946502	0.012463991769547326	0.0075488683127572015
2	142.6	0.010658436213991769	0.00695216049382716	0.0014429012345679012
2	142.64000000000001	0.010632716049382715	0.007219650205761317	0.0012319958847736626
2	142.68	0.012523148148148148	0.008415637860082304	0.0018364197530864198
2	142.72	0.010123456790123457	0.007407407407407408	0.0011291152263374485
2	142.76	0.010534979423868314	0.00805298353909465	0.0011574074074074073
2	142.8	0.008569958847736625	0.007242798353909465	0.0005967078189300411
2	142.84	0.009333847736625515	0.007451131687242798	0.001154835390946502
2	142.88	0.00813014403292181	0.006890432098765432	0.0006661522633744856
2	142.92000000000002	0.008011831275720164	0.0063065843621399175	0.0009362139917695473
2	142.96	0.006838991769547325	0.005866769547325103	0.0006610082304526749
2	143.0	0.0072608024691358025	0.00595679012345679	0.0007561728395061729
2	143.04	0.01726851851851852	0.008073559670781893	0.004313271604938272
2	143.08	0.00893775720164609	0.006728395061728395	0.000625
2	143.12	0.010954218106995884	0.007888374485596707	0.0006815843621399177
2	143.16	0.011134259259259259	0.007626028806584362	0.0006815843621399177
2	143.20000000000002	0.013127572016460906	0.00856224279835391	0.000668724279835391
2	143.24	0.011962448559670782	0.00798611111111111	0.00041152263374485596
2	143.28	0.011890432098765433	0.007512860082304527	0.0005992798353909465
2	143.32	0.009922839506172839	0.006347736625514403	0.00037294238683127575
2	143.36	0.008734567901234568	0.005162037037037037	0.0005169753086419753
2	143.4	0.006154835390946502	0.003539094650205761	0.00033950617283950616
2	143.44	0.006643518518518518	0.003963477366255144	0.00041152263374485596
2	143.48	0.006304012345679013	0.0037757201646090536	0.00026748971193415636
2	143.52	0.018958333333333334	0.00705761316872428	0.004647633744855967
2	143.56	0.006929012345679012	0.003801440329218107	0.0003266460905349794
2	143.6	0.0064326131687242796	0.003441358024691358	0.00045267489711934157
2	143.64000000000001	0.006473765432098765	0.0035956790123456792	0.0004783950617283951
2	143.68	0.0033796296296296296	0.0019881687242798356	0.00022890946502057612
2	143.72	0.004284979423868312	0.0025797325102880657	0.0005992798353909465
2	143.76	0.0036805555555555554	0.002170781893004115	0.0001646090534979424
2	143.8	0.004254115226337449	0.0023353909465020574	0.00051440329218107
2	143.84	0.004182098765432099	0.002021604938271605	0.00032407407407407406
2	143.88	0.005902777777777778	0.003081275720164609	0.00044238683127572015
2	143.92000000000002	0.005779320987654321	0.0034696502057613167	0.0003497942386831276
2	143.96	0.0051800411522633745	0.0036059670781893004	0.0002314814814814815
2	144.0	0.012667181069958847	0.004632201646090535	0.0036059670781893004
2	144.04	0.0026208847736625515	0.0011728395061728395	0.0002109053497942387
2	144.08	0.0036831275720164607	0.0015123456790123457	0.0001954732510288066
2	144.12	0.0036496913580246915	0.001941872427983539	0.00018261316872427984
2	144.16	0.0032536008230452675	0.0016203703703703703	0.00013117283950617284
2	144.20000000000002	0.002536008230452675	0.001522633744855967	0.00017746913580246913
2	144.24	0.0027211934156378603	0.001352880658436214	0.0002494855967078189
2	144.28	0.0036419753086419752	0.0021347736625514403	6.17283950617284e-05
2	144.32	0.005632716049382716	0.0035493827160493828	0.00018775720164609054
2	144.36	0.004969135802469136	0.0032304526748971195	0.00029063786008230453
2	144.4	0.005794753086419753	0.0036213991769547325	0.0006378600823045268
2	144.44	0.0056275720164609055	0.003780864197530864	0.00030864197530864197
2	144.48	0.01846707818930041	0.007782921810699588	0.004333847736625514
2	144.52	0.005877057613168724	0.0038631687242798355	0.0002700617283950617
2	144.56	0.006165123456790124	0.0039377572016460905	0.0004603909465020576
2	144.6	0.005421810699588477	0.0037397119341563787	0.0002546296296296296
2	144.64000000000001	0.0054809670781893	0.003845164609053498	0.00033179012345679014
2	144.68	0.0057896090534979424	0.004086934156378601	0.0003755144032921811
2	144.72	0.005758744855967078	0.004089506172839506	0.00024176954732510288
2	144.76	0.006810699588477367	0.004809670781893004	0.00037294238683127575
2	144.8	0.007224794238683128	0.005506687242798354	0.00045781893004115225
2	144.84	0.008613683127572016	0.0063065843621399175	0.0007767489711934157
2	144.88	0.008832304526748972	0.00632201646090535	0.001116255144032922
2	144.92000000000002	0.011347736625514403	0.007484567901234568	0.0023559670781893006
2	144.96	0.02151491769547325	0.009282407407407408	0.006406893004115227
2	145.0	0.01	0.005617283950617284	0.003575102880658436
2	145.04	0.009683641975308643	0.004822530864197531	0.004027777777777778
2	145.08	0.011234567901234569	0.0047067901234567906	0.005290637860082305
2	145.12	0.010877057613168725	0.004050925925925926	0.0056738683127572015
2	145.16	0.010455246913580248	0.0034696502057613167	0.006049382716049383
2	145.20000000000002	0.010030864197530864	0.003587962962962963	0.005272633744855967
2	145.24	0.007726337448559671	0.002788065843621399	0.004130658436213992
2	145.28	0.00805298353909465	0.003212448559670782	0.004256687242798354
2	145.32	0.006458333333333333	0.0029732510288065844	0.0025025720164609053
2	145.36	0.006903292181069959	0.0035468106995884775	0.0024279835390946503
2	145.4	0.00525462962962963	0.002880658436213992	0.0015560699588477367
2	145.44	0.01749485596707819	0.006046810699588477	0.006270576131687243
2	145.48	0.0040174897119341565	0.002698045267489712	0.0005632716049382716
2	145.52	0.004804526748971193	0.0028343621399176955	0.0007175925925925926
2	145.56	0.004434156378600823	0.0030838477366255143	0.00029835390946502055
2	145.6	0.00905349794238683	0.006046810699588477	0.0016049382716049382
2	145.64000000000001	0.010277777777777778	0.007821502057613169	0.0013297325102880658
2	145.68	0.011597222222222222	0.009022633744855967	0.0018698559670781894
2	145.72	0.014333847736625514	0.010522119341563786	0.002916666666666667
2	145.76	0.01481738683127572	0.011301440329218107	0.0028703703703703703
2	145.8	0.01705761316872428	0.012402263374485597	0.0035622427983539096
2	145.84	0.015542695473251029	0.011661522633744856	0.0029063786008230452
2	145.88	0.017376543209876544	0.01216820987654321	0.004151234567901235
2	145.92000000000002	0.02753343621399177	0.014156378600823045	0.007654320987654321
2	145.96	0.017536008230452677	0.011208847736625515	0.004246399176954733
2	146.0	0.016463477366255145	0.009313271604938271	0.004112654320987654
2	146.04	0.017492283950617284	0.0076286008230452675	0.005856481481481482
2	146.08	0.01602366255144033	0.005725308641975309	0.006131687242798354
2	146.12	0.016936728395061728	0.00397119341563786	0.00791409465020576
2	146.16	0.015241769547325102	0.0018055555555555555	0.009359567901234567
2	146.20000000000002	0.016396604938271605	0.0014660493827160495	0.01157664609053498
2	146.24	0.0170190329218107	0.0010905349794238684	0.013040123456790124
2	146.28	0.015298353909465021	0.0004320987654320988	0.013001543209876544
2	146.32	0.016905864197530863	0.0009156378600823045	0.013760288065843621
2	146.36	0.018016975308641974	0.0009207818930041152	0.013199588477366256
2	146.4	0.03122170781893004	0.004038065843621399	0.017291666666666667
2	146.44	0.019948559670781893	0.0014994855967078188	0.01194701646090535
2	146.48	0.02172582304526749	0.0029758230452674897	0.012114197530864198
2	146.52	0.01965020576131687	0.0029475308641975307	0.011010802469135803
2	146.56	0.019423868312757202	0.004086934156378601	0.010347222222222223
2	146.6	0.015733024691358025	0.004642489711934156	0.007939814814814814
2	146.64000000000001	0.014976851851851852	0.004930555555555555	0.007654320987654321
2	146.68	0.0138940329218107	0.005419238683127572	0.006828703703703704
2	146.72	0.014027777777777778	0.005959362139917696	0.006646090534979424
2	146.76	0.014068930041152264	0.006208847736625514	0.006337448559670782
2	146.8	0.01356738683127572	0.006391460905349794	0.005496399176954733
2	146.84	0.013837448559670782	0.0071579218106995884	0.004807098765432099
2	146.88	0.023775720164609052	0.008870884773662551	0.008335905349794238
2	146.92000000000002	0.01275462962962963	0.006473765432098765	0.003917181069958847
2	146.96	0.011334876543209877	0.006252572016460905	0.0027109053497942387
2	147.0	0.011751543209876543	0.006049382716049383	0.00338477366255144
2	147.04	0.009362139917695474	0.0052031893004115225	0.002412551440329218
2	147.08	0.008927469135802469	0.005108024691358025	0.002227366255144033
2	147.12	0.007335390946502058	0.004657921810699589	0.0014660493827160495
2	147.16	0.008739711934156378	0.00503858024691358	0.0022402263374485597
2	147.20000000000002	0.00838991769547325	0.0042489711934156375	0.002548868312757202
2	147.24	0.007083333333333333	0.0034053497942386833	0.00209619341563786
2	147.28	0.009650205761316873	0.005401234567901234	0.002587448559670782
2	147.32	0.009380144032921811	0.006373456790123457	0.0016023662551440329
2	147.36	0.021075102880658437	0.008958333333333334	0.005784465020576132
2	147.4	0.007991255144032922	0.005946502057613169	0.0006147119341563787
2	147.44	0.010151748971193416	0.006808127572016461	0.0013991769547325103
2	147.48	0.010681584362139918	0.00710133744855967	0.0014531893004115226
2	147.52	0.013492798353909465	0.0083179012345679	0.0026697530864197533
2	147.56	0.013824588477366255	0.008667695473251028	0.0024074074074074076
2	147.6	0.015599279835390946	0.009583333333333333	0.0022016460905349795
2	147.64000000000001	0.014457304526748972	0.00871656378600823	0.0013786008230452676
2	147.68	0.015954218106995884	0.00856224279835391	0.0022916666666666667
2	147.72	0.017065329218106995	0.007152777777777778	0.0040406378600823046
2	147.76	0.016728395061728397	0.00694701646090535	0.003662551440329218
2	147.8	0.017808641975308643	0.006864711934156379	0.004457304526748971
2	147.84	0.026589506172839505	0.007854938271604939	0.008505658436213991
2	147.88	0.01462962962962963	0.004663065843621399	0.004483024691358025
2	147.92000000000002	0.011661522633744856	0.003351337448559671	0.003981481481481482
2	147.96	0.012420267489711935	0.0041795267489711935	0.004079218106995885
2	148.0	0.00958590534979424	0.0025925925925925925	0.004092078189300411
2	148.04	0.010311213991769548	0.00290380658436214	0.00485082304526749
2	148.08	0.010159465020576132	0.0023019547325102883	0.006159979423868313
2	148.12	0.011550925925925926	0.002471707818930041	0.007600308641975309
2	148.16	0.011535493827160494	0.0022247942386831275	0.008449074074074074
2	148.20000000000002	0.014562757201646091	0.003963477366255144	0.009565329218106995
2	148.24	0.016800411522633747	0.004632201646090535	0.010046296296296296
2	148.28	0.019323559670781892	0.004981995884773663	0.01121141975308642
2	148.32	0.03344135802469136	0.00809156378600823	0.01672582304526749
2	148.36	0.021815843621399177	0.005434670781893004	0.012667181069958847
2	148.4	0.023886316872427985	0.006756687242798354	0.013672839506172839
2	148.44	0.023469650205761316	0.006820987654320988	0.012808641975308642
2	148.48	0.02595164609053498	0.008045267489711934	0.013425925925925926
2	148.52	0.0251440329218107	0.008752572016460906	0.011718106995884773
2	148.56	0.026656378600823045	0.01024948559670782	0.01087962962962963
2	148.6	0.024511316872427982	0.010041152263374485	0.008168724279835391
2	148.64000000000001	0.026574074074074073	0.011700102880658435	0.007672325102880659
2	148.68	0.023963477366255145	0.011324588477366256	0.006643518518518518
2	148.72	0.02474022633744856	0.012569444444444444	0.006103395061728395
2	148.76	0.023752572016460905	0.012752057613168725	0.005576131687242798
2	148.8	0.037664609053497944	0.01607767489711934	0.01029835390946502
2	148.84	0.02191872427983539	0.012929526748971193	0.004629629629629629
2	148.88	0.021185699588477366	0.013626543209876543	0.004272119341563786
2	148.92000000000002	0.020781893004115225	0.013842592592592592	0.004326131687242799
2	148.96	0.017772633744855968	0.012955246913580246	0.0035056584362139916
2	149.0	0.017579732510288066	0.012613168724279835	0.003945473251028807
2	149.04	0.014637345679012346	0.010884773662551441	0.003016975308641975
2	149.08	0.015028292181069958	0.01088991769547325	0.0032021604938271605
2	149.12	0.01356224279835391	0.010239197530864198	0.002548868312757202
2	149.16	0.014544753086419754	0.010493827160493827	0.002741769547325103
2	149.20000000000002	0.01249485596707819	0.009747942386831276	0.001705246913580247
2	149.24	0.01216820987654321	0.009184670781893004	0.0017824074074074075
2	149.28	0.020853909465020574	0.009989711934156379	0.005661008230452675
2	149.32	0.008140432098765433	0.00602880658436214	0.0007921810699588477
2	149.36	0.0079809670781893	0.005285493827160494	0.0011136831275720164
2	149.4	0.0061574074074074074	0.0041460905349794235	0.0004166666666666667
2	149.44	0.009866255144032922	0.0066743827160493825	0.001190843621399177
2	149.48	0.010900205761316872	0.007726337448559671	0.0009362139917695473
2	149.52	0.013978909465020575	0.00915380658436214	0.0018029835390946502
2	149.56	0.013042695473251029	0.009652777777777777	0.0010339506172839506
2	149.6	0.01412037037037037	0.010146604938271605	0.0014326131687242799
2	149.64000000000001	0.01301440329218107	0.009493312757201645	0.0005889917695473251
2	149.68	0.01390432098765432	0.010228909465020575	0.0007587448559670781
2	149.72	0.013001543209876544	0.009729938271604939	0.0004655349794238683
2	149.76	0.023482510288065844	0.011309156378600823	0.00507716049382716
2	149.8	0.010041152263374485	0.007289094650205761	0.0005684156378600823
2	149.84	0.007836934156378601	0.005195473251028806	0.0008101851851851852
2	149.88	0.007314814814814815	0.0045138888888888885	0.0012680041152263375
2	149.92000000000002	0.005527263374485596	0.0029449588477366254	0.000941358024691358
2	149.96	0.0058127572016460904	0.003045267489711934	0.0012551440329218106
2	150.0	0.006077674897119341	0.0036445473251028805	0.0010468106995884774
2	150.04	0.006998456790123456	0.004315843621399177	0.0014737654320987653
2	150.08	0.007001028806584362	0.004675925925925926	0.0012191358024691357
2	150.12	0.008647119341563786	0.005941358024691358	0.0015252057613168724
2	150.16	0.008996913580246913	0.006460905349794239	0.0015277777777777779
2	150.20000000000002	0.011977880658436213	0.008289609053497942	0.0020550411522633743
2	150.24	0.022175925925925925	0.010748456790123456	0.005159465020576131
2	150.28	0.015689300411522635	0.010372942386831275	0.0012911522633744857
2	150.32	0.019045781893004116	0.012440843621399177	0.0019315843621399177
2	150.36	0.020661008230452676	0.014200102880658436	0.001779835390946502
2	150.4	0.02323559670781893	0.01624485596707819	0.0021347736625514403
2	150.44	0.023325617283950616	0.016270576131687243	0.002433127572016461
2	150.48	0.025452674897119342	0.016484053497942387	0.0035853909465020577
2	150.52	0.023734567901234568	0.013253600823045268	0.0052366255144032925
2	150.56	0.02444701646090535	0.011062242798353909	0.007577160493827161
2	150.6	0.021460905349794238	0.007425411522633745	0.009012345679012346
2	150.64000000000001	0.022232510288065842	0.006026234567901235	0.011684670781893005
2	150.68	0.020357510288065844	0.004274691358024691	0.012664609053497942
2	150.72	0.032479423868312755	0.00680298353909465	0.018670267489711935
2	150.76	0.017512860082304526	0.0034747942386831277	0.012024176954732511
2	150.8	0.016484053497942387	0.0032150205761316874	0.011517489711934156
2	150.84	0.012116769547325103	0.002965534979423868	0.00772119341563786
2	150.88	0.009753086419753086	0.0026800411522633744	0.005815329218106996
2	150.92000000000002	0.009809670781893005	0.0023919753086419754	0.006172839506172839
2	150.96	0.00716820987654321	0.0017926954732510288	0.004197530864197531
2	151.0	0.006856995884773663	0.0018467078189300411	0.0036831275720164607
2	151.04	0.005470679012345679	0.0014171810699588477	0.0028575102880658435
2	151.08	0.006103395061728395	0.0018724279835390946	0.002777777777777778
2	151.12	0.005823045267489712	0.0012294238683127573	0.0032896090534979424
2	151.16	0.005997942386831275	0.0015200617283950618	0.0031121399176954733
2	151.20000000000002	0.01649948559670782	0.00338477366255144	0.007780349794238683
2	151.24	0.006527777777777778	0.0009439300411522634	0.004411008230452675
2	151.28	0.006723251028806584	0.0006095679012345679	0.005210905349794239
2	151.32	0.007116769547325103	0.0006867283950617284	0.005460390946502058
2	151.36	0.005488683127572017	0.0005452674897119342	0.004431584362139918
2	151.4	0.004876543209876543	0.0004501028806584362	0.003953189300411522
2	151.44	0.0047196502057613166	0.0006532921810699588	0.0031944444444444446
2	151.48	0.00356738683127572	0.0005272633744855968	0.0022659465020576134
2	151.52	0.004434156378600823	0.0013657407407407407	0.0018055555555555555
2	151.56	0.004002057613168724	0.0009670781893004115	0.0016718106995884773
2	151.6	0.006676954732510288	0.002052469135802469	0.002685185185185185
2	151.64000000000001	0.0053060699588477365	0.001808127572016461	0.0014609053497942387
2	151.68	0.01867798353909465	0.004621913580246914	0.007592592592592593
2	151.72	0.007978395061728394	0.0026954732510288066	0.002255658436213992
2	151.76	0.010907921810699588	0.0035108024691358026	0.004056069958847736
2	151.8	0.009719650205761318	0.00363940329218107	0.0028137860082304528
2	151.84	0.01183641975308642	0.004537037037037037	0.003487654320987654
2	151.88	0.011743827160493827	0.004987139917695473	0.0032510288065843622
2	151.92000000000002	0.012584876543209876	0.005733024691358024	0.0037345679012345677
2	151.96	0.014089506172839507	0.006463477366255144	0.0047067901234567906
2	152.0	0.015416666666666667	0.006911008230452675	0.005218621399176955
2	152.04	0.018505658436213993	0.007608024691358024	0.007263374485596708
2	152.08	0.01990740740740741	0.007988683127572017	0.008328189300411522
2	152.12	0.02210648148148148	0.008582818930041152	0.009693930041152264
2	152.16	0.031512345679012344	0.009969135802469135	0.013665123456790123
2	152.20000000000002	0.023117283950617285	0.008497942386831275	0.010174897119341563
2	152.24	0.021628086419753088	0.008585390946502057	0.008176440329218108
2	152.28	0.019333847736625515	0.008289609053497942	0.005246913580246914
2	152.32	0.017132201646090535	0.007896090534979423	0.002456275720164609
2	152.36	0.021069958847736627	0.008117283950617284	0.004439300411522634
2	152.4	0.022641460905349794	0.007726337448559671	0.005907921810699588
2	152.44	0.02196244855967078	0.007762345679012346	0.005416666666666667
2	152.48	0.017253086419753087	0.007289094650205761	0.0023919753086419754
2	152.52	0.014539609053497942	0.005558127572016461	0.0031507201646090535
2	152.56	0.015516975308641975	0.005223765432098766	0.005769032921810699
2	152.6	0.015859053497942387	0.0038245884773662553	0.009411008230452675
2	152.64000000000001	0.030141460905349794	0.0059722222222222225	0.017093621399176955
2	152.68	0.018868312757201647	0.002646604938271605	0.014585905349794238
2	152.72	0.02011574074074074	0.002757201646090535	0.016026234567901233
2	152.76	0.01941872427983539	0.0017746913580246914	0.016226851851851853
2	152.8	0.020264917695473252	0.00246141975308642	0.015185185185185185
2	152.84	0.01804269547325103	0.0033410493827160494	0.011761831275720164
2	152.88	0.01684670781893004	0.004663065843621399	0.008433641975308642
2	152.92000000000002	0.017142489711934158	0.006010802469135802	0.007070473251028807
2	152.96	0.01579475308641975	0.00654320987654321	0.005545267489711934
2	153.0	0.015429526748971193	0.006509773662551441	0.004375
2	153.04	0.014302983539094651	0.005733024691358024	0.0038657407407407408
2	153.08	0.016185699588477365	0.006141975308641976	0.004753086419753087
2	153.12	0.025748456790123456	0.00800925925925926	0.008348765432098766
2	153.16	0.01540895061728395	0.006401748971193415	0.0031430041152263376
2	153.20000000000002	0.015429526748971193	0.006787551440329218	0.00238940329218107
2	153.24	0.016224279835390945	0.007767489711934156	0.0019367283950617283
2	153.28	0.01580246913580247	0.00809156378600823	0.0013065843621399176
2	153.32	0.01749485596707819	0.008927469135802469	0.0017463991769547326
2	153.36	0.015753600823045267	0.008222736625514404	0.0013991769547325103
2	153.4	0.01622942386831276	0.008842592592592593	0.0014660493827160495
2	153.44	0.015311213991769547	0.008541666666666666	0.001242283950617284
2	153.48	0.015213477366255144	0.008173868312757201	0.0011702674897119342
2	153.52	0.015012860082304527	0.007916666666666667	0.0008924897119341564
2	153.56	0.014305555555555556	0.00775977366255144	0.0006815843621399177
2	153.6	0.025594135802469137	0.010074588477366255	0.005787037037037037
2	153.64000000000001	0.012330246913580247	0.006746399176954732	0.0011599794238683128
2	153.68	0.014562757201646091	0.007268518518518519	0.0019984567901234567
2	153.72	0.014416152263374485	0.006530349794238683	0.002088477366255144
2	153.76	0.015720164609053497	0.006903292181069959	0.002330246913580247
2	153.8	0.01360082304526749	0.006280864197530864	0.002065329218106996
2	153.84	0.012073045267489712	0.005781893004115226	0.0023251028806584363
2	153.88	0.010066872427983539	0.004786522633744856	0.0022505144032921812
2	153.92000000000002	0.009817386831275721	0.004372427983539095	0.0026646090534979423
2	153.96	0.00914866255144033	0.004058641975308642	0.0026286008230452674
2	154.0	0.007965534979423868	0.003310185185185185	0.0022993827160493825
2	154.04	0.00794753086419753	0.003906893004115226	0.001669238683127572
2	154.08	0.019210390946502058	0.0063400205761316875	0.005771604938271605
2	154.12	0.00727880658436214	0.0038863168724279835	0.0010673868312757202
2	154.16	0.007476851851851852	0.0037371399176954734	0.0012371399176954732
2	154.20000000000002	0.009583333333333333	0.004048353909465021	0.0020036008230452677
2	154.24	0.00886059670781893	0.004089506172839506	0.0017669753086419753
2	154.28	0.011507201646090535	0.005794753086419753	0.0024897119341563785
2	154.32	0.011383744855967078	0.005866769547325103	0.0028497942386831276
2	154.36	0.015234053497942386	0.00738940329218107	0.0046733539094650205
2	154.4	0.017986111111111112	0.008636831275720165	0.00669238683127572
2	154.44	0.02311985596707819	0.009444444444444445	0.010228909465020575
2	154.48	0.025835905349794238	0.00900462962962963	0.013091563786008231
2	154.52	0.028243312757201645	0.00813014403292181	0.016108539094650206
2	154.56	0.042561728395061726	0.009393004115226337	0.024099794238683126
2	154.6	0.02977880658436214	0.006401748971193415	0.02038837448559671
2	154.64000000000001	0.0293261316872428	0.006484053497942387	0.02038065843621399
2	154.68	0.023603395061728396	0.005820473251028807	0.016409465020576133
2	154.72	0.01875514403292181	0.005612139917695473	0.011674382716049383
2	154.76	0.012880658436213992	0.0047299382716049386	0.007368827160493827
2	154.8	0.01356738683127572	0.004948559670781893	0.007811213991769548
2	154.84	0.013063271604938271	0.0043518518518518515	0.0076054526748971195
2	154.88	0.013179012345679012	0.004238683127572016	0.007402263374485597
2	154.92000000000002	0.011700102880658435	0.0036831275720164607	0.006255144032921811
2	154.96	0.010612139917695473	0.0034670781893004115	0.005056584362139917
2	155.0	0.008919753086419752	0.0031738683127572015	0.003387345679012346
2	155.04	0.024416152263374485	0.006147119341563786	0.009717078189300411
2	155.08	0.009040637860082305	0.002564300411522634	0.004233539094650206
2	155.12	0.009598765432098765	0.002229938271604938	0.005401234567901234
2	155.16	0.011103395061728395	0.0022402263374485597	0.006669238683127572
2	155.20000000000002	0.011669238683127572	0.001787551440329218	0.007335390946502058
2	155.24	0.013402777777777777	0.001970164609053498	0.008145576131687243
2	155.28	0.012309670781893003	0.0018055555555555555	0.006977880658436214
2	155.32	0.014035493827160494	0.002044753086419753	0.0077314814814814815
2	155.36	0.011419753086419753	0.0014609053497942387	0.006453189300411523
2	155.4	0.011944444444444445	0.0016075102880658437	0.006113683127572016
2	155.44	0.009663065843621399	0.0014094650205761317	0.00489454732510288
2	155.48	0.009881687242798354	0.0017335390946502057	0.005244341563786008
2	155.52	0.020444958847736627	0.0033719135802469137	0.010506687242798353
2	155.56	0.01323045267489712	0.001419753086419753	0.009040637860082305
2	155.6	0.01673611111111111	0.0018415637860082303	0.012049897119341563
2	155.64000000000001	0.01741255144032922	0.001440329218106996	0.013181584362139918
2	155.68	0.020931069958847737	0.0020344650205761316	0.016206275720164608
2	155.72	0.021015946502057615	0.0013091563786008231	0.017358539094650207
2	155.76	0.025388374485596707	0.001756687242798354	0.021185699588477366
2	155.8	0.026602366255144033	0.000985082304526749	0.023701131687242798
2	155.84	0.02966820987654321	0.0009799382716049383	0.026772119341563785
2	155.88	0.02985082304526749	0.0005426954732510288	0.027785493827160494
2	155.92000000000002	0.03179783950617284	0.000977366255144033	0.029372427983539093
2	155.96	0.031988168724279835	0.0004603909465020576	0.030285493827160493
2	156.0	0.04758230452674897	0.003996913580246913	0.0351440329218107
2	156.04	0.02940329218106996	0.0003986625514403292	0.02746141975308642
2	156.08	0.028353909465020578	0.0006301440329218107	0.025388374485596707
2	156.12	0.0278369341563786	0.001147119341563786	0.024171810699588476
2	156.16	0.025	0.0013837448559670782	0.021003086419753087
[truncated: 9,896 more rows]
