# Supplementary material for: Cultural Artifacts Transform Embodied Practice: How a Sommelier Card Shapes the Behavior of Dyads Engaged in Wine Tasting
Source: Front Psychol. 2019 Dec 6;10:2671. doi: 10.3389/fpsyg.2019.02671 (PMC6915083; doi:10.3389/fpsyg.2019.02671)
Supplement: DATA SHEET S3 — Raw data files (descriptions in README.txt files). [file Data_Sheet_3.zip › Supplementary_3_raw_experimental_data/frame_difference_movement/s36-2-20140516112801.csv]

Range	Time	Overall	ROI0	ROI1
-1	-1.0	1.0	0.1703729423868313	0.2953755144032922
2	4.0	0.031430041152263374	0.0045473251028806585	0.007852366255144032
2	4.04	0.0301440329218107	0.004771090534979424	0.007150205761316872
2	4.08	0.029899691358024692	0.005637860082304527	0.006761831275720165
2	4.12	0.033541666666666664	0.006602366255144033	0.007119341563786008
2	4.16	0.040743312757201645	0.007739197530864198	0.008395061728395062
2	4.2	0.04595679012345679	0.008024691358024692	0.010015432098765433
2	4.24	0.04997427983539095	0.008878600823045268	0.011046810699588478
2	4.28	0.05277006172839506	0.009272119341563786	0.013672839506172839
2	4.32	0.06027777777777778	0.010632716049382715	0.016550925925925927
2	4.36	0.056293724279835394	0.010496399176954732	0.015506687242798354
2	4.4	0.05550154320987654	0.01021604938271605	0.015545267489711934
2	4.44	0.05346707818930041	0.010763888888888889	0.015288065843621398
2	4.48	0.04932355967078189	0.0109130658436214	0.01517232510288066
2	4.5200000000000005	0.047119341563786006	0.011268004115226337	0.017551440329218106
2	4.5600000000000005	0.040267489711934154	0.010661008230452676	0.015643004115226337
2	4.6000000000000005	0.03746913580246913	0.010743312757201647	0.012435699588477366
2	4.64	0.046705246913580245	0.011651234567901235	0.015684156378600822
2	4.68	0.05906893004115226	0.012209362139917695	0.018757716049382717
2	4.72	0.06343878600823045	0.0126440329218107	0.017255658436213992
2	4.76	0.06537037037037037	0.012443415637860082	0.014611625514403292
2	4.8	0.07582047325102881	0.015128600823045268	0.016134259259259258
2	4.84	0.07200360082304527	0.014632201646090534	0.015264917695473251
2	4.88	0.07373199588477367	0.013695987654320988	0.016525205761316872
2	4.92	0.07248199588477366	0.012217078189300411	0.01685442386831276
2	4.96	0.0769238683127572	0.010967078189300412	0.01827417695473251
2	5.0	0.07801183127572016	0.010043724279835391	0.01930812757201646
2	5.04	0.07721707818930042	0.01124485596707819	0.02045781893004115
2	5.08	0.07067901234567901	0.010357510288065844	0.01951388888888889
2	5.12	0.06565843621399177	0.009493312757201645	0.018505658436213993
2	5.16	0.06353652263374486	0.007322530864197531	0.017736625514403293
2	5.2	0.06590020576131687	0.005100308641975308	0.017325102880658437
2	5.24	0.06786008230452675	0.004997427983539094	0.01742283950617284
2	5.28	0.07459619341563786	0.008546810699588478	0.01941872427983539
2	5.32	0.06070216049382716	0.008323045267489712	0.018721707818930042
2	5.36	0.05210133744855967	0.01231738683127572	0.014156378600823045
2	5.4	0.05185185185185185	0.009184670781893004	0.011929012345679012
2	5.44	0.049009773662551444	0.008323045267489712	0.011890432098765433
2	5.48	0.050200617283950616	0.01029835390946502	0.014068930041152264
2	5.5200000000000005	0.053284465020576134	0.011039094650205762	0.01514917695473251
2	5.5600000000000005	0.05547582304526749	0.011188271604938271	0.01574074074074074
2	5.6000000000000005	0.05579218106995885	0.009771090534979423	0.015131172839506173
2	5.64	0.058814300411522635	0.009578189300411523	0.017448559670781894
2	5.68	0.05287551440329218	0.007875514403292181	0.015920781893004114
2	5.72	0.047952674897119345	0.005614711934156379	0.013858024691358025
2	5.76	0.052512860082304526	0.006658950617283951	0.013960905349794238
2	5.8	0.04258230452674897	0.004621913580246914	0.01092849794238683
2	5.84	0.03966563786008231	0.0042258230452674895	0.009686213991769548
2	5.88	0.03371399176954733	0.0036136831275720167	0.00875
2	5.92	0.033315329218106995	0.0045138888888888885	0.008209876543209876
2	5.96	0.02935185185185185	0.004050925925925926	0.007818930041152264
2	6.0	0.026800411522633745	0.003999485596707819	0.008343621399176954
2	6.04	0.023155864197530865	0.0027674897119341563	0.009356995884773662
2	6.08	0.02316358024691358	0.0030864197530864196	0.010270061728395062
2	6.12	0.01959104938271605	0.0024588477366255146	0.01058127572016461
2	6.16	0.021532921810699587	0.00261059670781893	0.012003600823045267
2	6.2	0.02044753086419753	0.0019212962962962964	0.012921810699588478
2	6.24	0.02991769547325103	0.0038631687242798355	0.015457818930041152
2	6.28	0.019989711934156378	0.0016898148148148148	0.01268261316872428
2	6.32	0.01887088477366255	0.0008873456790123457	0.01147119341563786
2	6.36	0.019421296296296298	0.0007973251028806584	0.009560185185185185
2	6.4	0.018768004115226337	0.0006018518518518519	0.007649176954732511
2	6.44	0.01821244855967078	0.0008513374485596708	0.006517489711934156
2	6.48	0.014963991769547325	0.0003909465020576132	0.004904835390946502
2	6.5200000000000005	0.01606738683127572	0.0010931069958847737	0.005429526748971194
2	6.5600000000000005	0.017597736625514403	0.0011213991769547325	0.007250514403292181
2	6.6000000000000005	0.02040380658436214	0.0018724279835390946	0.009413580246913581
2	6.640000000000001	0.021651234567901235	0.0016949588477366256	0.012183641975308641
2	6.68	0.02546553497942387	0.0019110082304526748	0.01762088477366255
2	6.72	0.0358667695473251	0.0038940329218106998	0.022934670781893002
2	6.76	0.03448559670781893	0.004117798353909465	0.0217309670781893
2	6.8	0.04027006172839506	0.004953703703703704	0.021180555555555557
2	6.84	0.04724279835390947	0.006234567901234568	0.02095164609053498
2	6.88	0.05243312757201646	0.007250514403292181	0.020797325102880657
2	6.92	0.054189814814814816	0.007836934156378601	0.019719650205761316
2	6.96	0.054565329218106993	0.008521090534979424	0.019560185185185184
2	7.0	0.05114454732510288	0.009220679012345679	0.018793724279835392
2	7.04	0.049362139917695474	0.010565843621399177	0.01748971193415638
2	7.08	0.045655864197530864	0.010532407407407407	0.01583590534979424
2	7.12	0.04324074074074074	0.01147119341563786	0.013654835390946501
2	7.16	0.040241769547325106	0.010884773662551441	0.012258230452674898
2	7.2	0.04918724279835391	0.011931584362139917	0.015434670781893004
2	7.24	0.04266203703703704	0.00986111111111111	0.016507201646090534
2	7.28	0.04303497942386831	0.009081790123456791	0.01965277777777778
2	7.32	0.04164866255144033	0.008371913580246913	0.02128858024691358
2	7.36	0.038780864197530865	0.008443930041152263	0.020599279835390946
2	7.4	0.03622427983539095	0.00787037037037037	0.019609053497942387
2	7.44	0.03261059670781893	0.007263374485596708	0.017080761316872427
2	7.48	0.032471707818930044	0.006831275720164609	0.015923353909465022
2	7.5200000000000005	0.02907150205761317	0.005380658436213992	0.01434156378600823
2	7.5600000000000005	0.026689814814814816	0.004429012345679013	0.011975308641975308
2	7.6000000000000005	0.02269804526748971	0.0037448559670781893	0.009611625514403293
2	7.640000000000001	0.02194701646090535	0.004398148148148148	0.008320473251028807
2	7.68	0.02753343621399177	0.006658950617283951	0.00775977366255144
2	7.72	0.021237139917695474	0.005434670781893004	0.004683641975308642
2	7.76	0.017996399176954732	0.005030864197530864	0.0024819958847736626
2	7.8	0.0175	0.004537037037037037	0.0027211934156378603
2	7.84	0.015779320987654322	0.003729423868312757	0.002044753086419753
2	7.88	0.01470164609053498	0.003765432098765432	0.0016075102880658437
2	7.92	0.014578189300411522	0.0036213991769547325	0.001787551440329218
2	7.96	0.013395061728395061	0.0036368312757201647	0.0017463991769547326
2	8.0	0.015573559670781893	0.006345164609053498	0.0015509259259259259
2	8.040000000000001	0.015059156378600823	0.006656378600823045	0.001669238683127572
2	8.08	0.014693930041152263	0.006293724279835391	0.0017309670781893004
2	8.120000000000001	0.013744855967078189	0.00565843621399177	0.0020498971193415637
2	8.16	0.02337448559670782	0.007263374485596708	0.004686213991769547
2	8.2	0.016304012345679013	0.0052366255144032925	0.00367798353909465
2	8.24	0.015910493827160494	0.00481738683127572	0.0045473251028806585
2	8.28	0.01429783950617284	0.003397633744855967	0.004830246913580247
2	8.32	0.01765946502057613	0.0025925925925925925	0.0072145061728395065
2	8.36	0.020318930041152265	0.0018544238683127572	0.009256687242798354
2	8.4	0.022497427983539094	0.0015509259259259259	0.01247170781893004
2	8.44	0.027181069958847736	0.0012962962962962963	0.018176440329218106
2	8.48	0.030938786008230454	0.0010133744855967079	0.02109567901234568
2	8.52	0.03449074074074074	0.0017258230452674897	0.02175411522633745
2	8.56	0.03342335390946502	0.001756687242798354	0.019886831275720166
2	8.6	0.03159722222222222	0.002232510288065844	0.017188786008230452
2	8.64	0.03799897119341564	0.004429012345679013	0.015776748971193414
2	8.68	0.03348251028806584	0.004611625514403292	0.013125
2	8.72	0.032680041152263375	0.004575617283950617	0.011396604938271606
2	8.76	0.02647633744855967	0.0041332304526748975	0.009179526748971193
2	8.8	0.025810185185185186	0.0030915637860082306	0.009040637860082305
2	8.84	0.03164866255144033	0.00238940329218107	0.00926954732510288
2	8.88	0.05133230452674897	0.0022659465020576134	0.02501800411522634
2	8.92	0.16414609053497942	0.0025334362139917696	0.10703960905349794
2	8.96	0.2055324074074074	0.006838991769547325	0.13927211934156378
2	9.0	0.17920524691358025	0.05305298353909465	0.0688914609053498
2	9.040000000000001	0.18587705761316872	0.08338477366255144	0.03459362139917695
2	9.08	0.17268004115226337	0.0731764403292181	0.021777263374485597
2	9.120000000000001	0.19186471193415638	0.05471707818930041	0.03715792181069959
2	9.16	0.13361368312757202	0.02236111111111111	0.029328703703703704
2	9.200000000000001	0.09948559670781892	0.005115740740740741	0.020506687242798353
2	9.24	0.05155864197530864	0.00014146090534979423	0.0035570987654320986
2	9.28	0.05255144032921811	0.0002546296296296296	0.010282921810699588
2	9.32	0.08161522633744855	0.00022376543209876544	0.019215534979423868
2	9.36	0.10320473251028807	0.0013143004115226337	0.019200102880658435
2	9.4	0.09899176954732511	0.009729938271604939	0.01311985596707819
2	9.44	0.08585648148148148	0.024156378600823047	0.009940843621399176
2	9.48	0.08374485596707819	0.04021604938271605	0.0005349794238683127
2	9.52	0.09175411522633745	0.04835133744855967	6.430041152263375e-05
2	9.56	0.11568158436213992	0.05143775720164609	0.003690843621399177
2	9.6	0.1507690329218107	0.06012860082304527	0.018757716049382717
2	9.64	0.161440329218107	0.04625514403292181	0.04106995884773663
2	9.68	0.14886831275720164	0.021854423868312756	0.0760108024691358
2	9.72	0.14123456790123456	0.017142489711934158	0.09867541152263375
2	9.76	0.11365483539094651	0.010316358024691358	0.08103137860082305
2	9.8	0.07246399176954732	0.005506687242798354	0.03901234567901234
2	9.84	0.035781893004115224	0.005074588477366256	0.02244855967078189
2	9.88	0.015745884773662552	0.004809670781893004	0.008353909465020576
2	9.92	0.010825617283950617	0.004657921810699589	0.004279835390946502
2	9.96	0.010290637860082304	0.004997427983539094	0.0037114197530864197
2	10.0	0.010830761316872427	0.0045190329218107	0.004022633744855967
2	10.040000000000001	0.00912551440329218	0.004549897119341564	0.0031069958847736627
2	10.08	0.020396090534979424	0.006448045267489712	0.005900205761316873
2	10.120000000000001	0.008662551440329219	0.0038194444444444443	0.0026800411522633744
2	10.16	0.009161522633744855	0.0034053497942386833	0.0034233539094650207
2	10.200000000000001	0.0070190329218106995	0.0024922839506172838	0.0028858024691358025
2	10.24	0.006705246913580247	0.002536008230452675	0.0026363168724279837
2	10.28	0.006049382716049383	0.0015329218106995884	0.002816358024691358
2	10.32	0.006895576131687243	0.0035776748971193414	0.001903292181069959
2	10.36	0.006291152263374486	0.004434156378600823	0.0004963991769547325
2	10.4	0.01018775720164609	0.005609567901234568	0.0019393004115226338
2	10.44	0.012698045267489712	0.005874485596707819	0.0030889917695473253
2	10.48	0.015090020576131687	0.006545781893004116	0.003883744855967078
2	10.52	0.01835648148148148	0.00750514403292181	0.004953703703703704
2	10.56	0.027752057613168724	0.009393004115226337	0.006388888888888889
2	10.6	0.024521604938271605	0.008397633744855967	0.00599022633744856
2	10.64	0.026242283950617284	0.008060699588477367	0.0065946502057613165
2	10.68	0.02680812757201646	0.00787037037037037	0.0071913580246913585
2	10.72	0.02747170781893004	0.007618312757201646	0.007816358024691357
2	10.76	0.028194444444444446	0.007541152263374485	0.00875
2	10.8	0.02834619341563786	0.007366255144032921	0.009102366255144033
2	10.84	0.028968621399176955	0.006748971193415638	0.00936985596707819
2	10.88	0.029549897119341563	0.006268004115226338	0.009169238683127572
2	10.92	0.030429526748971193	0.005902777777777778	0.009650205761316873
2	10.96	0.029367283950617284	0.005781893004115226	0.008845164609053498
2	11.0	0.027093621399176954	0.004904835390946502	0.008783436213991769
2	11.040000000000001	0.035133744855967076	0.00639917695473251	0.010306069958847737
2	11.08	0.02267232510288066	0.003852880658436214	0.007782921810699588
2	11.120000000000001	0.021373456790123455	0.004747942386831276	0.006926440329218107
2	11.16	0.016833847736625513	0.004655349794238683	0.005828189300411523
2	11.200000000000001	0.014771090534979424	0.004578189300411523	0.0051105967078189304
2	11.24	0.011684670781893005	0.004171810699588477	0.0040174897119341565
2	11.28	0.010828189300411522	0.004763374485596708	0.003119855967078189
2	11.32	0.008647119341563786	0.0041795267489711935	0.002235082304526749
2	11.36	0.008279320987654321	0.004220679012345679	0.002001028806584362
2	11.4	0.0077546296296296295	0.0038117283950617285	0.0015509259259259259
2	11.44	0.01066872427983539	0.0046733539094650205	0.001610082304526749
2	11.48	0.015877057613168724	0.006854423868312757	0.0023122427983539094
2	11.52	0.025385802469135802	0.00787037037037037	0.003906893004115226
2	11.56	0.014117798353909465	0.006682098765432099	0.0014068930041152264
2	11.6	0.010131172839506174	0.005931069958847736	0.0006352880658436214
2	11.64	0.013914609053497942	0.00804269547325103	0.0010853909465020576
2	11.68	0.01539866255144033	0.008845164609053498	0.0010673868312757202
2	11.72	0.0249048353909465	0.011026234567901234	0.0033641975308641974
2	11.76	0.01765946502057613	0.0068132716049382714	0.002330246913580247
2	11.8	0.026949588477366254	0.00952932098765432	0.004292695473251029
2	11.84	0.025210905349794237	0.007659465020576132	0.0042258230452674895
2	11.88	0.017808641975308643	0.00676440329218107	0.002749485596707819
2	11.92	0.012759773662551441	0.007337962962962963	0.0014017489711934156
2	11.96	0.01525462962962963	0.009279835390946503	0.00261059670781893
2	12.0	0.026203703703703705	0.010203189300411523	0.006640946502057613
2	12.040000000000001	0.01933641975308642	0.0069958847736625515	0.007301954732510288
2	12.08	0.01918724279835391	0.005223765432098766	0.008837448559670781
2	12.120000000000001	0.015625	0.0026954732510288066	0.008572530864197531
2	12.16	0.014071502057613169	0.002337962962962963	0.007844650205761318
2	12.200000000000001	0.01066358024691358	0.0021373456790123456	0.006131687242798354
2	12.24	0.00907664609053498	0.0022736625514403292	0.004254115226337449
2	12.280000000000001	0.007749485596707819	0.002191358024691358	0.003310185185185185
2	12.32	0.00867283950617284	0.002803497942386831	0.0029732510288065844
2	12.36	0.006514917695473251	0.0023791152263374486	0.0018672839506172839
2	12.4	0.0076054526748971195	0.0024022633744855966	0.0023199588477366257
2	12.44	0.007165637860082305	0.00205761316872428	0.002132201646090535
2	12.48	0.015231481481481481	0.003804012345679012	0.0041229423868312754
2	12.52	0.007348251028806584	0.001787551440329218	0.0024948559670781895
2	12.56	0.006959876543209877	0.0018029835390946502	0.0024074074074074076
2	12.6	0.006563786008230453	0.0019110082304526748	0.0022916666666666667
2	12.64	0.007232510288065844	0.0017026748971193416	0.003374485596707819
2	12.68	0.00844650205761317	0.0020833333333333333	0.00444701646090535
2	12.72	0.00797582304526749	0.0010185185185185184	0.00474537037037037
2	12.76	0.009272119341563786	0.0011574074074074073	0.005483539094650206
2	12.8	0.010318930041152263	0.0006378600823045268	0.006412037037037037
2	12.84	0.01319701646090535	0.0008924897119341564	0.007901234567901235
2	12.88	0.01569701646090535	0.0008153292181069958	0.009393004115226337
2	12.92	0.018037551440329216	0.0007175925925925926	0.010367798353909465
2	12.96	0.024542181069958847	0.0018698559670781894	0.012170781893004115
2	13.0	0.020203189300411522	0.0006893004115226338	0.01169753086419753
2	13.040000000000001	0.02134002057613169	0.0020113168724279836	0.011527777777777777
2	13.08	0.020151748971193414	0.002116769547325103	0.010794753086419752
2	13.120000000000001	0.019616769547325105	0.0028626543209876545	0.01047582304526749
2	13.16	0.017533436213991768	0.0037757201646090536	0.00919753086419753
2	13.200000000000001	0.014632201646090534	0.0037345679012345677	0.007577160493827161
2	13.24	0.01199588477366255	0.004151234567901235	0.005648148148148148
2	13.280000000000001	0.010131172839506174	0.0038888888888888888	0.004480452674897119
2	13.32	0.009771090534979423	0.004663065843621399	0.00323559670781893
2	13.36	0.00963477366255144	0.005275205761316872	0.002602880658436214
2	13.4	0.009467592592592593	0.005393518518518519	0.0025
2	13.44	0.015540123456790124	0.007034465020576132	0.0035545267489711934
2	13.48	0.009804526748971193	0.005864197530864198	0.0013657407407407407
2	13.52	0.008325617283950617	0.006080246913580247	0.0006224279835390946
2	13.56	0.008940329218106996	0.006376028806584362	0.0005864197530864197
2	13.6	0.009089506172839506	0.006131687242798354	0.0011368312757201646
2	13.64	0.01290380658436214	0.007121913580246914	0.001859567901234568
2	13.68	0.03180041152263374	0.009439300411522633	0.004948559670781893
2	13.72	0.031844135802469135	0.008083847736625514	0.005102880658436214
2	13.76	0.029614197530864198	0.006476337448559671	0.0026594650205761317
2	13.8	0.022590020576131686	0.0054089506172839506	0.0021733539094650205
2	13.84	0.01940329218106996	0.004807098765432099	0.001388888888888889
2	13.88	0.014603909465020576	0.0037911522633744857	0.0015200617283950618
2	13.92	0.022235082304526747	0.006123971193415637	0.0034902263374485595
2	13.96	0.011041666666666667	0.0038760288065843623	0.001198559670781893
2	14.0	0.009184670781893004	0.003125	0.0007741769547325103
2	14.040000000000001	0.014189814814814815	0.0038348765432098765	0.002523148148148148
2	14.08	0.011141975308641975	0.0026877572016460907	0.0014609053497942387
2	14.120000000000001	0.01334619341563786	0.0032690329218106997	0.002358539094650206
2	14.16	0.015799897119341565	0.003515946502057613	0.0020859053497942386
2	14.200000000000001	0.016535493827160495	0.003927469135802469	0.0024742798353909463
2	14.24	0.013541666666666667	0.0025334362139917696	0.0033127572016460904
2	14.280000000000001	0.00875514403292181	0.0011574074074074073	0.0032458847736625517
2	14.32	0.009259259259259259	0.0008153292181069958	0.004933127572016461
2	14.36	0.010480967078189301	0.0004783950617283951	0.006273148148148148
2	14.4	0.02273662551440329	0.002677469135802469	0.009891975308641976
2	14.44	0.015025720164609053	0.0001080246913580247	0.00956275720164609
2	14.48	0.017003600823045268	0.0002623456790123457	0.010599279835390947
2	14.52	0.016337448559670783	0.0002546296296296296	0.010792181069958847
2	14.56	0.0167798353909465	0.00026748971193415636	0.011206275720164608
2	14.6	0.016967592592592593	0.0004475308641975309	0.011252572016460906
2	14.64	0.015671296296296298	0.00019290123456790122	0.010725308641975309
2	14.68	0.01611111111111111	0.0006121399176954733	0.010563271604938272
2	14.72	0.014110082304526749	0.0002777777777777778	0.009573045267489711
2	14.76	0.013029835390946503	0.0004218106995884774	0.008371913580246913
2	14.8	0.012631172839506172	0.0003755144032921811	0.007734053497942387
2	14.84	0.011499485596707819	0.0003575102880658436	0.007163065843621399
2	14.88	0.01610082304526749	0.0017078189300411522	0.006934156378600823
2	14.92	0.00940843621399177	0.00022119341563786008	0.0049382716049382715
2	14.96	0.008220164609053497	0.0007150205761316872	0.0038863168724279835
2	15.0	0.007798353909465021	0.0003832304526748971	0.0030092592592592593
2	15.040000000000001	0.0058924897119341565	0.0005838477366255144	0.0011574074074074073
2	15.08	0.005951646090534979	0.0006275720164609053	0.0010108024691358026
2	15.120000000000001	0.006911008230452675	0.0006893004115226338	0.0014454732510288065
2	15.16	0.009449588477366256	0.0009104938271604938	0.0030915637860082306
2	15.200000000000001	0.012420267489711935	0.001440329218106996	0.004349279835390947
2	15.24	0.012672325102880659	0.001800411522633745	0.004879115226337449
2	15.280000000000001	0.014992283950617283	0.0022119341563786006	0.006085390946502058
2	15.32	0.015570987654320988	0.0024948559670781895	0.007965534979423868
2	15.36	0.024022633744855967	0.004254115226337449	0.009616769547325103
2	15.4	0.01618312757201646	0.0037242798353909466	0.006867283950617284
2	15.44	0.01681327160493827	0.004588477366255144	0.006126543209876543
2	15.48	0.017816358024691357	0.005141460905349794	0.00654320987654321
2	15.52	0.018454218106995886	0.00599022633744856	0.006481481481481481
2	15.56	0.01619084362139918	0.005614711934156379	0.005838477366255144
2	15.6	0.016887860082304525	0.005931069958847736	0.005861625514403292
2	15.64	0.015151748971193415	0.005372942386831276	0.005661008230452675
2	15.68	0.01198559670781893	0.005154320987654321	0.003045267489711934
2	15.72	0.01301440329218107	0.004645061728395062	0.004354423868312757
2	15.76	0.013672839506172839	0.00426440329218107	0.00459619341563786
2	15.8	0.01400977366255144	0.003904320987654321	0.004578189300411523
2	15.84	0.020900205761316872	0.004655349794238683	0.006275720164609053
2	15.88	0.0146630658436214	0.0028266460905349796	0.005113168724279835
2	15.92	0.01393261316872428	0.002955246913580247	0.004873971193415638
2	15.96	0.012844650205761317	0.002093621399176955	0.006080246913580247
2	16.0	0.012744341563786009	0.0021244855967078187	0.006820987654320988
2	16.04	0.011273148148148148	0.0013348765432098766	0.006520061728395062
2	16.080000000000002	0.009223251028806584	0.0013425925925925925	0.005285493827160494
2	16.12	0.00886059670781893	0.0011599794238683128	0.0055478395061728395
2	16.16	0.008289609053497942	0.001008230452674897	0.005354938271604938
2	16.2	0.00775977366255144	0.0007175925925925926	0.004958847736625515
2	16.240000000000002	0.008942901234567901	0.00047582304526748974	0.004809670781893004
2	16.28	0.010483539094650206	0.00021347736625514403	0.0046965020576131685
2	16.32	0.01896604938271605	0.0018338477366255145	0.0059156378600823045
2	16.36	0.01161522633744856	0.00013631687242798355	0.0038657407407407408
2	16.4	0.012155349794238683	0.00016718106995884774	0.004338991769547325
2	16.44	0.009135802469135803	0.00019032921810699588	0.0025462962962962965
2	16.48	0.006579218106995885	0.0002494855967078189	0.0017772633744855967
2	16.52	0.005756172839506172	0.00048353909465020576	0.0027186213991769546
2	16.56	0.005383230452674897	0.00037294238683127575	0.0033770576131687243
2	16.6	0.005285493827160494	0.00040380658436213994	0.0036934156378600823
2	16.64	0.006507201646090535	0.0007741769547325103	0.004387860082304526
2	16.68	0.007849794238683127	0.0010828189300411523	0.004825102880658436
2	16.72	0.008703703703703703	0.0016898148148148148	0.005264917695473251
2	16.76	0.01033179012345679	0.0027340534979423867	0.0055709876543209875
2	16.8	0.017013888888888887	0.003742283950617284	0.0073173868312757205
2	16.84	0.010828189300411522	0.002875514403292181	0.0059490740740740745
2	16.88	0.011226851851851852	0.0027083333333333334	0.006574074074074074
2	16.92	0.010987654320987654	0.003161008230452675	0.006077674897119341
2	16.96	0.01158179012345679	0.002926954732510288	0.006021090534979424
2	17.0	0.012165637860082304	0.0025540123456790124	0.0059953703703703705
2	17.04	0.011774691358024692	0.0016795267489711934	0.006183127572016461
2	17.080000000000002	0.010794753086419752	0.0015920781893004115	0.00599022633744856
2	17.12	0.009138374485596708	0.0012114197530864197	0.005740740740740741
2	17.16	0.008428497942386832	0.0012757201646090535	0.005295781893004115
2	17.2	0.008685699588477366	0.0011265432098765433	0.005830761316872428
2	17.240000000000002	0.007602880658436214	0.0008410493827160494	0.005681584362139918
2	17.28	0.013827160493827161	0.0024897119341563785	0.006702674897119342
2	17.32	0.007345679012345679	0.0004989711934156379	0.005439814814814815
2	17.36	0.011059670781893004	0.0006970164609053498	0.006257716049382716
2	17.400000000000002	0.012566872427983539	0.0002957818930041152	0.006257716049382716
2	17.44	0.013768004115226338	0.0003523662551440329	0.006383744855967078
2	17.48	0.013978909465020575	6.687242798353909e-05	0.006463477366255144
2	17.52	0.01477880658436214	0.00015432098765432098	0.006532921810699589
2	17.56	0.01357253086419753	0.00029835390946502055	0.006522633744855967
2	17.6	0.012983539094650207	0.0007998971193415638	0.006710390946502057
2	17.64	0.012741769547325104	0.0008976337448559671	0.007106481481481482
2	17.68	0.013973765432098766	0.0012757201646090535	0.007692901234567901
2	17.72	0.014102366255144032	0.001859567901234568	0.007484567901234568
2	17.76	0.023004115226337447	0.004205246913580247	0.008989197530864197
2	17.8	0.015249485596707819	0.002816358024691358	0.007361111111111111
2	17.84	0.01481738683127572	0.0029140946502057615	0.00720164609053498
2	17.88	0.016566358024691356	0.003485082304526749	0.0076286008230452675
2	17.92	0.016126543209876543	0.0031584362139917698	0.007875514403292181
2	17.96	0.018132716049382717	0.0041795267489711935	0.008029835390946502
2	18.0	0.017111625514403293	0.004189814814814815	0.007772633744855967
2	18.04	0.017281378600823044	0.004819958847736626	0.0076980452674897115
2	18.080000000000002	0.015483539094650205	0.004665637860082304	0.007142489711934157
2	18.12	0.015483539094650205	0.005470679012345679	0.006450617283950617
2	18.16	0.013238168724279836	0.005758744855967078	0.00547582304526749
2	18.2	0.01334619341563786	0.006149691358024691	0.004526748971193415
2	18.240000000000002	0.017111625514403293	0.006851851851851852	0.00492283950617284
2	18.28	0.01205246913580247	0.005907921810699588	0.0029886831275720165
2	18.32	0.011268004115226337	0.00621656378600823	0.0023405349794238684
2	18.36	0.009742798353909465	0.005300925925925926	0.0016152263374485598
2	18.400000000000002	0.009413580246913581	0.0046167695473251025	0.001419753086419753
2	18.44	0.00813014403292181	0.004050925925925926	0.0009156378600823045
2	18.48	0.006975308641975308	0.003374485596707819	0.00020833333333333335
2	18.52	0.006496913580246914	0.002651748971193416	0.00012088477366255144
2	18.56	0.006669238683127572	0.0022608024691358024	0.00018261316872427984
2	18.6	0.005802469135802469	0.0015997942386831276	0.00018261316872427984
2	18.64	0.005447530864197531	0.0013040123456790123	0.0001594650205761317
2	18.68	0.004606481481481481	0.0007690329218106996	7.20164609053498e-05
2	18.72	0.010743312757201647	0.001962448559670782	0.0020344650205761316
2	18.76	0.0037757201646090536	0.00041152263374485596	0.00045267489711934157
2	18.8	0.0019290123456790122	0.00021347736625514403	0.0002880658436213992
2	18.84	0.0010982510288065845	0.0001388888888888889	0.0002700617283950617
2	18.88	0.0009516460905349795	0.0001286008230452675	6.17283950617284e-05
2	18.92	0.0008950617283950618	7.458847736625514e-05	0.0001440329218106996
2	18.96	0.0009593621399176954	4.886831275720165e-05	2.05761316872428e-05
2	19.0	0.002196502057613169	0.0001646090534979424	0.00022890946502057612
2	19.04	0.001440329218106996	0.0001440329218106996	0.00015432098765432098
2	19.080000000000002	0.001756687242798354	0.00022376543209876544	0.0003523662551440329
2	19.12	0.0012139917695473252	5.401234567901235e-05	0.0005324074074074074
2	19.16	0.001388888888888889	0.0002314814814814815	0.0003189300411522634
2	19.2	0.00522119341563786	0.0010905349794238684	0.0015380658436213992
2	19.240000000000002	0.0015097736625514404	7.716049382716049e-05	0.0009670781893004115
2	19.28	0.0005041152263374485	8.74485596707819e-05	0.00016975308641975308
2	19.32	0.0004886831275720165	0.00011316872427983539	6.17283950617284e-05
2	19.36	0.0004809670781893004	7.458847736625514e-05	8.487654320987654e-05
2	19.400000000000002	0.000264917695473251	6.687242798353909e-05	7.973251028806585e-05
2	19.44	0.00036265432098765433	6.17283950617284e-05	0.00013374485596707818
2	19.48	0.00073559670781893	2.3148148148148147e-05	0.00016718106995884774
2	19.52	0.0023482510288065843	0.00018518518518518518	0.00023919753086419754
2	19.56	0.003125	0.0001286008230452675	0.0005452674897119342
2	19.6	0.004117798353909465	0.0004809670781893004	0.0006018518518518519
2	19.64	0.004269547325102881	0.0007536008230452675	0.00021347736625514403
2	19.68	0.011414609053497943	0.002448559670781893	0.0026363168724279837
2	19.72	0.0051568930041152265	0.001574074074074074	0.0004603909465020576
2	19.76	0.006723251028806584	0.0021244855967078187	0.0012345679012345679
2	19.8	0.009220679012345679	0.0027109053497942387	0.0028266460905349796
2	19.84	0.011751543209876543	0.003335905349794239	0.004542181069958848
2	19.88	0.015030864197530865	0.00397119341563786	0.006579218106995885
2	19.92	0.016831275720164608	0.0046039094650205765	0.007512860082304527
2	19.96	0.019050925925925926	0.005709876543209876	0.008904320987654321
2	20.0	0.019390432098765432	0.005910493827160494	0.009763374485596707
2	20.04	0.01927469135802469	0.005496399176954733	0.009879115226337448
2	20.080000000000002	0.01845679012345679	0.00485082304526749	0.010084876543209876
2	20.12	0.018963477366255144	0.004963991769547325	0.009989711934156379
2	20.16	0.023886316872427985	0.005645576131687243	0.010761316872427984
2	20.2	0.01842849794238683	0.003978909465020576	0.01003343621399177
2	20.240000000000002	0.01681327160493827	0.0036188271604938272	0.0092309670781893
2	20.28	0.01621141975308642	0.0035210905349794238	0.009151234567901234
2	20.32	0.014099794238683128	0.0026208847736625515	0.00800925925925926
2	20.36	0.012484567901234568	0.0022145061728395064	0.007263374485596708
2	20.400000000000002	0.0098559670781893	0.000977366255144033	0.00621141975308642
2	20.44	0.008070987654320988	0.00019804526748971193	0.0055941358024691355
2	20.48	0.007613168724279836	0.00040123456790123454	0.005244341563786008
2	20.52	0.006728395061728395	0.0005709876543209877	0.004398148148148148
2	20.56	0.007229938271604938	0.0011368312757201646	0.004380144032921811
2	20.6	0.005617283950617284	0.001059670781893004	0.003168724279835391
2	20.64	0.012893518518518518	0.0028215020576131686	0.004763374485596708
2	20.68	0.004814814814814815	0.0013863168724279834	0.001990740740740741
2	20.72	0.004567901234567902	0.0017489711934156379	0.0014763374485596708
2	20.76	0.00400977366255144	0.00205761316872428	0.0010262345679012345
2	20.8	0.005365226337448559	0.003065843621399177	0.001147119341563786
2	20.84	0.006486625514403292	0.003016975308641975	0.0019753086419753087
2	20.88	0.008119855967078189	0.003587962962962963	0.0030041152263374487
2	20.92	0.012119341563786008	0.004609053497942387	0.005100308641975308
2	20.96	0.01470679012345679	0.005797325102880659	0.006643518518518518
2	21.0	0.018847736625514405	0.00742798353909465	0.007744341563786008
2	21.04	0.02124485596707819	0.008680555555555556	0.007934670781893005
2	21.080000000000002	0.02291409465020576	0.010501543209876544	0.006535493827160494
2	21.12	0.029747942386831275	0.012319958847736626	0.007561728395061728
2	21.16	0.027358539094650206	0.01147633744855967	0.0071579218106995884
2	21.2	0.028299897119341565	0.010676440329218106	0.006959876543209877
2	21.240000000000002	0.030097736625514404	0.010141460905349795	0.007273662551440329
2	21.28	0.027121913580246914	0.008572530864197531	0.0058693415637860085
2	21.32	0.02648148148148148	0.007453703703703704	0.005529835390946502
2	21.36	0.023526234567901233	0.006298868312757201	0.005164609053497943
2	21.400000000000002	0.021676954732510287	0.005162037037037037	0.004902263374485597
2	21.44	0.01833076131687243	0.004367283950617284	0.004320987654320987
2	21.48	0.015120884773662552	0.003575102880658436	0.003953189300411522
2	21.52	0.013348765432098765	0.0031352880658436213	0.0033950617283950617
2	21.56	0.011633230452674897	0.002536008230452675	0.002829218106995885
2	21.6	0.01979681069958848	0.003616255144032922	0.004742798353909465
2	21.64	0.012235082304526749	0.0023045267489711935	0.002307098765432099
2	21.68	0.01224537037037037	0.0019958847736625514	0.002749485596707819
2	21.72	0.013930041152263374	0.002880658436213992	0.0026671810699588475
2	21.76	0.01692644032921811	0.004094650205761317	0.0032664609053497944
2	21.8	0.017736625514403293	0.004639917695473251	0.004169238683127572
2	21.84	0.02210648148148148	0.006486625514403292	0.006291152263374486
2	21.88	0.025501543209876545	0.008883744855967077	0.008225308641975309
2	21.92	0.028261316872427982	0.010275205761316873	0.009750514403292181
2	21.96	0.029657921810699588	0.01026491769547325	0.011046810699588478
2	22.0	0.02988940329218107	0.010810185185185185	0.011275720164609053
2	22.04	0.031561213991769546	0.012070473251028807	0.012160493827160494
2	22.080000000000002	0.03680555555555556	0.013145576131687244	0.013106995884773662
2	22.12	0.0310082304526749	0.011993312757201646	0.011869855967078189
2	22.16	0.028945473251028808	0.010444958847736625	0.011268004115226337
2	22.2	0.02813528806584362	0.010092592592592592	0.011051954732510288
2	22.240000000000002	0.02305298353909465	0.008377057613168724	0.009866255144032922
2	22.28	0.01794753086419753	0.00603395061728395	0.008323045267489712
2	22.32	0.012430555555555556	0.0036702674897119343	0.0070421810699588475
2	22.36	0.012934670781893004	0.004130658436213992	0.006751543209876543
2	22.400000000000002	0.012055041152263374	0.003868312757201646	0.006368312757201646
2	22.44	0.01173611111111111	0.00367798353909465	0.006566358024691358
2	22.48	0.012119341563786008	0.004948559670781893	0.0057536008230452676
2	22.52	0.01113940329218107	0.004516460905349794	0.005043724279835391
2	22.56	0.018698559670781892	0.007132201646090535	0.0060648148148148145
2	22.6	0.009971707818930042	0.004560185185185185	0.0037988683127572016
2	22.64	0.010447530864197531	0.00537037037037037	0.0028266460905349796
2	22.68	0.010313786008230453	0.005162037037037037	0.002685185185185185
2	22.72	0.011231995884773662	0.0053858024691358026	0.001743827160493827
2	22.76	0.009372427983539095	0.003883744855967078	0.0010030864197530865
2	22.8	0.009472736625514403	0.0032407407407407406	0.000985082304526749
2	22.84	0.007440843621399177	0.002448559670781893	0.00030606995884773663
2	22.88	0.00791409465020576	0.00301440329218107	0.00020576131687242798
2	22.92	0.006880144032921811	0.0028575102880658435	0.00022633744855967078
2	22.96	0.006617798353909465	0.003755144032921811	0.00013631687242798355
2	23.0	0.007669753086419753	0.005419238683127572	0.000264917695473251
2	23.04	0.015295781893004115	0.008662551440329219	0.0015895061728395062
2	23.080000000000002	0.009040637860082305	0.007487139917695473	0.00027520576131687244
2	23.12	0.009248971193415638	0.007536008230452675	0.0006352880658436214
2	23.16	0.009719650205761318	0.0073405349794238685	0.001293724279835391
2	23.2	0.00845679012345679	0.007011316872427983	0.0008513374485596708
2	23.240000000000002	0.009068930041152263	0.007862654320987655	0.0004140946502057613
2	23.28	0.008559670781893004	0.0077777777777777776	0.0001440329218106996
2	23.32	0.00936985596707819	0.00793724279835391	0.0008976337448559671
2	23.36	0.007752057613168725	0.007250514403292181	0.0001388888888888889
2	23.400000000000002	0.00804269547325103	0.007373971193415638	0.00014146090534979423
2	23.44	0.007677469135802469	0.006841563786008231	0.00024434156378600825
2	23.48	0.008047839506172839	0.006967592592592593	0.0003189300411522634
2	23.52	0.01529320987654321	0.008500514403292182	0.0017978395061728396
2	23.56	0.008070987654320988	0.006412037037037037	0.0002777777777777778
2	23.6	0.008613683127572016	0.006229423868312757	0.0005272633744855968
2	23.64	0.008027263374485597	0.0061059670781893	0.00015689300411522632
2	23.68	0.008618827160493827	0.00628858024691358	0.00016718106995884774
2	23.72	0.00875	0.006090534979423868	0.00011831275720164609
2	23.76	0.008863168724279835	0.005691872427983539	0.0003034979423868313
2	23.8	0.008752572016460906	0.004675925925925926	0.00010545267489711934
2	23.84	0.008644547325102881	0.00426440329218107	0.0001748971193415638
2	23.88	0.00823559670781893	0.0035416666666666665	0.00011316872427983539
2	23.92	0.007623456790123457	0.0031430041152263376	0.00013631687242798355
2	23.96	0.007232510288065844	0.00246141975308642	9.259259259259259e-05
2	24.0	0.014966563786008231	0.0037885802469135805	0.0018698559670781894
2	24.04	0.005905349794238683	0.0014068930041152264	0.0002494855967078189
2	24.080000000000002	0.005447530864197531	0.001257716049382716	0.0003034979423868313
2	24.12	0.006352880658436214	0.0011213991769547325	0.0012962962962962963
2	24.16	0.004102366255144033	0.0007407407407407407	7.973251028806585e-05
2	24.2	0.004254115226337449	0.0008873456790123457	0.0004218106995884774
2	24.240000000000002	0.002993827160493827	0.0004218106995884774	0.000522119341563786
2	24.28	0.0018878600823045268	0.0003343621399176955	0.00029835390946502055
2	24.32	0.002196502057613169	0.0002469135802469136	0.000882201646090535
2	24.36	0.002103909465020576	0.0005529835390946502	0.00028292181069958846
2	24.400000000000002	0.0018055555555555555	0.00019804526748971193	0.0006378600823045268
2	24.44	0.00147119341563786	0.0002880658436213992	0.0003292181069958848
2	24.48	0.006988168724279835	0.0014351851851851852	0.0017618312757201645
2	24.52	0.0006790123456790123	7.973251028806585e-05	0.0003343621399176955
2	24.560000000000002	0.0029346707818930042	0.00030864197530864197	0.0012680041152263375
2	24.6	0.004058641975308642	0.0001286008230452675	0.002955246913580247
2	24.64	0.005843621399176955	0.0002109053497942387	0.004845679012345679
2	24.68	0.00761059670781893	7.973251028806585e-05	0.005897633744855967
2	24.72	0.011460905349794239	0.0003112139917695473	0.007222222222222222
2	24.76	0.012080761316872428	0.00023919753086419754	0.0072839506172839505
2	24.8	0.014688786008230453	0.00046810699588477366	0.008348765432098766
2	24.84	0.01566358024691358	0.0006893004115226338	0.008948045267489713
2	24.88	0.01751028806584362	0.0011882716049382716	0.009681069958847736
2	24.92	0.01743827160493827	0.0015534979423868314	0.009655349794238682
2	24.96	0.024120370370370372	0.0032510288065843622	0.010758744855967077
2	25.0	0.01880915637860082	0.0029501028806584364	0.009580761316872428
2	25.04	0.018868312757201647	0.0034002057613168723	0.009483024691358024
2	25.080000000000002	0.019287551440329218	0.003978909465020576	0.008922325102880659
2	25.12	0.018233024691358023	0.004323559670781893	0.008608539094650206
2	25.16	0.018690843621399177	0.005092592592592593	0.008492798353909465
2	25.2	0.017705761316872428	0.005581275720164609	0.007991255144032922
2	25.240000000000002	0.018269032921810698	0.005679012345679012	0.00768775720164609
2	25.28	0.018117283950617284	0.0053395061728395065	0.007448559670781893
2	25.32	0.018734567901234567	0.005558127572016461	0.007541152263374485
2	25.36	0.018662551440329217	0.005522119341563786	0.007623456790123457
2	25.400000000000002	0.01969135802469136	0.005920781893004115	0.00786522633744856
2	25.44	0.024002057613168724	0.006748971193415638	0.008986625514403292
2	25.48	0.019884259259259258	0.00533179012345679	0.008611111111111111
2	25.52	0.020882201646090535	0.0055015432098765435	0.009691358024691357
2	25.560000000000002	0.020025720164609052	0.004822530864197531	0.010637860082304527
2	25.6	0.02020833333333333	0.0046733539094650205	0.011455761316872428
2	25.64	0.01948045267489712	0.004506172839506173	0.01132716049382716
2	25.68	0.019174382716049383	0.003906893004115226	0.011453189300411523
2	25.72	0.01720164609053498	0.0030041152263374487	0.011226851851851852
2	25.76	0.017301954732510286	0.002867798353909465	0.01147633744855967
2	25.8	0.015823045267489712	0.0024537037037037036	0.010048868312757201
2	25.84	0.01699588477366255	0.0024897119341563785	0.00985082304526749
2	25.88	0.015385802469135802	0.0013863168724279834	0.008657407407407407
2	25.92	0.022127057613168723	0.0036574074074074074	0.009251543209876542
2	25.96	0.011941872427983538	0.001427469135802469	0.006116255144032922
2	26.0	0.01202932098765432	0.002227366255144033	0.005802469135802469
2	26.04	0.01485082304526749	0.002052469135802469	0.006039094650205762
2	26.080000000000002	0.018454218106995886	0.0018981481481481482	0.004886831275720165
2	26.12	0.02048611111111111	0.0021887860082304526	0.002662037037037037
2	26.16	0.02164866255144033	0.002235082304526749	0.002132201646090535
2	26.2	0.024040637860082304	0.0021347736625514403	0.0036291152263374484
2	26.240000000000002	0.02227366255144033	0.001823559670781893	0.003778292181069959
2	26.28	0.023207304526748972	0.0025	0.004783950617283951
2	26.32	0.023621399176954733	0.003330761316872428	0.0058693415637860085
2	26.36	0.02476851851851852	0.004354423868312757	0.007083333333333333
2	26.400000000000002	0.03160236625514403	0.005928497942386831	0.008271604938271605
2	26.44	0.02502314814814815	0.003868312757201646	0.007662037037037037
2	26.48	0.023016975308641975	0.003667695473251029	0.007741769547325103
2	26.52	0.02287037037037037	0.003330761316872428	0.009068930041152263
2	26.560000000000002	0.022608024691358024	0.004493312757201646	0.00922582304526749
2	26.6	0.021782407407407407	0.0047196502057613166	0.009573045267489711
2	26.64	0.022872942386831276	0.004580761316872428	0.009848251028806584
2	26.68	0.02633744855967078	0.0042824074074074075	0.00986111111111111
2	26.72	0.028148148148148148	0.00430298353909465	0.009971707818930042
2	26.76	0.02700102880658436	0.0035468106995884775	0.010023148148148147
2	26.8	0.02761574074074074	0.003477366255144033	0.010141460905349795
2	26.84	0.027070473251028807	0.0030015432098765434	0.009691358024691357
2	26.88	0.032484567901234565	0.004981995884773663	0.01044238683127572
2	26.92	0.022404835390946502	0.0020987654320987655	0.008657407407407407
2	26.96	0.01985082304526749	0.0021784979423868315	0.008292181069958847
2	27.0	0.014068930041152264	0.0012268518518518518	0.00738425925925926
2	27.04	0.014230967078189301	0.0013708847736625515	0.007145061728395062
2	27.080000000000002	0.015218621399176955	0.0018287037037037037	0.006455761316872428
2	27.12	0.016939300411522633	0.002170781893004115	0.006633230452674897
2	27.16	0.019904835390946504	0.00246141975308642	0.006923868312757202
2	27.2	0.022649176954732512	0.0024176954732510287	0.007026748971193416
2	27.240000000000002	0.026563786008230453	0.003029835390946502	0.00805298353909465
2	27.28	0.026995884773662552	0.0028497942386831276	0.008364197530864198
2	27.32	0.030450102880658435	0.0035982510288065845	0.008708847736625515
2	27.36	0.038215020576131686	0.005372942386831276	0.010761316872427984
2	27.400000000000002	0.034441872427983536	0.00448559670781893	0.010074588477366255
2	27.44	0.035218621399176954	0.005154320987654321	0.010432098765432099
2	27.48	0.035781893004115224	0.005483539094650206	0.010743312757201647
2	27.52	0.034012345679012346	0.005074588477366256	0.010059156378600822
2	27.560000000000002	0.032885802469135805	0.004904835390946502	0.00929783950617284
2	27.6	0.03096707818930041	0.0034516460905349793	0.008603395061728395
2	27.64	0.030241769547325104	0.003438786008230453	0.008248456790123457
2	27.68	0.03079732510288066	0.0036291152263374484	0.00897119341563786
2	27.72	0.03179269547325103	0.00400977366255144	0.009683641975308643
2	27.76	0.03051440329218107	0.00434156378600823	0.00984567901234568
2	27.8	0.026412037037037036	0.004189814814814815	0.009467592592592593
2	27.84	0.03010030864197531	0.00558641975308642	0.010833333333333334
2	27.88	0.016916152263374486	0.0029989711934156377	0.008135288065843621
2	27.92	0.013495370370370371	0.002816358024691358	0.00702417695473251
2	27.96	0.01081275720164609	0.0023559670781893006	0.00507716049382716
2	28.0	0.012713477366255143	0.002939814814814815	0.00525462962962963
2	28.04	0.013137860082304527	0.0025411522633744855	0.005079732510288066
2	28.080000000000002	0.012605452674897119	0.002147633744855967	0.004007201646090535
2	28.12	0.011939300411522634	0.0021064814814814813	0.0037114197530864197
2	28.16	0.012409979423868314	0.0020190329218106994	0.004434156378600823
2	28.2	0.013369341563786009	0.0021013374485596707	0.0052597736625514405
2	28.240000000000002	0.01334619341563786	0.001661522633744856	0.005496399176954733
2	28.28	0.013433641975308643	0.0020036008230452677	0.005509259259259259
2	28.32	0.020303497942386832	0.004079218106995885	0.005905349794238683
2	28.36	0.01462962962962963	0.00459619341563786	0.0034567901234567903
2	28.400000000000002	0.013037551440329219	0.004529320987654321	0.002409979423868313
2	28.44	0.012613168724279835	0.004688786008230452	0.0018492798353909464
2	28.48	0.013153292181069958	0.005118312757201646	0.002955246913580247
2	28.52	0.01452417695473251	0.005848765432098765	0.003780864197530864
2	28.560000000000002	0.015056584362139918	0.005192901234567901	0.005493827160493827
2	28.6	0.01614454732510288	0.004722222222222222	0.0070756172839506176
2	28.64	0.017199074074074075	0.00496656378600823	0.007106481481481482
2	28.68	0.016309156378600823	0.004506172839506173	0.006612654320987654
2	28.72	0.01808641975308642	0.004511316872427984	0.006967592592592593
2	28.76	0.01764917695473251	0.0035468106995884775	0.007739197530864198
2	28.8	0.028369341563786007	0.0052366255144032925	0.010306069958847737
2	28.84	0.020666152263374486	0.002001028806584362	0.008593106995884774
2	28.88	0.02126028806584362	0.001815843621399177	0.008613683127572016
2	28.92	0.019140946502057613	0.0005632716049382716	0.008256172839506172
2	28.96	0.01856224279835391	0.0012242798353909465	0.008397633744855967
2	29.0	0.01590020576131687	0.002242798353909465	0.006633230452674897
2	29.04	0.016257716049382715	0.0033924897119341564	0.006491769547325103
2	29.080000000000002	0.01438014403292181	0.0038580246913580245	0.005172325102880658
2	29.12	0.014657921810699588	0.00444701646090535	0.004084362139917696
2	29.16	0.015925925925925927	0.005200617283950618	0.0035313786008230453
2	29.2	0.017566872427983538	0.005951646090534979	0.003564814814814815
2	29.240000000000002	0.018580246913580248	0.006530349794238683	0.0029603909465020575
2	29.28	0.02521604938271605	0.008225308641975309	0.003942901234567901
2	29.32	0.01893261316872428	0.007291666666666667	0.002646604938271605
2	29.36	0.01728395061728395	0.0063631687242798355	0.0023508230452674896
2	29.400000000000002	0.017824074074074076	0.005465534979423869	0.003145576131687243
2	29.44	0.01896090534979424	0.00448559670781893	0.0043055555555555555
2	29.48	0.025378086419753088	0.004393004115226338	0.0071810699588477364
2	29.52	0.027510288065843623	0.0029012345679012346	0.008590534979423869
2	29.560000000000002	0.031419753086419755	0.0027700617283950616	0.010285493827160494
2	29.6	0.03015432098765432	0.0024279835390946503	0.010069444444444445
2	29.64	0.02868312757201646	0.0030555555555555557	0.009827674897119342
2	29.68	0.023294753086419755	0.0025180041152263375	0.00977366255144033
2	29.72	0.020887345679012344	0.002337962962962963	0.009881687242798354
2	29.76	0.032613168724279835	0.004151234567901235	0.011715534979423868
2	29.8	0.026748971193415638	0.0022376543209876544	0.00929783950617284
2	29.84	0.0295190329218107	0.002638888888888889	0.009377572016460905
2	29.88	0.030288065843621398	0.003155864197530864	0.009007201646090535
2	29.92	0.031219135802469135	0.003487654320987654	0.0090869341563786
2	29.96	0.032276234567901234	0.003793724279835391	0.009544753086419753
2	30.0	0.034310699588477364	0.004537037037037037	0.009984567901234568
2	30.04	0.034935699588477365	0.005007716049382716	0.00978909465020576
2	30.080000000000002	0.036679526748971195	0.005817901234567901	0.009886831275720164
2	30.12	0.03595164609053498	0.005815329218106996	0.010290637860082304
2	30.16	0.03895318930041152	0.0066975308641975305	0.010825617283950617
2	30.2	0.037384259259259256	0.006671810699588478	0.010799897119341564
2	30.240000000000002	0.044686213991769544	0.009598765432098765	0.012628600823045268
2	30.28	0.03356481481481482	0.00853395061728395	0.010306069958847737
2	30.32	0.03179269547325103	0.008796296296296297	0.009737654320987655
2	30.36	0.0335570987654321	0.010002572016460905	0.009426440329218107
2	30.400000000000002	0.02984567901234568	0.00952932098765432	0.007896090534979423
2	30.44	0.030424382716049383	0.009130658436213992	0.007857510288065844
2	30.48	0.028068415637860084	0.008312757201646091	0.007186213991769547
2	30.52	0.02795781893004115	0.008253600823045267	0.007587448559670782
2	30.560000000000002	0.02620627572016461	0.007644032921810699	0.0076517489711934155
2	30.6	0.027530864197530865	0.007636316872427984	0.008644547325102881
2	30.64	0.024853395061728394	0.007209362139917696	0.007806069958847737
2	30.68	0.025414094650205762	0.006491769547325103	0.0083179012345679
2	30.72	0.029205246913580247	0.0066743827160493825	0.009102366255144033
2	30.76	0.01867798353909465	0.0037371399176954734	0.00647119341563786
2	30.8	0.016941872427983538	0.003551954732510288	0.0058693415637860085
2	30.84	0.014012345679012345	0.002777777777777778	0.0046039094650205765
2	30.88	0.012281378600823045	0.0023765432098765433	0.0033924897119341564
2	30.92	0.010429526748971194	0.0015432098765432098	0.0023533950617283953
2	30.96	0.011370884773662552	0.0012268518518518518	0.0024305555555555556
2	31.0	0.010496399176954732	0.0007741769547325103	0.0025205761316872428
2	31.04	0.010601851851851852	0.0007613168724279835	0.002651748971193416
2	31.080000000000002	0.009621913580246914	0.0008179012345679012	0.002170781893004115
2	31.12	0.008541666666666666	0.0007124485596707819	0.001463477366255144
2	31.16	0.005959362139917696	0.00022633744855967078	0.0011676954732510287
2	31.2	0.01352366255144033	0.0025334362139917696	0.0022530864197530865
2	31.240000000000002	0.0035416666666666665	0.00051440329218107	0.0001388888888888889
2	31.28	0.003924897119341564	0.0007998971193415638	0.0001646090534979424
2	31.32	0.004907407407407407	0.0014609053497942387	0.00022119341563786008
2	31.36	0.00319701646090535	0.0012139917695473252	0.00022633744855967078
2	31.400000000000002	0.0030915637860082306	0.0012114197530864197	0.00015174897119341564
2	31.44	0.0015843621399176955	0.00041152263374485596	6.944444444444444e-05
2	31.48	0.0020550411522633743	0.0008513374485596708	0.00016203703703703703
2	31.52	0.0014609053497942387	0.0001954732510288066	0.0004475308641975309
2	31.560000000000002	0.0009876543209876543	0.00023405349794238683	0.00037294238683127575
2	31.6	0.0016589506172839507	4.372427983539095e-05	0.0005787037037037037
2	31.64	0.001743827160493827	0.00022890946502057612	0.0009567901234567902
2	31.68	0.005372942386831276	0.0011188271604938272	0.001514917695473251
2	31.720000000000002	0.0014943415637860083	0.00019804526748971193	0.000720164609053498
2	31.76	0.001455761316872428	0.00020576131687242798	0.000720164609053498
2	31.8	0.0012294238683127573	0.00024434156378600825	0.0005349794238683127
2	31.84	0.001396604938271605	0.00022376543209876544	0.0005684156378600823
2	31.88	0.0009902263374485596	3.3436213991769545e-05	0.0006404320987654321
2	31.92	0.0009825102880658436	0.00011059670781893004	0.0001594650205761317
2	31.96	0.00041152263374485596	4.6296296296296294e-05	0.0001646090534979424
2	32.0	0.0011496913580246913	0.00011316872427983539	0.0007124485596707819
2	32.04	0.0003909465020576132	5.1440329218107e-06	0.00022376543209876544
2	32.08	0.0008667695473251029	7.716049382716049e-05	0.00014146090534979423
2	32.12	0.0008384773662551441	1.54320987654321e-05	0.00027520576131687244
2	32.160000000000004	0.007680041152263374	0.001404320987654321	0.0014223251028806585
2	32.2	0.0030787037037037037	0.00019032921810699588	0.0001080246913580247
2	32.24	0.004233539094650206	0.0003292181069958848	0.00020061728395061727
2	32.28	0.005231481481481481	0.0006430041152263374	0.0004861111111111111
2	32.32	0.005771604938271605	0.0007175925925925926	0.000360082304526749
2	32.36	0.0066743827160493825	0.001198559670781893	0.0006944444444444445
2	32.4	0.006391460905349794	0.00176440329218107	0.0005812757201646091
2	32.44	0.006262860082304526	0.002235082304526749	0.00020318930041152264
2	32.480000000000004	0.005504115226337448	0.002384259259259259	0.00012602880658436213
2	32.52	0.005640432098765432	0.002777777777777778	8.487654320987654e-05
2	32.56	0.005020576131687242	0.00290380658436214	0.00016203703703703703
2	32.6	0.004429012345679013	0.0027597736625514404	0.0003497942386831276
2	32.64	0.009729938271604939	0.0036934156378600823	0.0016846707818930042
2	32.68	0.003829732510288066	0.002654320987654321	0.00031635802469135804
2	32.72	0.003891460905349794	0.002487139917695473	0.0006558641975308642
2	32.76	0.00426440329218107	0.002420267489711934	0.000882201646090535
2	32.8	0.003284465020576132	0.002191358024691358	0.0005504115226337449
2	32.84	0.0037474279835390946	0.002191358024691358	0.0009670781893004115
2	32.88	0.005311213991769547	0.002404835390946502	0.0022916666666666667
2	32.92	0.007494855967078189	0.0020241769547325104	0.004138374485596708
2	32.96	0.010383230452674898	0.0019187242798353909	0.006309156378600823
2	33.0	0.012795781893004116	0.002001028806584362	0.007885802469135802
2	33.04	0.015563271604938271	0.0019110082304526748	0.009971707818930042
2	33.08	0.016450617283950617	0.0016640946502057613	0.011391460905349794
2	33.12	0.022530864197530864	0.002726337448559671	0.01311985596707819
2	33.160000000000004	0.015486111111111112	0.0007741769547325103	0.011098251028806584
2	33.2	0.014012345679012345	0.00029063786008230453	0.010380658436213991
2	33.24	0.012633744855967079	0.00024434156378600825	0.00944701646090535
2	33.28	0.012592592592592593	0.00043467078189300413	0.00914866255144033
2	33.32	0.011751543209876543	0.00025205761316872427	0.008623971193415637
2	33.36	0.011195987654320987	0.00015689300411522632	0.008276748971193416
2	33.4	0.011041666666666667	0.00020576131687242798	0.008364197530864198
2	33.44	0.010372942386831275	0.00011574074074074075	0.008140432098765433
2	33.480000000000004	0.011216563786008231	0.0006095679012345679	0.008127572016460905
2	33.52	0.01099537037037037	0.0004912551440329218	0.008122427983539095
2	33.56	0.011463477366255144	0.0011368312757201646	0.0074434156378600826
2	33.6	0.017031893004115225	0.0025771604938271604	0.008258744855967079
2	33.64	0.01126028806584362	0.0018621399176954733	0.005797325102880659
2	33.68	0.009768518518518518	0.0023636831275720164	0.0043518518518518515
2	33.72	0.009359567901234567	0.00220679012345679	0.003706275720164609
2	33.76	0.008539094650205761	0.0018467078189300411	0.002507716049382716
2	33.8	0.007453703703703704	0.001507201646090535	0.0016023662551440329
2	33.84	0.00547582304526749	0.0012962962962962963	0.0008770576131687243
2	33.88	0.003765432098765432	0.0011445473251028807	0.0004320987654320988
2	33.92	0.004135802469135802	0.00169238683127572	0.0009182098765432099
2	33.96	0.003096707818930041	0.0014094650205761317	0.001072530864197531
2	34.0	0.0035082304526748973	0.0014351851851851852	0.001352880658436214
2	34.04	0.002404835390946502	0.001044238683127572	0.0009387860082304527
2	34.08	0.010239197530864198	0.002800925925925926	0.0026568930041152264
2	34.12	0.002523148148148148	0.0008693415637860083	0.0008744855967078189
2	34.160000000000004	0.005568415637860083	0.002037037037037037	0.002021604938271605
2	34.2	0.0069161522633744855	0.0026183127572016462	0.002435699588477366
2	34.24	0.009853395061728396	0.0036291152263374484	0.0041229423868312754
2	34.28	0.011087962962962963	0.004228395061728395	0.004945987654320988
2	34.32	0.013706275720164609	0.0046502057613168725	0.006190843621399177
2	34.36	0.015712448559670782	0.004395576131687243	0.007193930041152263
2	34.4	0.018554526748971192	0.0040174897119341565	0.008840020576131688
2	34.44	0.021661522633744854	0.003804012345679012	0.01007201646090535
2	34.480000000000004	0.022497427983539094	0.003094135802469136	0.010398662551440329
2	34.52	0.024318415637860084	0.002674897119341564	0.011262860082304527
2	34.56	0.02914351851851852	0.0030324074074074073	0.012260802469135803
2	34.6	0.02294753086419753	0.001522633744855967	0.011216563786008231
2	34.64	0.02087448559670782	0.0010879629629629629	0.01052469135802469
2	34.68	0.021008230452674897	0.0008487654320987654	0.010262345679012345
2	34.72	0.020012860082304528	0.0005452674897119342	0.009994855967078189
2	34.76	0.02162551440329218	0.0006970164609053498	0.010753600823045268
2	34.800000000000004	0.019575617283950617	0.00013631687242798355	0.010733024691358025
2	34.84	0.019315843621399178	0.00041923868312757203	0.01100051440329218
2	34.88	0.01863425925925926	0.00018261316872427984	0.011875
2	34.92	0.019161522633744855	0.00018261316872427984	0.012600308641975309
2	34.96	0.018631687242798355	0.0001080246913580247	0.012878086419753087
2	35.0	0.016453189300411522	1.54320987654321e-05	0.011188271604938271
2	35.04	0.022703189300411524	0.0014326131687242799	0.012229938271604937
2	35.08	0.013495370370370371	0.00010288065843621399	0.008590534979423869
2	35.12	0.01219650205761317	0.00015432098765432098	0.007929526748971193
2	35.160000000000004	0.009459876543209877	4.11522633744856e-05	0.006057098765432099
2	35.2	0.007602880658436214	0.00024434156378600825	0.005527263374485596
2	35.24	0.0036059670781893004	2.8292181069958848e-05	0.003161008230452675
2	35.28	0.0031275720164609055	8.23045267489712e-05	0.002736625514403292
2	35.32	0.0034079218106995886	2.05761316872428e-05	0.0032536008230452675
2	35.36	0.0034953703703703705	8.487654320987654e-05	0.0022968106995884773
2	35.4	0.0036136831275720167	3.3436213991769545e-05	0.002883230452674897
2	35.44	0.007692901234567901	7.973251028806585e-05	0.006787551440329218
2	35.480000000000004	0.011424897119341564	7.20164609053498e-05	0.010236625514403292
2	35.52	0.020203189300411522	0.0011959876543209877	0.013441358024691359
2	35.56	0.015606995884773663	0.0001286008230452675	0.013328189300411523
2	35.6	0.01540380658436214	9.002057613168725e-05	0.013431069958847736
2	35.64	0.01743312757201646	9.516460905349794e-05	0.014305555555555556
2	35.68	0.016712962962962964	1.2860082304526749e-05	0.013747427983539095
2	35.72	0.017816358024691357	3.3436213991769545e-05	0.013827160493827161
2	35.76	0.016213991769547326	1.800411522633745e-05	0.012222222222222223
2	35.800000000000004	0.01660236625514403	4.11522633744856e-05	0.011962448559670782
2	35.84	0.016026234567901233	1.800411522633745e-05	0.010897633744855967
2	35.88	0.01698559670781893	5.401234567901235e-05	0.010799897119341564
2	35.92	0.017301954732510286	4.11522633744856e-05	0.010527263374485597
2	35.96	0.018060699588477367	2.8292181069958848e-05	0.010434670781893004
2	36.0	0.02592335390946502	0.0012988683127572015	0.012314814814814815
2	36.04	0.020666152263374486	0.0002494855967078189	0.011005658436213992
2	36.08	0.02164866255144033	0.00023919753086419754	0.011044238683127571
2	36.12	0.022011316872427984	8.74485596707819e-05	0.010946502057613168
2	36.160000000000004	0.023896604938271605	0.00020318930041152264	0.011036522633744855
2	36.2	0.02404320987654321	0.00022376543209876544	0.01024948559670782
2	36.24	0.025450102880658437	0.0011342592592592593	0.009663065843621399
2	36.28	0.026013374485596708	0.0017618312757201645	0.008981481481481481
2	36.32	0.028924897119341562	0.003726851851851852	0.009048353909465021
2	36.36	0.02811985596707819	0.005303497942386832	0.008199588477366255
2	36.4	0.02907150205761317	0.006882716049382716	0.008464506172839507
2	36.44	0.02847736625514403	0.008616255144032922	0.008335905349794238
2	36.480000000000004	0.035987654320987654	0.012489711934156378	0.008968621399176955
2	36.52	0.0275	0.011195987654320987	0.00676440329218107
2	36.56	0.02428240740740741	0.010419238683127573	0.006039094650205762
2	36.6	0.023438786008230454	0.009621913580246914	0.005084876543209877
2	36.64	0.018233024691358023	0.007376543209876543	0.0034233539094650207
2	36.68	0.01656378600823045	0.006514917695473251	0.0028369341563786008
2	36.72	0.01268261316872428	0.005802469135802469	0.0011574074074074073
2	36.76	0.013009259259259259	0.006116255144032922	0.0015174897119341563
2	36.800000000000004	0.012502572016460906	0.006023662551440329	0.002052469135802469
2	36.84	0.01243312757201646	0.006293724279835391	0.0015766460905349794
2	36.88	0.012001028806584362	0.006332304526748971	0.0013271604938271606
2	36.92	0.011988168724279836	0.006347736625514403	0.0015509259259259259
2	36.96	0.01775977366255144	0.00835133744855967	0.002484567901234568
2	37.0	0.011466049382716049	0.006540637860082304	0.0012628600823045267
2	37.04	0.011401748971193415	0.007520576131687243	0.0008924897119341564
2	37.08	0.010244341563786008	0.007163065843621399	0.0004886831275720165
2	37.12	0.012330246913580247	0.008161008230452675	0.0011496913580246913
2	37.160000000000004	0.010468106995884774	0.0073636831275720165	0.0006661522633744856
2	37.2	0.011813271604938272	0.007669753086419753	0.0010648148148148149
2	37.24	0.01018775720164609	0.006957304526748971	0.0005324074074074074
2	37.28	0.009323559670781892	0.005599279835390947	0.0005375514403292181
2	37.32	0.009207818930041153	0.005671296296296297	0.0006970164609053498
2	37.36	0.009840534979423868	0.005905349794238683	0.0004938271604938272
2	37.4	0.009891975308641976	0.00533179012345679	0.0006867283950617284
2	37.44	0.0189891975308642	0.007600308641975309	0.0023533950617283953
2	37.480000000000004	0.013037551440329219	0.005084876543209877	0.0011342592592592593
2	37.52	0.016424897119341565	0.005709876543209876	0.0006815843621399177
2	37.56	0.01968364197530864	0.004963991769547325	0.0008513374485596708
2	37.6	0.021177983539094652	0.004498456790123457	0.001147119341563786
2	37.64	0.027800925925925927	0.006983024691358025	0.001190843621399177
2	37.68	0.029169238683127572	0.006988168724279835	0.00113940329218107
2	37.72	0.025308641975308643	0.005470679012345679	0.0008667695473251029
2	37.76	0.019354423868312758	0.004755658436213991	0.00015432098765432098
2	37.800000000000004	0.019151234567901236	0.005655864197530864	0.0006455761316872428
2	37.84	0.01863425925925926	0.006630658436213991	0.0005195473251028807
2	37.88	0.020090020576131688	0.008485082304526749	0.0010648148148148149
2	37.92	0.022301954732510287	0.008824588477366255	0.0042309670781893
2	37.96	0.020046296296296295	0.007631172839506173	0.005506687242798354
2	38.0	0.025460390946502057	0.007952674897119342	0.0082690329218107
2	38.04	0.029068930041152262	0.008256172839506172	0.0102880658436214
2	38.08	0.03167438271604938	0.008647119341563786	0.012016460905349795
2	38.12	0.03155349794238683	0.008564814814814815	0.011893004115226338
2	38.160000000000004	0.03224022633744856	0.008626543209876544	0.011705246913580247
2	38.2	0.03154063786008231	0.007716049382716049	0.011548353909465021
2	38.24	0.03294495884773663	0.008161008230452675	0.011561213991769547
2	38.28	0.03196502057613169	0.008083847736625514	0.01054783950617284
2	38.32	0.03311985596707819	0.007878086419753086	0.010570987654320988
2	38.36	0.03085133744855967	0.007139917695473251	0.01029835390946502
2	38.4	0.036898148148148145	0.008238168724279835	0.011265432098765432
2	38.44	0.029169238683127572	0.005676440329218107	0.0102880658436214
2	38.480000000000004	0.028392489711934157	0.005105452674897119	0.010486111111111111
2	38.52	0.026309156378600825	0.0043518518518518515	0.010064300411522634
2	38.56	0.02661522633744856	0.004871399176954732	0.009567901234567902
2	38.6	0.02711934156378601	0.006183127572016461	0.008474794238683128
2	38.64	0.025643004115226336	0.0066280864197530865	0.006815843621399177
2	38.68	0.025205761316872428	0.007569444444444445	0.0058590534979423865
2	38.72	0.021736111111111112	0.00727880658436214	0.004907407407407407
2	38.76	0.02141203703703704	0.007968106995884773	0.004148662551440329
2	38.800000000000004	0.018088991769547324	0.007301954732510288	0.003299897119341564
2	38.84	0.016728395061728397	0.007325102880658436	0.002512860082304527
2	38.88	0.021185699588477366	0.007844650205761318	0.0034979423868312758
2	38.92	0.016712962962962964	0.007085905349794239	0.001941872427983539
2	38.96	0.015434670781893004	0.006715534979423868	0.0010776748971193415
2	39.0	0.016568930041152265	0.007008744855967078	0.001051954732510288
2	39.04	0.01751028806584362	0.007294238683127572	0.0007021604938271605
2	39.08	0.019140946502057613	0.008405349794238683	0.0007098765432098765
2	39.12	0.02018261316872428	0.008001543209876543	0.001705246913580247
2	39.160000000000004	0.019598765432098767	0.007852366255144032	0.001838991769547325
2	39.2	0.018217592592592594	0.006880144032921811	0.001743827160493827
2	39.24	0.01864454732510288	0.0069495884773662555	0.001566358024691358
2	39.28	0.01986625514403292	0.006908436213991769	0.0021579218106995883
2	39.32	0.01878343621399177	0.0063863168724279835	0.002183641975308642
2	39.36	0.024567901234567903	0.007188786008230453	0.0030761316872427984
2	39.4	0.01684156378600823	0.005943930041152263	0.001831275720164609
2	39.44	0.0169238683127572	0.005987654320987654	0.0020601851851851853
2	39.480000000000004	0.013608539094650205	0.004879115226337449	0.0016563786008230452
2	39.52	0.013659979423868313	0.0047067901234567906	0.00165380658436214
2	39.56	0.015174897119341564	0.006247427983539095	0.0024742798353909463
2	39.6	0.014444444444444444	0.006419753086419753	0.004050925925925926
2	39.64	0.014148662551440329	0.005154320987654321	0.005882201646090535
2	39.68	0.011710390946502058	0.002736625514403292	0.007070473251028807
2	39.72	0.013148148148148148	0.0018415637860082303	0.007836934156378601
2	39.76	0.010396090534979424	0.0009516460905349795	0.006532921810699589
2	39.800000000000004	0.01033179012345679	0.0006893004115226338	0.006851851851851852
2	39.84	0.016607510288065844	0.0022762345679012345	0.007965534979423868
2	39.88	0.010689300411522634	0.000727880658436214	0.006913580246913581
2	39.92	0.01150977366255144	0.0007844650205761317	0.006324588477366255
2	39.96	0.012723765432098766	0.0011779835390946503	0.006854423868312757
2	40.0	0.013377057613168724	0.0012757201646090535	0.007381687242798354
2	40.04	0.015151748971193415	0.001514917695473251	0.0071810699588477364
2	40.08	0.013269032921810699	0.0013734567901234568	0.005727880658436214
2	40.12	0.013608539094650205	0.001661522633744856	0.005483539094650206
2	40.160000000000004	0.011190843621399178	0.0013194444444444445	0.004629629629629629
2	40.2	0.00955761316872428	0.001190843621399177	0.0037114197530864197
2	40.24	0.010041152263374485	0.00125	0.004331275720164609
2	40.28	0.011532921810699589	0.0011779835390946503	0.005830761316872428
2	40.32	0.020280349794238685	0.002772633744855967	0.00893261316872428
2	40.36	0.014837962962962963	0.00113940329218107	0.009210390946502058
2	40.4	0.01599537037037037	0.0004783950617283951	0.010902777777777779
2	40.44	0.01599537037037037	0.00038065843621399177	0.011970164609053499
2	40.480000000000004	0.015606995884773663	0.00028549382716049385	0.012103909465020575
2	40.52	0.014534465020576131	0.00023405349794238683	0.011478909465020577
2	40.56	0.014377572016460905	0.0004886831275720165	0.010576131687242798
2	40.6	0.013665123456790123	0.0003575102880658436	0.00914866255144033
2	40.64	0.015529835390946501	0.0005606995884773662	0.009176954732510288
2	40.68	0.018063271604938272	0.0008616255144032922	0.010745884773662551
2	40.72	0.021453189300411523	0.0011599794238683128	0.012587448559670781
2	40.76	0.025820473251028805	0.0015637860082304527	0.015046296296296295
2	40.800000000000004	0.034657921810699585	0.0037397119341563787	0.01678755144032922
2	40.84	0.031167695473251027	0.0035056584362139916	0.01647633744855967
2	40.88	0.03127314814814815	0.0045190329218107	0.015267489711934156
2	40.92	0.03209104938271605	0.0057536008230452676	0.015074588477366256
2	40.96	0.02856224279835391	0.00613940329218107	0.012546296296296297
2	41.0	0.02710133744855967	0.0069495884773662555	0.011041666666666667
2	41.04	0.02287551440329218	0.0072839506172839505	0.008546810699588478
2	41.08	0.020722736625514403	0.007381687242798354	0.006646090534979424
2	41.12	0.018104423868312756	0.006944444444444444	0.0047067901234567906
2	41.160000000000004	0.01713477366255144	0.006810699588477367	0.002119341563786008
2	41.2	0.021900720164609054	0.006954732510288066	0.004454732510288066
2	41.24	0.02733539094650206	0.006900720164609054	0.007520576131687243
2	41.28	0.03936471193415638	0.008135288065843621	0.012708333333333334
2	41.32	0.03452932098765432	0.006057098765432099	0.012340534979423869
2	41.36	0.03589763374485597	0.005853909465020576	0.012813786008230453
2	41.4	0.03400462962962963	0.0049845679012345675	0.013109567901234569
2	41.44	0.034300411522633745	0.004837962962962963	0.014071502057613169
2	41.480000000000004	0.03220679012345679	0.004470164609053498	0.013106995884773662
2	41.52	0.033330761316872425	0.004300411522633745	0.013842592592592592
2	41.56	0.036679526748971195	0.003991769547325103	0.016905864197530863
2	41.6	0.04094135802469136	0.004297839506172839	0.01887088477366255
2	41.64	0.04211934156378601	0.004686213991769547	0.01886059670781893
2	41.68	0.04189814814814815	0.005439814814814815	0.016679526748971194
2	41.72	0.043402777777777776	0.007677469135802469	0.013852880658436213
2	41.76	0.04630915637860082	0.01018775720164609	0.011301440329218107
2	41.800000000000004	0.040612139917695474	0.01081275720164609	0.007703189300411523
2	41.84	0.0379783950617284	0.01150462962962963	0.0060879629629629626
2	41.88	0.03655864197530864	0.012546296296296297	0.004997427983539094
2	41.92	0.03438528806584362	0.01315843621399177	0.004138374485596708
2	41.96	0.03207304526748971	0.01290380658436214	0.003935185185185185
2	42.0	0.02863425925925926	0.012991255144032921	0.002878086419753086
2	42.04	0.03007201646090535	0.015329218106995885	0.0029475308641975307
2	42.08	0.026993312757201647	0.014084362139917695	0.002623456790123457
2	42.12	0.027373971193415638	0.015257201646090535	0.0025411522633744855
2	42.160000000000004	0.026466049382716048	0.01555298353909465	0.002409979423868313
2	42.2	0.02368827160493827	0.014107510288065844	0.0020113168724279836
2	42.24	0.028685699588477366	0.013837448559670782	0.0037345679012345677
2	42.28	0.017322530864197532	0.009349279835390946	0.0025025720164609053
2	42.32	0.016175411522633746	0.00889917695473251	0.0029372427983539095
2	42.36	0.013405349794238684	0.0073173868312757205	0.002839506172839506
2	42.4	0.012109053497942387	0.00636574074074074	0.002777777777777778
2	42.44	0.010565843621399177	0.005349794238683128	0.002435699588477366
2	42.480000000000004	0.00988940329218107	0.0043621399176954736	0.002654320987654321
2	42.52	0.006579218106995885	0.0026414609053497943	0.001756687242798354
2	42.56	0.006154835390946502	0.0025540123456790124	0.0015380658436213992
2	42.6	0.005426954732510288	0.0025771604938271604	0.0008796296296296296
2	42.64	0.006862139917695473	0.0035493827160493828	0.0005838477366255144
2	42.68	0.008585390946502057	0.004120370370370371	0.0007690329218106996
2	42.72	0.020949074074074075	0.007849794238683127	0.002839506172839506
2	42.76	0.020887345679012344	0.007808641975308642	0.002052469135802469
2	42.800000000000004	0.02773662551440329	0.009228395061728395	0.002772633744855967
2	42.84	0.0338940329218107	0.011154835390946503	0.004148662551440329
2	42.88	0.03499485596707819	0.011363168724279836	0.005257201646090535
2	42.92	0.03798611111111111	0.011118827160493828	0.0070524691358024695
2	42.96	0.03807098765432099	0.008464506172839507	0.010252057613168724
2	43.0	0.03897119341563786	0.005979938271604938	0.013037551440329219
2	43.04	0.03736625514403292	0.003958333333333334	0.013631687242798354
2	43.08	0.0368724279835391	0.0031867283950617283	0.013559670781893005
2	43.12	0.03440329218106996	0.002757201646090535	0.013256172839506173
2	43.160000000000004	0.03651748971193416	0.0034284979423868313	0.014012345679012345
2	43.2	0.04287037037037037	0.005185185185185185	0.015074588477366256
2	43.24	0.03616769547325103	0.00246141975308642	0.013482510288065843
2	43.28	0.03918724279835391	0.0026646090534979423	0.01434670781893004
2	43.32	0.04050154320987654	0.0021373456790123456	0.014650205761316872
2	43.36	0.04377057613168724	0.0025797325102880657	0.015339506172839506
2	43.4	0.04421296296296296	0.002412551440329218	0.014830246913580246
2	43.44	0.04499228395061729	0.0027957818930041153	0.014665637860082304
2	43.480000000000004	0.042561728395061726	0.0023431069958847737	0.013873456790123457
2	43.52	0.04412551440329218	0.003515946502057613	0.013117283950617283
2	43.56	0.042420267489711935	0.003513374485596708	0.011707818930041152
2	43.6	0.03971965020576132	0.0039146090534979425	0.010815329218106996
2	43.64	0.03313528806584362	0.00375	0.009387860082304527
2	43.68	0.033809156378600824	0.0054681069958847734	0.00823559670781893
2	43.72	0.019007201646090537	0.003227880658436214	0.004416152263374486
2	43.76	0.018791152263374484	0.0032150205761316874	0.007217078189300411
2	43.800000000000004	0.02325617283950617	0.0045936213991769545	0.011064814814814816
2	43.84	0.029125514403292183	0.006185699588477366	0.014387860082304527
2	43.88	0.035210905349794236	0.007770061728395062	0.017199074074074075
2	43.92	0.03658179012345679	0.00841820987654321	0.017394547325102882
2	43.96	0.03825874485596708	0.00886059670781893	0.0176440329218107
2	44.0	0.037955246913580244	0.008420781893004116	0.016594650205761317
2	44.04	0.041723251028806585	0.008783436213991769	0.016458333333333332
2	44.08	0.04028292181069959	0.008253600823045267	0.014940843621399177
2	44.12	0.042785493827160494	0.008919753086419752	0.014503600823045268
2	44.160000000000004	0.04618827160493827	0.009583333333333333	0.014881687242798354
2	44.2	0.040537551440329216	0.00798611111111111	0.013325617283950618
2	44.24	0.03876028806584362	0.007888374485596707	0.01257201646090535
2	44.28	0.036949588477366256	0.007448559670781893	0.012103909465020575
2	44.32	0.036826131687242795	0.006617798353909465	0.012031893004115226
2	44.36	0.03449074074074074	0.005264917695473251	0.011833847736625514
2	44.4	0.033598251028806585	0.00397119341563786	0.011777263374485597
2	44.44	0.03063014403292181	0.0031944444444444446	0.010874485596707818
2	44.480000000000004	0.030056584362139916	0.003042695473251029	0.011121399176954733
2	44.52	0.026149691358024692	0.0020396090534979426	0.010493827160493827
2	44.56	0.023989197530864197	0.0018415637860082303	0.009827674897119342
2	44.6	0.020028292181069957	0.0015200617283950618	0.008546810699588478
2	44.64	0.024531893004115228	0.002991255144032922	0.008901748971193415
2	44.68	0.013829732510288066	0.0010879629629629629	0.006391460905349794
2	44.72	0.011779835390946502	0.0014531893004115226	0.005509259259259259
2	44.76	0.008415637860082304	0.0009104938271604938	0.0040637860082304526
2	44.800000000000004	0.008454218106995886	0.0011702674897119342	0.003258744855967078
2	44.84	0.008047839506172839	0.0010185185185185184	0.002962962962962963
2	44.88	0.005591563786008231	0.0005349794238683127	0.0019161522633744856
2	44.92	0.0058693415637860085	0.0007998971193415638	0.0022505144032921812
2	44.96	0.0039017489711934156	0.0005452674897119342	0.001388888888888889
2	45.0	0.0036188271604938272	0.0007150205761316872	0.0009362139917695473
2	45.04	0.0019675925925925924	0.00031635802469135804	0.0006481481481481481
2	45.08	0.002456275720164609	0.0005632716049382716	0.0006944444444444445
2	45.12	0.007752057613168725	0.0015406378600823045	0.0017978395061728396
2	45.160000000000004	0.0023662551440329217	0.00039609053497942386	0.0012139917695473252
2	45.2	0.0008256172839506173	0.00010288065843621399	0.00033179012345679014
2	45.24	0.0013914609053497942	0.00015689300411522632	0.00039609053497942386
2	45.28	0.001851851851851852	0.00022633744855967078	0.0007433127572016461
2	45.32	0.0015560699588477367	0.00019290123456790122	0.00025977366255144034
2	45.36	0.0025462962962962965	0.0004552469135802469	0.0008667695473251029
2	45.4	0.002155349794238683	0.0001748971193415638	0.0012037037037037038
2	45.44	0.001345164609053498	0.0003292181069958848	0.00024176954732510288
2	45.480000000000004	0.0007664609053497942	0.0002314814814814815	0.0001800411522633745
2	45.52	0.0021810699588477368	0.0004140946502057613	0.0011651234567901234
2	45.56	0.0013143004115226337	0.00021347736625514403	0.0008410493827160494
2	45.6	0.007880658436213992	0.0014146090534979425	0.0021064814814814813
2	45.64	0.0018467078189300411	0.0001388888888888889	0.0011342592592592593
2	45.68	0.0015715020576131688	0.00022633744855967078	0.0005452674897119342
2	45.72	0.0016306584362139917	5.915637860082304e-05	0.0011239711934156378
2	45.76	0.0017309670781893004	8.23045267489712e-05	0.0011574074074074073
2	45.800000000000004	0.0019753086419753087	0.00033950617283950616	0.001095679012345679
2	45.84	0.000985082304526749	0.00011316872427983539	0.0003832304526748971
2	45.88	0.0013863168724279834	0.00010545267489711934	0.0009747942386831276
2	45.92	0.0021347736625514403	0.0002880658436213992	0.00027520576131687244
2	45.96	0.004727366255144033	0.0003909465020576132	0.0012011316872427983
2	46.0	0.005218621399176955	0.0006661522633744856	0.00015432098765432098
2	46.04	0.007492283950617284	0.00113940329218107	0.0008590534979423868
2	46.08	0.013587962962962963	0.002463991769547325	0.0017155349794238683
2	46.12	0.009637345679012345	0.002132201646090535	0.000360082304526749
2	46.160000000000004	0.010853909465020576	0.0028215020576131686	0.0006095679012345679
2	46.2	0.013953189300411523	0.0038760288065843623	0.0017952674897119341
2	46.24	0.012638888888888889	0.0045138888888888885	0.00032407407407407406
2	46.28	0.013996913580246913	0.005936213991769548	0.0007021604938271605
2	46.32	0.014302983539094651	0.006988168724279835	0.0008590534979423868
2	46.36	0.01313528806584362	0.006926440329218107	0.0008744855967078189
2	46.4	0.01143775720164609	0.0063065843621399175	0.0006378600823045268
2	46.44	0.009840534979423868	0.006388888888888889	0.0004912551440329218
2	46.480000000000004	0.010843621399176955	0.007073045267489712	0.000779320987654321
2	46.52	0.010378086419753086	0.007638888888888889	0.0006610082304526749
2	46.56	0.01885545267489712	0.009915123456790123	0.0032973251028806582
2	46.6	0.01445216049382716	0.009133230452674897	0.0036959876543209876
2	46.64	0.019549897119341565	0.009048353909465021	0.005192901234567901
2	46.68	0.023065843621399178	0.006741255144032922	0.006975308641975308
2	46.72	0.027862654320987654	0.005504115226337448	0.009531893004115227
2	46.76	0.030594135802469134	0.003989197530864197	0.010655864197530864
2	46.800000000000004	0.034503600823045266	0.003387345679012346	0.011983024691358025
2	46.84	0.03650720164609054	0.002780349794238683	0.012852366255144033
2	46.88	0.037798353909465024	0.0026929012345679013	0.013171296296296296
2	46.92	0.03994598765432099	0.0036856995884773664	0.013544238683127572
2	46.96	0.0390380658436214	0.00330761316872428	0.013852880658436213
2	47.0	0.040241769547325106	0.003068415637860082	0.014742798353909466
2	47.04	0.04520061728395062	0.003713991769547325	0.015722736625514402
2	47.08	0.04155349794238683	0.0024022633744855966	0.014984567901234569
2	47.12	0.040051440329218105	0.002155349794238683	0.014565329218106996
2	47.160000000000004	0.04040895061728395	0.0028497942386831276	0.014871399176954733
2	47.2	0.03709104938271605	0.002757201646090535	0.014176954732510289
2	47.24	0.03651748971193416	0.0032381687242798354	0.013006687242798354
2	47.28	0.033106995884773664	0.0035622427983539096	0.011970164609053499
2	47.32	0.03265946502057613	0.0045190329218107	0.012075617283950617
2	47.36	0.03147376543209877	0.0043287037037037035	0.0110570987654321
2	47.4	0.032276234567901234	0.005447530864197531	0.00985082304526749
2	47.44	0.03083590534979424	0.006147119341563786	0.007785493827160494
2	47.480000000000004	0.025295781893004115	0.006435185185185185	0.004048353909465021
2	47.52	0.03260030864197531	0.007834362139917695	0.005519547325102881
2	47.56	0.01976851851851852	0.005257201646090535	0.003161008230452675
2	47.6	0.022358539094650205	0.004773662551440329	0.005588991769547325
2	47.64	0.02119341563786008	0.0036419753086419752	0.006625514403292181
2	47.68	0.023842592592592592	0.002736625514403292	0.008917181069958847
2	47.72	0.023868312757201648	0.0018106995884773663	0.011442901234567902
2	47.76	0.025033436213991768	0.0015920781893004115	0.01289866255144033
2	47.800000000000004	0.023497942386831276	0.0014300411522633744	0.011882716049382716
2	47.84	0.02393775720164609	0.0018698559670781894	0.011093106995884774
2	47.88	0.022636316872427984	0.001455761316872428	0.00958590534979424
2	47.92	0.02185956790123457	0.0013580246913580246	0.008942901234567901
2	47.96	0.022031893004115226	0.0010879629629629629	0.00977366255144033
2	48.0	0.030282921810699588	0.0023508230452674896	0.01246141975308642
2	48.04	0.02474022633744856	0.0010262345679012345	0.012078189300411523
2	48.08	0.023227880658436215	0.0011085390946502058	0.011738683127572017
2	48.120000000000005	0.021684670781893005	0.0010416666666666667	0.011934156378600824
2	48.160000000000004	0.018454218106995886	0.0003266460905349794	0.010943930041152263
2	48.2	0.019958847736625516	0.0004243827160493827	0.00988425925925926
2	48.24	0.020648148148148148	0.0007587448559670781	0.009161522633744855
2	48.28	0.020679012345679013	0.0008976337448559671	0.008143004115226338
2	48.32	0.01877829218106996	0.0011008230452674897	0.006931584362139918
2	48.36	0.017232510288065845	0.001154835390946502	0.005668724279835391
2	48.4	0.016877572016460906	0.0013168724279835392	0.004794238683127572
2	48.44	0.016098251028806583	0.001427469135802469	0.003780864197530864
2	48.480000000000004	0.022685185185185187	0.0029578189300411522	0.005002572016460905
2	48.52	0.014974279835390946	0.0011805555555555556	0.003094135802469136
2	48.56	0.014020061728395062	0.0014609053497942387	0.0030606995884773663
2	48.6	0.012813786008230453	0.00147119341563786	0.002397119341563786
2	48.64	0.012911522633744855	0.0016512345679012346	0.002199074074074074
2	48.68	0.012443415637860082	0.0014609053497942387	0.001491769547325103
2	48.72	0.013955761316872428	0.0015612139917695472	0.0016358024691358025
2	48.76	0.015041152263374486	0.0018184156378600823	0.0018415637860082303
2	48.800000000000004	0.018775720164609055	0.002752057613168724	0.002433127572016461
2	48.84	0.0208179012345679	0.0027340534979423867	0.0027160493827160493
2	48.88	0.023675411522633746	0.002844650205761317	0.003045267489711934
2	48.92	0.025859053497942385	0.0026131687242798352	0.003070987654320988
2	48.96	0.036453189300411526	0.0047659465020576134	0.005439814814814815
2	49.0	0.027181069958847736	0.0026929012345679013	0.004007201646090535
2	49.04	0.023220164609053497	0.0023353909465020574	0.0034439300411522634
2	49.08	0.02151491769547325	0.002139917695473251	0.004243827160493827
2	49.120000000000005	0.02044753086419753	0.001965020576131687	0.004526748971193415
2	49.160000000000004	0.01949074074074074	0.0013940329218106995	0.0051568930041152265
2	49.2	0.01639917695473251	0.0010416666666666667	0.0050874485596707816
2	49.24	0.01736625514403292	0.0012011316872427983	0.005637860082304527
2	49.28	0.020218621399176955	0.001257716049382716	0.006113683127572016
2	49.32	0.02361625514403292	0.001705246913580247	0.006911008230452675
2	49.36	0.02465792181069959	0.0023353909465020574	0.006795267489711934
2	49.4	0.026077674897119343	0.0026414609053497943	0.00712962962962963
2	49.44	0.029434156378600824	0.003963477366255144	0.008070987654320988
2	49.480000000000004	0.024002057613168724	0.0026826131687242797	0.007093621399176955
2	49.52	0.022507716049382717	0.0023945473251028807	0.0069495884773662555
2	49.56	0.019156378600823046	0.0017515432098765432	0.006959876543209877
2	49.6	0.01944701646090535	0.0011239711934156378	0.007584876543209876
2	49.64	0.02106738683127572	0.0013605967078189301	0.008132716049382717
2	49.68	0.022440843621399177	0.0013991769547325103	0.00951388888888889
2	49.72	0.022718621399176953	0.0010699588477366254	0.010884773662551441
2	49.76	0.024637345679012344	0.0011111111111111111	0.012183641975308641
2	49.800000000000004	0.024567901234567903	0.0010802469135802468	0.013091563786008231
2	49.84	0.02811985596707819	0.0013425925925925925	0.01352366255144033
2	49.88	0.02723508230452675	0.0013348765432098766	0.012901234567901234
2	49.92	0.03308641975308642	0.0029012345679012346	0.013019547325102881
2	49.96	0.024606481481481483	0.0018801440329218107	0.010082304526748971
2	50.0	0.02382201646090535	0.0025900205761316872	0.00841820987654321
2	50.04	0.02452417695473251	0.0030272633744855967	0.007973251028806584
2	50.08	0.022708333333333334	0.0033127572016460904	0.006520061728395062
2	50.120000000000005	0.023641975308641976	0.0035545267489711934	0.00533179012345679
2	50.160000000000004	0.023870884773662553	0.00294238683127572	0.0045473251028806585
2	50.2	0.021882716049382717	0.0027906378600823043	0.004048353909465021
2	50.24	0.019300411522633745	0.002970679012345679	0.0037757201646090536
2	50.28	0.022896090534979423	0.0031738683127572015	0.0043055555555555555
2	50.32	0.02196244855967078	0.002993827160493827	0.004320987654320987
2	50.36	0.02205761316872428	0.0031738683127572015	0.0045190329218107
2	50.4	0.02214763374485597	0.0037731481481481483	0.0056044238683127575
2	50.44	0.016586934156378602	0.002510288065843621	0.004645061728395062
2	50.480000000000004	0.014256687242798353	0.002345679012345679	0.0043287037037037035
2	50.52	0.014935699588477366	0.0029886831275720165	0.0037962962962962963
2	50.56	0.0146630658436214	0.004138374485596708	0.0027186213991769546
2	50.6	0.014475308641975309	0.004670781893004115	0.00238940329218107
2	50.64	0.02198045267489712	0.006779835390946502	0.004053497942386831
2	50.68	0.01986625514403292	0.005810185185185186	0.004261831275720164
2	50.72	0.03487139917695473	0.00948559670781893	0.004791666666666666
2	50.76	0.02911008230452675	0.008173868312757201	0.003119855967078189
2	50.800000000000004	0.029030349794238682	0.008297325102880658	0.002926954732510288
2	50.84	0.02421039094650206	0.0076517489711934155	0.0021579218106995883
2	50.88	0.03672582304526749	0.009755658436213992	0.004786522633744856
2	50.92	0.022065329218106996	0.005380658436213992	0.0025797325102880657
2	50.96	0.020565843621399175	0.004297839506172839	0.004223251028806585
2	51.0	0.01860082304526749	0.0032613168724279834	0.005030864197530864
2	51.04	0.01746141975308642	0.0023662551440329217	0.006350308641975309
2	51.08	0.017736625514403293	0.0020190329218106994	0.0072145061728395065
2	51.120000000000005	0.017834362139917695	0.0009233539094650206	0.008215020576131687
2	51.160000000000004	0.018780864197530864	0.0007150205761316872	0.009395576131687242
2	51.2	0.020655864197530863	0.001154835390946502	0.010164609053497942
2	51.24	0.022641460905349794	0.00169238683127572	0.010185185185185186
2	51.28	0.02107767489711934	0.0014660493827160495	0.010108024691358025
2	51.32	0.023729423868312758	0.0018106995884773663	0.011039094650205762
2	51.36	0.02684156378600823	0.0025900205761316872	0.011594650205761317
2	51.4	0.018536522633744855	0.0005812757201646091	0.01036522633744856
2	51.44	0.01838477366255144	0.0008436213991769547	0.00992798353909465
2	51.480000000000004	0.021805555555555557	0.002219650205761317	0.009287551440329217
2	51.52	0.023279320987654322	0.0029140946502057615	0.007641460905349794
2	51.56	0.0232690329218107	0.003258744855967078	0.0063863168724279835
2	51.6	0.020396090534979424	0.0026697530864197533	0.004781378600823045
2	51.64	0.026707818930041153	0.004395576131687243	0.004174382716049383
2	51.68	0.03951646090534979	0.005967078189300412	0.006355452674897119
2	51.72	0.03278034979423868	0.005066872427983539	0.005249485596707819
2	51.76	0.0320190329218107	0.005262345679012345	0.005715020576131687
2	51.800000000000004	0.05744598765432099	0.010853909465020576	0.00981224279835391
2	51.84	0.07194958847736625	0.014431584362139918	0.011628086419753086
2	51.88	0.0683204732510288	0.014223251028806585	0.011216563786008231
2	51.92	0.060504115226337446	0.01434156378600823	0.009722222222222222
2	51.96	0.05143518518518519	0.012394547325102881	0.008040123456790123
2	52.0	0.04532150205761317	0.01102366255144033	0.007577160493827161
2	52.04	0.04020576131687243	0.009573045267489711	0.006563786008230453
2	52.08	0.041522633744855965	0.008449074074074074	0.0058590534979423865
2	52.120000000000005	0.04220679012345679	0.007435699588477366	0.0048919753086419755
2	52.160000000000004	0.03804783950617284	0.006098251028806585	0.004943415637860082
2	52.2	0.030681584362139917	0.004953703703703704	0.004750514403292181
2	52.24	0.02518261316872428	0.003233024691358025	0.0043055555555555555
2	52.28	0.023695987654320988	0.003438786008230453	0.004272119341563786
2	52.32	0.030401234567901236	0.005483539094650206	0.005609567901234568
2	52.36	0.017209362139917694	0.0036419753086419752	0.0035699588477366255
2	52.4	0.019233539094650205	0.003999485596707819	0.0038657407407407408
2	52.44	0.019915123456790123	0.0032973251028806582	0.003909465020576132
2	52.480000000000004	0.035925925925925924	0.008184156378600822	0.006085390946502058
2	52.52	0.031561213991769546	0.006908436213991769	0.006448045267489712
2	52.56	0.033953189300411524	0.0070653292181069955	0.008243312757201646
2	52.6	0.04875771604938271	0.010064300411522634	0.010311213991769548
2	52.64	0.05717592592592593	0.010241769547325103	0.012361111111111111
2	52.68	0.056306584362139915	0.010905349794238683	0.011450617283950618
2	52.72	0.03445216049382716	0.005357510288065844	0.00967335390946502
2	52.76	0.025843621399176956	0.004266975308641975	0.008572530864197531
2	52.800000000000004	0.040604423868312756	0.006700102880658436	0.012602880658436214
2	52.84	0.028513374485596706	0.0031635802469135803	0.010311213991769548
2	52.88	0.032399691358024695	0.0033333333333333335	0.010666152263374485
2	52.92	0.03192901234567901	0.003258744855967078	0.010753600823045268
2	52.96	0.03008744855967078	0.0036856995884773664	0.010748456790123456
2	53.0	0.028016975308641976	0.00415380658436214	0.009637345679012345
2	53.04	0.03117798353909465	0.004953703703703704	0.010470679012345678
2	53.08	0.03162551440329218	0.005447530864197531	0.009377572016460905
2	53.120000000000005	0.029310699588477367	0.005308641975308642	0.00837448559670782
2	53.160000000000004	0.025578703703703704	0.00606738683127572	0.0057073045267489715
2	53.2	0.020367798353909464	0.004848251028806584	0.0046502057613168725
2	53.24	0.016095679012345678	0.004284979423868312	0.0026080246913580247
2	53.28	0.023359053497942386	0.006131687242798354	0.003742283950617284
2	53.32	0.02095679012345679	0.006085390946502058	0.00433641975308642
2	53.36	0.02487397119341564	0.006445473251028806	0.005699588477366255
2	53.4	0.03008744855967078	0.006345164609053498	0.007507716049382716
2	53.44	0.032474279835390946	0.005992798353909465	0.008659979423868312
2	53.480000000000004	0.035406378600823046	0.0060648148148148145	0.010015432098765433
2	53.52	0.03566100823045267	0.005388374485596707	0.010833333333333334
2	53.56	0.03723508230452675	0.004987139917695473	0.012155349794238683
2	53.6	0.03839506172839506	0.005146604938271605	0.013143004115226337
2	53.64	0.03935956790123457	0.005398662551440329	0.01366769547325103
2	53.68	0.04065072016460906	0.005635288065843622	0.014387860082304527
2	53.72	0.04090277777777778	0.005210905349794239	0.014513888888888889
2	53.76	0.04953960905349794	0.0074202674897119346	0.01646090534979424
2	53.800000000000004	0.04093621399176955	0.004714506172839506	0.014760802469135803
2	53.84	0.041725823045267486	0.004981995884773663	0.014899691358024691
2	53.88	0.0401466049382716	0.004300411522633745	0.014537037037037038
2	53.92	0.04041666666666666	0.0039377572016460905	0.01436985596707819
2	53.96	0.03793724279835391	0.00338477366255144	0.012978395061728395
2	54.0	0.038364197530864196	0.003359053497942387	0.012322530864197531
2	54.04	0.03772119341563786	0.0032098765432098763	0.011044238683127571
2	54.08	0.037934670781893005	0.004197530864197531	0.009266975308641975
2	54.120000000000005	0.03416923868312757	0.0037242798353909466	0.0075823045267489715
2	54.160000000000004	0.03237911522633745	0.003719135802469136	0.00680298353909465
2	54.2	0.02992283950617284	0.004354423868312757	0.004871399176954732
2	54.24	0.03575874485596708	0.006509773662551441	0.005866769547325103
2	54.28	0.028369341563786007	0.0050874485596707816	0.00426440329218107
2	54.32	0.030128600823045266	0.006262860082304526	0.0047067901234567906
2	54.36	0.033752572016460904	0.007710905349794238	0.006908436213991769
2	54.4	0.03550154320987654	0.007448559670781893	0.007448559670781893
2	54.44	0.03480452674897119	0.0069958847736625515	0.007109053497942387
2	54.480000000000004	0.0331275720164609	0.007137345679012345	0.00794238683127572
2	54.52	0.026751543209876542	0.007662037037037037	0.006460905349794239
2	54.56	0.0204809670781893	0.0075488683127572015	0.0063631687242798355
2	54.6	0.03677211934156378	0.016064814814814816	0.01254372427983539
2	54.64	0.05606481481481482	0.01905864197530864	0.017736625514403293
2	54.68	0.043122427983539095	0.012160493827160494	0.011921296296296296
2	54.72	0.048253600823045265	0.011188271604938271	0.012327674897119341
2	54.76	0.039768518518518516	0.006198559670781893	0.009881687242798354
2	54.800000000000004	0.03747685185185185	0.005267489711934157	0.008845164609053498
2	54.84	0.03068672839506173	0.004403292181069959	0.005992798353909465
2	54.88	0.03200360082304527	0.003924897119341564	0.005599279835390947
2	54.92	0.030316358024691358	0.0033281893004115225	0.005691872427983539
2	54.96	0.03168724279835391	0.0037217078189300413	0.00669238683127572
2	55.0	0.02878343621399177	0.0025334362139917696	0.00565843621399177
2	55.04	0.0236059670781893	0.0018698559670781894	0.006100823045267489
2	55.08	0.025164609053497943	0.0021270576131687245	0.006715534979423868
2	55.120000000000005	0.024583333333333332	0.0026723251028806586	0.00852880658436214
2	55.160000000000004	0.02190843621399177	0.0021219135802469135	0.00936985596707819
2	55.2	0.03154578189300412	0.00441358024691358	0.011309156378600823
2	55.24	0.020450102880658436	0.001419753086419753	0.008539094650205761
2	55.28	0.01971707818930041	0.0014223251028806585	0.006833847736625515
2	55.32	0.02088991769547325	0.001440329218106996	0.006988168724279835
2	55.36	0.01420267489711934	0.001396604938271605	0.004732510288065843
2	55.4	0.01363425925925926	0.0013297325102880658	0.004614197530864198
2	55.44	0.012327674897119341	0.0009336419753086419	0.005774176954732511
2	55.480000000000004	0.013438786008230452	0.0013580246913580246	0.007088477366255144
2	55.52	0.012510288065843622	0.0009053497942386831	0.006566358024691358
2	55.56	0.013729423868312758	0.000992798353909465	0.007919238683127572
2	55.6	0.01128343621399177	0.0006995884773662552	0.006983024691358025
2	55.64	0.010020576131687242	0.0009696502057613169	0.005568415637860083
2	55.68	0.018238168724279837	0.0027546296296296294	0.007091049382716049
2	55.72	0.00782664609053498	0.0008024691358024691	0.0034002057613168723
2	55.76	0.007806069958847737	0.000830761316872428	0.0030118312757201646
2	55.800000000000004	0.007764917695473251	0.0012808641975308641	0.0030992798353909464
2	55.84	0.00735082304526749	0.0005941358024691358	0.003438786008230453
2	55.88	0.005200617283950618	0.00031378600823045265	0.0031635802469135803
2	55.92	0.006882716049382716	0.0008796296296296296	0.0038220164609053496
2	55.96	0.007183641975308642	0.0008667695473251029	0.0038245884773662553
2	56.0	0.010020576131687242	0.001257716049382716	0.0046733539094650205
2	56.04	0.009516460905349794	0.0017335390946502057	0.003575102880658436
2	56.08	0.011900720164609054	0.0016589506172839507	0.004804526748971193
2	56.120000000000005	0.015102880658436214	0.0031661522633744856	0.005432098765432099
2	56.160000000000004	0.025820473251028805	0.005689300411522634	0.009050925925925926
2	56.2	0.015195473251028806	0.002803497942386831	0.006069958847736625
2	56.24	0.0137011316872428	0.0036882716049382717	0.005532407407407408
2	56.28	0.008238168724279835	0.0017669753086419753	0.0033153292181069957
2	56.32	0.004807098765432099	0.0007998971193415638	0.0017901234567901235
2	56.36	0.004125514403292181	0.0010751028806584362	0.0012345679012345679
2	56.4	0.0033410493827160494	0.0007047325102880658	0.0011136831275720164
2	56.44	0.005910493827160494	0.0016820987654320987	0.001720679012345679
2	56.480000000000004	0.006170267489711934	0.0014943415637860083	0.001787551440329218
2	56.52	0.009439300411522633	0.0026646090534979423	0.002626028806584362
2	56.56	0.009974279835390946	0.0028652263374485598	0.001756687242798354
2	56.6	0.01893261316872428	0.006352880658436214	0.004534465020576132
2	56.64	0.029205246913580247	0.009472736625514403	0.00710133744855967
2	56.68	0.02046553497942387	0.007358539094650206	0.003953189300411522
2	56.72	0.023135288065843623	0.009032921810699588	0.005483539094650206
2	56.76	0.02039866255144033	0.009642489711934156	0.004084362139917696
2	56.800000000000004	0.017271090534979425	0.008328189300411522	0.003382201646090535
2	56.84	0.012952674897119341	0.006324588477366255	0.0018261316872427984
2	56.88	0.013731995884773663	0.00662037037037037	0.0026826131687242797
2	56.92	0.010540123456790123	0.005092592592592593	0.002103909465020576
2	56.96	0.009251543209876542	0.0046965020576131685	0.0012088477366255144
2	57.0	0.007739197530864198	0.003840020576131687	0.0014068930041152264
2	57.04	0.00951388888888889	0.003778292181069959	0.0018647119341563786
2	57.08	0.009866255144032922	0.0025797325102880657	0.0014068930041152264
2	57.120000000000005	0.020877057613168725	0.004750514403292181	0.004804526748971193
2	57.160000000000004	0.011378600823045268	0.001977880658436214	0.0022916666666666667
2	57.2	0.011049382716049383	0.003140432098765432	0.0021579218106995883
2	57.24	0.008366769547325103	0.0020241769547325104	0.0019521604938271605
2	57.28	0.008209876543209876	0.002052469135802469	0.0031507201646090535
2	57.32	0.007890946502057614	0.0016949588477366256	0.0032021604938271605
2	57.36	0.008647119341563786	0.001705246913580247	0.004272119341563786
2	57.4	0.014426440329218106	0.002006172839506173	0.006342592592592592
2	57.44	0.016558641975308642	0.0015483539094650206	0.006977880658436214
2	57.480000000000004	0.02320216049382716	0.0017669753086419753	0.007469135802469135
2	57.52	0.026496913580246913	0.0012371399176954732	0.006676954732510288
2	57.56	0.029683641975308643	0.001926440329218107	0.006610082304526749
2	57.6	0.03524691358024691	0.0034027777777777776	0.009331275720164608
2	57.64	0.02701388888888889	0.0024228395061728393	0.008096707818930042
2	57.68	0.016756687242798354	0.0015174897119341563	0.006532921810699589
2	57.72	0.015190329218106997	0.0016023662551440329	0.005851337448559671
2	57.76	0.015925925925925927	0.001669238683127572	0.0060185185185185185
2	57.800000000000004	0.0160570987654321	0.0008719135802469135	0.005388374485596707
2	57.84	0.01459619341563786	0.0008873456790123457	0.003896604938271605
2	57.88	0.012775205761316872	0.00038837448559670784	0.0028060699588477365
2	57.92	0.013245884773662552	0.000992798353909465	0.002404835390946502
2	57.96	0.015856481481481482	0.0018132716049382715	0.0038991769547325104
2	58.0	0.01909207818930041	0.002425411522633745	0.006100823045267489
2	58.04	0.019637345679012347	0.0029603909465020575	0.006965020576131687
2	58.08	0.02805298353909465	0.004981995884773663	0.00993312757201646
2	58.120000000000005	0.022898662551440328	0.0038888888888888888	0.009591049382716049
2	58.160000000000004	0.02606738683127572	0.0045190329218107	0.011810699588477367
2	58.2	0.027463991769547325	0.004475308641975309	0.013155864197530865
2	58.24	0.02869598765432099	0.004747942386831276	0.013806584362139917
2	58.28	0.029598765432098766	0.005033436213991769	0.014493312757201646
2	58.32	0.030887345679012346	0.005419238683127572	0.01467849794238683
2	58.36	0.032476851851851854	0.0057201646090534975	0.015144032921810699
2	58.4	0.031023662551440328	0.0058924897119341565	0.01452417695473251
2	58.44	0.02942901234567901	0.00639917695473251	0.0139429012345679
2	58.480000000000004	0.025272633744855968	0.006496913580246914	0.011604938271604939
2	58.52	0.02378343621399177	0.006036522633744856	0.009945987654320988
2	58.56	0.027363683127572015	0.006159979423868313	0.00945730452674897
2	58.6	0.021257716049382716	0.004212962962962963	0.006790123456790123
2	58.64	0.01972993827160494	0.0034825102880658436	0.005406378600823045
2	58.68	0.019025205761316874	0.002803497942386831	0.005151748971193416
2	58.72	0.01653034979423868	0.0024382716049382715	0.004488168724279836
2	58.76	0.01507201646090535	0.001970164609053498	0.004421296296296296
2	58.800000000000004	0.013032407407407407	0.0015715020576131688	0.0038117283950617285
2	58.84	0.010964506172839505	0.001242283950617284	0.00375
2	58.88	0.008479938271604938	0.0004912551440329218	0.003587962962962963
2	58.92	0.008132716049382717	0.0002469135802469136	0.003755144032921811
2	58.96	0.010570987654320988	0.0007716049382716049	0.00433641975308642
2	59.0	0.01194701646090535	0.0005787037037037037	0.004907407407407407
2	59.04	0.019220679012345677	0.0019058641975308642	0.006291152263374486
2	59.08	0.012973251028806584	0.0002314814814814815	0.005560699588477366
2	59.120000000000005	0.01418724279835391	0.0002623456790123457	0.005910493827160494
2	59.160000000000004	0.013773148148148149	0.00014917695473251028	0.005810185185185186
2	59.2	0.014212962962962964	0.00020061728395061727	0.005406378600823045
2	59.24	0.014166666666666666	5.1440329218106995e-05	0.0054681069958847734
2	59.28	0.014555041152263375	0.00018518518518518518	0.0052263374485596705
2	59.32	0.014609053497942387	0.00015689300411522632	0.004845679012345679
2	59.36	0.013865740740740741	0.00024176954732510288	0.004585905349794239
2	59.4	0.014182098765432099	0.00024176954732510288	0.004372427983539095
2	59.44	0.013073559670781894	3.3436213991769545e-05	0.0038940329218106998
2	59.480000000000004	0.013659979423868313	0.00017232510288065845	0.0037011316872427986
2	59.52	0.018320473251028806	0.0013605967078189301	0.0043621399176954736
2	59.56	0.01231738683127572	0.00026748971193415636	0.003016975308641975
2	59.6	0.010316358024691358	0.00024176954732510288	0.002183641975308642
2	59.64	0.010725308641975309	0.0007664609053497942	0.002116769547325103
2	59.68	0.007906378600823044	0.00015432098765432098	0.0017232510288065844
2	59.72	0.007888374485596707	0.000360082304526749	0.0017515432098765432
2	59.76	0.005686728395061728	0.0002469135802469136	0.0012191358024691357
2	59.800000000000004	0.004948559670781893	0.00022633744855967078	0.0011419753086419754
2	59.84	0.00404320987654321	0.0004063786008230453	0.0008693415637860083
2	59.88	0.003374485596707819	0.0001800411522633745	0.0009619341563786008
2	59.92	0.0030375514403292183	0.0004475308641975309	0.0006558641975308642
2	59.96	0.0036059670781893004	0.00040123456790123454	0.0007536008230452675
2	60.0	0.011754115226337448	0.0020498971193415637	0.002067901234567901
2	60.04	0.005738168724279835	0.0011316872427983538	0.0008436213991769547
2	60.08	0.007196502057613169	0.0017103909465020577	0.0006018518518518519
2	60.120000000000005	0.00672582304526749	0.002044753086419753	0.0003369341563786008
2	60.160000000000004	0.009135802469135803	0.0027443415637860083	0.0004475308641975309
2	60.2	0.00926440329218107	0.003119855967078189	0.00023919753086419754
2	60.24	0.010460390946502057	0.004048353909465021	0.0004475308641975309
2	60.28	0.0095190329218107	0.004791666666666666	0.00010030864197530864
2	60.32	0.010604423868312757	0.005645576131687243	0.00030606995884773663
2	60.36	0.009974279835390946	0.006090534979423868	0.000470679012345679
2	60.4	0.010691872427983539	0.005751028806584362	0.0004783950617283951
2	60.44	0.01099537037037037	0.00533179012345679	0.0008153292181069958
2	60.480000000000004	0.017718621399176956	0.00551440329218107	0.0021759259259259258
2	60.52	0.012343106995884773	0.003675411522633745	0.0015637860082304527
2	60.56	0.013963477366255144	0.003698559670781893	0.0018287037037037037
2	60.6	0.015288065843621398	0.003513374485596708	0.00205761316872428
2	60.64	0.015380658436213992	0.0031532921810699588	0.0022505144032921812
2	60.68	0.016527777777777777	0.0027957818930041153	0.0030092592592592593
2	60.72	0.015095164609053498	0.002381687242798354	0.0037319958847736624
2	60.76	0.01599537037037037	0.0023713991769547327	0.004472736625514403
2	60.800000000000004	0.014763374485596708	0.0018184156378600823	0.005432098765432099
2	60.84	0.015905349794238684	0.0015329218106995884	0.006694958847736626
2	60.88	0.015190329218106997	0.0005118312757201646	0.008001543209876543
2	60.92	0.017325102880658437	0.001962448559670782	0.009827674897119342
2	60.96	0.025280349794238682	0.0035493827160493828	0.011193415637860082
2	61.0	0.01664866255144033	0.0012294238683127573	0.009776234567901235
2	61.04	0.017085905349794237	0.001463477366255144	0.010092592592592592
2	61.08	0.01776491769547325	0.0019984567901234567	0.010133744855967079
2	61.120000000000005	0.016766975308641976	0.0019675925925925924	0.009393004115226337
2	61.160000000000004	0.015810185185185184	0.0019675925925925924	0.007965534979423868
2	61.2	0.015516975308641975	0.0024176954732510287	0.00676440329218107
2	61.24	0.015079732510288065	0.002839506172839506	0.004976851851851852
2	61.28	0.013960905349794238	0.003389917695473251	0.0038940329218106998
2	61.32	0.012276234567901235	0.003623971193415638	0.003155864197530864
2	61.36	0.01235082304526749	0.004783950617283951	0.00264917695473251
2	61.4	0.013027263374485596	0.0059387860082304525	0.0026877572016460907
2	61.44	0.02406635802469136	0.008909465020576131	0.004395576131687243
2	61.480000000000004	0.018132716049382717	0.008227880658436213	0.003094135802469136
2	61.52	0.015892489711934157	0.007440843621399177	0.0026208847736625515
2	61.56	0.015108024691358024	0.007337962962962963	0.0022119341563786006
2	61.6	0.013143004115226337	0.00665380658436214	0.001756687242798354
2	61.64	0.013114711934156378	0.006983024691358025	0.0016203703703703703
2	61.68	0.010751028806584363	0.0062139917695473255	0.0009722222222222222
2	61.72	0.011370884773662552	0.006221707818930041	0.0009979423868312757
2	61.76	0.008685699588477366	0.004992283950617284	0.0004320987654320988
2	61.800000000000004	0.008410493827160494	0.004742798353909465	0.0007047325102880658
2	61.84	0.007574588477366255	0.004369855967078189	0.0003935185185185185
2	61.88	0.008315329218106996	0.004652777777777777	0.0009233539094650206
2	61.92	0.015051440329218107	0.00587962962962963	0.0023353909465020574
2	61.96	0.0069393004115226335	0.0034747942386831277	0.0008256172839506173
2	62.0	0.007250514403292181	0.003616255144032922	0.0009439300411522634
2	62.04	0.0057304526748971196	0.0031224279835390945	0.0005426954732510288
2	62.08	0.005864197530864198	0.0029732510288065844	0.0008230452674897119
2	62.120000000000005	0.005066872427983539	0.002674897119341564	0.0006584362139917696
2	62.160000000000004	0.006159979423868313	0.003042695473251029	0.0009670781893004115
2	62.2	0.007222222222222222	0.004014917695473251	0.0011008230452674897
2	62.24	0.010815329218106996	0.0069624485596707815	0.001286008230452675
2	62.28	0.012150205761316873	0.008047839506172839	0.0013297325102880658
2	62.32	0.014148662551440329	0.00914866255144033	0.001941872427983539
2	62.36	0.013713991769547325	0.00900462962962963	0.0019161522633744856
2	62.4	0.02509002057613169	0.011414609053497943	0.004197530864197531
2	62.440000000000005	0.014807098765432099	0.0082690329218107	0.002507716049382716
2	62.480000000000004	0.014660493827160493	0.0077083333333333335	0.002196502057613169
2	62.52	0.01426954732510288	0.007001028806584362	0.0026414609053497943
2	62.56	0.01352880658436214	0.005550411522633745	0.0027160493827160493
2	62.6	0.014174382716049382	0.0047299382716049386	0.003387345679012346
2	62.64	0.012361111111111111	0.003487654320987654	0.002968106995884774
2	62.68	0.011468621399176955	0.0025540123456790124	0.0031275720164609055
2	62.72	0.009344135802469136	0.0016872427983539095	0.002772633744855967
2	62.76	0.008927469135802469	0.0014351851851851852	0.002512860082304527
2	62.800000000000004	0.007381687242798354	0.0011728395061728395	0.0016512345679012346
2	62.84	0.007152777777777778	0.0011805555555555556	0.0016409465020576133
2	62.88	0.011905864197530864	0.0022762345679012345	0.002433127572016461
2	62.92	0.006141975308641976	0.0006352880658436214	0.0013425925925925925
2	62.96	0.005902777777777778	0.0011419753086419754	0.0012448559670781892
2	63.0	0.005913065843621399	0.0010313786008230453	0.0015046296296296296
2	63.04	0.004387860082304526	0.0004989711934156379	0.0016718106995884773
2	63.08	0.0042361111111111115	0.001008230452674897	0.0015843621399176955
2	63.120000000000005	0.005432098765432099	0.0011291152263374485	0.0023868312757201644
2	63.160000000000004	0.005090020576131687	0.0005915637860082304	0.0026954732510288066
2	63.2	0.006646090534979424	0.0014814814814814814	0.002674897119341564
2	63.24	0.00679783950617284	0.00165380658436214	0.002638888888888889
2	63.28	0.007435699588477366	0.002271090534979424	0.0029963991769547324
2	63.32	0.006617798353909465	0.0021630658436213993	0.0024408436213991767
2	63.36	0.015290637860082305	0.004326131687242799	0.004238683127572016
2	63.4	0.007839506172839506	0.002093621399176955	0.0029372427983539095
2	63.440000000000005	0.009002057613168725	0.0030246913580246914	0.0028652263374485598
2	63.480000000000004	0.008503086419753086	0.0031301440329218107	0.002816358024691358
2	63.52	0.007613168724279836	0.003096707818930041	0.0023713991769547327
2	63.56	0.008515946502057612	0.003263888888888889	0.0024511316872427983
2	63.6	0.008078703703703704	0.0033204732510288067	0.0022016460905349795
2	63.64	0.01063014403292181	0.004326131687242799	0.002638888888888889
2	63.68	0.009112654320987654	0.0036934156378600823	0.0019110082304526748
2	63.72	0.010061728395061729	0.0039377572016460905	0.002088477366255144
2	63.76	0.008641975308641974	0.00301440329218107	0.00176440329218107
2	63.800000000000004	0.008240740740740741	0.0026337448559670784	0.0014583333333333334
2	63.84	0.01441358024691358	0.003539094650205761	0.003117283950617284
2	63.88	0.006368312757201646	0.0019315843621399177	0.0013554526748971194
2	63.92	0.004979423868312757	0.0014583333333333334	0.000992798353909465
2	63.96	0.005061728395061729	0.0015817901234567902	0.0008076131687242799
2	64.0	0.004609053497942387	0.0013657407407407407	0.0010390946502057614
2	64.04	0.005054012345679012	0.001934156378600823	0.000830761316872428
2	64.08	0.006000514403292181	0.0023019547325102883	0.0011111111111111111
2	64.12	0.006301440329218107	0.003536522633744856	0.0009567901234567902
2	64.16	0.009328703703703704	0.005498971193415638	0.0012705761316872427
2	64.2	0.008783436213991769	0.005460390946502058	0.0013503086419753086
2	64.24	0.011784979423868313	0.006116255144032922	0.0026337448559670784
2	64.28	0.011213991769547325	0.005745884773662551	0.002970679012345679
2	64.32000000000001	0.020619855967078188	0.006664094650205761	0.006540637860082304
2	64.36	0.01250514403292181	0.004161522633744856	0.005216049382716049
2	64.4	0.013829732510288066	0.0035828189300411524	0.007402263374485597
2	64.44	0.013433641975308643	0.0021064814814814813	0.008382201646090536
2	64.48	0.014899691358024691	0.0012037037037037038	0.01007716049382716
2	64.52	0.014796810699588478	0.0006610082304526749	0.010707304526748972
2	64.56	0.014598765432098766	0.0007227366255144033	0.010666152263374485
2	64.6	0.015661008230452675	0.001190843621399177	0.010871913580246913
2	64.64	0.015756172839506172	0.0012525720164609053	0.010835905349794239
2	64.68	0.01613940329218107	0.0020781893004115227	0.010300925925925925
2	64.72	0.016154835390946504	0.0026414609053497943	0.009848251028806584
2	64.76	0.01712962962962963	0.003647119341563786	0.009920267489711934
2	64.8	0.022260802469135803	0.004979423868312757	0.0102880658436214
2	64.84	0.016131687242798353	0.004084362139917696	0.008276748971193416
2	64.88	0.014801954732510288	0.004171810699588477	0.007026748971193416
2	64.92	0.014050925925925927	0.003742283950617284	0.006234567901234568
2	64.96000000000001	0.010699588477366255	0.00238940329218107	0.004840534979423868
2	65.0	0.009729938271604939	0.0016640946502057613	0.004771090534979424
2	65.04	0.008667695473251028	0.0019675925925925924	0.004331275720164609
2	65.08	0.00867283950617284	0.0026414609053497943	0.00367798353909465
2	65.12	0.008132716049382717	0.0025308641975308644	0.0036291152263374484
2	65.16	0.0068930041152263375	0.0016049382716049382	0.0034182098765432097
2	65.2	0.00694701646090535	0.0019598765432098765	0.0030992798353909464
2	65.24	0.006761831275720165	0.0027546296296296294	0.0026440329218106995
2	65.28	0.01434670781893004	0.0045704732510288065	0.004356995884773663
2	65.32000000000001	0.006923868312757202	0.0032150205761316874	0.0022376543209876544
2	65.36	0.0078009259259259256	0.003081275720164609	0.002896090534979424
2	65.4	0.006926440329218107	0.0026440329218106995	0.002345679012345679
2	65.44	0.008155864197530864	0.002397119341563786	0.0030787037037037037
2	65.48	0.00797582304526749	0.0016846707818930042	0.002978395061728395
2	65.52	0.009879115226337448	0.0014300411522633744	0.0037911522633744857
2	65.56	0.010388374485596708	0.0011445473251028807	0.0034593621399176956
2	65.6	0.010920781893004116	0.0010673868312757202	0.0036882716049382717
2	65.64	0.011684670781893005	0.0012371399176954732	0.0038991769547325104
2	65.68	0.011183127572016461	0.0011085390946502058	0.0035956790123456792
2	65.72	0.012337962962962964	0.0011676954732510287	0.0038863168724279835
2	65.76	0.017728909465020575	0.0020730452674897117	0.0051440329218107
2	65.8	0.012569444444444444	0.0010159465020576131	0.004076646090534979
2	65.84	0.011630658436213992	0.0009567901234567902	0.0035416666666666665
2	65.88	0.012060185185185186	0.0010905349794238684	0.003544238683127572
2	65.92	0.010877057613168725	0.0009362139917695473	0.003019547325102881
2	65.96000000000001	0.011862139917695472	0.0010699588477366254	0.0032896090534979424
2	66.0	0.010869341563786009	0.0009696502057613169	0.0027443415637860083
2	66.04	0.01087962962962963	0.0008281893004115226	0.0028215020576131686
2	66.08	0.010108024691358025	0.0007510288065843622	0.002384259259259259
2	66.12	0.010537551440329218	0.0008693415637860083	0.0024922839506172838
2	66.16	0.009729938271604939	0.0008719135802469135	0.001954732510288066
2	66.2	0.008701131687242798	0.0006121399176954733	0.0015612139917695472
2	66.24	0.015146604938271606	0.0020396090534979426	0.0027957818930041153
2	66.28	0.007692901234567901	0.000573559670781893	0.0013477366255144033
2	66.32000000000001	0.007175925925925926	0.0006970164609053498	0.0010802469135802468
2	66.36	0.006000514403292181	0.0004861111111111111	0.0009156378600823045
2	66.4	0.005426954732510288	0.0004861111111111111	0.0005246913580246914
2	66.44	0.005257201646090535	0.00036522633744855967	0.0006995884773662552
2	66.48	0.006476337448559671	0.00040380658436213994	0.001800411522633745
2	66.52	0.007574588477366255	0.0004218106995884774	0.0022093621399176954
2	66.56	0.008106995884773663	0.00032407407407407406	0.002878086419753086
2	66.6	0.009462448559670782	0.0003369341563786008	0.003233024691358025
2	66.64	0.007466563786008231	5.401234567901235e-05	0.0031069958847736627
2	66.68	0.008343621399176954	0.0002726337448559671	0.003263888888888889
2	66.72	0.017950102880658438	0.0015843621399176955	0.0053858024691358026
2	66.76	0.012458847736625514	0.00033950617283950616	0.0048585390946502055
2	66.8	0.011563786008230452	9.002057613168725e-05	0.005187757201646091
2	66.84	0.01176440329218107	0.000257201646090535	0.0054681069958847734
2	66.88	0.011810699588477367	5.1440329218106995e-05	0.006427469135802469
2	66.92	0.012669753086419754	0.00012602880658436213	0.007078189300411522
2	66.96000000000001	0.01242283950617284	5.6584362139917696e-05	0.007893518518518518
2	67.0	0.012147633744855967	8.23045267489712e-05	0.00904320987654321
2	67.04	0.011257716049382716	2.8292181069958848e-05	0.009099794238683128
2	67.08	0.011607510288065843	5.915637860082304e-05	0.009130658436213992
2	67.12	0.011787551440329218	0.0001286008230452675	0.009578189300411523
2	67.16	0.011818415637860083	0.0012114197530864197	0.008644547325102881
2	67.2	0.019858539094650206	0.0038631687242798355	0.008551954732510287
2	67.24	0.012024176954732511	0.003374485596707819	0.0054912551440329214
2	67.28	0.012746913580246913	0.004565329218106996	0.0042489711934156375
2	67.32000000000001	0.013271604938271606	0.00599022633744856	0.0027674897119341563
2	67.36	0.01460648148148148	0.007127057613168724	0.0021502057613168725
2	67.4	0.013662551440329218	0.006517489711934156	0.0014814814814814814
2	67.44	0.013919753086419753	0.005583847736625514	0.0018029835390946502
2	67.48	0.012690329218106996	0.0051234567901234564	0.0012474279835390947
2	67.52	0.012654320987654321	0.004670781893004115	0.0011136831275720164
2	67.56	0.011941872427983538	0.0042489711934156375	0.0008127572016460906
2	67.6	0.011828703703703704	0.003845164609053498	0.0008230452674897119
2	67.64	0.011108539094650205	0.002602880658436214	0.0010570987654320988
2	67.68	0.018708847736625515	0.0034542181069958846	0.002777777777777778
2	67.72	0.010231481481481482	0.0017592592592592592	0.001154835390946502
2	67.76	0.009058641975308642	0.0017618312757201645	0.0013811728395061729
2	67.8	0.009274691358024691	0.0019290123456790122	0.0016460905349794238
2	67.84	0.009313271604938271	0.002512860082304527	0.0019804526748971193
2	67.88	0.011412037037037037	0.004722222222222222	0.0026054526748971194
2	67.92	0.012592592592592593	0.006476337448559671	0.002662037037037037
2	67.96000000000001	0.016347736625514402	0.008693415637860082	0.003989197530864197
2	68.0	0.02126543209876543	0.010066872427983539	0.007276234567901234
2	68.04	0.02641718106995885	0.009868827160493827	0.011959876543209876
2	68.08	0.026424897119341564	0.00772119341563786	0.014393004115226338
2	68.12	0.024305555555555556	0.005460390946502058	0.014650205761316872
2	68.16	0.02623971193415638	0.006435185185185185	0.012993827160493828
2	68.2	0.017425411522633744	0.004953703703703704	0.010599279835390947
2	68.24	0.017536008230452677	0.004935699588477367	0.009776234567901235
2	68.28	0.015167181069958848	0.004488168724279836	0.007229938271604938
2	68.32000000000001	0.01551440329218107	0.004423868312757201	0.00654320987654321
2	68.36	0.012044753086419753	0.003258744855967078	0.004912551440329218
2	68.4	0.011491769547325103	0.003168724279835391	0.003989197530864197
2	68.44	0.009963991769547325	0.0028935185185185184	0.0031147119341563786
2	68.48	0.008950617283950617	0.0027391975308641977	0.002227366255144033
2	68.52	0.0074202674897119346	0.0022093621399176954	0.0017746913580246914
2	68.56	0.006589506172839506	0.002170781893004115	0.0020601851851851853
2	68.60000000000001	0.00613940329218107	0.0019830246913580245	0.002433127572016461
2	68.64	0.013485082304526748	0.003433641975308642	0.004637345679012346
2	68.68	0.00566358024691358	0.001455761316872428	0.0030761316872427984
2	68.72	0.005012860082304527	0.0012371399176954732	0.0029809670781893003
2	68.76	0.0057201646090534975	0.0013271604938271606	0.0033950617283950617
2	68.8	0.004619341563786008	0.001008230452674897	0.003227880658436214
2	68.84	0.005897633744855967	0.001147119341563786	0.0038194444444444443
2	68.88	0.005241769547325103	0.0006404320987654321	0.0042026748971193415
2	68.92	0.008181584362139917	0.0010699588477366254	0.0053395061728395065
2	68.96000000000001	0.008276748971193416	0.00016975308641975308	0.005694444444444445
2	69.0	0.011594650205761317	0.0006018518518518519	0.0073868312757201645
2	69.04	0.010138888888888888	0.00022119341563786008	0.007178497942386832
2	69.08	0.011954732510288066	0.0012474279835390947	0.0073302469135802465
2	69.12	0.016838991769547326	0.0019444444444444444	0.009261831275720165
2	69.16	0.010789609053497943	0.0010468106995884774	0.007474279835390947
2	69.2	0.008940329218106996	0.0006044238683127572	0.006445473251028806
2	69.24	0.008081275720164609	0.000558127572016461	0.005704732510288066
2	69.28	0.008016975308641976	0.0006430041152263374	0.005311213991769547
2	69.32000000000001	0.007561728395061728	0.0011651234567901234	0.004578189300411523
2	69.36	0.007528292181069959	0.0005684156378600823	0.004997427983539094
2	69.4	0.00926954732510288	0.0017618312757201645	0.004434156378600823
2	69.44	0.007453703703703704	0.0008513374485596708	0.004809670781893004
2	69.48	0.007301954732510288	0.0009439300411522634	0.004452160493827161
2	69.52	0.0074099794238683125	0.00047582304526748974	0.005406378600823045
2	69.56	0.00922582304526749	0.0009130658436213992	0.0060416666666666665
2	69.60000000000001	0.019616769547325105	0.003207304526748971	0.008387345679012346
2	69.64	0.010848765432098766	0.0008230452674897119	0.006370884773662552
2	69.68	0.01080761316872428	0.0008333333333333334	0.006504629629629629
2	69.72	0.011481481481481481	0.001072530864197531	0.00679783950617284
2	69.76	0.013184156378600823	0.0014017489711934156	0.0074202674897119346
2	69.8	0.012638888888888889	0.0011856995884773664	0.00720164609053498
2	69.84	0.01434670781893004	0.0008513374485596708	0.008659979423868312
2	69.88	0.015349794238683127	0.0008410493827160494	0.009979423868312758
2	69.92	0.015547839506172839	0.0003986625514403292	0.011008230452674897
2	69.96000000000001	0.016679526748971194	0.0008127572016460906	0.011304012345679012
2	70.0	0.015120884773662552	0.0003986625514403292	0.010162037037037037
2	70.04	0.015298353909465021	0.0008024691358024691	0.009573045267489711
2	70.08	0.022834362139917696	0.002623456790123457	0.010789609053497943
2	70.12	0.012852366255144033	0.0004320987654320988	0.007952674897119342
2	70.16	0.014356995884773663	0.0011008230452674897	0.007770061728395062
2	70.2	0.015347222222222222	0.002093621399176955	0.007644032921810699
2	70.24	0.010715020576131688	0.0013940329218106995	0.0056044238683127575
2	70.28	0.006885288065843621	0.0007433127572016461	0.004074074074074074
2	70.32000000000001	0.005172325102880658	0.00013631687242798355	0.004372427983539095
2	70.36	0.004390432098765432	5.6584362139917696e-05	0.003778292181069959
2	70.4	0.0049614197530864195	0.00016975308641975308	0.003757716049382716
2	70.44	0.004516460905349794	0.00021862139917695473	0.0035493827160493828
2	70.48	0.004344135802469136	0.00013631687242798355	0.0033436213991769547
2	70.52	0.002476851851851852	0.00019032921810699588	0.0016512345679012346
2	70.56	0.010491255144032922	0.0016409465020576133	0.003726851851851852
2	70.60000000000001	0.0022916666666666667	9.516460905349794e-05	0.0015097736625514404
2	70.64	0.002788065843621399	0.00019032921810699588	0.0020087448559670783
2	70.68	0.0027546296296296294	8.487654320987654e-05	0.0022608024691358024
2	70.72	0.002551440329218107	0.00011574074074074075	0.0019367283950617283
2	70.76	0.002955246913580247	6.17283950617284e-05	0.002515432098765432
2	70.8	0.01544238683127572	0.0027237654320987656	0.004652777777777777
2	70.84	0.03747942386831276	0.007358539094650206	0.008852880658436214
2	70.88	0.02080761316872428	0.0022145061728395064	0.006887860082304527
2	70.92	0.025766460905349793	0.00334619341563786	0.007664609053497942
2	70.96000000000001	0.021093106995884774	0.0034542181069958846	0.005336934156378601
2	71.0	0.020622427983539096	0.002044753086419753	0.005704732510288066
2	71.04	0.02789351851851852	0.004495884773662551	0.005290637860082305
2	71.08	0.01896604938271605	0.0016435185185185185	0.005609567901234568
2	71.12	0.012595164609053498	0.0007947530864197531	0.004711934156378601
2	71.16	0.012417695473251028	0.001154835390946502	0.005095164609053498
2	71.2	0.008305041152263375	0.0005812757201646091	0.003094135802469136
2	71.24	0.008531378600823045	0.0005787037037037037	0.003883744855967078
2	71.28	0.009459876543209877	0.0007253086419753087	0.005066872427983539
2	71.32000000000001	0.012425411522633744	0.0012217078189300412	0.006195987654320988
2	71.36	0.011193415637860082	0.0011754115226337448	0.006352880658436214
2	71.4	0.008747427983539094	0.0010622427983539094	0.004886831275720165
2	71.44	0.007476851851851852	0.0007150205761316872	0.004197530864197531
2	71.48	0.005406378600823045	0.0005632716049382716	0.0033050411522633745
2	71.52	0.016054526748971194	0.002258230452674897	0.006815843621399177
2	71.56	0.005977366255144033	0.0004989711934156379	0.004552469135802469
2	71.60000000000001	0.004897119341563786	0.00020833333333333335	0.004002057613168724
2	71.64	0.0032253086419753085	0.00012088477366255144	0.0028215020576131686
2	71.68	0.0022890946502057614	5.401234567901235e-05	0.0019573045267489713
2	71.72	0.002381687242798354	5.915637860082304e-05	0.0020241769547325104
2	71.76	0.00338477366255144	0.000367798353909465	0.0025308641975308644
2	71.8	0.00147119341563786	0.00011316872427983539	0.0009284979423868312
2	71.84	0.001000514403292181	9.002057613168725e-05	0.0004655349794238683
2	71.88	0.0014248971193415638	6.430041152263375e-05	0.0009079218106995885
2	71.92	0.001736111111111111	3.8580246913580246e-05	0.0014171810699588477
2	71.96000000000001	0.002281378600823045	7.71604938271605e-06	0.001965020576131687
2	72.0	0.008207304526748971	0.001257716049382716	0.00261059670781893
2	72.04	0.001859567901234568	9.259259259259259e-05	0.0013477366255144033
2	72.08	0.0011316872427983538	6.17283950617284e-05	0.0007664609053497942
2	72.12	0.0019984567901234567	9.002057613168725e-05	0.0014326131687242799
2	72.16	0.0010931069958847737	9.516460905349794e-05	0.0007664609053497942
2	72.2	0.001404320987654321	0.0004963991769547325	0.00043467078189300413
2	72.24	0.0020318930041152263	0.0005092592592592592	0.0010776748971193415
2	72.28	0.003536522633744856	0.0007073045267489712	0.0017515432098765432
2	72.32000000000001	0.0012217078189300412	0.0001234567901234568	0.0007407407407407407
2	72.36	0.0013940329218106995	0.00018261316872427984	0.0008076131687242799
2	72.4	0.0012139917695473252	3.3436213991769545e-05	0.0010313786008230453
2	72.44	0.0011522633744855968	3.08641975308642e-05	0.0010802469135802468
2	72.48	0.01029320987654321	0.0019444444444444444	0.002888374485596708
2	72.52	0.001404320987654321	0.00022890946502057612	0.0007664609053497942
2	72.56	0.0021759259259259258	0.00016718106995884774	0.0014814814814814814
2	72.60000000000001	0.0028137860082304528	1.800411522633745e-05	0.0024537037037037036
2	72.64	0.0035108024691358026	3.60082304526749e-05	0.0031352880658436213
2	72.68	0.00338477366255144	1.02880658436214e-05	0.003042695473251029
2	72.72	0.004359567901234568	0.00019032921810699588	0.0034156378600823044
2	72.76	0.004459876543209876	2.8292181069958848e-05	0.003955761316872428
2	72.8	0.004657921810699589	0.00018518518518518518	0.0036728395061728395
2	72.84	0.003058127572016461	3.60082304526749e-05	0.0025282921810699586
2	72.88	0.001116255144032922	1.2860082304526749e-05	0.0008256172839506173
2	72.92	0.0018338477366255145	4.886831275720165e-05	0.001388888888888889
2	72.96000000000001	0.00834104938271605	0.0012294238683127573	0.0029578189300411522
2	73.0	0.0028652263374485598	0.00011574074074074075	0.0021141975308641976
2	73.04	0.003981481481481482	4.886831275720165e-05	0.0035905349794238682
2	73.08	0.004974279835390946	8.23045267489712e-05	0.004220679012345679
2	73.12	0.00518261316872428	7.71604938271605e-06	0.004822530864197531
2	73.16	0.0063168724279835395	7.716049382716049e-05	0.005625
2	73.2	0.0061342592592592594	3.3436213991769545e-05	0.005715020576131687
2	73.24	0.006391460905349794	4.11522633744856e-05	0.0056507201646090535
2	73.28	0.00636059670781893	2.5720164609053497e-05	0.005169753086419753
2	73.32000000000001	0.007145061728395062	5.6584362139917696e-05	0.005059156378600823
2	73.36	0.00768261316872428	3.60082304526749e-05	0.005020576131687242
2	73.4	0.008428497942386832	2.8292181069958848e-05	0.004979423868312757
2	73.44	0.018734567901234567	0.0014531893004115226	0.007217078189300411
2	73.48	0.011571502057613169	0.00023405349794238683	0.005216049382716049
2	73.52	0.013068415637860082	0.00029063786008230453	0.005488683127572017
2	73.56	0.011851851851851851	0.0001748971193415638	0.00456275720164609
2	73.60000000000001	0.012417695473251028	0.00018518518518518518	0.0042026748971193415
2	73.64	0.011108539094650205	0.00012088477366255144	0.0034156378600823044
2	73.68	0.012723765432098766	0.00043467078189300413	0.003233024691358025
2	73.72	0.012962962962962963	0.0002803497942386831	0.003487654320987654
2	73.76	0.015429526748971193	0.0007124485596707819	0.004292695473251029
2	73.8	0.014804526748971194	0.0005761316872427984	0.004243827160493827
2	73.84	0.016175411522633746	0.0010365226337448559	0.004544753086419753
2	73.88	0.015426954732510288	0.000720164609053498	0.004421296296296296
2	73.92	0.03169753086419753	0.004092078189300411	0.008215020576131687
2	73.96000000000001	0.01820730452674897	0.0011136831275720164	0.006566358024691358
2	74.0	0.01680812757201646	0.0013605967078189301	0.006255144032921811
2	74.04	0.017816358024691357	0.001396604938271605	0.006458333333333333
2	74.08	0.017579732510288066	0.0013348765432098766	0.006931584362139918
2	74.12	0.01875514403292181	0.001206275720164609	0.007875514403292181
2	74.16	0.01706275720164609	0.0010648148148148149	0.007031893004115226
2	74.2	0.016712962962962964	0.0010313786008230453	0.006640946502057613
2	74.24	0.014873971193415637	0.0008359053497942387	0.006121399176954733
2	74.28	0.014146090534979424	0.0007690329218106996	0.005722736625514403
2	74.32000000000001	0.01103395061728395	0.0005529835390946502	0.00404320987654321
2	74.36	0.012605452674897119	0.0006790123456790123	0.005174897119341564
2	74.4	0.018680555555555554	0.0020473251028806584	0.007006172839506173
2	74.44	0.012595164609053498	0.0006738683127572016	0.005951646090534979
2	74.48	0.012775205761316872	0.0007433127572016461	0.006576646090534979
2	74.52	0.01133230452674897	0.0005864197530864197	0.005895061728395061
2	74.56	0.011231995884773662	0.0006121399176954733	0.0054089506172839506
2	74.60000000000001	0.011496913580246914	0.0004552469135802469	0.005830761316872428
2	74.64	0.011826131687242798	0.000676440329218107	0.005758744855967078
2	74.68	0.010954218106995884	0.0006610082304526749	0.0053060699588477365
2	74.72	0.012885802469135803	0.0006558641975308642	0.006368312757201646
2	74.76	0.012983539094650207	0.000558127572016461	0.006638374485596708
2	74.8	0.015473251028806584	0.0012217078189300412	0.007705761316872428
2	74.84	0.019233539094650205	0.002433127572016461	0.0062834362139917695
2	74.88	0.03777006172839506	0.005272633744855967	0.011301440329218107
2	74.92	0.04546039094650206	0.008099279835390947	0.011208847736625515
2	74.96000000000001	0.04800411522633745	0.007183641975308642	0.013222736625514403
2	75.0	0.04175154320987654	0.007520576131687243	0.010864197530864197
2	75.04	0.04093621399176955	0.006617798353909465	0.011481481481481481
2	75.08	0.030313786008230453	0.005841049382716049	0.007376543209876543
2	75.12	0.02402520576131687	0.004084362139917696	0.007188786008230453
2	75.16	0.01737139917695473	0.0032047325102880658	0.005460390946502058
2	75.2	0.012163065843621399	0.0017258230452674897	0.004735082304526749
2	75.24	0.009382716049382716	0.00147119341563786	0.0038863168724279835
2	75.28	0.009081790123456791	0.0009465020576131687	0.003909465020576132
2	75.32000000000001	0.01061985596707819	0.00084619341563786	0.005591563786008231
2	75.36	0.020869341563786007	0.0029218106995884774	0.00801954732510288
2	75.4	0.010108024691358025	0.0006327160493827161	0.005619855967078189
2	75.44	0.00907664609053498	0.0006378600823045268	0.004861111111111111
2	75.48	0.008824588477366255	0.0005709876543209877	0.00448559670781893
2	75.52	0.009840534979423868	0.0004963991769547325	0.005164609053497943
2	75.56	0.01058641975308642	0.0006455761316872428	0.005601851851851852
2	75.60000000000001	0.011031378600823045	0.0005478395061728395	0.005390946502057613
2	75.64	0.00996656378600823	0.0003189300411522634	0.004940843621399177
2	75.68	0.011453189300411523	0.0009053497942386831	0.004886831275720165
2	75.72	0.01205246913580247	0.0008256172839506173	0.005447530864197531
2	75.76	0.012595164609053498	0.0006738683127572016	0.005473251028806584
2	75.8	0.013114711934156378	0.0007150205761316872	0.005833333333333334
2	75.84	0.022340534979423867	0.0023559670781893006	0.008189300411522634
2	75.88	0.01614969135802469	0.0006867283950617284	0.007438271604938272
2	75.92	0.018613683127572018	0.000977366255144033	0.008549382716049382
2	75.96000000000001	0.018582818930041153	0.0010056584362139918	0.00835133744855967
2	76.0	0.019074074074074073	0.0013863168724279834	0.008523662551440329
2	76.04	0.01813528806584362	0.0013220164609053498	0.008238168724279835
2	76.08	0.017839506172839505	0.0012731481481481483	0.008492798353909465
2	76.12	0.017425411522633744	0.001293724279835391	0.007888374485596707
2	76.16	0.018824588477366254	0.001427469135802469	0.008287037037037037
2	76.2	0.02227880658436214	0.001743827160493827	0.008569958847736625
2	76.24	0.023415637860082304	0.002042181069958848	0.008402777777777778
2	76.28	0.023377057613168724	0.0023405349794238684	0.008312757201646091
2	76.32000000000001	0.02845164609053498	0.0040997942386831274	0.009413580246913581
2	76.36	0.021895576131687244	0.003094135802469136	0.00808641975308642
2	76.4	0.019598765432098767	0.003425925925925926	0.00662037037037037
2	76.44	0.021697530864197533	0.003765432098765432	0.00794238683127572
2	76.48	0.02025462962962963	0.0034027777777777776	0.007466563786008231
2	76.52	0.013883744855967078	0.001990740740740741	0.006208847736625514
2	76.56	0.013145576131687244	0.0020910493827160496	0.0055478395061728395
2	76.60000000000001	0.011113683127572016	0.001787551440329218	0.004205246913580247
2	76.64	0.012145061728395062	0.002232510288065844	0.0034310699588477366
2	76.68	0.00915895061728395	0.0015432098765432098	0.0024742798353909463
2	76.72	0.01287037037037037	0.0024511316872427983	0.0039146090534979425
2	76.76	0.012219650205761316	0.002235082304526749	0.0034825102880658436
2	76.8	0.021646090534979425	0.004711934156378601	0.0062268518518518515
2	76.84	0.013945473251028807	0.003119855967078189	0.003991769547325103
2	76.88	0.013323045267489711	0.0035185185185185185	0.0034310699588477366
2	76.92	0.013546810699588477	0.0045010288065843625	0.00319701646090535
2	76.96000000000001	0.013441358024691359	0.004238683127572016	0.003145576131687243
2	77.0	0.014071502057613169	0.004629629629629629	0.0031635802469135803
2	77.04	0.0120190329218107	0.0034284979423868313	0.0028986625514403294
2	77.08	0.012073045267489712	0.002854938271604938	0.0034079218106995886
2	77.12	0.010938786008230453	0.0030889917695473253	0.0031893004115226336
2	77.16	0.011517489711934156	0.004086934156378601	0.002970679012345679
2	77.2	0.008942901234567901	0.0032818930041152265	0.0011882716049382716
2	77.24	0.010527263374485597	0.003616255144032922	0.0026157407407407405
2	77.28	0.017420267489711934	0.004861111111111111	0.004935699588477367
2	77.32000000000001	0.013395061728395061	0.004210390946502058	0.004220679012345679
2	77.36	0.011638374485596709	0.004974279835390946	0.0029989711934156377
2	77.4	0.011021090534979424	0.004933127572016461	0.002420267489711934
2	77.44	0.01040895061728395	0.004390432098765432	0.0026054526748971194
2	77.48	0.008611111111111111	0.003132716049382716	0.0022247942386831275
2	77.52	0.007608024691358024	0.002512860082304527	0.00176440329218107
2	77.56	0.007245370370370371	0.003145576131687243	0.0020756172839506174
2	77.60000000000001	0.010601851851851852	0.004295267489711934	0.003338477366255144
2	77.64	0.00877829218106996	0.004387860082304526	0.00257201646090535
2	77.68	0.011540637860082305	0.0052263374485596705	0.00294238683127572
2	77.72	0.010146604938271605	0.005257201646090535	0.0029089506172839505
2	77.76	0.020324074074074074	0.007013888888888889	0.005462962962962963
2	77.8	0.012924382716049383	0.0056970164609053495	0.0034053497942386833
2	77.84	0.01815329218106996	0.006890432098765432	0.0048919753086419755
2	77.88	0.017736625514403293	0.006648662551440329	0.004981995884773663
2	77.92	0.01822530864197531	0.006538065843621399	0.005506687242798354
2	77.96000000000001	0.01672067901234568	0.006108539094650206	0.004943415637860082
2	78.0	0.01806841563786008	0.006975308641975308	0.004935699588477367
2	78.04	0.017857510288065842	0.006625514403292181	0.005231481481481481
2	78.08	0.018598251028806585	0.006208847736625514	0.005771604938271605
2	78.12	0.019377572016460905	0.005969650205761317	0.006378600823045267
2	78.16	0.019233539094650205	0.005555555555555556	0.007073045267489712
2	78.2	0.020113168724279835	0.005066872427983539	0.008294753086419753
2	78.24	0.025421810699588477	0.006059670781893004	0.009616769547325103
2	78.28	0.018991769547325104	0.0050643004115226336	0.00801440329218107
2	78.32000000000001	0.016219135802469135	0.004197530864197531	0.0072042181069958845
2	78.36	0.018353909465020576	0.004609053497942387	0.007692901234567901
2	78.4	0.015771604938271604	0.003690843621399177	0.0065483539094650205
2	78.44	0.011929012345679012	0.0034284979423868313	0.004755658436213991
2	78.48	0.008685699588477366	0.0028060699588477365	0.002968106995884774
2	78.52	0.007127057613168724	0.0014531893004115226	0.0030761316872427984
2	78.56	0.006031378600823045	0.0009953703703703704	0.002332818930041152
2	78.60000000000001	0.006162551440329218	0.001059670781893004	0.002523148148148148
2	78.64	0.006499485596707819	0.001021090534979424	0.0030401234567901236
2	78.68	0.0056275720164609055	0.00045267489711934157	0.0035545267489711934
2	78.72	0.015550411522633745	0.0026080246913580247	0.005473251028806584
2	78.76	0.00868312757201646	0.0011754115226337448	0.005108024691358025
2	78.8	0.009871399176954733	0.001455761316872428	0.005681584362139918
2	78.84	0.008155864197530864	0.0009516460905349795	0.005270061728395062
2	78.88	0.009164094650205762	0.0010648148148148149	0.005545267489711934
2	78.92	0.009781378600823046	0.0015534979423868314	0.00595679012345679
2	78.96000000000001	0.009032921810699588	0.0011188271604938272	0.005390946502057613
2	79.0	0.009241255144032921	0.001286008230452675	0.0052031893004115225
2	79.04	0.008580246913580248	0.0006352880658436214	0.005367798353909465
2	79.08	0.009122942386831276	0.0009799382716049383	0.005120884773662552
2	79.12	0.009539609053497943	0.0006995884773662552	0.005493827160493827
2	79.16	0.01099022633744856	0.0008410493827160494	0.006093106995884774
2	79.2	0.019272119341563785	0.0023019547325102883	0.00801954732510288
2	79.24	0.015064300411522633	0.0011651234567901234	0.008076131687242798
2	79.28	0.016453189300411522	0.0007998971193415638	0.008868312757201647
2	79.32000000000001	0.02200874485596708	0.0022530864197530865	0.010213477366255145
2	79.36	0.022628600823045266	0.002109053497942387	0.010066872427983539
2	79.4	0.024022633744855967	0.0024279835390946503	0.01026491769547325
2	79.44	0.03214763374485597	0.003852880658436214	0.011386316872427983
2	79.48	0.04042952674897119	0.005694444444444445	0.01224022633744856
2	79.52	0.04015174897119342	0.00532664609053498	0.01246141975308642
2	79.56	0.03308641975308642	0.004477880658436214	0.012520576131687243
2	79.60000000000001	0.03245884773662552	0.004130658436213992	0.013019547325102881
2	79.64	0.03207304526748971	0.004585905349794239	0.013104423868312757
2	79.68	0.04366769547325103	0.0065715020576131685	0.015949074074074074
2	79.72	0.03596965020576132	0.004717078189300412	0.01574074074074074
2	79.76	0.038719135802469135	0.004182098765432099	0.018204732510288067
2	79.8	0.03798353909465021	0.0036882716049382717	0.019182098765432098
2	79.84	0.041239711934156376	0.0035905349794238682	0.021316872427983538
2	79.88	0.04157150205761317	0.0032741769547325102	0.02248199588477366
2	79.92	0.04518261316872428	0.003073559670781893	0.024344135802469136
2	79.96000000000001	0.04457561728395062	0.0025925925925925925	0.02382716049382716
2	80.0	0.04577932098765432	0.0018209876543209876	0.0255298353909465
2	80.04	0.042211934156378604	0.0007073045267489712	0.02411008230452675
2	80.08	0.041792695473251026	0.0010236625514403292	0.023554526748971193
2	80.12	0.03740997942386831	0.0007587448559670781	0.020691872427983538
2	80.16	0.04660236625514403	0.003117283950617284	0.021988168724279836
2	80.2	0.031424897119341565	0.00019290123456790122	0.018117283950617284
2	80.24	0.028145576131687243	0.0005324074074074074	0.016041666666666666
2	80.28	0.029125514403292183	0.0016203703703703703	0.01514917695473251
2	80.32000000000001	0.0224511316872428	0.0006738683127572016	0.012962962962962963
2	80.36	0.021671810699588477	0.0012319958847736626	0.011401748971193415
2	80.4	0.014143518518518519	0.00028549382716049385	0.008338477366255145
2	80.44	0.014266975308641976	0.001051954732510288	0.007304526748971194
2	80.48	0.0069495884773662555	0.00041152263374485596	0.00418724279835391
2	80.52	0.006496913580246914	0.0006018518518518519	0.0036882716049382717
2	80.56	0.0029963991769547324	0.00020833333333333335	0.002281378600823045
2	80.60000000000001	0.005545267489711934	0.0010185185185185184	0.0016075102880658437
2	80.64	0.015475823045267489	0.0029346707818930042	0.00404320987654321
2	80.68	0.004511316872427984	0.0003935185185185185	0.002332818930041152
2	80.72	0.005529835390946502	0.00038580246913580245	0.002638888888888889
2	80.76	0.004488168724279836	0.0003986625514403292	0.0020318930041152263
2	80.8	0.006378600823045267	0.00024434156378600825	0.0042026748971193415
2	80.84	0.006095679012345679	3.8580246913580246e-05	0.004735082304526749
2	80.88	0.009104938271604938	5.401234567901235e-05	0.007291666666666667
2	80.92	0.0077083333333333335	2.3148148148148147e-05	0.006540637860082304
2	80.96000000000001	0.010126028806584362	0.0001954732510288066	0.008305041152263375
2	81.0	0.010689300411522634	0.000779320987654321	0.00797582304526749
2	81.04	0.01065329218106996	0.0006121399176954733	0.007795781893004115
2	81.08	0.012638888888888889	0.0012808641975308641	0.006566358024691358
2	81.12	0.017574588477366256	0.00257201646090535	0.006756687242798354
2	81.16	0.007476851851851852	0.0006147119341563787	0.004197530864197531
2	81.2	0.009580761316872428	0.00034722222222222224	0.006908436213991769
2	81.24	0.016522633744855967	0.0005889917695473251	0.011370884773662552
2	81.28	0.019156378600823046	0.00020318930041152264	0.015987654320987654
2	81.32000000000001	0.02561985596707819	0.00015689300411522632	0.02113940329218107
2	81.36	0.027319958847736626	0.00024176954732510288	0.023410493827160494
2	81.4	0.029933127572016462	0.00040123456790123454	0.0247608024691358
2	81.44	0.028251028806584363	0.00025205761316872427	0.023122427983539095
2	81.48	0.02970164609053498	0.0003446502057613169	0.02143775720164609
2	81.52	0.03032664609053498	0.0002469135802469136	0.020102880658436215
2	81.56	0.03166409465020576	0.00033950617283950616	0.017335390946502056
2	81.60000000000001	0.03717335390946502	0.0015972222222222223	0.014670781893004116
2	81.64	0.0340380658436214	0.0006790123456790123	0.01352880658436214
2	81.68	0.03414866255144033	0.0006455761316872428	0.012782921810699588
2	81.72	0.03421039094650206	0.0006352880658436214	0.012481995884773663
2	81.76	0.03322788065843622	0.000360082304526749	0.012618312757201646
2	81.8	0.03161265432098766	2.5720164609053497e-05	0.011856995884773663
2	81.84	0.03061471193415638	3.60082304526749e-05	0.011887860082304526
2	81.88	0.03100565843621399	5.6584362139917696e-05	0.013001543209876544
2	81.92	0.03159979423868313	0.00013374485596707818	0.01352366255144033
2	81.96000000000001	0.029904835390946502	2.05761316872428e-05	0.012656893004115226
2	82.0	0.029585905349794238	4.6296296296296294e-05	0.012646604938271605
2	82.04	0.02994341563786008	8.74485596707819e-05	0.013189300411522633
2	82.08	0.03641718106995885	0.0013786008230452676	0.015257201646090535
2	82.12	0.02768261316872428	4.886831275720165e-05	0.013238168724279836
2	82.16	0.027718621399176954	4.886831275720165e-05	0.013798868312757201
2	82.2	0.02579218106995885	2.05761316872428e-05	0.012983539094650207
2	82.24	0.021921296296296296	2.05761316872428e-05	0.01121141975308642
2	82.28	0.016815843621399176	7.20164609053498e-05	0.008482510288065844
2	82.32000000000001	0.011368312757201645	1.54320987654321e-05	0.0064094650205761316
2	82.36	0.00958590534979424	5.6584362139917696e-05	0.004254115226337449
2	82.4	0.01066872427983539	6.430041152263375e-05	0.002932098765432099
2	82.44	0.012381687242798353	0.00010545267489711934	0.002255658436213992
2	82.48	0.01055812757201646	4.886831275720165e-05	0.0022530864197530865
2	82.52	0.010820473251028806	0.00015689300411522632	0.0021296296296296298
2	82.56	0.013569958847736626	0.0012011316872427983	0.002597736625514403
2	82.60000000000001	0.0042258230452674895	8.487654320987654e-05	0.0012757201646090535
2	82.64	0.001772119341563786	6.17283950617284e-05	0.000787037037037037
2	82.68	0.002705761316872428	0.00011831275720164609	0.0005529835390946502
2	82.72	0.003359053497942387	0.00016718106995884774	0.0004089506172839506
2	82.76	0.003647119341563786	4.372427983539095e-05	0.0005092592592592592
2	82.8	0.0042258230452674895	3.60082304526749e-05	0.0003755144032921811
2	82.84	0.0032818930041152265	3.3436213991769545e-05	0.0005606995884773662
2	82.88	0.004292695473251029	3.60082304526749e-05	0.0007510288065843622
2	82.92	0.005231481481481481	4.6296296296296294e-05	0.0010313786008230453
2	82.96000000000001	0.0064326131687242796	7.716049382716049e-05	0.00125
2	83.0	0.006712962962962963	7.20164609053498e-05	0.0015637860082304527
2	83.04	0.014279835390946502	0.0016743827160493826	0.003161008230452675
2	83.08	0.007662037037037037	0.00043724279835390947	0.001831275720164609
2	83.12	0.0061059670781893	0.0004475308641975309	0.0015637860082304527
2	83.16	0.004621913580246914	0.00024176954732510288	0.0011856995884773664
2	83.2	0.003924897119341564	0.00028292181069958846	0.001095679012345679
2	83.24	0.0032896090534979424	0.0001954732510288066	0.0010030864197530865
2	83.28	0.0017541152263374487	0.0001748971193415638	0.0006147119341563787
2	83.32000000000001	0.0017181069958847736	0.00019290123456790122	0.0006867283950617284
2	83.36	0.0006532921810699588	6.17283950617284e-05	0.00019290123456790122
2	83.4	0.0007536008230452675	0.0002160493827160494	0.00018775720164609054
2	83.44	0.0003420781893004115	3.3436213991769545e-05	5.915637860082304e-05
2	83.48	0.00030864197530864197	4.6296296296296294e-05	4.886831275720165e-05
2	83.52	0.007242798353909465	0.0013863168724279834	0.0014248971193415638
2	83.56	0.0007253086419753087	4.6296296296296294e-05	0.00014917695473251028
2	83.60000000000001	0.0006430041152263374	5.915637860082304e-05	0.00010545267489711934
2	83.64	0.0008873456790123457	3.8580246913580246e-05	0.00014146090534979423
2	83.68	0.0006507201646090535	5.915637860082304e-05	4.11522633744856e-05
2	83.72	0.0010853909465020576	9.516460905349794e-05	0.0002469135802469136
2	83.76	0.0007047325102880658	2.5720164609053497e-05	0.00015432098765432098
2	83.8	0.0007073045267489712	3.08641975308642e-05	0.0001748971193415638
2	83.84	0.000720164609053498	2.3148148148148147e-05	0.000257201646090535
2	83.88	0.0006790123456790123	5.1440329218107e-06	6.944444444444444e-05
[truncated: 12,635 more rows]
