# Supplementary material for: Cultural Artifacts Transform Embodied Practice: How a Sommelier Card Shapes the Behavior of Dyads Engaged in Wine Tasting
Source: Front Psychol. 2019 Dec 6;10:2671. doi: 10.3389/fpsyg.2019.02671 (PMC6915083; doi:10.3389/fpsyg.2019.02671)
Supplement: DATA SHEET S3 — Raw data files (descriptions in README.txt files). [file Data_Sheet_3.zip › Supplementary_3_raw_experimental_data/frame_difference_movement/s82-2-20140610143714.csv]

Range	Time	Overall	ROI0	ROI1
-1	-1.0	1.0	0.135	0.1800051440329218
2	3.08	0.01720164609053498	0.0027674897119341563	0.00949074074074074
2	3.16	0.030766460905349794	0.00492283950617284	0.015192901234567902
2	3.2	0.019030349794238684	0.0033436213991769547	0.008153292181069959
2	3.24	0.019313271604938273	0.0035185185185185185	0.00794753086419753
2	3.2800000000000002	0.01835648148148148	0.003016975308641975	0.007757201646090535
2	3.3200000000000003	0.018891460905349794	0.0029243827160493827	0.008667695473251028
2	3.36	0.022525720164609055	0.003755144032921811	0.010023148148148147
2	3.4	0.018768004115226337	0.002484567901234568	0.008737139917695473
2	3.44	0.01643775720164609	0.002564300411522634	0.007088477366255144
2	3.48	0.014593621399176955	0.0010931069958847737	0.0076748971193415635
2	3.52	0.014315843621399177	0.001962448559670782	0.006309156378600823
2	3.56	0.013245884773662552	0.000941358024691358	0.006630658436213991
2	3.6	0.011602366255144034	0.0011239711934156378	0.005275205761316872
2	3.64	0.012021604938271604	0.0012345679012345679	0.005218621399176955
2	3.68	0.010493827160493827	0.0011805555555555556	0.004459876543209876
2	3.72	0.009699074074074074	0.0009645061728395061	0.0037757201646090536
2	3.7600000000000002	0.010465534979423869	0.0011059670781893003	0.00415380658436214
2	3.8000000000000003	0.008999485596707818	0.0008873456790123457	0.0033487654320987653
2	3.84	0.017880658436213993	0.0036213991769547325	0.0064094650205761316
2	3.88	0.008837448559670781	0.0006815843621399177	0.003132716049382716
2	3.92	0.009915123456790123	0.001198559670781893	0.0037011316872427986
2	3.96	0.008238168724279835	0.0006044238683127572	0.003176440329218107
2	4.0	0.009377572016460905	0.0011059670781893003	0.00397119341563786
2	4.04	0.00805298353909465	0.0006584362139917696	0.0031275720164609055
2	4.08	0.009465020576131687	0.0009799382716049383	0.004038065843621399
2	4.12	0.008467078189300412	0.0007330246913580247	0.0031867283950617283
2	4.16	0.008883744855967077	0.0007458847736625515	0.0036805555555555554
2	4.2	0.00985082304526749	0.0013991769547325103	0.0036496913580246915
2	4.24	0.008731995884773663	0.0010468106995884774	0.0035776748971193414
2	4.28	0.010375514403292182	0.0016949588477366256	0.004205246913580247
2	4.32	0.015203189300411523	0.0033436213991769547	0.005311213991769547
2	4.36	0.008876028806584363	0.0008976337448559671	0.0035982510288065845
2	4.4	0.007358539094650206	0.0012217078189300412	0.0026568930041152264
2	4.44	0.009261831275720165	0.0010699588477366254	0.003942901234567901
2	4.48	0.007145061728395062	0.0010262345679012345	0.002358539094650206
2	4.5200000000000005	0.008436213991769548	0.0013580246913580246	0.003227880658436214
2	4.5600000000000005	0.00625	0.0010468106995884774	0.002065329218106996
2	4.6000000000000005	0.0068930041152263375	0.0009902263374485596	0.002271090534979424
2	4.64	0.005997942386831275	0.001257716049382716	0.001743827160493827
2	4.68	0.00613940329218107	0.0008950617283950618	0.0025205761316872428
2	4.72	0.004969135802469136	0.000977366255144033	0.0015946502057613168
2	4.76	0.00408179012345679	0.0003497942386831276	0.0015766460905349794
2	4.8	0.012283950617283951	0.0030401234567901236	0.004349279835390947
2	4.84	0.0019393004115226338	0.00012602880658436213	0.0009362139917695473
2	4.88	0.003310185185185185	0.000529835390946502	0.0014814814814814814
2	4.92	0.001574074074074074	7.973251028806585e-05	0.0009002057613168725
2	4.96	0.002170781893004115	0.00030092592592592595	0.001257716049382716
2	5.0	0.001198559670781893	2.5720164609053497e-05	0.0006404320987654321
2	5.04	0.003603395061728395	0.0009619341563786008	0.0008513374485596708
2	5.08	0.002512860082304527	0.0001748971193415638	0.000470679012345679
2	5.12	0.003263888888888889	0.0005864197530864197	0.00029063786008230453
2	5.16	0.002587448559670782	5.1440329218106995e-05	0.00018775720164609054
2	5.2	0.0036651234567901233	0.00020318930041152264	0.0005889917695473251
2	5.24	0.004058641975308642	0.00017232510288065845	0.001103395061728395
2	5.28	0.013374485596707819	0.0027340534979423867	0.004801954732510288
2	5.32	0.00636574074074074	0.00030606995884773663	0.002932098765432099
2	5.36	0.006712962962962963	0.00034722222222222224	0.0029295267489711932
2	5.4	0.009045781893004114	0.0007458847736625515	0.005084876543209877
2	5.44	0.007921810699588477	0.00043467078189300413	0.0038734567901234566
2	5.48	0.010588991769547326	0.0012397119341563787	0.0048919753086419755
2	5.5200000000000005	0.010614711934156378	0.0006224279835390946	0.0048816872427983535
2	5.5600000000000005	0.012590020576131688	0.0013631687242798354	0.0053292181069958845
2	5.6000000000000005	0.013641975308641975	0.0014300411522633744	0.005565843621399177
2	5.64	0.016062242798353908	0.001720679012345679	0.006586934156378601
2	5.68	0.016442901234567903	0.001427469135802469	0.006880144032921811
2	5.72	0.017533436213991768	0.0018106995884773663	0.006831275720164609
2	5.76	0.024855967078189302	0.0030092592592592593	0.01052469135802469
2	5.8	0.017536008230452677	0.00038580246913580245	0.008582818930041152
2	5.84	0.0194727366255144	0.000882201646090535	0.009796810699588477
2	5.88	0.01930812757201646	0.0010802469135802468	0.01033179012345679
2	5.92	0.020506687242798353	0.002602880658436214	0.01058641975308642
2	5.96	0.017106481481481483	0.0005015432098765432	0.011062242798353909
2	6.0	0.017685185185185186	0.0006970164609053498	0.012590020576131688
2	6.04	0.016692386831275722	0.00010545267489711934	0.013204732510288066
2	6.08	0.017217078189300412	0.0005426954732510288	0.013832304526748971
2	6.12	0.015159465020576132	0.0001748971193415638	0.012921810699588478
2	6.16	0.01678755144032922	0.001962448559670782	0.012600308641975309
2	6.2	0.013024691358024691	0.00041152263374485596	0.010673868312757202
2	6.24	0.018359053497942385	0.0023996913580246913	0.011051954732510288
2	6.28	0.0101440329218107	0.0003292181069958848	0.007806069958847737
2	6.32	0.009776234567901235	0.0002494855967078189	0.007319958847736625
2	6.36	0.00922582304526749	0.0001286008230452675	0.00676440329218107
2	6.4	0.006496913580246914	5.6584362139917696e-05	0.004866255144032922
2	6.44	0.007440843621399177	0.0005349794238683127	0.004683641975308642
2	6.48	0.004066358024691358	0.00011059670781893004	0.0028343621399176955
2	6.5200000000000005	0.00411522633744856	0.00012602880658436213	0.00294238683127572
2	6.5600000000000005	0.004416152263374486	2.5720164609053497e-05	0.0033796296296296296
2	6.6000000000000005	0.004097222222222223	8.23045267489712e-05	0.002896090534979424
2	6.640000000000001	0.0042592592592592595	4.372427983539095e-05	0.0025540123456790124
2	6.68	0.00459619341563786	7.71604938271605e-06	0.003168724279835391
2	6.72	0.010573559670781893	0.0012011316872427983	0.005745884773662551
2	6.76	0.004549897119341564	0.0001594650205761317	0.003022119341563786
2	6.8	0.004879115226337449	0.00010545267489711934	0.003016975308641975
2	6.84	0.0037680041152263373	5.1440329218106995e-05	0.00257201646090535
2	6.88	0.004681069958847737	3.08641975308642e-05	0.002878086419753086
2	6.92	0.0032407407407407406	5.1440329218107e-06	0.0023559670781893006
2	6.96	0.0035108024691358026	1.02880658436214e-05	0.0024151234567901234
2	7.0	0.0021527777777777778	1.54320987654321e-05	0.0013863168724279834
2	7.04	0.0021656378600823046	0.00010030864197530864	0.0012088477366255144
2	7.08	0.0015432098765432098	3.3436213991769545e-05	0.0010133744855967079
2	7.12	0.0019367283950617283	7.716049382716049e-05	0.0013863168724279834
2	7.16	0.0015483539094650206	2.3148148148148147e-05	0.0013297325102880658
2	7.2	0.009655349794238682	0.001743827160493827	0.004284979423868312
2	7.24	0.0005246913580246914	3.3436213991769545e-05	0.0003292181069958848
2	7.28	0.001095679012345679	5.1440329218106995e-05	0.000720164609053498
2	7.32	0.0009387860082304527	7.973251028806585e-05	0.0006275720164609053
2	7.36	0.001324588477366255	0.00018261316872427984	0.0006995884773662552
2	7.4	0.0021810699588477368	0.00011059670781893004	0.0015277777777777779
2	7.44	0.0018106995884773663	4.6296296296296294e-05	0.0007613168724279835
2	7.48	0.0025823045267489714	0.0003986625514403292	0.0013297325102880658
2	7.5200000000000005	0.0012911522633744857	1.2860082304526749e-05	0.00032407407407407406
2	7.5600000000000005	0.003917181069958847	0.00051440329218107	0.001875
2	7.6000000000000005	0.002196502057613169	3.08641975308642e-05	0.00048353909465020576
2	7.640000000000001	0.0030349794238683126	0.0004963991769547325	0.0010622427983539094
2	7.68	0.009678497942386831	0.002132201646090535	0.00330761316872428
2	7.72	0.002448559670781893	0.00020061728395061727	0.0009593621399176954
2	7.76	0.0025257201646090533	8.74485596707819e-05	0.0005864197530864197
2	7.8	0.003171296296296296	0.00027520576131687244	0.001147119341563786
2	7.84	0.002965534979423868	0.0005709876543209877	0.0006275720164609053
2	7.88	0.002433127572016461	0.00025977366255144034	0.0009284979423868312
2	7.92	0.0025051440329218106	0.00012088477366255144	0.0007998971193415638
2	7.96	0.0015509259259259259	5.401234567901235e-05	0.0005169753086419753
2	8.0	0.002322530864197531	0.00011574074074074075	0.0005632716049382716
2	8.040000000000001	0.00102880658436214	7.71604938271605e-06	7.716049382716049e-05
2	8.08	0.0012628600823045267	2.8292181069958848e-05	0.0003755144032921811
2	8.120000000000001	0.0004989711934156379	5.1440329218107e-06	6.17283950617284e-05
2	8.16	0.0084619341563786	0.001838991769547325	0.0029140946502057615
2	8.2	0.0009362139917695473	5.401234567901235e-05	0.0006532921810699588
2	8.24	0.0014866255144032922	5.401234567901235e-05	0.0007073045267489712
2	8.28	0.0004963991769547325	3.8580246913580246e-05	0.00029835390946502055
2	8.32	0.0008153292181069958	2.8292181069958848e-05	0.00047325102880658434
2	8.36	0.00048353909465020576	3.8580246913580246e-05	0.000264917695473251
2	8.4	0.0007973251028806584	7.973251028806585e-05	0.00033179012345679014
2	8.44	0.0007664609053497942	2.05761316872428e-05	0.00037294238683127575
2	8.48	0.000830761316872428	1.02880658436214e-05	0.0002546296296296296
2	8.52	0.001388888888888889	1.54320987654321e-05	0.0004295267489711934
2	8.56	0.0010931069958847737	2.57201646090535e-06	0.00037037037037037035
2	8.6	0.0024176954732510287	0.00045267489711934157	0.0008076131687242799
2	8.64	0.008719135802469136	0.0018775720164609054	0.002883230452674897
2	8.68	0.003539094650205761	0.00040123456790123454	0.0011831275720164609
2	8.72	0.0034670781893004115	0.00013117283950617284	0.0013040123456790123
2	8.76	0.0054089506172839506	0.001257716049382716	0.0017386831275720165
2	8.8	0.0036419753086419752	0.00022119341563786008	0.0008281893004115226
2	8.84	0.004349279835390947	0.0005375514403292181	0.0014789094650205761
2	8.88	0.004647633744855967	0.00037294238683127575	0.001558641975308642
2	8.92	0.004331275720164609	0.000367798353909465	0.0015689300411522633
2	8.96	0.004837962962962963	0.00029063786008230453	0.001838991769547325
2	9.0	0.0034207818930041154	1.02880658436214e-05	0.001661522633744856
2	9.040000000000001	0.004483024691358025	3.3436213991769545e-05	0.002559156378600823
2	9.08	0.00363940329218107	5.1440329218106995e-05	0.002093621399176955
2	9.120000000000001	0.012150205761316873	0.0024974279835390948	0.004742798353909465
2	9.16	0.0026208847736625515	0.00012602880658436213	0.0008667695473251029
2	9.200000000000001	0.0038425925925925928	0.0002726337448559671	0.0013811728395061729
2	9.24	0.0026183127572016462	0.0005426954732510288	0.0008153292181069958
2	9.28	0.004989711934156379	0.0004989711934156379	0.001977880658436214
2	9.32	0.002358539094650206	1.02880658436214e-05	0.0009747942386831276
2	9.36	0.004053497942386831	0.00016718106995884774	0.0013040123456790123
2	9.4	0.004372427983539095	0.000257201646090535	0.0011111111111111111
2	9.44	0.004539609053497942	0.0002957818930041152	0.0004243827160493827
2	9.48	0.004585905349794239	0.0007407407407407407	0.00010030864197530864
2	9.52	0.004074074074074074	0.0003832304526748971	0.00010545267489711934
2	9.56	0.004200102880658437	0.0006584362139917696	0.00045781893004115225
2	9.6	0.009804526748971193	0.0020396090534979426	0.0030915637860082306
2	9.64	0.0019598765432098765	6.944444444444444e-05	0.0007047325102880658
2	9.68	0.0007073045267489712	2.5720164609053497e-05	0.00027520576131687244
2	9.72	0.0013168724279835392	0.00023405349794238683	0.0005092592592592592
2	9.76	0.0006378600823045268	6.17283950617284e-05	0.00034722222222222224
2	9.8	0.000985082304526749	9.77366255144033e-05	0.0005992798353909465
2	9.84	0.0009670781893004115	4.372427983539095e-05	0.0008410493827160494
2	9.88	0.0026286008230452674	0.00012088477366255144	0.0017258230452674897
2	9.92	0.0030632716049382716	1.2860082304526749e-05	0.0018981481481481482
2	9.96	0.0033693415637860084	4.11522633744856e-05	0.0025565843621399176
2	10.0	0.0027829218106995885	3.8580246913580246e-05	0.0018364197530864198
2	10.040000000000001	0.0015303497942386831	5.401234567901235e-05	0.0009387860082304527
2	10.08	0.010190329218106996	0.002358539094650206	0.003436213991769547
2	10.120000000000001	0.0009156378600823045	4.6296296296296294e-05	0.00031378600823045265
2	10.16	0.0022376543209876544	0.0003369341563786008	0.0009953703703703704
2	10.200000000000001	0.0015689300411522633	1.800411522633745e-05	0.0012680041152263375
2	10.24	0.002800925925925926	0.0004963991769547325	0.0014994855967078188
2	10.28	0.001051954732510288	0.0003112139917695473	0.00036265432098765433
2	10.32	0.0014531893004115226	0.00043724279835390947	0.0006558641975308642
2	10.36	0.00030864197530864197	5.401234567901235e-05	0.00014917695473251028
2	10.4	0.0011676954732510287	0.0003986625514403292	0.00038065843621399177
2	10.44	0.0005246913580246914	3.3436213991769545e-05	0.00010545267489711934
2	10.48	0.0003369341563786008	4.372427983539095e-05	8.74485596707819e-05
2	10.52	0.0006712962962962962	2.05761316872428e-05	0.00030864197530864197
2	10.56	0.007518004115226337	0.001779835390946502	0.0025
2	10.6	0.0008873456790123457	4.372427983539095e-05	0.00024176954732510288
2	10.64	0.0009593621399176954	4.372427983539095e-05	0.00036522633744855967
2	10.68	0.0007998971193415638	5.1440329218107e-06	0.00037294238683127575
2	10.72	0.0011805555555555556	2.05761316872428e-05	0.0003909465020576132
2	10.76	0.0016666666666666668	0.00030092592592592595	0.0001954732510288066
2	10.8	0.0006404320987654321	4.886831275720165e-05	0.00020833333333333335
2	10.84	0.001021090534979424	0.0001646090534979424	0.00023662551440329217
2	10.88	0.0007150205761316872	4.372427983539095e-05	0.00026748971193415636
2	10.92	0.0011496913580246913	0.00011059670781893004	0.00016203703703703703
2	10.96	0.001044238683127572	5.1440329218106995e-05	0.00027520576131687244
2	11.0	0.0015200617283950618	0.00015432098765432098	0.00015174897119341564
2	11.040000000000001	0.009313271604938271	0.00205761316872428	0.0025257201646090533
2	11.08	0.00246141975308642	4.886831275720165e-05	0.00020833333333333335
2	11.120000000000001	0.0027340534979423867	5.1440329218106995e-05	0.0001954732510288066
2	11.16	0.001823559670781893	1.2860082304526749e-05	0.00023662551440329217
2	11.200000000000001	0.003019547325102881	4.372427983539095e-05	0.0011496913580246913
2	11.24	0.0020318930041152263	1.800411522633745e-05	0.0011445473251028807
2	11.28	0.0022093621399176954	3.3436213991769545e-05	0.001021090534979424
2	11.32	0.002515432098765432	2.8292181069958848e-05	0.0005401234567901234
2	11.36	0.003989197530864197	0.00022633744855967078	0.0006738683127572016
2	11.4	0.003793724279835391	6.944444444444444e-05	0.0005504115226337449
2	11.44	0.004148662551440329	0.0002469135802469136	0.0006352880658436214
2	11.48	0.0030632716049382716	0.00028549382716049385	0.0006995884773662552
2	11.52	0.0111059670781893	0.00246141975308642	0.0038348765432098765
2	11.56	0.0031121399176954733	0.00011316872427983539	0.0011599794238683128
2	11.6	0.004056069958847736	0.0007458847736625515	0.0007896090534979424
2	11.64	0.005563271604938271	0.001072530864197531	0.0006327160493827161
2	11.68	0.006990740740740741	0.0014326131687242799	0.0007716049382716049
2	11.72	0.009637345679012345	0.0027906378600823043	0.0010236625514403292
2	11.76	0.012129629629629629	0.0032047325102880658	0.0008744855967078189
2	11.8	0.014079218106995885	0.0034670781893004115	0.0019444444444444444
2	11.84	0.012759773662551441	0.002965534979423868	0.0013837448559670782
2	11.88	0.014472736625514404	0.0033950617283950617	0.0025694444444444445
2	11.92	0.012582304526748972	0.0037011316872427986	0.0008436213991769547
2	11.96	0.014143518518518519	0.004022633744855967	0.0009310699588477366
2	12.0	0.021455761316872428	0.0053395061728395065	0.003438786008230453
2	12.040000000000001	0.016723251028806584	0.0039609053497942385	0.0013143004115226337
2	12.08	0.017728909465020575	0.0046039094650205765	0.001376028806584362
2	12.120000000000001	0.017157921810699587	0.004783950617283951	0.0009233539094650206
2	12.16	0.017906378600823045	0.005023148148148148	0.0012345679012345679
2	12.200000000000001	0.01832304526748971	0.004956275720164609	0.0011676954732510287
2	12.24	0.020252057613168725	0.005252057613168724	0.0016743827160493826
2	12.280000000000001	0.0204809670781893	0.005069444444444444	0.001463477366255144
2	12.32	0.022536008230452674	0.005625	0.00253858024691358
2	12.36	0.022307098765432097	0.005748456790123457	0.002145061728395062
2	12.4	0.02421039094650206	0.007510288065843622	0.0031018518518518517
2	12.44	0.023220164609053497	0.007806069958847737	0.0030349794238683126
2	12.48	0.030478395061728395	0.010727880658436214	0.006486625514403292
2	12.52	0.024575617283950617	0.01007716049382716	0.004832818930041153
2	12.56	0.0248070987654321	0.009722222222222222	0.00613940329218107
2	12.6	0.024074074074074074	0.008935185185185185	0.007093621399176955
2	12.64	0.021676954732510287	0.007235082304526749	0.007109053497942387
2	12.68	0.02097736625514403	0.006247427983539095	0.008171296296296296
2	12.72	0.017842078189300413	0.004393004115226338	0.0077880658436213996
2	12.76	0.016756687242798354	0.004164094650205761	0.007695473251028807
2	12.8	0.013847736625514404	0.0029603909465020575	0.006872427983539094
2	12.84	0.013575102880658435	0.0033153292181069957	0.006795267489711934
2	12.88	0.011198559670781894	0.002916666666666667	0.005439814814814815
2	12.92	0.010326646090534979	0.0033770576131687243	0.004699074074074074
2	12.96	0.014624485596707818	0.0040997942386831274	0.006010802469135802
2	13.0	0.006929012345679012	0.0018955761316872429	0.0032896090534979424
2	13.040000000000001	0.006784979423868313	0.0019161522633744856	0.00253858024691358
2	13.08	0.0046270576131687245	0.001463477366255144	0.0017824074074074075
2	13.120000000000001	0.006514917695473251	0.0022453703703703702	0.0018981481481481482
2	13.16	0.006057098765432099	0.0027340534979423867	0.0009027777777777777
2	13.200000000000001	0.010470679012345678	0.004403292181069959	0.0022222222222222222
2	13.24	0.00896604938271605	0.004074074074074074	0.0009670781893004115
2	13.280000000000001	0.010411522633744856	0.004585905349794239	0.0015483539094650206
2	13.32	0.0073405349794238685	0.0030118312757201646	0.0008487654320987654
2	13.36	0.008888888888888889	0.004025205761316873	0.001965020576131687
2	13.4	0.00872170781893004	0.004632201646090535	0.001970164609053498
2	13.44	0.01874485596707819	0.007965534979423868	0.0055941358024691355
2	13.48	0.01003858024691358	0.005619855967078189	0.002713477366255144
2	13.52	0.01273148148148148	0.006448045267489712	0.002983539094650206
2	13.56	0.013114711934156378	0.005632716049382716	0.003647119341563786
2	13.6	0.012512860082304527	0.004583333333333333	0.0045473251028806585
2	13.64	0.013022119341563786	0.00400977366255144	0.004969135802469136
2	13.68	0.009925411522633746	0.0021244855967078187	0.004560185185185185
2	13.72	0.012759773662551441	0.0038631687242798355	0.005380658436213992
2	13.76	0.011499485596707819	0.003989197530864197	0.004598765432098765
2	13.8	0.013248456790123457	0.004429012345679013	0.005717592592592593
2	13.84	0.012556584362139918	0.004619341563786008	0.0055246913580246915
2	13.88	0.013775720164609054	0.005349794238683128	0.005941358024691358
2	13.92	0.01861111111111111	0.006424897119341564	0.007690329218106996
2	13.96	0.01043724279835391	0.004061213991769548	0.0046733539094650205
2	14.0	0.011373456790123457	0.004786522633744856	0.004565329218106996
2	14.040000000000001	0.009819958847736626	0.0036342592592592594	0.004454732510288066
2	14.08	0.012258230452674898	0.004539609053497942	0.004843106995884774
2	14.120000000000001	0.013587962962962963	0.004284979423868312	0.007209362139917696
2	14.16	0.017075617283950618	0.005799897119341564	0.008510802469135803
2	14.200000000000001	0.018873456790123457	0.006172839506172839	0.009164094650205762
2	14.24	0.021633230452674897	0.007222222222222222	0.010200617283950617
2	14.280000000000001	0.01971707818930041	0.006108539094650206	0.010136316872427983
2	14.32	0.019915123456790123	0.005437242798353909	0.010421810699588478
2	14.36	0.017782921810699587	0.004683641975308642	0.009645061728395061
2	14.4	0.023703703703703703	0.006309156378600823	0.011502057613168724
2	14.44	0.016087962962962964	0.004454732510288066	0.008492798353909465
2	14.48	0.015540123456790124	0.004580761316872428	0.007821502057613169
2	14.52	0.01245627572016461	0.003006687242798354	0.007055041152263374
2	14.56	0.010707304526748972	0.002574588477366255	0.006702674897119342
2	14.6	0.007757201646090535	0.0017283950617283952	0.0055478395061728395
2	14.64	0.0073070987654320985	0.0013400205761316872	0.005606995884773662
2	14.68	0.007713477366255144	0.0015123456790123457	0.005583847736625514
2	14.72	0.00742798353909465	0.0018184156378600823	0.005090020576131687
2	14.76	0.010131172839506174	0.0032381687242798354	0.004897119341563786
2	14.8	0.011013374485596708	0.0043518518518518515	0.0046167695473251025
2	14.84	0.012489711934156378	0.00492798353909465	0.0048816872427983535
2	14.88	0.017219650205761317	0.006301440329218107	0.006015946502057613
2	14.92	0.01066358024691358	0.004164094650205761	0.0040174897119341565
2	14.96	0.009403292181069958	0.00397119341563786	0.003464506172839506
2	15.0	0.010949074074074075	0.004472736625514403	0.0037371399176954734
2	15.040000000000001	0.007911522633744856	0.0032741769547325102	0.0027211934156378603
2	15.08	0.009953703703703704	0.0036213991769547325	0.0033564814814814816
2	15.120000000000001	0.009549897119341564	0.0034182098765432097	0.0031661522633744856
2	15.16	0.011340020576131687	0.0039609053497942385	0.0031121399176954733
2	15.200000000000001	0.010743312757201647	0.0034233539094650207	0.003016975308641975
2	15.24	0.010218621399176954	0.0026594650205761317	0.002381687242798354
2	15.280000000000001	0.012479423868312757	0.0035570987654320986	0.003006687242798354
2	15.32	0.010920781893004116	0.0026697530864197533	0.0019110082304526748
2	15.36	0.019022633744855966	0.004958847736625515	0.004652777777777777
2	15.4	0.012453703703703703	0.002780349794238683	0.0014506172839506173
2	15.44	0.01279835390946502	0.002939814814814815	0.0013708847736625515
2	15.48	0.013402777777777777	0.0032536008230452675	0.0012911522633744857
2	15.52	0.014899691358024691	0.0035056584362139916	0.002029320987654321
2	15.56	0.016368312757201645	0.0035956790123456792	0.002888374485596708
2	15.6	0.018731995884773662	0.003906893004115226	0.004369855967078189
2	15.64	0.020228909465020577	0.004061213991769548	0.005442386831275721
2	15.68	0.021774691358024692	0.004117798353909465	0.00632201646090535
2	15.72	0.024647633744855967	0.004632201646090535	0.007978395061728394
2	15.76	0.025108024691358026	0.004573045267489712	0.008119855967078189
2	15.8	0.026710390946502058	0.004992283950617284	0.008773148148148148
2	15.84	0.030444958847736625	0.006244855967078189	0.00993312757201646
2	15.88	0.024632201646090535	0.0051568930041152265	0.0070987654320987656
2	15.92	0.024699074074074075	0.005285493827160494	0.007227366255144033
2	15.96	0.024174382716049384	0.005578703703703704	0.006507201646090535
2	16.0	0.022916666666666665	0.005290637860082305	0.006435185185185185
2	16.04	0.023526234567901233	0.005324074074074074	0.006931584362139918
2	16.080000000000002	0.023065843621399178	0.0052366255144032925	0.006954732510288066
2	16.12	0.022363683127572018	0.005303497942386832	0.00669238683127572
2	16.16	0.019660493827160494	0.004632201646090535	0.006170267489711934
2	16.2	0.018045267489711934	0.004292695473251029	0.005864197530864198
2	16.240000000000002	0.016988168724279835	0.0043518518518518515	0.005223765432098766
2	16.28	0.013955761316872428	0.003829732510288066	0.003924897119341564
2	16.32	0.021525205761316873	0.00537037037037037	0.007474279835390947
2	16.36	0.013991769547325103	0.0029243827160493827	0.0054089506172839506
2	16.4	0.01434156378600823	0.002463991769547325	0.0069495884773662555
2	16.44	0.01252829218106996	0.0014506172839506173	0.006687242798353909
2	16.48	0.0128369341563786	0.0012885802469135802	0.007554012345679012
2	16.52	0.011756687242798354	0.0007253086419753087	0.007726337448559671
2	16.56	0.013065843621399178	0.0012602880658436214	0.00816358024691358
2	16.6	0.011208847736625515	0.0003780864197530864	0.007857510288065844
2	16.64	0.012132201646090536	0.0007510288065843622	0.008508230452674898
2	16.68	0.011718106995884773	0.0005092592592592592	0.008137860082304526
2	16.72	0.010874485596707818	0.0003780864197530864	0.0072839506172839505
2	16.76	0.011350308641975308	0.0002726337448559671	0.007435699588477366
2	16.8	0.0170679012345679	0.0025694444444444445	0.008870884773662551
2	16.84	0.01081275720164609	0.00027520576131687244	0.006818415637860082
2	16.88	0.010666152263374485	0.00045267489711934157	0.006656378600823045
2	16.92	0.011710390946502058	0.000992798353909465	0.0064326131687242796
2	16.96	0.010725308641975309	0.0008101851851851852	0.005905349794238683
2	17.0	0.012049897119341563	0.001507201646090535	0.005761316872427984
2	17.04	0.009930555555555555	0.0008384773662551441	0.0051800411522633745
2	17.080000000000002	0.010830761316872427	0.0015406378600823045	0.004760802469135803
2	17.12	0.009174382716049383	0.0011059670781893003	0.004189814814814815
2	17.16	0.010398662551440329	0.0016872427983539095	0.004642489711934156
2	17.2	0.009356995884773662	0.0011213991769547325	0.004483024691358025
2	17.240000000000002	0.008912037037037038	0.0009696502057613169	0.004359567901234568
2	17.28	0.016977880658436213	0.00301440329218107	0.007806069958847737
2	17.32	0.007901234567901235	0.0004140946502057613	0.004400720164609053
2	17.36	0.009020061728395062	0.0004886831275720165	0.005712448559670782
2	17.400000000000002	0.007950102880658436	0.0004783950617283951	0.004534465020576132
2	17.44	0.009112654320987654	0.0006635802469135803	0.005833333333333334
2	17.48	0.007960390946502057	0.00020576131687242798	0.005113168724279835
2	17.52	0.008580246913580248	0.0003909465020576132	0.005560699588477366
2	17.56	0.00676440329218107	0.00016975308641975308	0.004369855967078189
2	17.6	0.008024691358024692	0.00024434156378600825	0.005473251028806584
2	17.64	0.006880144032921811	1.02880658436214e-05	0.004897119341563786
2	17.68	0.0069727366255144035	0.00033179012345679014	0.004495884773662551
2	17.72	0.00727880658436214	0.0001748971193415638	0.004693930041152264
2	17.76	0.015252057613168724	0.0027674897119341563	0.007060185185185185
2	17.8	0.00621141975308642	6.944444444444444e-05	0.0038631687242798355
2	17.84	0.005357510288065844	0.0001388888888888889	0.0037088477366255144
2	17.88	0.005743312757201646	0.0002932098765432099	0.0037165637860082303
2	17.92	0.0050874485596707816	0.00012088477366255144	0.0036728395061728395
2	17.96	0.005576131687242798	0.000462962962962963	0.0032690329218106997
2	18.0	0.004292695473251029	9.516460905349794e-05	0.003207304526748971
2	18.04	0.004945987654320988	0.0003575102880658436	0.002919238683127572
2	18.080000000000002	0.0035905349794238682	4.6296296296296294e-05	0.0025411522633744855
2	18.12	0.0049614197530864195	0.0006121399176954733	0.0029372427983539095
2	18.16	0.0020704732510288064	0.00012088477366255144	0.0014531893004115226
2	18.2	0.0025771604938271604	0.0003420781893004115	0.00147119341563786
2	18.240000000000002	0.009902263374485597	0.0021296296296296298	0.004020061728395061
2	18.28	0.0013271604938271606	4.886831275720165e-05	0.0010030864197530865
2	18.32	0.001808127572016461	4.6296296296296294e-05	0.001286008230452675
2	18.36	0.0019367283950617283	3.08641975308642e-05	0.0008076131687242799
2	18.400000000000002	0.0033333333333333335	4.6296296296296294e-05	0.001535493827160494
2	18.44	0.0024279835390946503	5.915637860082304e-05	0.0006172839506172839
2	18.48	0.004092078189300411	0.00047325102880658434	0.0016589506172839507
2	18.52	0.002713477366255144	3.60082304526749e-05	0.0008076131687242799
2	18.56	0.0031275720164609055	0.00010288065843621399	0.0007947530864197531
2	18.6	0.0022093621399176954	1.800411522633745e-05	0.00029063786008230453
2	18.64	0.0035699588477366255	0.00043724279835390947	0.0008616255144032922
2	18.68	0.0027083333333333334	0.00034722222222222224	0.00031635802469135804
2	18.72	0.011838991769547325	0.0023765432098765433	0.003940329218106996
2	18.76	0.004274691358024691	7.973251028806585e-05	0.0015895061728395062
2	18.8	0.005028292181069959	8.23045267489712e-05	0.002021604938271605
2	18.84	0.006280864197530864	0.00022119341563786008	0.0023791152263374486
2	18.88	0.006805555555555555	6.944444444444444e-05	0.0027314814814814814
2	18.92	0.009534465020576132	0.0006352880658436214	0.0033410493827160494
2	18.96	0.008876028806584363	0.00042695473251028805	0.003155864197530864
2	19.0	0.011183127572016461	0.0008719135802469135	0.004164094650205761
2	19.04	0.010820473251028806	0.000779320987654321	0.0039609053497942385
2	19.080000000000002	0.012680041152263375	0.0011496913580246913	0.005007716049382716
2	19.12	0.011967592592592592	0.0004295267489711934	0.005061728395061729
2	19.16	0.013829732510288066	0.0004655349794238683	0.006491769547325103
2	19.2	0.01909979423868313	0.0019161522633744856	0.008608539094650206
2	19.240000000000002	0.014655349794238683	0.00010545267489711934	0.008166152263374485
2	19.28	0.015488683127572017	0.0003266460905349794	0.00933641975308642
2	19.32	0.014061213991769548	0.0004295267489711934	0.008371913580246913
2	19.36	0.015054012345679012	0.0012448559670781892	0.009084362139917696
2	19.400000000000002	0.011098251028806584	0.0006815843621399177	0.007199074074074074
2	19.44	0.011314300411522633	0.001427469135802469	0.007160493827160494
2	19.48	0.0067772633744855966	6.17283950617284e-05	0.005295781893004115
2	19.52	0.0063940329218107	0.0004089506172839506	0.004503600823045267
2	19.56	0.0037242798353909466	2.8292181069958848e-05	0.003191872427983539
2	19.6	0.0031018518518518517	0.00023919753086419754	0.002193930041152263
2	19.64	0.0011522633744855968	1.54320987654321e-05	0.0006121399176954733
2	19.68	0.00956275720164609	0.002456275720164609	0.003389917695473251
2	19.72	0.0004938271604938272	5.1440329218106995e-05	0.00018261316872427984
2	19.76	0.0010493827160493827	0.00010288065843621399	0.0004089506172839506
2	19.8	0.001293724279835391	0.00012602880658436213	0.00024176954732510288
2	19.84	0.0011651234567901234	0.0001800411522633745	0.0001234567901234568
2	19.88	0.0015972222222222223	0.00025977366255144034	0.0004398148148148148
2	19.92	0.00048353909465020576	3.08641975308642e-05	0.00019032921810699588
2	19.96	0.0024176954732510287	0.0006224279835390946	0.0009490740740740741
2	20.0	0.0011445473251028807	3.60082304526749e-05	0.0009027777777777777
2	20.04	0.0016666666666666668	0.0001800411522633745	0.0008719135802469135
2	20.080000000000002	0.001000514403292181	3.08641975308642e-05	0.0007175925925925926
2	20.12	0.0016280864197530864	0.00036522633744855967	0.0008359053497942387
2	20.16	0.007183641975308642	0.0017463991769547326	0.0026363168724279837
2	20.2	0.0014300411522633744	0.00025205761316872427	0.0005992798353909465
2	20.240000000000002	0.0008410493827160494	5.915637860082304e-05	0.0004218106995884774
2	20.28	0.0014531893004115226	0.000470679012345679	0.00042695473251028805
2	20.32	0.0011522633744855968	0.00018261316872427984	0.0005272633744855968
2	20.36	0.0008796296296296296	0.00028549382716049385	0.00014917695473251028
2	20.400000000000002	0.001448045267489712	0.0006404320987654321	0.00020833333333333335
2	20.44	0.00037294238683127575	0.00017232510288065845	8.487654320987654e-05
2	20.48	0.0012217078189300412	0.0002777777777777778	0.00033950617283950616
2	20.52	0.00022376543209876544	0.0	4.6296296296296294e-05
2	20.56	0.0014866255144032922	0.0004320987654320988	0.000720164609053498
2	20.6	0.00016718106995884774	3.60082304526749e-05	5.915637860082304e-05
2	20.64	0.008734567901234568	0.00231738683127572	0.003161008230452675
2	20.68	0.0002932098765432099	2.8292181069958848e-05	9.516460905349794e-05
2	20.72	0.0006069958847736626	1.54320987654321e-05	0.0004218106995884774
2	20.76	0.00017746913580246913	1.800411522633745e-05	3.8580246913580246e-05
2	20.8	0.0014866255144032922	5.401234567901235e-05	0.0012345679012345679
2	20.84	0.00018775720164609054	4.11522633744856e-05	7.716049382716049e-05
2	20.88	0.00019804526748971193	2.8292181069958848e-05	5.6584362139917696e-05
2	20.92	0.0005272633744855968	2.5720164609053497e-05	0.0003986625514403292
2	20.96	0.00015432098765432098	2.05761316872428e-05	6.430041152263375e-05
2	21.0	0.00073559670781893	3.08641975308642e-05	0.0004783950617283951
2	21.04	0.0001234567901234568	1.54320987654321e-05	3.60082304526749e-05
2	21.080000000000002	0.000470679012345679	5.1440329218107e-06	0.00022890946502057612
2	21.12	0.006069958847736625	0.0013477366255144033	0.002332818930041152
2	21.16	0.0005452674897119342	2.8292181069958848e-05	0.0001594650205761317
2	21.2	0.00032407407407407406	2.5720164609053497e-05	5.915637860082304e-05
2	21.240000000000002	0.0006661522633744856	3.8580246913580246e-05	0.00038837448559670784
2	21.28	0.00023662551440329217	1.54320987654321e-05	0.00010288065843621399
2	21.32	0.0012731481481481483	0.00030864197530864197	0.00045267489711934157
2	21.36	0.0004320987654320988	7.973251028806585e-05	0.0001080246913580247
2	21.400000000000002	0.00038580246913580245	8.23045267489712e-05	0.00014660493827160494
2	21.44	0.0002494855967078189	6.17283950617284e-05	5.1440329218106995e-05
2	21.48	4.6296296296296294e-05	1.800411522633745e-05	0.0
2	21.52	0.00019032921810699588	2.05761316872428e-05	0.00011316872427983539
2	21.56	0.0001594650205761317	4.11522633744856e-05	4.886831275720165e-05
2	21.6	0.006862139917695473	0.0018698559670781894	0.002283950617283951
2	21.64	0.00033950617283950616	4.6296296296296294e-05	0.0001080246913580247
2	21.68	0.000367798353909465	5.401234567901235e-05	0.00011831275720164609
2	21.72	0.0002803497942386831	2.5720164609053497e-05	0.00012088477366255144
2	21.76	0.0006970164609053498	2.3148148148148147e-05	0.0004218106995884774
2	21.8	0.00023662551440329217	2.05761316872428e-05	0.00013374485596707818
2	21.84	0.0005478395061728395	3.3436213991769545e-05	0.00031635802469135804
2	21.88	0.00033950617283950616	2.05761316872428e-05	0.0001388888888888889
2	21.92	0.0003266460905349794	4.11522633744856e-05	0.00015174897119341564
2	21.96	0.000787037037037037	3.3436213991769545e-05	0.00030864197530864197
2	22.0	0.0004963991769547325	3.08641975308642e-05	6.17283950617284e-05
2	22.04	0.0012654320987654322	5.401234567901235e-05	0.0003909465020576132
2	22.080000000000002	0.007569444444444445	0.0012757201646090535	0.0025540123456790124
2	22.12	0.002595164609053498	7.458847736625514e-05	0.0004166666666666667
2	22.16	0.0028497942386831276	6.430041152263375e-05	0.0002803497942386831
2	22.2	0.002932098765432099	0.00024176954732510288	0.000367798353909465
2	22.240000000000002	0.001926440329218107	8.74485596707819e-05	0.00024176954732510288
2	22.28	0.0015792181069958849	8.74485596707819e-05	0.0005092592592592592
2	22.32	0.0008487654320987654	2.3148148148148147e-05	0.00016975308641975308
2	22.36	0.0022376543209876544	0.000264917695473251	0.00047325102880658434
2	22.400000000000002	0.0033641975308641974	0.0009799382716049383	0.0007124485596707819
2	22.44	0.0028575102880658435	0.0006275720164609053	0.00041152263374485596
2	22.48	0.0035416666666666665	0.0009722222222222222	0.0006224279835390946
2	22.52	0.0025308641975308644	0.0003523662551440329	0.00073559670781893
2	22.56	0.010028292181069959	0.0024382716049382715	0.0033436213991769547
2	22.6	0.0016409465020576133	3.08641975308642e-05	0.0005272633744855968
2	22.64	0.002854938271604938	0.0002314814814814815	0.0010468106995884774
2	22.68	0.0016023662551440329	5.1440329218106995e-05	0.0006198559670781893
2	22.72	0.0038425925925925928	0.0008153292181069958	0.0011111111111111111
2	22.76	0.0019110082304526748	6.17283950617284e-05	0.0010982510288065845
2	22.8	0.0033281893004115225	0.0004783950617283951	0.0014737654320987653
2	22.84	0.0016126543209876542	9.259259259259259e-05	0.0010545267489711935
2	22.88	0.00246141975308642	0.00038580246913580245	0.0010159465020576131
2	22.92	0.001154835390946502	4.11522633744856e-05	0.00047582304526748974
2	22.96	0.0011522633744855968	0.00015174897119341564	0.0003215020576131687
2	23.0	0.0010905349794238684	7.716049382716049e-05	0.0005967078189300411
2	23.04	0.007929526748971193	0.0019495884773662552	0.0026929012345679013
2	23.080000000000002	0.0008564814814814815	9.259259259259259e-05	0.00045781893004115225
2	23.12	0.001376028806584362	5.1440329218106995e-05	0.0006995884773662552
2	23.16	0.0022222222222222222	3.8580246913580246e-05	0.001491769547325103
2	23.2	0.002103909465020576	2.5720164609053497e-05	0.0013837448559670782
2	23.240000000000002	0.004233539094650206	0.00012602880658436213	0.0032304526748971195
2	23.28	0.0038940329218106998	1.2860082304526749e-05	0.002962962962962963
2	23.32	0.0060185185185185185	5.6584362139917696e-05	0.004722222222222222
2	23.36	0.00636059670781893	1.54320987654321e-05	0.004580761316872428
2	23.400000000000002	0.007471707818930041	0.00011574074074074075	0.005311213991769547
2	23.44	0.008186728395061729	5.401234567901235e-05	0.005722736625514403
2	23.48	0.007736625514403292	8.487654320987654e-05	0.0051568930041152265
2	23.52	0.01632716049382716	0.002358539094650206	0.007633744855967078
2	23.56	0.007782921810699588	5.915637860082304e-05	0.004205246913580247
2	23.6	0.007880658436213992	0.00023405349794238683	0.0034953703703703705
2	23.64	0.004956275720164609	0.00014660493827160494	0.002001028806584362
2	23.68	0.00661522633744856	0.0012911522633744857	0.0017952674897119341
2	23.72	0.003551954732510288	0.00014660493827160494	0.00084619341563786
2	23.76	0.005375514403292181	0.0010648148148148149	0.0011419753086419754
2	23.8	0.002780349794238683	0.00011316872427983539	0.0007484567901234568
2	23.84	0.004143518518518519	0.0014454732510288065	0.0005529835390946502
2	23.88	0.0022145061728395064	0.0004809670781893004	0.0005787037037037037
2	23.92	0.003989197530864197	0.0009207818930041152	0.001337448559670782
2	23.96	0.0035776748971193414	0.0008410493827160494	0.0014583333333333334
2	24.0	0.011774691358024692	0.00294238683127572	0.004020061728395061
2	24.04	0.0019573045267489713	0.00023662551440329217	0.000992798353909465
2	24.080000000000002	0.0011959876543209877	5.915637860082304e-05	0.0004938271604938272
2	24.12	0.0019444444444444444	0.00031635802469135804	0.0006584362139917696
2	24.16	0.0006995884773662552	8.23045267489712e-05	0.0001594650205761317
2	24.2	0.0015534979423868314	0.000470679012345679	0.00046810699588477366
2	24.240000000000002	0.0008153292181069958	7.716049382716049e-05	0.00017746913580246913
2	24.28	0.0019804526748971193	0.0004295267489711934	0.0005426954732510288
2	24.32	0.0007921810699588477	4.6296296296296294e-05	0.00022119341563786008
2	24.36	0.002332818930041152	0.0007587448559670781	0.0002160493827160494
2	24.400000000000002	0.0009593621399176954	4.886831275720165e-05	5.1440329218106995e-05
2	24.44	0.0014146090534979425	0.0003780864197530864	0.00017746913580246913
2	24.48	0.008397633744855967	0.002322530864197531	0.0022170781893004116
2	24.52	0.0009542181069958848	3.8580246913580246e-05	9.259259259259259e-05
2	24.560000000000002	0.0006404320987654321	7.458847736625514e-05	5.401234567901235e-05
2	24.6	0.0005375514403292181	3.3436213991769545e-05	9.002057613168725e-05
2	24.64	0.0005015432098765432	6.17283950617284e-05	0.00011574074074074075
2	24.68	0.00014917695473251028	0.0	7.458847736625514e-05
2	24.72	0.0003755144032921811	1.800411522633745e-05	9.002057613168725e-05
2	24.76	0.00036522633744855967	1.54320987654321e-05	2.5720164609053497e-05
2	24.8	0.00031635802469135804	4.372427983539095e-05	7.973251028806585e-05
2	24.84	0.000470679012345679	1.2860082304526749e-05	4.11522633744856e-05
2	24.88	0.0006224279835390946	5.1440329218107e-06	0.00013631687242798355
2	24.92	0.0004063786008230453	7.71604938271605e-06	8.487654320987654e-05
2	24.96	0.007137345679012345	0.001743827160493827	0.002242798353909465
2	25.0	0.0009902263374485596	6.430041152263375e-05	0.00048353909465020576
2	25.04	0.0027211934156378603	0.0004166666666666667	0.0013631687242798354
2	25.080000000000002	0.0052597736625514405	0.0005709876543209877	0.0035982510288065845
2	25.12	0.005457818930041152	1.54320987654321e-05	0.00474537037037037
2	25.16	0.008701131687242798	0.00012602880658436213	0.007368827160493827
2	25.2	0.0090380658436214	1.2860082304526749e-05	0.00805812757201646
2	25.240000000000002	0.010717592592592593	7.973251028806585e-05	0.009290123456790124
2	25.28	0.009920267489711934	2.05761316872428e-05	0.00867798353909465
2	25.32	0.010825617283950617	0.00013117283950617284	0.00914866255144033
2	25.36	0.008348765432098766	1.54320987654321e-05	0.007193930041152263
2	25.400000000000002	0.007890946502057614	3.60082304526749e-05	0.0066743827160493825
2	25.44	0.01154320987654321	0.0015046296296296296	0.0070653292181069955
2	25.48	0.005601851851851852	3.60082304526749e-05	0.00463477366255144
2	25.52	0.004143518518518519	6.17283950617284e-05	0.0034465020576131687
2	25.560000000000002	0.0028575102880658435	4.886831275720165e-05	0.00231738683127572
2	25.6	0.0026183127572016462	3.60082304526749e-05	0.0019881687242798356
2	25.64	0.0024922839506172838	1.54320987654321e-05	0.002309670781893004
2	25.68	0.0036574074074074074	1.800411522633745e-05	0.003294753086419753
2	25.72	0.0030504115226337447	0.0	0.002875514403292181
2	25.76	0.003338477366255144	8.74485596707819e-05	0.003022119341563786
2	25.8	0.0024176954732510287	5.1440329218107e-06	0.0023251028806584363
2	25.84	0.0031352880658436213	3.8580246913580246e-05	0.0027211934156378603
2	25.88	0.002199074074074074	0.0	0.002170781893004115
2	25.92	0.009665637860082305	0.002132201646090535	0.004614197530864198
2	25.96	0.002487139917695473	4.372427983539095e-05	0.0020036008230452677
2	26.0	0.0030375514403292183	9.77366255144033e-05	0.0019315843621399177
2	26.04	0.0028420781893004113	0.00014917695473251028	0.0014866255144032922
2	26.080000000000002	0.0019290123456790122	0.0001080246913580247	0.00034722222222222224
2	26.12	0.0029603909465020575	6.430041152263375e-05	0.000941358024691358
2	26.16	0.004886831275720165	1.02880658436214e-05	0.0022530864197530865
2	26.2	0.007286522633744856	8.74485596707819e-05	0.004025205761316873
2	26.240000000000002	0.007037037037037037	5.1440329218106995e-05	0.004331275720164609
2	26.28	0.007487139917695473	0.0005452674897119342	0.004758230452674897
2	26.32	0.005725308641975309	1.54320987654321e-05	0.004601337448559671
2	26.36	0.0056507201646090535	3.60082304526749e-05	0.00459619341563786
2	26.400000000000002	0.0095190329218107	0.0016409465020576133	0.004431584362139918
2	26.44	0.003626543209876543	4.6296296296296294e-05	0.0026131687242798352
2	26.48	0.002983539094650206	3.08641975308642e-05	0.002191358024691358
2	26.52	0.0029140946502057615	8.487654320987654e-05	0.002196502057613169
2	26.560000000000002	0.0029578189300411522	4.6296296296296294e-05	0.0024151234567901234
2	26.6	0.002726337448559671	9.77366255144033e-05	0.0023251028806584363
2	26.64	0.002726337448559671	7.716049382716049e-05	0.0023791152263374486
2	26.68	0.0017695473251028806	7.71604938271605e-06	0.0015380658436213992
2	26.72	0.0018364197530864198	0.00011831275720164609	0.0015637860082304527
2	26.76	0.0013837448559670782	3.60082304526749e-05	0.0012474279835390947
2	26.8	0.0013554526748971194	3.3436213991769545e-05	0.001147119341563786
2	26.84	0.0008539094650205761	7.71604938271605e-06	0.0007818930041152264
2	26.88	0.007577160493827161	0.0015920781893004115	0.0032304526748971195
2	26.92	0.0006481481481481481	4.11522633744856e-05	0.00040380658436213994
2	26.96	0.0008564814814814815	2.8292181069958848e-05	0.000522119341563786
2	27.0	0.0008281893004115226	1.02880658436214e-05	0.0005324074074074074
2	27.04	0.0011008230452674897	2.5720164609053497e-05	0.0007973251028806584
2	27.080000000000002	0.0019675925925925924	2.3148148148148147e-05	0.001661522633744856
2	27.12	0.0030632716049382716	4.11522633744856e-05	0.0026723251028806586
2	27.16	0.004665637860082304	3.3436213991769545e-05	0.004470164609053498
2	27.2	0.006314300411522634	1.02880658436214e-05	0.006015946502057613
2	27.240000000000002	0.00926440329218107	7.71604938271605e-06	0.008804012345679013
2	27.28	0.010712448559670781	5.1440329218107e-06	0.01
2	27.32	0.011530349794238682	1.02880658436214e-05	0.010578703703703703
2	27.36	0.016213991769547326	0.001484053497942387	0.011826131687242798
2	27.400000000000002	0.010064300411522634	6.17283950617284e-05	0.009645061728395061
2	27.44	0.00813014403292181	5.1440329218106995e-05	0.007890946502057614
2	27.48	0.007734053497942387	3.08641975308642e-05	0.007116769547325103
2	27.52	0.007247942386831276	1.2860082304526749e-05	0.00665380658436214
2	27.560000000000002	0.007013888888888889	2.05761316872428e-05	0.006229423868312757
2	27.6	0.0073405349794238685	2.57201646090535e-06	0.006702674897119342
2	27.64	0.00647119341563786	4.886831275720165e-05	0.0055709876543209875
2	27.68	0.0059156378600823045	3.3436213991769545e-05	0.0050643004115226336
2	27.72	0.004418724279835391	1.2860082304526749e-05	0.003706275720164609
2	27.76	0.00518261316872428	1.800411522633745e-05	0.004382716049382716
2	27.8	0.004609053497942387	4.886831275720165e-05	0.003891460905349794
2	27.84	0.011458333333333333	0.0016049382716049382	0.006905864197530864
2	27.88	0.0044444444444444444	3.3436213991769545e-05	0.004174382716049383
2	27.92	0.0042309670781893	2.5720164609053497e-05	0.003989197530864197
2	27.96	0.004781378600823045	2.5720164609053497e-05	0.0042258230452674895
2	28.0	0.005751028806584362	5.1440329218106995e-05	0.0049614197530864195
2	28.04	0.007209362139917696	3.08641975308642e-05	0.00625
2	28.080000000000002	0.008467078189300412	2.5720164609053497e-05	0.007319958847736625
2	28.12	0.009032921810699588	3.08641975308642e-05	0.007764917695473251
2	28.16	0.009166666666666667	4.886831275720165e-05	0.007772633744855967
2	28.2	0.009534465020576132	3.60082304526749e-05	0.008112139917695473
2	28.240000000000002	0.009678497942386831	5.1440329218107e-06	0.008400205761316873
2	28.28	0.010257201646090536	7.716049382716049e-05	0.008809156378600823
2	28.32	0.015156893004115227	0.0013914609053497942	0.010491255144032922
2	28.36	0.010686728395061728	9.516460905349794e-05	0.008968621399176955
2	28.400000000000002	0.010982510288065843	1.54320987654321e-05	0.009331275720164608
2	28.44	0.010851337448559671	0.00010288065843621399	0.009074074074074075
2	28.48	0.010198045267489712	4.11522633744856e-05	0.008369341563786008
2	28.52	0.010627572016460906	8.487654320987654e-05	0.008310185185185184
2	28.560000000000002	0.009796810699588477	1.54320987654321e-05	0.007860082304526748
2	28.6	0.010210905349794238	6.687242798353909e-05	0.007996399176954733
2	28.64	0.008958333333333334	4.11522633744856e-05	0.007291666666666667
2	28.68	0.008629115226337448	9.516460905349794e-05	0.006859567901234568
2	28.72	0.00816358024691358	6.17283950617284e-05	0.006741255144032922
2	28.76	0.006823559670781893	4.11522633744856e-05	0.0056738683127572015
2	28.8	0.012381687242798353	0.001800411522633745	0.006882716049382716
2	28.84	0.004709362139917695	4.372427983539095e-05	0.0038194444444444443
2	28.88	0.004981995884773663	2.5720164609053497e-05	0.00418724279835391
2	28.92	0.0036419753086419752	1.02880658436214e-05	0.0029449588477366254
2	28.96	0.0038657407407407408	2.05761316872428e-05	0.0032613168724279834
2	29.0	0.003058127572016461	5.1440329218107e-06	0.00261059670781893
2	29.04	0.0035545267489711934	1.2860082304526749e-05	0.0029603909465020575
2	29.080000000000002	0.0038708847736625513	1.02880658436214e-05	0.0031147119341563786
2	29.12	0.004660493827160494	4.886831275720165e-05	0.003191872427983539
2	29.16	0.0046502057613168725	7.458847736625514e-05	0.002713477366255144
2	29.2	0.004483024691358025	0.00015174897119341564	0.0019135802469135803
2	29.240000000000002	0.004843106995884774	2.8292181069958848e-05	0.0016332304526748972
2	29.28	0.011039094650205762	0.0015972222222222223	0.00411522633744856
2	29.32	0.0056970164609053495	3.3436213991769545e-05	0.0026877572016460907
2	29.36	0.006332304526748971	4.886831275720165e-05	0.0036574074074074074
2	29.400000000000002	0.00768775720164609	0.0005864197530864197	0.004246399176954733
2	29.44	0.00742798353909465	0.00020833333333333335	0.0048353909465020575
2	29.48	0.007322530864197531	0.0005504115226337449	0.004251543209876543
2	29.52	0.007592592592592593	0.0006970164609053498	0.004071502057613169
2	29.560000000000002	0.00934156378600823	0.0013348765432098766	0.004534465020576132
2	29.6	0.010650720164609053	0.0017001028806584361	0.00434156378600823
2	29.64	0.012872942386831275	0.0020036008230452677	0.005097736625514404
2	29.68	0.015758744855967077	0.0030375514403292183	0.005192901234567901
2	29.72	0.01666409465020576	0.003258744855967078	0.005084876543209877
2	29.76	0.025167181069958848	0.0054912551440329214	0.007867798353909465
2	29.8	0.01873971193415638	0.003706275720164609	0.004997427983539094
2	29.84	0.020751028806584363	0.00463477366255144	0.0056507201646090535
2	29.88	0.019642489711934157	0.004390432098765432	0.004974279835390946
2	29.92	0.0207690329218107	0.004830246913580247	0.005131172839506173
2	29.96	0.021177983539094652	0.004958847736625515	0.004735082304526749
2	30.0	0.023145576131687242	0.0056044238683127575	0.005360082304526749
2	30.04	0.022271090534979422	0.005383230452674897	0.004531893004115227
2	30.080000000000002	0.02347993827160494	0.005591563786008231	0.005002572016460905
2	30.12	0.022291666666666668	0.0051440329218107	0.004526748971193415
2	30.16	0.021967592592592594	0.005192901234567901	0.004251543209876543
2	30.2	0.021085390946502056	0.00507201646090535	0.003922325102880659
2	30.240000000000002	0.028328189300411522	0.007245370370370371	0.0065817901234567905
2	30.28	0.019925411522633746	0.005172325102880658	0.0031738683127572015
2	30.32	0.018695987654320987	0.005043724279835391	0.002551440329218107
2	30.36	0.01925925925925926	0.005712448559670782	0.0033487654320987653
2	30.400000000000002	0.017453703703703704	0.006167695473251029	0.0021887860082304526
2	30.44	0.017175925925925924	0.007037037037037037	0.0022736625514403292
2	30.48	0.014997427983539095	0.006733539094650205	0.0013065843621399176
2	30.52	0.015126028806584361	0.007175925925925926	0.0019135802469135803
2	30.560000000000002	0.013950617283950617	0.006484053497942387	0.0014068930041152264
2	30.6	0.014480452674897119	0.0072042181069958845	0.0018930041152263374
2	30.64	0.011743827160493827	0.00606224279835391	0.0008770576131687243
2	30.68	0.011340020576131687	0.005874485596707819	0.0012988683127572015
2	30.72	0.017592592592592594	0.007175925925925926	0.004197530864197531
2	30.76	0.007716049382716049	0.0030092592592592593	0.0019444444444444444
2	30.8	0.007808641975308642	0.003168724279835391	0.0022093621399176954
2	30.84	0.004434156378600823	0.0015303497942386831	0.001617798353909465
2	30.88	0.004429012345679013	0.0013503086419753086	0.001838991769547325
2	30.92	0.0026646090534979423	0.0008924897119341564	0.0012371399176954732
2	30.96	0.0037911522633744857	0.0009953703703703704	0.0017489711934156379
2	31.0	0.0030606995884773663	0.0008281893004115226	0.000977366255144033
2	31.04	0.005082304526748971	0.0011368312757201646	0.002283950617283951
2	31.080000000000002	0.003852880658436214	0.0012808641975308641	0.0012448559670781892
2	31.12	0.006568930041152264	0.0025334362139917696	0.0023945473251028807
2	31.16	0.006239711934156378	0.0037988683127572016	0.0012139917695473252
2	31.2	0.0195190329218107	0.008636831275720165	0.005023148148148148
2	31.240000000000002	0.006368312757201646	0.003935185185185185	0.0008179012345679012
2	31.28	0.006296296296296296	0.0033487654320987653	0.0005066872427983539
2	31.32	0.009241255144032921	0.004760802469135803	0.0007073045267489712
2	31.36	0.010102880658436213	0.004284979423868312	0.0003755144032921811
2	31.400000000000002	0.010570987654320988	0.004771090534979424	0.0005941358024691358
2	31.44	0.008364197530864198	0.004166666666666667	0.00026748971193415636
2	31.48	0.00768775720164609	0.004218106995884774	0.0006995884773662552
2	31.52	0.005303497942386832	0.003323045267489712	0.00020318930041152264
2	31.560000000000002	0.006851851851851852	0.0038786008230452676	0.0007536008230452675
2	31.6	0.007232510288065844	0.0038477366255144033	0.00041923868312757203
2	31.64	0.007649176954732511	0.0041332304526748975	0.0006095679012345679
2	31.68	0.01287551440329218	0.005715020576131687	0.0024022633744855966
2	31.720000000000002	0.004549897119341564	0.002147633744855967	0.0003909465020576132
2	31.76	0.005784465020576132	0.002142489711934156	0.0007073045267489712
2	31.8	0.005733024691358024	0.0016949588477366256	0.0011111111111111111
2	31.84	0.007911522633744856	0.0020833333333333333	0.002307098765432099
2	31.88	0.006010802469135802	0.0009567901234567902	0.0024537037037037036
2	31.92	0.008968621399176955	0.0030915637860082306	0.0032407407407407406
2	31.96	0.0069624485596707815	0.0021527777777777778	0.0030761316872427984
2	32.0	0.009686213991769548	0.0032175925925925926	0.003973765432098765
2	32.04	0.00885030864197531	0.003248456790123457	0.003449074074074074
2	32.08	0.012085905349794238	0.00488940329218107	0.004076646090534979
2	32.12	0.010300925925925925	0.003940329218106996	0.003323045267489712
2	32.160000000000004	0.02021604938271605	0.006970164609053498	0.00643775720164609
2	32.2	0.01238940329218107	0.0041229423868312754	0.0036574074074074074
2	32.24	0.014112654320987654	0.004665637860082304	0.004014917695473251
2	32.28	0.014616769547325104	0.004866255144032922	0.004048353909465021
2	32.32	0.01393775720164609	0.003986625514403292	0.004079218106995885
2	32.36	0.014845679012345679	0.003801440329218107	0.003976337448559671
2	32.4	0.013016975308641975	0.0027211934156378603	0.0034053497942386833
2	32.44	0.015974794238683126	0.0038760288065843623	0.003953189300411522
2	32.480000000000004	0.01375	0.00330761316872428	0.00290380658436214
2	32.52	0.016268004115226338	0.004151234567901235	0.003382201646090535
2	32.56	0.012628600823045268	0.0031018518518518517	0.002052469135802469
2	32.6	0.01587448559670782	0.00419238683127572	0.0028472222222222223
2	32.64	0.020048868312757203	0.005270061728395062	0.004331275720164609
2	32.68	0.014989711934156378	0.004318415637860082	0.0016718106995884773
2	32.72	0.013276748971193415	0.0041795267489711935	0.0008281893004115226
2	32.76	0.013804012345679012	0.004254115226337449	0.0009542181069958848
2	32.8	0.013461934156378601	0.004465020576131688	0.0005761316872427984
2	32.84	0.01429783950617284	0.004534465020576132	0.0010828189300411523
2	32.88	0.01393775720164609	0.004025205761316873	0.0014300411522633744
2	32.92	0.013963477366255144	0.004310699588477366	0.001072530864197531
2	32.96	0.01601337448559671	0.004323559670781893	0.0024897119341563785
2	33.0	0.014462448559670781	0.0037834362139917694	0.0017901234567901235
2	33.04	0.01665380658436214	0.004207818930041152	0.002551440329218107
2	33.08	0.016540637860082304	0.003955761316872428	0.0026337448559670784
2	33.12	0.023690843621399178	0.006077674897119341	0.005311213991769547
2	33.160000000000004	0.01683641975308642	0.004112654320987654	0.0021630658436213993
2	33.2	0.017749485596707817	0.004434156378600823	0.002896090534979424
2	33.24	0.01720679012345679	0.004318415637860082	0.002183641975308642
2	33.28	0.019429012345679012	0.004907407407407407	0.0034284979423868313
2	33.32	0.01825102880658436	0.004449588477366255	0.00279320987654321
2	33.36	0.018796296296296297	0.004655349794238683	0.0033179012345679014
2	33.4	0.017862654320987655	0.005010288065843621	0.002515432098765432
2	33.44	0.01653292181069959	0.004786522633744856	0.002255658436213992
2	33.480000000000004	0.016275720164609053	0.004637345679012346	0.0023791152263374486
2	33.52	0.01433127572016461	0.004629629629629629	0.002037037037037037
2	33.56	0.013220164609053498	0.004143518518518519	0.00220679012345679
2	33.6	0.017078189300411523	0.005174897119341564	0.004241255144032922
2	33.64	0.011324588477366256	0.004020061728395061	0.002013888888888889
2	33.68	0.011926440329218108	0.004436728395061728	0.0015612139917695472
2	33.72	0.015231481481481481	0.00492798353909465	0.002808641975308642
2	33.76	0.015354938271604938	0.004472736625514403	0.0029501028806584364
2	33.8	0.018063271604938272	0.004588477366255144	0.004799382716049383
2	33.84	0.0223559670781893	0.006669238683127572	0.005756172839506172
2	33.88	0.02435442386831276	0.00896604938271605	0.005787037037037037
2	33.92	0.02696759259259259	0.010465534979423869	0.006872427983539094
2	33.96	0.02627314814814815	0.00989454732510288	0.007430555555555556
2	34.0	0.024683641975308642	0.0084130658436214	0.00815843621399177
2	34.04	0.02185699588477366	0.007121913580246914	0.007736625514403292
2	34.08	0.028906893004115225	0.00882201646090535	0.011129115226337449
2	34.12	0.01936985596707819	0.0054783950617283955	0.008544238683127573
2	34.160000000000004	0.01815329218106996	0.004598765432098765	0.00860082304526749
2	34.2	0.014184670781893003	0.002597736625514403	0.008240740740740741
2	34.24	0.015606995884773663	0.0031790123456790125	0.008161008230452675
2	34.28	0.01386059670781893	0.00338477366255144	0.006977880658436214
2	34.32	0.016473765432098764	0.0045010288065843625	0.007361111111111111
2	34.36	0.017301954732510286	0.005187757201646091	0.007165637860082305
2	34.4	0.017641460905349793	0.005313786008230453	0.006867283950617284
2	34.44	0.01902006172839506	0.0062602880658436215	0.00661522633744856
2	34.480000000000004	0.020164609053497942	0.006820987654320988	0.0068467078189300415
2	34.52	0.020020576131687243	0.006414609053497942	0.007700617283950617
2	34.56	0.02426440329218107	0.00709619341563786	0.010138888888888888
2	34.6	0.017698045267489713	0.005007716049382716	0.008479938271604938
2	34.64	0.016705246913580246	0.004176954732510288	0.008438786008230453
2	34.68	0.014943415637860082	0.0037705761316872426	0.008207304526748971
2	34.72	0.01371141975308642	0.0028497942386831276	0.007924382716049382
2	34.76	0.013320473251028806	0.003058127572016461	0.007824074074074074
2	34.800000000000004	0.012677469135802468	0.002777777777777778	0.0073070987654320985
2	34.84	0.013294753086419753	0.00305298353909465	0.007121913580246914
2	34.88	0.014012345679012345	0.003909465020576132	0.006908436213991769
2	34.92	0.012345679012345678	0.0038786008230452676	0.00595679012345679
2	34.96	0.012901234567901234	0.004125514403292181	0.006298868312757201
2	35.0	0.011440329218106995	0.00323559670781893	0.005036008230452675
2	35.04	0.020051440329218108	0.005365226337448559	0.008073559670781893
2	35.08	0.012116769547325103	0.0031018518518518517	0.004266975308641975
2	35.12	0.014976851851851852	0.003906893004115226	0.005234053497942387
2	35.160000000000004	0.012574588477366255	0.002896090534979424	0.00375
2	35.2	0.01518775720164609	0.0036702674897119343	0.0043852880658436216
2	35.24	0.011962448559670782	0.0019521604938271605	0.003338477366255144
2	35.28	0.013464506172839506	0.0023199588477366257	0.0037705761316872426
2	35.32	0.012991255144032921	0.002132201646090535	0.0032973251028806582
2	35.36	0.013276748971193415	0.0020498971193415637	0.0036188271604938272
2	35.4	0.012263374485596707	0.0023713991769547327	0.002800925925925926
2	35.44	0.009804526748971193	0.0018055555555555555	0.001831275720164609
2	35.480000000000004	0.008924897119341564	0.0020473251028806584	0.0013631687242798354
2	35.52	0.014966563786008231	0.003752572016460905	0.0033796296296296296
2	35.56	0.007404835390946502	0.001610082304526749	0.0011728395061728395
2	35.6	0.007829218106995885	0.0020473251028806584	0.0013425925925925925
2	35.64	0.00893261316872428	0.0021579218106995883	0.0022659465020576134
2	35.68	0.008377057613168724	0.001324588477366255	0.0030606995884773663
2	35.72	0.010473251028806585	0.002088477366255144	0.004439300411522634
2	35.76	0.010108024691358025	0.0011574074074074073	0.005496399176954733
2	35.800000000000004	0.012906378600823045	0.0016332304526748972	0.007139917695473251
2	35.84	0.011018518518518518	0.0010545267489711935	0.006682098765432099
2	35.88	0.01190843621399177	0.0011702674897119342	0.007245370370370371
2	35.92	0.0128369341563786	0.0012448559670781892	0.00768775720164609
2	35.96	0.013302469135802469	0.0005838477366255144	0.008657407407407407
2	36.0	0.021286008230452676	0.002749485596707819	0.011512345679012345
2	36.04	0.013382201646090535	0.0003909465020576132	0.008863168724279835
2	36.08	0.014696502057613168	0.0011239711934156378	0.009405864197530865
2	36.12	0.013816872427983538	0.000558127572016461	0.009609053497942386
2	36.160000000000004	0.015997942386831276	0.0013297325102880658	0.01047582304526749
2	36.2	0.012978395061728395	0.0003935185185185185	0.009146090534979424
2	36.24	0.014426440329218106	0.001396604938271605	0.009017489711934156
2	36.28	0.010627572016460906	0.00031635802469135804	0.0073405349794238685
2	36.32	0.01131687242798354	0.0008127572016460906	0.007091049382716049
2	36.36	0.008135288065843621	0.00026748971193415636	0.005378086419753086
2	36.4	0.007469135802469135	0.0007150205761316872	0.004452160493827161
2	36.44	0.005313786008230453	0.0007638888888888889	0.0031018518518518517
2	36.480000000000004	0.01366769547325103	0.002512860082304527	0.005498971193415638
2	36.52	0.00356738683127572	0.0004989711934156379	0.0022093621399176954
2	36.56	0.002487139917695473	0.0001748971193415638	0.0018724279835390946
2	36.6	0.0037345679012345677	0.0006610082304526749	0.0020781893004115227
2	36.64	0.004300411522633745	0.0007381687242798354	0.001772119341563786
2	36.68	0.008994341563786009	0.0011136831275720164	0.004588477366255144
2	36.72	0.011311728395061728	0.0008050411522633745	0.006880144032921811
2	36.76	0.01587962962962963	0.001396604938271605	0.009565329218106995
2	36.800000000000004	0.01316872427983539	0.0010982510288065845	0.008207304526748971
2	36.84	0.013549382716049383	0.0016409465020576133	0.006610082304526749
2	36.88	0.01117798353909465	0.0014737654320987653	0.005437242798353909
2	36.92	0.013443930041152264	0.0019084362139917695	0.006198559670781893
2	36.96	0.021419753086419753	0.003778292181069959	0.008976337448559671
2	37.0	0.014302983539094651	0.00231738683127572	0.005576131687242798
2	37.04	0.016352880658436215	0.0034670781893004115	0.00573559670781893
2	37.08	0.014362139917695473	0.0029758230452674897	0.004274691358024691
2	37.12	0.015018004115226337	0.003140432098765432	0.0035545267489711934
2	37.160000000000004	0.014086934156378602	0.00279320987654321	0.00290380658436214
2	37.2	0.017222222222222222	0.003248456790123457	0.004799382716049383
2	37.24	0.017906378600823045	0.0029372427983539095	0.006430041152263375
2	37.28	0.02199074074074074	0.0037705761316872426	0.00934156378600823
2	37.32	0.0226929012345679	0.0034027777777777776	0.011239711934156378
2	37.36	0.02462448559670782	0.004459876543209876	0.012299382716049382
2	37.4	0.022191358024691358	0.0039609053497942385	0.012006172839506174
2	37.44	0.028176440329218108	0.005954218106995885	0.01404320987654321
2	37.480000000000004	0.02003858024691358	0.0042361111111111115	0.011530349794238682
2	37.52	0.01890946502057613	0.004320987654320987	0.010900205761316872
2	37.56	0.018569958847736625	0.004377572016460905	0.010059156378600822
2	37.6	0.016895576131687243	0.00393261316872428	0.00915380658436214
2	37.64	0.0170679012345679	0.003976337448559671	0.008786008230452676
2	37.68	0.0154809670781893	0.003109567901234568	0.00844650205761317
2	37.72	0.015018004115226337	0.003117283950617284	0.007806069958847737
2	37.76	0.013287037037037036	0.0019367283950617283	0.007746913580246913
2	37.800000000000004	0.014313271604938272	0.00246141975308642	0.008415637860082304
2	37.84	0.011869855967078189	0.0015766460905349794	0.007085905349794239
2	37.88	0.012849794238683128	0.0021630658436213993	0.007523148148148148
2	37.92	0.016599794238683126	0.002968106995884774	0.00867798353909465
2	37.96	0.01025977366255144	0.0013117283950617284	0.006123971193415637
2	38.0	0.010635288065843622	0.0016255144032921811	0.0063297325102880655
2	38.04	0.009542181069958848	0.0013991769547325103	0.005275205761316872
2	38.08	0.009997427983539095	0.0015406378600823045	0.005704732510288066
2	38.12	0.00837448559670782	0.0011702674897119342	0.004457304526748971
2	38.160000000000004	0.010385802469135803	0.0018569958847736625	0.005455246913580247
2	38.2	0.008266460905349795	0.001404320987654321	0.003950617283950617
2	38.24	0.01032150205761317	0.0025205761316872428	0.004621913580246914
2	38.28	0.007780349794238683	0.0013811728395061729	0.0034207818930041154
2	38.32	0.009652777777777777	0.0022402263374485597	0.004197530864197531
2	38.36	0.007934670781893005	0.0014300411522633744	0.0032613168724279834
2	38.4	0.016095679012345678	0.0038348765432098765	0.006136831275720164
2	38.44	0.0072376543209876545	0.0009336419753086419	0.0030324074074074073
2	38.480000000000004	0.008449074074074074	0.001574074074074074	0.003155864197530864
2	38.52	0.008729423868312757	0.0023636831275720164	0.0025334362139917696
2	38.56	0.007600308641975309	0.0017515432098765432	0.0019598765432098765
2	38.6	0.007551440329218107	0.0018981481481481482	0.0017309670781893004
2	38.64	0.005401234567901234	0.0010339506172839506	0.000676440329218107
2	38.68	0.007163065843621399	0.0012217078189300412	0.0018467078189300411
2	38.72	0.006334876543209877	0.0005426954732510288	0.002029320987654321
2	38.76	0.008099279835390947	0.0009696502057613169	0.002993827160493827
2	38.800000000000004	0.007327674897119342	0.0004140946502057613	0.003029835390946502
2	38.84	0.00872170781893004	0.0009645061728395061	0.0037319958847736624
2	38.88	0.0146630658436214	0.0023559670781893006	0.0058590534979423865
2	38.92	0.009174382716049383	0.0005529835390946502	0.004377572016460905
2	38.96	0.009367283950617283	0.00025205761316872427	0.0047890946502057614
2	39.0	0.010810185185185185	0.0005761316872427984	0.005810185185185186
2	39.04	0.013508230452674897	0.0008256172839506173	0.007906378600823044
2	39.08	0.012770061728395062	0.0005529835390946502	0.007955246913580247
2	39.12	0.013863168724279836	0.0005709876543209877	0.00872170781893004
2	39.160000000000004	0.013415637860082305	0.00023919753086419754	0.009323559670781892
2	39.2	0.016195987654320988	0.0009439300411522634	0.011268004115226337
2	39.24	0.015522119341563787	9.516460905349794e-05	0.01219650205761317
2	39.28	0.01868312757201646	0.0008256172839506173	0.014398148148148148
2	39.32	0.01699074074074074	9.516460905349794e-05	0.01452417695473251
2	39.36	0.02529320987654321	0.002726337448559671	0.016872427983539096
2	39.4	0.016679526748971194	0.00016718106995884774	0.014266975308641976
2	39.44	0.016489197530864197	0.00034722222222222224	0.013531378600823046
2	39.480000000000004	0.01411522633744856	0.00016975308641975308	0.011733539094650206
2	39.52	0.013526234567901235	0.0004809670781893004	0.010174897119341563
2	39.56	0.011077674897119342	0.0002546296296296296	0.00842335390946502
2	39.6	0.008863168724279835	0.0004320987654320988	0.005823045267489712
2	39.64	0.007551440329218107	0.00022890946502057612	0.004904835390946502
2	39.68	0.005694444444444445	0.0001234567901234568	0.003248456790123457
2	39.72	0.005784465020576132	0.0006532921810699588	0.0027674897119341563
2	39.76	0.0036136831275720167	0.00011316872427983539	0.0016255144032921811
2	39.800000000000004	0.004030349794238683	0.00025977366255144034	0.0019367283950617283
2	39.84	0.010853909465020576	0.001743827160493827	0.004943415637860082
2	39.88	0.006396604938271605	7.20164609053498e-05	0.004663065843621399
2	39.92	0.0075488683127572015	4.886831275720165e-05	0.0062834362139917695
2	39.96	0.008119855967078189	0.00010030864197530864	0.006296296296296296
2	40.0	0.0065817901234567905	5.401234567901235e-05	0.005285493827160494
2	40.04	0.006332304526748971	0.00015432098765432098	0.005398662551440329
2	40.08	0.005727880658436214	2.8292181069958848e-05	0.005177469135802469
2	40.12	0.00835133744855967	5.915637860082304e-05	0.007415123456790123
2	40.160000000000004	0.008438786008230453	7.20164609053498e-05	0.007088477366255144
2	40.2	0.006231995884773663	4.6296296296296294e-05	0.005061728395061729
2	40.24	0.005722736625514403	0.00012602880658436213	0.0045010288065843625
2	40.28	0.004609053497942387	0.0001440329218106996	0.003222736625514403
2	40.32	0.013215020576131687	0.0028189300411522633	0.005280349794238683
2	40.36	0.00456275720164609	0.00023662551440329217	0.00209619341563786
2	40.4	0.006751543209876543	0.0011368312757201646	0.0024408436213991767
2	40.44	0.005010288065843621	0.0008256172839506173	0.0009027777777777777
2	40.480000000000004	0.008045267489711934	0.001736111111111111	0.0025180041152263375
2	40.52	0.007469135802469135	0.0006995884773662552	0.003117283950617284
2	40.56	0.01040380658436214	0.0015715020576131688	0.004506172839506173
2	40.6	0.013001543209876544	0.0017592592592592592	0.006311728395061728
2	40.64	0.01420267489711934	0.0012037037037037038	0.00830761316872428
2	40.68	0.017685185185185186	0.0019573045267489713	0.009655349794238682
2	40.72	0.01923611111111111	0.0019058641975308642	0.010676440329218106
2	40.76	0.022813786008230454	0.0032253086419753085	0.011929012345679012
2	40.800000000000004	0.027098765432098767	0.0042361111111111115	0.013029835390946503
2	40.84	0.023549382716049384	0.0034284979423868313	0.011329732510288066
2	40.88	0.022965534979423868	0.003287037037037037	0.010925925925925926
2	40.92	0.02371656378600823	0.003410493827160494	0.011190843621399178
2	40.96	0.0224511316872428	0.003248456790123457	0.010617283950617284
2	41.0	0.023693415637860083	0.004174382716049383	0.01066872427983539
2	41.04	0.02186985596707819	0.0037397119341563787	0.010457818930041152
2	41.08	0.021684670781893005	0.004045781893004115	0.010367798353909465
2	41.12	0.0205298353909465	0.00404320987654321	0.009840534979423868
2	41.160000000000004	0.01974537037037037	0.0037474279835390946	0.009354423868312757
2	41.2	0.018814300411522634	0.0038734567901234566	0.009156378600823046
2	41.24	0.017047325102880657	0.003989197530864197	0.007795781893004115
2	41.28	0.02360082304526749	0.005964506172839506	0.010552983539094651
2	41.32	0.013305041152263374	0.0030915637860082306	0.006787551440329218
2	41.36	0.013623971193415638	0.003248456790123457	0.0075488683127572015
2	41.4	0.010599279835390947	0.002271090534979424	0.006607510288065843
2	41.44	0.011931584362139917	0.0025411522633744855	0.00709619341563786
2	41.480000000000004	0.00934156378600823	0.0019495884773662552	0.005661008230452675
2	41.52	0.011147119341563786	0.0022479423868312755	0.006242283950617284
2	41.56	0.008526234567901235	0.0015432098765432098	0.005164609053497943
2	41.6	0.010162037037037037	0.0021733539094650205	0.005231481481481481
2	41.64	0.008266460905349795	0.0009876543209876543	0.0052031893004115225
2	41.68	0.0060648148148148145	0.0002109053497942387	0.004349279835390947
2	41.72	0.007469135802469135	0.0011265432098765433	0.004624485596707819
2	41.76	0.013073559670781894	0.0023148148148148147	0.0064094650205761316
2	41.800000000000004	0.005676440329218107	0.0001440329218106996	0.00433641975308642
2	41.84	0.005483539094650206	0.0001440329218106996	0.003958333333333334
2	41.88	0.005774176954732511	0.0007047325102880658	0.004251543209876543
2	41.92	0.004344135802469136	0.00019032921810699588	0.0033127572016460904
2	41.96	0.004629629629629629	0.0004449588477366255	0.003580246913580247
2	42.0	0.0031790123456790125	5.1440329218106995e-05	0.0028626543209876545
2	42.04	0.00397119341563786	8.23045267489712e-05	0.0032767489711934155
2	42.08	0.00246141975308642	2.8292181069958848e-05	0.0022530864197530865
2	42.12	0.002757201646090535	0.00019804526748971193	0.0022685185185185187
2	42.160000000000004	0.003019547325102881	0.00032407407407407406	0.002337962962962963
2	42.2	0.0018672839506172839	0.00011316872427983539	0.001617798353909465
2	42.24	0.009637345679012345	0.002029320987654321	0.004465020576131688
2	42.28	0.0016075102880658437	3.8580246913580246e-05	0.0013143004115226337
2	42.32	0.002147633744855967	0.0002160493827160494	0.0015432098765432098
2	42.36	0.0012525720164609053	4.11522633744856e-05	0.00102880658436214
2	42.4	0.0030246913580246914	0.00030606995884773663	0.002145061728395062
2	42.44	0.0015200617283950618	6.944444444444444e-05	0.0012345679012345679
2	42.480000000000004	0.003804012345679012	0.0009079218106995885	0.0020730452674897117
2	42.52	0.0016075102880658437	6.687242798353909e-05	0.0011779835390946503
2	42.56	0.004038065843621399	0.000882201646090535	0.002595164609053498
2	42.6	0.0016949588477366256	2.05761316872428e-05	0.0014171810699588477
2	42.64	0.003492798353909465	0.0006867283950617284	0.0018775720164609054
2	42.68	0.0033796296296296296	0.0006558641975308642	0.0019393004115226338
2	42.72	0.011684670781893005	0.002839506172839506	0.004845679012345679
2	42.76	0.0025668724279835392	0.0003420781893004115	0.0016152263374485598
2	42.800000000000004	0.002067901234567901	0.0001286008230452675	0.001427469135802469
2	42.84	0.002880658436213992	0.0004938271604938272	0.0017258230452674897
2	42.88	0.0018338477366255145	0.0002777777777777778	0.0008359053497942387
2	42.92	0.003780864197530864	0.0012757201646090535	0.0014351851851851852
2	42.96	0.0016306584362139917	0.00031635802469135804	0.000889917695473251
2	43.0	0.0029449588477366254	0.0007433127572016461	0.0014351851851851852
2	43.04	0.0014171810699588477	7.458847736625514e-05	0.0010982510288065845
2	43.08	0.0023431069958847737	0.0005015432098765432	0.0011419753086419754
2	43.12	0.0015020576131687243	2.5720164609053497e-05	0.0011111111111111111
2	43.160000000000004	0.001324588477366255	0.00013631687242798355	0.000925925925925926
2	43.2	0.008464506172839507	0.0020498971193415637	0.0031532921810699588
2	43.24	0.0011059670781893003	5.915637860082304e-05	0.0006635802469135803
2	43.28	0.0012037037037037038	5.1440329218106995e-05	0.0007741769547325103
2	43.32	0.0007690329218106996	3.08641975308642e-05	0.0005632716049382716
2	43.36	0.0020704732510288064	0.0001800411522633745	0.0012911522633744857
2	43.4	0.0012217078189300412	8.487654320987654e-05	0.0009284979423868312
2	43.44	0.0023199588477366257	0.0003420781893004115	0.0012242798353909465
2	43.480000000000004	0.0015689300411522633	6.17283950617284e-05	0.0009310699588477366
2	43.52	0.002258230452674897	0.00044238683127572015	0.0012268518518518518
2	43.56	0.0010648148148148149	5.6584362139917696e-05	0.0005838477366255144
2	43.6	0.0012319958847736626	0.00010030864197530864	0.0007818930041152264
2	43.64	0.0003575102880658436	2.57201646090535e-06	0.00022633744855967078
2	43.68	0.007829218106995885	0.0019881687242798356	0.0028189300411522633
2	43.72	0.0007227366255144033	0.00023662551440329217	0.0001286008230452675
2	43.76	0.0007073045267489712	0.0002546296296296296	0.000264917695473251
2	43.800000000000004	0.0002777777777777778	6.944444444444444e-05	7.20164609053498e-05
2	43.84	0.0005478395061728395	3.08641975308642e-05	0.00019290123456790122
2	43.88	0.0028137860082304528	0.0003909465020576132	0.0013863168724279834
2	43.92	0.0024434156378600825	0.0001234567901234568	0.0013991769547325103
2	43.96	0.005522119341563786	0.0003575102880658436	0.0034825102880658436
2	44.0	0.004539609053497942	0.00013117283950617284	0.002955246913580247
2	44.04	0.008055555555555555	0.000977366255144033	0.005025720164609054
2	44.08	0.006162551440329218	0.0004501028806584362	0.003845164609053498
2	44.12	0.008708847736625515	0.0004989711934156379	0.005997942386831275
2	44.160000000000004	0.0129320987654321	0.0017515432098765432	0.007001028806584362
2	44.2	0.008888888888888889	0.0004089506172839506	0.006350308641975309
2	44.24	0.008955761316872427	0.00040380658436213994	0.006414609053497942
2	44.28	0.010573559670781893	0.00030606995884773663	0.008022119341563785
2	44.32	0.009696502057613169	0.00023405349794238683	0.007119341563786008
2	44.36	0.010090020576131687	0.00017232510288065845	0.00797067901234568
2	44.4	0.01015432098765432	0.00023405349794238683	0.007590020576131687
2	44.44	0.009871399176954733	0.00010030864197530864	0.007541152263374485
2	44.480000000000004	0.009714506172839506	0.00034722222222222224	0.006643518518518518
2	44.52	0.010300925925925925	7.20164609053498e-05	0.008186728395061729
2	44.56	0.010810185185185185	0.00020318930041152264	0.008320473251028807
2	44.6	0.011977880658436213	0.0001440329218106996	0.00985082304526749
2	44.64	0.01934156378600823	0.002021604938271605	0.012862654320987654
2	44.68	0.01261059670781893	0.0002932098765432099	0.01059156378600823
2	44.72	0.012011316872427983	0.000676440329218107	0.00978909465020576
2	44.76	0.01147633744855967	0.0008359053497942387	0.008981481481481481
2	44.800000000000004	0.01033179012345679	0.0009747942386831276	0.00775977366255144
2	44.84	0.01033179012345679	0.0013503086419753086	0.007299382716049383
2	44.88	0.008708847736625515	0.0012114197530864197	0.005820473251028807
2	44.92	0.008685699588477366	0.001882716049382716	0.005300925925925926
2	44.96	0.006136831275720164	0.0015123456790123457	0.0033204732510288067
2	45.0	0.00507716049382716	0.001823559670781893	0.0016229423868312758
2	45.04	0.0036213991769547325	0.0015123456790123457	0.0006635802469135803
2	45.08	0.00625	0.002330246913580247	0.001705246913580247
2	45.12	0.012492283950617284	0.004071502057613169	0.003852880658436214
2	45.160000000000004	0.006977880658436214	0.0031944444444444446	0.0016203703703703703
2	45.2	0.007438271604938272	0.0036934156378600823	0.00125
2	45.24	0.006509773662551441	0.0035905349794238682	0.0005915637860082304
2	45.28	0.0059619341563786005	0.0034310699588477366	0.0003780864197530864
2	45.32	0.006049382716049383	0.003487654320987654	0.0003189300411522634
2	45.36	0.006311728395061728	0.0037731481481481483	0.00033950617283950616
2	45.4	0.006021090534979424	0.003675411522633745	0.0007818930041152264
2	45.44	0.006522633744855967	0.003425925925925926	0.0011419753086419754
2	45.480000000000004	0.00477880658436214	0.003125	0.0007998971193415638
2	45.52	0.005684156378600823	0.0032047325102880658	0.0013400205761316872
2	45.56	0.004233539094650206	0.002330246913580247	0.0009079218106995885
2	45.6	0.009930555555555555	0.003662551440329218	0.002772633744855967
2	45.64	0.0009722222222222222	0.00022376543209876544	0.00021862139917695473
2	45.68	0.002345679012345679	0.0010545267489711935	0.00024434156378600825
2	45.72	0.0010853909465020576	0.00031635802469135804	0.0002777777777777778
2	45.76	0.002116769547325103	0.000668724279835391	0.0005812757201646091
2	45.800000000000004	0.0014171810699588477	0.00019290123456790122	0.0006738683127572016
2	45.84	0.0024022633744855966	0.0003112139917695473	0.001044238683127572
2	45.88	0.0031069958847736627	0.0006867283950617284	0.0013991769547325103
2	45.92	0.002875514403292181	0.00051440329218107	0.0010931069958847737
2	45.96	0.004130658436213992	0.0013477366255144033	0.0015483539094650206
2	46.0	0.004002057613168724	0.0010982510288065845	0.0010905349794238684
2	46.04	0.004002057613168724	0.0012808641975308641	0.001419753086419753
2	46.08	0.010043724279835391	0.002800925925925926	0.0030246913580246914
2	46.12	0.001977880658436214	0.00035493827160493826	0.0007330246913580247
2	46.160000000000004	0.0033641975308641974	0.0006481481481481481	0.0008770576131687243
2	46.2	0.004308127572016461	0.0008539094650205761	0.0017232510288065844
2	46.24	0.003515946502057613	0.000470679012345679	0.0012525720164609053
2	46.28	0.004086934156378601	0.0006404320987654321	0.0013786008230452676
2	46.32	0.004326131687242799	0.0005606995884773662	0.0018955761316872429
2	46.36	0.004338991769547325	0.0007844650205761317	0.0019084362139917695
2	46.4	0.0049948559670781895	0.001736111111111111	0.0014454732510288065
2	46.44	0.003472222222222222	0.0005452674897119342	0.0012705761316872427
2	46.480000000000004	0.006172839506172839	0.002001028806584362	0.0016049382716049382
2	46.52	0.0033924897119341564	0.0003369341563786008	0.001154835390946502
2	46.56	0.012247942386831275	0.0032150205761316874	0.004166666666666667
2	46.6	0.0038271604938271606	0.00023919753086419754	0.0013194444444444445
2	46.64	0.006712962962962963	0.001875	0.0013323045267489711
2	46.68	0.006792695473251029	0.001558641975308642	0.0017335390946502057
2	46.72	0.009344135802469136	0.0026080246913580247	0.0025308641975308644
2	46.76	0.007808641975308642	0.001772119341563786	0.0025668724279835392
2	46.800000000000004	0.01000514403292181	0.0026440329218106995	0.003220164609053498
2	46.84	0.009544753086419753	0.0024151234567901234	0.003222736625514403
2	46.88	0.010763888888888889	0.0026929012345679013	0.003536522633744856
2	46.92	0.011694958847736626	0.00283179012345679	0.004462448559670782
2	46.96	0.011959876543209876	0.002597736625514403	0.005141460905349794
2	47.0	0.013166152263374486	0.002919238683127572	0.006304012345679013
2	47.04	0.01861111111111111	0.003981481481481482	0.008500514403292182
2	47.08	0.014819958847736625	0.002878086419753086	0.00775977366255144
2	47.12	0.014575617283950617	0.0026954732510288066	0.008119855967078189
2	47.160000000000004	0.015781893004115227	0.003330761316872428	0.008747427983539094
2	47.2	0.015136316872427984	0.0028189300411522633	0.008688271604938272
2	47.24	0.014871399176954733	0.00246141975308642	0.009189814814814816
2	47.28	0.015285493827160494	0.0024794238683127573	0.009130658436213992
2	47.32	0.015563271604938271	0.002330246913580247	0.010064300411522634
2	47.36	0.015987654320987654	0.002674897119341564	0.010090020576131687
2	47.4	0.016522633744855967	0.0036419753086419752	0.009598765432098765
2	47.44	0.018726851851851852	0.005396090534979424	0.009794238683127572
2	47.480000000000004	0.01779835390946502	0.005146604938271605	0.009375
2	47.52	0.025272633744855968	0.007142489711934157	0.01099537037037037
2	47.56	0.01923611111111111	0.005686728395061728	0.00797067901234568
2	47.6	0.02237911522633745	0.0076286008230452675	0.0086059670781893
2	47.64	0.020720164609053498	0.007476851851851852	0.007381687242798354
2	47.68	0.02077932098765432	0.00793724279835391	0.006903292181069959
2	47.72	0.018521090534979422	0.0072839506172839505	0.0059953703703703705
2	47.76	0.018040123456790125	0.006970164609053498	0.005802469135802469
2	47.800000000000004	0.014884259259259259	0.0053292181069958845	0.004452160493827161
2	47.84	0.016270576131687243	0.005897633744855967	0.004025205761316873
2	47.88	0.016797839506172838	0.00639917695473251	0.00356738683127572
2	47.92	0.01699074074074074	0.005979938271604938	0.003513374485596708
2	47.96	0.01664351851851852	0.006296296296296296	0.002752057613168724
2	48.0	0.0219238683127572	0.007911522633744856	0.004567901234567902
2	48.04	0.015275205761316872	0.005763888888888889	0.0020756172839506174
2	48.08	0.012536008230452676	0.004827674897119341	0.0011805555555555556
2	48.120000000000005	0.013420781893004115	0.005668724279835391	0.0014248971193415638
2	48.160000000000004	0.011478909465020577	0.004537037037037037	0.0008873456790123457
2	48.2	0.01164866255144033	0.0044907407407407405	0.0014300411522633744
2	48.24	0.012026748971193416	0.004542181069958848	0.0018930041152263374
2	48.28	0.013045267489711933	0.005393518518518519	0.002512860082304527
2	48.32	0.013721707818930041	0.005825617283950617	0.0027854938271604937
2	48.36	0.014560185185185185	0.006201131687242799	0.003256172839506173
2	48.4	0.013343621399176955	0.005794753086419753	0.003271604938271605
2	48.44	0.011800411522633746	0.005033436213991769	0.0023045267489711935
2	48.480000000000004	0.01853395061728395	0.00672582304526749	0.004951131687242798
2	48.52	0.008842592592592593	0.003559670781893004	0.0015766460905349794
2	48.56	0.010666152263374485	0.005010288065843621	0.0016975308641975309
2	48.6	0.007546296296296297	0.0037474279835390946	0.0005889917695473251
2	48.64	0.008184156378600822	0.003945473251028807	0.0008641975308641976
2	48.68	0.007664609053497942	0.0041460905349794235	0.0010390946502057614
2	48.72	0.010455246913580248	0.005588991769547325	0.0017515432098765432
2	48.76	0.008395061728395062	0.004560185185185185	0.0014326131687242799
2	48.800000000000004	0.008618827160493827	0.00481738683127572	0.0013503086419753086
2	48.84	0.006679526748971193	0.004228395061728395	0.0005401234567901234
2	48.88	0.00882201646090535	0.00507201646090535	0.0009439300411522634
2	48.92	0.007646604938271605	0.004776234567901235	0.0010570987654320988
2	48.96	0.015038580246913581	0.006805555555555555	0.0030606995884773663
2	49.0	0.006738683127572017	0.0040637860082304526	0.0006635802469135803
2	49.04	0.006934156378600823	0.004331275720164609	0.0009104938271604938
2	49.08	0.0074099794238683125	0.004071502057613169	0.0010828189300411523
2	49.120000000000005	0.005496399176954733	0.003729423868312757	0.000470679012345679
2	49.160000000000004	0.0073405349794238685	0.0041795267489711935	0.0011291152263374485
2	49.2	0.004735082304526749	0.002854938271604938	0.0005606995884773662
2	49.24	0.004912551440329218	0.002425411522633745	0.0009362139917695473
2	49.28	0.003140432098765432	0.0017772633744855967	0.0006867283950617284
2	49.32	0.006633230452674897	0.0029732510288065844	0.0022530864197530865
2	49.36	0.005457818930041152	0.0022916666666666667	0.002183641975308642
2	49.4	0.0046502057613168725	0.0006224279835390946	0.002883230452674897
2	49.44	0.011833847736625514	0.003279320987654321	0.00485082304526749
2	49.480000000000004	0.004727366255144033	0.0010365226337448559	0.002574588477366255
2	49.52	0.006476337448559671	0.0019058641975308642	0.002888374485596708
2	49.56	0.005136316872427983	0.0020910493827160496	0.0021141975308641976
2	49.6	0.0072839506172839505	0.0028935185185185184	0.0029963991769547324
2	49.64	0.007029320987654321	0.002880658436213992	0.0025848765432098767
2	49.68	0.009699074074074074	0.0039146090534979425	0.003248456790123457
2	49.72	0.008323045267489712	0.0031224279835390945	0.0030478395061728394
2	49.76	0.011141975308641975	0.004130658436213992	0.0037911522633744857
2	49.800000000000004	0.010383230452674898	0.00279320987654321	0.0036805555555555554
2	49.84	0.011854423868312758	0.002587448559670782	0.0048353909465020575
2	49.88	0.01238425925925926	0.0018209876543209876	0.005928497942386831
2	49.92	0.022757201646090536	0.004194958847736625	0.010622427983539094
2	49.96	0.01797582304526749	0.001484053497942387	0.01055812757201646
2	50.0	0.01983539094650206	0.002016460905349794	0.011911008230452675
2	50.04	0.02252829218106996	0.0018955761316872429	0.014483024691358025
2	50.08	0.022734053497942386	0.001566358024691358	0.015455246913580247
2	50.120000000000005	0.025560699588477367	0.0022685185185185187	0.016363168724279835
2	50.160000000000004	0.024714506172839507	0.0018775720164609054	0.01638888888888889
2	50.2	0.024272119341563786	0.0021887860082304526	0.015159465020576132
2	50.24	0.021867283950617284	0.0012551440329218106	0.014076646090534979
2	50.28	0.021769547325102882	0.002001028806584362	0.012713477366255143
2	50.32	0.018171296296296297	0.0008667695473251029	0.010709876543209877
2	50.36	0.018701131687242797	0.0018544238683127572	0.010190329218106996
2	50.4	0.021710390946502057	0.002777777777777778	0.0107690329218107
2	50.44	0.014351851851851852	0.001448045267489712	0.007641460905349794
2	50.480000000000004	0.015239197530864198	0.0023996913580246913	0.007518004115226337
2	50.52	0.013824588477366255	0.0018981481481481482	0.007299382716049383
2	50.56	0.013382201646090535	0.0019393004115226338	0.007188786008230453
2	50.6	0.012597736625514402	0.0017746913580246914	0.006851851851851852
2	50.64	0.013695987654320988	0.0027340534979423867	0.0069727366255144035
2	50.68	0.011898148148148149	0.0019444444444444444	0.006327160493827161
2	50.72	0.012379115226337448	0.00246141975308642	0.006275720164609053
2	50.76	0.00944701646090535	0.0013914609053497942	0.00518261316872428
2	50.800000000000004	0.008263888888888888	0.0009619341563786008	0.004621913580246914
2	50.84	0.006219135802469136	0.00016975308641975308	0.004032921810699588
2	50.88	0.01466820987654321	0.0037242798353909466	0.006093106995884774
2	50.92	0.005545267489711934	0.0013503086419753086	0.0029861111111111113
2	50.96	0.0052263374485596705	0.0013117283950617284	0.0029243827160493827
2	51.0	0.006113683127572016	0.0024228395061728393	0.0022505144032921812
2	51.04	0.008425925925925925	0.004645061728395062	0.0017181069958847736
2	51.08	0.009537037037037037	0.004843106995884774	0.0016872427983539095
2	51.120000000000005	0.0055015432098765435	0.0029758230452674897	0.00030606995884773663
2	51.160000000000004	0.007744341563786008	0.0035853909465020577	0.000462962962962963
2	51.2	0.007055041152263374	0.003109567901234568	0.00025977366255144034
2	51.24	0.008569958847736625	0.003117283950617284	0.0003189300411522634
2	51.28	0.007852366255144032	0.002623456790123457	0.00011316872427983539
2	51.32	0.009832818930041152	0.00330761316872428	0.0002777777777777778
2	51.36	0.01529320987654321	0.004791666666666666	0.002510288065843621
2	51.4	0.010455246913580248	0.00393261316872428	0.00024176954732510288
2	51.44	0.01099022633744856	0.004516460905349794	0.00022376543209876544
2	51.480000000000004	0.01261059670781893	0.005733024691358024	0.00043467078189300413
2	51.52	0.011710390946502058	0.0056275720164609055	0.0004218106995884774
2	51.56	0.010925925925925926	0.005051440329218107	0.000529835390946502
2	51.6	0.009994855967078189	0.00456275720164609	0.0008719135802469135
2	51.64	0.007407407407407408	0.0027109053497942387	0.000992798353909465
2	51.68	0.008482510288065844	0.002420267489711934	0.0022505144032921812
2	51.72	0.008724279835390947	0.0019187242798353909	0.0035905349794238682
2	51.76	0.010090020576131687	0.0022145061728395064	0.004269547325102881
2	51.800000000000004	0.008199588477366255	0.0011599794238683128	0.004552469135802469
2	51.84	0.015216049382716049	0.0037397119341563787	0.0058127572016460904
2	51.88	0.0069393004115226335	0.0006378600823045268	0.0038760288065843623
2	51.92	0.008577674897119341	0.0018467078189300411	0.0041229423868312754
2	51.96	0.005889917695473251	0.001301440329218107	0.0026157407407407405
2	52.0	0.0090380658436214	0.0028600823045267488	0.0028575102880658435
2	52.04	0.008153292181069959	0.003256172839506173	0.0016126543209876542
2	52.08	0.008330761316872428	0.003042695473251029	0.0012011316872427983
2	52.120000000000005	0.009372427983539095	0.0036059670781893004	0.0018287037037037037
2	52.160000000000004	0.007726337448559671	0.0025334362139917696	0.0013425925925925925
2	52.2	0.009598765432098765	0.0037165637860082303	0.001448045267489712
2	52.24	0.006787551440329218	0.0020396090534979426	0.0011188271604938272
2	52.28	0.008451646090534979	0.0025282921810699586	0.0023353909465020574
2	52.32	0.01337962962962963	0.003171296296296296	0.004722222222222222
2	52.36	0.007726337448559671	0.0012757201646090535	0.003809156378600823
2	52.4	0.0068364197530864194	0.0009670781893004115	0.003184156378600823
2	52.44	0.006671810699588478	0.0011213991769547325	0.002890946502057613
2	52.480000000000004	0.004920267489711934	0.0005426954732510288	0.0020113168724279836
2	52.52	0.005378086419753086	0.0006507201646090535	0.0019675925925925924
2	52.56	0.004886831275720165	0.0003343621399176955	0.0016460905349794238
2	52.6	0.004210390946502058	0.0003832304526748971	0.0011419753086419754
2	52.64	0.005766460905349794	0.00042695473251028805	0.0019110082304526748
2	52.68	0.006373456790123457	0.0003266460905349794	0.0015432098765432098
2	52.72	0.009956275720164609	0.0009387860082304527	0.002993827160493827
2	52.76	0.009277263374485596	0.00048353909465020576	0.002736625514403292
2	52.800000000000004	0.016453189300411522	0.003081275720164609	0.0047196502057613166
2	52.84	0.005378086419753086	0.00036522633744855967	0.0010545267489711935
2	52.88	0.005866769547325103	0.0006970164609053498	0.001962448559670782
2	52.92	0.0030555555555555557	0.00013374485596707818	0.0009233539094650206
2	52.96	0.003472222222222222	0.0002957818930041152	0.0011496913580246913
2	53.0	0.003191872427983539	0.00020061728395061727	0.0012088477366255144
2	53.04	0.00426440329218107	0.0001748971193415638	0.001815843621399177
2	53.08	0.005455246913580247	0.00030606995884773663	0.0024408436213991767
2	53.120000000000005	0.004951131687242798	0.00028292181069958846	0.0024819958847736626
2	53.160000000000004	0.00540380658436214	0.0005041152263374485	0.0027469135802469136
2	53.2	0.005159465020576131	0.00022376543209876544	0.003294753086419753
2	53.24	0.005581275720164609	0.00037037037037037035	0.003433641975308642
2	53.28	0.011610082304526748	0.002037037037037037	0.005074588477366256
2	53.32	0.004565329218106996	0.00011831275720164609	0.0027957818930041153
2	53.36	0.004876543209876543	5.915637860082304e-05	0.0032021604938271605
2	53.4	0.00518261316872428	0.00020061728395061727	0.0036574074074074074
2	53.44	0.003927469135802469	7.716049382716049e-05	0.0027237654320987656
2	53.480000000000004	0.004387860082304526	0.00016203703703703703	0.003109567901234568
2	53.52	0.003726851851851852	5.6584362139917696e-05	0.0025282921810699586
2	53.56	0.0035622427983539096	2.5720164609053497e-05	0.003081275720164609
2	53.6	0.0036934156378600823	0.00014660493827160494	0.0027906378600823043
2	53.64	0.002752057613168724	0.00023662551440329217	0.0020344650205761316
2	53.68	0.003765432098765432	0.0001080246913580247	0.0023508230452674896
2	53.72	0.004367283950617284	6.944444444444444e-05	0.003413065843621399
2	53.76	0.013222736625514403	0.0023636831275720164	0.006183127572016461
2	53.800000000000004	0.004421296296296296	5.1440329218106995e-05	0.00301440329218107
2	53.84	0.0050874485596707816	0.00019804526748971193	0.0034207818930041154
2	53.88	0.003757716049382716	0.00015432098765432098	0.002322530864197531
2	53.92	0.005218621399176955	0.0001080246913580247	0.003580246913580247
2	53.96	0.005473251028806584	3.3436213991769545e-05	0.0040637860082304526
2	54.0	0.006535493827160494	5.915637860082304e-05	0.005169753086419753
2	54.04	0.006682098765432099	3.60082304526749e-05	0.00525462962962963
2	54.08	0.006669238683127572	7.20164609053498e-05	0.005187757201646091
2	54.120000000000005	0.005043724279835391	8.487654320987654e-05	0.0037885802469135805
2	54.160000000000004	0.003922325102880659	0.00012088477366255144	0.0026363168724279837
2	54.2	0.0038245884773662553	8.487654320987654e-05	0.0025180041152263375
2	54.24	0.010519547325102881	0.0017669753086419753	0.004819958847736626
2	54.28	0.002852366255144033	6.430041152263375e-05	0.0019238683127572017
2	54.32	0.0016049382716049382	6.687242798353909e-05	0.0008050411522633745
2	54.36	0.002093621399176955	5.401234567901235e-05	0.0013091563786008231
2	54.4	0.0018287037037037037	6.687242798353909e-05	0.0005941358024691358
2	54.44	0.0026929012345679013	0.0002932098765432099	0.001190843621399177
2	54.480000000000004	0.0025462962962962965	5.6584362139917696e-05	0.001095679012345679
2	54.52	0.0033641975308641974	0.00018261316872427984	0.0017232510288065844
2	54.56	0.0029063786008230452	0.00012602880658436213	0.0008564814814814815
2	54.6	0.00352880658436214	0.0003575102880658436	0.0013605967078189301
2	54.64	0.004058641975308642	0.00024434156378600825	0.0015097736625514404
2	54.68	0.002911522633744856	0.0002803497942386831	0.0005324074074074074
2	54.72	0.011921296296296296	0.002587448559670782	0.0034902263374485595
2	54.76	0.0029886831275720165	0.0002777777777777778	0.0006584362139917696
2	54.800000000000004	0.003778292181069959	0.0006095679012345679	0.000727880658436214
2	54.84	0.002752057613168724	0.0003292181069958848	0.0005838477366255144
2	54.88	0.0038631687242798355	0.0005658436213991769	0.001008230452674897
2	54.92	0.0025900205761316872	0.00031635802469135804	0.0005426954732510288
2	54.96	0.004130658436213992	0.0006918724279835391	0.0011522633744855968
2	55.0	0.0027186213991769546	0.00023919753086419754	0.0006198559670781893
2	55.04	0.005357510288065844	0.000941358024691358	0.001815843621399177
2	55.08	0.005437242798353909	0.0003909465020576132	0.0024228395061728393
2	55.120000000000005	0.0091820987654321	0.0007150205761316872	0.004364711934156378
2	55.160000000000004	0.011123971193415638	0.0011522633744855968	0.005177469135802469
2	55.2	0.017950102880658438	0.0029449588477366254	0.006617798353909465
2	55.24	0.008912037037037038	0.00043467078189300413	0.0029886831275720165
2	55.28	0.007435699588477366	0.0006610082304526749	0.0013786008230452676
2	55.32	0.008814300411522634	0.0012731481481481483	0.002065329218106996
2	55.36	0.008940329218106996	0.0009002057613168725	0.002780349794238683
2	55.4	0.009079218106995884	0.0016332304526748972	0.002080761316872428
2	55.44	0.008184156378600822	0.0013271604938271606	0.0020113168724279836
2	55.480000000000004	0.0091820987654321	0.0017463991769547326	0.002361111111111111
2	55.52	0.0075257201646090535	0.0012114197530864197	0.0018106995884773663
2	55.56	0.009020061728395062	0.0022222222222222222	0.001954732510288066
2	55.6	0.006013374485596708	0.0016203703703703703	0.0004886831275720165
2	55.64	0.005979938271604938	0.0019058641975308642	0.00020576131687242798
2	55.68	0.0120190329218107	0.0028472222222222223	0.0027700617283950616
2	55.72	0.00434156378600823	0.0007973251028806584	0.00012602880658436213
2	55.76	0.0048353909465020575	0.001116255144032922	0.0004783950617283951
2	55.800000000000004	0.0037448559670781893	0.00051440329218107	0.00017232510288065845
2	55.84	0.005452674897119342	0.0009336419753086419	0.0004938271604938272
2	55.88	0.0050411522633744855	0.0006327160493827161	1.2860082304526749e-05
2	55.92	0.006527777777777778	0.0012139917695473252	0.0003986625514403292
2	55.96	0.004621913580246914	0.0005246913580246914	0.00012602880658436213
2	56.0	0.005174897119341564	0.0013040123456790123	0.0003575102880658436
2	56.04	0.0031790123456790125	0.0005684156378600823	0.0001440329218106996
2	56.08	0.0040406378600823046	0.0010185185185185184	0.0006121399176954733
2	56.120000000000005	0.0026311728395061727	0.0004912551440329218	0.00016975308641975308
2	56.160000000000004	0.012381687242798353	0.003199588477366255	0.003161008230452675
2	56.2	0.003389917695473251	0.0008153292181069958	9.516460905349794e-05
2	56.24	0.0033487654320987653	0.0005787037037037037	0.00016718106995884774
2	56.28	0.003477366255144033	0.0006224279835390946	0.0003935185185185185
2	56.32	0.003868312757201646	0.000360082304526749	0.00045267489711934157
2	56.36	0.0052263374485596705	0.0007150205761316872	0.0012474279835390947
2	56.4	0.0038657407407407408	0.00028549382716049385	0.0005992798353909465
2	56.44	0.00522119341563786	0.0008127572016460906	0.0008384773662551441
2	56.480000000000004	0.0036291152263374484	0.00032407407407407406	0.0006198559670781893
2	56.52	0.004902263374485597	0.0008179012345679012	0.001095679012345679
2	56.56	0.0034156378600823044	0.0002546296296296296	0.0007690329218106996
2	56.6	0.0051800411522633745	0.00113940329218107	0.0012448559670781892
2	56.64	0.011237139917695474	0.0022530864197530865	0.0033796296296296296
2	56.68	0.004076646090534979	0.0003523662551440329	0.0012397119341563787
2	56.72	0.005005144032921811	0.00038837448559670784	0.001875
2	56.76	0.0046965020576131685	0.0005967078189300411	0.0017772633744855967
2	56.800000000000004	0.0055478395061728395	0.0009567901234567902	0.002067901234567901
2	56.84	0.0031532921810699588	0.0002314814814814815	0.0009722222222222222
2	56.88	0.00570216049382716	0.0010776748971193415	0.00231738683127572
2	56.92	0.004074074074074074	0.0001234567901234568	0.0018724279835390946
2	56.96	0.006463477366255144	0.0009439300411522634	0.002968106995884774
2	57.0	0.004866255144032922	2.5720164609053497e-05	0.0028652263374485598
2	57.04	0.006664094650205761	0.0005452674897119342	0.003991769547325103
2	57.08	0.004061213991769548	2.05761316872428e-05	0.0024794238683127573
2	57.120000000000005	0.013665123456790123	0.0025462962962962965	0.006039094650205762
2	57.160000000000004	0.0036342592592592594	6.944444444444444e-05	0.0023919753086419754
2	57.2	0.004683641975308642	0.00023919753086419754	0.0031121399176954733
2	57.24	0.0033410493827160494	0.0001234567901234568	0.0021887860082304526
2	57.28	0.0030272633744855967	0.00024434156378600825	0.0019521604938271605
2	57.32	0.002548868312757202	6.430041152263375e-05	0.00147119341563786
2	57.36	0.0019984567901234567	3.3436213991769545e-05	0.0013348765432098766
2	57.4	0.002911522633744856	9.002057613168725e-05	0.0020498971193415637
2	57.44	0.0014583333333333334	4.6296296296296294e-05	0.0006198559670781893
2	57.480000000000004	0.002307098765432099	0.00020061728395061727	0.0007304526748971193
2	57.52	0.001954732510288066	5.401234567901235e-05	0.0008179012345679012
2	57.56	0.004537037037037037	0.00031635802469135804	0.0024974279835390948
2	57.6	0.009799382716049384	0.0016486625514403291	0.003989197530864197
2	57.64	0.0037474279835390946	7.20164609053498e-05	0.0019984567901234567
2	57.68	0.003485082304526749	5.401234567901235e-05	0.0022633744855967077
2	57.72	0.003094135802469136	5.401234567901235e-05	0.002016460905349794
2	57.76	0.0037705761316872426	7.973251028806585e-05	0.002741769547325103
2	57.800000000000004	0.0034979423868312758	0.0001748971193415638	0.0018106995884773663
2	57.84	0.004012345679012346	0.00026748971193415636	0.0015946502057613168
2	57.88	0.0035982510288065845	6.944444444444444e-05	0.0010545267489711935
2	57.92	0.006118827160493827	0.000625	0.002227366255144033
2	57.96	0.005398662551440329	0.00024176954732510288	0.002016460905349794
2	58.0	0.007127057613168724	0.0008179012345679012	0.0025848765432098767
2	58.04	0.006159979423868313	0.0004501028806584362	0.0024588477366255146
2	58.08	0.01533179012345679	0.0026697530864197533	0.005897633744855967
2	58.120000000000005	0.007088477366255144	0.00033179012345679014	0.0033127572016460904
2	58.160000000000004	0.00897119341563786	0.000985082304526749	0.004161522633744856
2	58.2	0.008873456790123456	0.0008539094650205761	0.0035210905349794238
2	58.24	0.009912551440329218	0.0016306584362139917	0.002638888888888889
2	58.28	0.009863683127572017	0.0019470164609053499	0.00165380658436214
2	58.32	0.010897633744855967	0.002294238683127572	0.0013863168724279834
2	58.36	0.012296810699588477	0.002808641975308642	0.0012448559670781892
2	58.4	0.012757201646090535	0.002749485596707819	0.0015637860082304527
2	58.44	0.014441872427983539	0.003413065843621399	0.0016409465020576133
2	58.480000000000004	0.012265946502057614	0.0030761316872427984	0.0008179012345679012
2	58.52	0.013557098765432098	0.0035056584362139916	0.0009799382716049383
2	58.56	0.018006687242798355	0.004699074074074074	0.00305298353909465
2	58.6	0.011566358024691359	0.0031352880658436213	0.0005504115226337449
2	58.64	0.011231995884773662	0.0026929012345679013	0.0015277777777777779
2	58.68	0.013806584362139917	0.0033487654320987653	0.0031430041152263376
2	58.72	0.01168724279835391	0.0023662551440329217	0.003068415637860082
2	58.76	0.014058641975308641	0.0033487654320987653	0.004920267489711934
2	58.800000000000004	0.014750514403292182	0.004508744855967078	0.0047196502057613166
2	58.84	0.012672325102880659	0.0035956790123456792	0.004495884773662551
2	58.88	0.013070987654320987	0.003942901234567901	0.004832818930041153
2	58.92	0.011378600823045268	0.0030118312757201646	0.004575617283950617
2	58.96	0.013685699588477367	0.0029861111111111113	0.006468621399176954
2	59.0	0.01198559670781893	0.0021270576131687245	0.006198559670781893
2	59.04	0.019287551440329218	0.004377572016460905	0.008227880658436213
2	59.08	0.010833333333333334	0.0012268518518518518	0.006136831275720164
2	59.120000000000005	0.011993312757201646	0.0017772633744855967	0.0067541152263374486
2	59.160000000000004	0.009279835390946503	0.0007998971193415638	0.005781893004115226
2	59.2	0.011051954732510288	0.0014146090534979425	0.00632201646090535
2	59.24	0.009074074074074075	0.0005889917695473251	0.005684156378600823
2	59.28	0.008569958847736625	0.0005915637860082304	0.005272633744855967
2	59.32	0.009279835390946503	0.0011008230452674897	0.005542695473251029
2	59.36	0.00882716049382716	0.0008024691358024691	0.005522119341563786
2	59.4	0.008739711934156378	0.0009542181069958848	0.005877057613168724
2	59.44	0.008621399176954732	0.0003446502057613169	0.006666666666666667
2	59.480000000000004	0.011550925925925926	0.0015123456790123457	0.008377057613168724
2	59.52	0.01654320987654321	0.002803497942386831	0.010015432098765433
2	59.56	0.010082304526748971	0.0010931069958847737	0.008045267489711934
2	59.6	0.009930555555555555	0.0008847736625514403	0.0077314814814814815
2	59.64	0.009483024691358024	0.0009722222222222222	0.00742798353909465
2	59.68	0.008328189300411522	0.00027520576131687244	0.006669238683127572
2	59.72	0.010172325102880658	0.0013657407407407407	0.006911008230452675
2	59.76	0.00782664609053498	0.0003266460905349794	0.0059490740740740745
2	59.800000000000004	0.008824588477366255	0.0011651234567901234	0.005910493827160494
2	59.84	0.009593621399176955	0.0011291152263374485	0.005959362139917696
2	59.88	0.008608539094650206	0.0009439300411522634	0.005691872427983539
2	59.92	0.009560185185185185	0.0016332304526748972	0.005406378600823045
2	59.96	0.008806584362139918	0.0011342592592592593	0.005192901234567901
2	60.0	0.017391975308641974	0.004045781893004115	0.007510288065843622
2	60.04	0.006625514403292181	0.0009490740740740741	0.0035030864197530863
2	60.08	0.010640432098765432	0.002713477366255144	0.003765432098765432
2	60.120000000000005	0.0084130658436214	0.002109053497942387	0.002674897119341564
2	60.160000000000004	0.010784465020576131	0.0030015432098765434	0.0030118312757201646
2	60.2	0.009876543209876543	0.0025848765432098767	0.0023662551440329217
2	60.24	0.011463477366255144	0.0033539094650205763	0.0022736625514403292
2	60.28	0.01017746913580247	0.003258744855967078	0.0011676954732510287
2	60.32	0.011810699588477367	0.00418724279835391	0.001455761316872428
2	60.36	0.0120679012345679	0.004657921810699589	0.0013657407407407407
2	60.4	0.012993827160493828	0.005853909465020576	0.0009799382716049383
2	60.44	0.013428497942386831	0.005681584362139918	0.0011599794238683128
2	60.480000000000004	0.017178497942386833	0.005766460905349794	0.0033770576131687243
2	60.52	0.0073405349794238685	0.0022402263374485597	0.0005555555555555556
2	60.56	0.007649176954732511	0.0028343621399176955	0.0004089506172839506
2	60.6	0.011455761316872428	0.0052597736625514405	0.0013708847736625515
2	60.64	0.009747942386831276	0.004925411522633745	0.0006069958847736626
2	60.68	0.011095679012345679	0.005169753086419753	0.001337448559670782
2	60.72	0.009717078189300411	0.004429012345679013	0.0005658436213991769
2	60.76	0.01279835390946502	0.0045936213991769545	0.0013040123456790123
2	60.800000000000004	0.0110570987654321	0.003729423868312757	0.0006404320987654321
2	60.84	0.012795781893004116	0.0037371399176954734	0.0010905349794238684
2	60.88	0.011566358024691359	0.003145576131687243	0.0006069958847736626
2	60.92	0.012420267489711935	0.0031790123456790125	0.0005401234567901234
2	60.96	0.01957304526748971	0.005200617283950618	0.0033410493827160494
2	61.0	0.012391975308641976	0.002968106995884774	0.0004603909465020576
2	61.04	0.013369341563786009	0.0037705761316872426	0.0004809670781893004
2	61.08	0.01419238683127572	0.004125514403292181	0.00040123456790123454
2	61.120000000000005	0.015583847736625514	0.005493827160493827	0.00044238683127572015
2	61.160000000000004	0.01518261316872428	0.005455246913580247	0.0002957818930041152
2	61.2	0.01544238683127572	0.005864197530864198	0.00047325102880658434
2	61.24	0.014814814814814815	0.005689300411522634	0.0002932098765432099
2	61.28	0.01532664609053498	0.006201131687242799	0.00038837448559670784
2	61.32	0.014876543209876544	0.006005658436213992	0.00025205761316872427
2	61.36	0.01507716049382716	0.006517489711934156	0.0003369341563786008
2	61.4	0.01436985596707819	0.006095679012345679	0.00030864197530864197
2	61.44	0.020619855967078188	0.00787037037037037	0.002962962962962963
2	61.480000000000004	0.012147633744855967	0.005187757201646091	0.0003034979423868313
2	61.52	0.010095164609053497	0.004529320987654321	0.00020833333333333335
2	61.56	0.009354423868312757	0.004128086419753086	0.0002109053497942387
2	61.6	0.005987654320987654	0.0023533950617283953	0.00016718106995884774
2	61.64	0.006358024691358025	0.002651748971193416	0.00023662551440329217
2	61.68	0.0029809670781893003	0.0015560699588477367	6.944444444444444e-05
2	61.72	0.003572530864197531	0.0021630658436213993	0.0001800411522633745
2	61.76	0.0014351851851851852	0.001000514403292181	5.1440329218107e-06
2	61.800000000000004	0.0019830246913580245	0.0014094650205761317	8.74485596707819e-05
2	61.84	0.0015946502057613168	0.0010133744855967079	1.2860082304526749e-05
2	61.88	0.002204218106995885	0.0013117283950617284	0.00014660493827160494
2	61.92	0.009423868312757202	0.0033667695473251027	0.0021270576131687245
2	61.96	0.0015869341563786007	0.0005272633744855968	0.0001234567901234568
2	62.0	0.002816358024691358	0.0011239711934156378	0.00015432098765432098
2	62.04	0.002510288065843621	0.0012525720164609053	3.60082304526749e-05
2	62.08	0.002788065843621399	0.0013425925925925925	0.0001286008230452675
2	62.120000000000005	0.0021296296296296298	0.0007664609053497942	5.1440329218106995e-05
2	62.160000000000004	0.0032047325102880658	0.001661522633744856	0.00019290123456790122
2	62.2	0.0016075102880658437	0.0005478395061728395	6.17283950617284e-05
2	62.24	0.0031018518518518517	0.001072530864197531	0.0005169753086419753
2	62.28	0.0022453703703703702	0.0006095679012345679	0.0006018518518518519
2	62.32	0.0042258230452674895	0.0012037037037037038	0.0015637860082304527
2	62.36	0.003284465020576132	0.0010185185185185184	0.001352880658436214
2	62.4	0.014254115226337448	0.004277263374485597	0.00492798353909465
2	62.440000000000005	0.002281378600823045	0.0003935185185185185	0.0012191358024691357
2	62.480000000000004	0.002132201646090535	0.0004140946502057613	0.0009027777777777777
2	62.52	0.0018981481481481482	0.00034722222222222224	0.0007510288065843622
2	62.56	0.0023996913580246913	0.0007407407407407407	0.0005967078189300411
2	62.6	0.002749485596707819	0.0010390946502057614	0.000684156378600823
2	62.64	0.0015200617283950618	0.0005169753086419753	0.00027520576131687244
2	62.68	0.0025823045267489714	0.0009593621399176954	0.0009516460905349795
2	62.72	0.0026157407407407405	0.0018775720164609054	0.00015432098765432098
2	62.76	0.0039943415637860085	0.0020730452674897117	0.001021090534979424
2	62.800000000000004	0.004526748971193415	0.001514917695473251	0.002044753086419753
2	62.84	0.007926954732510288	0.0022453703703703702	0.004287551440329218
2	62.88	0.012530864197530864	0.0030478395061728394	0.005432098765432099
2	62.92	0.006198559670781893	0.0009722222222222222	0.003698559670781893
2	62.96	0.00864969135802469	0.0014686213991769548	0.005725308641975309
2	63.0	0.012039609053497942	0.002001028806584362	0.008400205761316873
2	63.04	0.01209619341563786	0.0021527777777777778	0.008415637860082304
2	63.08	0.010799897119341564	0.0014994855967078188	0.007710905349794238
2	63.120000000000005	0.011278292181069958	0.0019727366255144034	0.007530864197530864
2	63.160000000000004	0.010583847736625514	0.0018569958847736625	0.007047325102880658
2	63.2	0.011304012345679012	0.003168724279835391	0.007147633744855967
2	63.24	0.01084104938271605	0.0024948559670781895	0.007667181069958848
2	63.28	0.014647633744855967	0.003647119341563786	0.00951388888888889
2	63.32	0.01459104938271605	0.0037962962962962963	0.009138374485596708
2	63.36	0.023549382716049384	0.007119341563786008	0.01070216049382716
2	63.4	0.014210390946502057	0.004128086419753086	0.007415123456790123
2	63.440000000000005	0.015673868312757203	0.005174897119341564	0.007062757201646091
2	63.480000000000004	0.016170267489711933	0.0054809670781893	0.007145061728395062
2	63.52	0.017219650205761317	0.005715020576131687	0.007808641975308642
2	63.56	0.01986625514403292	0.00702417695473251	0.008497942386831275
2	63.6	0.019084362139917696	0.006419753086419753	0.00868312757201646
2	63.64	0.020902777777777777	0.006473765432098765	0.01029835390946502
2	63.68	0.019925411522633746	0.00599022633744856	0.011296296296296296
2	63.72	0.020689300411522633	0.005473251028806584	0.011712962962962963
2	63.76	0.019004629629629628	0.003523662551440329	0.012181069958847737
2	63.800000000000004	0.019544753086419755	0.003438786008230453	0.012348251028806585
2	63.84	0.022916666666666665	0.004364711934156378	0.012939814814814815
2	63.88	0.015686728395061727	0.001514917695473251	0.010869341563786009
2	63.92	0.013117283950617283	0.0018878600823045268	0.008305041152263375
2	63.96	0.012049897119341563	0.002939814814814815	0.006005658436213992
2	64.0	0.010817901234567901	0.0035699588477366255	0.004470164609053498
2	64.04	0.008513374485596708	0.0025771604938271604	0.003752572016460905
2	64.08	0.01033179012345679	0.0030246913580246914	0.004624485596707819
2	64.12	0.009951131687242798	0.0016949588477366256	0.005372942386831276
2	64.16	0.010779320987654321	0.001787551440329218	0.005614711934156379
2	64.2	0.009161522633744855	0.0009053497942386831	0.00547582304526749
2	64.24	0.010313786008230453	0.0020601851851851853	0.005092592592592593
2	64.28	0.008055555555555555	0.0019958847736625514	0.0035030864197530863
2	64.32000000000001	0.016345164609053497	0.0048585390946502055	0.005838477366255144
2	64.36	0.006509773662551441	0.00264917695473251	0.0019881687242798356
2	64.4	0.007564300411522634	0.002839506172839506	0.0029372427983539095
2	64.44	0.005648148148148148	0.0021862139917695473	0.001823559670781893
2	64.48	0.00613940329218107	0.0020756172839506174	0.0019881687242798356
2	64.52	0.0037242798353909466	0.001404320987654321	0.0011831275720164609
2	64.56	0.0036702674897119343	0.0012294238683127573	0.0010133744855967079
2	64.6	0.004151234567901235	0.0013708847736625515	0.0012988683127572015
2	64.64	0.004837962962962963	0.0015997942386831276	0.0012757201646090535
2	64.68	0.0070653292181069955	0.002939814814814815	0.001962448559670782
2	64.72	0.005841049382716049	0.0025462962962962965	0.0017592592592592592
2	64.76	0.005529835390946502	0.002409979423868313	0.001838991769547325
2	64.8	0.012219650205761316	0.004002057613168724	0.004138374485596708
2	64.84	0.004879115226337449	0.002029320987654321	0.0006893004115226338
2	64.88	0.00496656378600823	0.0017772633744855967	0.0005709876543209877
2	64.92	0.006159979423868313	0.0022376543209876544	0.0008127572016460906
2	64.96000000000001	0.00529320987654321	0.0015766460905349794	0.0006635802469135803
2	65.0	0.005010288065843621	0.001484053497942387	0.0007973251028806584
2	65.04	0.004261831275720164	0.0008744855967078189	0.0008050411522633745
2	65.08	0.003042695473251029	0.00038837448559670784	0.0009979423868312757
2	65.12	0.002926954732510288	0.0004783950617283951	0.0008179012345679012
2	65.16	0.0017078189300411522	0.00023662551440329217	0.0007638888888888889
2	65.2	0.0030015432098765434	0.0006867283950617284	0.0015252057613168724
2	65.24	0.003382201646090535	0.0006944444444444445	0.0020987654320987655
2	65.28	0.013708847736625514	0.0029475308641975307	0.00654320987654321
2	65.32000000000001	0.005828189300411523	0.00017746913580246913	0.004771090534979424
2	65.36	0.009794238683127572	0.0004320987654320988	0.008073559670781893
2	65.4	0.011661522633744856	0.0004809670781893004	0.010506687242798353
2	65.44	0.01286008230452675	0.0004912551440329218	0.011319444444444444
2	65.48	0.012654320987654321	0.0007433127572016461	0.011180555555555555
2	65.52	0.013991769547325103	0.0008770576131687243	0.012106481481481482
2	65.56	0.012739197530864197	0.0007098765432098765	0.011188271604938271
2	65.6	0.010609567901234568	0.0006738683127572016	0.009022633744855967
2	65.64	0.009194958847736625	0.0006893004115226338	0.00746141975308642
2	65.68	0.007872942386831276	0.0011188271604938272	0.006144547325102881
2	65.72	0.007705761316872428	0.0009130658436213992	0.006167695473251029
2	65.76	0.013636831275720164	0.002926954732510288	0.007518004115226337
2	65.8	0.008004115226337448	0.0009490740740740741	0.005900205761316873
2	65.84	0.007353395061728395	0.0010982510288065845	0.005162037037037037
2	65.88	0.007268518518518519	0.0012680041152263375	0.00485082304526749
2	65.92	0.0053060699588477365	0.0012371399176954732	0.0028215020576131686
2	65.96000000000001	0.0048688271604938275	0.0011856995884773664	0.002384259259259259
2	66.0	0.004717078189300412	0.0018544238683127572	0.0016332304526748972
2	66.04	0.005172325102880658	0.001882716049382716	0.0020241769547325104
2	66.08	0.004773662551440329	0.0019598765432098765	0.0019058641975308642
2	66.12	0.0043518518518518515	0.001787551440329218	0.0017541152263374487
2	66.16	0.004819958847736626	0.002235082304526749	0.0016589506172839507
2	66.2	0.0031018518518518517	0.0019830246913580245	0.0006069958847736626
2	66.24	0.01238940329218107	0.004102366255144033	0.003966049382716049
2	66.28	0.002013888888888889	0.001051954732510288	0.00038580246913580245
2	66.32000000000001	0.003631687242798354	0.001831275720164609	0.0009027777777777777
2	66.36	0.0029861111111111113	0.00165380658436214	0.0009825102880658436
2	66.4	0.005280349794238683	0.002726337448559671	0.0012525720164609053
2	66.44	0.0033050411522633745	0.001507201646090535	0.0006172839506172839
2	66.48	0.004663065843621399	0.00102880658436214	0.001293724279835391
2	66.52	0.003176440329218107	0.0005889917695473251	0.00051440329218107
2	66.56	0.005151748971193416	0.0017001028806584361	0.0008076131687242799
2	66.6	0.005383230452674897	0.0025797325102880657	0.00043467078189300413
2	66.64	0.005390946502057613	0.002749485596707819	0.0005272633744855968
2	66.68	0.0053626543209876545	0.003335905349794239	0.00040380658436213994
2	66.72	0.012229938271604937	0.004912551440329218	0.002839506172839506
2	66.76	0.00492283950617284	0.003132716049382716	0.0002880658436213992
2	66.8	0.004750514403292181	0.002808641975308642	0.000360082304526749
2	66.84	0.00580761316872428	0.0030041152263374487	0.0009156378600823045
2	66.88	0.0046270576131687245	0.0027083333333333334	0.0004655349794238683
2	66.92	0.005241769547325103	0.002970679012345679	0.0005478395061728395
2	66.96000000000001	0.004128086419753086	0.0024228395061728393	0.00017746913580246913
2	67.0	0.005074588477366256	0.0022505144032921812	0.0005606995884773662
2	67.04	0.0045138888888888885	0.0017155349794238683	0.00036522633744855967
2	67.08	0.004331275720164609	0.0017669753086419753	0.00023662551440329217
2	67.12	0.004753086419753087	0.0014531893004115226	0.0001954732510288066
2	67.16	0.004462448559670782	0.0013580246913580246	0.0003112139917695473
2	67.2	0.012687757201646091	0.0034182098765432097	0.0029063786008230452
2	67.24	0.004537037037037037	0.0007073045267489712	0.00026748971193415636
2	67.28	0.0058359053497942385	0.0006970164609053498	0.00022119341563786008
2	67.32000000000001	0.005126028806584362	0.00020833333333333335	0.00025977366255144034
2	67.36	0.006872427983539094	0.00046810699588477366	0.0008487654320987654
2	67.4	0.005563271604938271	0.00010030864197530864	0.0004320987654320988
2	67.44	0.0063631687242798355	0.0004295267489711934	0.0008950617283950618
2	67.48	0.005601851851851852	6.687242798353909e-05	0.0009310699588477366
2	67.52	0.007276234567901234	0.0005838477366255144	0.0014994855967078188
2	67.56	0.007242798353909465	0.0006712962962962962	0.0006610082304526749
2	67.6	0.007039609053497943	0.0004603909465020576	0.0006455761316872428
2	67.64	0.007700617283950617	0.0008667695473251029	0.0008230452674897119
2	67.68	0.015429526748971193	0.00279320987654321	0.003942901234567901
2	67.72	0.007690329218106996	0.0005787037037037037	0.0018981481481481482
2	67.76	0.006944444444444444	0.0005889917695473251	0.0018415637860082303
2	67.8	0.007037037037037037	0.0008436213991769547	0.0022968106995884773
2	67.84	0.004652777777777777	0.00011316872427983539	0.001859567901234568
2	67.88	0.004452160493827161	0.00014660493827160494	0.0018055555555555555
2	67.92	0.0029012345679012346	2.3148148148148147e-05	0.0012705761316872427
2	67.96000000000001	0.002654320987654321	3.08641975308642e-05	0.001376028806584362
2	68.0	0.0017412551440329218	5.1440329218107e-06	0.0009182098765432099
2	68.04	0.0023199588477366257	2.8292181069958848e-05	0.0011779835390946503
2	68.08	0.002916666666666667	2.3148148148148147e-05	0.0014377572016460905
2	68.12	0.004200102880658437	9.77366255144033e-05	0.002119341563786008
2	68.16	0.012901234567901234	0.0016563786008230452	0.005933641975308642
2	68.2	0.006445473251028806	3.3436213991769545e-05	0.00404320987654321
2	68.24	0.008338477366255145	7.973251028806585e-05	0.005360082304526749
2	68.28	0.00820216049382716	4.6296296296296294e-05	0.005694444444444445
2	68.32000000000001	0.009138374485596708	0.00013631687242798355	0.006090534979423868
2	68.36	0.009050925925925926	0.00010030864197530864	0.006116255144032922
2	68.4	0.009691358024691357	0.00023919753086419754	0.006342592592592592
2	68.44	0.008768004115226338	8.74485596707819e-05	0.0061342592592592594
2	68.48	0.008950617283950617	0.00013631687242798355	0.006512345679012346
2	68.52	0.008233024691358025	1.02880658436214e-05	0.005920781893004115
2	68.56	0.008984053497942388	0.0001286008230452675	0.006391460905349794
2	68.60000000000001	0.007518004115226337	1.2860082304526749e-05	0.005887345679012346
2	68.64	0.01657664609053498	0.002021604938271605	0.008996913580246913
2	68.68	0.008760288065843622	0.00012088477366255144	0.006309156378600823
2	68.72	0.008101851851851851	0.0002957818930041152	0.005959362139917696
2	68.76	0.008536522633744856	0.0005375514403292181	0.005511831275720165
2	68.8	0.007327674897119342	0.0008101851851851852	0.003958333333333334
2	68.84	0.007703189300411523	0.0010673868312757202	0.0035108024691358026
2	68.88	0.005997942386831275	0.000889917695473251	0.002037037037037037
2	68.92	0.008973765432098765	0.000925925925925926	0.002896090534979424
2	68.96000000000001	0.008377057613168724	0.0007947530864197531	0.0024537037037037036
2	69.0	0.010185185185185186	0.0011059670781893003	0.0033539094650205763
2	69.04	0.007836934156378601	0.0005118312757201646	0.00231738683127572
2	69.08	0.009014917695473251	0.0007175925925925926	0.0033410493827160494
2	69.12	0.01319701646090535	0.0019135802469135803	0.004814814814814815
2	69.16	0.006766975308641975	0.00043724279835390947	0.002093621399176955
2	69.2	0.00698559670781893	0.0003446502057613169	0.003389917695473251
2	69.24	0.0050411522633744855	0.00038837448559670784	0.001941872427983539
2	69.28	0.0057304526748971196	0.00026748971193415636	0.0031121399176954733
2	69.32000000000001	0.004418724279835391	0.00015174897119341564	0.0021244855967078187
2	69.36	0.004814814814814815	0.00022376543209876544	0.0029295267489711932
2	69.4	0.003294753086419753	0.0002109053497942387	0.001890432098765432
2	69.44	0.00459619341563786	0.0003215020576131687	0.003016975308641975
2	69.48	0.0028137860082304528	0.00023662551440329217	0.0015972222222222223
2	69.52	0.003973765432098765	0.0004166666666666667	0.0024948559670781895
2	69.56	0.0027083333333333334	0.00020833333333333335	0.001440329218106996
2	69.60000000000001	0.010640432098765432	0.001990740740740741	0.0047067901234567906
2	69.64	0.003171296296296296	9.77366255144033e-05	0.001890432098765432
2	69.68	0.003948045267489712	0.0001234567901234568	0.00253858024691358
2	69.72	0.004176954732510288	0.0001234567901234568	0.002752057613168724
2	69.76	0.003989197530864197	0.00014660493827160494	0.0026311728395061727
2	69.8	0.004549897119341564	0.00017746913580246913	0.0030246913580246914
2	69.84	0.003968621399176955	7.973251028806585e-05	0.0027674897119341563
2	69.88	0.004830246913580247	0.00028549382716049385	0.0034799382716049383
2	69.92	0.0030118312757201646	8.74485596707819e-05	0.0020267489711934157
2	69.96000000000001	0.0032664609053497944	0.00014660493827160494	0.002196502057613169
2	70.0	0.002510288065843621	9.002057613168725e-05	0.0016743827160493826
2	70.04	0.0027546296296296294	0.00029835390946502055	0.0015174897119341563
2	70.08	0.00834104938271605	0.0017695473251028806	0.0035493827160493828
2	70.12	0.0022505144032921812	0.0007998971193415638	0.0006069958847736626
2	70.16	0.002654320987654321	0.0007587448559670781	0.0005504115226337449
2	70.2	0.0037448559670781893	0.0007330246913580247	0.0010185185185185184
2	70.24	0.004421296296296296	0.0011342592592592593	0.0008436213991769547
2	70.28	0.005218621399176955	0.000941358024691358	0.0011856995884773664
2	70.32000000000001	0.007757201646090535	0.0012217078189300412	0.0021141975308641976
2	70.36	0.0070190329218106995	0.0008179012345679012	0.0011625514403292181
2	70.4	0.00984567901234568	0.0013168724279835392	0.001962448559670782
2	70.44	0.008847736625514403	0.0010570987654320988	0.0016846707818930042
2	70.48	0.011041666666666667	0.0014763374485596708	0.0029475308641975307
2	70.52	0.007232510288065844	0.0005606995884773662	0.0011316872427983538
2	70.56	0.016363168724279835	0.0035828189300411524	0.004506172839506173
2	70.60000000000001	0.0065020576131687245	0.0011779835390946503	0.0006404320987654321
2	70.64	0.007919238683127572	0.0016769547325102881	0.0016435185185185185
2	70.68	0.0069624485596707815	0.0017335390946502057	0.0010853909465020576
2	70.72	0.0090869341563786	0.002191358024691358	0.001941872427983539
2	70.76	0.010167181069958849	0.0022247942386831275	0.0031224279835390945
2	70.8	0.01140432098765432	0.0026311728395061727	0.003616255144032922
2	70.84	0.012566872427983539	0.0029295267489711932	0.004421296296296296
2	70.88	0.013287037037037036	0.0031738683127572015	0.004537037037037037
2	70.92	0.014323559670781893	0.0034902263374485595	0.005313786008230453
2	70.96000000000001	0.01375	0.0028575102880658435	0.005612139917695473
2	71.0	0.01393261316872428	0.0024511316872427983	0.0063168724279835395
2	71.04	0.019367283950617285	0.0033436213991769547	0.008515946502057612
2	71.08	0.012983539094650207	0.001198559670781893	0.006934156378600823
2	71.12	0.012759773662551441	0.001044238683127572	0.006898148148148148
2	71.16	0.013106995884773662	0.0008667695473251029	0.00720164609053498
2	71.2	0.012608024691358025	0.0005889917695473251	0.0070987654320987656
2	71.24	0.012795781893004116	0.0007458847736625515	0.0069495884773662555
2	71.28	0.012579732510288065	0.0008333333333333334	0.007060185185185185
2	71.32000000000001	0.012700617283950617	0.000573559670781893	0.007319958847736625
2	71.36	0.01287551440329218	0.0005272633744855968	0.007584876543209876
2	71.4	0.012127057613168724	0.0007587448559670781	0.007332818930041152
2	71.44	0.013104423868312757	0.0005529835390946502	0.008032407407407408
2	71.48	0.012137345679012345	0.0006044238683127572	0.007644032921810699
2	71.52	0.01933641975308642	0.0026363168724279837	0.0098559670781893
2	71.56	0.010146604938271605	0.0001388888888888889	0.006116255144032922
2	71.60000000000001	0.010432098765432099	0.0004655349794238683	0.006350308641975309
2	71.64	0.009758230452674897	0.0002546296296296296	0.005606995884773662
2	71.68	0.010354938271604937	0.0007613168724279835	0.005498971193415638
2	71.72	0.007908950617283951	0.00011574074074074075	0.004439300411522634
2	71.76	0.008094135802469135	0.00028549382716049385	0.004758230452674897
2	71.8	0.007608024691358024	0.000529835390946502	0.0036959876543209876
2	71.84	0.005637860082304527	0.00038065843621399177	0.002962962962962963
2	71.88	0.0063631687242798355	0.0006275720164609053	0.002932098765432099
2	71.92	0.00418724279835391	0.00029063786008230453	0.002042181069958848
2	71.96000000000001	0.005609567901234568	0.00035493827160493826	0.0029475308641975307
2	72.0	0.011911008230452675	0.0019161522633744856	0.005187757201646091
2	72.04	0.0054809670781893	0.0001646090534979424	0.0031507201646090535
2	72.08	0.004614197530864198	6.17283950617284e-05	0.0032741769547325102
2	72.12	0.006165123456790124	0.00022376543209876544	0.004056069958847736
2	72.16	0.004212962962962963	4.372427983539095e-05	0.002962962962962963
2	72.2	0.005311213991769547	9.002057613168725e-05	0.003191872427983539
2	72.24	0.0035776748971193414	7.20164609053498e-05	0.0023919753086419754
2	72.28	0.004645061728395062	0.00011316872427983539	0.002991255144032922
2	72.32000000000001	0.004061213991769548	3.8580246913580246e-05	0.0030092592592592593
2	72.36	0.004035493827160494	0.00013631687242798355	0.002757201646090535
2	72.4	0.004472736625514403	4.11522633744856e-05	0.0035339506172839506
2	72.44	0.0034182098765432097	1.2860082304526749e-05	0.002736625514403292
2	72.48	0.012481995884773663	0.0019573045267489713	0.006417181069958848
2	72.52	0.0038657407407407408	5.6584362139917696e-05	0.003045267489711934
2	72.56	0.004963991769547325	3.08641975308642e-05	0.004002057613168724
2	72.60000000000001	0.003587962962962963	2.5720164609053497e-05	0.002839506172839506
2	72.64	0.004997427983539094	2.8292181069958848e-05	0.004074074074074074
2	72.68	0.0038245884773662553	1.54320987654321e-05	0.002409979423868313
2	72.72	0.005455246913580247	0.0001286008230452675	0.003119855967078189
2	72.76	0.003675411522633745	2.05761316872428e-05	0.0018106995884773663
2	72.8	0.0060416666666666665	0.00020833333333333335	0.003389917695473251
2	72.84	0.0043287037037037035	2.05761316872428e-05	0.002183641975308642
2	72.88	0.004061213991769548	7.71604938271605e-06	0.002044753086419753
2	72.92	0.004338991769547325	3.3436213991769545e-05	0.002345679012345679
2	72.96000000000001	0.010218621399176954	0.0015715020576131688	0.00434156378600823
2	73.0	0.004012345679012346	0.00011574074074074075	0.0019521604938271605
2	73.04	0.003623971193415638	7.973251028806585e-05	0.0014300411522633744
2	73.08	0.004462448559670782	0.0002803497942386831	0.0017618312757201645
2	73.12	0.00360082304526749	0.00011316872427983539	0.0011239711934156378
2	73.16	0.005511831275720165	0.0003780864197530864	0.001756687242798354
2	73.2	0.004552469135802469	8.23045267489712e-05	0.0010879629629629629
2	73.24	0.00621656378600823	0.00042695473251028805	0.0019444444444444444
2	73.28	0.006131687242798354	0.00033950617283950616	0.0012268518518518518
2	73.32000000000001	0.006247427983539095	0.00021347736625514403	0.0014300411522633744
2	73.36	0.006579218106995885	0.00020318930041152264	0.0015406378600823045
2	73.4	0.006766975308641975	0.00022119341563786008	0.0017335390946502057
2	73.44	0.01496141975308642	0.002093621399176955	0.004768518518518518
2	73.48	0.005684156378600823	0.00011316872427983539	0.0009233539094650206
2	73.52	0.005563271604938271	0.0003369341563786008	0.000992798353909465
2	73.56	0.004637345679012346	0.00012602880658436213	0.0007716049382716049
2	73.60000000000001	0.005540123456790123	0.0005812757201646091	0.0017926954732510288
2	73.64	0.003287037037037037	0.00028292181069958846	0.0003755144032921811
2	73.68	0.0039609053497942385	0.0004320987654320988	0.0015483539094650206
2	73.72	0.002119341563786008	2.8292181069958848e-05	0.0005684156378600823
2	73.76	0.0034439300411522634	0.00020318930041152264	0.001954732510288066
2	73.8	0.0017181069958847736	6.944444444444444e-05	0.0008230452674897119
2	73.84	0.002373971193415638	0.00024434156378600825	0.0015766460905349794
2	73.88	0.0014377572016460905	4.6296296296296294e-05	0.0011291152263374485
2	73.92	0.011190843621399178	0.0021347736625514403	0.004565329218106996
2	73.96000000000001	0.0014146090534979425	6.944444444444444e-05	0.0009542181069958848
2	74.0	0.0010622427983539094	2.5720164609053497e-05	0.0006018518518518519
2	74.04	0.001990740740740741	2.8292181069958848e-05	0.0011059670781893003
2	74.08	0.001059670781893004	1.02880658436214e-05	0.0006584362139917696
2	74.12	0.001535493827160494	6.687242798353909e-05	0.0008744855967078189
2	74.16	0.0007433127572016461	1.02880658436214e-05	0.0002700617283950617
2	74.2	0.00198559670781893	6.430041152263375e-05	0.0009439300411522634
2	74.24	0.0009182098765432099	1.02880658436214e-05	0.0005375514403292181
2	74.28	0.0019238683127572017	5.401234567901235e-05	0.001293724279835391
2	74.32000000000001	0.0005015432098765432	3.08641975308642e-05	0.0003755144032921811
2	74.36	0.001154835390946502	1.54320987654321e-05	0.000889917695473251
2	74.4	0.007677469135802469	0.0012551440329218106	0.0033719135802469137
2	74.44	0.0004295267489711934	2.5720164609053497e-05	0.00019804526748971193
2	74.48	0.0013168724279835392	7.20164609053498e-05	0.0009696502057613169
2	74.52	0.0005889917695473251	2.3148148148148147e-05	0.00040380658436213994
2	74.56	0.0023405349794238684	2.8292181069958848e-05	0.0019521604938271605
2	74.60000000000001	0.00043724279835390947	1.2860082304526749e-05	0.00032407407407407406
2	74.64	0.002037037037037037	2.5720164609053497e-05	0.0014789094650205761
2	74.68	0.00036265432098765433	1.54320987654321e-05	0.00020833333333333335
2	74.72	0.0016383744855967078	4.6296296296296294e-05	0.001324588477366255
2	74.76	0.0002314814814814815	7.71604938271605e-06	0.00011574074074074075
2	74.8	0.0014429012345679012	8.487654320987654e-05	0.0006918724279835391
2	74.84	0.0006867283950617284	2.8292181069958848e-05	0.00039609053497942386
2	74.88	0.009591049382716049	0.0015174897119341563	0.004349279835390947
2	74.92	0.003109567901234568	6.17283950617284e-05	0.0021887860082304526
2	74.96000000000001	0.004411008230452675	4.6296296296296294e-05	0.003425925925925926
2	75.0	0.005820473251028807	5.401234567901235e-05	0.0049845679012345675
2	75.04	0.006010802469135802	6.944444444444444e-05	0.00514917695473251
2	75.08	0.00800925925925926	0.0002803497942386831	0.0066280864197530865
2	75.12	0.006712962962962963	2.8292181069958848e-05	0.005864197530864198
2	75.16	0.008837448559670781	0.0003755144032921811	0.007188786008230453
2	75.2	0.0072376543209876545	4.11522633744856e-05	0.006165123456790124
2	75.24	0.008569958847736625	0.00033179012345679014	0.006815843621399177
2	75.28	0.008238168724279835	4.11522633744856e-05	0.00676440329218107
2	75.32000000000001	0.00981224279835391	0.00018518518518518518	0.00782664609053498
2	75.36	0.014326131687242798	0.0013708847736625515	0.008783436213991769
2	75.4	0.009665637860082305	4.11522633744856e-05	0.00753858024691358
2	75.44	0.010588991769547326	7.973251028806585e-05	0.008400205761316873
2	75.48	0.010455246913580248	9.259259259259259e-05	0.00816358024691358
2	75.52	0.01095164609053498	4.11522633744856e-05	0.008757716049382715
2	75.56	0.011064814814814816	1.800411522633745e-05	0.0090380658436214
2	75.60000000000001	0.012626028806584363	2.5720164609053497e-05	0.010511831275720165
2	75.64	0.011977880658436213	2.3148148148148147e-05	0.01026491769547325
2	75.68	0.012049897119341563	2.05761316872428e-05	0.010048868312757201
2	75.72	0.01092849794238683	7.71604938271605e-06	0.009205246913580246
2	75.76	0.010969650205761317	2.57201646090535e-06	0.00900462962962963
2	75.8	0.00938528806584362	1.02880658436214e-05	0.007584876543209876
2	75.84	0.015108024691358024	0.001448045267489712	0.009066358024691358
2	75.88	0.006702674897119342	7.20164609053498e-05	0.004956275720164609
2	75.92	0.0066512345679012345	4.372427983539095e-05	0.0039840534979423865
2	75.96000000000001	0.006059670781893004	0.00010545267489711934	0.003580246913580247
2	76.0	0.005661008230452675	0.00014146090534979423	0.002471707818930041
2	76.04	0.00459619341563786	0.00019032921810699588	0.001787551440329218
2	76.08	0.0037165637860082303	2.3148148148148147e-05	0.001147119341563786
2	76.12	0.004364711934156378	0.00010030864197530864	0.0019495884773662552
2	76.16	0.004251543209876543	1.800411522633745e-05	0.0015997942386831276
2	76.2	0.00551440329218107	0.00026748971193415636	0.0025848765432098767
2	76.24	0.00426440329218107	0.00015689300411522632	0.0011239711934156378
2	76.28	0.004945987654320988	0.0003292181069958848	0.0017849794238683128
2	76.32000000000001	0.0117309670781893	0.0019470164609053499	0.0040174897119341565
2	76.36	0.004791666666666666	0.00017746913580246913	0.0016280864197530864
2	76.4	0.005128600823045268	0.00015689300411522632	0.0017103909465020577
2	76.44	0.0046167695473251025	0.00024434156378600825	0.0018106995884773663
2	76.48	0.005313786008230453	0.000264917695473251	0.0018981481481481482
2	76.52	0.0029578189300411522	0.00010030864197530864	0.0008050411522633745
2	76.56	0.0031661522633744856	0.00010288065843621399	0.000779320987654321
2	76.60000000000001	0.001558641975308642	1.02880658436214e-05	0.0005169753086419753
2	76.64	0.0017463991769547326	0.00018261316872427984	0.0003497942386831276
2	76.68	0.0007690329218106996	5.1440329218107e-06	0.0002546296296296296
2	76.72	0.0012088477366255144	0.0001080246913580247	0.00031635802469135804
2	76.76	0.00028549382716049385	5.1440329218107e-06	0.00015689300411522632
2	76.8	0.00782664609053498	0.0016255144032921811	0.00257201646090535
2	76.84	0.0004398148148148148	4.6296296296296294e-05	0.00015174897119341564
2	76.88	0.0009722222222222222	5.6584362139917696e-05	0.00023405349794238683
2	76.92	0.0005246913580246914	3.08641975308642e-05	0.0001800411522633745
2	76.96000000000001	0.0008333333333333334	1.800411522633745e-05	0.0005041152263374485
2	77.0	0.0009670781893004115	8.74485596707819e-05	0.00028549382716049385
2	77.04	0.0011213991769547325	7.973251028806585e-05	0.00045267489711934157
2	77.08	0.0017772633744855967	0.0001800411522633745	0.0005504115226337449
2	77.12	0.0013117283950617284	2.3148148148148147e-05	7.20164609053498e-05
2	77.16	0.0024819958847736626	0.00029835390946502055	0.0006430041152263374
2	77.2	0.002029320987654321	7.71604938271605e-06	0.00012602880658436213
2	77.24	0.0035056584362139916	5.6584362139917696e-05	0.00113940329218107
2	77.28	0.009696502057613169	0.001522633744855967	0.0027674897119341563
2	77.32000000000001	0.003220164609053498	0.00015174897119341564	0.00023919753086419754
2	77.36	0.002204218106995885	5.6584362139917696e-05	0.00010288065843621399
2	77.4	0.002651748971193416	0.0003780864197530864	0.0004809670781893004
2	77.44	0.0012345679012345679	4.372427983539095e-05	0.00013117283950617284
2	77.48	0.0027752057613168726	0.00013117283950617284	0.0009079218106995885
2	77.52	0.0023919753086419754	6.430041152263375e-05	0.000360082304526749
2	77.56	0.0027443415637860083	0.00014146090534979423	0.00041923868312757203
2	77.60000000000001	0.002867798353909465	7.973251028806585e-05	0.00017746913580246913
2	77.64	0.0020756172839506174	2.3148148148148147e-05	2.5720164609053497e-05
2	77.68	0.0032973251028806582	0.00028292181069958846	0.0005915637860082304
2	77.72	0.001875	4.6296296296296294e-05	7.20164609053498e-05
2	77.76	0.010195473251028807	0.002042181069958848	0.0030478395061728394
2	77.8	0.002006172839506173	3.8580246913580246e-05	7.973251028806585e-05
2	77.84	0.0025694444444444445	6.430041152263375e-05	0.00016718106995884774
2	77.88	0.0024691358024691358	3.3436213991769545e-05	3.3436213991769545e-05
2	77.92	0.004210390946502058	0.00043724279835390947	0.000462962962962963
2	77.96000000000001	0.0035545267489711934	0.00018775720164609054	0.00016203703703703703
2	78.0	0.004315843621399177	0.0006610082304526749	0.0005684156378600823
2	78.04	0.003176440329218107	0.00022890946502057612	0.00018261316872427984
2	78.08	0.00290380658436214	7.458847736625514e-05	0.0002957818930041152
2	78.12	0.002726337448559671	0.0001080246913580247	0.0003292181069958848
2	78.16	0.002283950617283951	6.430041152263375e-05	0.00011316872427983539
2	78.2	0.00294238683127572	0.0002957818930041152	0.00015432098765432098
2	78.24	0.0092309670781893	0.001859567901234568	0.002286522633744856
2	78.28	0.0028729423868312756	8.487654320987654e-05	0.00010030864197530864
2	78.32000000000001	0.0023276748971193416	5.915637860082304e-05	0.0001954732510288066
2	78.36	0.0026337448559670784	0.0001388888888888889	0.0002109053497942387
2	78.4	0.002597736625514403	2.8292181069958848e-05	0.00018261316872427984
2	78.44	0.002764917695473251	0.0002469135802469136	0.0002494855967078189
2	78.48	0.002109053497942387	2.3148148148148147e-05	0.00010545267489711934
2	78.52	0.0018698559670781894	0.00018518518518518518	0.00018518518518518518
2	78.56	0.0023353909465020574	7.20164609053498e-05	0.0002932098765432099
2	78.60000000000001	0.0015252057613168724	0.0001388888888888889	9.516460905349794e-05
2	78.64	0.0015972222222222223	0.0001080246913580247	0.0001954732510288066
2	78.68	0.0007561728395061729	5.1440329218107e-06	0.00018518518518518518
2	78.72	0.009179526748971193	0.0020087448559670783	0.0025823045267489714
2	78.76	0.0005478395061728395	4.6296296296296294e-05	0.00011831275720164609
2	78.8	0.0013477366255144033	8.487654320987654e-05	0.00020576131687242798
2	78.84	0.0003909465020576132	4.372427983539095e-05	0.00018261316872427984
2	78.88	0.0005452674897119342	6.687242798353909e-05	0.0002314814814814815
2	78.92	0.0002957818930041152	3.3436213991769545e-05	0.00014146090534979423
2	78.96000000000001	0.000882201646090535	6.430041152263375e-05	0.0002623456790123457
2	79.0	0.0004089506172839506	2.3148148148148147e-05	5.6584362139917696e-05
2	79.04	0.0010056584362139918	0.00010545267489711934	0.0003935185185185185
2	79.08	0.0011136831275720164	0.00013374485596707818	0.00028549382716049385
2	79.12	0.000830761316872428	8.487654320987654e-05	0.0003497942386831276
2	79.16	0.0008924897119341564	0.00011316872427983539	0.00023919753086419754
2	79.2	0.007371399176954733	0.0016332304526748972	0.0025771604938271604
2	79.24	0.0007227366255144033	5.1440329218106995e-05	0.0001800411522633745
2	79.28	0.00043467078189300413	4.6296296296296294e-05	0.00011574074074074075
2	79.32000000000001	0.0009027777777777777	7.458847736625514e-05	0.00015689300411522632
2	79.36	0.00032407407407407406	4.11522633744856e-05	3.8580246913580246e-05
2	79.4	0.0007073045267489712	3.3436213991769545e-05	0.00018775720164609054
2	79.44	0.000264917695473251	3.08641975308642e-05	3.60082304526749e-05
2	79.48	0.00040380658436213994	8.74485596707819e-05	0.00015174897119341564
2	79.52	0.00022376543209876544	2.05761316872428e-05	6.17283950617284e-05
2	79.56	0.0008796296296296296	8.74485596707819e-05	0.0003909465020576132
2	79.60000000000001	0.0006172839506172839	4.11522633744856e-05	0.00023662551440329217
2	79.64	0.000830761316872428	6.944444444444444e-05	0.000264917695473251
2	79.68	0.00790380658436214	0.0015972222222222223	0.0027340534979423867
2	79.72	0.00038065843621399177	5.6584362139917696e-05	6.687242798353909e-05
2	79.76	0.0005452674897119342	6.430041152263375e-05	7.973251028806585e-05
2	79.8	0.0005787037037037037	2.05761316872428e-05	6.17283950617284e-05
2	79.84	0.0006918724279835391	1.54320987654321e-05	6.430041152263375e-05
2	79.88	0.0010108024691358026	2.5720164609053497e-05	3.08641975308642e-05
2	79.92	0.0018775720164609054	5.401234567901235e-05	7.973251028806585e-05
2	79.96000000000001	0.002404835390946502	0.00011316872427983539	5.6584362139917696e-05
2	80.0	0.004678497942386831	0.000668724279835391	0.0001234567901234568
2	80.04	0.0034567901234567903	0.0002109053497942387	6.430041152263375e-05
2	80.08	0.003809156378600823	0.0003369341563786008	9.516460905349794e-05
2	80.12	0.0025694444444444445	0.00011831275720164609	2.3148148148148147e-05
2	80.16	0.010195473251028807	0.0022608024691358024	0.0028420781893004113
2	80.2	0.0018569958847736625	7.973251028806585e-05	7.458847736625514e-05
2	80.24	0.0032536008230452675	8.487654320987654e-05	7.20164609053498e-05
2	80.28	0.005051440329218107	0.0006404320987654321	8.23045267489712e-05
2	80.32000000000001	0.003726851851851852	0.00015174897119341564	0.00010545267489711934
2	80.36	0.004027777777777778	0.0002932098765432099	0.00014146090534979423
2	80.4	0.0027546296296296294	4.886831275720165e-05	6.944444444444444e-05
2	80.44	0.00261059670781893	0.00010288065843621399	5.915637860082304e-05
2	80.48	0.0025565843621399176	2.5720164609053497e-05	8.74485596707819e-05
2	80.52	0.002463991769547325	0.0001646090534979424	0.00022119341563786008
2	80.56	0.0027700617283950616	1.2860082304526749e-05	7.458847736625514e-05
2	80.60000000000001	0.0030349794238683126	9.002057613168725e-05	0.00023662551440329217
2	80.64	0.009151234567901234	0.0015200617283950618	0.0023559670781893006
2	80.68	0.0024665637860082305	5.401234567901235e-05	0.00010545267489711934
2	80.72	0.0019495884773662552	0.00021347736625514403	0.00011574074074074075
2	80.76	0.0013297325102880658	0.00030092592592592595	2.5720164609053497e-05
2	80.8	0.0016409465020576133	0.0003266460905349794	4.6296296296296294e-05
2	80.84	0.0011574074074074073	0.00015432098765432098	4.886831275720165e-05
2	80.88	0.000830761316872428	0.00028549382716049385	0.00010030864197530864
2	80.92	0.0007690329218106996	2.5720164609053497e-05	6.944444444444444e-05
2	80.96000000000001	0.0005066872427983539	0.00010545267489711934	4.11522633744856e-05
2	81.0	9.516460905349794e-05	1.02880658436214e-05	1.02880658436214e-05
2	81.04	0.00029835390946502055	2.05761316872428e-05	6.944444444444444e-05
2	81.08	0.00021862139917695473	1.54320987654321e-05	4.11522633744856e-05
2	81.12	0.007001028806584362	0.0015843621399176955	0.0018621399176954733
2	81.16	0.0004398148148148148	8.23045267489712e-05	6.17283950617284e-05
2	81.2	0.00037294238683127575	5.6584362139917696e-05	8.487654320987654e-05
2	81.24	0.0006712962962962962	2.3148148148148147e-05	3.60082304526749e-05
2	81.28	0.0002777777777777778	2.05761316872428e-05	4.886831275720165e-05
2	81.32000000000001	0.00038065843621399177	3.08641975308642e-05	7.458847736625514e-05
2	81.36	0.0001440329218106996	1.2860082304526749e-05	3.60082304526749e-05
2	81.4	0.00029835390946502055	7.71604938271605e-06	7.20164609053498e-05
2	81.44	0.0001800411522633745	0.0	3.60082304526749e-05
2	81.48	0.00016718106995884774	1.2860082304526749e-05	5.915637860082304e-05
2	81.52	7.716049382716049e-05	1.54320987654321e-05	5.1440329218107e-06
2	81.56	0.00023662551440329217	1.2860082304526749e-05	1.800411522633745e-05
2	81.60000000000001	0.004737654320987654	0.0010570987654320988	0.001190843621399177
2	81.64	0.0004166666666666667	7.458847736625514e-05	0.00010030864197530864
2	81.68	0.0003112139917695473	3.3436213991769545e-05	6.430041152263375e-05
2	81.72	0.0002546296296296296	3.60082304526749e-05	9.516460905349794e-05
2	81.76	0.0002777777777777778	3.8580246913580246e-05	0.0001234567901234568
2	81.8	6.430041152263375e-05	2.5720164609053497e-05	1.54320987654321e-05
2	81.84	0.00019290123456790122	7.71604938271605e-06	7.458847736625514e-05
2	81.88	0.00011574074074074075	7.71604938271605e-06	6.944444444444444e-05
2	81.92	0.00047582304526748974	3.08641975308642e-05	0.00015432098765432098
2	81.96000000000001	0.0002109053497942387	1.2860082304526749e-05	4.372427983539095e-05
2	82.0	0.0004140946502057613	6.944444444444444e-05	3.8580246913580246e-05
2	82.04	0.0003189300411522634	2.3148148148148147e-05	5.1440329218107e-06
2	82.08	0.008482510288065844	0.0019084362139917695	0.0019598765432098765
2	82.12	0.00176440329218107	4.11522633744856e-05	6.17283950617284e-05
2	82.16	0.003927469135802469	0.0005272633744855968	0.00013117283950617284
2	82.2	0.004691358024691358	0.0008873456790123457	0.0001594650205761317
2	82.24	0.00563014403292181	0.0011265432098765433	7.973251028806585e-05
2	82.28	0.004776234567901235	0.0008744855967078189	0.00013374485596707818
2	82.32000000000001	0.005046296296296296	0.0010313786008230453	0.00012602880658436213
2	82.36	0.0062037037037037035	0.0011342592592592593	0.00013631687242798355
2	82.4	0.006378600823045267	0.0011368312757201646	0.0001286008230452675
2	82.44	0.008397633744855967	0.0013168724279835392	0.00014917695473251028
2	82.48	0.009071502057613168	0.0014068930041152264	0.00014146090534979423
2	82.52	0.010810185185185185	0.0022170781893004116	0.00015689300411522632
2	82.56	0.01621141975308642	0.003461934156378601	0.001772119341563786
2	82.60000000000001	0.012559156378600823	0.002435699588477366	0.00018775720164609054
2	82.64	0.012626028806584363	0.0023276748971193416	0.0002880658436213992
2	82.68	0.013251028806584362	0.002674897119341564	0.00024176954732510288
2	82.72	0.01510545267489712	0.0035776748971193414	0.00032407407407407406
2	82.76	0.015555555555555555	0.0038271604938271606	0.00025977366255144034
2	82.8	0.016087962962962964	0.0038374485596707818	0.00038065843621399177
2	82.84	0.015612139917695474	0.0034310699588477366	0.00025977366255144034
2	82.88	0.01599022633744856	0.0036342592592592594	0.00027520576131687244
2	82.92	0.014647633744855967	0.003016975308641975	0.0003446502057613169
2	82.96000000000001	0.013621399176954733	0.002867798353909465	0.00019804526748971193
2	83.0	0.012188786008230453	0.0023713991769547327	0.00021862139917695473
[truncated: 4,846 more rows]
