# Supplementary material for: Cultural Artifacts Transform Embodied Practice: How a Sommelier Card Shapes the Behavior of Dyads Engaged in Wine Tasting
Source: Front Psychol. 2019 Dec 6;10:2671. doi: 10.3389/fpsyg.2019.02671 (PMC6915083; doi:10.3389/fpsyg.2019.02671)
Supplement: DATA SHEET S3 — Raw data files (descriptions in README.txt files). [file Data_Sheet_3.zip › Supplementary_3_raw_experimental_data/frame_difference_movement/s75-2-20140609164637.csv]

Range	Time	Overall	ROI0	ROI1
-1	-1.0	1.0	0.117255658436214	0.10949845679012346
2	16.92	0.02003858024691358	0.008924897119341564	0.002890946502057613
2	16.96	0.016314300411522632	0.007412551440329218	0.001890432098765432
2	17.0	0.01823045267489712	0.009210390946502058	0.0028189300411522633
2	17.04	0.01841820987654321	0.008166152263374485	0.004210390946502058
2	17.080000000000002	0.022299382716049383	0.009310699588477366	0.0070524691358024695
2	17.12	0.02301954732510288	0.009081790123456791	0.008477366255144033
2	17.16	0.026352880658436214	0.010707304526748972	0.010123456790123457
2	17.2	0.030609567901234567	0.01188014403292181	0.012088477366255145
2	17.240000000000002	0.031846707818930044	0.012427983539094651	0.013698559670781893
2	17.28	0.03999228395061728	0.01319187242798354	0.017011316872427983
2	17.32	0.026368312757201647	0.006923868312757202	0.013842592592592592
2	17.36	0.02754372427983539	0.006882716049382716	0.01378858024691358
2	17.400000000000002	0.02332304526748971	0.00485082304526749	0.012412551440329218
2	17.44	0.025002572016460906	0.0063631687242798355	0.012281378600823045
2	17.48	0.0241358024691358	0.005506687242798354	0.012674897119341564
2	17.52	0.02253858024691358	0.0042592592592592595	0.011862139917695472
2	17.56	0.01986625514403292	0.003094135802469136	0.011368312757201645
2	17.6	0.02050411522633745	0.0036728395061728395	0.010787037037037038
2	17.64	0.019166666666666665	0.0038888888888888888	0.010383230452674898
2	17.68	0.020614711934156378	0.004377572016460905	0.0111059670781893
2	17.72	0.021041666666666667	0.004796810699588478	0.011087962962962963
2	17.76	0.029333847736625514	0.006862139917695473	0.013099279835390946
2	17.8	0.017911522633744854	0.00448559670781893	0.00938528806584362
2	17.84	0.016345164609053497	0.0046039094650205765	0.007842078189300411
2	17.88	0.017011316872427983	0.0062037037037037035	0.006630658436213991
2	17.92	0.013955761316872428	0.005923353909465021	0.0047299382716049386
2	17.96	0.01157664609053498	0.00599022633744856	0.0026671810699588475
2	18.0	0.007523148148148148	0.004475308641975309	0.0009953703703703704
2	18.04	0.009179526748971193	0.004917695473251029	0.002229938271604938
2	18.080000000000002	0.00936985596707819	0.006286008230452675	0.0019007201646090534
2	18.12	0.011610082304526748	0.005925925925925926	0.0031790123456790125
2	18.16	0.01003858024691358	0.005216049382716049	0.0028060699588477365
2	18.2	0.010480967078189301	0.005172325102880658	0.00294238683127572
2	18.240000000000002	0.01786008230452675	0.005941358024691358	0.005452674897119342
2	18.28	0.00710133744855967	0.0025617283950617282	0.0024382716049382715
2	18.32	0.007463991769547325	0.00246141975308642	0.0026208847736625515
2	18.36	0.007114197530864197	0.003222736625514403	0.0021116255144032923
2	18.400000000000002	0.008076131687242798	0.0039377572016460905	0.0020036008230452677
2	18.44	0.006748971193415638	0.00433641975308642	0.0011702674897119342
2	18.48	0.011370884773662552	0.006373456790123457	0.0019470164609053499
2	18.52	0.011422325102880658	0.0065817901234567905	0.0024691358024691358
2	18.56	0.011694958847736626	0.005933641975308642	0.0028497942386831276
2	18.6	0.010447530864197531	0.005308641975308642	0.0024176954732510287
2	18.64	0.010997942386831275	0.004699074074074074	0.002890946502057613
2	18.68	0.009722222222222222	0.0033050411522633745	0.0033487654320987653
2	18.72	0.02053755144032922	0.004897119341563786	0.007780349794238683
2	18.76	0.011010802469135803	0.002741769547325103	0.004688786008230452
2	18.8	0.009979423868312758	0.0028369341563786008	0.0033204732510288067
2	18.84	0.01040895061728395	0.00323559670781893	0.0033719135802469137
2	18.88	0.01088991769547325	0.0030915637860082306	0.004032921810699588
2	18.92	0.01242283950617284	0.00279320987654321	0.005005144032921811
2	18.96	0.012952674897119341	0.00338477366255144	0.0053523662551440325
2	19.0	0.013459362139917696	0.002726337448559671	0.0059156378600823045
2	19.04	0.015025720164609053	0.0034465020576131687	0.006093106995884774
2	19.080000000000002	0.01797067901234568	0.002690329218106996	0.00926954732510288
2	19.12	0.01691872427983539	0.0016872427983539095	0.010018004115226338
2	19.16	0.01663065843621399	0.0011316872427983538	0.010043724279835391
2	19.2	0.02191872427983539	0.0021270576131687245	0.011296296296296296
2	19.240000000000002	0.014454732510288067	0.0007536008230452675	0.008222736625514404
2	19.28	0.013438786008230452	0.0005761316872427984	0.007456275720164609
2	19.32	0.012520576131687243	0.0004861111111111111	0.007587448559670782
2	19.36	0.012219650205761316	0.0002932098765432099	0.00790380658436214
2	19.400000000000002	0.01143261316872428	0.0003034979423868313	0.00841820987654321
2	19.44	0.012127057613168724	0.00026748971193415636	0.009241255144032921
2	19.48	0.010383230452674898	0.00011316872427983539	0.008564814814814815
2	19.52	0.010318930041152263	9.002057613168725e-05	0.008323045267489712
2	19.56	0.007878086419753086	2.57201646090535e-06	0.006460905349794239
2	19.6	0.006494341563786008	2.3148148148148147e-05	0.00492798353909465
2	19.64	0.006520061728395062	1.2860082304526749e-05	0.0052263374485596705
2	19.68	0.016334876543209878	0.0014506172839506173	0.009048353909465021
2	19.72	0.007247942386831276	2.05761316872428e-05	0.005671296296296297
2	19.76	0.008001543209876543	0.00013374485596707818	0.00529320987654321
2	19.8	0.008873456790123456	0.00014660493827160494	0.0059953703703703705
2	19.84	0.009470164609053498	0.00013117283950617284	0.005679012345679012
2	19.88	0.010568415637860082	0.0001440329218106996	0.006023662551440329
2	19.92	0.012512860082304527	0.00011316872427983539	0.007543724279835391
2	19.96	0.016113683127572016	0.00020318930041152264	0.00970164609053498
2	20.0	0.016988168724279835	0.00020576131687242798	0.01047582304526749
2	20.04	0.019218106995884773	0.00042695473251028805	0.01191358024691358
2	20.080000000000002	0.018243312757201646	0.0004603909465020576	0.010439814814814815
2	20.12	0.018950617283950616	0.0006790123456790123	0.010426954732510287
2	20.16	0.024691358024691357	0.001772119341563786	0.01264917695473251
2	20.2	0.017085905349794237	0.0005709876543209877	0.01007201646090535
2	20.240000000000002	0.017880658436213993	0.000573559670781893	0.011113683127572016
2	20.28	0.020493827160493826	0.00047325102880658434	0.012659465020576131
2	20.32	0.020372942386831277	0.0003523662551440329	0.011890432098765433
2	20.36	0.019758230452674896	0.0003112139917695473	0.01102880658436214
2	20.400000000000002	0.019254115226337448	0.00018775720164609054	0.010221193415637861
2	20.44	0.01702417695473251	0.00022890946502057612	0.007646604938271605
2	20.48	0.016049382716049384	0.0003112139917695473	0.006301440329218107
2	20.52	0.01470164609053498	0.00017746913580246913	0.0056970164609053495
2	20.56	0.01536522633744856	0.0002726337448559671	0.006003086419753087
2	20.6	0.013778292181069959	0.00013117283950617284	0.005095164609053498
2	20.64	0.022065329218106996	0.0017258230452674897	0.007965534979423868
2	20.68	0.011813271604938272	5.1440329218106995e-05	0.004061213991769548
2	20.72	0.012119341563786008	0.0001594650205761317	0.004663065843621399
2	20.76	0.009897119341563785	1.54320987654321e-05	0.004045781893004115
2	20.8	0.011255144032921811	0.00010288065843621399	0.0048353909465020575
2	20.84	0.009071502057613168	6.944444444444444e-05	0.0038503086419753086
2	20.88	0.00956275720164609	0.00010288065843621399	0.003536522633744856
2	20.92	0.010342078189300411	0.0001286008230452675	0.0037962962962962963
2	20.96	0.009169238683127572	8.487654320987654e-05	0.003109567901234568
2	21.0	0.007847222222222222	0.00011574074074074075	0.0027160493827160493
2	21.04	0.005390946502057613	1.2860082304526749e-05	0.0012602880658436214
2	21.080000000000002	0.00580761316872428	5.1440329218106995e-05	0.0015843621399176955
2	21.12	0.011810699588477367	0.0012037037037037038	0.0036059670781893004
2	21.16	0.005758744855967078	9.77366255144033e-05	0.002626028806584362
2	21.2	0.005758744855967078	0.00010030864197530864	0.003492798353909465
2	21.240000000000002	0.007466563786008231	0.0001748971193415638	0.004632201646090535
2	21.28	0.00864969135802469	7.716049382716049e-05	0.00459619341563786
2	21.32	0.009578189300411523	5.1440329218106995e-05	0.004542181069958848
2	21.36	0.010761316872427984	6.687242798353909e-05	0.004421296296296296
2	21.400000000000002	0.011751543209876543	0.00015174897119341564	0.0042258230452674895
2	21.44	0.011082818930041153	0.000257201646090535	0.003559670781893004
2	21.48	0.010468106995884774	0.00016975308641975308	0.0026646090534979423
2	21.52	0.011988168724279836	0.00041152263374485596	0.003191872427983539
2	21.56	0.011458333333333333	0.0002546296296296296	0.003117283950617284
2	21.6	0.01999485596707819	0.002080761316872428	0.005985082304526749
2	21.64	0.011705246913580247	0.00012088477366255144	0.00319701646090535
2	21.68	0.012710905349794238	0.0003343621399176955	0.0032818930041152265
2	21.72	0.011797839506172839	0.000462962962962963	0.0028472222222222223
2	21.76	0.012080761316872428	0.000676440329218107	0.0029063786008230452
2	21.8	0.010540123456790123	0.00021347736625514403	0.002955246913580247
2	21.84	0.011453189300411523	0.00021862139917695473	0.0033436213991769547
2	21.88	0.010414094650205761	0.00016203703703703703	0.0031738683127572015
2	21.92	0.010123456790123457	0.0002314814814814815	0.00305298353909465
2	21.96	0.012157921810699588	0.0003986625514403292	0.003544238683127572
2	22.0	0.013348765432098765	0.0004243827160493827	0.0032021604938271605
2	22.04	0.016810699588477366	0.0007587448559670781	0.0033153292181069957
2	22.080000000000002	0.02397119341563786	0.002229938271604938	0.00522119341563786
2	22.12	0.017777777777777778	0.0014017489711934156	0.0029732510288065844
2	22.16	0.01643261316872428	0.0017669753086419753	0.0027109053497942387
2	22.2	0.017690329218106995	0.002286522633744856	0.002651748971193416
2	22.240000000000002	0.017358539094650207	0.0021887860082304526	0.0026208847736625515
2	22.28	0.017741769547325103	0.002229938271604938	0.00283179012345679
2	22.32	0.01671553497942387	0.0020833333333333333	0.002229938271604938
2	22.36	0.016093106995884773	0.0020087448559670783	0.0020601851851851853
2	22.400000000000002	0.014722222222222222	0.001427469135802469	0.0021630658436213993
2	22.44	0.012646604938271605	0.0010776748971193415	0.0016640946502057613
2	22.48	0.010020576131687242	0.0004089506172839506	0.0017901234567901235
2	22.52	0.007844650205761318	0.0002494855967078189	0.0013734567901234568
2	22.56	0.015051440329218107	0.002006172839506173	0.004050925925925926
2	22.6	0.005578703703703704	0.00016203703703703703	0.0010030864197530865
2	22.64	0.005645576131687243	0.0003909465020576132	0.0014686213991769548
2	22.68	0.0035108024691358026	0.0003112139917695473	0.0008101851851851852
2	22.72	0.003953189300411522	0.0003497942386831276	0.0013657407407407407
2	22.76	0.0029140946502057615	7.716049382716049e-05	0.0009619341563786008
2	22.8	0.0037371399176954734	0.0002726337448559671	0.0009233539094650206
2	22.84	0.0033127572016460904	6.17283950617284e-05	0.0008256172839506173
2	22.88	0.005416666666666667	9.002057613168725e-05	0.0012088477366255144
2	22.92	0.00440843621399177	0.00015689300411522632	0.001000514403292181
2	22.96	0.004207818930041152	0.00025205761316872427	0.000992798353909465
2	23.0	0.004331275720164609	0.00014660493827160494	0.0012268518518518518
2	23.04	0.011651234567901235	0.0014531893004115226	0.0034465020576131687
2	23.080000000000002	0.004308127572016461	5.401234567901235e-05	0.0014248971193415638
2	23.12	0.004197530864197531	3.60082304526749e-05	0.0015792181069958849
2	23.16	0.004228395061728395	8.487654320987654e-05	0.0018106995884773663
2	23.2	0.0035853909465020577	8.487654320987654e-05	0.001514917695473251
2	23.240000000000002	0.004454732510288066	7.973251028806585e-05	0.0015997942386831276
2	23.28	0.0033950617283950617	0.00010545267489711934	0.0014583333333333334
2	23.32	0.003279320987654321	3.60082304526749e-05	0.0012011316872427983
2	23.36	0.0022453703703703702	1.800411522633745e-05	0.0013580246913580246
2	23.400000000000002	0.002286522633744856	6.687242798353909e-05	0.0009310699588477366
2	23.44	0.0017489711934156379	0.0001286008230452675	0.0007536008230452675
2	23.48	0.0006095679012345679	5.915637860082304e-05	0.00024434156378600825
2	23.52	0.009560185185185185	0.001522633744855967	0.0032818930041152265
2	23.56	0.000889917695473251	4.6296296296296294e-05	0.00040123456790123454
2	23.6	0.0015380658436213992	5.401234567901235e-05	0.000727880658436214
2	23.64	0.001617798353909465	0.00011574074074074075	0.00022119341563786008
2	23.68	0.0013065843621399176	8.23045267489712e-05	0.00037037037037037035
2	23.72	0.0008333333333333334	1.02880658436214e-05	0.00016203703703703703
2	23.76	0.0012191358024691357	3.08641975308642e-05	0.00029835390946502055
2	23.8	0.0009825102880658436	2.57201646090535e-06	0.00022633744855967078
2	23.84	0.0010108024691358026	4.372427983539095e-05	0.00037294238683127575
2	23.88	0.00047325102880658434	2.57201646090535e-06	0.00014660493827160494
2	23.92	0.0006121399176954733	1.54320987654321e-05	0.00013117283950617284
2	23.96	0.0011882716049382716	3.08641975308642e-05	0.00018775720164609054
2	24.0	0.010203189300411523	0.0017232510288065844	0.00338477366255144
2	24.04	0.0023019547325102883	5.1440329218106995e-05	0.0016049382716049382
2	24.080000000000002	0.0031352880658436213	7.458847736625514e-05	0.002044753086419753
2	24.12	0.004457304526748971	0.00011316872427983539	0.0024665637860082305
2	24.16	0.003924897119341564	0.0001080246913580247	0.002867798353909465
2	24.2	0.004457304526748971	6.687242798353909e-05	0.0034439300411522634
2	24.240000000000002	0.004758230452674897	8.74485596707819e-05	0.0034156378600823044
2	24.28	0.005838477366255144	4.6296296296296294e-05	0.003896604938271605
2	24.32	0.005666152263374485	4.6296296296296294e-05	0.0039840534979423865
2	24.36	0.006345164609053498	3.08641975308642e-05	0.004663065843621399
2	24.400000000000002	0.006435185185185185	2.57201646090535e-06	0.004637345679012346
2	24.44	0.007983539094650206	1.2860082304526749e-05	0.0063168724279835395
2	24.48	0.014835390946502058	0.0011676954732510287	0.00875
2	24.52	0.00907664609053498	8.487654320987654e-05	0.006823559670781893
2	24.560000000000002	0.010041152263374485	5.6584362139917696e-05	0.007235082304526749
2	24.6	0.008688271604938272	2.57201646090535e-06	0.006854423868312757
2	24.64	0.009375	2.57201646090535e-06	0.007399691358024691
2	24.68	0.008451646090534979	2.57201646090535e-06	0.006422325102880658
2	24.72	0.008798868312757202	0.0	0.006268004115226338
2	24.76	0.007250514403292181	2.57201646090535e-06	0.005002572016460905
2	24.8	0.007484567901234568	1.02880658436214e-05	0.005105452674897119
2	24.84	0.006334876543209877	7.71604938271605e-06	0.00397119341563786
2	24.88	0.005573559670781893	1.02880658436214e-05	0.0035082304526748973
2	24.92	0.0035416666666666665	3.08641975308642e-05	0.0018724279835390946
2	24.96	0.010450102880658436	0.0009953703703703704	0.004804526748971193
2	25.0	0.003176440329218107	3.60082304526749e-05	0.0014866255144032922
2	25.04	0.002788065843621399	8.74485596707819e-05	0.0014737654320987653
2	25.080000000000002	0.0024691358024691358	4.886831275720165e-05	0.00125
2	25.12	0.001756687242798354	2.3148148148148147e-05	0.00073559670781893
2	25.16	0.0022170781893004116	4.11522633744856e-05	0.0011085390946502058
2	25.2	0.001720679012345679	4.11522633744856e-05	0.0008333333333333334
2	25.240000000000002	0.0023662551440329217	1.54320987654321e-05	0.0011805555555555556
2	25.28	0.001008230452674897	1.2860082304526749e-05	0.0005195473251028807
2	25.32	0.0017283950617283952	2.57201646090535e-06	0.0007381687242798354
2	25.36	0.0008436213991769547	1.02880658436214e-05	0.0002726337448559671
2	25.400000000000002	0.0023559670781893006	1.800411522633745e-05	0.000720164609053498
2	25.44	0.006494341563786008	0.0006635802469135803	0.0025617283950617282
2	25.48	0.001484053497942387	2.3148148148148147e-05	0.0008744855967078189
2	25.52	0.0015174897119341563	1.02880658436214e-05	0.0007844650205761317
2	25.560000000000002	0.0012139917695473252	4.372427983539095e-05	0.0006044238683127572
2	25.6	0.0015637860082304527	1.54320987654321e-05	0.000779320987654321
2	25.64	0.0013657407407407407	2.57201646090535e-06	0.0005118312757201646
2	25.68	0.0025668724279835392	7.71604938271605e-06	0.0009284979423868312
2	25.72	0.0013914609053497942	1.02880658436214e-05	0.000573559670781893
2	25.76	0.001779835390946502	0.0	0.0007073045267489712
2	25.8	0.0012654320987654322	4.6296296296296294e-05	0.0006661522633744856
2	25.84	0.0018184156378600823	7.458847736625514e-05	0.0007896090534979424
2	25.88	0.0016280864197530864	2.57201646090535e-06	0.0007973251028806584
2	25.92	0.009205246913580246	0.0012088477366255144	0.0034182098765432097
2	25.96	0.0016049382716049382	4.6296296296296294e-05	0.0008179012345679012
2	26.0	0.001484053497942387	5.6584362139917696e-05	0.0009156378600823045
2	26.04	0.0014969135802469136	3.8580246913580246e-05	0.0009516460905349795
2	26.080000000000002	0.0014351851851851852	5.915637860082304e-05	0.0007407407407407407
2	26.12	0.001404320987654321	1.02880658436214e-05	0.0007381687242798354
2	26.16	0.0007973251028806584	7.71604938271605e-06	0.00014660493827160494
2	26.2	0.001514917695473251	2.57201646090535e-06	0.0004783950617283951
2	26.240000000000002	0.0007741769547325103	5.1440329218107e-06	0.00013117283950617284
2	26.28	0.0009104938271604938	0.0	0.00041152263374485596
2	26.32	0.0011651234567901234	0.0	8.23045267489712e-05
2	26.36	0.0016820987654320987	1.02880658436214e-05	0.000367798353909465
2	26.400000000000002	0.009117798353909466	0.0010159465020576131	0.0026414609053497943
2	26.44	0.003919753086419753	3.8580246913580246e-05	0.00019290123456790122
2	26.48	0.004632201646090535	2.8292181069958848e-05	0.00043467078189300413
2	26.52	0.007229938271604938	5.6584362139917696e-05	0.0005555555555555556
2	26.560000000000002	0.011918724279835391	0.00033950617283950616	0.0011291152263374485
2	26.6	0.01257201646090535	0.0006121399176954733	0.0008256172839506173
2	26.64	0.01070216049382716	0.0003446502057613169	0.0006893004115226338
2	26.68	0.01261059670781893	0.0004912551440329218	0.0002469135802469136
2	26.72	0.01594135802469136	0.0008513374485596708	0.000779320987654321
2	26.76	0.015820473251028807	0.0008796296296296296	0.0007227366255144033
2	26.8	0.01699074074074074	0.0010159465020576131	0.0010185185185185184
2	26.84	0.016412037037037037	0.001324588477366255	0.0007484567901234568
2	26.88	0.02274948559670782	0.0027700617283950616	0.003351337448559671
2	26.92	0.014966563786008231	0.0010648148148148149	0.0008539094650205761
2	26.96	0.014302983539094651	0.0010648148148148149	0.000941358024691358
2	27.0	0.011571502057613169	0.0007433127572016461	0.0005426954732510288
2	27.04	0.009958847736625514	0.0004295267489711934	0.0005658436213991769
2	27.080000000000002	0.007803497942386831	0.00030606995884773663	0.0005066872427983539
2	27.12	0.007029320987654321	0.00047582304526748974	0.00046810699588477366
2	27.16	0.004992283950617284	0.0003909465020576132	0.0003575102880658436
2	27.2	0.002888374485596708	0.00019032921810699588	0.0003446502057613169
2	27.240000000000002	0.0049614197530864195	0.00019804526748971193	0.0021064814814814813
2	27.28	0.00591820987654321	0.00018261316872427984	0.003176440329218107
2	27.32	0.009742798353909465	0.00036265432098765433	0.004799382716049383
2	27.36	0.016342592592592593	0.0015277777777777779	0.007073045267489712
2	27.400000000000002	0.009753086419753086	0.0002160493827160494	0.005092592592592593
2	27.44	0.008587962962962962	0.0001234567901234568	0.004333847736625514
2	27.48	0.009526748971193415	0.00029063786008230453	0.0049151234567901235
2	27.52	0.008001543209876543	5.1440329218106995e-05	0.003930041152263374
2	27.560000000000002	0.0077083333333333335	8.74485596707819e-05	0.004338991769547325
2	27.6	0.007821502057613169	8.23045267489712e-05	0.005051440329218107
2	27.64	0.009133230452674897	0.0004166666666666667	0.005447530864197531
2	27.68	0.009210390946502058	0.00011574074074074075	0.0058693415637860085
2	27.72	0.007088477366255144	0.0001080246913580247	0.00525462962962963
2	27.76	0.009786522633744856	0.0003909465020576132	0.005120884773662552
2	27.8	0.006965020576131687	0.00022376543209876544	0.0033333333333333335
2	27.84	0.013058127572016461	0.0015715020576131688	0.00503858024691358
2	27.88	0.004117798353909465	0.00011316872427983539	0.0013400205761316872
2	27.92	0.004691358024691358	0.00032407407407407406	0.0009027777777777777
2	27.96	0.002235082304526749	4.372427983539095e-05	0.0004783950617283951
2	28.0	0.002001028806584362	0.0001234567901234568	0.0006352880658436214
2	28.04	0.002412551440329218	0.00013374485596707818	0.0003832304526748971
2	28.080000000000002	0.002433127572016461	0.0001286008230452675	0.0003755144032921811
2	28.12	0.002409979423868313	0.00011831275720164609	0.0002623456790123457
2	28.16	0.0024922839506172838	0.00014917695473251028	0.00031378600823045265
2	28.2	0.003212448559670782	0.00011059670781893004	0.00040380658436213994
2	28.240000000000002	0.0017489711934156379	4.11522633744856e-05	0.00016203703703703703
2	28.28	0.00209619341563786	0.00015689300411522632	0.00022890946502057612
2	28.32	0.00842335390946502	0.0012680041152263375	0.00209619341563786
2	28.36	0.0022119341563786006	2.05761316872428e-05	7.716049382716049e-05
2	28.400000000000002	0.0037088477366255144	0.00020576131687242798	0.00013117283950617284
2	28.44	0.004801954732510288	0.00019804526748971193	0.00022633744855967078
2	28.48	0.004683641975308642	0.00045267489711934157	6.687242798353909e-05
2	28.52	0.005874485596707819	0.0006584362139917696	0.0002803497942386831
2	28.560000000000002	0.005246913580246914	0.00023919753086419754	9.259259259259259e-05
2	28.6	0.005447530864197531	0.00014146090534979423	0.00020576131687242798
2	28.64	0.00463477366255144	0.00031378600823045265	0.0002623456790123457
2	28.68	0.0032690329218106997	0.000257201646090535	0.0001388888888888889
2	28.72	0.00375	0.00021347736625514403	9.002057613168725e-05
2	28.76	0.005609567901234568	3.08641975308642e-05	0.00011831275720164609
2	28.8	0.01415380658436214	0.0017515432098765432	0.0021810699588477368
2	28.84	0.005208333333333333	0.0001388888888888889	8.487654320987654e-05
2	28.88	0.005779320987654321	0.00038580246913580245	0.00014660493827160494
2	28.92	0.0046270576131687245	0.00030606995884773663	0.00017232510288065845
2	28.96	0.004184670781893004	0.0005941358024691358	0.0002469135802469136
2	29.0	0.0035931069958847735	0.00019804526748971193	0.00032407407407407406
2	29.04	0.00404320987654321	0.0004320987654320988	0.0003523662551440329
2	29.080000000000002	0.0036651234567901233	0.000264917695473251	0.00023919753086419754
2	29.12	0.003140432098765432	0.00015174897119341564	0.000264917695473251
2	29.16	0.0037474279835390946	5.915637860082304e-05	0.00037037037037037035
2	29.2	0.002939814814814815	0.00013117283950617284	0.00022376543209876544
2	29.240000000000002	0.002741769547325103	0.000462962962962963	0.00031635802469135804
2	29.28	0.00936985596707819	0.0017489711934156379	0.0019187242798353909
2	29.32	0.0037705761316872426	0.000529835390946502	0.0003755144032921811
2	29.36	0.003603395061728395	0.0003780864197530864	0.0002777777777777778
2	29.400000000000002	0.005239197530864197	0.0006867283950617284	0.000529835390946502
2	29.44	0.004426440329218107	0.00047582304526748974	0.00017746913580246913
2	29.48	0.006607510288065843	0.0008487654320987654	0.0007021604938271605
2	29.52	0.007111625514403292	0.000985082304526749	0.0003189300411522634
2	29.560000000000002	0.009940843621399176	0.0024176954732510287	0.0008693415637860083
2	29.6	0.010604423868312757	0.0029603909465020575	0.0012114197530864197
2	29.64	0.012502572016460906	0.003323045267489712	0.0016435185185185185
2	29.68	0.012736625514403292	0.004107510288065844	0.0009567901234567902
2	29.72	0.01359567901234568	0.004138374485596708	0.0010699588477366254
2	29.76	0.02263374485596708	0.005987654320987654	0.003981481481481482
2	29.8	0.013775720164609054	0.0032150205761316874	0.0013425925925925925
2	29.84	0.014565329218106996	0.0029809670781893003	0.002191358024691358
2	29.88	0.012852366255144033	0.002600308641975309	0.0012705761316872427
2	29.92	0.014740226337448559	0.0025848765432098767	0.001787551440329218
2	29.96	0.014560185185185185	0.0019958847736625514	0.0014609053497942387
2	30.0	0.01727880658436214	0.0026877572016460907	0.001993312757201646
2	30.04	0.01790895061728395	0.0029526748971193417	0.002330246913580247
2	30.080000000000002	0.021069958847736627	0.003310185185185185	0.004369855967078189
2	30.12	0.02122170781893004	0.002752057613168724	0.005758744855967078
2	30.16	0.02200874485596708	0.002255658436213992	0.007245370370370371
2	30.2	0.02202932098765432	0.0019984567901234567	0.0074331275720164606
2	30.240000000000002	0.03082304526748971	0.004359567901234568	0.010604423868312757
2	30.28	0.022348251028806585	0.0024305555555555556	0.0073405349794238685
2	30.32	0.020573559670781894	0.002808641975308642	0.00632201646090535
2	30.36	0.018433641975308643	0.002926954732510288	0.00492283950617284
2	30.400000000000002	0.01555298353909465	0.002867798353909465	0.003580246913580247
2	30.44	0.014987139917695473	0.0037114197530864197	0.0027674897119341563
2	30.48	0.010043724279835391	0.0031378600823045266	0.0017181069958847736
2	30.52	0.010907921810699588	0.00253858024691358	0.0038348765432098765
2	30.560000000000002	0.01747685185185185	0.003433641975308642	0.00621141975308642
2	30.6	0.023029835390946503	0.00448559670781893	0.008207304526748971
2	30.64	0.024655349794238682	0.005102880658436214	0.007834362139917695
2	30.68	0.025938786008230453	0.004866255144032922	0.008508230452674898
2	30.72	0.03323045267489712	0.006422325102880658	0.01017746913580247
2	30.76	0.021913580246913582	0.003487654320987654	0.005097736625514404
2	30.8	0.020699588477366256	0.0043287037037037035	0.0033667695473251027
2	30.84	0.016877572016460906	0.004184670781893004	0.0016383744855967078
2	30.88	0.016959876543209875	0.004796810699588478	0.0012011316872427983
2	30.92	0.01361111111111111	0.0030787037037037037	0.000668724279835391
2	30.96	0.01544753086419753	0.004076646090534979	0.000925925925925926
2	31.0	0.012155349794238683	0.002235082304526749	0.0006815843621399177
2	31.04	0.013261316872427983	0.002065329218106996	0.0008616255144032922
2	31.080000000000002	0.011805555555555555	0.00246141975308642	0.00045781893004115225
2	31.12	0.010439814814814815	0.0014789094650205761	0.0009825102880658436
2	31.16	0.009068930041152263	0.002283950617283951	0.0007973251028806584
2	31.2	0.020295781893004114	0.005661008230452675	0.004693930041152264
2	31.240000000000002	0.008323045267489712	0.0024459876543209877	0.0010390946502057614
2	31.28	0.010010288065843621	0.0023199588477366257	0.0012551440329218106
2	31.32	0.012435699588477366	0.0029218106995884774	0.0028575102880658435
2	31.36	0.013371913580246914	0.0031532921810699588	0.003832304526748971
2	31.400000000000002	0.017103909465020575	0.003243312757201646	0.006499485596707819
2	31.44	0.014737654320987654	0.0033127572016460904	0.0058359053497942385
2	31.48	0.016617798353909464	0.0030324074074074073	0.006545781893004116
2	31.52	0.015745884773662552	0.0025848765432098767	0.004981995884773663
2	31.560000000000002	0.01586162551440329	0.0025180041152263375	0.004014917695473251
2	31.6	0.01147119341563786	0.0019675925925925924	0.0021270576131687245
2	31.64	0.010905349794238683	0.0018338477366255145	0.0018106995884773663
2	31.68	0.014876543209876544	0.0024151234567901234	0.003912037037037037
2	31.720000000000002	0.009390432098765432	0.0015612139917695472	0.0014094650205761317
2	31.76	0.011136831275720165	0.0020267489711934157	0.001851851851851852
2	31.8	0.012451131687242798	0.0021296296296296298	0.0016795267489711934
2	31.84	0.012574588477366255	0.001815843621399177	0.0021373456790123456
2	31.88	0.012204218106995885	0.0019881687242798356	0.0012705761316872427
2	31.92	0.013886316872427983	0.0019444444444444444	0.0012114197530864197
2	31.96	0.015126028806584361	0.003081275720164609	0.0011574074074074073
2	32.0	0.015223765432098765	0.003382201646090535	0.001970164609053498
2	32.04	0.010805041152263375	0.0015534979423868314	0.0025257201646090533
2	32.08	0.01503343621399177	0.0013631687242798354	0.0049382716049382715
2	32.12	0.019246399176954733	0.001455761316872428	0.006898148148148148
2	32.160000000000004	0.030452674897119343	0.004290123456790124	0.010820473251028806
2	32.2	0.02393261316872428	0.0026183127572016462	0.008698559670781893
2	32.24	0.02725051440329218	0.0026646090534979423	0.011224279835390946
2	32.28	0.0267309670781893	0.0024819958847736626	0.011921296296296296
2	32.32	0.024436728395061728	0.001720679012345679	0.011545781893004115
2	32.36	0.02195216049382716	0.0011496913580246913	0.01150977366255144
2	32.4	0.018199588477366257	0.000882201646090535	0.011440329218106995
2	32.44	0.017304526748971195	0.0006198559670781893	0.01172582304526749
2	32.480000000000004	0.013683127572016462	0.000264917695473251	0.010511831275720165
2	32.52	0.013989197530864198	0.00038837448559670784	0.011046810699588478
2	32.56	0.011795267489711934	0.00038580246913580245	0.010555555555555556
2	32.6	0.01280349794238683	0.000573559670781893	0.010380658436213991
2	32.64	0.020599279835390946	0.0023533950617283953	0.012109053497942387
2	32.68	0.012546296296296297	0.0002803497942386831	0.009511316872427983
2	32.72	0.012896090534979424	0.00022890946502057612	0.009315843621399178
2	32.76	0.01371656378600823	0.00026748971193415636	0.008441358024691358
2	32.8	0.014058641975308641	0.0005478395061728395	0.008330761316872428
2	32.84	0.013299897119341564	0.00022119341563786008	0.008081275720164609
2	32.88	0.01506687242798354	0.0003986625514403292	0.009393004115226337
2	32.92	0.014992283950617283	0.0002932098765432099	0.01007716049382716
2	32.96	0.01674897119341564	0.0005041152263374485	0.01088991769547325
2	33.0	0.01356224279835391	0.0005041152263374485	0.009081790123456791
2	33.04	0.013083847736625515	0.0015483539094650206	0.0077546296296296295
2	33.08	0.008117283950617284	0.002044753086419753	0.004241255144032922
2	33.12	0.015877057613168724	0.004588477366255144	0.0052263374485596705
2	33.160000000000004	0.005722736625514403	0.002476851851851852	0.0017412551440329218
2	33.2	0.0064789094650205764	0.0024305555555555556	0.002021604938271605
2	33.24	0.004683641975308642	0.001882716049382716	0.0017155349794238683
2	33.28	0.0052597736625514405	0.0017001028806584361	0.0021862139917695473
2	33.32	0.0036136831275720167	0.0009362139917695473	0.0017489711934156379
2	33.36	0.0038760288065843623	0.0012448559670781892	0.0016280864197530864
2	33.4	0.005473251028806584	0.0015946502057613168	0.002373971193415638
2	33.44	0.004760802469135803	0.0016666666666666668	0.0017181069958847736
2	33.480000000000004	0.006244855967078189	0.0019984567901234567	0.0023045267489711935
2	33.52	0.004297839506172839	0.0013940329218106995	0.002016460905349794
2	33.56	0.004537037037037037	0.0013811728395061729	0.0017335390946502057
2	33.6	0.010054012345679013	0.0025308641975308644	0.0032458847736625517
2	33.64	0.0018209876543209876	0.0005709876543209877	0.0006455761316872428
2	33.68	0.0013503086419753086	0.0008384773662551441	0.00011574074074074075
2	33.72	0.002412551440329218	0.001337448559670782	0.00016203703703703703
2	33.76	0.002258230452674897	0.0012885802469135802	0.0004089506172839506
2	33.8	0.00279320987654321	0.0013554526748971194	0.00022633744855967078
2	33.84	0.00261059670781893	0.0010056584362139918	0.00019032921810699588
2	33.88	0.0016975308641975309	0.0008616255144032922	0.00019032921810699588
2	33.92	0.002116769547325103	0.001059670781893004	0.0001388888888888889
2	33.96	0.0022016460905349795	0.0011702674897119342	9.002057613168725e-05
2	34.0	0.0029295267489711932	0.0013914609053497942	0.0003343621399176955
2	34.04	0.0021270576131687245	0.0010879629629629629	0.00011574074074074075
2	34.08	0.009768518518518518	0.0028986625514403294	0.0025
2	34.12	0.0016949588477366256	0.00084619341563786	0.000264917695473251
2	34.160000000000004	0.0016332304526748972	0.0007741769547325103	0.0002109053497942387
2	34.2	0.0012011316872427983	0.00035493827160493826	0.00011316872427983539
2	34.24	0.001345164609053498	0.00041923868312757203	0.00021862139917695473
2	34.28	0.0008847736625514403	0.000367798353909465	0.00013374485596707818
2	34.32	0.0014866255144032922	0.0006327160493827161	0.00040123456790123454
2	34.36	0.0016743827160493826	0.0006970164609053498	0.0005478395061728395
2	34.4	0.0012345679012345679	0.0006661522633744856	0.00033179012345679014
2	34.44	0.0011213991769547325	0.0005761316872427984	0.00018518518518518518
2	34.480000000000004	0.0006095679012345679	0.00023662551440329217	0.00013117283950617284
2	34.52	0.000925925925925926	0.0002494855967078189	9.002057613168725e-05
2	34.56	0.007049897119341564	0.0016666666666666668	0.0018184156378600823
2	34.6	0.00073559670781893	0.00010030864197530864	0.0001234567901234568
2	34.64	0.0007818930041152264	0.0003446502057613169	0.00018261316872427984
2	34.68	0.0016846707818930042	0.000573559670781893	0.0005864197530864197
2	34.72	0.0006610082304526749	0.0003420781893004115	0.0001286008230452675
2	34.76	0.001072530864197531	0.0007253086419753087	9.259259259259259e-05
2	34.800000000000004	0.0011625514403292181	0.0007381687242798354	0.00015689300411522632
2	34.84	0.0016512345679012346	0.0010673868312757202	0.00016203703703703703
2	34.88	0.0022016460905349795	0.0015972222222222223	0.00013117283950617284
2	34.92	0.002307098765432099	0.0015792181069958849	0.00014146090534979423
2	34.96	0.0018209876543209876	0.0010416666666666667	0.0001440329218106996
2	35.0	0.00020833333333333335	1.02880658436214e-05	4.372427983539095e-05
2	35.04	0.008094135802469135	0.0021270576131687245	0.002052469135802469
2	35.08	0.0007818930041152264	0.00020576131687242798	0.00017746913580246913
2	35.12	0.0006867283950617284	3.8580246913580246e-05	0.0001800411522633745
2	35.160000000000004	0.0008101851851851852	1.02880658436214e-05	8.74485596707819e-05
2	35.2	0.001934156378600823	0.00016975308641975308	0.0004809670781893004
2	35.24	0.0006455761316872428	2.3148148148148147e-05	0.0001286008230452675
2	35.28	0.00198559670781893	0.00033950617283950616	0.0005992798353909465
2	35.32	0.001808127572016461	0.00010545267489711934	0.0006995884773662552
2	35.36	0.002507716049382716	0.0001080246913580247	0.0010493827160493827
2	35.4	0.0031635802469135803	0.0003909465020576132	0.0009053497942386831
2	35.44	0.002368827160493827	0.00011574074074074075	0.0011856995884773664
2	35.480000000000004	0.0033281893004115225	0.0005761316872427984	0.001000514403292181
2	35.52	0.010231481481481482	0.0020833333333333333	0.0031815843621399178
2	35.56	0.001448045267489712	0.00019032921810699588	0.0003420781893004115
2	35.6	0.001190843621399177	0.00020061728395061727	0.0002160493827160494
2	35.64	0.00176440329218107	0.000668724279835391	0.00027520576131687244
2	35.68	0.00047582304526748974	0.00010030864197530864	0.00019032921810699588
2	35.72	0.0011882716049382716	0.0002109053497942387	0.00042695473251028805
2	35.76	0.0005606995884773662	7.71604938271605e-06	0.0002160493827160494
2	35.800000000000004	0.0012191358024691357	0.000360082304526749	0.0004963991769547325
2	35.84	0.0004783950617283951	4.886831275720165e-05	0.00020833333333333335
2	35.88	0.0008384773662551441	0.0002623456790123457	0.00019290123456790122
2	35.92	0.0015792181069958849	0.00034722222222222224	0.0005015432098765432
2	35.96	0.0004449588477366255	7.458847736625514e-05	0.00013374485596707818
2	36.0	0.008858024691358025	0.002065329218106996	0.002824074074074074
2	36.04	0.0005015432098765432	2.5720164609053497e-05	0.00015174897119341564
2	36.08	0.0007741769547325103	0.00012088477366255144	0.0003034979423868313
2	36.12	0.00030092592592592595	3.3436213991769545e-05	5.6584362139917696e-05
2	36.160000000000004	0.00046810699588477366	3.60082304526749e-05	9.002057613168725e-05
2	36.2	0.00022376543209876544	2.57201646090535e-06	3.08641975308642e-05
2	36.24	0.0005118312757201646	9.002057613168725e-05	3.60082304526749e-05
2	36.28	0.0002932098765432099	9.516460905349794e-05	2.05761316872428e-05
2	36.32	0.0005812757201646091	0.0002623456790123457	5.915637860082304e-05
2	36.36	0.00014917695473251028	7.71604938271605e-06	3.60082304526749e-05
2	36.4	0.0004218106995884774	0.00011574074074074075	2.8292181069958848e-05
2	36.44	0.00030092592592592595	5.1440329218106995e-05	5.1440329218107e-06
2	36.480000000000004	0.008323045267489712	0.002016460905349794	0.0021373456790123456
2	36.52	0.0005195473251028807	7.71604938271605e-06	8.23045267489712e-05
2	36.56	0.00028292181069958846	2.3148148148148147e-05	3.3436213991769545e-05
2	36.6	0.0005452674897119342	4.886831275720165e-05	0.00015689300411522632
2	36.64	0.0003755144032921811	4.886831275720165e-05	0.00018261316872427984
2	36.68	0.0013786008230452676	2.57201646090535e-06	0.001044238683127572
2	36.72	0.0023919753086419754	0.0001646090534979424	0.001808127572016461
2	36.76	0.004845679012345679	0.000727880658436214	0.0029012345679012346
2	36.800000000000004	0.005563271604938271	0.0015174897119341563	0.0030787037037037037
2	36.84	0.007592592592592593	0.002337962962962963	0.0036599794238683127
2	36.88	0.007150205761316872	0.0025848765432098767	0.003433641975308642
2	36.92	0.007584876543209876	0.00198559670781893	0.004161522633744856
2	36.96	0.014729938271604938	0.003227880658436214	0.0063400205761316875
2	37.0	0.007991255144032922	0.002080761316872428	0.0038503086419753086
2	37.04	0.009081790123456791	0.002337962962962963	0.003973765432098765
2	37.08	0.008104423868312758	0.002196502057613169	0.004084362139917696
2	37.12	0.011077674897119342	0.0028112139917695475	0.004722222222222222
2	37.160000000000004	0.010275205761316873	0.002993827160493827	0.004583333333333333
2	37.2	0.010429526748971194	0.0023045267489711935	0.004254115226337449
2	37.24	0.007746913580246913	0.0009645061728395061	0.0028189300411522633
2	37.28	0.007654320987654321	0.0009722222222222222	0.002677469135802469
2	37.32	0.006000514403292181	0.0003523662551440329	0.002463991769547325
2	37.36	0.007926954732510288	0.0015920781893004115	0.002515432098765432
2	37.4	0.005462962962962963	0.0014943415637860083	0.0017386831275720165
2	37.44	0.013425925925925926	0.0033179012345679014	0.004279835390946502
2	37.480000000000004	0.0026594650205761317	0.0005632716049382716	0.0006712962962962962
2	37.52	0.0025257201646090533	0.0009336419753086419	0.0007510288065843622
2	37.56	0.0021013374485596707	0.0007304526748971193	0.0008230452674897119
2	37.6	0.004007201646090535	0.0020704732510288064	0.0009902263374485596
2	37.64	0.00555298353909465	0.0032175925925925926	0.001396604938271605
2	37.68	0.0036959876543209876	0.0022376543209876544	0.0009825102880658436
2	37.72	0.003999485596707819	0.0023122427983539094	0.0007150205761316872
2	37.76	0.0025025720164609053	0.0014814814814814814	0.0003292181069958848
2	37.800000000000004	0.0031224279835390945	0.0014171810699588477	0.0007484567901234568
2	37.84	0.0036856995884773664	0.0015097736625514404	0.0015560699588477367
2	37.88	0.004030349794238683	0.0018055555555555555	0.0016358024691358025
2	37.92	0.010308641975308641	0.0033693415637860084	0.0035570987654320986
2	37.96	0.0033770576131687243	0.0015920781893004115	0.0010185185185185184
2	38.0	0.0041563786008230455	0.0016460905349794238	0.00169238683127572
2	38.04	0.004511316872427984	0.002183641975308642	0.0013631687242798354
2	38.08	0.0043621399176954736	0.002536008230452675	0.0009696502057613169
2	38.12	0.004066358024691358	0.0022659465020576134	0.000889917695473251
2	38.160000000000004	0.004565329218106996	0.001965020576131687	0.001257716049382716
2	38.2	0.00463477366255144	0.001831275720164609	0.0013348765432098766
2	38.24	0.006044238683127572	0.0022685185185185187	0.0020781893004115227
2	38.28	0.006309156378600823	0.0024022633744855966	0.0018672839506172839
2	38.32	0.007142489711934157	0.0025180041152263375	0.0018981481481481482
2	38.36	0.006383744855967078	0.0025540123456790124	0.0015483539094650206
2	38.4	0.015406378600823046	0.00415895061728395	0.00507201646090535
2	38.44	0.006864711934156379	0.0027391975308641977	0.002204218106995885
2	38.480000000000004	0.007289094650205761	0.003323045267489712	0.002332818930041152
2	38.52	0.005943930041152263	0.003045267489711934	0.0017258230452674897
2	38.56	0.0038580246913580245	0.002309670781893004	0.0009619341563786008
2	38.6	0.002854938271604938	0.0020036008230452677	0.0006044238683127572
2	38.64	0.0026800411522633744	0.002142489711934156	0.00030864197530864197
2	38.68	0.003191872427983539	0.0024279835390946503	0.0003832304526748971
2	38.72	0.0019238683127572017	0.0016795267489711934	9.77366255144033e-05
2	38.76	0.001507201646090535	0.001021090534979424	0.0002469135802469136
2	38.800000000000004	0.00073559670781893	0.00029063786008230453	0.00011316872427983539
2	38.84	0.0020756172839506174	0.0007484567901234568	0.0005709876543209877
2	38.88	0.01128343621399177	0.0034053497942386833	0.003950617283950617
2	38.92	0.009117798353909466	0.003338477366255144	0.0033204732510288067
2	38.96	0.012993827160493828	0.00404320987654321	0.0058693415637860085
2	39.0	0.015699588477366255	0.004143518518518519	0.007147633744855967
2	39.04	0.015468106995884775	0.0031507201646090535	0.007145061728395062
2	39.08	0.014660493827160493	0.00205761316872428	0.006918724279835391
2	39.12	0.014400720164609054	0.0013348765432098766	0.007029320987654321
2	39.160000000000004	0.01579475308641975	0.0009696502057613169	0.008801440329218107
2	39.2	0.018361625514403294	0.0006147119341563787	0.011772119341563785
2	39.24	0.018382201646090536	0.0002880658436213992	0.012438271604938272
2	39.28	0.01801440329218107	0.00015174897119341564	0.012559156378600823
2	39.32	0.014066358024691358	7.973251028806585e-05	0.009657921810699589
2	39.36	0.020362654320987654	0.0017078189300411522	0.010632716049382715
2	39.4	0.01172067901234568	1.800411522633745e-05	0.0077546296296296295
2	39.44	0.013302469135802469	6.17283950617284e-05	0.00801440329218107
2	39.480000000000004	0.012044753086419753	2.05761316872428e-05	0.00654320987654321
2	39.52	0.009102366255144033	0.0001080246913580247	0.0057304526748971196
2	39.56	0.012003600823045267	3.3436213991769545e-05	0.007600308641975309
2	39.6	0.012453703703703703	0.00011059670781893004	0.008780864197530864
2	39.64	0.013554526748971193	0.00011059670781893004	0.009171810699588478
2	39.68	0.010480967078189301	0.00015689300411522632	0.008173868312757201
2	39.72	0.01205761316872428	0.00013374485596707818	0.008088991769547325
2	39.76	0.008870884773662551	5.6584362139917696e-05	0.006219135802469136
2	39.800000000000004	0.00786522633744856	5.915637860082304e-05	0.004701646090534979
2	39.84	0.015632716049382715	0.00125	0.006108539094650206
2	39.88	0.010784465020576131	5.401234567901235e-05	0.004675925925925926
2	39.92	0.008914609053497943	3.08641975308642e-05	0.003703703703703704
2	39.96	0.007229938271604938	1.02880658436214e-05	0.0036882716049382717
2	40.0	0.004012345679012346	2.57201646090535e-06	0.0022453703703703702
2	40.04	0.002780349794238683	2.3148148148148147e-05	0.0009799382716049383
2	40.08	0.0018184156378600823	0.0	0.0008256172839506173
2	40.12	0.0030246913580246914	2.05761316872428e-05	0.0009130658436213992
2	40.160000000000004	0.0022016460905349795	0.0	0.0010879629629629629
2	40.2	0.0030761316872427984	2.57201646090535e-06	0.000779320987654321
2	40.24	0.005599279835390947	7.71604938271605e-06	0.001522633744855967
2	40.28	0.007690329218106996	2.57201646090535e-06	0.0019521604938271605
2	40.32	0.01598508230452675	0.0014660493827160495	0.005128600823045268
2	40.36	0.008467078189300412	7.973251028806585e-05	0.003081275720164609
2	40.4	0.008549382716049382	0.000573559670781893	0.0035056584362139916
2	40.44	0.006887860082304527	0.0013065843621399176	0.0027391975308641977
2	40.480000000000004	0.0066512345679012345	0.0016486625514403291	0.0032021604938271605
2	40.52	0.00599022633744856	0.001736111111111111	0.002574588477366255
2	40.56	0.006514917695473251	0.0019315843621399177	0.0031275720164609055
2	40.6	0.0048688271604938275	0.0016898148148148148	0.0019598765432098765
2	40.64	0.004763374485596708	0.001368312757201646	0.0024537037037037036
2	40.68	0.004441872427983539	0.0011882716049382716	0.002433127572016461
2	40.72	0.004135802469135802	0.0008770576131687243	0.0026877572016460907
2	40.76	0.0036959876543209876	0.0010879629629629629	0.0020344650205761316
2	40.800000000000004	0.009809670781893005	0.0021579218106995883	0.003919753086419753
2	40.84	0.003019547325102881	0.0008256172839506173	0.0012217078189300412
2	40.88	0.003263888888888889	0.0008359053497942387	0.0015380658436213992
2	40.92	0.003801440329218107	0.0012731481481481483	0.00147119341563786
2	40.96	0.0042489711934156375	0.0016023662551440329	0.001566358024691358
2	41.0	0.005169753086419753	0.00227880658436214	0.0014814814814814814
2	41.04	0.004848251028806584	0.0020859053497942386	0.0011805555555555556
2	41.08	0.005321502057613169	0.0024794238683127573	0.0009619341563786008
2	41.12	0.006723251028806584	0.0026929012345679013	0.0018415637860082303
2	41.160000000000004	0.005979938271604938	0.0024691358024691358	0.0013065843621399176
2	41.2	0.006532921810699589	0.002808641975308642	0.001712962962962963
2	41.24	0.006003086419753087	0.0028369341563786008	0.0012114197530864197
2	41.28	0.013973765432098766	0.0044675925925925924	0.004074074074074074
2	41.32	0.005951646090534979	0.002752057613168724	0.001257716049382716
2	41.36	0.005522119341563786	0.0027340534979423867	0.0011856995884773664
2	41.4	0.003816872427983539	0.0018672839506172839	0.0007638888888888889
2	41.44	0.0034465020576131687	0.0016358024691358025	0.000720164609053498
2	41.480000000000004	0.0021579218106995883	0.0012551440329218106	0.00028549382716049385
2	41.52	0.002600308641975309	0.001404320987654321	0.0005195473251028807
2	41.56	0.0014943415637860083	0.0011188271604938272	0.00015432098765432098
2	41.6	0.0024279835390946503	0.0014583333333333334	0.0003575102880658436
2	41.64	0.0007175925925925926	0.00035493827160493826	0.00010288065843621399
2	41.68	0.0008281893004115226	0.00045267489711934157	0.0001080246913580247
2	41.72	0.0012885802469135802	0.000720164609053498	0.0001954732510288066
2	41.76	0.008449074074074074	0.0022119341563786006	0.002677469135802469
2	41.800000000000004	0.0021219135802469135	0.000977366255144033	0.0005864197530864197
2	41.84	0.004459876543209876	0.001558641975308642	0.0021064814814814813
2	41.88	0.006954732510288066	0.0033924897119341564	0.0024794238683127573
2	41.92	0.008371913580246913	0.003675411522633745	0.003611111111111111
2	41.96	0.00870627572016461	0.002404835390946502	0.004629629629629629
2	42.0	0.009534465020576132	0.0023662551440329217	0.0053858024691358026
2	42.04	0.011466049382716049	0.002968106995884774	0.005799897119341564
2	42.08	0.010473251028806585	0.002844650205761317	0.0057304526748971196
2	42.12	0.010617283950617284	0.0030992798353909464	0.005856481481481482
2	42.160000000000004	0.008083847736625514	0.00102880658436214	0.005249485596707819
2	42.2	0.009495884773662552	0.002690329218106996	0.004431584362139918
2	42.24	0.01705761316872428	0.004079218106995885	0.0067078189300411525
2	42.28	0.009508744855967078	0.002752057613168724	0.004449588477366255
2	42.32	0.01114454732510288	0.003845164609053498	0.0051568930041152265
2	42.36	0.008963477366255143	0.003171296296296296	0.0036085390946502057
2	42.4	0.01061985596707819	0.0032973251028806582	0.004555041152263375
2	42.44	0.01176440329218107	0.003881172839506173	0.00481738683127572
2	42.480000000000004	0.014305555555555556	0.004344135802469136	0.006484053497942387
2	42.52	0.015054012345679012	0.0035493827160493828	0.007669753086419753
2	42.56	0.017376543209876544	0.0031507201646090535	0.010213477366255145
2	42.6	0.017554012345679014	0.002170781893004115	0.011463477366255144
2	42.64	0.019097222222222224	0.0023868312757201644	0.012654320987654321
2	42.68	0.020113168724279835	0.0032741769547325102	0.013413065843621398
2	42.72	0.028392489711934157	0.005241769547325103	0.015789609053497942
2	42.76	0.01743827160493827	0.0026080246913580247	0.01242283950617284
2	42.800000000000004	0.019200102880658435	0.0029861111111111113	0.012890946502057613
2	42.84	0.022978395061728395	0.0048353909465020575	0.013163580246913581
2	42.88	0.022559156378600825	0.006003086419753087	0.010231481481481482
2	42.92	0.023613683127572015	0.006880144032921811	0.010218621399176954
2	42.96	0.024014917695473252	0.006445473251028806	0.011141975308641975
2	43.0	0.02845164609053498	0.008410493827160494	0.012919238683127571
2	43.04	0.026015946502057612	0.007993827160493827	0.01191358024691358
2	43.08	0.023775720164609052	0.008652263374485597	0.009508744855967078
2	43.12	0.019843106995884773	0.007170781893004115	0.007762345679012346
2	43.160000000000004	0.0197119341563786	0.007358539094650206	0.006934156378600823
2	43.2	0.024151234567901234	0.008137860082304526	0.008083847736625514
2	43.24	0.013130144032921811	0.004372427983539095	0.0046270576131687245
2	43.28	0.013840020576131687	0.005090020576131687	0.004544753086419753
2	43.32	0.012914094650205762	0.005522119341563786	0.003436213991769547
2	43.36	0.01412037037037037	0.0070190329218106995	0.0032896090534979424
2	43.4	0.011820987654320988	0.006936728395061729	0.0018209876543209876
2	43.44	0.012510288065843622	0.008276748971193416	0.0015200617283950618
2	43.480000000000004	0.011213991769547325	0.008531378600823045	0.0007998971193415638
2	43.52	0.011340020576131687	0.008580246913580248	0.0012705761316872427
2	43.56	0.00842335390946502	0.006584362139917695	0.0009104938271604938
2	43.6	0.009549897119341564	0.005434670781893004	0.0021347736625514403
2	43.64	0.008523662551440329	0.004660493827160494	0.001903292181069959
2	43.68	0.015758744855967077	0.006208847736625514	0.0042592592592592595
2	43.72	0.009801954732510288	0.004861111111111111	0.0021862139917695473
2	43.76	0.010810185185185185	0.005727880658436214	0.0025437242798353908
2	43.800000000000004	0.010707304526748972	0.005599279835390947	0.002878086419753086
2	43.84	0.009627057613168724	0.004711934156378601	0.0027160493827160493
2	43.88	0.010043724279835391	0.00440843621399177	0.003477366255144033
2	43.92	0.012309670781893003	0.005295781893004115	0.0037448559670781893
2	43.96	0.015208333333333334	0.006427469135802469	0.004611625514403292
2	44.0	0.016525205761316872	0.006404320987654321	0.005498971193415638
2	44.04	0.0188940329218107	0.006517489711934156	0.007379115226337448
2	44.08	0.01979423868312757	0.006970164609053498	0.008346193415637861
2	44.12	0.022119341563786008	0.007829218106995885	0.009909979423868313
2	44.160000000000004	0.027479423868312758	0.00849537037037037	0.012250514403292181
2	44.2	0.023940329218106998	0.008297325102880658	0.011175411522633745
2	44.24	0.02448045267489712	0.008364197530864198	0.011396604938271606
2	44.28	0.023315329218106997	0.007836934156378601	0.010938786008230453
2	44.32	0.02273662551440329	0.007957818930041152	0.010949074074074075
2	44.36	0.017824074074074076	0.005138888888888889	0.010203189300411523
2	44.4	0.01918724279835391	0.006098251028806585	0.010488683127572016
2	44.44	0.019549897119341565	0.0065946502057613165	0.009675925925925926
2	44.480000000000004	0.02130658436213992	0.006023662551440329	0.010943930041152263
2	44.52	0.019958847736625516	0.004135802469135802	0.010588991769547326
2	44.56	0.022381687242798355	0.00400462962962963	0.011949588477366255
2	44.6	0.018587962962962962	0.003070987654320988	0.010185185185185186
2	44.64	0.026877572016460904	0.004274691358024691	0.013222736625514403
2	44.68	0.016612654320987654	0.0022222222222222222	0.008505658436213991
2	44.72	0.017592592592592594	0.002404835390946502	0.00893261316872428
2	44.76	0.01824074074074074	0.0029063786008230452	0.008505658436213991
2	44.800000000000004	0.014894547325102881	0.0022093621399176954	0.0071810699588477364
2	44.84	0.012893518518518518	0.001337448559670782	0.005910493827160494
2	44.88	0.010861625514403292	0.0012680041152263375	0.004565329218106996
2	44.92	0.011015946502057613	0.0020833333333333333	0.004182098765432099
2	44.96	0.009066358024691358	0.0019187242798353909	0.0033539094650205763
2	45.0	0.00962962962962963	0.0021219135802469135	0.0038734567901234566
2	45.04	0.010874485596707818	0.002824074074074074	0.00434156378600823
2	45.08	0.01179269547325103	0.0026877572016460907	0.004164094650205761
2	45.12	0.01746141975308642	0.003094135802469136	0.005882201646090535
2	45.160000000000004	0.012613168724279835	0.0024742798353909463	0.003881172839506173
2	45.2	0.011774691358024692	0.0030349794238683126	0.0032664609053497944
2	45.24	0.012626028806584363	0.002808641975308642	0.003755144032921811
2	45.28	0.00958590534979424	0.002199074074074074	0.0032150205761316874
2	45.32	0.010257201646090536	0.002600308641975309	0.004699074074074074
2	45.36	0.01052469135802469	0.002484567901234568	0.004714506172839506
2	45.4	0.011280864197530865	0.003667695473251029	0.004552469135802469
2	45.44	0.013161008230452674	0.004768518518518518	0.005393518518518519
2	45.480000000000004	0.013287037037037036	0.006550925925925926	0.004398148148148148
2	45.52	0.01378343621399177	0.005725308641975309	0.005205761316872428
2	45.56	0.012214506172839507	0.0038374485596707818	0.005218621399176955
2	45.6	0.020095164609053497	0.004963991769547325	0.007749485596707819
2	45.64	0.01227880658436214	0.0036959876543209876	0.0043287037037037035
2	45.68	0.015007716049382716	0.004261831275720164	0.006152263374485597
2	45.72	0.01426954732510288	0.004416152263374486	0.005745884773662551
2	45.76	0.016381172839506172	0.004981995884773663	0.006880144032921811
2	45.800000000000004	0.015483539094650205	0.004940843621399177	0.0066743827160493825
2	45.84	0.016396604938271605	0.00525462962962963	0.006823559670781893
2	45.88	0.0179809670781893	0.0067772633744855966	0.007301954732510288
2	45.92	0.017006172839506173	0.006206275720164609	0.007127057613168724
2	45.96	0.01912037037037037	0.006396604938271605	0.00842335390946502
2	46.0	0.016838991769547326	0.003999485596707819	0.009066358024691358
2	46.04	0.019948559670781893	0.004776234567901235	0.010835905349794239
2	46.08	0.027044753086419755	0.006270576131687243	0.013222736625514403
2	46.12	0.018991769547325104	0.003963477366255144	0.011319444444444444
2	46.160000000000004	0.016718106995884774	0.0027160493827160493	0.010519547325102881
2	46.2	0.016486625514403292	0.002839506172839506	0.010470679012345678
2	46.24	0.016275720164609053	0.002890946502057613	0.010156893004115226
2	46.28	0.017204218106995885	0.0028935185185185184	0.010568415637860082
2	46.32	0.0165380658436214	0.002854938271604938	0.010064300411522634
2	46.36	0.015640432098765433	0.0029449588477366254	0.009470164609053498
2	46.4	0.01445216049382716	0.0025411522633744855	0.008953189300411522
2	46.44	0.011530349794238682	0.0016203703703703703	0.00738425925925926
2	46.480000000000004	0.00830761316872428	0.0012680041152263375	0.004552469135802469
2	46.52	0.006108539094650206	0.000941358024691358	0.0033333333333333335
2	46.56	0.01544753086419753	0.00330761316872428	0.00602880658436214
2	46.6	0.005997942386831275	0.0018852880658436213	0.0025771604938271604
2	46.64	0.0052366255144032925	0.0023431069958847737	0.0014429012345679012
2	46.68	0.004786522633744856	0.001993312757201646	0.0014891975308641975
2	46.72	0.004241255144032922	0.0016229423868312758	0.0015380658436213992
2	46.76	0.0037731481481481483	0.0012345679012345679	0.0015637860082304527
2	46.800000000000004	0.00418724279835391	0.001491769547325103	0.0015457818930041153
2	46.84	0.003544238683127572	0.001455761316872428	0.001198559670781893
2	46.88	0.00264917695473251	0.0011856995884773664	0.0007921810699588477
2	46.92	0.00261059670781893	0.0012294238683127573	0.0007510288065843622
2	46.96	0.0006507201646090535	0.0001954732510288066	0.00014660493827160494
2	47.0	0.0013991769547325103	0.0005478395061728395	0.0003215020576131687
2	47.04	0.008325617283950617	0.00246141975308642	0.002139917695473251
2	47.08	0.0023791152263374486	0.0015200617283950618	0.0002803497942386831
2	47.12	0.002600308641975309	0.001756687242798354	0.0005324074074074074
2	47.160000000000004	0.0026568930041152264	0.0019135802469135803	0.0003986625514403292
2	47.2	0.002219650205761317	0.0009104938271604938	0.0007741769547325103
2	47.24	0.0028652263374485598	0.0011368312757201646	0.0011085390946502058
2	47.28	0.0035853909465020577	0.0020087448559670783	0.0008924897119341564
2	47.32	0.004935699588477367	0.00264917695473251	0.001103395061728395
2	47.36	0.005	0.0025308641975308644	0.0012345679012345679
2	47.4	0.005668724279835391	0.002283950617283951	0.0020833333333333333
2	47.44	0.005781893004115226	0.0017181069958847736	0.0025308641975308644
2	47.480000000000004	0.006170267489711934	0.001705246913580247	0.0026877572016460907
2	47.52	0.014560185185185185	0.0038271604938271606	0.005375514403292181
2	47.56	0.008608539094650206	0.0022505144032921812	0.0034799382716049383
2	47.6	0.008845164609053498	0.0027829218106995885	0.0031301440329218107
2	47.64	0.007515432098765432	0.002229938271604938	0.0028112139917695475
2	47.68	0.00860082304526749	0.003145576131687243	0.002939814814814815
2	47.72	0.008217592592592592	0.0037602880658436214	0.002309670781893004
2	47.76	0.008240740740740741	0.0037114197530864197	0.0024511316872427983
2	47.800000000000004	0.004331275720164609	0.0017412551440329218	0.0017258230452674897
2	47.84	0.004292695473251029	0.002037037037037037	0.0010236625514403292
2	47.88	0.003904320987654321	0.002487139917695473	0.0005967078189300411
2	47.92	0.005766460905349794	0.004251543209876543	0.0004963991769547325
2	47.96	0.008004115226337448	0.004855967078189301	0.0013091563786008231
2	48.0	0.013814300411522634	0.0054089506172839506	0.003335905349794239
2	48.04	0.0077083333333333335	0.003109567901234568	0.0019290123456790122
2	48.08	0.006661522633744856	0.002170781893004115	0.002042181069958848
2	48.120000000000005	0.005457818930041152	0.0015406378600823045	0.0017901234567901235
2	48.160000000000004	0.0045138888888888885	0.001617798353909465	0.0010236625514403292
2	48.2	0.005033436213991769	0.001736111111111111	0.0014660493827160495
2	48.24	0.006242283950617284	0.001875	0.002564300411522634
2	48.28	0.008359053497942387	0.002345679012345679	0.00418724279835391
2	48.32	0.008760288065843622	0.0025694444444444445	0.00466820987654321
2	48.36	0.010246913580246913	0.002142489711934156	0.006159979423868313
2	48.4	0.00963477366255144	0.0019495884773662552	0.006008230452674897
2	48.44	0.008587962962962962	0.0017386831275720165	0.0049382716049382715
2	48.480000000000004	0.014207818930041152	0.0029063786008230452	0.005925925925925926
2	48.52	0.0047890946502057614	0.0009670781893004115	0.0024974279835390948
2	48.56	0.00565843621399177	0.0008256172839506173	0.003029835390946502
2	48.6	0.0042489711934156375	0.0006224279835390946	0.0022145061728395064
2	48.64	0.004963991769547325	0.0009490740740740741	0.0022016460905349795
2	48.68	0.0050180041152263375	0.0018801440329218107	0.0020756172839506174
2	48.72	0.0065715020576131685	0.001934156378600823	0.0029809670781893003
2	48.76	0.005606995884773662	0.0010416666666666667	0.003410493827160494
2	48.800000000000004	0.007062757201646091	0.0007998971193415638	0.004495884773662551
2	48.84	0.006977880658436214	0.000727880658436214	0.004511316872427984
2	48.88	0.007893518518518518	0.0009336419753086419	0.005141460905349794
2	48.92	0.007481995884773662	0.0007510288065843622	0.004879115226337449
2	48.96	0.01544238683127572	0.002803497942386831	0.0066512345679012345
2	49.0	0.005617283950617284	0.0007921810699588477	0.002965534979423868
2	49.04	0.003845164609053498	0.0008153292181069958	0.0017824074074074075
2	49.08	0.00496656378600823	0.0011136831275720164	0.0018338477366255145
2	49.120000000000005	0.0037448559670781893	0.0010030864197530865	0.0007613168724279835
2	49.160000000000004	0.005848765432098765	0.0013605967078189301	0.0012371399176954732
2	49.2	0.004416152263374486	0.0007947530864197531	0.000684156378600823
2	49.24	0.005679012345679012	0.0012757201646090535	0.001154835390946502
2	49.28	0.004405864197530864	0.000889917695473251	0.0007021604938271605
2	49.32	0.005102880658436214	0.0011625514403292181	0.0009002057613168725
2	49.36	0.0032304526748971195	0.0010159465020576131	0.00020061728395061727
2	49.4	0.003752572016460905	0.0011239711934156378	0.000360082304526749
2	49.44	0.01168724279835391	0.0030015432098765434	0.002749485596707819
2	49.480000000000004	0.004238683127572016	0.0015817901234567902	0.00039609053497942386
2	49.52	0.0058590534979423865	0.0016280864197530864	0.0012911522633744857
2	49.56	0.0046039094650205765	0.0016769547325102881	0.0009953703703703704
2	49.6	0.0046733539094650205	0.0015843621399176955	0.0012037037037037038
2	49.64	0.004076646090534979	0.0013220164609053498	0.0011599794238683128
2	49.68	0.0038734567901234566	0.0011445473251028807	0.000941358024691358
2	49.72	0.0025925925925925925	0.0006635802469135803	0.0006378600823045268
2	49.76	0.0017824074074074075	0.0006944444444444445	0.00043724279835390947
2	49.800000000000004	0.001154835390946502	0.0005632716049382716	0.0003909465020576132
2	49.84	0.002471707818930041	0.000779320987654321	0.0007716049382716049
2	49.88	0.0016949588477366256	0.000925925925925926	0.0005324074074074074
2	49.92	0.008531378600823045	0.002183641975308642	0.0023945473251028807
2	49.96	0.0014429012345679012	0.0007407407407407407	0.0003266460905349794
2	50.0	0.001851851851851852	0.0011188271604938272	0.00041923868312757203
2	50.04	0.0009722222222222222	0.0006198559670781893	0.0001954732510288066
2	50.08	0.0005504115226337449	2.3148148148148147e-05	0.00020576131687242798
2	50.120000000000005	0.0012680041152263375	0.00017746913580246913	0.0005169753086419753
2	50.160000000000004	0.0011702674897119342	0.0007844650205761317	0.00022633744855967078
2	50.2	0.0013143004115226337	0.0007458847736625515	0.00032407407407407406
2	50.24	0.00028549382716049385	0.0001080246913580247	8.23045267489712e-05
2	50.28	0.0013117283950617284	0.0003369341563786008	0.0001748971193415638
2	50.32	0.000889917695473251	0.0003755144032921811	0.00024434156378600825
2	50.36	0.0006635802469135803	0.00011316872427983539	0.00012088477366255144
2	50.4	0.006116255144032922	0.0013914609053497942	0.0015509259259259259
2	50.44	0.0007536008230452675	0.00020576131687242798	0.00022890946502057612
2	50.480000000000004	0.0005941358024691358	9.77366255144033e-05	0.00017232510288065845
2	50.52	0.001705246913580247	0.000522119341563786	0.0006121399176954733
2	50.56	0.003258744855967078	0.0004295267489711934	0.0019135802469135803
2	50.6	0.003989197530864197	0.00045781893004115225	0.0026954732510288066
2	50.64	0.005100308641975308	0.00025205761316872427	0.0037371399176954734
2	50.68	0.004819958847736626	0.0007433127572016461	0.003258744855967078
2	50.72	0.005280349794238683	0.001095679012345679	0.0032896090534979424
2	50.76	0.0025334362139917696	0.00043467078189300413	0.001808127572016461
2	50.800000000000004	0.0025925925925925925	0.0007407407407407407	0.001448045267489712
2	50.84	0.0011188271604938272	0.0005041152263374485	0.0005195473251028807
2	50.88	0.008371913580246913	0.0023482510288065843	0.0024382716049382715
2	50.92	0.0005658436213991769	0.00011831275720164609	0.00020061728395061727
2	50.96	0.0016949588477366256	0.0007664609053497942	0.0005324074074074074
2	51.0	0.0006558641975308642	0.00014917695473251028	0.00030092592592592595
2	51.04	0.0008873456790123457	0.0004166666666666667	0.00015689300411522632
2	51.08	0.0008281893004115226	0.0004552469135802469	0.0001954732510288066
2	51.120000000000005	0.0007407407407407407	0.00035493827160493826	0.00013374485596707818
2	51.160000000000004	0.0008590534979423868	0.0005632716049382716	0.00016203703703703703
2	51.2	0.000264917695473251	7.458847736625514e-05	8.23045267489712e-05
2	51.24	0.0006481481481481481	0.00043724279835390947	8.23045267489712e-05
2	51.28	0.000787037037037037	0.0006198559670781893	8.487654320987654e-05
2	51.32	0.000977366255144033	0.000720164609053498	8.487654320987654e-05
2	51.36	0.006005658436213992	0.0017001028806584361	0.001661522633744856
2	51.4	0.0012988683127572015	0.000727880658436214	0.0001800411522633745
2	51.44	0.0011111111111111111	0.0005632716049382716	0.00015689300411522632
2	51.480000000000004	0.001859567901234568	0.0009104938271604938	0.00013631687242798355
2	51.52	0.0023662551440329217	0.0012345679012345679	0.0005169753086419753
2	51.56	0.0029963991769547324	0.0011856995884773664	0.000830761316872428
2	51.6	0.004645061728395062	0.0018441358024691358	0.0014583333333333334
2	51.64	0.005542695473251029	0.0021502057613168725	0.0018775720164609054
2	51.68	0.006918724279835391	0.002116769547325103	0.0029295267489711932
2	51.72	0.007281378600823046	0.0016229423868312758	0.003868312757201646
2	51.76	0.00904320987654321	0.0012319958847736626	0.005318930041152263
2	51.800000000000004	0.009848251028806584	0.0014891975308641975	0.005933641975308642
2	51.84	0.018125	0.00279320987654321	0.008505658436213991
2	51.88	0.010565843621399177	0.0006995884773662552	0.006517489711934156
2	51.92	0.009938271604938272	0.0008513374485596708	0.005923353909465021
2	51.96	0.008762860082304527	0.0011059670781893003	0.00463477366255144
2	52.0	0.009081790123456791	0.001617798353909465	0.003374485596707819
2	52.04	0.008217592592592592	0.0016280864197530864	0.003425925925925926
2	52.08	0.007695473251028807	0.0014377572016460905	0.003930041152263374
2	52.120000000000005	0.006008230452674897	0.00018775720164609054	0.004102366255144033
2	52.160000000000004	0.003515946502057613	7.973251028806585e-05	0.0026054526748971194
2	52.2	0.0032381687242798354	6.944444444444444e-05	0.002564300411522634
2	52.24	0.002698045267489712	0.00016203703703703703	0.0021630658436213993
2	52.28	0.0037962962962962963	9.002057613168725e-05	0.003140432098765432
2	52.32	0.009732510288065844	0.0014609053497942387	0.004642489711934156
2	52.36	0.0025462962962962965	0.00011059670781893004	0.0015123456790123457
2	52.4	0.0026054526748971194	2.3148148148148147e-05	0.0016332304526748972
2	52.44	0.003559670781893004	8.74485596707819e-05	0.0023353909465020574
2	52.480000000000004	0.0036059670781893004	8.74485596707819e-05	0.002330246913580247
2	52.52	0.004148662551440329	0.00014917695473251028	0.0027854938271604937
2	52.56	0.0034567901234567903	0.00010545267489711934	0.0023533950617283953
2	52.6	0.003778292181069959	8.23045267489712e-05	0.0026363168724279837
2	52.64	0.004333847736625514	6.944444444444444e-05	0.0028935185185185184
2	52.68	0.0036496913580246915	7.458847736625514e-05	0.002332818930041152
2	52.72	0.0034439300411522634	0.00016718106995884774	0.0023713991769547327
2	52.76	0.0024151234567901234	0.00020318930041152264	0.0016846707818930042
2	52.800000000000004	0.010133744855967079	0.0016306584362139917	0.004194958847736625
2	52.84	0.0023405349794238684	4.11522633744856e-05	0.0014454732510288065
2	52.88	0.0023662551440329217	0.00015689300411522632	0.0015329218106995884
2	52.92	0.0011779835390946503	2.5720164609053497e-05	0.0005812757201646091
2	52.96	0.0017103909465020577	0.00010545267489711934	0.0008153292181069958
2	53.0	0.0019984567901234567	7.973251028806585e-05	0.0008667695473251029
2	53.04	0.003171296296296296	6.687242798353909e-05	0.0017078189300411522
2	53.08	0.002757201646090535	7.458847736625514e-05	0.001941872427983539
2	53.120000000000005	0.00356738683127572	1.02880658436214e-05	0.0022736625514403292
2	53.160000000000004	0.003906893004115226	0.00013117283950617284	0.0024794238683127573
2	53.2	0.0025334362139917696	2.05761316872428e-05	0.0012242798353909465
2	53.24	0.0030606995884773663	0.00020576131687242798	0.001831275720164609
2	53.28	0.009107510288065843	0.0012448559670781892	0.003930041152263374
2	53.32	0.004526748971193415	0.00021347736625514403	0.002564300411522634
2	53.36	0.003755144032921811	0.00040380658436213994	0.0019315843621399177
2	53.4	0.0034027777777777776	0.00045267489711934157	0.0016358024691358025
2	53.44	0.003029835390946502	0.0002700617283950617	0.0018415637860082303
2	53.480000000000004	0.004104938271604938	5.1440329218106995e-05	0.002919238683127572
2	53.52	0.003199588477366255	4.6296296296296294e-05	0.0022016460905349795
2	53.56	0.004475308641975309	0.00028549382716049385	0.003094135802469136
2	53.6	0.00496656378600823	0.00033950617283950616	0.003104423868312757
2	53.64	0.0034953703703703705	0.00036265432098765433	0.0018364197530864198
2	53.68	0.0038477366255144033	0.0002957818930041152	0.0021296296296296298
2	53.72	0.002433127572016461	0.00015689300411522632	0.0011856995884773664
2	53.76	0.010164609053497942	0.0016846707818930042	0.0042489711934156375
2	53.800000000000004	0.0025771604938271604	0.0001748971193415638	0.0010931069958847737
2	53.84	0.003793724279835391	0.00012602880658436213	0.0018672839506172839
2	53.88	0.006810699588477367	0.00018518518518518518	0.004308127572016461
2	53.92	0.010360082304526749	0.00022633744855967078	0.0071913580246913585
2	53.96	0.011455761316872428	0.00012088477366255144	0.008243312757201646
2	54.0	0.013461934156378601	8.74485596707819e-05	0.01
2	54.04	0.01387088477366255	0.0004063786008230453	0.00996141975308642
2	54.08	0.013374485596707819	0.0003215020576131687	0.009526748971193415
2	54.120000000000005	0.011988168724279836	0.00023405349794238683	0.008569958847736625
2	54.160000000000004	0.010069444444444445	0.0001594650205761317	0.007044753086419753
2	54.2	0.0066743827160493825	0.00011574074074074075	0.005012860082304527
2	54.24	0.011795267489711934	0.001574074074074074	0.005676440329218107
2	54.28	0.007361111111111111	0.0005555555555555556	0.004879115226337449
2	54.32	0.008441358024691358	0.00027520576131687244	0.006039094650205762
2	54.36	0.012566872427983539	0.0003034979423868313	0.009359567901234567
2	54.4	0.014089506172839507	0.0003523662551440329	0.011478909465020577
2	54.44	0.01565329218106996	0.00022376543209876544	0.013034979423868312
2	54.480000000000004	0.014459876543209876	0.00023405349794238683	0.012605452674897119
2	54.52	0.01470679012345679	0.0001646090534979424	0.012824074074074075
2	54.56	0.013652263374485597	5.1440329218107e-06	0.011782407407407408
2	54.6	0.01308641975308642	0.00014917695473251028	0.01102366255144033
2	54.64	0.011869855967078189	0.00010545267489711934	0.009735082304526748
2	54.68	0.010020576131687242	0.00025977366255144034	0.00820216049382716
2	54.72	0.017867798353909465	0.001993312757201646	0.010213477366255145
2	54.76	0.006473765432098765	0.00016203703703703703	0.004953703703703704
2	54.800000000000004	0.006990740740740741	0.00015689300411522632	0.00532664609053498
2	54.84	0.006036522633744856	0.00015174897119341564	0.004732510288065843
2	54.88	0.004791666666666666	0.00018518518518518518	0.0035416666666666665
2	54.92	0.0030787037037037037	5.6584362139917696e-05	0.0022659465020576134
2	54.96	0.002890946502057613	0.00014146090534979423	0.0017849794238683128
2	55.0	0.0026440329218106995	7.458847736625514e-05	0.0014763374485596708
2	55.04	0.003973765432098765	0.00017232510288065845	0.0025668724279835392
2	55.08	0.0037319958847736624	0.00020576131687242798	0.0023868312757201644
2	55.120000000000005	0.004845679012345679	0.00013631687242798355	0.002883230452674897
2	55.160000000000004	0.005900205761316873	0.0002623456790123457	0.004182098765432099
2	55.2	0.01493827160493827	0.0019675925925925924	0.007091049382716049
2	55.24	0.007188786008230453	0.00020576131687242798	0.004393004115226338
2	55.28	0.007073045267489712	0.0001646090534979424	0.0045138888888888885
2	55.32	0.008310185185185184	0.00016203703703703703	0.005725308641975309
2	55.36	0.0075025720164609054	0.00016203703703703703	0.005622427983539095
2	55.4	0.008688271604938272	0.00021862139917695473	0.0067309670781893005
2	55.44	0.007654320987654321	7.20164609053498e-05	0.006314300411522634
2	55.480000000000004	0.00717335390946502	0.0001594650205761317	0.005992798353909465
2	55.52	0.008150720164609054	0.00010288065843621399	0.0063631687242798355
2	55.56	0.008989197530864197	0.00024176954732510288	0.007247942386831276
2	55.6	0.0073636831275720165	0.00013374485596707818	0.006563786008230453
2	55.64	0.007785493827160494	6.687242798353909e-05	0.006095679012345679
2	55.68	0.013536522633744856	0.001419753086419753	0.007677469135802469
2	55.72	0.006419753086419753	8.487654320987654e-05	0.004735082304526749
2	55.76	0.0054783950617283955	8.23045267489712e-05	0.003809156378600823
2	55.800000000000004	0.003973765432098765	0.0001234567901234568	0.002764917695473251
2	55.84	0.005668724279835391	6.687242798353909e-05	0.0035776748971193414
2	55.88	0.006887860082304527	0.00019032921810699588	0.004948559670781893
2	55.92	0.006149691358024691	0.00017232510288065845	0.004313271604938272
2	55.96	0.004909979423868313	6.430041152263375e-05	0.002896090534979424
2	56.0	0.005712448559670782	0.00023405349794238683	0.003999485596707819
2	56.04	0.006579218106995885	0.00013117283950617284	0.004804526748971193
2	56.08	0.006563786008230453	0.00014917695473251028	0.004717078189300412
2	56.120000000000005	0.0046733539094650205	7.458847736625514e-05	0.0032253086419753085
2	56.160000000000004	0.013294753086419753	0.001376028806584362	0.006993312757201646
2	56.2	0.008050411522633746	0.00016718106995884774	0.006694958847736626
2	56.24	0.009912551440329218	0.00016975308641975308	0.008055555555555555
2	56.28	0.01100051440329218	0.0001286008230452675	0.008973765432098765
2	56.32	0.00945730452674897	0.0001594650205761317	0.007978395061728394
2	56.36	0.009704218106995885	5.915637860082304e-05	0.007983539094650206
2	56.4	0.008847736625514403	7.458847736625514e-05	0.007011316872427983
2	56.44	0.00911522633744856	0.00014660493827160494	0.006646090534979424
2	56.480000000000004	0.00761059670781893	0.00011574074074074075	0.004825102880658436
2	56.52	0.006509773662551441	0.00016975308641975308	0.004266975308641975
2	56.56	0.005334362139917695	2.57201646090535e-06	0.003713991769547325
2	56.6	0.005648148148148148	0.00012088477366255144	0.0038708847736625513
2	56.64	0.00988940329218107	0.0009104938271604938	0.005444958847736625
2	56.68	0.005290637860082305	7.716049382716049e-05	0.0034593621399176956
2	56.72	0.005267489711934157	0.00028292181069958846	0.0035931069958847735
2	56.76	0.005406378600823045	0.00011831275720164609	0.0036934156378600823
2	56.800000000000004	0.004356995884773663	5.915637860082304e-05	0.003096707818930041
2	56.84	0.003081275720164609	0.00016203703703703703	0.0018801440329218107
2	56.88	0.0033050411522633745	0.00010545267489711934	0.0016435185185185185
2	56.92	0.0020833333333333333	0.00016718106995884774	0.0012628600823045267
2	56.96	0.0032741769547325102	0.00012602880658436213	0.0020601851851851853
2	57.0	0.002852366255144033	5.401234567901235e-05	0.001661522633744856
2	57.04	0.0020190329218106994	0.00011831275720164609	0.0014660493827160495
2	57.08	0.0023251028806584363	6.17283950617284e-05	0.0012474279835390947
2	57.120000000000005	0.008004115226337448	0.001301440329218107	0.003233024691358025
2	57.160000000000004	0.0019521604938271605	5.915637860082304e-05	0.0007664609053497942
2	57.2	0.0018544238683127572	0.0001440329218106996	0.0008101851851851852
2	57.24	0.00205761316872428	0.00010030864197530864	0.0012885802469135802
2	57.28	0.001926440329218107	4.11522633744856e-05	0.0010339506172839506
2	57.32	0.001962448559670782	0.00011316872427983539	0.0012217078189300412
2	57.36	0.0016872427983539095	0.00011059670781893004	0.0008564814814814815
2	57.4	0.0019110082304526748	8.487654320987654e-05	0.001000514403292181
2	57.44	0.0006635802469135803	0.00012088477366255144	0.00020833333333333335
2	57.480000000000004	0.0013811728395061729	7.20164609053498e-05	0.0004552469135802469
2	57.52	0.000727880658436214	0.00014917695473251028	0.00010030864197530864
2	57.56	0.0008924897119341564	5.401234567901235e-05	0.0002314814814814815
2	57.6	0.007047325102880658	0.0012088477366255144	0.0024665637860082305
2	57.64	0.0008770576131687243	0.00013117283950617284	0.00020318930041152264
2	57.68	0.0017849794238683128	0.00010545267489711934	0.0007433127572016461
2	57.72	0.0015843621399176955	0.00017746913580246913	0.0006532921810699588
2	57.76	0.0019881687242798356	3.60082304526749e-05	0.0011496913580246913
2	57.800000000000004	0.0009516460905349795	7.20164609053498e-05	0.00013374485596707818
2	57.84	0.0006970164609053498	7.973251028806585e-05	0.00018518518518518518
2	57.88	0.0011239711934156378	6.687242798353909e-05	0.00021347736625514403
2	57.92	0.001059670781893004	0.00011316872427983539	0.00025977366255144034
2	57.96	0.0007021604938271605	8.487654320987654e-05	0.00011574074074074075
2	58.0	0.001376028806584362	9.002057613168725e-05	0.0005092592592592592
2	58.04	0.00084619341563786	5.1440329218106995e-05	0.0001954732510288066
2	58.08	0.008541666666666666	0.0013657407407407407	0.003310185185185185
2	58.120000000000005	0.0011291152263374485	0.0001388888888888889	0.00019032921810699588
2	58.160000000000004	0.0010699588477366254	0.0001440329218106996	0.0003755144032921811
2	58.2	0.0008667695473251029	0.00019032921810699588	0.0001234567901234568
2	58.24	0.0009490740740740741	2.3148148148148147e-05	0.0002314814814814815
2	58.28	0.0009156378600823045	4.6296296296296294e-05	0.0002803497942386831
2	58.32	0.0015200617283950618	0.00011574074074074075	0.000529835390946502
2	58.36	0.0011291152263374485	7.458847736625514e-05	0.0005555555555555556
2	58.4	0.0015123456790123457	2.8292181069958848e-05	0.000779320987654321
2	58.44	0.0009465020576131687	7.973251028806585e-05	0.00035493827160493826
2	58.480000000000004	0.0008873456790123457	1.800411522633745e-05	0.0005195473251028807
2	58.52	0.001147119341563786	2.3148148148148147e-05	0.0005092592592592592
2	58.56	0.006453189300411523	0.0011059670781893003	0.0023148148148148147
2	58.6	0.0009079218106995885	5.401234567901235e-05	0.0002623456790123457
2	58.64	0.0009362139917695473	6.430041152263375e-05	0.00025977366255144034
2	58.68	0.0007098765432098765	0.00011831275720164609	0.0002109053497942387
2	58.72	0.0008487654320987654	4.6296296296296294e-05	0.00017746913580246913
2	58.76	0.000925925925925926	0.0001748971193415638	0.0002623456790123457
2	58.800000000000004	0.001324588477366255	0.0001080246913580247	0.0005169753086419753
2	58.84	0.000992798353909465	7.20164609053498e-05	0.0002623456790123457
2	58.88	0.001044238683127572	6.944444444444444e-05	0.0006069958847736626
2	58.92	0.0007638888888888889	1.800411522633745e-05	0.00018261316872427984
2	58.96	0.001008230452674897	8.23045267489712e-05	0.0005478395061728395
2	59.0	0.0004809670781893004	1.800411522633745e-05	9.259259259259259e-05
2	59.04	0.007440843621399177	0.0012602880658436214	0.0023868312757201644
2	59.08	0.0005118312757201646	3.3436213991769545e-05	0.00010030864197530864
2	59.120000000000005	0.001044238683127572	6.944444444444444e-05	0.00010030864197530864
2	59.160000000000004	0.0006044238683127572	0.00011574074074074075	0.00010288065843621399
2	59.2	0.00113940329218107	8.487654320987654e-05	0.00020061728395061727
2	59.24	0.0007047325102880658	3.08641975308642e-05	6.17283950617284e-05
2	59.28	0.0010416666666666667	4.372427983539095e-05	0.00013117283950617284
2	59.32	0.0012782921810699588	7.20164609053498e-05	0.0001234567901234568
2	59.36	0.0018364197530864198	8.487654320987654e-05	0.00016203703703703703
2	59.4	0.003449074074074074	0.0001234567901234568	0.00031378600823045265
2	59.44	0.005241769547325103	5.1440329218106995e-05	0.00016975308641975308
2	59.480000000000004	0.00808641975308642	0.0005787037037037037	0.00025205761316872427
2	59.52	0.01599022633744856	0.0019315843621399177	0.001965020576131687
2	59.56	0.009274691358024691	0.0007304526748971193	0.00021347736625514403
2	59.6	0.008608539094650206	0.0008127572016460906	0.0001388888888888889
2	59.64	0.010498971193415639	0.001293724279835391	0.0001646090534979424
2	59.68	0.012309670781893003	0.0011111111111111111	0.0002700617283950617
2	59.72	0.013798868312757201	0.0016152263374485598	0.0003266460905349794
2	59.76	0.013410493827160494	0.0010802469135802468	0.00033179012345679014
2	59.800000000000004	0.012132201646090536	0.0009876543209876543	0.00031635802469135804
2	59.84	0.010949074074074075	0.0008976337448559671	0.00045267489711934157
2	59.88	0.008587962962962962	0.0007896090534979424	0.00045267489711934157
2	59.92	0.007494855967078189	0.0009002057613168725	0.00024434156378600825
2	59.96	0.004375	0.0005092592592592592	4.372427983539095e-05
2	60.0	0.01106738683127572	0.002286522633744856	0.002142489711934156
2	60.04	0.001455761316872428	9.77366255144033e-05	0.00011831275720164609
2	60.08	0.001008230452674897	0.0001800411522633745	6.17283950617284e-05
2	60.120000000000005	0.0007458847736625515	0.00024434156378600825	5.1440329218106995e-05
2	60.160000000000004	0.0016589506172839507	0.00021347736625514403	0.00011316872427983539
2	60.2	0.0016152263374485598	0.0001594650205761317	0.00010030864197530864
2	60.24	0.0026954732510288066	0.00011059670781893004	0.00011316872427983539
2	60.28	0.0032536008230452675	0.00018775720164609054	0.00016975308641975308
2	60.32	0.0037088477366255144	6.687242798353909e-05	0.00022119341563786008
2	60.36	0.005280349794238683	0.0005606995884773662	0.0001748971193415638
2	60.4	0.0059156378600823045	0.0008256172839506173	8.74485596707819e-05
2	60.44	0.005748456790123457	0.0007433127572016461	1.800411522633745e-05
2	60.480000000000004	0.011131687242798354	0.0016460905349794238	0.0016743827160493826
2	60.52	0.004197530864197531	0.00018261316872427984	0.00023662551440329217
2	60.56	0.004297839506172839	0.00022890946502057612	9.002057613168725e-05
2	60.6	0.00533179012345679	0.0002957818930041152	0.00018775720164609054
2	60.64	0.0051105967078189304	0.0001646090534979424	0.00016203703703703703
2	60.68	0.0061342592592592594	0.00037037037037037035	0.00018261316872427984
2	60.72	0.005661008230452675	0.00019290123456790122	8.487654320987654e-05
2	60.76	0.008117283950617284	0.000676440329218107	0.0004320987654320988
2	60.800000000000004	0.007700617283950617	0.0003523662551440329	0.000264917695473251
2	60.84	0.008958333333333334	0.0006815843621399177	0.00028292181069958846
2	60.88	0.007780349794238683	0.00043467078189300413	0.00019032921810699588
2	60.92	0.007641460905349794	0.00040123456790123454	0.0002932098765432099
2	60.96	0.015285493827160494	0.002294238683127572	0.002800925925925926
2	61.0	0.00602880658436214	0.00023405349794238683	0.0001646090534979424
2	61.04	0.005815329218106996	0.00020833333333333335	0.00020318930041152264
2	61.08	0.004837962962962963	0.00022890946502057612	0.0001646090534979424
2	61.120000000000005	0.004462448559670782	0.00020576131687242798	0.00029835390946502055
2	61.160000000000004	0.003359053497942387	0.00011574074074074075	0.00027520576131687244
2	61.2	0.003155864197530864	0.00014660493827160494	0.00029063786008230453
2	61.24	0.001934156378600823	9.259259259259259e-05	5.401234567901235e-05
2	61.28	0.002476851851851852	0.0001954732510288066	0.00022119341563786008
2	61.32	0.0013425925925925925	4.372427983539095e-05	3.3436213991769545e-05
2	61.36	0.001419753086419753	0.0001800411522633745	0.00013374485596707818
2	61.4	0.0022685185185185187	0.00022119341563786008	0.0002546296296296296
2	61.44	0.010090020576131687	0.0019187242798353909	0.00283179012345679
2	61.480000000000004	0.0022145061728395064	0.0001594650205761317	0.00036522633744855967
2	61.52	0.0041332304526748975	0.0001388888888888889	0.0018698559670781894
2	61.56	0.005887345679012346	0.00014917695473251028	0.003955761316872428
2	61.6	0.007574588477366255	0.0001954732510288066	0.005450102880658436
2	61.64	0.011854423868312758	0.00014146090534979423	0.007551440329218107
2	61.68	0.01216820987654321	5.1440329218106995e-05	0.00893261316872428
2	61.72	0.012448559670781893	0.00026748971193415636	0.009675925925925926
2	61.76	0.011090534979423868	0.0001954732510288066	0.00877829218106996
2	61.800000000000004	0.00970164609053498	0.0002803497942386831	0.007561728395061728
2	61.84	0.005426954732510288	9.259259259259259e-05	0.003631687242798354
2	61.88	0.009104938271604938	0.00029835390946502055	0.0067309670781893005
2	61.92	0.018752572016460904	0.001736111111111111	0.010866769547325104
2	61.96	0.013163580246913581	0.00025205761316872427	0.009902263374485597
2	62.0	0.014709362139917696	0.00025977366255144034	0.010972222222222222
2	62.04	0.014251543209876543	0.00032407407407407406	0.01007716049382716
2	62.08	0.014552469135802468	0.0005864197530864197	0.009876543209876543
2	62.120000000000005	0.013801440329218108	0.0009284979423868312	0.009969135802469135
2	62.160000000000004	0.0145190329218107	0.001491769547325103	0.010429526748971194
2	62.2	0.01497170781893004	0.001808127572016461	0.010823045267489713
2	62.24	0.017088477366255145	0.001808127572016461	0.012163065843621399
2	62.28	0.01685956790123457	0.0014377572016460905	0.012299382716049382
2	62.32	0.017155349794238682	0.001301440329218107	0.012530864197530864
2	62.36	0.016015946502057614	0.0010648148148148149	0.011846707818930042
2	62.4	0.02700874485596708	0.003397633744855967	0.015180041152263374
2	62.440000000000005	0.014917695473251029	0.0014068930041152264	0.0103369341563786
2	62.480000000000004	0.01371656378600823	0.0018184156378600823	0.008804012345679013
2	62.52	0.012044753086419753	0.0021296296296296298	0.006831275720164609
2	62.56	0.00967335390946502	0.0015972222222222223	0.005555555555555556
2	62.6	0.009555041152263374	0.00147119341563786	0.005336934156378601
2	62.64	0.0069958847736625515	0.001044238683127572	0.003719135802469136
2	62.68	0.007332818930041152	0.001954732510288066	0.0031069958847736627
2	62.72	0.0052829218106995885	0.0023636831275720164	0.0016589506172839507
2	62.76	0.005763888888888889	0.002330246913580247	0.0016049382716049382
2	62.800000000000004	0.004171810699588477	0.002139917695473251	0.001147119341563786
2	62.84	0.004418724279835391	0.0019367283950617283	0.0012088477366255144
2	62.88	0.00915380658436214	0.002548868312757202	0.0027906378600823043
2	62.92	0.0023919753086419754	0.0014017489711934156	0.0003189300411522634
2	62.96	0.0035262345679012348	0.0018852880658436213	0.0008281893004115226
2	63.0	0.0037885802469135805	0.00238940329218107	0.0005967078189300411
2	63.04	0.004084362139917696	0.0025617283950617282	0.0008976337448559671
2	63.08	0.0036702674897119343	0.002548868312757202	0.0005838477366255144
2	63.120000000000005	0.0040174897119341565	0.0026800411522633744	0.0007253086419753087
2	63.160000000000004	0.004022633744855967	0.002741769547325103	0.0005967078189300411
2	63.2	0.004310699588477366	0.002412551440329218	0.0009233539094650206
2	63.24	0.005601851851851852	0.0024228395061728393	0.0015766460905349794
2	63.28	0.007716049382716049	0.0028189300411522633	0.002926954732510288
2	63.32	0.006823559670781893	0.0022916666666666667	0.002749485596707819
2	63.36	0.013688271604938271	0.0036702674897119343	0.004976851851851852
2	63.4	0.008356481481481482	0.002368827160493827	0.003248456790123457
2	63.440000000000005	0.011820987654320988	0.0037448559670781893	0.004364711934156378
2	63.480000000000004	0.013996913580246913	0.0053060699588477365	0.004755658436213991
2	63.52	0.014359567901234568	0.005516975308641975	0.0045241769547325105
2	63.56	0.013827160493827161	0.005277777777777778	0.004542181069958848
2	63.6	0.011550925925925926	0.004639917695473251	0.0035931069958847735
2	63.64	0.01052469135802469	0.004045781893004115	0.0035082304526748973
2	63.68	0.009351851851851853	0.0032921810699588477	0.0036419753086419752
2	63.72	0.009565329218106995	0.0035185185185185185	0.0034027777777777776
2	63.76	0.00775977366255144	0.003109567901234568	0.0029063786008230452
2	63.800000000000004	0.007608024691358024	0.0032510288065843622	0.0025540123456790124
2	63.84	0.013847736625514404	0.004418724279835391	0.00456275720164609
2	63.88	0.01061985596707819	0.0048816872427983535	0.0028472222222222223
2	63.92	0.013400205761316872	0.007240226337448559	0.002926954732510288
2	63.96	0.015388374485596708	0.007602880658436214	0.00393261316872428
2	64.0	0.01510030864197531	0.007070473251028807	0.003935185185185185
2	64.04	0.013544238683127572	0.00448559670781893	0.004475308641975309
2	64.08	0.012713477366255143	0.0035185185185185185	0.004621913580246914
2	64.12	0.010779320987654321	0.0027700617283950616	0.004071502057613169
2	64.16	0.010851337448559671	0.002602880658436214	0.004107510288065844
2	64.2	0.008353909465020576	0.0023791152263374486	0.003045267489711934
2	64.24	0.00830246913580247	0.002420267489711934	0.002564300411522634
2	64.28	0.005005144032921811	0.0027083333333333334	0.0006584362139917696
2	64.32000000000001	0.013698559670781893	0.004657921810699589	0.003698559670781893
2	64.36	0.005244341563786008	0.002510288065843621	0.0018955761316872429
2	64.4	0.006190843621399177	0.0022736625514403292	0.0029732510288065844
2	64.44	0.004066358024691358	0.0011702674897119342	0.002132201646090535
2	64.48	0.0048122427983539095	0.0018364197530864198	0.002145061728395062
2	64.52	0.005164609053497943	0.0021630658436213993	0.001954732510288066
2	64.56	0.004699074074074074	0.0021116255144032923	0.0016589506172839507
2	64.6	0.0046733539094650205	0.00205761316872428	0.0018415637860082303
2	64.64	0.003752572016460905	0.0016306584362139917	0.0014891975308641975
2	64.68	0.0035853909465020577	0.00165380658436214	0.0012834362139917696
2	64.72	0.0029063786008230452	0.0013040123456790123	0.0010390946502057614
2	64.76	0.003675411522633745	0.0015020576131687243	0.0015946502057613168
2	64.8	0.009413580246913581	0.002777777777777778	0.0033436213991769547
2	64.84	0.002623456790123457	0.0011651234567901234	0.0009876543209876543
2	64.88	0.0022530864197530865	0.0011111111111111111	0.0006738683127572016
2	64.92	0.0026826131687242797	0.0015637860082304527	0.0008127572016460906
2	64.96000000000001	0.0017849794238683128	0.0008513374485596708	0.0005092592592592592
2	65.0	0.0014017489711934156	0.0007536008230452675	0.0002469135802469136
2	65.04	0.002307098765432099	0.001293724279835391	0.0005812757201646091
2	65.08	0.0022170781893004116	0.00147119341563786	0.00041923868312757203
2	65.12	0.0018287037037037037	0.0009233539094650206	0.0005169753086419753
2	65.16	0.002204218106995885	0.001412037037037037	0.0005504115226337449
2	65.2	0.002883230452674897	0.001396604938271605	0.0007973251028806584
2	65.24	0.002962962962962963	0.001368312757201646	0.0011959876543209877
2	65.28	0.012314814814814815	0.004107510288065844	0.0038863168724279835
2	65.32000000000001	0.0040637860082304526	0.0019110082304526748	0.0014351851851851852
2	65.36	0.004665637860082304	0.0012371399176954732	0.0022968106995884773
2	65.4	0.0050643004115226336	0.002016460905349794	0.002219650205761317
2	65.44	0.006373456790123457	0.0026286008230452674	0.002705761316872428
2	65.48	0.004879115226337449	0.0016383744855967078	0.0024408436213991767
2	65.52	0.00621656378600823	0.00257201646090535	0.002523148148148148
2	65.56	0.006378600823045267	0.0025925925925925925	0.0023662551440329217
2	65.6	0.0067309670781893005	0.002204218106995885	0.0030606995884773663
2	65.64	0.007584876543209876	0.0020396090534979426	0.00367798353909465
2	65.68	0.006859567901234568	0.0017412551440329218	0.0033153292181069957
2	65.72	0.0076054526748971195	0.0015869341563786007	0.004086934156378601
2	65.76	0.014490740740740742	0.0034465020576131687	0.005887345679012346
2	65.8	0.009223251028806584	0.00205761316872428	0.004655349794238683
2	65.84	0.009128086419753087	0.00227880658436214	0.0040637860082304526
2	65.88	0.01157664609053498	0.002911522633744856	0.005141460905349794
2	65.92	0.011262860082304527	0.0034079218106995886	0.004200102880658437
2	65.96000000000001	0.011774691358024692	0.003904320987654321	0.004277263374485597
2	66.0	0.010761316872427984	0.004120370370370371	0.0036831275720164607
2	66.04	0.010131172839506174	0.004241255144032922	0.0034593621399176956
2	66.08	0.007772633744855967	0.0038143004115226337	0.0023405349794238684
2	66.12	0.006530349794238683	0.003924897119341564	0.0014068930041152264
2	66.16	0.007217078189300411	0.004429012345679013	0.0013323045267489711
2	66.2	0.005776748971193416	0.003248456790123457	0.001154835390946502
2	66.24	0.013343621399176955	0.004251543209876543	0.004148662551440329
2	66.28	0.0038940329218106998	0.001965020576131687	0.000941358024691358
2	66.32000000000001	0.004331275720164609	0.003094135802469136	0.0007587448559670781
2	66.36	0.005213477366255144	0.00400977366255144	0.00045781893004115225
2	66.4	0.005393518518518519	0.0035030864197530863	0.0009593621399176954
2	66.44	0.004655349794238683	0.002919238683127572	0.0007458847736625515
2	66.48	0.006458333333333333	0.004256687242798354	0.0010493827160493827
2	66.52	0.0061059670781893	0.004418724279835391	0.0007484567901234568
2	66.56	0.008585390946502057	0.006442901234567902	0.0012139917695473252
2	66.6	0.009683641975308643	0.007739197530864198	0.0011419753086419754
2	66.64	0.011159979423868312	0.00835133744855967	0.001779835390946502
2	66.68	0.013389917695473251	0.009534465020576132	0.001875
2	66.72	0.02008230452674897	0.010964506172839505	0.004094650205761317
2	66.76	0.014305555555555556	0.010483539094650206	0.001926440329218107
2	66.8	0.01618827160493827	0.012782921810699588	0.001514917695473251
2	66.84	0.020861625514403292	0.015715020576131687	0.002487139917695473
2	66.88	0.018881172839506175	0.014472736625514404	0.0019470164609053499
2	66.92	0.023837448559670783	0.01747170781893004	0.003464506172839506
2	66.96000000000001	0.02052469135802469	0.01570216049382716	0.0027700617283950616
2	67.0	0.02711934156378601	0.018824588477366254	0.005609567901234568
2	67.04	0.0264891975308642	0.019537037037037037	0.003935185185185185
2	67.08	0.03205246913580247	0.021671810699588477	0.004873971193415638
2	67.12	0.03271347736625514	0.018122427983539094	0.0057304526748971196
2	67.16	0.031021090534979423	0.015002572016460906	0.00588477366255144
2	67.2	0.0361548353909465	0.013840020576131687	0.008641975308641974
2	67.24	0.022196502057613168	0.006602366255144033	0.004997427983539094
2	67.28	0.02378858024691358	0.004796810699588478	0.007716049382716049
2	67.32000000000001	0.019992283950617282	0.003587962962962963	0.005473251028806584
2	67.36	0.019449588477366254	0.0024974279835390948	0.005640432098765432
2	67.4	0.016898148148148148	0.0011188271604938272	0.0038143004115226337
2	67.44	0.017952674897119342	0.00084619341563786	0.004837962962962963
2	67.48	0.017890946502057612	0.001095679012345679	0.005450102880658436
2	67.52	0.02350051440329218	0.0017746913580246914	0.008361625514403292
2	67.56	0.020787037037037038	0.0015509259259259259	0.0074202674897119346
2	67.6	0.017199074074074075	0.0010622427983539094	0.008099279835390947
2	67.64	0.012469135802469136	0.0006069958847736626	0.006298868312757201
2	67.68	0.023094135802469135	0.0031867283950617283	0.009434156378600823
2	67.72	0.007281378600823046	0.0004449588477366255	0.0029578189300411522
2	67.76	0.005792181069958848	0.00024434156378600825	0.0024948559670781895
2	67.8	0.007451131687242798	0.0004089506172839506	0.0031430041152263376
2	67.84	0.0074202674897119346	0.0003189300411522634	0.0035082304526748973
2	67.88	0.013559670781893005	0.0003780864197530864	0.006095679012345679
2	67.92	0.014084362139917695	0.0002700617283950617	0.006748971193415638
2	67.96000000000001	0.012034465020576132	0.0001748971193415638	0.007445987654320987
2	68.0	0.013425925925925926	0.00032407407407407406	0.007268518518518519
2	68.04	0.010956790123456791	0.00041923868312757203	0.007343106995884773
2	68.08	0.009704218106995885	0.00023405349794238683	0.006556069958847737
2	68.12	0.009531893004115227	0.0003446502057613169	0.006167695473251029
2	68.16	0.014372427983539094	0.0015303497942386831	0.007147633744855967
2	68.2	0.00783179012345679	0.00034722222222222224	0.00393261316872428
2	68.24	0.007309670781893004	0.0002700617283950617	0.003922325102880659
2	68.28	0.006563786008230453	0.00030092592592592595	0.003487654320987654
2	68.32000000000001	0.006702674897119342	0.0004140946502057613	0.00360082304526749
2	68.36	0.0060185185185185185	0.00023919753086419754	0.0030864197530864196
2	68.4	0.0061059670781893	0.0002880658436213992	0.003389917695473251
2	68.44	0.005465534979423869	0.00016975308641975308	0.0034156378600823044
2	68.48	0.004567901234567902	0.0003189300411522634	0.002456275720164609
2	68.52	0.004508744855967078	0.00040123456790123454	0.0024691358024691358
2	68.56	0.005388374485596707	0.0006044238683127572	0.003006687242798354
2	68.60000000000001	0.003780864197530864	0.00017746913580246913	0.002242798353909465
2	68.64	0.01114454732510288	0.0017026748971193416	0.004737654320987654
2	68.68	0.004233539094650206	0.00043467078189300413	0.00238940329218107
2	68.72	0.0033256172839506173	0.0002314814814814815	0.0018415637860082303
2	68.76	0.0036805555555555554	7.458847736625514e-05	0.0025462962962962965
2	68.8	0.002626028806584362	2.57201646090535e-06	0.001838991769547325
2	68.84	0.003212448559670782	3.08641975308642e-05	0.0020730452674897117
2	68.88	0.002013888888888889	1.54320987654321e-05	0.0013040123456790123
2	68.92	0.0026800411522633744	2.57201646090535e-06	0.0016409465020576133
2	68.96000000000001	0.001440329218106996	2.57201646090535e-06	0.0008744855967078189
2	69.0	0.0018852880658436213	3.8580246913580246e-05	0.0009593621399176954
2	69.04	0.001301440329218107	0.0	0.0006867283950617284
2	69.08	0.0016769547325102881	2.3148148148148147e-05	0.0009593621399176954
2	69.12	0.006705246913580247	0.0009465020576131687	0.002777777777777778
2	69.16	0.001021090534979424	7.973251028806585e-05	0.0003215020576131687
2	69.2	0.0012371399176954732	5.915637860082304e-05	0.0005761316872427984
2	69.24	0.001440329218106996	0.0001234567901234568	0.0003755144032921811
2	69.28	0.0011779835390946503	9.259259259259259e-05	0.0005606995884773662
2	69.32000000000001	0.0005272633744855968	3.8580246913580246e-05	0.00022890946502057612
2	69.36	0.000941358024691358	0.00012602880658436213	0.0002700617283950617
2	69.4	0.0006790123456790123	5.1440329218106995e-05	0.00019290123456790122
2	69.44	0.000889917695473251	1.2860082304526749e-05	0.0004449588477366255
2	69.48	0.0003935185185185185	7.71604938271605e-06	0.00011831275720164609
2	69.52	0.0003832304526748971	7.71604938271605e-06	0.0001748971193415638
2	69.56	0.00024176954732510288	2.57201646090535e-06	7.458847736625514e-05
2	69.60000000000001	0.00676440329218107	0.0012602880658436214	0.00220679012345679
2	69.64	0.0004603909465020576	1.800411522633745e-05	0.00012602880658436213
2	69.68	0.00041923868312757203	6.430041152263375e-05	0.00014146090534979423
2	69.72	0.0005658436213991769	6.430041152263375e-05	0.00018261316872427984
2	69.76	0.0004886831275720165	3.60082304526749e-05	0.00011574074074074075
2	69.8	0.0003292181069958848	3.8580246913580246e-05	7.458847736625514e-05
2	69.84	0.0002777777777777778	2.8292181069958848e-05	0.0001080246913580247
2	69.88	0.0008127572016460906	0.0001954732510288066	0.0001594650205761317
2	69.92	0.0003446502057613169	4.11522633744856e-05	0.0001440329218106996
2	69.96000000000001	0.001242283950617284	4.11522633744856e-05	0.0008513374485596708
2	70.0	0.0020087448559670783	5.1440329218107e-06	0.0014377572016460905
2	70.04	0.002507716049382716	0.00010030864197530864	0.0019135802469135803
2	70.08	0.008034979423868313	0.0013220164609053498	0.003125
2	70.12	0.001993312757201646	5.401234567901235e-05	0.0013837448559670782
2	70.16	0.0015792181069958849	5.1440329218106995e-05	0.0008693415637860083
2	70.2	0.0016383744855967078	8.74485596707819e-05	0.0010982510288065845
2	70.24	0.0014326131687242799	5.1440329218107e-06	0.0008873456790123457
2	70.28	0.0010931069958847737	7.973251028806585e-05	0.0006610082304526749
2	70.32000000000001	0.0010828189300411523	5.401234567901235e-05	0.000779320987654321
2	70.36	0.00030606995884773663	3.3436213991769545e-05	0.00015689300411522632
2	70.4	0.0005941358024691358	1.54320987654321e-05	0.0003446502057613169
2	70.44	0.00030864197530864197	1.800411522633745e-05	0.00016203703703703703
2	70.48	0.0004089506172839506	7.71604938271605e-06	0.00013117283950617284
2	70.52	0.00023919753086419754	2.57201646090535e-06	3.3436213991769545e-05
2	70.56	0.006751543209876543	0.0012654320987654322	0.0022736625514403292
2	70.60000000000001	0.0006327160493827161	2.5720164609053497e-05	8.487654320987654e-05
2	70.64	0.0009284979423868312	7.716049382716049e-05	0.0001440329218106996
2	70.68	0.002116769547325103	4.11522633744856e-05	0.0008076131687242799
2	70.72	0.004434156378600823	6.944444444444444e-05	0.0024974279835390948
2	70.76	0.005648148148148148	0.00020061728395061727	0.0030092592592592593
2	70.8	0.007564300411522634	0.0004140946502057613	0.00440843621399177
2	70.84	0.007872942386831276	0.00041923868312757203	0.004439300411522634
2	70.88	0.008240740740740741	0.00031378600823045265	0.004537037037037037
2	70.92	0.008994341563786009	0.0001234567901234568	0.0052597736625514405
2	70.96000000000001	0.007672325102880659	7.71604938271605e-06	0.004367283950617284
2	71.0	0.007929526748971193	8.23045267489712e-05	0.004475308641975309
2	71.04	0.012458847736625514	0.0014094650205761317	0.005506687242798354
2	71.08	0.0059619341563786005	5.915637860082304e-05	0.00330761316872428
2	71.12	0.005300925925925926	0.00011831275720164609	0.002780349794238683
2	71.16	0.005841049382716049	0.0001800411522633745	0.0031584362139917698
2	71.2	0.005012860082304527	0.0004320987654320988	0.0026929012345679013
2	71.24	0.00563014403292181	0.0007613168724279835	0.0029372427983539095
2	71.28	0.005609567901234568	0.0008847736625514403	0.0030401234567901236
2	71.32000000000001	0.005820473251028807	0.0009002057613168725	0.002638888888888889
2	71.36	0.00621656378600823	0.0008564814814814815	0.0025797325102880657
2	71.4	0.005177469135802469	0.0007484567901234568	0.0019290123456790122
2	71.44	0.005336934156378601	0.0010416666666666667	0.0021604938271604936
2	71.48	0.004755658436213991	0.0009439300411522634	0.0014660493827160495
2	71.52	0.012137345679012345	0.002435699588477366	0.004089506172839506
2	71.56	0.004344135802469136	0.0009799382716049383	0.0012397119341563787
2	71.60000000000001	0.004364711934156378	0.0009619341563786008	0.0014969135802469136
2	71.64	0.002574588477366255	0.0009902263374485596	0.0006275720164609053
2	71.68	0.002741769547325103	0.0011008230452674897	0.0006507201646090535
2	71.72	0.0018132716049382715	0.0009799382716049383	0.00028549382716049385
2	71.76	0.002155349794238683	0.0011625514403292181	0.0004166666666666667
2	71.8	0.0027340534979423867	0.0012319958847736626	0.0006635802469135803
2	71.84	0.0029295267489711932	0.0013477366255144033	0.0004861111111111111
2	71.88	0.0035056584362139916	0.001720679012345679	0.0005324074074074074
2	71.92	0.003145576131687243	0.001514917695473251	0.0005761316872427984
2	71.96000000000001	0.003461934156378601	0.0014171810699588477	0.0007407407407407407
2	72.0	0.010180041152263375	0.0025411522633744855	0.003212448559670782
2	72.04	0.003755144032921811	0.001396604938271605	0.0008641975308641976
2	72.08	0.003948045267489712	0.0013940329218106995	0.0012371399176954732
2	72.12	0.0034207818930041154	0.0009953703703703704	0.0009002057613168725
2	72.16	0.0026363168724279837	0.0009002057613168725	0.0009567901234567902
2	72.2	0.0027983539094650206	0.0007536008230452675	0.0011702674897119342
2	72.24	0.002878086419753086	0.0010879629629629629	0.0009490740740740741
2	72.28	0.002852366255144033	0.0010853909465020576	0.0008641975308641976
2	72.32000000000001	0.0026697530864197533	0.0011831275720164609	0.000684156378600823
2	72.36	0.002433127572016461	0.0012654320987654322	0.00033179012345679014
2	72.4	0.0028112139917695475	0.0011342592592592593	0.000668724279835391
2	72.44	0.002397119341563786	0.00113940329218107	0.00043724279835390947
2	72.48	0.012590020576131688	0.0037911522633744857	0.0037628600823045267
2	72.52	0.005758744855967078	0.0021296296296296298	0.00165380658436214
2	72.56	0.00853395061728395	0.0021013374485596707	0.0035339506172839506
2	72.60000000000001	0.010864197530864197	0.0022247942386831275	0.004655349794238683
2	72.64	0.013173868312757202	0.0023713991769547327	0.005290637860082305
2	72.68	0.011844135802469135	0.0019495884773662552	0.004814814814814815
2	72.72	0.010884773662551441	0.001566358024691358	0.005167181069958848
2	72.76	0.009624485596707819	0.0009747942386831276	0.0041795267489711935
2	72.8	0.011522633744855968	0.0014531893004115226	0.004897119341563786
2	72.84	0.009380144032921811	0.0010905349794238684	0.003544238683127572
2	72.88	0.009212962962962963	0.001736111111111111	0.0030324074074074073
2	72.92	0.010661008230452676	0.002456275720164609	0.0030015432098765434
2	72.96000000000001	0.013335905349794239	0.0018775720164609054	0.004434156378600823
2	73.0	0.006926440329218107	0.00037294238683127575	0.002361111111111111
2	73.04	0.008364197530864198	0.0007484567901234568	0.002145061728395062
2	73.08	0.008263888888888888	0.000977366255144033	0.002229938271604938
2	73.12	0.008263888888888888	0.0008924897119341564	0.0024228395061728393
2	73.16	0.0077880658436213996	0.0013400205761316872	0.0020859053497942386
2	73.2	0.007968106995884773	0.002001028806584362	0.0018055555555555555
2	73.24	0.007620884773662551	0.0020756172839506174	0.0016820987654320987
2	73.28	0.005048868312757202	0.0014891975308641975	0.0009619341563786008
2	73.32000000000001	0.004333847736625514	0.0014609053497942387	0.0008924897119341564
2	73.36	0.0036342592592592594	0.0016460905349794238	0.000470679012345679
2	73.4	0.0038708847736625513	0.001669238683127572	0.000470679012345679
2	73.44	0.011561213991769547	0.0034079218106995886	0.0030992798353909464
2	73.48	0.003948045267489712	0.0017232510288065844	0.0006507201646090535
2	73.52	0.0034747942386831277	0.0017078189300411522	0.0005555555555555556
2	73.56	0.0032613168724279834	0.0012628600823045267	0.0009593621399176954
2	73.60000000000001	0.003119855967078189	0.0012371399176954732	0.0008230452674897119
2	73.64	0.002690329218106996	0.0011779835390946503	0.0007638888888888889
2	73.68	0.002448559670781893	0.0010416666666666667	0.0007484567901234568
2	73.72	0.0016820987654320987	0.0006558641975308642	0.000522119341563786
2	73.76	0.0015509259259259259	0.0005812757201646091	0.0005812757201646091
2	73.8	0.000573559670781893	4.886831275720165e-05	0.00023405349794238683
2	73.84	0.0013348765432098766	0.0006301440329218107	0.00022376543209876544
2	73.88	0.002330246913580247	0.0008539094650205761	0.0004886831275720165
2	73.92	0.011494341563786007	0.003148148148148148	0.0032896090534979424
2	73.96000000000001	0.004655349794238683	0.0017463991769547326	0.0012834362139917696
2	74.0	0.005617283950617284	0.001743827160493827	0.002170781893004115
2	74.04	0.00753343621399177	0.001815843621399177	0.0035108024691358026
2	74.08	0.007554012345679012	0.001962448559670782	0.003140432098765432
2	74.12	0.009423868312757202	0.002232510288065844	0.00459104938271605
2	74.16	0.009133230452674897	0.00220679012345679	0.00441358024691358
2	74.2	0.00945216049382716	0.0021810699588477368	0.004521604938271605
2	74.24	0.008253600823045267	0.0019753086419753087	0.003996913580246913
2	74.28	0.009650205761316873	0.0034670781893004115	0.004110082304526749
2	74.32000000000001	0.0067309670781893005	0.0027443415637860083	0.002600308641975309
2	74.36	0.004783950617283951	0.0022968106995884773	0.0015920781893004115
2	74.4	0.011674382716049383	0.0035416666666666665	0.004071502057613169
2	74.44	0.0032047325102880658	0.0009362139917695473	0.0015329218106995884
2	74.48	0.00599022633744856	0.002512860082304527	0.002448559670781893
2	74.52	0.005599279835390947	0.001522633744855967	0.0031532921810699588
2	74.56	0.008233024691358025	0.0013914609053497942	0.0053626543209876545
2	74.60000000000001	0.00934156378600823	0.0016975308641975309	0.006350308641975309
2	74.64	0.011051954732510288	0.0019984567901234567	0.007574588477366255
2	74.68	0.009207818930041153	0.0015406378600823045	0.006597222222222222
2	74.72	0.009940843621399176	0.002510288065843621	0.005979938271604938
2	74.76	0.009925411522633746	0.0027752057613168726	0.005805041152263374
2	74.8	0.010043724279835391	0.0024511316872427983	0.005573559670781893
2	74.84	0.00955761316872428	0.0021244855967078187	0.005300925925925926
2	74.88	0.017373971193415636	0.0029578189300411522	0.007890946502057614
2	74.92	0.009956275720164609	0.0008024691358024691	0.004781378600823045
2	74.96000000000001	0.009284979423868312	0.00016203703703703703	0.0041229423868312754
2	75.0	0.009164094650205762	3.08641975308642e-05	0.0043518518518518515
2	75.04	0.009984567901234568	7.20164609053498e-05	0.005185185185185185
2	75.08	0.011784979423868313	0.00013374485596707818	0.0066846707818930045
2	75.12	0.013441358024691359	0.00015689300411522632	0.008284465020576132
2	75.16	0.015038580246913581	0.000257201646090535	0.010020576131687242
2	75.2	0.015136316872427984	8.487654320987654e-05	0.010342078189300411
2	75.24	0.016239711934156378	0.0003034979423868313	0.010779320987654321
2	75.28	0.016195987654320988	3.08641975308642e-05	0.01095164609053498
2	75.32000000000001	0.017739197530864198	7.716049382716049e-05	0.012268518518518519
2	75.36	0.023199588477366254	0.0011496913580246913	0.014598765432098766
2	75.4	0.01801954732510288	6.944444444444444e-05	0.012924382716049383
2	75.44	0.018238168724279837	5.1440329218106995e-05	0.012348251028806585
2	75.48	0.018832304526748972	0.0002803497942386831	0.01172067901234568
2	75.52	0.016622942386831277	0.00015689300411522632	0.009534465020576132
2	75.56	0.013446502057613169	9.002057613168725e-05	0.0077880658436213996
2	75.60000000000001	0.01642746913580247	0.0001388888888888889	0.008984053497942388
2	75.64	0.01485082304526749	8.74485596707819e-05	0.008626543209876544
2	75.68	0.015388374485596708	7.716049382716049e-05	0.008554526748971194
2	75.72	0.007988683127572017	3.3436213991769545e-05	0.0055941358024691355
2	75.76	0.007700617283950617	2.05761316872428e-05	0.005398662551440329
2	75.8	0.005913065843621399	2.5720164609053497e-05	0.003948045267489712
2	75.84	0.015064300411522633	0.0014943415637860083	0.00793724279835391
2	75.88	0.008361625514403292	5.1440329218107e-06	0.0054809670781893
2	75.92	0.011666666666666667	4.886831275720165e-05	0.008428497942386832
2	75.96000000000001	0.013914609053497942	0.00019804526748971193	0.009573045267489711
2	76.0	0.013266460905349794	0.0001286008230452675	0.008801440329218107
2	76.04	0.012525720164609053	0.0002623456790123457	0.008271604938271605
2	76.08	0.009179526748971193	0.00028549382716049385	0.005290637860082305
2	76.12	0.009495884773662552	0.0003780864197530864	0.005455246913580247
2	76.16	0.008724279835390947	0.00019032921810699588	0.005781893004115226
2	76.2	0.008806584362139918	0.0002700617283950617	0.00563014403292181
2	76.24	0.00864969135802469	0.0002700617283950617	0.005437242798353909
2	76.28	0.009663065843621399	0.0004655349794238683	0.006031378600823045
2	76.32000000000001	0.016772119341563786	0.0017952674897119341	0.008117283950617284
2	76.36	0.011574074074074073	0.0009465020576131687	0.006044238683127572
2	76.4	0.010375514403292182	0.0014351851851851852	0.004675925925925926
2	76.44	0.012618312757201646	0.0020756172839506174	0.005715020576131687
2	76.48	0.013672839506172839	0.002623456790123457	0.006095679012345679
2	76.52	0.016347736625514402	0.0032896090534979424	0.006059670781893004
2	76.56	0.023215020576131687	0.0048585390946502055	0.007268518518518519
2	76.60000000000001	0.02214506172839506	0.006057098765432099	0.006417181069958848
2	76.64	0.022754629629629628	0.007492283950617284	0.007368827160493827
2	76.68	0.024333847736625513	0.008942901234567901	0.006977880658436214
2	76.72	0.026054526748971192	0.010779320987654321	0.008325617283950617
2	76.76	0.023657407407407408	0.010987654320987654	0.007752057613168725
2	76.8	0.03439557613168724	0.016831275720164608	0.010102880658436213
2	76.84	0.023127572016460905	0.012775205761316872	0.006476337448559671
2	76.88	0.02705761316872428	0.01690843621399177	0.006589506172839506
2	76.92	0.025421810699588477	0.016234567901234568	0.006046810699588477
2	76.96000000000001	0.023906893004115227	0.014408436213991769	0.00636059670781893
2	77.0	0.022332818930041153	0.013852880658436213	0.005393518518518519
2	77.04	0.020429526748971194	0.012541152263374485	0.004799382716049383
2	77.08	0.018698559670781892	0.011095679012345679	0.004776234567901235
2	77.12	0.01493827160493827	0.007785493827160494	0.004472736625514403
2	77.16	0.011422325102880658	0.004639917695473251	0.004290123456790124
2	77.2	0.009781378600823046	0.004076646090534979	0.00367798353909465
2	77.24	0.011262860082304527	0.004963991769547325	0.003752572016460905
2	77.28	0.018868312757201647	0.009315843621399178	0.004542181069958848
2	77.32000000000001	0.013726851851851851	0.009606481481481481	0.002145061728395062
2	77.36	0.012579732510288065	0.008981481481481481	0.00165380658436214
2	77.4	0.015036008230452674	0.011152263374485596	0.0022659465020576134
2	77.44	0.015393518518518518	0.010635288065843622	0.0031352880658436213
2	77.48	0.017867798353909465	0.010444958847736625	0.004084362139917696
2	77.52	0.017109053497942388	0.007520576131687243	0.005020576131687242
2	77.56	0.018886316872427984	0.0076054526748971195	0.005679012345679012
2	77.60000000000001	0.020568415637860084	0.007497427983539095	0.006579218106995885
2	77.64	0.01993827160493827	0.0065483539094650205	0.006532921810699589
2	77.68	0.019897119341563786	0.00558641975308642	0.007273662551440329
2	77.72	0.016414609053497942	0.004465020576131688	0.005874485596707819
2	77.76	0.02536008230452675	0.006838991769547325	0.009963991769547325
2	77.8	0.015416666666666667	0.003765432098765432	0.007026748971193416
2	77.84	0.015684156378600822	0.003575102880658436	0.007772633744855967
2	77.88	0.015030864197530865	0.003631687242798354	0.007677469135802469
2	77.92	0.015064300411522633	0.003513374485596708	0.007911522633744856
2	77.96000000000001	0.012165637860082304	0.0023276748971193416	0.006736111111111111
2	78.0	0.01158179012345679	0.001903292181069959	0.006882716049382716
2	78.04	0.009375	0.0015123456790123457	0.00595679012345679
2	78.08	0.009236111111111112	0.0016358024691358025	0.0055246913580246915
2	78.12	0.009012345679012346	0.001993312757201646	0.0051568930041152265
2	78.16	0.008377057613168724	0.0026414609053497943	0.004058641975308642
2	78.2	0.009786522633744856	0.003804012345679012	0.003930041152263374
2	78.24	0.017623456790123455	0.006388888888888889	0.005874485596707819
2	78.28	0.01286008230452675	0.005902777777777778	0.003919753086419753
2	78.32000000000001	0.01315843621399177	0.00525462962962963	0.004619341563786008
2	78.36	0.014197530864197531	0.0050874485596707816	0.00529320987654321
2	78.4	0.013652263374485597	0.0036188271604938272	0.005771604938271605
2	78.44	0.015177469135802469	0.003942901234567901	0.006941872427983539
2	78.48	0.014390432098765431	0.0027700617283950616	0.006751543209876543
2	78.52	0.015429526748971193	0.0034284979423868313	0.007592592592592593
2	78.56	0.02047067901234568	0.00440843621399177	0.007489711934156379
2	78.60000000000001	0.022039609053497944	0.005591563786008231	0.007695473251028807
2	78.64	0.024753086419753087	0.006504629629629629	0.008240740740740741
2	78.68	0.02252057613168724	0.005437242798353909	0.007821502057613169
2	78.72	0.028953189300411523	0.006296296296296296	0.010617283950617284
2	78.76	0.01603909465020576	0.003539094650205761	0.006563786008230453
2	78.8	0.01955761316872428	0.003436213991769547	0.006967592592592593
2	78.84	0.017157921810699587	0.0028472222222222223	0.006766975308641975
2	78.88	0.015738168724279834	0.0024948559670781895	0.006705246913580247
2	78.92	0.01752314814814815	0.002103909465020576	0.007322530864197531
2	78.96000000000001	0.022497427983539094	0.0025180041152263375	0.008212448559670783
2	79.0	0.02262602880658436	0.003996913580246913	0.007921810699588477
2	79.04	0.025411522633744858	0.005496399176954733	0.008289609053497942
2	79.08	0.023443930041152264	0.00801954732510288	0.006864711934156379
2	79.12	0.021458333333333333	0.009218106995884774	0.006257716049382716
2	79.16	0.014981995884773662	0.003924897119341564	0.005699588477366255
2	79.2	0.02188528806584362	0.004254115226337449	0.006751543209876543
2	79.24	0.016815843621399176	0.0058127572016460904	0.003410493827160494
2	79.28	0.016273148148148148	0.007178497942386832	0.0027443415637860083
2	79.32000000000001	0.020781893004115225	0.012790637860082305	0.003359053497942387
2	79.36	0.017296810699588477	0.01254372427983539	0.0017541152263374487
2	79.4	0.012561728395061728	0.008083847736625514	0.0016898148148148148
2	79.44	0.008891460905349794	0.005848765432098765	0.000977366255144033
2	79.48	0.008168724279835391	0.004511316872427984	0.0015946502057613168
2	79.52	0.006015946502057613	0.003425925925925926	0.0008436213991769547
2	79.56	0.0062602880658436215	0.0034953703703703705	0.0006995884773662552
2	79.60000000000001	0.0049614197530864195	0.002824074074074074	0.0005504115226337449
2	79.64	0.0051800411522633745	0.002844650205761317	0.0005375514403292181
2	79.68	0.015709876543209877	0.005290637860082305	0.00393261316872428
2	79.72	0.005771604938271605	0.0030761316872427984	0.00113940329218107
2	79.76	0.006733539094650205	0.00334619341563786	0.0014737654320987653
2	79.8	0.00558641975308642	0.0029501028806584364	0.0009567901234567902
2	79.84	0.004917695473251029	0.002646604938271605	0.0009799382716049383
2	79.88	0.002358539094650206	0.0011599794238683128	0.0002777777777777778
2	79.92	0.003256172839506173	0.0015869341563786007	0.000668724279835391
2	79.96000000000001	0.002536008230452675	0.001352880658436214	0.00035493827160493826
2	80.0	0.0032175925925925926	0.0013991769547325103	0.0010468106995884774
2	80.04	0.002677469135802469	0.0015715020576131688	0.0003780864197530864
2	80.08	0.0033436213991769547	0.0020498971193415637	0.000727880658436214
2	80.12	0.0037705761316872426	0.002119341563786008	0.0007921810699588477
2	80.16	0.01427469135802469	0.004609053497942387	0.0039609053497942385
2	80.2	0.004449588477366255	0.00261059670781893	0.000992798353909465
2	80.24	0.003958333333333334	0.0022119341563786006	0.0010030864197530865
2	80.28	0.004737654320987654	0.0024974279835390948	0.001376028806584362
2	80.32000000000001	0.003868312757201646	0.00209619341563786	0.0012628600823045267
2	80.36	0.004781378600823045	0.0023405349794238684	0.001823559670781893
2	80.4	0.004297839506172839	0.0025308641975308644	0.0012680041152263375
2	80.44	0.004693930041152264	0.0024074074074074076	0.001455761316872428
2	80.48	0.00356738683127572	0.0024279835390946503	0.0007150205761316872
2	80.52	0.004418724279835391	0.0025	0.001257716049382716
2	80.56	0.003351337448559671	0.0023122427983539094	0.0006893004115226338
2	80.60000000000001	0.0039017489711934156	0.0023636831275720164	0.0009079218106995885
2	80.64	0.012088477366255145	0.003991769547325103	0.003917181069958847
2	80.68	0.003896604938271605	0.0023045267489711935	0.00073559670781893
2	80.72	0.0045138888888888885	0.0024176954732510287	0.0011445473251028807
2	80.76	0.003299897119341564	0.0021244855967078187	0.0004963991769547325
2	80.8	0.0034027777777777776	0.0017181069958847736	0.0009002057613168725
2	80.84	0.0034156378600823044	0.002080761316872428	0.0005761316872427984
2	80.88	0.0037345679012345677	0.0020756172839506174	0.0009207818930041152
2	80.92	0.0031661522633744856	0.0015637860082304527	0.0009387860082304527
2	80.96000000000001	0.004030349794238683	0.0018672839506172839	0.0014660493827160495
2	81.0	0.003413065843621399	0.0019135802469135803	0.0007818930041152264
2	81.04	0.003816872427983539	0.0018955761316872429	0.0012397119341563787
2	81.08	0.00290380658436214	0.0018621399176954733	0.0006558641975308642
2	81.12	0.011818415637860083	0.003323045267489712	0.0042309670781893
2	81.16	0.0026697530864197533	0.001440329218106996	0.0008539094650205761
2	81.2	0.0037680041152263373	0.001779835390946502	0.0013863168724279834
2	81.24	0.006648662551440329	0.00231738683127572	0.0029963991769547324
2	81.28	0.008876028806584363	0.003022119341563786	0.004086934156378601
2	81.32000000000001	0.014444444444444444	0.0033436213991769547	0.0072376543209876545
2	81.36	0.016939300411522633	0.002600308641975309	0.00863940329218107
2	81.4	0.021059670781893004	0.0023199588477366257	0.011108539094650205
2	81.44	0.02031378600823045	0.0018930041152263374	0.010578703703703703
2	81.48	0.020020576131687243	0.0008410493827160494	0.011574074074074073
2	81.52	0.0169238683127572	0.0005349794238683127	0.010257201646090536
2	81.56	0.018454218106995886	0.0007998971193415638	0.011612654320987655
2	81.60000000000001	0.027489711934156377	0.0023791152263374486	0.013636831275720164
2	81.64	0.02354423868312757	0.0016769547325102881	0.012584876543209876
2	81.68	0.020810185185185185	0.0019058641975308642	0.011872427983539095
2	81.72	0.01804269547325103	0.001610082304526749	0.010920781893004116
2	81.76	0.02060185185185185	0.0018621399176954733	0.011859567901234568
2	81.8	0.01828446502057613	0.0012037037037037038	0.011242283950617283
2	81.84	0.016777263374485596	0.0007741769547325103	0.010715020576131688
2	81.88	0.013654835390946501	0.0014686213991769548	0.008662551440329219
2	81.92	0.015339506172839506	0.002093621399176955	0.008312757201646091
2	81.96000000000001	0.011923868312757201	0.001941872427983539	0.006514917695473251
2	82.0	0.014292695473251028	0.0018724279835390946	0.007175925925925926
2	82.04	0.012181069958847737	0.0013194444444444445	0.006021090534979424
2	82.08	0.023281893004115227	0.0039017489711934156	0.009061213991769547
2	82.12	0.009310699588477366	0.0009670781893004115	0.0036136831275720167
2	82.16	0.008402777777777778	0.0012191358024691357	0.002646604938271605
2	82.2	0.005923353909465021	0.0012011316872427983	0.0021141975308641976
2	82.24	0.005300925925925926	0.0010339506172839506	0.0024897119341563785
2	82.28	0.006733539094650205	0.000830761316872428	0.00334619341563786
2	82.32000000000001	0.006430041152263375	0.0007227366255144033	0.003387345679012346
2	82.36	0.0086059670781893	0.0014300411522633744	0.004531893004115227
2	82.4	0.008292181069958847	0.0009053497942386831	0.0048122427983539095
2	82.44	0.009501028806584362	0.0008564814814814815	0.0058127572016460904
2	82.48	0.009135802469135803	0.000367798353909465	0.005280349794238683
2	82.52	0.011944444444444445	0.0007896090534979424	0.00547582304526749
2	82.56	0.019045781893004116	0.00264917695473251	0.00669238683127572
2	82.60000000000001	0.012299382716049382	0.0012680041152263375	0.004210390946502058
2	82.64	0.012160493827160494	0.0015406378600823045	0.0037628600823045267
2	82.68	0.013114711934156378	0.0018775720164609054	0.004189814814814815
2	82.72	0.012451131687242798	0.0020318930041152263	0.004488168724279836
2	82.76	0.011918724279835391	0.0027623456790123457	0.004238683127572016
2	82.8	0.014699074074074074	0.004184670781893004	0.0038374485596707818
2	82.84	0.014907407407407407	0.003881172839506173	0.0027983539094650206
2	82.88	0.014444444444444444	0.0035416666666666665	0.0026800411522633744
2	82.92	0.010444958847736625	0.0019393004115226338	0.0016975308641975309
2	82.96000000000001	0.01131687242798354	0.002183641975308642	0.0027597736625514404
2	83.0	0.01184156378600823	0.0014609053497942387	0.0025411522633744855
2	83.04	0.02442644032921811	0.0037371399176954734	0.006455761316872428
2	83.08	0.016941872427983538	0.0012319958847736626	0.002597736625514403
2	83.12	0.020468106995884774	0.002029320987654321	0.003919753086419753
2	83.16	0.02030864197530864	0.0015715020576131688	0.002970679012345679
2	83.2	0.023873456790123457	0.002016460905349794	0.004436728395061728
2	83.24	0.022906378600823046	0.001772119341563786	0.0033796296296296296
2	83.28	0.021761831275720164	0.0015020576131687243	0.003045267489711934
2	83.32000000000001	0.0226440329218107	0.0015457818930041153	0.0038117283950617285
2	83.36	0.02118827160493827	0.0013271604938271606	0.0033796296296296296
2	83.4	0.02189814814814815	0.001808127572016461	0.004012345679012346
2	83.44	0.020771604938271605	0.0017283950617283952	0.003778292181069959
2	83.48	0.021484053497942388	0.001926440329218107	0.005033436213991769
2	83.52	0.025414094650205762	0.0030092592592592593	0.007417695473251029
2	83.56	0.01808127572016461	0.0014300411522633744	0.0044907407407407405
2	83.60000000000001	0.014786522633744857	0.0008950617283950618	0.0032510288065843622
2	83.64	0.013582818930041152	0.0008256172839506173	0.0027983539094650206
2	83.68	0.011342592592592593	0.0009645061728395061	0.0015483539094650206
2	83.72	0.01000514403292181	0.00102880658436214	0.001535493827160494
2	83.76	0.008395061728395062	0.0010030864197530865	0.0020730452674897117
2	83.8	0.008006687242798355	0.0007818930041152264	0.002021604938271605
2	83.84	0.00919238683127572	0.0009490740740740741	0.0019573045267489713
2	83.88	0.00912037037037037	0.0006790123456790123	0.0011239711934156378
2	83.92	0.012299382716049382	0.0008693415637860083	0.0011599794238683128
2	83.96000000000001	0.014578189300411522	0.0009902263374485596	0.002013888888888889
2	84.0	0.025979938271604937	0.0033719135802469137	0.006378600823045267
2	84.04	0.018557098765432097	0.0013271604938271606	0.003132716049382716
2	84.08	0.021617798353909465	0.0017412551440329218	0.004819958847736626
2	84.12	0.020915637860082305	0.0018209876543209876	0.003804012345679012
2	84.16	0.02273148148148148	0.003263888888888889	0.0040637860082304526
2	84.2	0.024441872427983537	0.003755144032921811	0.003765432098765432
2	84.24	0.027170781893004117	0.005252057613168724	0.005136316872427983
2	84.28	0.027037037037037037	0.005797325102880659	0.0053395061728395065
2	84.32000000000001	0.024333847736625513	0.005095164609053498	0.003989197530864197
2	84.36	0.02137088477366255	0.004544753086419753	0.004056069958847736
2	84.4	0.018315329218106996	0.004377572016460905	0.0034465020576131687
2	84.44	0.021059670781893004	0.0040997942386831274	0.005102880658436214
2	84.48	0.02408179012345679	0.003999485596707819	0.007263374485596708
2	84.52	0.015560699588477367	0.0016332304526748972	0.006085390946502058
2	84.56	0.01470679012345679	0.001491769547325103	0.005954218106995885
2	84.60000000000001	0.019753086419753086	0.002271090534979424	0.00779320987654321
2	84.64	0.01918724279835391	0.0024074074074074076	0.007402263374485597
2	84.68	0.021301440329218106	0.003070987654320988	0.007723765432098765
2	84.72	0.02087962962962963	0.0025411522633744855	0.00753858024691358
2	84.76	0.02224022633744856	0.002816358024691358	0.007481995884773662
2	84.8	0.021795267489711934	0.0030761316872427984	0.007543724279835391
2	84.84	0.020090020576131688	0.002890946502057613	0.006522633744855967
2	84.88	0.019567901234567902	0.002021604938271605	0.006000514403292181
2	84.92	0.018176440329218106	0.002484567901234568	0.005056584362139917
2	84.96000000000001	0.02794753086419753	0.0049845679012345675	0.006831275720164609
2	85.0	0.015838477366255144	0.0024511316872427983	0.0033667695473251027
2	85.04	0.01478395061728395	0.0019958847736625514	0.003073559670781893
2	85.08	0.011823559670781893	0.0023662551440329217	0.002294238683127572
2	85.12	0.012186213991769548	0.0017824074074074075	0.002116769547325103
2	85.16	0.012343106995884773	0.0019110082304526748	0.0016975308641975309
2	85.2	0.016723251028806584	0.0034516460905349793	0.0012782921810699588
2	85.24	0.015496399176954733	0.002932098765432099	0.0011342592592592593
2	85.28	0.015825617283950617	0.002888374485596708	0.0010570987654320988
2	85.32000000000001	0.014506172839506172	0.0023662551440329217	0.0006558641975308642
2	85.36	0.014570473251028806	0.0022608024691358024	0.0005967078189300411
2	85.4	0.01463991769547325	0.0023482510288065843	0.0004809670781893004
2	85.44	0.020763888888888887	0.0036059670781893004	0.0029886831275720165
2	85.48	0.01287037037037037	0.0017618312757201645	0.0005864197530864197
2	85.52	0.012420267489711935	0.001756687242798354	0.00029063786008230453
2	85.56	0.018575102880658435	0.003176440329218107	0.00040380658436213994
2	85.60000000000001	0.017098765432098765	0.004331275720164609	0.00019290123456790122
2	85.64	0.014866255144032921	0.004261831275720164	0.0005375514403292181
2	85.68	0.013865740740740741	0.0026929012345679013	0.0005375514403292181
2	85.72	0.0168261316872428	0.0036856995884773664	0.0005066872427983539
2	85.76	0.01747170781893004	0.0041563786008230455	0.00030606995884773663
2	85.8	0.015131172839506173	0.003243312757201646	0.00023919753086419754
2	85.84	0.01337962962962963	0.0030915637860082306	0.00025977366255144034
2	85.88	0.010632716049382715	0.0022608024691358024	0.000257201646090535
2	85.92	0.019930555555555556	0.004238683127572016	0.0029140946502057615
2	85.96000000000001	0.0056738683127572015	0.0007690329218106996	0.0002494855967078189
2	86.0	0.007497427983539095	0.0012294238683127573	0.0003266460905349794
2	86.04	0.009627057613168724	0.0012474279835390947	0.0002880658436213992
2	86.08	0.01040895061728395	0.001147119341563786	0.0007690329218106996
2	86.12	0.0065252057613168725	0.0010802469135802468	0.00015689300411522632
2	86.16	0.01050925925925926	0.0017824074074074075	0.0007741769547325103
2	86.2	0.006898148148148148	0.0005658436213991769	0.0003215020576131687
2	86.24	0.004652777777777777	0.000882201646090535	0.0006481481481481481
2	86.28	0.0027160493827160493	0.0006430041152263374	0.0002957818930041152
2	86.32000000000001	0.005115740740740741	0.0008179012345679012	0.0007664609053497942
2	86.36	0.006162551440329218	0.0004475308641975309	0.0010416666666666667
2	86.4	0.017554012345679014	0.0027443415637860083	0.004768518518518518
2	86.44	0.010550411522633744	0.0007047325102880658	0.004020061728395061
2	86.48	0.009624485596707819	0.0007664609053497942	0.004796810699588478
2	86.52	0.009984567901234568	0.0004963991769547325	0.0052031893004115225
2	86.56	0.007463991769547325	0.0005992798353909465	0.004313271604938272
2	86.60000000000001	0.006293724279835391	0.0007536008230452675	0.002911522633744856
2	86.64	0.005131172839506173	0.0004809670781893004	0.0014583333333333334
2	86.68	0.0035416666666666665	0.0002726337448559671	0.0005761316872427984
2	86.72	0.0027443415637860083	0.0005632716049382716	0.00020576131687242798
2	86.76	0.004886831275720165	0.0009876543209876543	0.00012088477366255144
2	86.8	0.006435185185185185	0.0006867283950617284	0.0002623456790123457
2	86.84	0.007626028806584362	0.0005761316872427984	0.00030606995884773663
2	86.88	0.013708847736625514	0.0023405349794238684	0.001993312757201646
2	86.92	0.004182098765432099	0.0010468106995884774	0.00021347736625514403
2	86.96000000000001	0.003125	0.0007047325102880658	0.00014660493827160494
2	87.0	0.0008667695473251029	0.00045781893004115225	3.3436213991769545e-05
2	87.04	0.0016435185185185185	0.0005787037037037037	5.915637860082304e-05
2	87.08	0.0033487654320987653	0.0007998971193415638	0.0001080246913580247
2	87.12	0.0038657407407407408	0.0008590534979423868	0.00017232510288065845
2	87.16	0.00279320987654321	0.0007690329218106996	0.00013631687242798355
2	87.2	0.003145576131687243	0.0010853909465020576	4.372427983539095e-05
2	87.24	0.0018184156378600823	0.0007741769547325103	4.11522633744856e-05
2	87.28	0.002042181069958848	0.0005761316872427984	6.430041152263375e-05
2	87.32000000000001	0.0013194444444444445	0.00046810699588477366	5.6584362139917696e-05
2	87.36	0.008616255144032922	0.002013888888888889	0.0017978395061728396
2	87.4	0.0020910493827160496	0.00084619341563786	0.0001388888888888889
2	87.44	0.0006275720164609053	0.00021347736625514403	4.11522633744856e-05
2	87.48	0.0011754115226337448	0.0007021604938271605	5.1440329218106995e-05
2	87.52	0.0013297325102880658	0.0005272633744855968	4.372427983539095e-05
2	87.56	0.0019598765432098765	0.00022376543209876544	1.2860082304526749e-05
2	87.60000000000001	0.0013323045267489711	0.0005015432098765432	4.886831275720165e-05
2	87.64	0.0020190329218106994	0.0007150205761316872	0.00013117283950617284
2	87.68	0.0011625514403292181	0.0006404320987654321	4.372427983539095e-05
2	87.72	0.0025437242798353908	0.0002546296296296296	9.516460905349794e-05
2	87.76	0.0021141975308641976	0.0006121399176954733	1.02880658436214e-05
2	87.8	0.004359567901234568	0.0006198559670781893	0.0001080246913580247
2	87.84	0.008505658436213991	0.0017926954732510288	0.0012731481481481483
2	87.88	0.0016512345679012346	0.0005272633744855968	0.00018518518518518518
2	87.92	0.002219650205761317	0.0007921810699588477	0.0001286008230452675
2	87.96000000000001	0.0013940329218106995	0.0006712962962962962	0.0001440329218106996
2	88.0	0.0016846707818930042	0.0006378600823045268	0.0002469135802469136
2	88.04	0.0021579218106995883	0.0004320987654320988	0.00010288065843621399
2	88.08	0.0030401234567901236	0.000522119341563786	0.0005092592592592592
2	88.12	0.002880658436213992	0.00038580246913580245	0.0012242798353909465
2	88.16	0.009351851851851853	0.0005324074074074074	0.004320987654320987
2	88.2	0.011386316872427983	0.00017746913580246913	0.006113683127572016
2	88.24	0.012476851851851852	0.0002160493827160494	0.008094135802469135
2	88.28	0.013297325102880658	0.00047582304526748974	0.009179526748971193
2	88.32000000000001	0.02339506172839506	0.0019393004115226338	0.012489711934156378
2	88.36	0.01746141975308642	0.00025977366255144034	0.011813271604938272
2	88.4	0.01712962962962963	0.0004320987654320988	0.012569444444444444
2	88.44	0.01696502057613169	0.00036265432098765433	0.012713477366255143
2	88.48	0.01689300411522634	0.0002803497942386831	0.01311985596707819
2	88.52	0.01705246913580247	0.00025205761316872427	0.013150720164609053
2	88.56	0.01604423868312757	0.00020576131687242798	0.012546296296296297
2	88.60000000000001	0.016167695473251028	0.00019804526748971193	0.012800925925925926
2	88.64	0.016195987654320988	0.00011574074074074075	0.012818930041152263
2	88.68	0.01738425925925926	0.00028549382716049385	0.01287037037037037
2	88.72	0.015645576131687242	0.00022633744855967078	0.011136831275720165
2	88.76	0.01420267489711934	0.0005066872427983539	0.010223765432098766
2	88.8	0.018287037037037036	0.0017078189300411522	0.010208333333333333
2	88.84	0.011622942386831276	0.00042695473251028805	0.007368827160493827
2	88.88	0.010959362139917696	0.00036265432098765433	0.006391460905349794
2	88.92	0.010745884773662551	0.00031378600823045265	0.006602366255144033
2	88.96000000000001	0.008909465020576131	0.00039609053497942386	0.005666152263374485
2	89.0	0.007646604938271605	0.00011059670781893004	0.004953703703703704
2	89.04	0.008088991769547325	0.00011831275720164609	0.004534465020576132
2	89.08	0.004598765432098765	0.00018518518518518518	0.0023251028806584363
2	89.12	0.004796810699588478	0.0002803497942386831	0.0027443415637860083
2	89.16	0.004639917695473251	0.00016975308641975308	0.002227366255144033
2	89.2	0.006051954732510288	0.00015432098765432098	0.002852366255144033
2	89.24	0.0032921810699588477	0.000257201646090535	0.0014326131687242799
2	89.28	0.012376543209876543	0.0017232510288065844	0.004663065843621399
2	89.32000000000001	0.004189814814814815	7.716049382716049e-05	0.0021219135802469135
2	89.36	0.005913065843621399	0.00021862139917695473	0.003125
2	89.4	0.004758230452674897	0.00012602880658436213	0.002939814814814815
2	89.44	0.005051440329218107	0.00022633744855967078	0.003109567901234568
2	89.48	0.0042309670781893	2.3148148148148147e-05	0.0027083333333333334
2	89.52	0.004691358024691358	0.0001080246913580247	0.0026826131687242797
2	89.56	0.005537551440329218	0.0001800411522633745	0.0034027777777777776
2	89.60000000000001	0.005565843621399177	3.60082304526749e-05	0.003513374485596708
2	89.64	0.0073070987654320985	8.23045267489712e-05	0.005002572016460905
2	89.68	0.008541666666666666	0.0004655349794238683	0.005486111111111111
2	89.72	0.013431069958847736	0.0017515432098765432	0.007029320987654321
2	89.76	0.023829732510288065	0.0042592592592592595	0.009375
2	89.8	0.01964506172839506	0.0029372427983539095	0.0072608024691358025
2	89.84	0.022150205761316873	0.0019161522633744856	0.006931584362139918
2	89.88	0.027844650205761316	0.0026568930041152264	0.007983539094650206
2	89.92	0.027996399176954734	0.002587448559670782	0.007399691358024691
2	89.96000000000001	0.030488683127572018	0.003191872427983539	0.008166152263374485
2	90.0	0.030275205761316874	0.0028729423868312756	0.0078009259259259256
2	90.04	0.029729938271604937	0.002602880658436214	0.007116769547325103
2	90.08	0.02917438271604938	0.002919238683127572	0.006772119341563786
2	90.12	0.026728395061728395	0.0025540123456790124	0.005576131687242798
2	90.16	0.027518004115226338	0.0034310699588477366	0.005866769547325103
2	90.2	0.023371913580246914	0.0023508230452674896	0.004866255144032922
2	90.24	0.029709362139917695	0.004014917695473251	0.007695473251028807
2	90.28	0.019094650205761315	0.0021064814814814813	0.00455761316872428
2	90.32000000000001	0.019495884773662552	0.0025334362139917696	0.004400720164609053
2	90.36	0.016625514403292182	0.001617798353909465	0.0037680041152263373
2	90.4	0.01912551440329218	0.0012782921810699588	0.004277263374485597
2	90.44	0.01963991769547325	0.0020498971193415637	0.0036342592592592594
2	90.48	0.022834362139917696	0.0030246913580246914	0.0037705761316872426
2	90.52	0.023140432098765432	0.0032458847736625517	0.0034002057613168723
2	90.56	0.024212962962962964	0.002883230452674897	0.0033410493827160494
2	90.60000000000001	0.024891975308641977	0.002487139917695473	0.0032381687242798354
2	90.64	0.02375514403292181	0.0022659465020576134	0.002890946502057613
2	90.68	0.02593106995884774	0.0032407407407407406	0.0026337448559670784
2	90.72	0.03136574074074074	0.0049614197530864195	0.004112654320987654
2	90.76	0.025835905349794238	0.004560185185185185	0.0018364197530864198
2	90.8	0.02225051440329218	0.0039017489711934156	0.0012525720164609053
2	90.84	0.021342592592592594	0.003896604938271605	0.0008796296296296296
2	90.88	0.01857253086419753	0.002294238683127572	0.0005478395061728395
2	90.92	0.020545267489711933	0.0025257201646090533	0.001743827160493827
2	90.96000000000001	0.01941358024691358	0.001772119341563786	0.0021656378600823046
2	91.0	0.01875514403292181	0.0013065843621399176	0.002507716049382716
2	91.04	0.018557098765432097	0.001368312757201646	0.002772633744855967
2	91.08	0.020123456790123458	0.0020987654320987655	0.0025797325102880657
2	91.12	0.022718621399176953	0.0036342592592592594	0.003119855967078189
2	91.16	0.020887345679012344	0.003227880658436214	0.0022890946502057614
2	91.2	0.028587962962962964	0.0051568930041152265	0.004755658436213991
2	91.24	0.01979681069958848	0.0026311728395061727	0.0023276748971193416
2	91.28	0.020020576131687243	0.0025334362139917696	0.0026131687242798352
2	91.32000000000001	0.01961162551440329	0.0026723251028806586	0.002993827160493827
2	91.36	0.018130144032921812	0.002844650205761317	0.0025180041152263375
2	91.4	0.016692386831275722	0.0029989711934156377	0.0023713991769547327
2	91.44	0.01540380658436214	0.003022119341563786	0.0024459876543209877
2	91.48	0.012582304526748972	0.002626028806584362	0.00216820987654321
2	91.52	0.01051440329218107	0.0017309670781893004	0.0019187242798353909
2	91.56	0.009431584362139919	0.0013400205761316872	0.002067901234567901
2	91.60000000000001	0.007988683127572017	0.0011136831275720164	0.0016846707818930042
2	91.64	0.011149691358024691	0.002193930041152263	0.0016769547325102881
2	91.68	0.017795781893004115	0.0035905349794238682	0.003662551440329218
2	91.72	0.008346193415637861	0.0015277777777777779	0.0012808641975308641
2	91.76	0.0051234567901234564	0.0008230452674897119	0.0007613168724279835
2	91.8	0.005715020576131687	0.0006790123456790123	0.00125
2	91.84	0.004578189300411523	0.000668724279835391	0.0002623456790123457
2	91.88	0.005964506172839506	0.001352880658436214	0.0008384773662551441
2	91.92	0.0072042181069958845	0.0017335390946502057	0.000470679012345679
2	91.96000000000001	0.011358024691358024	0.00246141975308642	0.001103395061728395
2	92.0	0.009555041152263374	0.0016075102880658437	0.00039609053497942386
2	92.04	0.010473251028806585	0.0012217078189300412	0.0020113168724279836
2	92.08	0.009251543209876542	0.0009619341563786008	0.0017026748971193416
2	92.12	0.00974022633744856	0.0008667695473251029	0.0004938271604938272
2	92.16	0.018343621399176956	0.0033641975308641974	0.0030324074074074073
2	92.2	0.011213991769547325	0.00147119341563786	0.0003986625514403292
2	92.24	0.010540123456790123	0.001345164609053498	0.00029063786008230453
2	92.28	0.010064300411522634	0.0009053497942386831	0.0007407407407407407
2	92.32000000000001	0.009243827160493828	0.0008179012345679012	0.00125
2	92.36	0.01033179012345679	0.0005967078189300411	0.0020267489711934157
2	92.4	0.013657407407407408	0.0011291152263374485	0.0032921810699588477
2	92.44	0.012818930041152263	0.0005684156378600823	0.0035545267489711934
2	92.48	0.014830246913580246	0.00031635802469135804	0.005601851851851852
2	92.52	0.013647119341563785	0.00030606995884773663	0.006023662551440329
2	92.56	0.011864711934156379	0.0006558641975308642	0.006733539094650205
2	92.60000000000001	0.01095164609053498	0.00048353909465020576	0.0067309670781893005
2	92.64	0.019359567901234567	0.002229938271604938	0.008636831275720165
2	92.68	0.009097222222222222	0.00037294238683127575	0.005252057613168724
2	92.72	0.007623456790123457	0.0003497942386831276	0.0037114197530864197
2	92.76	0.008431069958847737	0.0005684156378600823	0.003492798353909465
2	92.8	0.008233024691358025	0.00037294238683127575	0.002597736625514403
2	92.84	0.009537037037037037	0.00029835390946502055	0.002962962962962963
2	92.88	0.009277263374485596	0.00019032921810699588	0.002559156378600823
2	92.92	0.010267489711934157	0.0006224279835390946	0.0031352880658436213
2	92.96000000000001	0.009537037037037037	0.00024176954732510288	0.0026671810699588475
2	93.0	0.009292695473251029	0.000264917695473251	0.0027031893004115224
2	93.04	0.00801954732510288	4.886831275720165e-05	0.0019393004115226338
2	93.08	0.00856738683127572	0.0004063786008230453	0.00169238683127572
2	93.12	0.015344650205761317	0.0015817901234567902	0.0038245884773662553
2	93.16	0.00830246913580247	0.00013117283950617284	0.0017258230452674897
2	93.2	0.008855452674897119	0.0003034979423868313	0.001934156378600823
2	93.24	0.007592592592592593	0.00022633744855967078	0.0021013374485596707
2	93.28	0.008263888888888888	0.00022890946502057612	0.0023431069958847737
2	93.32000000000001	0.0071579218106995884	7.716049382716049e-05	0.0021244855967078187
2	93.36	0.007456275720164609	0.00013117283950617284	0.0026054526748971194
2	93.4	0.0053626543209876545	0.00014660493827160494	0.002204218106995885
2	93.44	0.006206275720164609	0.00032407407407407406	0.002191358024691358
2	93.48	0.0033333333333333335	0.0001080246913580247	0.0009284979423868312
2	93.52	0.004405864197530864	0.0001748971193415638	0.0011651234567901234
2	93.56	0.005185185185185185	0.00014917695473251028	0.002042181069958848
2	93.60000000000001	0.016772119341563786	0.0023199588477366257	0.006195987654320988
2	93.64	0.008407921810699588	0.0002957818930041152	0.0035905349794238682
2	93.68	0.008305041152263375	0.0001748971193415638	0.0039377572016460905
2	93.72	0.010270061728395062	0.00020576131687242798	0.004542181069958848
2	93.76	0.009992283950617284	0.00025205761316872427	0.004827674897119341
2	93.8	0.011087962962962963	0.0002494855967078189	0.005208333333333333
2	93.84	0.009261831275720165	6.944444444444444e-05	0.004364711934156378
2	93.88	0.01007201646090535	0.00021347736625514403	0.00474537037037037
2	93.92	0.0076748971193415635	8.23045267489712e-05	0.004470164609053498
2	93.96000000000001	0.007713477366255144	0.00024176954732510288	0.004220679012345679
2	94.0	0.005841049382716049	0.0001286008230452675	0.0038786008230452676
2	94.04	0.006337448559670782	0.00016718106995884774	0.003953189300411522
2	94.08	0.011957304526748971	0.001242283950617284	0.005336934156378601
2	94.12	0.006013374485596708	0.00010288065843621399	0.0035210905349794238
2	94.16	0.006489197530864198	9.77366255144033e-05	0.0033410493827160494
2	94.2	0.0055941358024691355	7.20164609053498e-05	0.00290380658436214
2	94.24	0.005635288065843622	4.886831275720165e-05	0.0027854938271604937
2	94.28	0.004079218106995885	2.8292181069958848e-05	0.002536008230452675
2	94.32000000000001	0.004516460905349794	0.0001800411522633745	0.0026723251028806586
2	94.36	0.003623971193415638	7.20164609053498e-05	0.0026594650205761317
2	94.4	0.004462448559670782	0.00014660493827160494	0.0032818930041152265
2	94.44	0.0039377572016460905	9.002057613168725e-05	0.0029989711934156377
2	94.48	0.00459104938271605	0.00020318930041152264	0.0033050411522633745
2	94.52	0.004104938271604938	0.00011059670781893004	0.002962962962962963
2	94.56	0.01184156378600823	0.0013786008230452676	0.005354938271604938
2	94.60000000000001	0.0035905349794238682	0.00016203703703703703	0.002808641975308642
2	94.64	0.0032613168724279834	0.00011831275720164609	0.002286522633744856
2	94.68	0.002638888888888889	6.944444444444444e-05	0.0016280864197530864
2	94.72	0.0031147119341563786	6.944444444444444e-05	0.001368312757201646
2	94.76	0.0034233539094650207	8.23045267489712e-05	0.0009002057613168725
2	94.8	0.0030375514403292183	0.00019290123456790122	0.001103395061728395
2	94.84	0.00246141975308642	0.00010288065843621399	0.0010828189300411523
2	94.88	0.0016332304526748972	5.6584362139917696e-05	0.0007175925925925926
2	94.92	0.002294238683127572	9.259259259259259e-05	0.0010365226337448559
2	94.96000000000001	0.0005709876543209877	1.800411522633745e-05	0.00015432098765432098
2	95.0	0.001463477366255144	0.0	0.0006404320987654321
2	95.04	0.007656893004115226	0.00102880658436214	0.0026697530864197533
2	95.08	0.001990740740740741	3.08641975308642e-05	0.000992798353909465
2	95.12	0.0022479423868312755	5.401234567901235e-05	0.0014377572016460905
2	95.16	0.0027314814814814814	2.05761316872428e-05	0.001617798353909465
2	95.2	0.003258744855967078	3.8580246913580246e-05	0.00209619341563786
2	95.24	0.003461934156378601	6.687242798353909e-05	0.002476851851851852
2	95.28	0.0038631687242798355	5.915637860082304e-05	0.0026646090534979423
2	95.32000000000001	0.004220679012345679	5.401234567901235e-05	0.0033127572016460904
2	95.36	0.005691872427983539	0.00014917695473251028	0.00418724279835391
2	95.4	0.006252572016460905	0.0001080246913580247	0.004580761316872428
2	95.44	0.0077777777777777776	0.00014660493827160494	0.00529320987654321
2	95.48	0.007170781893004115	9.002057613168725e-05	0.005115740740740741
2	95.52	0.014812242798353909	0.0012345679012345679	0.008001543209876543
2	95.56	0.008191872427983539	4.372427983539095e-05	0.00587962962962963
2	95.60000000000001	0.008804012345679013	1.800411522633745e-05	0.006743827160493827
2	95.64	0.009061213991769547	2.05761316872428e-05	0.007373971193415638
2	95.68	0.01069701646090535	7.71604938271605e-06	0.008603395061728395
2	95.72	0.011594650205761317	1.02880658436214e-05	0.009794238683127572
2	95.76	0.012348251028806585	2.05761316872428e-05	0.010295781893004115
2	95.8	0.012394547325102881	1.2860082304526749e-05	0.010231481481481482
2	95.84	0.010895061728395062	3.08641975308642e-05	0.009002057613168725
2	95.88	0.010905349794238683	1.2860082304526749e-05	0.00863425925925926
2	95.92	0.009462448559670782	6.944444444444444e-05	0.007273662551440329
2	95.96000000000001	0.008541666666666666	1.02880658436214e-05	0.006129115226337449
2	96.0	0.01283179012345679	0.0011111111111111111	0.006512345679012346
2	96.04	0.0053858024691358026	2.3148148148148147e-05	0.003477366255144033
2	96.08	0.005069444444444444	3.08641975308642e-05	0.0030992798353909464
2	96.12	0.00595679012345679	4.11522633744856e-05	0.003284465020576132
2	96.16	0.003953189300411522	2.05761316872428e-05	0.0022659465020576134
2	96.2	0.0056970164609053495	7.973251028806585e-05	0.0023559670781893006
2	96.24000000000001	0.004544753086419753	1.2860082304526749e-05	0.0022608024691358024
2	96.28	0.0037757201646090536	5.1440329218106995e-05	0.0016152263374485598
2	96.32000000000001	0.0032536008230452675	3.60082304526749e-05	0.001610082304526749
2	96.36	0.003757716049382716	5.915637860082304e-05	0.0016203703703703703
2	96.4	0.005015432098765432	0.00014917695473251028	0.002435699588477366
2	96.44	0.006646090534979424	0.00016718106995884774	0.003243312757201646
2	96.48	0.015493827160493827	0.0014377572016460905	0.007229938271604938
2	96.52	0.008395061728395062	0.00020061728395061727	0.005082304526748971
2	96.56	0.009040637860082305	7.716049382716049e-05	0.006085390946502058
2	96.60000000000001	0.007968106995884773	1.02880658436214e-05	0.005272633744855967
2	96.64	0.009084362139917696	4.886831275720165e-05	0.00603395061728395
2	96.68	0.009248971193415638	9.259259259259259e-05	0.006489197530864198
2	96.72	0.010270061728395062	0.00011574074074074075	0.007438271604938272
2	96.76	0.010972222222222222	6.17283950617284e-05	0.007507716049382716
2	96.8	0.01007716049382716	0.00013117283950617284	0.006895576131687243
[truncated: 13,880 more rows]
