# Supplementary material for: Cultural Artifacts Transform Embodied Practice: How a Sommelier Card Shapes the Behavior of Dyads Engaged in Wine Tasting
Source: Front Psychol. 2019 Dec 6;10:2671. doi: 10.3389/fpsyg.2019.02671 (PMC6915083; doi:10.3389/fpsyg.2019.02671)
Supplement: DATA SHEET S3 — Raw data files (descriptions in README.txt files). [file Data_Sheet_3.zip › Supplementary_3_raw_experimental_data/frame_difference_movement/s71-2-20140606112508.csv]

Range	Time	Overall	ROI0	ROI1
-1	-1.0	1.0	0.09539866255144033	0.13834104938271605
2	36.6	0.008814300411522634	0.0046039094650205765	0.000676440329218107
2	36.72	0.018266460905349793	0.010360082304526749	0.0011008230452674897
2	36.76	0.011797839506172839	0.008132716049382717	0.0003986625514403292
2	36.800000000000004	0.009704218106995885	0.007160493827160494	0.00033950617283950616
2	36.84	0.012379115226337448	0.008886316872427984	0.0003369341563786008
2	36.88	0.010771604938271605	0.008034979423868313	0.0002623456790123457
2	36.92	0.012523148148148148	0.00900977366255144	0.0002880658436213992
2	36.96	0.019176954732510288	0.009963991769547325	0.0019753086419753087
2	37.0	0.011195987654320987	0.008063271604938272	6.944444444444444e-05
2	37.04	0.01433641975308642	0.008325617283950617	0.0003420781893004115
2	37.08	0.012579732510288065	0.0065946502057613165	0.0003215020576131687
2	37.12	0.015974794238683126	0.007132201646090535	0.0008796296296296296
2	37.160000000000004	0.013256172839506173	0.004974279835390946	0.000668724279835391
2	37.2	0.01576388888888889	0.005900205761316873	0.001044238683127572
2	37.24	0.01345164609053498	0.004529320987654321	0.0007638888888888889
2	37.28	0.015848765432098764	0.0050874485596707816	0.0012911522633744857
2	37.32	0.012993827160493828	0.004655349794238683	0.0004809670781893004
2	37.36	0.013261316872427983	0.005504115226337448	0.000720164609053498
2	37.4	0.010141460905349795	0.004580761316872428	0.0005812757201646091
2	37.44	0.019742798353909467	0.0069727366255144035	0.0026929012345679013
2	37.480000000000004	0.0090869341563786	0.004773662551440329	0.0006172839506172839
2	37.52	0.008809156378600823	0.004747942386831276	0.000529835390946502
2	37.56	0.009220679012345679	0.004717078189300412	0.0005864197530864197
2	37.6	0.008569958847736625	0.0030632716049382716	0.0005169753086419753
2	37.64	0.01040380658436214	0.002204218106995885	0.0007381687242798354
2	37.68	0.008626543209876544	0.0012139917695473252	0.0004243827160493827
2	37.72	0.009164094650205762	0.0011574074074074073	0.0006558641975308642
2	37.76	0.00820216049382716	0.0012448559670781892	0.0002957818930041152
2	37.800000000000004	0.010272633744855967	0.0024022633744855966	0.0007767489711934157
2	37.84	0.010180041152263375	0.002726337448559671	0.0004783950617283951
2	37.88	0.012283950617283951	0.004182098765432099	0.0009104938271604938
2	37.92	0.018690843621399177	0.005874485596707819	0.0022145061728395064
2	37.96	0.012723765432098766	0.004503600823045267	0.0013837448559670782
2	38.0	0.015133744855967078	0.006484053497942387	0.0016589506172839507
2	38.04	0.014699074074074074	0.00753343621399177	0.0016409465020576133
2	38.08	0.014948559670781894	0.007294238683127572	0.002119341563786008
2	38.12	0.011345164609053498	0.004956275720164609	0.0015252057613168724
2	38.160000000000004	0.01253858024691358	0.004657921810699589	0.001072530864197531
2	38.2	0.011530349794238682	0.003310185185185185	0.0005555555555555556
2	38.24	0.013960905349794238	0.003968621399176955	0.0006198559670781893
2	38.28	0.014593621399176955	0.004061213991769548	0.0006095679012345679
2	38.32	0.01789866255144033	0.005185185185185185	0.0007227366255144033
2	38.36	0.01856738683127572	0.005606995884773662	0.0010931069958847737
2	38.4	0.026887860082304527	0.008912037037037038	0.003279320987654321
2	38.44	0.01613940329218107	0.007654320987654321	0.0005761316872427984
2	38.480000000000004	0.013587962962962963	0.008083847736625514	0.0004989711934156379
2	38.52	0.011440329218106995	0.006851851851851852	0.00025205761316872427
2	38.56	0.00984567901234568	0.005761316872427984	0.0005066872427983539
2	38.6	0.01150977366255144	0.005234053497942387	0.000925925925925926
2	38.64	0.010205761316872428	0.0037088477366255144	0.0008076131687242799
2	38.68	0.011430041152263374	0.003168724279835391	0.0012139917695473252
2	38.72	0.00944187242798354	0.0020781893004115227	0.0007844650205761317
2	38.76	0.01007716049382716	0.001941872427983539	0.0012191358024691357
2	38.800000000000004	0.007762345679012346	0.0014814814814814814	0.0005992798353909465
2	38.84	0.006833847736625515	0.0013811728395061729	0.00045267489711934157
2	38.88	0.012968106995884774	0.0028626543209876545	0.0022247942386831275
2	38.92	0.005784465020576132	0.0012731481481481483	0.0005195473251028807
2	38.96	0.0040997942386831274	0.0009747942386831276	0.0002803497942386831
2	39.0	0.004493312757201646	0.0012088477366255144	0.00038580246913580245
2	39.04	0.0050643004115226336	0.0014866255144032922	0.0005426954732510288
2	39.08	0.004215534979423868	0.0008616255144032922	0.0004912551440329218
2	39.12	0.00408179012345679	0.0012448559670781892	0.00026748971193415636
2	39.160000000000004	0.0027674897119341563	0.000882201646090535	0.00014917695473251028
2	39.2	0.0033539094650205763	0.001286008230452675	3.08641975308642e-05
2	39.24	0.005709876543209876	0.0016049382716049382	0.0005452674897119342
2	39.28	0.0034747942386831277	0.0011265432098765433	0.0001234567901234568
2	39.32	0.018209876543209876	0.0039377572016460905	0.0034465020576131687
2	39.36	0.025833333333333333	0.0037345679012345677	0.003433641975308642
2	39.4	0.02849537037037037	0.0016435185185185185	0.0008641975308641976
2	39.44	0.0399511316872428	0.0010416666666666667	0.00048353909465020576
2	39.480000000000004	0.04791152263374485	0.0010879629629629629	8.23045267489712e-05
2	39.52	0.059930555555555556	0.0005632716049382716	0.00025977366255144034
2	39.56	0.0806301440329218	0.0008487654320987654	0.0014891975308641975
2	39.6	0.09580504115226338	0.0010673868312757202	0.0025540123456790124
2	39.64	0.10503600823045267	0.000727880658436214	0.0025205761316872428
2	39.68	0.10837448559670781	0.0011779835390946503	0.003168724279835391
2	39.72	0.09906378600823046	0.0004218106995884774	0.001990740740740741
2	39.76	0.0940380658436214	0.0006404320987654321	0.0006198559670781893
2	39.800000000000004	0.09286522633744856	0.0002469135802469136	0.0004912551440329218
2	39.84	0.0862988683127572	0.001965020576131687	0.001875
2	39.88	0.06335133744855967	0.000367798353909465	0.00029835390946502055
2	39.92	0.055118312757201644	0.0036651234567901233	0.004066358024691358
2	39.96	0.024436728395061728	0.002471707818930041	0.0030375514403292183
2	40.0	0.007710905349794238	0.0019110082304526748	0.0005118312757201646
2	40.04	0.018945473251028806	0.004799382716049383	0.004969135802469136
2	40.08	0.01599022633744856	0.003757716049382716	0.00463477366255144
2	40.12	0.017602880658436213	0.00455761316872428	0.004377572016460905
2	40.160000000000004	0.019742798353909467	0.004837962962962963	0.0047299382716049386
2	40.2	0.019007201646090537	0.005864197530864198	0.004025205761316873
2	40.24	0.017564300411522633	0.00433641975308642	0.003809156378600823
2	40.28	0.01587448559670782	0.004431584362139918	0.003045267489711934
2	40.32	0.02417695473251029	0.006327160493827161	0.00459104938271605
2	40.36	0.012325102880658436	0.0042026748971193415	0.0013143004115226337
2	40.4	0.009035493827160493	0.0037165637860082303	0.00033179012345679014
2	40.44	0.006689814814814815	0.003220164609053498	0.0006481481481481481
2	40.480000000000004	0.00738425925925926	0.004068930041152263	0.00011316872427983539
2	40.52	0.008876028806584363	0.0036882716049382717	0.0010776748971193415
2	40.56	0.011815843621399176	0.004737654320987654	0.000830761316872428
2	40.6	0.014284979423868313	0.0038734567901234566	0.002242798353909465
2	40.64	0.014477880658436214	0.004012345679012346	0.0016409465020576133
2	40.68	0.012968106995884774	0.0018055555555555555	0.0025180041152263375
2	40.72	0.012479423868312757	0.0026337448559670784	0.0016203703703703703
2	40.76	0.009853395061728396	0.0011213991769547325	0.0020781893004115227
2	40.800000000000004	0.017373971193415636	0.0032458847736625517	0.003168724279835391
2	40.84	0.007070473251028807	0.0005941358024691358	0.001324588477366255
2	40.88	0.005154320987654321	0.000529835390946502	0.00051440329218107
2	40.92	0.004359567901234568	0.000470679012345679	0.0006507201646090535
2	40.96	0.003575102880658436	0.0001388888888888889	0.0007947530864197531
2	41.0	0.004542181069958848	0.000830761316872428	0.0005375514403292181
2	41.04	0.00264917695473251	0.00014660493827160494	0.0006893004115226338
2	41.08	0.003829732510288066	0.0013811728395061729	0.0004243827160493827
2	41.12	0.0030041152263374487	0.00038065843621399177	0.0012474279835390947
2	41.160000000000004	0.003551954732510288	0.0011265432098765433	0.00030606995884773663
2	41.2	0.003145576131687243	0.0004166666666666667	0.000779320987654321
2	41.24	0.0024691358024691358	0.00015432098765432098	0.00030864197530864197
2	41.28	0.012654320987654321	0.002623456790123457	0.0026594650205761317
2	41.32	0.003335905349794239	0.00015174897119341564	0.00023662551440329217
2	41.36	0.004071502057613169	0.00041152263374485596	0.0004603909465020576
2	41.4	0.0037757201646090536	0.0001594650205761317	0.0008230452674897119
2	41.44	0.0052031893004115225	0.0011934156378600822	0.0008873456790123457
2	41.480000000000004	0.003845164609053498	0.0003986625514403292	0.0007638888888888889
2	41.52	0.004747942386831276	0.0016975308641975309	0.0005761316872427984
2	41.56	0.003335905349794239	0.0006275720164609053	0.00020061728395061727
2	41.6	0.00518261316872428	0.0015972222222222223	0.0007510288065843622
2	41.64	0.004565329218106996	0.001455761316872428	0.0005349794238683127
2	41.68	0.004452160493827161	0.0017695473251028806	0.00030864197530864197
2	41.72	0.006358024691358025	0.002808641975308642	0.00038580246913580245
2	41.76	0.013559670781893005	0.0050411522633744855	0.0018724279835390946
2	41.800000000000004	0.007798353909465021	0.003840020576131687	0.0001286008230452675
2	41.84	0.007039609053497943	0.003438786008230453	6.17283950617284e-05
2	41.88	0.009295267489711934	0.004727366255144033	0.00011574074074074075
2	41.92	0.007857510288065844	0.004727366255144033	2.3148148148148147e-05
2	41.96	0.01029835390946502	0.005889917695473251	0.00015432098765432098
2	42.0	0.010388374485596708	0.006116255144032922	3.60082304526749e-05
2	42.04	0.01245627572016461	0.007289094650205761	5.401234567901235e-05
2	42.08	0.012476851851851852	0.007294238683127572	8.487654320987654e-05
2	42.12	0.013330761316872428	0.008122427983539095	3.08641975308642e-05
2	42.160000000000004	0.012332818930041152	0.007412551440329218	1.2860082304526749e-05
2	42.2	0.01224537037037037	0.007170781893004115	8.74485596707819e-05
2	42.24	0.01867283950617284	0.007669753086419753	0.00165380658436214
2	42.28	0.010087448559670783	0.004398148148148148	4.6296296296296294e-05
2	42.32	0.008472222222222223	0.0027314814814814814	0.00010030864197530864
2	42.36	0.00877829218106996	0.0023559670781893006	3.8580246913580246e-05
2	42.4	0.010897633744855967	0.003968621399176955	0.00011574074074074075
2	42.44	0.010421810699588478	0.003690843621399177	0.0001594650205761317
2	42.480000000000004	0.011136831275720165	0.0040997942386831274	0.0004063786008230453
2	42.52	0.009020061728395062	0.0037319958847736624	0.00015174897119341564
2	42.56	0.009801954732510288	0.004256687242798354	0.0004938271604938272
2	42.6	0.00712962962962963	0.003572530864197531	0.0002314814814814815
2	42.64	0.007466563786008231	0.004107510288065844	0.00020576131687242798
2	42.68	0.006898148148148148	0.004076646090534979	9.516460905349794e-05
2	42.72	0.016512345679012344	0.006046810699588477	0.0024511316872427983
2	42.76	0.009539609053497943	0.004799382716049383	0.0005787037037037037
2	42.800000000000004	0.009575617283950618	0.005216049382716049	0.00044238683127572015
2	42.84	0.011993312757201646	0.007070473251028807	0.000529835390946502
2	42.88	0.011015946502057613	0.007623456790123457	0.0002932098765432099
2	42.92	0.012613168724279835	0.008996913580246913	0.00046810699588477366
2	42.96	0.010920781893004116	0.008297325102880658	0.0002623456790123457
2	43.0	0.012654320987654321	0.00948559670781893	0.00019804526748971193
2	43.04	0.011386316872427983	0.008690843621399177	9.002057613168725e-05
2	43.08	0.013212448559670782	0.009284979423868312	0.00024434156378600825
2	43.12	0.011386316872427983	0.008590534979423869	0.00017232510288065845
2	43.160000000000004	0.012132201646090536	0.008536522633744856	8.74485596707819e-05
2	43.2	0.018919753086419754	0.009243827160493828	0.00169238683127572
2	43.24	0.01070216049382716	0.0058461934156378605	7.20164609053498e-05
2	43.28	0.012445987654320988	0.006550925925925926	0.00013117283950617284
2	43.32	0.013333333333333334	0.007299382716049383	0.00011316872427983539
2	43.36	0.016599794238683126	0.008626543209876544	0.000558127572016461
2	43.4	0.016376028806584363	0.008832304526748972	0.0003986625514403292
2	43.44	0.01966820987654321	0.01065329218106996	0.0008050411522633745
2	43.480000000000004	0.019421296296296298	0.01084619341563786	0.0007381687242798354
2	43.52	0.020689300411522633	0.011741255144032922	0.0011754115226337448
2	43.56	0.016550925925925927	0.009670781893004115	0.0008539094650205761
2	43.6	0.016718106995884774	0.009637345679012345	0.0011188271604938272
2	43.64	0.014076646090534979	0.008179012345679013	0.0006301440329218107
2	43.68	0.020961934156378603	0.009539609053497943	0.002662037037037037
2	43.72	0.013243312757201645	0.00793724279835391	0.00045781893004115225
2	43.76	0.011478909465020577	0.0070524691358024695	0.00015432098765432098
2	43.800000000000004	0.012476851851851852	0.007669753086419753	0.0002109053497942387
2	43.84	0.011010802469135803	0.006342592592592592	0.0001800411522633745
2	43.88	0.013248456790123457	0.007083333333333333	0.00048353909465020576
2	43.92	0.01117798353909465	0.006090534979423868	0.00013631687242798355
2	43.96	0.011522633744855968	0.006440329218106996	0.00022890946502057612
2	44.0	0.010167181069958849	0.005560699588477366	9.516460905349794e-05
2	44.04	0.010185185185185186	0.00595679012345679	0.00014146090534979423
2	44.08	0.008392489711934157	0.004753086419753087	1.02880658436214e-05
2	44.12	0.007806069958847737	0.004089506172839506	0.0001388888888888889
2	44.160000000000004	0.012636316872427984	0.004912551440329218	0.0015972222222222223
2	44.2	0.006368312757201646	0.0028266460905349796	0.0002109053497942387
2	44.24	0.006748971193415638	0.0025694444444444445	0.0001234567901234568
2	44.28	0.006177983539094651	0.0027752057613168726	0.00015689300411522632
2	44.32	0.0070524691358024695	0.0034079218106995886	0.00012602880658436213
2	44.36	0.006545781893004116	0.003132716049382716	9.002057613168725e-05
2	44.4	0.008081275720164609	0.0038245884773662553	0.00034722222222222224
2	44.44	0.006918724279835391	0.0032664609053497944	0.00019804526748971193
2	44.480000000000004	0.007659465020576132	0.003896604938271605	0.0002469135802469136
2	44.52	0.006167695473251029	0.002896090534979424	0.0002160493827160494
2	44.56	0.006977880658436214	0.0033333333333333335	0.00031635802469135804
2	44.6	0.004405864197530864	0.002170781893004115	8.74485596707819e-05
2	44.64	0.013431069958847736	0.0045241769547325105	0.0023199588477366257
2	44.68	0.00393261316872428	0.0016255144032921811	7.716049382716049e-05
2	44.72	0.004200102880658437	0.0015869341563786007	0.00019032921810699588
2	44.76	0.004560185185185185	0.0017232510288065844	0.00022890946502057612
2	44.800000000000004	0.003816872427983539	0.0016358024691358025	0.00031378600823045265
2	44.84	0.004349279835390947	0.0015715020576131688	0.0007716049382716049
2	44.88	0.002512860082304527	0.0009439300411522634	0.000257201646090535
2	44.92	0.0037602880658436214	0.0008230452674897119	0.0014377572016460905
2	44.96	0.0019135802469135803	0.0006198559670781893	0.0007150205761316872
2	45.0	0.0031893004115226336	0.0005375514403292181	0.0015483539094650206
2	45.04	0.0032381687242798354	0.000668724279835391	0.0010313786008230453
2	45.08	0.0063168724279835395	0.0010776748971193415	0.0022145061728395064
2	45.12	0.013515946502057613	0.0023791152263374486	0.004521604938271605
2	45.160000000000004	0.010239197530864198	0.0015946502057613168	0.004164094650205761
2	45.2	0.012175925925925925	0.00238940329218107	0.005066872427983539
2	45.24	0.013143004115226337	0.003006687242798354	0.0054783950617283955
2	45.28	0.01282664609053498	0.003119855967078189	0.005285493827160494
2	45.32	0.013569958847736626	0.0034799382716049383	0.006195987654320988
2	45.36	0.014135802469135803	0.0036805555555555554	0.00628858024691358
2	45.4	0.014513888888888889	0.0036599794238683127	0.006574074074074074
2	45.44	0.017463991769547327	0.004904835390946502	0.007497427983539095
2	45.480000000000004	0.017481995884773664	0.004956275720164609	0.007391975308641975
2	45.52	0.02045781893004115	0.006116255144032922	0.008431069958847737
2	45.56	0.020270061728395062	0.005977366255144033	0.008523662551440329
2	45.6	0.02779320987654321	0.008665123456790123	0.009830246913580247
2	45.64	0.02172067901234568	0.0072042181069958845	0.00837448559670782
2	45.68	0.024506172839506173	0.008608539094650206	0.01012088477366255
2	45.72	0.02347993827160494	0.008333333333333333	0.01
2	45.76	0.023984053497942387	0.009439300411522633	0.00989454732510288
2	45.800000000000004	0.020637860082304525	0.008487654320987654	0.007883230452674897
2	45.84	0.017829218106995885	0.00787037037037037	0.006476337448559671
2	45.88	0.017481995884773664	0.007613168724279836	0.0062602880658436215
2	45.92	0.013863168724279836	0.005823045267489712	0.005164609053497943
2	45.96	0.013693415637860083	0.00591820987654321	0.005084876543209877
2	46.0	0.009938271604938272	0.003953189300411522	0.0043852880658436216
2	46.04	0.010496399176954732	0.003935185185185185	0.004855967078189301
2	46.08	0.01510545267489712	0.004655349794238683	0.005787037037037037
2	46.12	0.007258230452674897	0.0017258230452674897	0.004346707818930041
2	46.160000000000004	0.006550925925925926	0.0021296296296296298	0.003436213991769547
2	46.2	0.007253086419753086	0.0021733539094650205	0.004030349794238683
2	46.24	0.00591820987654321	0.0016743827160493826	0.0034053497942386833
2	46.28	0.007391975308641975	0.0026877572016460907	0.0038863168724279835
2	46.32	0.007294238683127572	0.0031301440329218107	0.0034747942386831277
2	46.36	0.008266460905349795	0.003804012345679012	0.0035545267489711934
2	46.4	0.00768261316872428	0.003999485596707819	0.0027983539094650206
2	46.44	0.006337448559670782	0.003258744855967078	0.0023996913580246913
2	46.480000000000004	0.007749485596707819	0.0045138888888888885	0.002425411522633745
2	46.52	0.006069958847736625	0.003551954732510288	0.0017901234567901235
2	46.56	0.01539866255144033	0.006522633744855967	0.004629629629629629
2	46.6	0.005936213991769548	0.0036934156378600823	0.0012962962962962963
2	46.64	0.007579732510288066	0.004763374485596708	0.001815843621399177
2	46.68	0.006404320987654321	0.004035493827160494	0.0013914609053497942
2	46.72	0.008356481481481482	0.005208333333333333	0.0018029835390946502
2	46.76	0.007566872427983539	0.003991769547325103	0.0019393004115226338
2	46.800000000000004	0.012772633744855967	0.00525462962962963	0.005208333333333333
2	46.84	0.014068930041152264	0.005007716049382716	0.00621656378600823
2	46.88	0.01493827160493827	0.0043518518518518515	0.007541152263374485
2	46.92	0.015275205761316872	0.004436728395061728	0.007785493827160494
2	46.96	0.012584876543209876	0.003029835390946502	0.006720679012345679
2	47.0	0.012116769547325103	0.0030864197530864196	0.006720679012345679
2	47.04	0.01731738683127572	0.004372427983539095	0.007911522633744856
2	47.08	0.009940843621399176	0.002368827160493827	0.00603395061728395
2	47.12	0.008127572016460905	0.0015792181069958849	0.005496399176954733
2	47.160000000000004	0.008541666666666666	0.0015689300411522633	0.00573559670781893
2	47.2	0.00837448559670782	0.0013194444444444445	0.005802469135802469
2	47.24	0.009858539094650206	0.0017901234567901235	0.006422325102880658
2	47.28	0.009732510288065844	0.0011934156378600822	0.006599794238683128
2	47.32	0.010450102880658436	0.0010365226337448559	0.0069161522633744855
2	47.36	0.009925411522633746	0.00038580246913580245	0.006566358024691358
2	47.4	0.010393518518518519	0.00017746913580246913	0.0065715020576131685
2	47.44	0.010992798353909466	0.0004912551440329218	0.006388888888888889
2	47.480000000000004	0.011553497942386831	0.0007484567901234568	0.006154835390946502
2	47.52	0.019467592592592592	0.0031867283950617283	0.0082690329218107
2	47.56	0.011826131687242798	0.0009696502057613169	0.006756687242798354
2	47.6	0.01213477366255144	0.0012011316872427983	0.007518004115226337
2	47.64	0.01132716049382716	0.0010159465020576131	0.007746913580246913
2	47.68	0.012705761316872429	0.0015869341563786007	0.008631687242798353
2	47.72	0.012749485596707818	0.002204218106995885	0.008325617283950617
2	47.76	0.013775720164609054	0.0026671810699588475	0.008747427983539094
2	47.800000000000004	0.01231738683127572	0.0022530864197530865	0.008328189300411522
2	47.84	0.0138940329218107	0.0029372427983539095	0.00813014403292181
2	47.88	0.014951131687242799	0.0034079218106995886	0.007343106995884773
2	47.92	0.013037551440329219	0.0022376543209876544	0.006383744855967078
2	47.96	0.014382716049382717	0.0033281893004115225	0.005470679012345679
2	48.0	0.01959619341563786	0.0049382716049382715	0.006347736625514403
2	48.04	0.011046810699588478	0.002425411522633745	0.003374485596707819
2	48.08	0.008719135802469136	0.001661522633744856	0.0034156378600823044
2	48.120000000000005	0.008135288065843621	0.0020318930041152263	0.0025180041152263375
2	48.160000000000004	0.005115740740740741	0.0012217078189300412	0.0018621399176954733
2	48.2	0.0047299382716049386	0.0012525720164609053	0.0014660493827160495
2	48.24	0.004508744855967078	0.0014146090534979425	0.000941358024691358
2	48.28	0.006558641975308642	0.0033024691358024692	0.0006455761316872428
2	48.32	0.006417181069958848	0.003647119341563786	0.00039609053497942386
2	48.36	0.007811213991769548	0.004722222222222222	0.000257201646090535
2	48.4	0.00750514403292181	0.004873971193415638	0.000360082304526749
2	48.44	0.0075025720164609054	0.00547582304526749	4.886831275720165e-05
2	48.480000000000004	0.015781893004115227	0.007816358024691357	0.0025668724279835392
2	48.52	0.007790637860082304	0.006234567901234568	7.973251028806585e-05
2	48.56	0.008840020576131688	0.007106481481481482	0.00021862139917695473
2	48.6	0.00864969135802469	0.006934156378600823	0.00012088477366255144
2	48.64	0.009974279835390946	0.007271090534979424	0.0005169753086419753
2	48.68	0.009375	0.006298868312757201	8.74485596707819e-05
2	48.72	0.010046296296296296	0.007026748971193416	0.00017232510288065845
2	48.76	0.010272633744855967	0.0065817901234567905	0.00028292181069958846
2	48.800000000000004	0.011926440329218108	0.008256172839506172	0.0003266460905349794
2	48.84	0.01173611111111111	0.007775205761316873	6.944444444444444e-05
2	48.88	0.01180298353909465	0.0077083333333333335	0.00020576131687242798
2	48.92	0.012487139917695473	0.007749485596707819	0.0006018518518518519
2	48.96	0.0194727366255144	0.0084130658436214	0.003243312757201646
2	49.0	0.011257716049382716	0.0067078189300411525	0.00040380658436213994
2	49.04	0.01025977366255144	0.006324588477366255	0.0007664609053497942
2	49.08	0.010375514403292182	0.006265432098765432	0.0012834362139917696
2	49.120000000000005	0.0074434156378600826	0.004763374485596708	0.0005992798353909465
2	49.160000000000004	0.007944958847736626	0.004637345679012346	0.0014531893004115226
2	49.2	0.006324588477366255	0.0036574074074074074	0.0017283950617283952
2	49.24	0.0079809670781893	0.004400720164609053	0.0022530864197530865
2	49.28	0.006273148148148148	0.003513374485596708	0.001823559670781893
2	49.32	0.007127057613168724	0.004035493827160494	0.001779835390946502
2	49.36	0.005977366255144033	0.003207304526748971	0.0015920781893004115
2	49.4	0.007332818930041152	0.003016975308641975	0.0024151234567901234
2	49.44	0.016059670781893003	0.005146604938271605	0.004884259259259259
2	49.480000000000004	0.009012345679012346	0.0027031893004115224	0.003631687242798354
2	49.52	0.01246656378600823	0.002677469135802469	0.005401234567901234
2	49.56	0.013068415637860082	0.002651748971193416	0.005864197530864198
2	49.6	0.015506687242798354	0.0026671810699588475	0.00735082304526749
2	49.64	0.016021090534979424	0.0026183127572016462	0.007489711934156379
2	49.68	0.01794238683127572	0.0033127572016460904	0.00823559670781893
2	49.72	0.01609053497942387	0.0023868312757201644	0.007968106995884773
2	49.76	0.015781893004115227	0.0029603909465020575	0.00782664609053498
2	49.800000000000004	0.01184156378600823	0.002196502057613169	0.006646090534979424
2	49.84	0.011568930041152264	0.002955246913580247	0.0058693415637860085
2	49.88	0.009879115226337448	0.0026183127572016462	0.0046039094650205765
2	49.92	0.01856224279835391	0.004969135802469136	0.00606224279835391
2	49.96	0.008500514403292182	0.0021244855967078187	0.00301440329218107
2	50.0	0.008914609053497943	0.002471707818930041	0.0026131687242798352
2	50.04	0.006391460905349794	0.0019958847736625514	0.0017489711934156379
2	50.08	0.005591563786008231	0.0025282921810699586	0.0015560699588477367
2	50.120000000000005	0.005709876543209876	0.003119855967078189	0.0009825102880658436
2	50.160000000000004	0.005591563786008231	0.0031944444444444446	0.0008873456790123457
2	50.2	0.005493827160493827	0.0034439300411522634	0.00044238683127572015
2	50.24	0.003881172839506173	0.002397119341563786	0.00029063786008230453
2	50.28	0.003996913580246913	0.002337962962962963	0.0002494855967078189
2	50.32	0.004560185185185185	0.0030272633744855967	0.0001234567901234568
2	50.36	0.007440843621399177	0.0044444444444444444	0.0002469135802469136
2	50.4	0.014400720164609054	0.005483539094650206	0.002435699588477366
2	50.44	0.009768518518518518	0.0038580246913580245	0.0008179012345679012
2	50.480000000000004	0.010432098765432099	0.003279320987654321	0.001535493827160494
2	50.52	0.010318930041152263	0.002690329218106996	0.0018055555555555555
2	50.56	0.009089506172839506	0.0022505144032921812	0.0015097736625514404
2	50.6	0.006049382716049383	0.0011136831275720164	0.0009130658436213992
2	50.64	0.007217078189300411	0.001000514403292181	0.0006995884773662552
2	50.68	0.0090380658436214	0.001396604938271605	0.0013786008230452676
2	50.72	0.011113683127572016	0.0016255144032921811	0.0018261316872427984
2	50.76	0.00893261316872428	0.0015046296296296296	0.0010699588477366254
2	50.800000000000004	0.011121399176954733	0.002322530864197531	0.001301440329218107
2	50.84	0.011872427983539095	0.0014969135802469136	0.0023199588477366257
2	50.88	0.021296296296296296	0.003840020576131687	0.004853395061728395
2	50.92	0.011450617283950618	0.0008744855967078189	0.0025411522633744855
2	50.96	0.010339506172839507	0.0005967078189300411	0.002235082304526749
2	51.0	0.008595679012345678	0.0004166666666666667	0.002001028806584362
2	51.04	0.006304012345679013	0.00036265432098765433	0.0013580246913580246
2	51.08	0.0063400205761316875	0.0010030864197530865	0.0015329218106995884
2	51.120000000000005	0.006599794238683128	0.0008924897119341564	0.001368312757201646
2	51.160000000000004	0.010730452674897119	0.0027597736625514404	0.0016640946502057613
2	51.2	0.008443930041152263	0.0024382716049382715	0.0015817901234567902
2	51.24	0.008855452674897119	0.0036368312757201647	0.0020036008230452677
2	51.28	0.006514917695473251	0.00257201646090535	0.0017386831275720165
2	51.32	0.0074099794238683125	0.002962962962962963	0.0023559670781893006
2	51.36	0.013780864197530864	0.004349279835390947	0.003930041152263374
2	51.4	0.004660493827160494	0.001831275720164609	0.001574074074074074
2	51.44	0.00537037037037037	0.0023996913580246913	0.001558641975308642
2	51.480000000000004	0.0065020576131687245	0.0028575102880658435	0.0017155349794238683
2	51.52	0.005177469135802469	0.002337962962962963	0.0014506172839506173
2	51.56	0.00441358024691358	0.0014583333333333334	0.0014146090534979425
2	51.6	0.0038708847736625513	0.0015534979423868314	0.0011959876543209877
2	51.64	0.0035082304526748973	0.0018415637860082303	0.0008564814814814815
2	51.68	0.003626543209876543	0.002067901234567901	0.0008436213991769547
2	51.72	0.0033410493827160494	0.002227366255144033	0.0008127572016460906
2	51.76	0.002741769547325103	0.0016718106995884773	0.0005709876543209877
2	51.800000000000004	0.0025282921810699586	0.0012217078189300412	0.0007973251028806584
2	51.84	0.011247427983539095	0.0038940329218106998	0.0030606995884773663
2	51.88	0.0017746913580246914	0.001324588477366255	0.00016975308641975308
2	51.92	0.003212448559670782	0.002191358024691358	0.000470679012345679
2	51.96	0.002145061728395062	0.001815843621399177	0.00011831275720164609
2	52.0	0.003058127572016461	0.001440329218106996	0.0006481481481481481
2	52.04	0.001491769547325103	0.0011316872427983538	0.00020061728395061727
2	52.08	0.0006661522633744856	0.0004166666666666667	4.886831275720165e-05
2	52.120000000000005	0.0016023662551440329	0.0010751028806584362	0.00014660493827160494
2	52.160000000000004	0.0025925925925925925	0.0024228395061728393	2.5720164609053497e-05
2	52.2	0.005056584362139917	0.004076646090534979	0.00023405349794238683
2	52.24	0.005092592592592593	0.00488940329218107	0.00014146090534979423
2	52.28	0.006489197530864198	0.0059722222222222225	0.00023662551440329217
2	52.32	0.013222736625514403	0.007199074074074074	0.002551440329218107
2	52.36	0.005951646090534979	0.00456275720164609	0.0005864197530864197
2	52.4	0.007016460905349795	0.0046502057613168725	0.0013168724279835392
2	52.44	0.009971707818930042	0.00547582304526749	0.0016820987654320987
2	52.480000000000004	0.009819958847736626	0.004940843621399177	0.0015972222222222223
2	52.52	0.013253600823045268	0.005895061728395061	0.0022659465020576134
2	52.56	0.013140432098765432	0.005617283950617284	0.0021502057613168725
2	52.6	0.01485082304526749	0.005810185185185186	0.002883230452674897
2	52.64	0.014511316872427984	0.005794753086419753	0.0028935185185185184
2	52.68	0.014318415637860082	0.00566358024691358	0.003623971193415638
2	52.72	0.014845679012345679	0.0057896090534979424	0.004169238683127572
2	52.76	0.011934156378600824	0.004454732510288066	0.003801440329218107
2	52.800000000000004	0.019516460905349794	0.006234567901234568	0.005987654320987654
2	52.84	0.011604938271604939	0.003906893004115226	0.0036728395061728395
2	52.88	0.01350051440329218	0.003793724279835391	0.0036574074074074074
2	52.92	0.011787551440329218	0.002752057613168724	0.00279320987654321
2	52.96	0.013392489711934156	0.0030015432098765434	0.0033153292181069957
2	53.0	0.012854938271604938	0.0029475308641975307	0.0035853909465020577
2	53.04	0.014328703703703703	0.003294753086419753	0.004310699588477366
2	53.08	0.013348765432098765	0.0025411522633744855	0.003991769547325103
2	53.120000000000005	0.013891460905349795	0.002435699588477366	0.0041460905349794235
2	53.160000000000004	0.015455246913580247	0.0026363168724279837	0.00459104938271605
2	53.2	0.01485082304526749	0.0024922839506172838	0.004488168724279836
2	53.24	0.016129115226337448	0.0026337448559670784	0.005051440329218107
2	53.28	0.02060185185185185	0.0038580246913580245	0.00573559670781893
2	53.32	0.013325617283950618	0.0028729423868312756	0.0033256172839506173
2	53.36	0.011607510288065843	0.0030401234567901236	0.0022376543209876544
2	53.4	0.012484567901234568	0.00411522633744856	0.0019598765432098765
2	53.44	0.010061728395061729	0.004331275720164609	0.0011213991769547325
2	53.480000000000004	0.012680041152263375	0.006144547325102881	0.0012294238683127573
2	53.52	0.011856995884773663	0.006057098765432099	0.0007124485596707819
2	53.56	0.012664609053497942	0.00621656378600823	0.000977366255144033
2	53.6	0.011147119341563786	0.005799897119341564	0.0004243827160493827
2	53.64	0.010570987654320988	0.005270061728395062	0.0007613168724279835
2	53.68	0.009915123456790123	0.005036008230452675	0.00029835390946502055
2	53.72	0.008870884773662551	0.004161522633744856	0.0003343621399176955
2	53.76	0.017314814814814814	0.006304012345679013	0.0021244855967078187
2	53.800000000000004	0.009074074074074075	0.003806584362139918	5.1440329218106995e-05
2	53.84	0.011494341563786007	0.004925411522633745	0.00011831275720164609
2	53.88	0.010316358024691358	0.0043852880658436216	0.00011059670781893004
2	53.92	0.00967335390946502	0.00459104938271605	0.00022119341563786008
2	53.96	0.006761831275720165	0.004058641975308642	8.74485596707819e-05
2	54.0	0.006718106995884774	0.004174382716049383	0.00028549382716049385
2	54.04	0.004457304526748971	0.0034902263374485595	7.458847736625514e-05
2	54.08	0.0032921810699588477	0.0024074074074074076	0.0002160493827160494
2	54.120000000000005	0.003161008230452675	0.00246141975308642	0.00023919753086419754
2	54.160000000000004	0.002361111111111111	0.0017592592592592592	0.00017746913580246913
2	54.2	0.003513374485596708	0.0022762345679012345	0.00025205761316872427
2	54.24	0.010761316872427984	0.0037474279835390946	0.0018106995884773663
2	54.28	0.005447530864197531	0.00352880658436214	0.00015432098765432098
2	54.32	0.005398662551440329	0.0035853909465020577	0.00038580246913580245
2	54.36	0.007463991769547325	0.004508744855967078	0.00042695473251028805
2	54.4	0.0064326131687242796	0.0042592592592592595	0.000470679012345679
2	54.44	0.008364197530864198	0.005419238683127572	0.0004963991769547325
2	54.480000000000004	0.006805555555555555	0.005318930041152263	0.00028292181069958846
2	54.52	0.007543724279835391	0.005416666666666667	0.000522119341563786
2	54.56	0.006224279835390947	0.005426954732510288	0.0001748971193415638
2	54.6	0.006517489711934156	0.00533179012345679	0.0001800411522633745
2	54.64	0.006512345679012346	0.005388374485596707	8.487654320987654e-05
2	54.68	0.00602880658436214	0.005146604938271605	4.6296296296296294e-05
2	54.72	0.012728909465020576	0.005426954732510288	0.0018029835390946502
2	54.76	0.0024819958847736626	0.0009002057613168725	0.00014917695473251028
2	54.800000000000004	0.005830761316872428	0.001337448559670782	0.00102880658436214
2	54.84	0.007001028806584362	0.0017026748971193416	0.0012911522633744857
2	54.88	0.01054783950617284	0.003449074074074074	0.0025282921810699586
2	54.92	0.009375	0.002749485596707819	0.002147633744855967
2	54.96	0.012013888888888888	0.0029758230452674897	0.0031661522633744856
2	55.0	0.013287037037037036	0.0029089506172839505	0.002749485596707819
2	55.04	0.014930555555555556	0.004104938271604938	0.003243312757201646
2	55.08	0.011013374485596708	0.0029063786008230452	0.0022170781893004116
2	55.120000000000005	0.010789609053497943	0.003299897119341564	0.0024794238683127573
2	55.160000000000004	0.009534465020576132	0.001970164609053498	0.0020241769547325104
2	55.2	0.01818158436213992	0.00323559670781893	0.004827674897119341
2	55.24	0.007497427983539095	0.00021862139917695473	0.0019058641975308642
2	55.28	0.007890946502057614	0.0009439300411522634	0.0014891975308641975
2	55.32	0.008371913580246913	0.0017746913580246914	0.0017926954732510288
2	55.36	0.00837962962962963	0.0013040123456790123	0.0014737654320987653
2	55.4	0.00856224279835391	0.001376028806584362	0.001514917695473251
2	55.44	0.00834104938271605	0.001324588477366255	0.0005812757201646091
2	55.480000000000004	0.010079732510288066	0.0014146090534979425	0.0010416666666666667
2	55.52	0.008904320987654321	0.0012191358024691357	0.0007407407407407407
2	55.56	0.00897119341563786	0.0011136831275720164	0.0008333333333333334
2	55.6	0.007070473251028807	0.0008770576131687243	0.0003575102880658436
2	55.64	0.006792695473251029	0.0011754115226337448	0.0008564814814814815
2	55.68	0.012728909465020576	0.0026183127572016462	0.0032150205761316874
2	55.72	0.003559670781893004	0.0005246913580246914	0.0005812757201646091
2	55.76	0.005504115226337448	0.0006172839506172839	0.0006995884773662552
2	55.800000000000004	0.0059387860082304525	0.0005658436213991769	0.0006095679012345679
2	55.84	0.008233024691358025	0.0009387860082304527	0.00084619341563786
2	55.88	0.010488683127572016	0.0014068930041152264	0.0009002057613168725
2	55.92	0.01430812757201646	0.003631687242798354	0.0010879629629629629
2	55.96	0.014395576131687243	0.005270061728395062	0.0008076131687242799
2	56.0	0.014056069958847736	0.005645576131687243	0.0006893004115226338
2	56.04	0.013819444444444445	0.006031378600823045	0.000727880658436214
2	56.08	0.015830761316872426	0.007646604938271605	0.0009645061728395061
2	56.120000000000005	0.017098765432098765	0.009143518518518518	0.0004295267489711934
2	56.160000000000004	0.025987654320987656	0.011674382716049383	0.003263888888888889
2	56.2	0.01977880658436214	0.011286008230452674	0.0007150205761316872
2	56.24	0.01899948559670782	0.011779835390946502	0.0004449588477366255
2	56.28	0.0189891975308642	0.011203703703703704	0.0008487654320987654
2	56.32	0.015074588477366256	0.008497942386831275	0.0004089506172839506
2	56.36	0.014858539094650207	0.007435699588477366	0.0012962962962962963
2	56.4	0.014084362139917695	0.007484567901234568	0.0015432098765432098
2	56.44	0.016622942386831277	0.009295267489711934	0.0015920781893004115
2	56.480000000000004	0.015833333333333335	0.008323045267489712	0.0015637860082304527
2	56.52	0.019665637860082304	0.010030864197530864	0.0020498971193415637
2	56.56	0.01868312757201646	0.00907664609053498	0.0016512345679012346
2	56.6	0.020295781893004114	0.009287551440329217	0.001962448559670782
2	56.64	0.02508230452674897	0.009166666666666667	0.0034439300411522634
2	56.68	0.02041409465020576	0.008629115226337448	0.0011599794238683128
2	56.72	0.02267746913580247	0.010151748971193416	0.0010468106995884774
2	56.76	0.023608539094650206	0.010411522633744856	0.0005709876543209877
2	56.800000000000004	0.023958333333333335	0.010087448559670783	0.000779320987654321
2	56.84	0.02266718106995885	0.009045781893004114	0.0008976337448559671
2	56.88	0.02256172839506173	0.00849537037037037	0.0012011316872427983
2	56.92	0.018896604938271604	0.006679526748971193	0.0007021604938271605
2	56.96	0.018410493827160493	0.00636574074074074	0.0008590534979423868
2	57.0	0.016224279835390945	0.005257201646090535	0.0006532921810699588
2	57.04	0.01663065843621399	0.005432098765432099	0.0016949588477366256
2	57.08	0.013256172839506173	0.004166666666666667	0.0008616255144032922
2	57.120000000000005	0.020025720164609052	0.006026234567901235	0.003374485596707819
2	57.160000000000004	0.00963477366255144	0.0035982510288065845	0.00023919753086419754
2	57.2	0.011031378600823045	0.004359567901234568	0.0004912551440329218
2	57.24	0.012934670781893004	0.005252057613168724	0.0006918724279835391
2	57.28	0.01367798353909465	0.0060879629629629626	0.0010648148148148149
2	57.32	0.015925925925925927	0.0075720164609053495	0.001661522633744856
2	57.36	0.01593878600823045	0.008060699588477367	0.0023945473251028807
2	57.4	0.020218621399176955	0.010493827160493827	0.004542181069958848
2	57.44	0.02084619341563786	0.010833333333333334	0.005833333333333334
2	57.480000000000004	0.023904320987654323	0.012638888888888889	0.0066743827160493825
2	57.52	0.022641460905349794	0.011188271604938271	0.005874485596707819
2	57.56	0.02354681069958848	0.01132716049382716	0.00606224279835391
2	57.6	0.02840534979423868	0.011185699588477366	0.007111625514403292
2	57.64	0.02271604938271605	0.009825102880658436	0.005722736625514403
2	57.68	0.0205298353909465	0.008135288065843621	0.005324074074074074
2	57.72	0.02032664609053498	0.007430555555555556	0.005447530864197531
2	57.76	0.01885545267489712	0.006162551440329218	0.0052031893004115225
2	57.800000000000004	0.018022119341563787	0.005601851851851852	0.004768518518518518
2	57.84	0.018266460905349793	0.005146604938271605	0.004925411522633745
2	57.88	0.016481481481481482	0.0042026748971193415	0.004511316872427984
2	57.92	0.016766975308641976	0.004359567901234568	0.003981481481481482
2	57.96	0.014197530864197531	0.0036342592592592594	0.0034465020576131687
2	58.0	0.013441358024691359	0.0033693415637860084	0.0033179012345679014
2	58.04	0.010367798353909465	0.0025437242798353908	0.0025900205761316872
2	58.08	0.01765432098765432	0.0038734567901234566	0.004588477366255144
2	58.120000000000005	0.0084619341563786	0.0015406378600823045	0.0020627572016460906
2	58.160000000000004	0.00823045267489712	0.0011342592592592593	0.002258230452674897
2	58.2	0.006090534979423868	0.0010493827160493827	0.001404320987654321
2	58.24	0.006954732510288066	0.0011779835390946503	0.0017489711934156379
2	58.28	0.0058590534979423865	0.001103395061728395	0.0012602880658436214
2	58.32	0.005396090534979424	0.0007098765432098765	0.0013220164609053498
2	58.36	0.00477880658436214	0.0003446502057613169	0.0012705761316872427
2	58.4	0.003765432098765432	0.00013631687242798355	0.0010390946502057614
2	58.44	0.004639917695473251	0.00037037037037037035	0.0012808641975308641
2	58.480000000000004	0.005028292181069959	0.00022890946502057612	0.0018955761316872429
2	58.52	0.006574074074074074	0.0003343621399176955	0.0023276748971193416
2	58.56	0.012065329218106996	0.0015046296296296296	0.003425925925925926
2	58.6	0.006687242798353909	0.00013117283950617284	0.0021862139917695473
2	58.64	0.0068467078189300415	0.0001080246913580247	0.002332818930041152
2	58.68	0.00654320987654321	0.00023662551440329217	0.0021244855967078187
2	58.72	0.005159465020576131	0.0003420781893004115	0.0011085390946502058
2	58.76	0.004454732510288066	0.0006918724279835391	0.0004603909465020576
2	58.800000000000004	0.00606224279835391	0.0009902263374485596	0.0011291152263374485
2	58.84	0.006427469135802469	0.0004218106995884774	0.0013194444444444445
2	58.88	0.006941872427983539	0.0007921810699588477	0.001388888888888889
2	58.92	0.005154320987654321	6.17283950617284e-05	0.000925925925925926
2	58.96	0.006082818930041152	0.0006404320987654321	0.0010236625514403292
2	59.0	0.003742283950617284	0.00037037037037037035	0.00022376543209876544
2	59.04	0.01099022633744856	0.0018801440329218107	0.002559156378600823
2	59.08	0.0027546296296296294	1.54320987654321e-05	0.0004320987654320988
2	59.120000000000005	0.003042695473251029	0.00013631687242798355	0.00041923868312757203
2	59.160000000000004	0.0020190329218106994	2.3148148148148147e-05	0.00027520576131687244
2	59.2	0.002227366255144033	0.00012088477366255144	0.0002957818930041152
2	59.24	0.0013117283950617284	0.0001234567901234568	0.00021347736625514403
2	59.28	0.0027211934156378603	0.000684156378600823	0.00027520576131687244
2	59.32	0.00529835390946502	0.0011831275720164609	0.0007767489711934157
2	59.36	0.005419238683127572	0.0022145061728395064	0.00015432098765432098
2	59.4	0.007775205761316873	0.002978395061728395	0.0006172839506172839
2	59.44	0.00679783950617284	0.003461934156378601	0.0001286008230452675
2	59.480000000000004	0.00816358024691358	0.003968621399176955	0.0004140946502057613
2	59.52	0.013793724279835391	0.004873971193415638	0.0018621399176954733
2	59.56	0.00783179012345679	0.003989197530864197	0.0003292181069958848
2	59.6	0.007006172839506173	0.0036728395061728395	0.00025205761316872427
2	59.64	0.008045267489711934	0.0040637860082304526	0.00031635802469135804
2	59.68	0.005653292181069959	0.0033770576131687243	0.0001286008230452675
2	59.72	0.00695216049382716	0.0033539094650205763	0.00040380658436213994
2	59.76	0.004863683127572016	0.002890946502057613	0.00021347736625514403
2	59.800000000000004	0.006484053497942387	0.0030478395061728394	0.0006738683127572016
2	59.84	0.006661522633744856	0.0027186213991769546	0.0005195473251028807
2	59.88	0.007304526748971194	0.003310185185185185	0.0006918724279835391
2	59.92	0.006355452674897119	0.0032047325102880658	0.0003189300411522634
2	59.96	0.00606224279835391	0.0029012345679012346	0.00045267489711934157
2	60.0	0.013549382716049383	0.004035493827160494	0.0025771604938271604
2	60.04	0.004863683127572016	0.001941872427983539	0.0003780864197530864
2	60.08	0.004776234567901235	0.0017669753086419753	0.0003215020576131687
2	60.120000000000005	0.004763374485596708	0.001736111111111111	0.0006224279835390946
2	60.160000000000004	0.007541152263374485	0.002780349794238683	0.0009567901234567902
2	60.2	0.008773148148148148	0.0034593621399176956	0.001206275720164609
2	60.24	0.011453189300411523	0.0048688271604938275	0.0014068930041152264
2	60.28	0.012114197530864198	0.004807098765432099	0.002052469135802469
2	60.32	0.01418724279835391	0.005676440329218107	0.0021604938271604936
2	60.36	0.014169238683127573	0.005740740740740741	0.002229938271604938
2	60.4	0.014627057613168725	0.005426954732510288	0.002896090534979424
2	60.44	0.01558641975308642	0.005015432098765432	0.00375
2	60.480000000000004	0.020300925925925927	0.004884259259259259	0.00570216049382716
2	60.52	0.013834876543209876	0.002677469135802469	0.0044675925925925924
2	60.56	0.013022119341563786	0.002229938271604938	0.004472736625514403
2	60.6	0.013878600823045267	0.0027160493827160493	0.0048919753086419755
2	60.64	0.01301440329218107	0.0022916666666666667	0.005033436213991769
2	60.68	0.013834876543209876	0.0033770576131687243	0.005059156378600823
2	60.72	0.012263374485596707	0.002777777777777778	0.004904835390946502
2	60.76	0.012626028806584363	0.002803497942386831	0.00537037037037037
2	60.800000000000004	0.011941872427983538	0.002890946502057613	0.005522119341563786
2	60.84	0.012481995884773663	0.0034567901234567903	0.005550411522633745
2	60.88	0.01161522633744856	0.002788065843621399	0.005534979423868313
2	60.92	0.011977880658436213	0.0029732510288065844	0.005625
2	60.96	0.019359567901234567	0.004675925925925926	0.007536008230452675
2	61.0	0.011854423868312758	0.0025565843621399176	0.006049382716049383
2	61.04	0.012654320987654321	0.002803497942386831	0.006766975308641975
2	61.08	0.012368827160493827	0.0026568930041152264	0.007127057613168724
2	61.120000000000005	0.013698559670781893	0.0032741769547325102	0.007700617283950617
2	61.160000000000004	0.012541152263374485	0.002109053497942387	0.008068415637860083
2	61.2	0.013665123456790123	0.0027237654320987656	0.008901748971193415
2	61.24	0.014122942386831277	0.002705761316872428	0.0090380658436214
2	61.28	0.01593364197530864	0.0038786008230452676	0.009539609053497943
2	61.32	0.015619855967078189	0.0037242798353909466	0.009755658436213992
2	61.36	0.017690329218106995	0.005429526748971194	0.009837962962962963
2	61.4	0.019207818930041153	0.007253086419753086	0.009765946502057614
2	61.44	0.027307098765432098	0.010223765432098766	0.010954218106995884
2	61.480000000000004	0.02035493827160494	0.00893775720164609	0.008143004115226338
2	61.52	0.01827932098765432	0.007564300411522634	0.006929012345679012
2	61.56	0.017386831275720164	0.00753343621399177	0.005295781893004115
2	61.6	0.013325617283950618	0.005095164609053498	0.004061213991769548
2	61.64	0.013096707818930041	0.005270061728395062	0.003840020576131687
2	61.68	0.010180041152263375	0.004032921810699588	0.002698045267489712
2	61.72	0.009837962962962963	0.0030915637860082306	0.002309670781893004
2	61.76	0.0071913580246913585	0.0018647119341563786	0.002373971193415638
2	61.800000000000004	0.009817386831275721	0.0018621399176954733	0.005164609053497943
2	61.84	0.010419238683127573	0.000720164609053498	0.007286522633744856
2	61.88	0.013438786008230452	0.0013400205761316872	0.009444444444444445
2	61.92	0.022049897119341563	0.004140946502057613	0.011324588477366256
2	61.96	0.015133744855967078	0.0033487654320987653	0.009423868312757202
2	62.0	0.017847222222222223	0.004655349794238683	0.010190329218106996
2	62.04	0.015596707818930041	0.004845679012345679	0.008523662551440329
2	62.08	0.017363683127572017	0.005213477366255144	0.009333847736625515
2	62.120000000000005	0.014781378600823045	0.0034156378600823044	0.010012860082304526
2	62.160000000000004	0.01653034979423868	0.004092078189300411	0.01063014403292181
2	62.2	0.017463991769547327	0.00485082304526749	0.010691872427983539
2	62.24	0.018587962962962962	0.005100308641975308	0.010666152263374485
2	62.28	0.01801440329218107	0.00448559670781893	0.009945987654320988
2	62.32	0.01875514403292181	0.00474537037037037	0.010030864197530864
2	62.36	0.019508744855967076	0.004645061728395062	0.009943415637860083
2	62.4	0.03104681069958848	0.008022119341563785	0.012463991769547326
2	62.440000000000005	0.02246141975308642	0.006023662551440329	0.009372427983539095
2	62.480000000000004	0.021867283950617284	0.006175411522633745	0.008325617283950617
2	62.52	0.02234567901234568	0.006286008230452675	0.007844650205761318
2	62.56	0.021496913580246912	0.00654320987654321	0.006589506172839506
2	62.6	0.023065843621399178	0.007484567901234568	0.00639917695473251
2	62.64	0.02034207818930041	0.006350308641975309	0.005020576131687242
2	62.68	0.0219238683127572	0.008060699588477367	0.004840534979423868
2	62.72	0.01901491769547325	0.007139917695473251	0.003780864197530864
2	62.76	0.02094650205761317	0.00882716049382716	0.00375
2	62.800000000000004	0.01896604938271605	0.008135288065843621	0.003094135802469136
2	62.84	0.022821502057613168	0.009084362139917696	0.0045190329218107
2	62.88	0.026213991769547324	0.00886059670781893	0.0057201646090534975
2	62.92	0.021262860082304526	0.0066049382716049385	0.004951131687242798
2	62.96	0.020439814814814813	0.005992798353909465	0.004989711934156379
2	63.0	0.020933641975308642	0.006293724279835391	0.005118312757201646
2	63.04	0.01985082304526749	0.005450102880658436	0.005534979423868313
2	63.08	0.019706790123456792	0.004516460905349794	0.005931069958847736
2	63.120000000000005	0.01989969135802469	0.004375	0.006990740740740741
2	63.160000000000004	0.019429012345679012	0.004300411522633745	0.0069495884773662555
2	63.2	0.02210648148148148	0.00463477366255144	0.007829218106995885
2	63.24	0.022502572016460904	0.00533179012345679	0.007497427983539095
2	63.28	0.02498971193415638	0.006530349794238683	0.007857510288065844
2	63.32	0.026491769547325104	0.007785493827160494	0.0069495884773662555
2	63.36	0.03569187242798354	0.011221707818930041	0.009395576131687242
2	63.4	0.029938271604938272	0.009498456790123457	0.007186213991769547
2	63.440000000000005	0.03071759259259259	0.01050925925925926	0.007767489711934156
2	63.480000000000004	0.030185185185185186	0.009781378600823046	0.007878086419753086
2	63.52	0.03129372427983539	0.009539609053497943	0.008809156378600823
2	63.56	0.03309156378600823	0.009909979423868313	0.009251543209876542
2	63.6	0.03386574074074074	0.010023148148148147	0.009372427983539095
2	63.64	0.034717078189300414	0.009987139917695472	0.009570473251028807
2	63.68	0.03325617283950617	0.009436728395061728	0.008798868312757202
2	63.72	0.032407407407407406	0.008873456790123456	0.00879372427983539
2	63.76	0.02851851851851852	0.00713477366255144	0.0074331275720164606
2	63.800000000000004	0.028449074074074075	0.006862139917695473	0.007211934156378601
2	63.84	0.03291923868312757	0.0066512345679012345	0.008863168724279835
2	63.88	0.02847222222222222	0.006304012345679013	0.007073045267489712
2	63.92	0.027569444444444445	0.006484053497942387	0.006404320987654321
2	63.96	0.02614454732510288	0.006419753086419753	0.005159465020576131
2	64.0	0.02508744855967078	0.006008230452674897	0.005205761316872428
2	64.04	0.02353395061728395	0.005563271604938271	0.00434156378600823
2	64.08	0.022286522633744855	0.005066872427983539	0.004681069958847737
2	64.12	0.01996141975308642	0.004624485596707819	0.00352880658436214
2	64.16	0.02038837448559671	0.005444958847736625	0.003703703703703704
2	64.2	0.017116769547325102	0.0049614197530864195	0.0024922839506172838
2	64.24	0.01680812757201646	0.004974279835390946	0.002867798353909465
2	64.28	0.014099794238683128	0.00418724279835391	0.0019315843621399177
2	64.32000000000001	0.019706790123456792	0.003945473251028807	0.005655864197530864
2	64.36	0.008654835390946502	0.001566358024691358	0.001993312757201646
2	64.4	0.0079809670781893	0.0021373456790123456	0.001838991769547325
2	64.44	0.006574074074074074	0.002911522633744856	0.0010828189300411523
2	64.48	0.0073636831275720165	0.003515946502057613	0.0012834362139917696
2	64.52	0.005694444444444445	0.002713477366255144	0.0016820987654320987
2	64.56	0.007952674897119342	0.004405864197530864	0.0012242798353909465
2	64.6	0.008942901234567901	0.004747942386831276	0.0020550411522633743
2	64.64	0.006291152263374486	0.0043621399176954736	0.000668724279835391
2	64.68	0.007736625514403292	0.0029346707818930042	0.0021759259259259258
2	64.72	0.007281378600823046	0.0032973251028806582	0.001954732510288066
2	64.76	0.008266460905349795	0.002587448559670782	0.003958333333333334
2	64.8	0.016064814814814816	0.003840020576131687	0.006520061728395062
2	64.84	0.010054012345679013	0.0033127572016460904	0.004925411522633745
2	64.88	0.009809670781893005	0.00363940329218107	0.004920267489711934
2	64.92	0.011103395061728395	0.003631687242798354	0.0057896090534979424
2	64.96000000000001	0.00915895061728395	0.001736111111111111	0.006275720164609053
2	65.0	0.009583333333333333	0.0019058641975308642	0.006111111111111111
2	65.04	0.008989197530864197	0.0013168724279835392	0.005825617283950617
2	65.08	0.009130658436213992	0.001965020576131687	0.005416666666666667
2	65.12	0.009935699588477367	0.0017155349794238683	0.005763888888888889
2	65.16	0.0091820987654321	0.002088477366255144	0.0048688271604938275
2	65.2	0.011394032921810699	0.002309670781893004	0.0058693415637860085
2	65.24	0.009549897119341564	0.0015715020576131688	0.005733024691358024
2	65.28	0.01933641975308642	0.003161008230452675	0.009356995884773662
2	65.32000000000001	0.012178497942386832	0.0025308641975308644	0.006810699588477367
2	65.36	0.01433127572016461	0.0017952674897119341	0.008006687242798355
2	65.4	0.01360082304526749	0.0027752057613168726	0.007196502057613169
2	65.44	0.014462448559670781	0.0026594650205761317	0.007867798353909465
2	65.48	0.009202674897119342	0.0007896090534979424	0.00636059670781893
2	65.52	0.011448045267489711	0.0020756172839506174	0.006589506172839506
2	65.56	0.010720164609053498	0.0022530864197530865	0.0051800411522633745
2	65.6	0.010869341563786009	0.0020781893004115227	0.005817901234567901
2	65.64	0.009084362139917696	0.0008410493827160494	0.004598765432098765
2	65.68	0.00835133744855967	0.0006507201646090535	0.004495884773662551
2	65.72	0.007988683127572017	0.0012217078189300412	0.004089506172839506
2	65.76	0.015570987654320988	0.002512860082304527	0.006489197530864198
2	65.8	0.006152263374485597	0.0016280864197530864	0.002337962962962963
2	65.84	0.005681584362139918	0.001293724279835391	0.0023508230452674896
2	65.88	0.00632201646090535	0.0018569958847736625	0.0014146090534979425
2	65.92	0.006183127572016461	0.002183641975308642	0.0017515432098765432
2	65.96000000000001	0.010694444444444444	0.0032381687242798354	0.0045241769547325105
2	66.0	0.012865226337448559	0.0019521604938271605	0.007716049382716049
2	66.04	0.015434670781893004	0.0016666666666666668	0.00959619341563786
2	66.08	0.016226851851851853	0.0012397119341563787	0.010954218106995884
2	66.12	0.01735082304526749	0.001072530864197531	0.011733539094650206
2	66.16	0.01923611111111111	0.002013888888888889	0.011566358024691359
2	66.2	0.01807355967078189	0.002322530864197531	0.010555555555555556
2	66.24	0.024997427983539093	0.0034542181069958846	0.012662037037037038
2	66.28	0.018287037037037036	0.0023945473251028807	0.009804526748971193
2	66.32000000000001	0.018405349794238683	0.0022530864197530865	0.009699074074074074
2	66.36	0.01734053497942387	0.003207304526748971	0.007669753086419753
2	66.4	0.017651748971193416	0.0037165637860082303	0.00738940329218107
2	66.44	0.015285493827160494	0.003706275720164609	0.006687242798353909
2	66.48	0.017430555555555557	0.003909465020576132	0.00900977366255144
2	66.52	0.015851337448559672	0.003719135802469136	0.008791152263374485
2	66.56	0.019621913580246914	0.003927469135802469	0.010835905349794239
2	66.6	0.022119341563786008	0.004904835390946502	0.0120679012345679
2	66.64	0.02476851851851852	0.006473765432098765	0.011975308641975308
2	66.68	0.02563528806584362	0.006445473251028806	0.011761831275720164
2	66.72	0.02893261316872428	0.006630658436213991	0.011965020576131687
2	66.76	0.019825102880658436	0.0054089506172839506	0.008143004115226338
2	66.8	0.017319958847736624	0.004884259259259259	0.006013374485596708
2	66.84	0.016376028806584363	0.004344135802469136	0.0048353909465020575
2	66.88	0.014799382716049383	0.0034979423868312758	0.004727366255144033
2	66.92	0.01654835390946502	0.0033796296296296296	0.005061728395061729
2	66.96000000000001	0.01400977366255144	0.0024819958847736626	0.004498456790123457
2	67.0	0.014156378600823045	0.0032098765432098763	0.004194958847736625
2	67.04	0.014642489711934156	0.0031635802469135803	0.005661008230452675
2	67.08	0.017944958847736624	0.00323559670781893	0.00867283950617284
2	67.12	0.019328703703703702	0.003022119341563786	0.010902777777777779
2	67.16	0.020843621399176955	0.0026183127572016462	0.012235082304526749
2	67.2	0.02869598765432099	0.003096707818930041	0.01595164609053498
2	67.24	0.01906635802469136	0.0013117283950617284	0.013022119341563786
2	67.28	0.021319444444444443	0.0018621399176954733	0.015231481481481481
2	67.32000000000001	0.01894804526748971	0.0012731481481481483	0.014133230452674898
2	67.36	0.018122427983539094	0.0010468106995884774	0.014207818930041152
2	67.4	0.015877057613168724	0.0006970164609053498	0.012687757201646091
2	67.44	0.01678755144032922	0.0009490740740740741	0.013649691358024692
2	67.48	0.014974279835390946	0.0012731481481481483	0.012451131687242798
2	67.52	0.015532407407407408	0.0014326131687242799	0.012530864197530864
2	67.56	0.014830246913580246	0.001934156378600823	0.011545781893004115
2	67.6	0.014601337448559671	0.002080761316872428	0.010877057613168725
2	67.64	0.013886316872427983	0.0020498971193415637	0.010282921810699588
2	67.68	0.021838991769547324	0.0031301440329218107	0.012060185185185186
2	67.72	0.011846707818930042	0.002052469135802469	0.008647119341563786
2	67.76	0.010756172839506173	0.0019135802469135803	0.007561728395061728
2	67.8	0.011412037037037037	0.0026337448559670784	0.006918724279835391
2	67.84	0.009858539094650206	0.0023148148148148147	0.006406893004115227
2	67.88	0.00962962962962963	0.002006172839506173	0.005856481481481482
2	67.92	0.008497942386831275	0.0021502057613168725	0.0049948559670781895
2	67.96000000000001	0.008106995884773663	0.0019727366255144034	0.004989711934156379
2	68.0	0.0070190329218106995	0.002232510288065844	0.004426440329218107
2	68.04	0.007875514403292181	0.0017772633744855967	0.0047067901234567906
2	68.08	0.005722736625514403	0.0008564814814814815	0.0040174897119341565
2	68.12	0.0072145061728395065	0.001787551440329218	0.004326131687242799
2	68.16	0.014477880658436214	0.0032458847736625517	0.006486625514403292
2	68.2	0.0084619341563786	0.0028703703703703703	0.0037474279835390946
2	68.24	0.01037037037037037	0.003513374485596708	0.0038888888888888888
2	68.28	0.010825617283950617	0.00408179012345679	0.0034027777777777776
2	68.32000000000001	0.010763888888888889	0.004169238683127572	0.003410493827160494
2	68.36	0.011391460905349794	0.004143518518518519	0.003449074074074074
2	68.4	0.01106738683127572	0.004375	0.003104423868312757
2	68.44	0.011671810699588477	0.004135802469135802	0.0031121399176954733
2	68.48	0.012314814814814815	0.004686213991769547	0.0023996913580246913
2	68.52	0.011628086419753086	0.004904835390946502	0.002587448559670782
2	68.56	0.012901234567901234	0.0049845679012345675	0.002139917695473251
2	68.60000000000001	0.011728395061728396	0.004675925925925926	0.0012525720164609053
2	68.64	0.018204732510288067	0.004907407407407407	0.003978909465020576
2	68.68	0.010277777777777778	0.0038477366255144033	0.0005941358024691358
2	68.72	0.010164609053497942	0.0036856995884773664	0.00047325102880658434
2	68.76	0.011363168724279836	0.003389917695473251	0.0013837448559670782
2	68.8	0.010820473251028806	0.003119855967078189	0.0016280864197530864
2	68.84	0.011522633744855968	0.003155864197530864	0.002564300411522634
2	68.88	0.010344650205761316	0.0028600823045267488	0.003461934156378601
2	68.92	0.010486111111111111	0.0026671810699588475	0.004027777777777778
2	68.96000000000001	0.010234053497942387	0.0027957818930041153	0.004166666666666667
2	69.0	0.010113168724279835	0.0030838477366255143	0.004837962962962963
2	69.04	0.009796810699588477	0.002662037037037037	0.005154320987654321
2	69.08	0.01000514403292181	0.0025308641975308644	0.005108024691358025
2	69.12	0.015982510288065844	0.0032458847736625517	0.007489711934156379
2	69.16	0.01058127572016461	0.0020241769547325104	0.005910493827160494
2	69.2	0.012533436213991769	0.002471707818930041	0.0065817901234567905
2	69.24	0.013531378600823046	0.002978395061728395	0.0063400205761316875
2	69.28	0.014578189300411522	0.0026877572016460907	0.006833847736625515
2	69.32000000000001	0.015012860082304527	0.0032175925925925926	0.006314300411522634
2	69.36	0.017872942386831275	0.003539094650205761	0.007080761316872428
2	69.4	0.017165637860082305	0.0026697530864197533	0.006509773662551441
2	69.44	0.01833076131687243	0.0026414609053497943	0.006658950617283951
2	69.48	0.017921810699588477	0.002844650205761317	0.006162551440329218
2	69.52	0.01926954732510288	0.003382201646090535	0.006430041152263375
2	69.56	0.01793724279835391	0.0029501028806584364	0.005563271604938271
2	69.60000000000001	0.02470164609053498	0.003978909465020576	0.00835133744855967
2	69.64	0.015936213991769546	0.002283950617283951	0.004699074074074074
2	69.68	0.015455246913580247	0.002425411522633745	0.00492283950617284
2	69.72	0.012142489711934157	0.001890432098765432	0.0038991769547325104
2	69.76	0.01066358024691358	0.0017181069958847736	0.0036496913580246915
2	69.8	0.009282407407407408	0.0026440329218106995	0.003243312757201646
2	69.84	0.008513374485596708	0.0031378600823045266	0.002749485596707819
2	69.88	0.011694958847736626	0.004549897119341564	0.0027443415637860083
2	69.92	0.014356995884773663	0.005084876543209877	0.0024176954732510287
2	69.96000000000001	0.016869855967078188	0.005434670781893004	0.002548868312757202
2	70.0	0.017674897119341563	0.005354938271604938	0.0025051440329218106
2	70.04	0.019956275720164608	0.0057201646090534975	0.0029012345679012346
2	70.08	0.02547582304526749	0.0064789094650205764	0.004848251028806584
2	70.12	0.020784465020576133	0.005679012345679012	0.0028600823045267488
2	70.16	0.021203703703703704	0.005967078189300412	0.0029963991769547324
2	70.2	0.023626543209876543	0.0071579218106995884	0.003148148148148148
2	70.24	0.0250488683127572	0.007811213991769548	0.003184156378600823
2	70.28	0.026661522633744855	0.008338477366255145	0.003070987654320988
2	70.32000000000001	0.028289609053497942	0.008459362139917695	0.003572530864197531
2	70.36	0.027260802469135804	0.008472222222222223	0.002448559670781893
2	70.4	0.029097222222222222	0.009094650205761317	0.0034233539094650207
2	70.44	0.02627057613168724	0.007556584362139918	0.0029218106995884774
2	70.48	0.024765946502057615	0.006720679012345679	0.003256172839506173
2	70.52	0.022265946502057612	0.006031378600823045	0.0028472222222222223
2	70.56	0.028181584362139918	0.006617798353909465	0.0058461934156378605
2	70.60000000000001	0.019719650205761316	0.004791666666666666	0.002890946502057613
2	70.64	0.018806584362139916	0.004704218106995885	0.003006687242798354
2	70.68	0.01713477366255144	0.004585905349794239	0.002638888888888889
2	70.72	0.017664609053497943	0.005082304526748971	0.0027623456790123457
2	70.76	0.018070987654320986	0.005383230452674897	0.003065843621399177
2	70.8	0.019686213991769546	0.005889917695473251	0.00334619341563786
2	70.84	0.0216820987654321	0.006905864197530864	0.003950617283950617
2	70.88	0.022222222222222223	0.006710390946502057	0.004120370370370371
2	70.92	0.02364454732510288	0.006643518518518518	0.004989711934156379
2	70.96000000000001	0.02281121399176955	0.006687242798353909	0.005084876543209877
2	71.0	0.022391975308641975	0.006468621399176954	0.005270061728395062
2	71.04	0.026589506172839505	0.007163065843621399	0.007474279835390947
2	71.08	0.01805298353909465	0.0055015432098765435	0.004845679012345679
2	71.12	0.014660493827160493	0.004426440329218107	0.004418724279835391
2	71.16	0.015048868312757202	0.004161522633744856	0.0045704732510288065
2	71.2	0.012273662551440329	0.0033050411522633745	0.0044675925925925924
2	71.24	0.011478909465020577	0.0030118312757201646	0.0042309670781893
2	71.28	0.009699074074074074	0.002548868312757202	0.0038117283950617285
2	71.32000000000001	0.009251543209876542	0.002816358024691358	0.002839506172839506
2	71.36	0.008356481481481482	0.0031430041152263376	0.0017618312757201645
2	71.4	0.00914866255144033	0.003778292181069959	0.002016460905349794
2	71.44	0.009516460905349794	0.0038708847736625513	0.0022685185185185187
2	71.48	0.008768004115226338	0.0033564814814814816	0.001851851851851852
2	71.52	0.017808641975308643	0.004735082304526749	0.004933127572016461
2	71.56	0.007456275720164609	0.002816358024691358	0.0009490740740740741
2	71.60000000000001	0.007379115226337448	0.0020318930041152263	0.0010133744855967079
2	71.64	0.005138888888888889	0.0014943415637860083	0.0012757201646090535
2	71.68	0.006622942386831276	0.0019315843621399177	0.0020859053497942386
2	71.72	0.0057896090534979424	0.002381687242798354	0.0015020576131687243
2	71.76	0.008004115226337448	0.002926954732510288	0.002510288065843621
2	71.8	0.01021604938271605	0.003068415637860082	0.0033333333333333335
2	71.84	0.009974279835390946	0.002749485596707819	0.0029526748971193417
2	71.88	0.010560699588477366	0.002839506172839506	0.0030041152263374487
2	71.92	0.010830761316872427	0.0030246913580246914	0.0029501028806584364
2	71.96000000000001	0.012157921810699588	0.0036728395061728395	0.002852366255144033
2	72.0	0.020401234567901234	0.004699074074074074	0.006412037037037037
2	72.04	0.014411008230452675	0.003778292181069959	0.0031790123456790125
2	72.08	0.01499485596707819	0.0037834362139917694	0.003930041152263374
2	72.12	0.01601851851851852	0.004475308641975309	0.003500514403292181
2	72.16	0.015486111111111112	0.004598765432098765	0.0029526748971193417
2	72.2	0.015455246913580247	0.004431584362139918	0.003070987654320988
2	72.24	0.01199588477366255	0.0041563786008230455	0.0014429012345679012
2	72.28	0.012109053497942387	0.004130658436213992	0.001990740740740741
2	72.32000000000001	0.010097736625514404	0.0037217078189300413	0.0016975308641975309
2	72.36	0.008896604938271605	0.0036728395061728395	0.0015097736625514404
2	72.4	0.009266975308641975	0.0035956790123456792	0.0021296296296296298
2	72.44	0.009393004115226337	0.0033410493827160494	0.002507716049382716
2	72.48	0.016877572016460906	0.0041795267489711935	0.00547582304526749
2	72.52	0.009866255144032922	0.0029295267489711932	0.0025668724279835392
2	72.56	0.01040895061728395	0.002916666666666667	0.003243312757201646
2	72.60000000000001	0.00929783950617284	0.0026594650205761317	0.0026697530864197533
2	72.64	0.00988940329218107	0.002883230452674897	0.002888374485596708
2	72.68	0.008945473251028806	0.0027752057613168726	0.002345679012345679
2	72.72	0.009763374485596707	0.0029243827160493827	0.002404835390946502
2	72.76	0.008487654320987654	0.0027160493827160493	0.002001028806584362
2	72.8	0.009657921810699589	0.002867798353909465	0.00253858024691358
2	72.84	0.008760288065843622	0.0027469135802469136	0.002199074074074074
2	72.88	0.008328189300411522	0.0026594650205761317	0.001962448559670782
2	72.92	0.008855452674897119	0.0027829218106995885	0.002281378600823045
2	72.96000000000001	0.01504372427983539	0.0035905349794238682	0.004506172839506173
2	73.0	0.008271604938271605	0.002255658436213992	0.002337962962962963
2	73.04	0.007263374485596708	0.0021784979423868315	0.002037037037037037
2	73.08	0.00665380658436214	0.0015972222222222223	0.0024819958847736626
2	73.12	0.003968621399176955	0.0015766460905349794	0.0005504115226337449
2	73.16	0.0038194444444444443	0.0013091563786008231	0.0005787037037037037
2	73.2	0.0022968106995884773	0.0010622427983539094	0.0005864197530864197
2	73.24	0.0020627572016460906	0.00022890946502057612	0.0010365226337448559
2	73.28	0.0026877572016460907	2.05761316872428e-05	0.0013631687242798354
2	73.32000000000001	0.004300411522633745	0.0009387860082304527	0.0012397119341563787
2	73.36	0.005648148148148148	0.0012551440329218106	0.0018955761316872429
2	73.4	0.006239711934156378	0.0019058641975308642	0.0016718106995884773
2	73.44	0.013755144032921812	0.0030787037037037037	0.004390432098765432
2	73.48	0.007530864197530864	0.0024794238683127573	0.0011676954732510287
2	73.52	0.009354423868312757	0.0028497942386831276	0.00209619341563786
2	73.56	0.008240740740740741	0.0024408436213991767	0.001463477366255144
2	73.60000000000001	0.010550411522633744	0.0026568930041152264	0.002662037037037037
2	73.64	0.01012088477366255	0.0027186213991769546	0.0022916666666666667
2	73.68	0.012289094650205761	0.002772633744855967	0.003413065843621399
2	73.72	0.011417181069958848	0.003016975308641975	0.002880658436213992
2	73.76	0.012407407407407407	0.0034156378600823044	0.0035545267489711934
2	73.8	0.011563786008230452	0.003500514403292181	0.003603395061728395
2	73.84	0.013261316872427983	0.0040174897119341565	0.004310699588477366
2	73.88	0.012379115226337448	0.00397119341563786	0.0037962962962962963
2	73.92	0.020794753086419752	0.005460390946502058	0.0069161522633744855
2	73.96000000000001	0.011707818930041152	0.0045241769547325105	0.0036419753086419752
2	74.0	0.011345164609053498	0.004516460905349794	0.003919753086419753
2	74.04	0.012595164609053498	0.00522119341563786	0.004241255144032922
2	74.08	0.011165123456790124	0.0046733539094650205	0.0045473251028806585
2	74.12	0.011813271604938272	0.005383230452674897	0.004531893004115227
2	74.16	0.011203703703703704	0.005105452674897119	0.004657921810699589
2	74.2	0.012237654320987654	0.005444958847736625	0.005136316872427983
2	74.24	0.011134259259259259	0.00474022633744856	0.005030864197530864
2	74.28	0.011990740740740741	0.00507716049382716	0.005573559670781893
2	74.32000000000001	0.009670781893004115	0.004112654320987654	0.004652777777777777
2	74.36	0.010324074074074074	0.004061213991769548	0.004907407407407407
2	74.4	0.016962448559670783	0.004884259259259259	0.007227366255144033
2	74.44	0.008991769547325102	0.003256172839506173	0.004534465020576132
2	74.48	0.00996656378600823	0.0034670781893004115	0.004642489711934156
2	74.52	0.007579732510288066	0.002829218106995885	0.0034284979423868313
2	74.56	0.0086059670781893	0.0026363168724279837	0.003942901234567901
2	74.60000000000001	0.008731995884773663	0.0024228395061728393	0.004233539094650206
2	74.64	0.009313271604938271	0.002880658436213992	0.004287551440329218
2	74.68	0.008443930041152263	0.003058127572016461	0.0031790123456790125
2	74.72	0.009699074074074074	0.0034027777777777776	0.003832304526748971
2	74.76	0.009351851851851853	0.0031301440329218107	0.003248456790123457
2	74.8	0.009920267489711934	0.0032407407407407406	0.003587962962962963
2	74.84	0.00820216049382716	0.0027829218106995885	0.002677469135802469
2	74.88	0.016761831275720163	0.004215534979423868	0.006298868312757201
2	74.92	0.007860082304526748	0.0020910493827160496	0.0030632716049382716
2	74.96000000000001	0.00720164609053498	0.0016383744855967078	0.003361625514403292
2	75.0	0.0065946502057613165	0.001455761316872428	0.003094135802469136
2	75.04	0.006293724279835391	0.0009722222222222222	0.0036856995884773664
2	75.08	0.007337962962962963	0.0014763374485596708	0.004025205761316873
2	75.12	0.006689814814814815	0.0015869341563786007	0.003572530864197531
2	75.16	0.007883230452674897	0.001712962962962963	0.004675925925925926
2	75.2	0.0062371399176954735	0.0014531893004115226	0.0035313786008230453
2	75.24	0.00662037037037037	0.0013040123456790123	0.004254115226337449
2	75.28	0.0058590534979423865	0.0016743827160493826	0.003765432098765432
2	75.32000000000001	0.006751543209876543	0.002037037037037037	0.004434156378600823
2	75.36	0.0165380658436214	0.0038786008230452676	0.007654320987654321
2	75.4	0.013865740740740741	0.0038425925925925928	0.006342592592592592
2	75.44	0.016545781893004114	0.00533179012345679	0.007193930041152263
2	75.48	0.017921810699588477	0.00661522633744856	0.007404835390946502
2	75.52	0.01918724279835391	0.007608024691358024	0.007373971193415638
2	75.56	0.02104938271604938	0.008641975308641974	0.007471707818930041
2	75.60000000000001	0.022775205761316874	0.009598765432098765	0.007510288065843622
2	75.64	0.02248971193415638	0.008701131687242798	0.0069727366255144035
2	75.68	0.022016460905349793	0.00860082304526749	0.006378600823045267
2	75.72	0.019871399176954734	0.007037037037037037	0.0059490740740740745
2	75.76	0.01969650205761317	0.006530349794238683	0.006152263374485597
2	75.8	0.017808641975308643	0.005313786008230453	0.005905349794238683
2	75.84	0.0260570987654321	0.006923868312757202	0.009135802469135803
2	75.88	0.014002057613168724	0.002772633744855967	0.004925411522633745
2	75.92	0.01219650205761317	0.0019881687242798356	0.004431584362139918
2	75.96000000000001	0.009639917695473251	0.0023533950617283953	0.0031147119341563786
2	76.0	0.008515946502057612	0.0024948559670781895	0.0020396090534979426
2	76.04	0.009467592592592593	0.0025797325102880657	0.002662037037037037
2	76.08	0.006224279835390947	0.0013554526748971194	0.0015869341563786007
2	76.12	0.008647119341563786	0.0023482510288065843	0.0025925925925925925
2	76.16	0.010473251028806585	0.0032304526748971195	0.0031661522633744856
2	76.2	0.014529320987654321	0.004704218106995885	0.004704218106995885
2	76.24	0.013474794238683127	0.004611625514403292	0.004441872427983539
2	76.28	0.0190869341563786	0.006602366255144033	0.007196502057613169
2	76.32000000000001	0.02658179012345679	0.00827417695473251	0.009627057613168724
2	76.36	0.021777263374485597	0.007888374485596707	0.007811213991769548
2	76.4	0.021069958847736627	0.007991255144032922	0.006736111111111111
2	76.44	0.02631687242798354	0.009526748971193415	0.008443930041152263
2	76.48	0.029498456790123456	0.010185185185185186	0.008549382716049382
2	76.52	0.03181584362139918	0.009984567901234568	0.009310699588477366
2	76.56	0.0319238683127572	0.009580761316872428	0.009994855967078189
2	76.60000000000001	0.028868312757201645	0.008482510288065844	0.009274691358024691
2	76.64	0.028503086419753087	0.008088991769547325	0.009228395061728395
2	76.68	0.024205246913580246	0.006633230452674897	0.007193930041152263
2	76.72	0.023881172839506172	0.006795267489711934	0.007199074074074074
2	76.76	0.02140946502057613	0.006751543209876543	0.006129115226337449
2	76.8	0.028906893004115225	0.00860082304526749	0.009326131687242799
2	76.84	0.019732510288065844	0.007641460905349794	0.005393518518518519
2	76.88	0.019387860082304528	0.0073302469135802465	0.005043724279835391
2	76.92	0.014328703703703703	0.005745884773662551	0.003184156378600823
2	76.96000000000001	0.012281378600823045	0.005082304526748971	0.002854938271604938
2	77.0	0.010833333333333334	0.004338991769547325	0.0025771604938271604
2	77.04	0.010900205761316872	0.003338477366255144	0.003966049382716049
2	77.08	0.011777263374485597	0.002911522633744856	0.004976851851851852
2	77.12	0.009223251028806584	0.002093621399176955	0.0045473251028806585
2	77.16	0.01026491769547325	0.001787551440329218	0.005054012345679012
2	77.2	0.009429012345679012	0.0010699588477366254	0.005010288065843621
2	77.24	0.010190329218106996	0.0011856995884773664	0.005378086419753086
2	77.28	0.017114197530864197	0.0022402263374485597	0.0077083333333333335
2	77.32000000000001	0.011237139917695474	0.0011419753086419754	0.005987654320987654
2	77.36	0.011517489711934156	0.001337448559670782	0.006584362139917695
2	77.4	0.011352880658436214	0.0008179012345679012	0.007263374485596708
2	77.44	0.008096707818930042	0.0003755144032921811	0.005
2	77.48	0.008109567901234568	0.0005684156378600823	0.00533179012345679
2	77.52	0.007281378600823046	0.0010185185185185184	0.004465020576131688
2	77.56	0.006473765432098765	0.000573559670781893	0.004372427983539095
2	77.60000000000001	0.00790380658436214	0.0010365226337448559	0.005015432098765432
2	77.64	0.005943930041152263	0.0006815843621399177	0.004130658436213992
2	77.68	0.007435699588477366	0.0013400205761316872	0.004760802469135803
2	77.72	0.004886831275720165	0.0006558641975308642	0.0034233539094650207
2	77.76	0.013335905349794239	0.0022222222222222222	0.006162551440329218
2	77.8	0.0035082304526748973	0.0005684156378600823	0.0023405349794238684
2	77.84	0.00404320987654321	0.001507201646090535	0.0018261316872427984
2	77.88	0.0023713991769547327	0.0010776748971193415	0.0008616255144032922
2	77.92	0.003284465020576132	0.0019598765432098765	0.0006507201646090535
2	77.96000000000001	0.0019521604938271605	0.001404320987654321	0.0002957818930041152
2	78.0	0.0016718106995884773	0.001000514403292181	0.0003189300411522634
2	78.04	0.002674897119341564	0.0011702674897119342	0.0005864197530864197
2	78.08	0.0012474279835390947	0.000558127572016461	0.0003935185185185185
2	78.12	0.00257201646090535	0.0010056584362139918	0.0009130658436213992
2	78.16	0.002109053497942387	0.0013786008230452676	0.0005529835390946502
2	78.2	0.0034593621399176956	0.001396604938271605	0.0012962962962962963
2	78.24	0.010609567901234568	0.0022659465020576134	0.0040174897119341565
2	78.28	0.005421810699588477	0.0021784979423868315	0.0021604938271604936
2	78.32000000000001	0.005560699588477366	0.0021244855967078187	0.0026929012345679013
2	78.36	0.008845164609053498	0.0027829218106995885	0.003904320987654321
2	78.4	0.008181584362139917	0.002574588477366255	0.004380144032921811
2	78.44	0.009526748971193415	0.0024794238683127573	0.005079732510288066
2	78.48	0.007829218106995885	0.0018184156378600823	0.004699074074074074
2	78.52	0.0090380658436214	0.0018698559670781894	0.004992283950617284
2	78.56	0.007839506172839506	0.0015457818930041153	0.005005144032921811
2	78.60000000000001	0.008371913580246913	0.0015920781893004115	0.0047890946502057614
2	78.64	0.008662551440329219	0.0018492798353909464	0.00488940329218107
2	78.68	0.009711934156378601	0.00257201646090535	0.004699074074074074
2	78.72	0.017906378600823045	0.004197530864197531	0.006733539094650205
2	78.76	0.010614711934156378	0.0037371399176954734	0.003662551440329218
2	78.8	0.010895061728395062	0.0037242798353909466	0.0036882716049382717
2	78.84	0.0103369341563786	0.003564814814814815	0.003145576131687243
2	78.88	0.00996656378600823	0.003752572016460905	0.002888374485596708
2	78.92	0.009958847736625514	0.0036728395061728395	0.003019547325102881
2	78.96000000000001	0.008935185185185185	0.0034799382716049383	0.0023405349794238684
2	79.0	0.008140432098765433	0.003256172839506173	0.0024742798353909463
2	79.04	0.006430041152263375	0.00283179012345679	0.0016846707818930042
2	79.08	0.0061342592592592594	0.0024074074074074076	0.0016435185185185185
2	79.12	0.0038786008230452676	0.0018801440329218107	0.0005812757201646091
2	79.16	0.004506172839506173	0.001993312757201646	0.0005787037037037037
2	79.2	0.012299382716049382	0.0038271604938271606	0.003294753086419753
2	79.24	0.008001543209876543	0.004117798353909465	0.0014326131687242799
2	79.28	0.008994341563786009	0.00503858024691358	0.0018878600823045268
2	79.32000000000001	0.013536522633744856	0.005954218106995885	0.00323559670781893
2	79.36	0.017078189300411523	0.006849279835390946	0.003464506172839506
2	79.4	0.021972736625514404	0.007916666666666667	0.004573045267489712
2	79.44	0.021512345679012345	0.007983539094650206	0.0037088477366255144
2	79.48	0.02411008230452675	0.00789866255144033	0.004511316872427984
2	79.52	0.021669238683127572	0.008045267489711934	0.004104938271604938
2	79.56	0.019318415637860083	0.00800925925925926	0.004441872427983539
2	79.60000000000001	0.01650462962962963	0.007160493827160494	0.004359567901234568
2	79.64	0.017996399176954732	0.006558641975308642	0.004945987654320988
2	79.68	0.026926440329218107	0.007824074074074074	0.008292181069958847
2	79.72	0.0177880658436214	0.005365226337448559	0.005522119341563786
2	79.76	0.017885802469135802	0.00518261316872428	0.006154835390946502
2	79.8	0.013752572016460905	0.005005144032921811	0.004686213991769547
2	79.84	0.015833333333333335	0.005447530864197531	0.005318930041152263
2	79.88	0.012368827160493827	0.004182098765432099	0.004390432098765432
2	79.92	0.012957818930041153	0.003896604938271605	0.004884259259259259
2	79.96000000000001	0.010552983539094651	0.0031867283950617283	0.004094650205761317
2	80.0	0.010100308641975309	0.003145576131687243	0.004315843621399177
2	80.04	0.00787037037037037	0.0023996913580246913	0.0039840534979423865
2	80.08	0.007770061728395062	0.0019753086419753087	0.004243827160493827
2	80.12	0.007258230452674897	0.001882716049382716	0.004053497942386831
2	80.16	0.016414609053497942	0.003539094650205761	0.007145061728395062
2	80.2	0.005591563786008231	0.001051954732510288	0.0037345679012345677
2	80.24	0.005871913580246913	0.0016872427983539095	0.0037448559670781893
2	80.28	0.007178497942386832	0.0020833333333333333	0.0038708847736625513
2	80.32000000000001	0.005823045267489712	0.0016872427983539095	0.0035545267489711934
2	80.36	0.008127572016460905	0.00283179012345679	0.004243827160493827
2	80.4	0.00735082304526749	0.0024665637860082305	0.003832304526748971
2	80.44	0.009979423868312758	0.0036445473251028805	0.004511316872427984
2	80.48	0.008320473251028807	0.003310185185185185	0.0037988683127572016
2	80.52	0.008510802469135803	0.0030992798353909464	0.0041563786008230455
2	80.56	0.0066512345679012345	0.0027083333333333334	0.003438786008230453
2	80.60000000000001	0.007515432098765432	0.003184156378600823	0.00367798353909465
2	80.64	0.015488683127572017	0.004588477366255144	0.006208847736625514
2	80.68	0.0065715020576131685	0.00301440329218107	0.002685185185185185
2	80.72	0.008878600823045268	0.003171296296296296	0.003104423868312757
2	80.76	0.0075591563786008235	0.0023919753086419754	0.0037834362139917694
2	80.8	0.008855452674897119	0.0026080246913580247	0.003999485596707819
2	80.84	0.0063168724279835395	0.0017489711934156379	0.0029732510288065844
2	80.88	0.006476337448559671	0.001808127572016461	0.002919238683127572
2	80.92	0.003976337448559671	0.0015123456790123457	0.0015560699588477367
2	80.96000000000001	0.004436728395061728	0.0016718106995884773	0.0015509259259259259
2	81.0	0.002654320987654321	0.0012268518518518518	0.0011779835390946503
2	81.04	0.0034079218106995886	0.0011625514403292181	0.001376028806584362
2	81.08	0.001412037037037037	0.0007458847736625515	0.0003832304526748971
2	81.12	0.011473765432098765	0.0027391975308641977	0.003757716049382716
2	81.16	0.001851851851851852	0.0008281893004115226	0.0005324074074074074
2	81.2	0.002042181069958848	0.0009207818930041152	0.0005041152263374485
2	81.24	0.0025617283950617282	0.0010262345679012345	0.0006738683127572016
2	81.28	0.003019547325102881	0.0014994855967078188	0.0008796296296296296
2	81.32000000000001	0.005406378600823045	0.0024974279835390948	0.0015972222222222223
2	81.36	0.0047196502057613166	0.002602880658436214	0.0013117283950617284
2	81.4	0.0065020576131687245	0.0035056584362139916	0.0017824074074074075
2	81.44	0.004930555555555555	0.0029809670781893003	0.001293724279835391
2	81.48	0.005967078189300412	0.0034542181069958846	0.001617798353909465
2	81.52	0.004560185185185185	0.002890946502057613	0.0010776748971193415
2	81.56	0.006440329218106996	0.002880658436213992	0.0022376543209876544
2	81.60000000000001	0.013973765432098766	0.0036959876543209876	0.005581275720164609
2	81.64	0.0072839506172839505	0.002602880658436214	0.00330761316872428
2	81.68	0.008665123456790123	0.0033050411522633745	0.003374485596707819
2	81.72	0.008024691358024692	0.003698559670781893	0.002559156378600823
2	81.76	0.009356995884773662	0.0044444444444444444	0.0025848765432098767
2	81.8	0.008070987654320988	0.004256687242798354	0.002052469135802469
2	81.84	0.009891975308641976	0.005488683127572017	0.0020473251028806584
2	81.88	0.009722222222222222	0.005699588477366255	0.0011239711934156378
2	81.92	0.01025462962962963	0.005959362139917696	0.0016306584362139917
2	81.96000000000001	0.007752057613168725	0.005141460905349794	0.0009902263374485596
2	82.0	0.008729423868312757	0.005717592592592593	0.0008281893004115226
2	82.04	0.006880144032921811	0.004637345679012346	0.0004063786008230453
2	82.08	0.018037551440329216	0.0060879629629629626	0.003904320987654321
2	82.12	0.007908950617283951	0.003168724279835391	0.0004295267489711934
2	82.16	0.007844650205761318	0.0030504115226337447	0.0003935185185185185
2	82.2	0.008271604938271605	0.003809156378600823	0.00024434156378600825
2	82.24	0.008140432098765433	0.004377572016460905	0.0002803497942386831
2	82.28	0.010861625514403292	0.0055015432098765435	0.0009079218106995885
2	82.32000000000001	0.01074074074074074	0.0053626543209876545	0.00169238683127572
2	82.36	0.0145190329218107	0.006826131687242798	0.0029063786008230452
2	82.4	0.014197530864197531	0.00669238683127572	0.0038734567901234566
2	82.44	0.018631687242798355	0.008330761316872428	0.005509259259259259
2	82.48	0.017785493827160492	0.008371913580246913	0.005712448559670782
2	82.52	0.020496399176954734	0.009627057613168724	0.006350308641975309
2	82.56	0.027525720164609052	0.010954218106995884	0.008258744855967079
2	82.60000000000001	0.019837962962962963	0.010041152263374485	0.004796810699588478
2	82.64	0.017304526748971195	0.009426440329218107	0.0045138888888888885
2	82.68	0.017698045267489713	0.009431584362139919	0.004583333333333333
2	82.72	0.016201131687242798	0.008356481481481482	0.0039840534979423865
2	82.76	0.013793724279835391	0.00735082304526749	0.0031147119341563786
2	82.8	0.013220164609053498	0.006748971193415638	0.0031635802469135803
2	82.84	0.01007201646090535	0.00547582304526749	0.002088477366255144
2	82.88	0.01058127572016461	0.005285493827160494	0.002512860082304527
2	82.92	0.007626028806584362	0.004318415637860082	0.0015406378600823045
2	82.96000000000001	0.008991769547325102	0.004781378600823045	0.001779835390946502
2	83.0	0.008184156378600822	0.004313271604938272	0.0015200617283950618
2	83.04	0.01850051440329218	0.006656378600823045	0.004827674897119341
2	83.08	0.007782921810699588	0.0032896090534979424	0.0015406378600823045
2	83.12	0.007957818930041152	0.002191358024691358	0.0026954732510288066
2	83.16	0.0055709876543209875	0.0007098765432098765	0.0019187242798353909
2	83.2	0.009879115226337448	0.0032973251028806582	0.002749485596707819
2	83.24	0.00958590534979424	0.003611111111111111	0.0022170781893004116
2	83.28	0.009413580246913581	0.004166666666666667	0.0016975308641975309
2	83.32000000000001	0.01253858024691358	0.006304012345679013	0.0021373456790123456
2	83.36	0.013024691358024691	0.007139917695473251	0.0017772633744855967
2	83.4	0.01622942386831276	0.010066872427983539	0.002037037037037037
2	83.44	0.015897633744855966	0.010136316872427983	0.0011779835390946503
2	83.48	0.018294753086419754	0.011206275720164608	0.0017001028806584361
2	83.52	0.025133744855967078	0.011967592592592592	0.003654835390946502
2	83.56	0.01843621399176955	0.010375514403292182	0.0008076131687242799
2	83.60000000000001	0.018886316872427984	0.009511316872427983	0.001008230452674897
2	83.64	0.020146604938271605	0.009516460905349794	0.0018647119341563786
2	83.68	0.017993827160493827	0.008526234567901235	0.0013863168724279834
2	83.72	0.018289609053497944	0.007746913580246913	0.0018441358024691358
2	83.76	0.01448559670781893	0.005270061728395062	0.0017746913580246914
2	83.8	0.01175925925925926	0.0039146090534979425	0.001147119341563786
2	83.84	0.008546810699588478	0.0023945473251028807	0.0006198559670781893
2	83.88	0.006977880658436214	0.0023122427983539094	0.00029835390946502055
2	83.92	0.00790380658436214	0.002955246913580247	0.0007458847736625515
2	83.96000000000001	0.006898148148148148	0.001882716049382716	0.00025205761316872427
2	84.0	0.0174048353909465	0.004038065843621399	0.004110082304526749
2	84.04	0.009632201646090535	0.0025411522633744855	0.0013863168724279834
2	84.08	0.012463991769547326	0.003287037037037037	0.0015792181069958849
2	84.12	0.009261831275720165	0.002001028806584362	0.0010699588477366254
2	84.16	0.010763888888888889	0.002993827160493827	0.0014454732510288065
2	84.2	0.012039609053497942	0.0051568930041152265	0.0006918724279835391
2	84.24	0.015743312757201647	0.006622942386831276	0.0015277777777777779
2	84.28	0.01666923868312757	0.007425411522633745	0.002309670781893004
2	84.32000000000001	0.01789866255144033	0.008472222222222223	0.0021784979423868315
2	84.36	0.019212962962962963	0.009014917695473251	0.002983539094650206
2	84.4	0.019459876543209877	0.009393004115226337	0.0036574074074074074
2	84.44	0.021005658436213992	0.009174382716049383	0.005336934156378601
2	84.48	0.026008230452674898	0.00871656378600823	0.00800925925925926
2	84.52	0.01993312757201646	0.007327674897119342	0.006126543209876543
2	84.56	0.016972736625514403	0.005457818930041152	0.006123971193415637
2	84.60000000000001	0.015637860082304528	0.004194958847736625	0.006185699588477366
2	84.64	0.013096707818930041	0.0034310699588477366	0.0055941358024691355
2	84.68	0.012397119341563786	0.003220164609053498	0.005923353909465021
2	84.72	0.011875	0.003757716049382716	0.005380658436213992
2	84.76	0.011604938271604939	0.004210390946502058	0.005264917695473251
2	84.8	0.01231224279835391	0.004796810699588478	0.0051337448559670784
2	84.84	0.013243312757201645	0.006244855967078189	0.004861111111111111
2	84.88	0.01654320987654321	0.0069727366255144035	0.006036522633744856
2	84.92	0.017708333333333333	0.006913580246913581	0.005681584362139918
2	84.96000000000001	0.02936471193415638	0.008739711934156378	0.009987139917695472
2	85.0	0.01947530864197531	0.006358024691358025	0.0062602880658436215
2	85.04	0.020751028806584363	0.005810185185185186	0.0070653292181069955
2	85.08	0.01628858024691358	0.005154320987654321	0.004416152263374486
2	85.12	0.018029835390946502	0.005625	0.005102880658436214
2	85.16	0.016345164609053497	0.00603395061728395	0.0025797325102880657
2	85.2	0.017973251028806585	0.006666666666666667	0.00334619341563786
2	85.24	0.015450102880658437	0.006275720164609053	0.0014609053497942387
2	85.28	0.01668724279835391	0.00665380658436214	0.0024742798353909463
2	85.32000000000001	0.015625	0.00621141975308642	0.0016126543209876542
2	85.36	0.01563014403292181	0.006116255144032922	0.0016769547325102881
2	85.4	0.014704218106995884	0.005815329218106996	0.0012731481481481483
2	85.44	0.021597222222222223	0.006586934156378601	0.00415380658436214
2	85.48	0.014513888888888889	0.006046810699588477	0.0006301440329218107
2	85.52	0.014377572016460905	0.006898148148148148	0.0011342592592592593
2	85.56	0.01674897119341564	0.00717335390946502	0.0018492798353909464
2	85.60000000000001	0.015959362139917697	0.006522633744855967	0.002654320987654321
2	85.64	0.017474279835390946	0.00555298353909465	0.004269547325102881
2	85.68	0.01570216049382716	0.004423868312757201	0.003778292181069959
2	85.72	0.01863425925925926	0.00323559670781893	0.00702417695473251
2	85.76	0.015555555555555555	0.002507716049382716	0.005342078189300411
2	85.8	0.015128600823045268	0.00198559670781893	0.005717592592592593
2	85.84	0.013287037037037036	0.001427469135802469	0.004989711934156379
2	85.88	0.013413065843621398	0.0012139917695473252	0.005452674897119342
2	85.92	0.019699074074074074	0.0022119341563786006	0.007245370370370371
2	85.96000000000001	0.01168724279835391	0.0009284979423868312	0.004457304526748971
2	86.0	0.012209362139917695	0.001463477366255144	0.004917695473251029
2	86.04	0.012191358024691358	0.0015843621399176955	0.005051440329218107
2	86.08	0.012746913580246913	0.001926440329218107	0.005275205761316872
2	86.12	0.012348251028806585	0.002199074074074074	0.004969135802469136
2	86.16	0.012366255144032922	0.002330246913580247	0.004907407407407407
2	86.2	0.01219650205761317	0.002510288065843621	0.004526748971193415
2	86.24	0.01249485596707819	0.002662037037037037	0.004609053497942387
2	86.28	0.010954218106995884	0.00253858024691358	0.003623971193415638
2	86.32000000000001	0.010275205761316873	0.0025180041152263375	0.003176440329218107
2	86.36	0.009899691358024692	0.002132201646090535	0.003351337448559671
2	86.4	0.017258230452674897	0.003212448559670782	0.005769032921810699
2	86.44	0.008724279835390947	0.0016486625514403291	0.003335905349794239
2	86.48	0.007152777777777778	0.0011291152263374485	0.0031661522633744856
2	86.52	0.00738425925925926	0.0007021604938271605	0.004117798353909465
2	86.56	0.00485082304526749	0.00011831275720164609	0.003611111111111111
2	86.60000000000001	0.00621141975308642	4.886831275720165e-05	0.004377572016460905
2	86.64	0.006625514403292181	0.00025977366255144034	0.003881172839506173
2	86.68	0.009421296296296296	0.0012448559670781892	0.004873971193415638
2	86.72	0.008685699588477366	0.0012680041152263375	0.003978909465020576
2	86.76	0.009652777777777777	0.001345164609053498	0.004560185185185185
2	86.8	0.009477880658436215	0.0017901234567901235	0.004027777777777778
2	86.84	0.010030864197530864	0.0019110082304526748	0.0038245884773662553
2	86.88	0.016890432098765434	0.0028575102880658435	0.005437242798353909
2	86.92	0.010720164609053498	0.0022505144032921812	0.00301440329218107
2	86.96000000000001	0.011450617283950618	0.0025823045267489714	0.002283950617283951
2	87.0	0.010954218106995884	0.0028703703703703703	0.0019238683127572017
2	87.04	0.01205246913580247	0.0035313786008230453	0.0013503086419753086
2	87.08	0.010498971193415639	0.003338477366255144	0.0013811728395061729
2	87.12	0.011558641975308643	0.00441358024691358	0.0009516460905349795
2	87.16	0.010213477366255145	0.0043518518518518515	0.0010056584362139918
2	87.2	0.011141975308641975	0.004902263374485597	0.0007073045267489712
2	87.24	0.00919238683127572	0.004717078189300412	0.000257201646090535
2	87.28	0.010686728395061728	0.005313786008230453	0.0005426954732510288
2	87.32000000000001	0.009403292181069958	0.0048919753086419755	0.0004886831275720165
2	87.36	0.017103909465020575	0.005853909465020576	0.003374485596707819
2	87.4	0.008695987654320987	0.004724794238683128	0.0007921810699588477
2	87.44	0.009223251028806584	0.004537037037037037	0.00176440329218107
2	87.48	0.008117283950617284	0.003945473251028807	0.001815843621399177
2	87.52	0.0071579218106995884	0.003464506172839506	0.0020627572016460906
2	87.56	0.0075591563786008235	0.002919238683127572	0.002507716049382716
2	87.60000000000001	0.006314300411522634	0.0023791152263374486	0.0023045267489711935
2	87.64	0.006247427983539095	0.0017103909465020577	0.0030349794238683126
2	87.68	0.004575617283950617	0.0005324074074074074	0.003148148148148148
2	87.72	0.00481738683127572	0.0006224279835390946	0.0030041152263374487
2	87.76	0.004423868312757201	0.00020576131687242798	0.003752572016460905
2	87.8	0.005324074074074074	0.0009876543209876543	0.003523662551440329
2	87.84	0.011679526748971193	0.0014891975308641975	0.005897633744855967
2	87.88	0.005905349794238683	0.000264917695473251	0.0045704732510288065
2	87.92	0.0078009259259259256	0.0015174897119341563	0.005118312757201646
2	87.96000000000001	0.00871141975308642	0.0016229423868312758	0.005447530864197531
2	88.0	0.00988425925925926	0.0021219135802469135	0.005848765432098765
2	88.04	0.010123456790123457	0.002626028806584362	0.0058359053497942385
2	88.08	0.011826131687242798	0.0032664609053497944	0.005951646090534979
2	88.12	0.010802469135802469	0.003299897119341564	0.005185185185185185
2	88.16	0.012402263374485597	0.003801440329218107	0.0055478395061728395
2	88.2	0.012163065843621399	0.0036136831275720167	0.005118312757201646
2	88.24	0.01323045267489712	0.003958333333333334	0.0049717078189300415
2	88.28	0.012170781893004115	0.004097222222222223	0.0037628600823045267
2	88.32000000000001	0.021592078189300413	0.006162551440329218	0.0062268518518518515
2	88.36	0.014904835390946503	0.005619855967078189	0.0029886831275720165
2	88.4	0.016010802469135804	0.0064326131687242796	0.0029989711934156377
2	88.44	0.013824588477366255	0.006023662551440329	0.0025025720164609053
2	88.48	0.013225308641975308	0.005871913580246913	0.0016280864197530864
2	88.52	0.012857510288065843	0.005447530864197531	0.0014583333333333334
2	88.56	0.012692901234567901	0.00529835390946502	0.001404320987654321
2	88.60000000000001	0.013513374485596709	0.005460390946502058	0.001419753086419753
2	88.64	0.012512860082304527	0.005277777777777778	0.0009387860082304527
2	88.68	0.012813786008230453	0.005249485596707819	0.0008076131687242799
2	88.72	0.01320216049382716	0.00537037037037037	0.0010853909465020576
2	88.76	0.01360082304526749	0.005380658436213992	0.0011882716049382716
2	88.8	0.018773148148148146	0.006198559670781893	0.0030401234567901236
2	88.84	0.013369341563786009	0.00492798353909465	0.0008333333333333334
2	88.88	0.011036522633744855	0.0032304526748971195	0.0008436213991769547
2	88.92	0.011183127572016461	0.003752572016460905	0.0006172839506172839
2	88.96000000000001	0.010563271604938272	0.004014917695473251	0.000676440329218107
2	89.0	0.009025205761316872	0.003492798353909465	0.00047582304526748974
2	89.04	0.00827417695473251	0.002926954732510288	0.0006481481481481481
2	89.08	0.0046270576131687245	0.0008204732510288066	0.0003446502057613169
2	89.12	0.005434670781893004	0.001427469135802469	0.0005118312757201646
2	89.16	0.0035339506172839506	0.0007998971193415638	0.00012088477366255144
2	89.2	0.003413065843621399	0.0005761316872427984	0.00041152263374485596
2	89.24	0.003279320987654321	0.0008410493827160494	0.0003112139917695473
2	89.28	0.012281378600823045	0.0027443415637860083	0.0029243827160493827
2	89.32000000000001	0.004241255144032922	0.0011445473251028807	4.372427983539095e-05
2	89.36	0.005511831275720165	0.0014248971193415638	0.00040380658436213994
2	89.4	0.005257201646090535	0.0014814814814814814	0.000470679012345679
2	89.44	0.008153292181069959	0.0029732510288065844	0.0007767489711934157
2	89.48	0.008171296296296296	0.003019547325102881	0.0007458847736625515
2	89.52	0.008924897119341564	0.0030324074074074073	0.0008384773662551441
2	89.56	0.008153292181069959	0.0020396090534979426	0.0008873456790123457
2	89.60000000000001	0.007834362139917695	0.001743827160493827	0.0008024691358024691
2	89.64	0.008976337448559671	0.0022530864197530865	0.001198559670781893
2	89.68	0.005887345679012346	0.000522119341563786	0.0008153292181069958
2	89.72	0.008065843621399177	0.0014171810699588477	0.001396604938271605
2	89.76	0.013593106995884773	0.0023251028806584363	0.0038734567901234566
2	89.8	0.004755658436213991	0.00046810699588477366	0.0009207818930041152
2	89.84	0.00375	0.00043724279835390947	0.0008230452674897119
2	89.88	0.0035905349794238682	0.00045267489711934157	0.0009362139917695473
2	89.92	0.00290380658436214	0.0003832304526748971	0.000985082304526749
2	89.96000000000001	0.003299897119341564	0.00033950617283950616	0.0012242798353909465
2	90.0	0.0028935185185185184	0.00021862139917695473	0.0010879629629629629
2	90.04	0.0018930041152263374	9.516460905349794e-05	0.0006275720164609053
2	90.08	0.0017824074074074075	5.915637860082304e-05	0.0005324074074074074
2	90.12	0.001190843621399177	0.00011831275720164609	0.00022119341563786008
2	90.16	0.0026080246913580247	0.000367798353909465	0.0005324074074074074
2	90.2	0.0033693415637860084	0.00045781893004115225	0.0006790123456790123
2	90.24	0.012510288065843622	0.0015509259259259259	0.004516460905349794
2	90.28	0.006406893004115227	0.00041923868312757203	0.0023868312757201644
2	90.32000000000001	0.008217592592592592	0.0004140946502057613	0.003780864197530864
2	90.36	0.008973765432098765	0.0002546296296296296	0.004462448559670782
2	90.4	0.010606995884773663	0.00043724279835390947	0.0054912551440329214
2	90.44	0.010131172839506174	0.00041152263374485596	0.0050411522633744855
2	90.48	0.012044753086419753	0.0010108024691358026	0.006144547325102881
2	90.52	0.012165637860082304	0.0011008230452674897	0.005853909465020576
2	90.56	0.011468621399176955	0.001324588477366255	0.005452674897119342
2	90.60000000000001	0.014328703703703703	0.00301440329218107	0.005354938271604938
2	90.64	0.01382201646090535	0.0033796296296296296	0.004701646090534979
2	90.68	0.01626028806584362	0.005154320987654321	0.005213477366255144
2	90.72	0.02097736625514403	0.005609567901234568	0.006527777777777778
2	90.76	0.013973765432098766	0.0045704732510288065	0.0035030864197530863
2	90.8	0.014102366255144032	0.005090020576131687	0.003294753086419753
2	90.84	0.014755658436213992	0.005653292181069959	0.003109567901234568
2	90.88	0.014038065843621399	0.005498971193415638	0.002919238683127572
2	90.92	0.01618827160493827	0.006759259259259259	0.003271604938271605
2	90.96000000000001	0.014670781893004116	0.0072376543209876545	0.0019470164609053499
2	91.0	0.015673868312757203	0.008613683127572016	0.0017669753086419753
2	91.04	0.015141460905349794	0.009097222222222222	0.0014814814814814814
2	91.08	0.016247427983539096	0.010573559670781893	0.0017592592592592592
2	91.12	0.018798868312757202	0.011689814814814814	0.003338477366255144
2	91.16	0.017636316872427983	0.010635288065843622	0.0033333333333333335
2	91.2	0.026545781893004116	0.01245627572016461	0.006905864197530864
2	91.24	0.014997427983539095	0.008469650205761316	0.003335905349794239
2	91.28	0.012939814814814815	0.007021604938271605	0.0032098765432098763
2	91.32000000000001	0.00984567901234568	0.005290637860082305	0.0023636831275720164
2	91.36	0.009526748971193415	0.005493827160493827	0.0023019547325102883
2	91.4	0.008143004115226338	0.00434156378600823	0.0018930041152263374
2	91.44	0.007872942386831276	0.004457304526748971	0.0017772633744855967
2	91.48	0.006370884773662552	0.003544238683127572	0.0013991769547325103
2	91.52	0.0075025720164609054	0.004323559670781893	0.001455761316872428
2	91.56	0.007803497942386831	0.004390432098765432	0.0014017489711934156
2	91.60000000000001	0.007281378600823046	0.004611625514403292	0.0005812757201646091
2	91.64	0.008690843621399177	0.005249485596707819	0.001044238683127572
2	91.68	0.017934670781893005	0.00872170781893004	0.00319701646090535
2	91.72	0.013603395061728396	0.007821502057613169	0.002867798353909465
2	91.76	0.014174382716049382	0.007600308641975309	0.003986625514403292
2	91.8	0.01650977366255144	0.007404835390946502	0.005342078189300411
2	91.84	0.012343106995884773	0.006129115226337449	0.003840020576131687
2	91.88	0.012674897119341564	0.005275205761316872	0.004238683127572016
2	91.92	0.007785493827160494	0.003806584362139918	0.0028112139917695475
2	91.96000000000001	0.00911008230452675	0.0034567901234567903	0.00294238683127572
2	92.0	0.00872170781893004	0.0036445473251028805	0.002919238683127572
2	92.04	0.010542695473251028	0.003096707818930041	0.004794238683127572
2	92.08	0.011296296296296296	0.002515432098765432	0.006592078189300412
2	92.12	0.01547067901234568	0.0036188271604938272	0.009724794238683127
2	92.16	0.0255298353909465	0.006149691358024691	0.013544238683127572
2	92.2	0.017762345679012345	0.004948559670781893	0.010964506172839505
2	92.24	0.01940843621399177	0.00555298353909465	0.01164866255144033
2	92.28	0.018109567901234566	0.005905349794238683	0.010385802469135803
2	92.32000000000001	0.019079218106995886	0.006298868312757201	0.010128600823045267
2	92.36	0.017857510288065842	0.006334876543209877	0.00911522633744856
2	92.4	0.01915895061728395	0.007618312757201646	0.00830246913580247
2	92.44	0.01683641975308642	0.0068467078189300415	0.007301954732510288
2	92.48	0.018521090534979422	0.007453703703703704	0.007492283950617284
2	92.52	0.016728395061728397	0.006460905349794239	0.006792695473251029
2	92.56	0.01898662551440329	0.00679783950617284	0.007790637860082304
2	92.60000000000001	0.0177880658436214	0.006069958847736625	0.006988168724279835
2	92.64	0.026453189300411524	0.0077083333333333335	0.010087448559670783
2	92.68	0.01619084362139918	0.005084876543209877	0.006576646090534979
2	92.72	0.014313271604938272	0.004297839506172839	0.005877057613168724
2	92.76	0.014349279835390947	0.003924897119341564	0.006234567901234568
2	92.8	0.010362654320987654	0.0027469135802469136	0.004403292181069959
2	92.84	0.010781893004115226	0.0029501028806584364	0.004020061728395061
2	92.88	0.0101929012345679	0.0026131687242798352	0.004110082304526749
2	92.92	0.015558127572016462	0.003919753086419753	0.007083333333333333
2	92.96000000000001	0.01592849794238683	0.004565329218106996	0.007584876543209876
2	93.0	0.019647633744855966	0.004873971193415638	0.009711934156378601
2	93.04	0.016833847736625513	0.004315843621399177	0.008603395061728395
2	93.08	0.017955246913580247	0.004943415637860082	0.009215534979423868
2	93.12	0.02389917695473251	0.00540380658436214	0.011751543209876543
2	93.16	0.014169238683127573	0.0028266460905349796	0.009434156378600823
2	93.2	0.014279835390946502	0.0024691358024691358	0.010043724279835391
2	93.24	0.015128600823045268	0.00418724279835391	0.009526748971193415
2	93.28	0.018016975308641974	0.006090534979423868	0.010151748971193416
2	93.32000000000001	0.01901491769547325	0.007463991769547325	0.009652777777777777
2	93.36	0.021190843621399176	0.009063786008230454	0.009722222222222222
2	93.4	0.019266975308641975	0.008690843621399177	0.008541666666666666
2	93.44	0.020997942386831277	0.010100308641975309	0.008356481481481482
2	93.48	0.019359567901234567	0.00949074074074074	0.007602880658436214
2	93.52	0.020334362139917697	0.010455246913580248	0.006983024691358025
2	93.56	0.018125	0.008361625514403292	0.006558641975308642
2	93.60000000000001	0.030228909465020576	0.011604938271604939	0.009279835390946503
2	93.64	0.016383744855967077	0.007199074074074074	0.005388374485596707
2	93.68	0.01604681069958848	0.007752057613168725	0.0048919753086419755
2	93.72	0.018341049382716048	0.008294753086419753	0.005979938271604938
2	93.76	0.017150205761316872	0.007445987654320987	0.004909979423868313
2	93.8	0.01969135802469136	0.008425925925925925	0.006118827160493827
2	93.84	0.01775977366255144	0.0084619341563786	0.0045190329218107
2	93.88	0.019243827160493828	0.009287551440329217	0.0047659465020576134
2	93.92	0.016875	0.008500514403292182	0.0033641975308641974
2	93.96000000000001	0.01745627572016461	0.009279835390946503	0.0026054526748971194
2	94.0	0.015637860082304528	0.008189300411522634	0.0020344650205761316
2	94.04	0.01663065843621399	0.008099279835390947	0.0021733539094650205
2	94.08	0.021460905349794238	0.00768775720164609	0.005401234567901234
2	94.12	0.016010802469135804	0.006355452674897119	0.0028600823045267488
2	94.16	0.016406893004115228	0.005439814814814815	0.004704218106995885
2	94.2	0.015012860082304527	0.004292695473251029	0.005164609053497943
2	94.24	0.015799897119341565	0.0044675925925925924	0.006095679012345679
2	94.28	0.016484053497942387	0.00489454732510288	0.006795267489711934
2	94.32000000000001	0.018647119341563784	0.004912551440329218	0.008991769547325102
2	94.36	0.01826388888888889	0.0038477366255144033	0.010537551440329218
2	94.4	0.020164609053497942	0.00393261316872428	0.012242798353909465
2	94.44	0.019084362139917696	0.0036445473251028805	0.011949588477366255
2	94.48	0.019686213991769546	0.003564814814814815	0.012973251028806584
2	94.52	0.017821502057613167	0.003559670781893004	0.012348251028806585
2	94.56	0.02573559670781893	0.006489197530864198	0.01387088477366255
2	94.60000000000001	0.017492283950617284	0.005324074074074074	0.011231995884773662
2	94.64	0.019400720164609052	0.006401748971193415	0.011280864197530865
2	94.68	0.01981738683127572	0.00661522633744856	0.011424897119341564
2	94.72	0.019945987654320988	0.006044238683127572	0.01150462962962963
2	94.76	0.02117283950617284	0.0063400205761316875	0.012181069958847737
2	94.8	0.020159465020576132	0.005414094650205761	0.012451131687242798
2	94.84	0.022247942386831275	0.005365226337448559	0.013804012345679012
2	94.88	0.020046296296296295	0.004418724279835391	0.012718621399176955
2	94.92	0.02245627572016461	0.00507716049382716	0.013940329218106996
2	94.96000000000001	0.021707818930041152	0.005100308641975308	0.013245884773662552
2	95.0	0.02485082304526749	0.005704732510288066	0.015025720164609053
2	95.04	0.028299897119341565	0.006008230452674897	0.01551954732510288
2	95.08	0.022651748971193417	0.005097736625514404	0.013503086419753086
2	95.12	0.02039351851851852	0.004773662551440329	0.011844135802469135
2	95.16	0.02033179012345679	0.0052366255144032925	0.011916152263374486
2	95.2	0.018731995884773662	0.00496656378600823	0.010877057613168725
2	95.24	0.018289609053497944	0.004886831275720165	0.010627572016460906
2	95.28	0.017703189300411523	0.004886831275720165	0.009323559670781892
2	95.32000000000001	0.016378600823045267	0.004506172839506173	0.008173868312757201
2	95.36	0.016414609053497942	0.004876543209876543	0.0072608024691358025
2	95.4	0.013906893004115226	0.004449588477366255	0.005005144032921811
2	95.44	0.013122427983539095	0.004539609053497942	0.003986625514403292
2	95.48	0.011262860082304527	0.00415380658436214	0.0022247942386831275
2	95.52	0.018485082304526747	0.005105452674897119	0.004830246913580247
2	95.56	0.010848765432098766	0.0038374485596707818	0.0009233539094650206
2	95.60000000000001	0.014408436213991769	0.0039377572016460905	0.0038734567901234566
2	95.64	0.014845679012345679	0.003441358024691358	0.004331275720164609
2	95.68	0.017415123456790124	0.0034465020576131687	0.006159979423868313
2	95.72	0.017973251028806585	0.0034027777777777776	0.006702674897119342
2	95.76	0.01857253086419753	0.0032896090534979424	0.007438271604938272
2	95.8	0.018608539094650205	0.0034747942386831277	0.007211934156378601
2	95.84	0.017973251028806585	0.0035082304526748973	0.006900720164609054
2	95.88	0.018454218106995886	0.00367798353909465	0.007006172839506173
2	95.92	0.01667438271604938	0.003374485596707819	0.006100823045267489
2	95.96000000000001	0.017916666666666668	0.0037757201646090536	0.006561213991769547
2	96.0	0.021872427983539094	0.004338991769547325	0.007726337448559671
2	96.04	0.016743827160493826	0.003263888888888889	0.0063863168724279835
2	96.08	0.015267489711934156	0.0029475308641975307	0.005871913580246913
2	96.12	0.01537551440329218	0.0030761316872427984	0.006005658436213992
2	96.16	0.014189814814814815	0.0027109053497942387	0.005992798353909465
2	96.2	0.014681069958847737	0.002757201646090535	0.006404320987654321
2	96.24000000000001	0.01352366255144033	0.0025848765432098767	0.006262860082304526
2	96.28	0.012767489711934156	0.002232510288065844	0.006082818930041152
2	96.32000000000001	0.012641460905349794	0.002109053497942387	0.0061805555555555555
2	96.36	0.011566358024691359	0.0019367283950617283	0.005851337448559671
2	96.4	0.012391975308641976	0.0020113168724279836	0.00628858024691358
2	96.44	0.010897633744855967	0.001491769547325103	0.00625
2	96.48	0.017402263374485596	0.0025462962962962965	0.008361625514403292
2	96.52	0.008665123456790123	0.00030606995884773663	0.006347736625514403
2	96.56	0.008487654320987654	0.00010288065843621399	0.006257716049382716
2	96.60000000000001	0.008950617283950617	7.20164609053498e-05	0.006044238683127572
2	96.64	0.011268004115226337	0.0014429012345679012	0.006121399176954733
2	96.68	0.011630658436213992	0.0022608024691358024	0.005761316872427984
2	96.72	0.011633230452674897	0.0024434156378600825	0.00570216049382716
2	96.76	0.011898148148148149	0.002435699588477366	0.005318930041152263
2	96.8	0.011782407407407408	0.002757201646090535	0.004760802469135803
2	96.84	0.012042181069958849	0.0027211934156378603	0.0047299382716049386
2	96.88	0.01172067901234568	0.0029603909465020575	0.003647119341563786
2	96.92	0.013189300411522633	0.0035416666666666665	0.0036882716049382717
2	96.96000000000001	0.01838991769547325	0.0045138888888888885	0.0051800411522633745
2	97.0	0.012906378600823045	0.004207818930041152	0.0031352880658436213
2	97.04	0.011558641975308643	0.004274691358024691	0.0022762345679012345
2	97.08	0.012631172839506172	0.004830246913580247	0.002597736625514403
2	97.12	0.010344650205761316	0.0047299382716049386	0.0014891975308641975
2	97.16	0.011430041152263374	0.005105452674897119	0.00220679012345679
2	97.2	0.009020061728395062	0.004732510288065843	0.0013194444444444445
2	97.24000000000001	0.009014917695473251	0.004809670781893004	0.0012165637860082304
2	97.28	0.008143004115226338	0.004544753086419753	0.001008230452674897
2	97.32000000000001	0.006867283950617284	0.004228395061728395	0.0006275720164609053
2	97.36	0.006327160493827161	0.0040637860082304526	0.00037037037037037035
2	97.4	0.0056275720164609055	0.0036059670781893004	0.0008719135802469135
2	97.44	0.015164609053497943	0.0049845679012345675	0.0041563786008230455
2	97.48	0.005838477366255144	0.0029089506172839505	0.0016332304526748972
2	97.52	0.007397119341563786	0.0031301440329218107	0.002013888888888889
2	97.56	0.0064326131687242796	0.0026363168724279837	0.0021373456790123456
2	97.60000000000001	0.007816358024691357	0.00261059670781893	0.0030555555555555557
2	97.64	0.006545781893004116	0.002155349794238683	0.0029475308641975307
2	97.68	0.008328189300411522	0.002219650205761317	0.004079218106995885
2	97.72	0.007299382716049383	0.0019830246913580245	0.003757716049382716
2	97.76	0.008377057613168724	0.0018338477366255145	0.004655349794238683
2	97.8	0.008065843621399177	0.0016229423868312758	0.00466820987654321
2	97.84	0.007890946502057614	0.0015329218106995884	0.004639917695473251
2	97.88	0.007978395061728394	0.0013194444444444445	0.00474537037037037
2	97.92	0.014020061728395062	0.0025051440329218106	0.006342592592592592
2	97.96000000000001	0.00768775720164609	0.0013605967078189301	0.004292695473251029
2	98.0	0.007438271604938272	0.0013580246913580246	0.003948045267489712
2	98.04	0.008508230452674898	0.001491769547325103	0.004434156378600823
2	98.08	0.0065020576131687245	0.0010802469135802468	0.003176440329218107
2	98.12	0.007438271604938272	0.0015509259259259259	0.003433641975308642
2	98.16	0.006123971193415637	0.0011856995884773664	0.0025411522633744855
2	98.2	0.006841563786008231	0.0016743827160493826	0.0025462962962962965
2	98.24000000000001	0.005612139917695473	0.0011059670781893003	0.0023482510288065843
2	98.28	0.005841049382716049	0.0015483539094650206	0.0016743827160493826
2	98.32000000000001	0.005470679012345679	0.0011651234567901234	0.0018621399176954733
2	98.36	0.005113168724279835	0.0011188271604938272	0.0014789094650205761
2	98.4	0.012937242798353909	0.0024074074074074076	0.004372427983539095
2	98.44	0.004292695473251029	0.0007896090534979424	0.0009799382716049383
2	98.48	0.005185185185185185	0.0008641975308641976	0.0016512345679012346
2	98.52	0.0041795267489711935	0.0008359053497942387	0.0010570987654320988
2	98.56	0.005216049382716049	0.0011754115226337448	0.0013811728395061729
2	98.60000000000001	0.003940329218106996	0.0011008230452674897	0.0007407407407407407
2	98.64	0.005195473251028806	0.0015329218106995884	0.0008127572016460906
2	98.68	0.0034516460905349793	0.0010365226337448559	0.0004089506172839506
2	98.72	0.004776234567901235	0.0014943415637860083	0.0010493827160493827
2	98.76	0.0031635802469135803	0.0011111111111111111	0.0004912551440329218
2	98.8	0.003976337448559671	0.001610082304526749	0.0007227366255144033
2	98.84	0.0037242798353909466	0.0013837448559670782	0.0007716049382716049
2	98.88	0.011864711934156379	0.0030324074074074073	0.003487654320987654
2	98.92	0.002780349794238683	0.0014994855967078188	0.00037037037037037035
2	98.96000000000001	0.0024511316872427983	0.00125	0.0004089506172839506
2	99.0	0.002816358024691358	0.0012988683127572015	0.0004989711934156379
2	99.04	0.0031944444444444446	0.0013220164609053498	0.0002160493827160494
2	99.08	0.0041795267489711935	0.0013400205761316872	0.0008281893004115226
2	99.12	0.003184156378600823	0.0012139917695473252	0.0004243827160493827
2	99.16	0.004128086419753086	0.00176440329218107	0.0005684156378600823
2	99.2	0.0031661522633744856	0.0017618312757201645	5.915637860082304e-05
2	99.24000000000001	0.004300411522633745	0.002242798353909465	0.0002880658436213992
2	99.28	0.003389917695473251	0.0018672839506172839	0.0001646090534979424
2	99.32000000000001	0.004338991769547325	0.001993312757201646	0.0001748971193415638
2	99.36	0.010964506172839505	0.003073559670781893	0.0022145061728395064
2	99.4	0.004477880658436214	0.0017026748971193416	2.8292181069958848e-05
2	99.44	0.006350308641975309	0.002080761316872428	0.00017746913580246913
2	99.48	0.006193415637860082	0.0023533950617283953	8.74485596707819e-05
2	99.52	0.007574588477366255	0.0028369341563786008	0.000573559670781893
2	99.56	0.007250514403292181	0.003022119341563786	0.00045781893004115225
2	99.60000000000001	0.008690843621399177	0.003436213991769547	0.0008101851851851852
2	99.64	0.007883230452674897	0.003703703703703704	0.00015174897119341564
2	99.68	0.009233539094650205	0.00430298353909465	0.0007381687242798354
2	99.72	0.008775720164609053	0.004269547325102881	0.0004295267489711934
2	99.76	0.0109130658436214	0.005054012345679012	0.001448045267489712
2	99.8	0.00905349794238683	0.004879115226337449	0.0005246913580246914
2	99.84	0.017690329218106995	0.006286008230452675	0.003845164609053498
2	99.88	0.009693930041152264	0.005208333333333333	0.0006558641975308642
2	99.92	0.010609567901234568	0.005105452674897119	0.000779320987654321
2	99.96000000000001	0.01073559670781893	0.005095164609053498	0.0011856995884773664
2	100.0	0.010010288065843621	0.004297839506172839	0.0008436213991769547
2	100.04	0.010344650205761316	0.004053497942386831	0.0015097736625514404
2	100.08	0.0090869341563786	0.0033333333333333335	0.0015046296296296296
2	100.12	0.008695987654320987	0.0031738683127572015	0.0015303497942386831
2	100.16	0.006550925925925926	0.0019187242798353909	0.0014454732510288065
2	100.2	0.006129115226337449	0.0019084362139917695	0.0009156378600823045
2	100.24000000000001	0.004434156378600823	0.0013940329218106995	0.0007741769547325103
2	100.28	0.005717592592592593	0.0023276748971193416	0.0005889917695473251
2	100.32000000000001	0.011993312757201646	0.0033179012345679014	0.0029861111111111113
2	100.36	0.00503858024691358	0.0023353909465020574	0.0003343621399176955
2	100.4	0.006810699588477367	0.0035210905349794238	0.0005478395061728395
2	100.44	0.006849279835390946	0.0036574074074074074	0.0003575102880658436
2	100.48	0.006265432098765432	0.0037448559670781893	0.0005118312757201646
2	100.52	0.005709876543209876	0.003361625514403292	0.0008976337448559671
2	100.56	0.008662551440329219	0.004498456790123457	0.0015715020576131688
2	100.60000000000001	0.007968106995884773	0.004375	0.0019110082304526748
2	100.64	0.010200617283950617	0.005745884773662551	0.001851851851851852
2	100.68	0.010540123456790123	0.006095679012345679	0.001859567901234568
2	100.72	0.012530864197530864	0.007170781893004115	0.002016460905349794
2	100.76	0.01158179012345679	0.007034465020576132	0.0012268518518518518
2	100.8	0.020681584362139918	0.009166666666666667	0.003513374485596708
2	100.84	0.012427983539094651	0.007415123456790123	0.0009747942386831276
2	100.88	0.014284979423868313	0.008251028806584362	0.0017515432098765432
2	100.92	0.014477880658436214	0.008559670781893004	0.0018724279835390946
2	100.96000000000001	0.01434156378600823	0.008469650205761316	0.0019058641975308642
2	101.0	0.01477880658436214	0.00878858024691358	0.0017952674897119341
2	101.04	0.011481481481481481	0.007425411522633745	0.0009079218106995885
2	101.08	0.013989197530864198	0.009542181069958848	0.000787037037037037
2	101.12	0.012911522633744855	0.008878600823045268	0.00026748971193415636
2	101.16	0.014655349794238683	0.009506172839506173	0.0007613168724279835
2	101.2	0.011674382716049383	0.00813014403292181	0.00036522633744855967
2	101.24000000000001	0.011795267489711934	0.008469650205761316	0.0007484567901234568
2	101.28	0.01684670781893004	0.007638888888888889	0.0036702674897119343
2	101.32000000000001	0.009555041152263374	0.0054912551440329214	0.002397119341563786
2	101.36	0.011604938271604939	0.005	0.004272119341563786
2	101.4	0.013744855967078189	0.004819958847736626	0.006743827160493827
2	101.44	0.011206275720164608	0.002752057613168724	0.006856995884773663
2	101.48	0.01209619341563786	0.0026157407407407405	0.0075591563786008235
2	101.52	0.014945987654320987	0.0036934156378600823	0.008626543209876544
2	101.56	0.013729423868312758	0.0034465020576131687	0.008266460905349795
2	101.60000000000001	0.014884259259259259	0.0037474279835390946	0.008842592592592593
2	101.64	0.012865226337448559	0.003906893004115226	0.007469135802469135
2	101.68	0.013227880658436214	0.004210390946502058	0.007785493827160494
2	101.72	0.012474279835390947	0.004308127572016461	0.0075
2	101.76	0.024112654320987654	0.0072839506172839505	0.01135545267489712
2	101.8	0.01473508230452675	0.005020576131687242	0.008070987654320988
2	101.84	0.017901234567901235	0.006638374485596708	0.00911008230452675
2	101.88	0.017083333333333332	0.006270576131687243	0.008834876543209877
2	101.92	0.017641460905349793	0.0067772633744855966	0.008783436213991769
2	101.96000000000001	0.01724537037037037	0.006262860082304526	0.008883744855967077
2	102.0	0.01673611111111111	0.006311728395061728	0.008842592592592593
2	102.04	0.016401748971193415	0.00647119341563786	0.008068415637860083
2	102.08	0.014552469135802468	0.005596707818930041	0.007402263374485597
2	102.12	0.014488168724279835	0.0054912551440329214	0.007137345679012345
2	102.16	0.012944958847736625	0.004495884773662551	0.006682098765432099
2	102.2	0.012952674897119341	0.004212962962962963	0.006234567901234568
2	102.24000000000001	0.01930812757201646	0.005614711934156379	0.0076748971193415635
2	102.28	0.012613168724279835	0.003626543209876543	0.005406378600823045
2	102.32000000000001	0.0109619341563786	0.0033796296296296296	0.004691358024691358
2	102.36	0.013371913580246914	0.004290123456790124	0.005694444444444445
2	102.4	0.012476851851851852	0.005504115226337448	0.004241255144032922
2	102.44	0.014655349794238683	0.0066512345679012345	0.004825102880658436
2	102.48	0.013760288065843621	0.006630658436213991	0.003742283950617284
2	102.52	0.014881687242798354	0.006898148148148148	0.004151234567901235
2	102.56	0.013883744855967078	0.006532921810699589	0.003832304526748971
2	102.60000000000001	0.01143261316872428	0.005264917695473251	0.0036213991769547325
2	102.64	0.01216820987654321	0.006458333333333333	0.003922325102880659
2	102.68	0.008593106995884774	0.004714506172839506	0.002777777777777778
2	102.72	0.019338991769547325	0.006476337448559671	0.0062268518518518515
2	102.76	0.007736625514403292	0.0036136831275720167	0.0016409465020576133
2	102.8	0.00794753086419753	0.003485082304526749	0.0019830246913580245
2	102.84	0.008739711934156378	0.0036728395061728395	0.0022530864197530865
2	102.88	0.010766460905349794	0.004251543209876543	0.003523662551440329
2	102.92	0.01100051440329218	0.003603395061728395	0.004457304526748971
2	102.96000000000001	0.011275720164609053	0.003323045267489712	0.004917695473251029
2	103.0	0.010378086419753086	0.0026568930041152264	0.005246913580246914
2	103.04	0.009102366255144033	0.002651748971193416	0.005300925925925926
2	103.08	0.011448045267489711	0.004125514403292181	0.00587962962962963
2	103.12	0.013248456790123457	0.0054912551440329214	0.006054526748971193
2	103.16	0.017049897119341562	0.007001028806584362	0.007085905349794239
2	103.2	0.02492283950617284	0.008176440329218108	0.009588477366255144
2	103.24000000000001	0.019825102880658436	0.006612654320987654	0.008654835390946502
2	103.28	0.020763888888888887	0.005851337448559671	0.009974279835390946
2	103.32000000000001	0.022006172839506174	0.005974794238683127	0.011129115226337449
2	103.36	0.02179783950617284	0.005573559670781893	0.01175925925925926
2	103.4	0.023657407407407408	0.00602880658436214	0.012289094650205761
2	103.44	0.023173868312757202	0.0056275720164609055	0.012569444444444444
2	103.48	0.02381687242798354	0.005462962962962963	0.012669753086419754
2	103.52	0.022291666666666668	0.005095164609053498	0.012013888888888888
2	103.56	0.021761831275720164	0.004974279835390946	0.011561213991769547
2	103.60000000000001	0.01960648148148148	0.004691358024691358	0.01058127572016461
2	103.64	0.01920267489711934	0.004454732510288066	0.009611625514403293
2	103.68	0.026293724279835392	0.005676440329218107	0.011676954732510288
2	103.72	0.01691358024691358	0.004277263374485597	0.007510288065843622
2	103.76	0.017381687242798354	0.004207818930041152	0.00761059670781893
2	103.8	0.015823045267489712	0.0037834362139917694	0.00669238683127572
2	103.84	0.0158667695473251	0.0037345679012345677	0.0065252057613168725
2	103.88	0.012749485596707818	0.0030915637860082306	0.004920267489711934
2	103.92	0.011957304526748971	0.002626028806584362	0.004750514403292181
2	103.96000000000001	0.009171810699588478	0.002119341563786008	0.002916666666666667
2	104.0	0.00889917695473251	0.00205761316872428	0.0026646090534979423
2	104.04	0.008001543209876543	0.0017618312757201645	0.002052469135802469
2	104.08	0.006921296296296296	0.0019598765432098765	0.0016306584362139917
2	104.12	0.008431069958847737	0.0020473251028806584	0.0019367283950617283
2	104.16	0.014483024691358025	0.003284465020576132	0.0037114197530864197
2	104.2	0.007782921810699588	0.0020113168724279836	0.0007998971193415638
2	104.24000000000001	0.007422839506172839	0.00205761316872428	0.00040380658436213994
2	104.28	0.007767489711934156	0.001859567901234568	0.0010776748971193415
2	104.32000000000001	0.006746399176954732	0.0015766460905349794	0.0008230452674897119
2	104.36	0.007939814814814814	0.001522633744855967	0.001779835390946502
2	104.4	0.006396604938271605	0.0010751028806584362	0.0013323045267489711
2	104.44	0.007590020576131687	0.0010622427983539094	0.00261059670781893
2	104.48	0.006700102880658436	0.0007896090534979424	0.0018209876543209876
2	104.52	0.00805812757201646	0.0013348765432098766	0.002993827160493827
2	104.56	0.007847222222222222	0.0012319958847736626	0.002728909465020576
2	104.60000000000001	0.008611111111111111	0.0014969135802469136	0.0033693415637860084
2	104.64	0.015594135802469137	0.0027109053497942387	0.00573559670781893
2	104.68	0.008510802469135803	0.0017283950617283952	0.003359053497942387
2	104.72	0.009411008230452675	0.001712962962962963	0.004094650205761317
2	104.76	0.008688271604938272	0.0016975308641975309	0.004151234567901235
2	104.8	0.00871141975308642	0.0015560699588477367	0.004025205761316873
2	104.84	0.00768775720164609	0.001242283950617284	0.004025205761316873
2	104.88	0.007667181069958848	0.001095679012345679	0.004079218106995885
2	104.92	0.005419238683127572	0.0002494855967078189	0.003855452674897119
2	104.96000000000001	0.00558641975308642	0.00020576131687242798	0.0037757201646090536
2	105.0	0.005401234567901234	7.71604938271605e-06	0.003647119341563786
2	105.04	0.007109053497942387	0.0009104938271604938	0.003559670781893004
2	105.08	0.0076054526748971195	0.0013220164609053498	0.0033153292181069957
2	105.12	0.015450102880658437	0.002574588477366255	0.005452674897119342
2	105.16	0.008292181069958847	0.0018209876543209876	0.0030555555555555557
2	105.2	0.007592592592592593	0.0017669753086419753	0.0022505144032921812
2	105.24000000000001	0.008040123456790123	0.0019470164609053499	0.002281378600823045
2	105.28	0.00874485596707819	0.0023919753086419754	0.002116769547325103
2	105.32000000000001	0.010689300411522634	0.002878086419753086	0.002409979423868313
2	105.36	0.01132201646090535	0.003472222222222222	0.00209619341563786
2	105.4	0.01378343621399177	0.004320987654320987	0.0025823045267489714
2	105.44	0.012283950617283951	0.004552469135802469	0.001352880658436214
2	105.48	0.014076646090534979	0.005534979423868313	0.0018492798353909464
2	105.52	0.011885288065843621	0.0055478395061728395	0.0009207818930041152
2	105.56	0.012407407407407407	0.006051954732510288	0.0011188271604938272
2	105.60000000000001	0.017757201646090535	0.006895576131687243	0.0029603909465020575
2	105.64	0.010486111111111111	0.006131687242798354	9.77366255144033e-05
2	105.68	0.010396090534979424	0.006244855967078189	7.458847736625514e-05
2	105.72	0.008804012345679013	0.005727880658436214	0.00023405349794238683
2	105.76	0.010280349794238683	0.00570216049382716	0.0010108024691358026
2	105.8	0.007713477366255144	0.004645061728395062	0.001059670781893004
2	105.84	0.008994341563786009	0.0046270576131687245	0.002065329218106996
2	105.88	0.007011316872427983	0.0037242798353909466	0.0016563786008230452
2	105.92	0.008768004115226338	0.003881172839506173	0.0028343621399176955
2	105.96000000000001	0.00775977366255144	0.0035262345679012348	0.0026157407407407405
2	106.0	0.009122942386831276	0.003755144032921811	0.003461934156378601
2	106.04	0.00842335390946502	0.003335905349794239	0.003436213991769547
2	106.08	0.01602880658436214	0.004411008230452675	0.0059619341563786005
2	106.12	0.008479938271604938	0.0023868312757201644	0.004212962962962963
2	106.16	0.008713991769547326	0.0025411522633744855	0.003891460905349794
2	106.2	0.008297325102880658	0.0022505144032921812	0.003909465020576132
2	106.24000000000001	0.008325617283950617	0.0018106995884773663	0.00415380658436214
2	106.28	0.00790380658436214	0.0009619341563786008	0.003922325102880659
2	106.32000000000001	0.007199074074074074	0.0004218106995884774	0.0038863168724279835
2	106.36	0.008261316872427983	0.001661522633744856	0.003572530864197531
2	106.4	0.007672325102880659	0.0015843621399176955	0.002965534979423868
2	106.44	0.008546810699588478	0.0018647119341563786	0.0028729423868312756
2	106.48	0.009837962962962963	0.0025694444444444445	0.0021810699588477368
2	106.52	0.012476851851851852	0.004014917695473251	0.0020396090534979426
2	106.56	0.01811471193415638	0.0054783950617283955	0.004182098765432099
2	106.60000000000001	0.011651234567901235	0.005048868312757202	0.0018544238683127572
2	106.64	0.012469135802469136	0.006003086419753087	0.002029320987654321
2	106.68	0.013863168724279836	0.006800411522633745	0.0018467078189300411
2	106.72	0.014287551440329218	0.007993827160493827	0.0020498971193415637
2	106.76	0.014537037037037038	0.008731995884773663	0.0014686213991769548
2	106.8	0.01602366255144033	0.009891975308641976	0.0017746913580246914
2	106.84	0.013780864197530864	0.008613683127572016	0.0010339506172839506
2	106.88	0.014765946502057613	0.008798868312757202	0.0013554526748971194
2	106.92	0.01210133744855967	0.006224279835390947	0.0010056584362139918
2	106.96000000000001	0.013829732510288066	0.0066975308641975305	0.0012808641975308641
2	107.0	0.012042181069958849	0.005709876543209876	0.001147119341563786
2	107.04	0.02125	0.008060699588477367	0.0038786008230452676
2	107.08	0.011473765432098765	0.004516460905349794	0.0009130658436213992
2	107.12	0.013040123456790124	0.005277777777777778	0.001116255144032922
2	107.16	0.01198559670781893	0.004284979423868312	0.0013605967078189301
2	107.2	0.011180555555555555	0.003361625514403292	0.0012911522633744857
2	107.24000000000001	0.010882201646090535	0.002705761316872428	0.0017952674897119341
2	107.28	0.009963991769547325	0.002965534979423868	0.001535493827160494
2	107.32000000000001	0.011278292181069958	0.003719135802469136	0.001838991769547325
2	107.36	0.010655864197530864	0.003359053497942387	0.002536008230452675
2	107.4	0.012127057613168724	0.004112654320987654	0.00261059670781893
2	107.44	0.012132201646090536	0.004711934156378601	0.0030632716049382716
2	107.48	0.013665123456790123	0.005794753086419753	0.0034465020576131687
2	107.52	0.02046553497942387	0.0074202674897119346	0.0060648148148148145
2	107.56	0.015020576131687243	0.006756687242798354	0.003852880658436214
2	107.60000000000001	0.015362654320987655	0.0063863168724279835	0.003927469135802469
2	107.64	0.017988683127572017	0.006669238683127572	0.004796810699588478
2	107.68	0.016959876543209875	0.006532921810699589	0.004583333333333333
2	107.72	0.016340020576131688	0.006859567901234568	0.004403292181069959
2	107.76	0.01565843621399177	0.006671810699588478	0.004297839506172839
2	107.8	0.012353395061728395	0.00603395061728395	0.00330761316872428
2	107.84	0.013364197530864198	0.00676440329218107	0.0035108024691358026
2	107.88	0.011221707818930041	0.0058590534979423865	0.0027237654320987656
2	107.92	0.013734567901234567	0.006826131687242798	0.003374485596707819
2	107.96000000000001	0.012556584362139918	0.006550925925925926	0.0028189300411522633
2	108.0	0.021833847736625514	0.008832304526748972	0.005751028806584362
2	108.04	0.011903292181069959	0.0063631687242798355	0.002368827160493827
2	108.08	0.012800925925925926	0.006766975308641975	0.002145061728395062
2	108.12	0.008402777777777778	0.005349794238683128	0.0007150205761316872
2	108.16	0.009256687242798354	0.005897633744855967	0.00033179012345679014
2	108.2	0.008824588477366255	0.005447530864197531	0.0005169753086419753
2	108.24000000000001	0.008608539094650206	0.005249485596707819	0.0002469135802469136
2	108.28	0.008829732510288065	0.005542695473251029	0.000257201646090535
2	108.32000000000001	0.008140432098765433	0.004632201646090535	0.00011059670781893004
2	108.36	0.009619341563786007	0.004909979423868313	0.0005787037037037037
2	108.4	0.007716049382716049	0.00404320987654321	0.00020318930041152264
2	108.44	0.007739197530864198	0.0037448559670781893	0.00031378600823045265
2	108.48	0.012795781893004116	0.0041332304526748975	0.0022016460905349795
2	108.52	0.005874485596707819	0.002448559670781893	0.00034722222222222224
2	108.56	0.005462962962962963	0.00257201646090535	0.00022890946502057612
2	108.60000000000001	0.006280864197530864	0.00264917695473251	0.0006378600823045268
2	108.64	0.004405864197530864	0.0016203703703703703	9.002057613168725e-05
2	108.68	0.0052366255144032925	0.001990740740740741	0.0005529835390946502
2	108.72	0.004205246913580247	0.0016435185185185185	0.00033950617283950616
2	108.76	0.0040174897119341565	0.0017001028806584361	0.0004783950617283951
2	108.8	0.0045241769547325105	0.0022659465020576134	0.0002880658436213992
2	108.84	0.0026826131687242797	0.0012294238683127573	0.00029835390946502055
2	108.88	0.003996913580246913	0.0019367283950617283	0.0005864197530864197
2	108.92	0.0032536008230452675	0.0018184156378600823	0.00026748971193415636
2	108.96000000000001	0.012163065843621399	0.0032510288065843622	0.0033153292181069957
2	109.0	0.004243827160493827	0.0010545267489711935	0.00026748971193415636
2	109.04	0.006831275720164609	0.001242283950617284	0.0006430041152263374
2	109.08	0.007996399176954733	0.0015380658436213992	0.0007021604938271605
2	109.12	0.008801440329218107	0.0026337448559670784	0.00084619341563786
2	109.16	0.006671810699588478	0.001990740740740741	0.0009876543209876543
2	109.2	0.005421810699588477	0.0015046296296296296	0.000779320987654321
2	109.24000000000001	0.004218106995884774	0.0014377572016460905	0.0009362139917695473
2	109.28	0.0029346707818930042	0.0013863168724279834	0.0004243827160493827
2	109.32000000000001	0.0023559670781893006	0.001198559670781893	0.0005169753086419753
2	109.36	0.002147633744855967	0.0012782921810699588	0.0001646090534979424
2	109.4	0.002749485596707819	0.0016126543209876542	0.0006069958847736626
2	109.44	0.009853395061728396	0.003351337448559671	0.0027597736625514404
2	109.48	0.004058641975308642	0.0030324074074074073	0.0001388888888888889
2	109.52	0.004585905349794239	0.0023713991769547327	0.00022633744855967078
2	109.56	0.006345164609053498	0.0031815843621399178	0.0004320987654320988
2	109.60000000000001	0.007463991769547325	0.0036213991769547325	0.0002469135802469136
2	109.64	0.010967078189300412	0.005115740740740741	0.0007098765432098765
2	109.68	0.011234567901234569	0.005671296296296297	0.00033179012345679014
2	109.72	0.011198559670781894	0.0062037037037037035	0.00041152263374485596
2	109.76	0.010787037037037038	0.006003086419753087	0.0003575102880658436
2	109.8	0.010689300411522634	0.006129115226337449	0.00041923868312757203
2	109.84	0.00960133744855967	0.00566358024691358	0.00015174897119341564
2	109.88	0.009305555555555555	0.00441358024691358	0.00029063786008230453
2	109.92	0.01602366255144033	0.005799897119341564	0.002932098765432099
2	109.96000000000001	0.006772119341563786	0.003068415637860082	0.00013631687242798355
2	110.0	0.007137345679012345	0.0028703703703703703	0.0004475308641975309
2	110.04	0.004416152263374486	0.00169238683127572	0.00014660493827160494
2	110.08	0.005504115226337448	0.0024897119341563785	0.0005452674897119342
2	110.12	0.003094135802469136	0.0010570987654320988	0.00040380658436213994
2	110.16	0.0037114197530864197	0.002088477366255144	0.00038580246913580245
2	110.2	0.00220679012345679	0.001000514403292181	0.0002803497942386831
2	110.24000000000001	0.003387345679012346	0.0022453703703703702	0.0003266460905349794
2	110.28	0.003310185185185185	0.0019727366255144034	0.00031635802469135804
2	110.32000000000001	0.003425925925925926	0.0019135802469135803	0.0002469135802469136
2	110.36	0.004212962962962963	0.0026131687242798352	0.0002726337448559671
2	110.4	0.01052469135802469	0.003425925925925926	0.0023276748971193416
2	110.44	0.004313271604938272	0.0021116255144032923	0.00034722222222222224
2	110.48	0.0042592592592592595	0.001903292181069959	0.00048353909465020576
2	110.52	0.0048122427983539095	0.0021116255144032923	0.000830761316872428
2	110.56	0.005043724279835391	0.0020601851851851853	0.0010699588477366254
2	110.60000000000001	0.006373456790123457	0.0032767489711934155	0.0010185185185185184
2	110.64	0.0050180041152263375	0.002883230452674897	0.0010468106995884774
2	110.68	0.006826131687242798	0.00415895061728395	0.0017026748971193416
2	110.72	0.0065252057613168725	0.004094650205761317	0.0012602880658436214
2	110.76	0.007114197530864197	0.004783950617283951	0.0010751028806584362
2	110.8	0.007343106995884773	0.004843106995884774	0.0009670781893004115
2	110.84	0.00606738683127572	0.004534465020576132	0.0005478395061728395
2	110.88	0.015444958847736626	0.006234567901234568	0.003500514403292181
2	110.92	0.006440329218106996	0.004452160493827161	0.0001234567901234568
2	110.96000000000001	0.008189300411522634	0.005321502057613169	0.000257201646090535
2	111.0	0.007952674897119342	0.004979423868312757	0.00018261316872427984
2	111.04	0.009200102880658437	0.005239197530864197	0.0004063786008230453
2	111.08	0.008654835390946502	0.004503600823045267	0.0005761316872427984
2	111.12	0.009578189300411523	0.004639917695473251	0.0008281893004115226
2	111.16	0.009066358024691358	0.004164094650205761	0.0008410493827160494
2	111.2	0.009807098765432098	0.004735082304526749	0.0007921810699588477
2	111.24000000000001	0.009030349794238684	0.004025205761316873	0.0004938271604938272
2	111.28	0.009045781893004114	0.0040997942386831274	0.0004166666666666667
2	111.32000000000001	0.009274691358024691	0.0037680041152263373	0.0006867283950617284
2	111.36	0.016450617283950617	0.005005144032921811	0.0032150205761316874
2	111.4	0.008703703703703703	0.0034182098765432097	0.0006867283950617284
2	111.44	0.007137345679012345	0.0029758230452674897	0.00015432098765432098
2	111.48	0.008366769547325103	0.0032407407407407406	0.0007253086419753087
2	111.52	0.0069727366255144035	0.0027237654320987656	0.00023919753086419754
2	111.56	0.0084130658436214	0.0031507201646090535	0.0007458847736625515
2	111.60000000000001	0.0065020576131687245	0.002685185185185185	5.401234567901235e-05
2	111.64	0.007649176954732511	0.0030992798353909464	0.0003420781893004115
2	111.68	0.006576646090534979	0.00290380658436214	0.0001286008230452675
2	111.72	0.007577160493827161	0.0029809670781893003	0.0006893004115226338
2	111.76	0.006358024691358025	0.0027160493827160493	0.000367798353909465
2	111.8	0.007312242798353909	0.0029963991769547324	0.0008693415637860083
2	111.84	0.015465534979423868	0.004050925925925926	0.0042592592592592595
2	111.88	0.008060699588477367	0.002564300411522634	0.002283950617283951
2	111.92	0.007546296296296297	0.002065329218106996	0.002551440329218107
2	111.96000000000001	0.00599022633744856	0.0014763374485596708	0.002638888888888889
2	112.0	0.004863683127572016	0.0004218106995884774	0.0024228395061728393
2	112.04	0.005439814814814815	0.0004912551440329218	0.002448559670781893
2	112.08	0.007304526748971194	0.001368312757201646	0.0028703703703703703
2	112.12	0.007309670781893004	0.0018441358024691358	0.0027469135802469136
2	112.16	0.009292695473251029	0.0021784979423868315	0.004194958847736625
2	112.2	0.00978909465020576	0.0022170781893004116	0.004763374485596708
2	112.24000000000001	0.011676954732510288	0.002358539094650206	0.005622427983539095
2	112.28	0.012242798353909465	0.0023919753086419754	0.005913065843621399
2	112.32000000000001	0.021041666666666667	0.0034465020576131687	0.00959619341563786
2	112.36	0.01558641975308642	0.0025205761316872428	0.007775205761316873
2	112.4	0.016895576131687243	0.0028729423868312756	0.008503086419753086
2	112.44	0.017862654320987655	0.003793724279835391	0.008088991769547325
2	112.48	0.017474279835390946	0.004176954732510288	0.00849022633744856
2	112.52	0.019426440329218107	0.004611625514403292	0.009333847736625515
2	112.56	0.018037551440329216	0.004637345679012346	0.008886316872427984
2	112.60000000000001	0.01972993827160494	0.005424382716049383	0.009411008230452675
2	112.64	0.017883230452674898	0.005375514403292181	0.008356481481481482
2	112.68	0.017646604938271606	0.0051337448559670784	0.008492798353909465
2	112.72	0.01547067901234568	0.004989711934156379	0.0075257201646090535
2	112.76	0.016280864197530866	0.0054783950617283955	0.0078009259259259256
2	112.8	0.021795267489711934	0.006013374485596708	0.009930555555555555
2	112.84	0.014848251028806584	0.005105452674897119	0.007296810699588477
2	112.88	0.014429012345679013	0.005100308641975308	0.00676440329218107
2	112.92	0.013739711934156379	0.004755658436213991	0.006350308641975309
2	112.96000000000001	0.013780864197530864	0.005115740740740741	0.005787037037037037
2	113.0	0.012201646090534979	0.004272119341563786	0.005010288065843621
2	113.04	0.012425411522633744	0.0042309670781893	0.004773662551440329
2	113.08	0.010686728395061728	0.003338477366255144	0.003896604938271605
2	113.12	0.01136059670781893	0.003199588477366255	0.004323559670781893
2	113.16	0.009161522633744855	0.0021604938271604936	0.0032767489711934155
2	113.2	0.010213477366255145	0.002425411522633745	0.003906893004115226
2	113.24000000000001	0.008209876543209876	0.0018287037037037037	0.0030246913580246914
2	113.28	0.01775462962962963	0.0035931069958847735	0.00695216049382716
2	113.32000000000001	0.008220164609053497	0.0014994855967078188	0.004431584362139918
2	113.36	0.009405864197530865	0.0016795267489711934	0.005625
2	113.4	0.008474794238683128	0.0015097736625514404	0.00555298353909465
2	113.44	0.008222736625514404	0.0012885802469135802	0.005761316872427984
2	113.48	0.008806584362139918	0.0011831275720164609	0.006473765432098765
2	113.52	0.008405349794238683	0.0004963991769547325	0.007006172839506173
2	113.56	0.009969135802469135	0.00046810699588477366	0.007741769547325103
2	113.60000000000001	0.008654835390946502	0.0003343621399176955	0.007255658436213992
2	113.64	0.009375	0.0006558641975308642	0.007445987654320987
2	113.68	0.007703189300411523	0.0006893004115226338	0.006499485596707819
2	113.72	0.008289609053497942	0.0006970164609053498	0.006586934156378601
2	113.76	0.015156893004115227	0.002119341563786008	0.008503086419753086
2	113.8	0.007854938271604939	0.0006275720164609053	0.006517489711934156
2	113.84	0.007003600823045268	0.0006301440329218107	0.005560699588477366
2	113.88	0.008153292181069959	0.0014866255144032922	0.00573559670781893
2	113.92	0.00838477366255144	0.0019727366255144034	0.005416666666666667
2	113.96000000000001	0.009050925925925926	0.002373971193415638	0.00537037037037037
2	114.0	0.009801954732510288	0.0033281893004115225	0.0047196502057613166
2	114.04	0.009328703703703704	0.0030761316872427984	0.004508744855967078
2	114.08	0.01022633744855967	0.003942901234567901	0.00440843621399177
2	114.12	0.009796810699588477	0.0035210905349794238	0.004266975308641975
2	114.16	0.011044238683127571	0.004246399176954733	0.004727366255144033
2	114.2	0.009722222222222222	0.00408179012345679	0.004079218106995885
2	114.24000000000001	0.01988940329218107	0.006787551440329218	0.0072839506172839505
2	114.28	0.010159465020576132	0.005108024691358025	0.0032536008230452675
2	114.32000000000001	0.012299382716049382	0.006332304526748971	0.003559670781893004
2	114.36	0.010725308641975309	0.005452674897119342	0.00261059670781893
2	114.4	0.01176954732510288	0.006324588477366255	0.002196502057613169
2	114.44	0.009236111111111112	0.005679012345679012	0.0013580246913580246
2	114.48	0.007824074074074074	0.005010288065843621	0.0003986625514403292
2	114.52	0.008415637860082304	0.005005144032921811	0.00102880658436214
2	114.56	0.007021604938271605	0.004074074074074074	0.0010262345679012345
2	114.60000000000001	0.009508744855967078	0.003991769547325103	0.002147633744855967
2	114.64	0.00791409465020576	0.003263888888888889	0.0023791152263374486
2	114.68	0.00977880658436214	0.003832304526748971	0.0031867283950617283
2	114.72	0.0161059670781893	0.004526748971193415	0.005761316872427984
2	114.76	0.009603909465020577	0.003109567901234568	0.003726851851851852
2	114.8	0.00875514403292181	0.0027340534979423867	0.004382716049382716
2	114.84	0.00893775720164609	0.0016563786008230452	0.0052263374485596705
2	114.88	0.008780864197530864	0.001756687242798354	0.005905349794238683
2	114.92	0.010344650205761316	0.00176440329218107	0.006882716049382716
2	114.96000000000001	0.011370884773662552	0.002337962962962963	0.007111625514403292
2	115.0	0.011594650205761317	0.002368827160493827	0.007417695473251029
2	115.04	0.014302983539094651	0.003389917695473251	0.00837962962962963
2	115.08	0.014614197530864197	0.0033539094650205763	0.008590534979423869
2	115.12	0.017026748971193415	0.003904320987654321	0.009565329218106995
2	115.16	0.015969650205761316	0.0034825102880658436	0.009295267489711934
2	115.2	0.025841049382716048	0.005691872427983539	0.012006172839506174
2	115.24000000000001	0.01824588477366255	0.003868312757201646	0.009344135802469136
2	115.28	0.01965277777777778	0.003909465020576132	0.009542181069958848
2	115.32000000000001	0.016257716049382715	0.0030838477366255143	0.007649176954732511
2	115.36	0.017844650205761318	0.003042695473251029	0.008078703703703704
2	115.4	0.014241255144032922	0.0023713991769547327	0.006170267489711934
2	115.44	0.015820473251028807	0.0029603909465020575	0.007199074074074074
2	115.48	0.013793724279835391	0.0032047325102880658	0.006527777777777778
2	115.52	0.014128086419753086	0.0037602880658436214	0.006473765432098765
2	115.56	0.01392746913580247	0.003950617283950617	0.006633230452674897
2	115.60000000000001	0.012893518518518518	0.0034696502057613167	0.006370884773662552
2	115.64	0.013608539094650205	0.0038940329218106998	0.0059619341563786005
2	115.68	0.020146604938271605	0.004863683127572016	0.007319958847736625
2	115.72	0.014161522633744856	0.0034027777777777776	0.0038786008230452676
2	115.76	0.012695473251028806	0.002764917695473251	0.003271604938271605
2	115.8	0.010933641975308642	0.002330246913580247	0.003096707818930041
2	115.84	0.007829218106995885	0.0013605967078189301	0.0024974279835390948
2	115.88	0.008281893004115226	0.0011934156378600822	0.0037680041152263373
2	115.92	0.007860082304526748	0.0004783950617283951	0.005216049382716049
2	115.96000000000001	0.010681584362139918	0.0006661522633744856	0.00742798353909465
2	116.0	0.009987139917695472	0.00037294238683127575	0.007764917695473251
2	116.04	0.010578703703703703	0.0009567901234567902	0.007852366255144032
2	116.08	0.009364711934156379	0.0011651234567901234	0.0065252057613168725
2	116.12	0.007080761316872428	0.001095679012345679	0.004711934156378601
2	116.16	0.01660236625514403	0.0034207818930041154	0.00768261316872428
2	116.2	0.009534465020576132	0.002487139917695473	0.004660493827160494
2	116.24000000000001	0.012530864197530864	0.004027777777777778	0.005743312757201646
2	116.28	0.010833333333333334	0.0035905349794238682	0.005637860082304527
2	116.32000000000001	0.011386316872427983	0.00386059670781893	0.006082818930041152
2	116.36	0.009539609053497943	0.003487654320987654	0.005198045267489712
2	116.4	0.011136831275720165	0.003752572016460905	0.005416666666666667
2	116.44	0.009567901234567902	0.0032510288065843622	0.00456275720164609
2	116.48	0.009338991769547325	0.0027546296296296294	0.0037885802469135805
2	116.52	0.009521604938271606	0.0025797325102880657	0.0036728395061728395
2	116.56	0.009068930041152263	0.0019393004115226338	0.0036599794238683127
[truncated: 3,758 more rows]
