# Supplementary material for: Cultural Artifacts Transform Embodied Practice: How a Sommelier Card Shapes the Behavior of Dyads Engaged in Wine Tasting
Source: Front Psychol. 2019 Dec 6;10:2671. doi: 10.3389/fpsyg.2019.02671 (PMC6915083; doi:10.3389/fpsyg.2019.02671)
Supplement: DATA SHEET S3 — Raw data files (descriptions in README.txt files). [file Data_Sheet_3.zip › Supplementary_3_raw_experimental_data/frame_difference_movement/s73-2-20140606183954.csv]

Range	Time	Overall	ROI0	ROI1
-1	-1.0	1.0	0.115190329218107	0.17706018518518518
2	18.400000000000002	0.01670267489711934	0.002978395061728395	0.010776748971193415
2	18.44	0.015789609053497942	0.0029372427983539095	0.00988940329218107
2	18.48	0.016159979423868313	0.0029578189300411522	0.010041152263374485
2	18.52	0.014976851851851852	0.0028729423868312756	0.009218106995884774
2	18.56	0.014575617283950617	0.002757201646090535	0.008852880658436214
2	18.6	0.01327932098765432	0.0026414609053497943	0.0077083333333333335
2	18.64	0.01294238683127572	0.002463991769547325	0.007669753086419753
2	18.68	0.01110082304526749	0.0021116255144032923	0.0065817901234567905
2	18.72	0.016059670781893003	0.002939814814814815	0.007944958847736626
2	18.76	0.010054012345679013	0.0019315843621399177	0.005437242798353909
2	18.8	0.009207818930041153	0.0016872427983539095	0.0048816872427983535
2	18.84	0.007998971193415638	0.001301440329218107	0.004171810699588477
2	18.88	0.007291666666666667	0.0011445473251028807	0.0038940329218106998
2	18.92	0.006286008230452675	0.0009747942386831276	0.0034156378600823044
2	18.96	0.00565843621399177	0.0008410493827160494	0.0030889917695473253
2	19.0	0.005378086419753086	0.000676440329218107	0.0031018518518518517
2	19.04	0.004356995884773663	0.0005401234567901234	0.002595164609053498
2	19.080000000000002	0.0042592592592592595	0.00041923868312757203	0.002736625514403292
2	19.12	0.003868312757201646	0.00029063786008230453	0.0027211934156378603
2	19.16	0.0035416666666666665	0.00019032921810699588	0.002685185185185185
2	19.2	0.006494341563786008	0.0007227366255144033	0.0036445473251028805
2	19.240000000000002	0.0026826131687242797	2.8292181069958848e-05	0.002425411522633745
2	19.28	0.002844650205761317	9.77366255144033e-05	0.0024305555555555556
2	19.32	0.0029603909465020575	8.23045267489712e-05	0.002463991769547325
2	19.36	0.0032536008230452675	0.00022376543209876544	0.002510288065843621
2	19.400000000000002	0.002435699588477366	3.8580246913580246e-05	0.0022505144032921812
2	19.44	0.0028935185185185184	3.3436213991769545e-05	0.0024537037037037036
2	19.48	0.0024382716049382715	2.8292181069958848e-05	0.0023559670781893006
2	19.52	0.0026440329218106995	6.17283950617284e-05	0.002358539094650206
2	19.56	0.002595164609053498	3.3436213991769545e-05	0.002448559670781893
2	19.6	0.0026054526748971194	6.944444444444444e-05	0.002425411522633745
2	19.64	0.0024279835390946503	5.1440329218107e-06	0.002373971193415638
2	19.68	0.006941872427983539	0.0007175925925925926	0.003616255144032922
2	19.72	0.0023148148148148147	4.886831275720165e-05	0.0020704732510288064
2	19.76	0.0024074074074074076	4.11522633744856e-05	0.0022093621399176954
2	19.8	0.0021579218106995883	8.74485596707819e-05	0.001926440329218107
2	19.84	0.001977880658436214	3.8580246913580246e-05	0.0017901234567901235
2	19.88	0.0019315843621399177	2.57201646090535e-06	0.0018132716049382715
2	19.92	0.0011599794238683128	1.2860082304526749e-05	0.0010931069958847737
2	19.96	0.0022479423868312755	5.1440329218107e-06	0.0021244855967078187
2	20.0	0.001705246913580247	2.57201646090535e-06	0.0016358024691358025
2	20.04	0.002330246913580247	4.11522633744856e-05	0.0020730452674897117
2	20.080000000000002	0.0018647119341563786	2.3148148148148147e-05	0.0017103909465020577
2	20.12	0.0022890946502057614	0.00014660493827160494	0.0018209876543209876
2	20.16	0.005396090534979424	0.00051440329218107	0.00294238683127572
2	20.2	0.002116769547325103	0.00018261316872427984	0.001507201646090535
2	20.240000000000002	0.0018672839506172839	0.00013117283950617284	0.0014017489711934156
2	20.28	0.0016898148148148148	8.23045267489712e-05	0.001190843621399177
2	20.32	0.0019470164609053499	0.00010030864197530864	0.001440329218106996
2	20.36	0.0010390946502057614	3.60082304526749e-05	0.0005967078189300411
2	20.400000000000002	0.0013734567901234568	4.11522633744856e-05	0.0010673868312757202
2	20.44	0.000573559670781893	4.886831275720165e-05	0.0003446502057613169
2	20.48	0.0012782921810699588	3.3436213991769545e-05	0.0010365226337448559
2	20.52	0.0005709876543209877	2.57201646090535e-06	0.0005092592592592592
2	20.56	0.0008667695473251029	3.08641975308642e-05	0.0006790123456790123
2	20.6	0.0001388888888888889	2.57201646090535e-06	6.17283950617284e-05
2	20.64	0.004050925925925926	0.00044238683127572015	0.0017541152263374487
2	20.68	0.00031378600823045265	4.886831275720165e-05	8.487654320987654e-05
2	20.72	0.0004398148148148148	6.944444444444444e-05	0.0001440329218106996
2	20.76	0.0004089506172839506	5.6584362139917696e-05	0.00026748971193415636
2	20.8	0.0012988683127572015	0.0	0.001051954732510288
2	20.84	0.0018029835390946502	1.800411522633745e-05	0.0016075102880658437
2	20.88	0.0023019547325102883	7.71604938271605e-06	0.0021656378600823046
2	20.92	0.0026337448559670784	7.71604938271605e-06	0.002484567901234568
2	20.96	0.002726337448559671	1.2860082304526749e-05	0.00264917695473251
2	21.0	0.002916666666666667	1.54320987654321e-05	0.0027829218106995885
2	21.04	0.003248456790123457	7.71604938271605e-06	0.0031121399176954733
2	21.080000000000002	0.003387345679012346	1.2860082304526749e-05	0.003233024691358025
2	21.12	0.006545781893004116	0.00040380658436213994	0.004475308641975309
2	21.16	0.004079218106995885	1.54320987654321e-05	0.0038271604938271606
2	21.2	0.004161522633744856	1.800411522633745e-05	0.003991769547325103
2	21.240000000000002	0.004431584362139918	2.5720164609053497e-05	0.004254115226337449
2	21.28	0.003917181069958847	2.5720164609053497e-05	0.0037474279835390946
2	21.32	0.0037217078189300413	2.5720164609053497e-05	0.0035931069958847735
2	21.36	0.0033693415637860084	7.71604938271605e-06	0.0032536008230452675
2	21.400000000000002	0.003382201646090535	1.2860082304526749e-05	0.003207304526748971
2	21.44	0.0033796296296296296	7.71604938271605e-06	0.00323559670781893
2	21.48	0.0038477366255144033	2.57201646090535e-06	0.003752572016460905
2	21.52	0.0040637860082304526	0.0	0.003955761316872428
2	21.56	0.004143518518518519	0.0	0.004061213991769548
2	21.6	0.008104423868312758	0.000367798353909465	0.00595679012345679
2	21.64	0.004909979423868313	2.5720164609053497e-05	0.004529320987654321
2	21.68	0.005365226337448559	2.05761316872428e-05	0.005054012345679012
2	21.72	0.004907407407407407	2.3148148148148147e-05	0.004681069958847737
2	21.76	0.0056507201646090535	2.5720164609053497e-05	0.00529320987654321
2	21.8	0.005588991769547325	1.800411522633745e-05	0.005162037037037037
2	21.84	0.0062037037037037035	3.08641975308642e-05	0.005625
2	21.88	0.006766975308641975	1.2860082304526749e-05	0.006005658436213992
2	21.92	0.0069495884773662555	2.05761316872428e-05	0.006208847736625514
2	21.96	0.007690329218106996	3.3436213991769545e-05	0.006782407407407407
2	22.0	0.007988683127572017	1.54320987654321e-05	0.007047325102880658
2	22.04	0.008518518518518519	9.77366255144033e-05	0.007299382716049383
2	22.080000000000002	0.012247942386831275	0.00051440329218107	0.00886059670781893
2	22.12	0.009758230452674897	0.0002109053497942387	0.00789866255144033
2	22.16	0.009771090534979423	0.00033179012345679014	0.007633744855967078
2	22.2	0.011136831275720165	0.000573559670781893	0.008549382716049382
2	22.240000000000002	0.011147119341563786	0.000625	0.008333333333333333
2	22.28	0.012258230452674898	0.0009542181069958848	0.008811728395061728
2	22.32	0.011911008230452675	0.0013631687242798354	0.008395061728395062
2	22.36	0.012950102880658437	0.0020241769547325104	0.008786008230452676
2	22.400000000000002	0.012885802469135803	0.002875514403292181	0.00878858024691358
2	22.44	0.013063271604938271	0.0034310699588477366	0.00849022633744856
2	22.48	0.013580246913580247	0.004068930041152263	0.008621399176954732
2	22.52	0.014025205761316873	0.004014917695473251	0.00900977366255144
2	22.56	0.019465020576131687	0.005239197530864197	0.0109619341563786
2	22.6	0.013081275720164608	0.00411522633744856	0.007960390946502057
2	22.64	0.012327674897119341	0.004184670781893004	0.007335390946502058
2	22.68	0.010496399176954732	0.0037731481481481483	0.005969650205761317
2	22.72	0.01022633744855967	0.0037217078189300413	0.005715020576131687
2	22.76	0.008958333333333334	0.0032304526748971195	0.00503858024691358
2	22.8	0.00882716049382716	0.0032150205761316874	0.0050643004115226336
2	22.84	0.006877572016460906	0.0027623456790123457	0.0037474279835390946
2	22.88	0.00791409465020576	0.002816358024691358	0.004686213991769547
2	22.92	0.0067309670781893005	0.002420267489711934	0.003904320987654321
2	22.96	0.004871399176954732	0.002006172839506173	0.0025668724279835392
2	23.0	0.004647633744855967	0.0017026748971193416	0.0025925925925925925
2	23.04	0.010246913580246913	0.0026954732510288066	0.004907407407407407
2	23.080000000000002	0.005542695473251029	0.0020730452674897117	0.0030041152263374487
2	23.12	0.0047659465020576134	0.001941872427983539	0.002384259259259259
2	23.16	0.004866255144032922	0.0022736625514403292	0.0022119341563786006
2	23.2	0.004331275720164609	0.0023919753086419754	0.0017078189300411522
2	23.240000000000002	0.0051105967078189304	0.0022505144032921812	0.002559156378600823
2	23.28	0.004274691358024691	0.002155349794238683	0.0018724279835390946
2	23.32	0.006100823045267489	0.0029475308641975307	0.00283179012345679
2	23.36	0.005421810699588477	0.002777777777777778	0.0023533950617283953
2	23.400000000000002	0.004930555555555555	0.002456275720164609	0.001934156378600823
2	23.44	0.003287037037037037	0.0014248971193415638	0.0011599794238683128
2	23.48	0.0025771604938271604	0.0010699588477366254	0.0008590534979423868
2	23.52	0.009184670781893004	0.0020910493827160496	0.0035853909465020577
2	23.56	0.001903292181069959	0.0007253086419753087	0.00043724279835390947
2	23.6	0.0022633744855967077	0.0007330246913580247	0.0008539094650205761
2	23.64	0.0023662551440329217	0.0007536008230452675	0.0008796296296296296
2	23.68	0.003374485596707819	0.0009953703703703704	0.0016820987654320987
2	23.72	0.003227880658436214	0.0008924897119341564	0.0016409465020576133
2	23.76	0.0046039094650205765	0.0010545267489711935	0.0031661522633744856
2	23.8	0.003171296296296296	0.0008796296296296296	0.0021116255144032923
2	23.84	0.003323045267489712	0.0007536008230452675	0.0023019547325102883
2	23.88	0.002597736625514403	0.0005761316872427984	0.0018261316872427984
2	23.92	0.003981481481481482	0.0007433127572016461	0.0029243827160493827
2	23.96	0.005051440329218107	0.0008770576131687243	0.003780864197530864
2	24.0	0.01010545267489712	0.0015277777777777779	0.00558641975308642
2	24.04	0.0030041152263374487	0.0005529835390946502	0.001965020576131687
2	24.080000000000002	0.002147633744855967	0.00023919753086419754	0.001661522633744856
2	24.12	0.0021116255144032923	0.0002803497942386831	0.0016589506172839507
2	24.16	0.001008230452674897	1.800411522633745e-05	0.00073559670781893
2	24.2	0.0014943415637860083	4.11522633744856e-05	0.001242283950617284
2	24.240000000000002	0.0008770576131687243	4.886831275720165e-05	0.0006558641975308642
2	24.28	0.0027623456790123457	0.0002803497942386831	0.0021296296296296298
2	24.32	0.0016152263374485598	7.20164609053498e-05	0.001404320987654321
2	24.36	0.0022993827160493825	0.0002803497942386831	0.0019058641975308642
2	24.400000000000002	0.0022247942386831275	0.0004475308641975309	0.0016589506172839507
2	24.44	0.00418724279835391	0.0007304526748971193	0.0031944444444444446
2	24.48	0.00941872427983539	0.0012114197530864197	0.006049382716049383
2	24.52	0.006172839506172839	0.0004603909465020576	0.005270061728395062
2	24.560000000000002	0.007908950617283951	0.0006327160493827161	0.006756687242798354
2	24.6	0.007672325102880659	0.0005889917695473251	0.006733539094650205
2	24.64	0.008572530864197531	0.0006944444444444445	0.007353395061728395
2	24.68	0.008459362139917695	0.0005478395061728395	0.007541152263374485
2	24.72	0.009416152263374486	0.0003755144032921811	0.00863425925925926
2	24.76	0.008536522633744856	0.0001954732510288066	0.007818930041152264
2	24.8	0.008598251028806585	9.259259259259259e-05	0.007955246913580247
2	24.84	0.008104423868312758	1.54320987654321e-05	0.007633744855967078
2	24.88	0.009282407407407408	2.8292181069958848e-05	0.008909465020576131
2	24.92	0.00912037037037037	1.54320987654321e-05	0.008814300411522634
2	24.96	0.013487654320987655	0.000529835390946502	0.010488683127572016
2	25.0	0.010087448559670783	1.2860082304526749e-05	0.009444444444444445
2	25.04	0.010601851851851852	5.915637860082304e-05	0.009994855967078189
2	25.080000000000002	0.010542695473251028	0.00021862139917695473	0.009853395061728396
2	25.12	0.010213477366255145	0.000367798353909465	0.009429012345679012
2	25.16	0.010303497942386832	0.0005169753086419753	0.009542181069958848
2	25.2	0.00934156378600823	0.00048353909465020576	0.008652263374485597
2	25.240000000000002	0.008891460905349794	0.0005324074074074074	0.008037551440329218
2	25.28	0.008783436213991769	0.0005169753086419753	0.007939814814814814
2	25.32	0.008852880658436214	0.0006147119341563787	0.007744341563786008
2	25.36	0.007520576131687243	0.0005246913580246914	0.006633230452674897
2	25.400000000000002	0.007690329218106996	0.0006815843621399177	0.006625514403292181
2	25.44	0.010550411522633744	0.001000514403292181	0.007878086419753086
2	25.48	0.007592592592592593	0.0007561728395061729	0.006430041152263375
2	25.52	0.007818930041152264	0.001206275720164609	0.006368312757201646
2	25.560000000000002	0.007263374485596708	0.0010313786008230453	0.006095679012345679
2	25.6	0.007319958847736625	0.0009567901234567902	0.006275720164609053
2	25.64	0.006741255144032922	0.0009002057613168725	0.00573559670781893
2	25.68	0.00720679012345679	0.0009799382716049383	0.006141975308641976
2	25.72	0.006682098765432099	0.0010390946502057614	0.005599279835390947
2	25.76	0.006903292181069959	0.0009310699588477366	0.005820473251028807
2	25.8	0.0057536008230452676	0.0010673868312757202	0.00459619341563786
2	25.84	0.006144547325102881	0.0006532921810699588	0.005321502057613169
2	25.88	0.0035828189300411524	0.0002469135802469136	0.003287037037037037
2	25.92	0.008747427983539094	0.0010056584362139918	0.005887345679012346
2	25.96	0.0026157407407407405	0.00021862139917695473	0.0022016460905349795
2	26.0	0.005568415637860083	0.0005658436213991769	0.004704218106995885
2	26.04	0.006538065843621399	0.0005169753086419753	0.005799897119341564
2	26.080000000000002	0.007073045267489712	0.00039609053497942386	0.006448045267489712
2	26.12	0.008762860082304527	0.0003986625514403292	0.008076131687242798
2	26.16	0.008842592592592593	0.00011831275720164609	0.008515946502057612
2	26.2	0.010635288065843622	0.0005015432098765432	0.009920267489711934
2	26.240000000000002	0.00978909465020576	5.1440329218107e-06	0.009691358024691357
2	26.28	0.010601851851851852	0.0002469135802469136	0.010234053497942387
2	26.32	0.010126028806584362	0.0005118312757201646	0.00951388888888889
2	26.36	0.0103369341563786	0.0006995884773662552	0.009403292181069958
2	26.400000000000002	0.011772119341563785	0.0010931069958847737	0.008994341563786009
2	26.44	0.007240226337448559	0.0003369341563786008	0.006602366255144033
2	26.48	0.0052366255144032925	0.00022890946502057612	0.004807098765432099
2	26.52	0.005864197530864198	7.20164609053498e-05	0.0055709876543209875
2	26.560000000000002	0.004794238683127572	5.6584362139917696e-05	0.004560185185185185
2	26.6	0.00492798353909465	0.00012088477366255144	0.0047067901234567906
2	26.64	0.006334876543209877	0.0005349794238683127	0.00565843621399177
2	26.68	0.007556584362139918	0.0007767489711934157	0.006610082304526749
2	26.72	0.008287037037037037	0.0009207818930041152	0.007137345679012345
2	26.76	0.00853395061728395	0.0006224279835390946	0.007669753086419753
2	26.8	0.008855452674897119	0.000522119341563786	0.008034979423868313
2	26.84	0.008806584362139918	0.00022119341563786008	0.0084130658436214
2	26.88	0.01296553497942387	0.0009979423868312757	0.010169753086419753
2	26.92	0.009218106995884774	2.3148148148148147e-05	0.008891460905349794
2	26.96	0.008922325102880659	3.60082304526749e-05	0.008536522633744856
2	27.0	0.008978909465020576	0.0004938271604938272	0.00823559670781893
2	27.04	0.008881172839506173	0.0008281893004115226	0.007716049382716049
2	27.080000000000002	0.008063271604938272	0.00020061728395061727	0.007574588477366255
2	27.12	0.006396604938271605	7.716049382716049e-05	0.006077674897119341
2	27.16	0.007031893004115226	0.00018261316872427984	0.006568930041152264
2	27.2	0.006100823045267489	0.00023919753086419754	0.0057201646090534975
2	27.240000000000002	0.006293724279835391	0.00020318930041152264	0.005946502057613169
2	27.28	0.005581275720164609	3.08641975308642e-05	0.005496399176954733
2	27.32	0.006255144032921811	4.6296296296296294e-05	0.006154835390946502
2	27.36	0.009102366255144033	0.0006455761316872428	0.00679783950617284
2	27.400000000000002	0.004475308641975309	8.74485596707819e-05	0.004228395061728395
2	27.44	0.002242798353909465	4.11522633744856e-05	0.0020396090534979426
2	27.48	0.002235082304526749	0.00030864197530864197	0.0018878600823045268
2	27.52	0.00038580246913580245	0.00011831275720164609	0.0002314814814814815
2	27.560000000000002	0.0010108024691358026	3.3436213991769545e-05	0.0009542181069958848
2	27.6	0.0017541152263374487	4.372427983539095e-05	0.001661522633744856
2	27.64	0.0006198559670781893	3.8580246913580246e-05	0.0005195473251028807
2	27.68	0.0005787037037037037	4.372427983539095e-05	0.00045781893004115225
2	27.72	0.00013117283950617284	1.54320987654321e-05	9.516460905349794e-05
2	27.76	0.0005015432098765432	3.8580246913580246e-05	0.0004140946502057613
2	27.8	7.458847736625514e-05	7.71604938271605e-06	3.8580246913580246e-05
2	27.84	0.005264917695473251	0.0007124485596707819	0.002875514403292181
2	27.88	0.00022890946502057612	2.5720164609053497e-05	6.430041152263375e-05
2	27.92	0.00029835390946502055	4.372427983539095e-05	0.00013374485596707818
2	27.96	0.00016203703703703703	5.1440329218107e-06	0.00011059670781893004
2	28.0	0.00038580246913580245	5.1440329218107e-06	0.00030606995884773663
2	28.04	0.00041923868312757203	2.57201646090535e-06	0.00037037037037037035
2	28.080000000000002	0.0009439300411522634	7.71604938271605e-06	0.00084619341563786
2	28.12	0.0019007201646090534	7.71604938271605e-06	0.0017952674897119341
2	28.16	0.0017283950617283952	0.0	0.0016486625514403291
2	28.2	0.0029372427983539095	7.71604938271605e-06	0.002896090534979424
2	28.240000000000002	0.0027160493827160493	0.0	0.0026800411522633744
2	28.28	0.0036419753086419752	1.800411522633745e-05	0.003564814814814815
2	28.32	0.007669753086419753	0.0006738683127572016	0.005228909465020576
2	28.36	0.0046039094650205765	1.800411522633745e-05	0.004457304526748971
2	28.400000000000002	0.004375	3.08641975308642e-05	0.004241255144032922
2	28.44	0.004552469135802469	5.915637860082304e-05	0.004356995884773663
2	28.48	0.0025797325102880657	1.2860082304526749e-05	0.002507716049382716
2	28.52	0.0021862139917695473	0.00022119341563786008	0.0018106995884773663
2	28.560000000000002	0.000558127572016461	0.0001594650205761317	0.00026748971193415636
2	28.6	0.00041923868312757203	6.430041152263375e-05	0.0003266460905349794
2	28.64	0.00022119341563786008	3.3436213991769545e-05	6.944444444444444e-05
2	28.68	0.00024434156378600825	2.8292181069958848e-05	0.00014917695473251028
2	28.72	0.00045781893004115225	7.973251028806585e-05	0.000257201646090535
2	28.76	0.00015174897119341564	3.8580246913580246e-05	9.002057613168725e-05
2	28.8	0.005357510288065844	0.0006069958847736626	0.0029243827160493827
2	28.84	0.0005761316872427984	3.60082304526749e-05	0.00034722222222222224
2	28.88	0.0014737654320987653	4.6296296296296294e-05	0.0012448559670781892
2	28.92	0.0018338477366255145	1.2860082304526749e-05	0.0017541152263374487
2	28.96	0.002191358024691358	5.1440329218107e-06	0.002006172839506173
2	29.0	0.002409979423868313	7.71604938271605e-06	0.002283950617283951
2	29.04	0.002361111111111111	2.3148148148148147e-05	0.0021502057613168725
2	29.080000000000002	0.002839506172839506	3.60082304526749e-05	0.002646604938271605
2	29.12	0.0033256172839506173	3.08641975308642e-05	0.0028626543209876545
2	29.16	0.0024897119341563785	1.2860082304526749e-05	0.0022222222222222222
2	29.2	0.002294238683127572	3.60082304526749e-05	0.001890432098765432
2	29.240000000000002	0.0025334362139917696	7.973251028806585e-05	0.0021630658436213993
2	29.28	0.00599022633744856	0.0006301440329218107	0.0033770576131687243
2	29.32	0.0018467078189300411	0.00012088477366255144	0.0012242798353909465
2	29.36	0.0019753086419753087	7.716049382716049e-05	0.0014326131687242799
2	29.400000000000002	0.0029475308641975307	3.60082304526749e-05	0.0025334362139917696
2	29.44	0.0023945473251028807	1.2860082304526749e-05	0.0019315843621399177
2	29.48	0.00231738683127572	1.2860082304526749e-05	0.001882716049382716
2	29.52	0.00279320987654321	1.54320987654321e-05	0.002332818930041152
2	29.560000000000002	0.0026826131687242797	4.886831275720165e-05	0.002183641975308642
2	29.6	0.0019573045267489713	1.2860082304526749e-05	0.0015637860082304527
2	29.64	0.0027700617283950616	3.08641975308642e-05	0.0023945473251028807
2	29.68	0.001743827160493827	1.02880658436214e-05	0.0014789094650205761
2	29.72	0.0017541152263374487	7.71604938271605e-06	0.0016126543209876542
2	29.76	0.006463477366255144	0.0004398148148148148	0.003690843621399177
2	29.8	0.000470679012345679	2.05761316872428e-05	0.00019804526748971193
2	29.84	0.000787037037037037	1.800411522633745e-05	0.0004963991769547325
2	29.88	0.00027520576131687244	1.02880658436214e-05	0.00016203703703703703
2	29.92	0.0007664609053497942	2.05761316872428e-05	0.00047582304526748974
2	29.96	0.0004475308641975309	2.57201646090535e-06	0.00014660493827160494
2	30.0	0.0008153292181069958	0.0	0.00040380658436213994
2	30.04	0.0005864197530864197	1.02880658436214e-05	0.00015432098765432098
2	30.080000000000002	0.0010879629629629629	1.02880658436214e-05	0.00046810699588477366
2	30.12	0.0010751028806584362	2.3148148148148147e-05	0.0006224279835390946
2	30.16	0.0019881687242798356	0.00019032921810699588	0.0012191358024691357
2	30.2	0.002962962962962963	0.00034722222222222224	0.002044753086419753
2	30.240000000000002	0.00786522633744856	0.0007304526748971193	0.004639917695473251
2	30.28	0.00400462962962963	6.430041152263375e-05	0.003389917695473251
2	30.32	0.0035622427983539096	5.6584362139917696e-05	0.0030915637860082306
2	30.36	0.0038245884773662553	7.973251028806585e-05	0.0034207818930041154
2	30.400000000000002	0.001990740740740741	2.3148148148148147e-05	0.0016898148148148148
2	30.44	0.0021347736625514403	0.0001954732510288066	0.0015946502057613168
2	30.48	0.00176440329218107	8.487654320987654e-05	0.0015329218106995884
2	30.52	0.0010931069958847737	2.5720164609053497e-05	0.0008333333333333334
2	30.560000000000002	0.0006352880658436214	3.8580246913580246e-05	0.00034722222222222224
2	30.6	0.0006918724279835391	0.00023405349794238683	0.0002726337448559671
2	30.64	0.001190843621399177	0.00020318930041152264	0.0009516460905349795
2	30.68	0.0009645061728395061	2.3148148148148147e-05	0.0008204732510288066
2	30.72	0.005300925925925926	0.00042695473251028805	0.0031069958847736627
2	30.76	0.0006635802469135803	7.973251028806585e-05	0.0003909465020576132
2	30.8	0.0006867283950617284	0.0002109053497942387	0.00030864197530864197
2	30.84	0.00018261316872427984	1.2860082304526749e-05	0.0001286008230452675
2	30.88	0.000360082304526749	2.5720164609053497e-05	0.00017746913580246913
2	30.92	0.0001388888888888889	6.687242798353909e-05	3.3436213991769545e-05
2	30.96	0.00023405349794238683	2.05761316872428e-05	0.00012088477366255144
2	31.0	7.973251028806585e-05	5.1440329218107e-06	5.915637860082304e-05
2	31.04	0.0004912551440329218	1.02880658436214e-05	0.0004398148148148148
2	31.080000000000002	0.0005015432098765432	7.71604938271605e-06	0.00046810699588477366
2	31.12	0.0008770576131687243	3.08641975308642e-05	0.0008256172839506173
2	31.16	0.00016975308641975308	2.3148148148148147e-05	0.00012088477366255144
2	31.2	0.006072530864197531	0.0005555555555555556	0.003258744855967078
2	31.240000000000002	0.00033950617283950616	2.3148148148148147e-05	9.77366255144033e-05
2	31.28	0.00022119341563786008	2.5720164609053497e-05	7.20164609053498e-05
2	31.32	0.00015432098765432098	3.08641975308642e-05	8.487654320987654e-05
2	31.36	0.00010288065843621399	2.05761316872428e-05	2.5720164609053497e-05
2	31.400000000000002	0.00011059670781893004	2.05761316872428e-05	2.8292181069958848e-05
2	31.44	9.77366255144033e-05	3.3436213991769545e-05	3.08641975308642e-05
2	31.48	7.973251028806585e-05	2.57201646090535e-06	3.60082304526749e-05
2	31.52	7.20164609053498e-05	2.57201646090535e-06	5.1440329218106995e-05
2	31.560000000000002	0.0003112139917695473	2.5720164609053497e-05	0.00022119341563786008
2	31.6	0.0001646090534979424	4.372427983539095e-05	4.886831275720165e-05
2	31.64	0.0006430041152263374	2.8292181069958848e-05	0.0005426954732510288
2	31.68	0.0038117283950617285	0.0004320987654320988	0.002142489711934156
2	31.720000000000002	0.0006069958847736626	4.886831275720165e-05	0.00037294238683127575
2	31.76	0.0010622427983539094	0.00010288065843621399	0.0007253086419753087
2	31.8	0.0018364197530864198	0.00040123456790123454	0.0013631687242798354
2	31.84	0.002433127572016461	0.0004166666666666667	0.0018184156378600823
2	31.88	0.002155349794238683	0.0005272633744855968	0.0015817901234567902
2	31.92	0.003515946502057613	0.0007510288065843622	0.002623456790123457
2	31.96	0.003906893004115226	0.0007587448559670781	0.0031275720164609055
2	32.0	0.004763374485596708	0.0007561728395061729	0.003927469135802469
2	32.04	0.004498456790123457	0.0006481481481481481	0.0037988683127572016
2	32.08	0.004333847736625514	0.0005041152263374485	0.0037628600823045267
2	32.12	0.003359053497942387	0.0004218106995884774	0.002875514403292181
2	32.160000000000004	0.006342592592592592	0.0006918724279835391	0.0037602880658436214
2	32.2	0.0004861111111111111	0.00020061728395061727	0.00013631687242798355
2	32.24	0.002409979423868313	0.0003446502057613169	0.001882716049382716
2	32.28	0.0006430041152263374	0.00022633744855967078	0.0003292181069958848
2	32.32	0.00033179012345679014	9.77366255144033e-05	0.00019290123456790122
2	32.36	0.00017232510288065845	3.3436213991769545e-05	7.458847736625514e-05
2	32.4	0.00017746913580246913	2.3148148148148147e-05	6.944444444444444e-05
2	32.44	0.0009104938271604938	0.00014146090534979423	0.0006455761316872428
2	32.480000000000004	0.0004501028806584362	5.915637860082304e-05	0.0003112139917695473
2	32.52	0.0007021604938271605	5.401234567901235e-05	0.0005401234567901234
2	32.56	0.00038065843621399177	0.00010545267489711934	0.00021862139917695473
2	32.6	0.0018775720164609054	0.00020833333333333335	0.0016409465020576133
2	32.64	0.004657921810699589	0.0005632716049382716	0.0024742798353909463
2	32.68	0.000727880658436214	0.00024176954732510288	0.0003292181069958848
2	32.72	0.0005915637860082304	0.0001954732510288066	0.0002777777777777778
2	32.76	0.0008950617283950618	0.00024176954732510288	0.0005812757201646091
2	32.8	0.0012242798353909465	0.00026748971193415636	0.0008976337448559671
2	32.84	0.0038580246913580245	0.0004912551440329218	0.0031815843621399178
2	32.88	0.00797067901234568	0.0008410493827160494	0.006905864197530864
2	32.92	0.008667695473251028	0.0008976337448559671	0.007608024691358024
2	32.96	0.010645576131687243	0.0010570987654320988	0.009284979423868312
2	33.0	0.010606995884773663	0.0008487654320987654	0.009655349794238682
2	33.04	0.011018518518518518	0.0007021604938271605	0.010172325102880658
2	33.08	0.010136316872427983	0.0004166666666666667	0.009565329218106995
2	33.12	0.014958847736625515	0.001044238683127572	0.01175925925925926
2	33.160000000000004	0.011149691358024691	0.0005529835390946502	0.0101929012345679
2	33.2	0.012363683127572016	0.0005915637860082304	0.011134259259259259
2	33.24	0.010455246913580248	0.0005812757201646091	0.009354423868312757
2	33.28	0.009645061728395061	0.0006507201646090535	0.008531378600823045
2	33.32	0.008526234567901235	0.0005941358024691358	0.007569444444444445
2	33.36	0.00900977366255144	0.0006069958847736626	0.008016975308641976
2	33.4	0.008904320987654321	0.0007767489711934157	0.007965534979423868
2	33.44	0.008431069958847737	0.00084619341563786	0.007453703703703704
2	33.480000000000004	0.008675411522633745	0.0008616255144032922	0.007528292181069959
2	33.52	0.00886059670781893	0.0007098765432098765	0.007988683127572017
2	33.56	0.008863168724279835	0.0006738683127572016	0.007883230452674897
2	33.6	0.012970679012345679	0.0012114197530864197	0.009747942386831276
2	33.64	0.009681069958847736	0.0006790123456790123	0.008670267489711935
2	33.68	0.008179012345679013	0.0004218106995884774	0.007430555555555556
2	33.72	0.00838477366255144	0.0003343621399176955	0.0077546296296296295
2	33.76	0.007692901234567901	0.00041923868312757203	0.007111625514403292
2	33.8	0.007358539094650206	0.0006610082304526749	0.0064789094650205764
2	33.84	0.008474794238683128	0.0009876543209876543	0.0072376543209876545
2	33.88	0.007301954732510288	0.0010468106995884774	0.00606224279835391
2	33.92	0.007417695473251029	0.0012217078189300412	0.00588477366255144
2	33.96	0.008112139917695473	0.00176440329218107	0.006129115226337449
2	34.0	0.010501543209876544	0.002595164609053498	0.007551440329218107
2	34.04	0.011435185185185185	0.00257201646090535	0.008510802469135803
2	34.08	0.017546296296296296	0.0033050411522633745	0.011867283950617284
2	34.12	0.013742283950617284	0.0023431069958847737	0.010838477366255143
2	34.160000000000004	0.015825617283950617	0.0021064814814814813	0.012847222222222222
2	34.2	0.015357510288065843	0.002170781893004115	0.012355967078189301
2	34.24	0.015030864197530865	0.002235082304526749	0.011944444444444445
2	34.28	0.013587962962962963	0.0013837448559670782	0.011370884773662552
2	34.32	0.013768004115226338	0.0008359053497942387	0.011314300411522633
2	34.36	0.013487654320987655	0.00020318930041152264	0.01136574074074074
2	34.4	0.013413065843621398	5.915637860082304e-05	0.011237139917695474
2	34.44	0.013073559670781894	4.372427983539095e-05	0.011306584362139918
2	34.480000000000004	0.013148148148148148	2.8292181069958848e-05	0.011756687242798354
2	34.52	0.012937242798353909	1.54320987654321e-05	0.011694958847736626
2	34.56	0.015949074074074074	0.000625	0.012662037037037038
2	34.6	0.010637860082304527	2.5720164609053497e-05	0.009930555555555555
2	34.64	0.009470164609053498	1.54320987654321e-05	0.008963477366255143
2	34.68	0.008531378600823045	1.02880658436214e-05	0.008132716049382717
2	34.72	0.0073636831275720165	1.02880658436214e-05	0.006988168724279835
2	34.76	0.0070653292181069955	1.800411522633745e-05	0.0066743827160493825
2	34.800000000000004	0.006188271604938272	2.5720164609053497e-05	0.005959362139917696
2	34.84	0.005668724279835391	5.1440329218107e-06	0.005470679012345679
2	34.88	0.005120884773662552	1.2860082304526749e-05	0.004979423868312757
2	34.92	0.0045241769547325105	2.8292181069958848e-05	0.004356995884773663
2	34.96	0.004269547325102881	1.02880658436214e-05	0.004048353909465021
2	35.0	0.003917181069958847	0.0	0.003868312757201646
2	35.04	0.007752057613168725	0.0005195473251028807	0.005043724279835391
2	35.08	0.0033281893004115225	7.71604938271605e-06	0.0031532921810699588
2	35.12	0.0036342592592592594	1.2860082304526749e-05	0.003441358024691358
2	35.160000000000004	0.003125	1.02880658436214e-05	0.0029809670781893003
2	35.2	0.0031352880658436213	1.54320987654321e-05	0.003019547325102881
2	35.24	0.002968106995884774	1.2860082304526749e-05	0.002888374485596708
2	35.28	0.002829218106995885	7.71604938271605e-06	0.0026826131687242797
2	35.32	0.002800925925925926	2.05761316872428e-05	0.002752057613168724
2	35.36	0.002968106995884774	1.2860082304526749e-05	0.002844650205761317
2	35.4	0.0031532921810699588	2.57201646090535e-06	0.003094135802469136
2	35.44	0.0027906378600823043	2.57201646090535e-06	0.0027340534979423867
2	35.480000000000004	0.0024691358024691358	1.800411522633745e-05	0.0023945473251028807
2	35.52	0.005619855967078189	0.0004140946502057613	0.0036059670781893004
2	35.56	0.0020473251028806584	1.54320987654321e-05	0.0018801440329218107
2	35.6	0.0016846707818930042	2.5720164609053497e-05	0.0015380658436213992
2	35.64	0.001514917695473251	1.800411522633745e-05	0.001376028806584362
2	35.68	0.0010468106995884774	3.60082304526749e-05	0.0009104938271604938
2	35.72	0.001154835390946502	0.0	0.0010339506172839506
2	35.76	0.00045267489711934157	2.5720164609053497e-05	0.00035493827160493826
2	35.800000000000004	0.001198559670781893	1.800411522633745e-05	0.0011188271604938272
2	35.84	0.0005941358024691358	2.5720164609053497e-05	0.0005092592592592592
2	35.88	0.0006378600823045268	1.2860082304526749e-05	0.0005041152263374485
2	35.92	0.0009670781893004115	2.5720164609053497e-05	0.0008410493827160494
2	35.96	0.0005324074074074074	1.54320987654321e-05	0.0003935185185185185
2	36.0	0.005537551440329218	0.0007175925925925926	0.002145061728395062
2	36.04	0.00036265432098765433	1.54320987654321e-05	0.00016718106995884774
2	36.08	0.0009002057613168725	2.8292181069958848e-05	0.000684156378600823
2	36.12	0.00015689300411522632	7.71604938271605e-06	0.00010030864197530864
2	36.160000000000004	0.0010030864197530865	3.60082304526749e-05	0.0008719135802469135
2	36.2	0.00022633744855967078	2.8292181069958848e-05	0.00016718106995884774
2	36.24	0.0004475308641975309	4.886831275720165e-05	0.0003266460905349794
2	36.28	8.487654320987654e-05	5.1440329218107e-06	5.401234567901235e-05
2	36.32	0.0004063786008230453	1.800411522633745e-05	0.0003420781893004115
2	36.36	0.00017746913580246913	7.71604938271605e-06	0.00013117283950617284
2	36.4	0.000684156378600823	5.1440329218107e-06	0.0006430041152263374
2	36.44	0.0013991769547325103	0.0	0.0013863168724279834
2	36.480000000000004	0.006728395061728395	0.0008693415637860083	0.0032613168724279834
2	36.52	0.0027700617283950616	2.5720164609053497e-05	0.002510288065843621
2	36.56	0.002803497942386831	1.2860082304526749e-05	0.0026337448559670784
2	36.6	0.0030118312757201646	3.08641975308642e-05	0.0028986625514403294
2	36.64	0.0029346707818930042	2.5720164609053497e-05	0.002816358024691358
2	36.68	0.0029218106995884774	2.05761316872428e-05	0.0028420781893004113
2	36.72	0.0030118312757201646	4.11522633744856e-05	0.0029243827160493827
2	36.76	0.003389917695473251	2.3148148148148147e-05	0.003335905349794239
2	36.800000000000004	0.0036136831275720167	2.8292181069958848e-05	0.003523662551440329
2	36.84	0.00397119341563786	1.54320987654321e-05	0.0038940329218106998
2	36.88	0.003868312757201646	5.1440329218107e-06	0.0037834362139917694
2	36.92	0.003922325102880659	0.0	0.0038220164609053496
2	36.96	0.00702417695473251	0.0003266460905349794	0.004871399176954732
2	37.0	0.004030349794238683	2.3148148148148147e-05	0.0037988683127572016
2	37.04	0.00441358024691358	1.54320987654321e-05	0.004171810699588477
2	37.08	0.004169238683127572	1.54320987654321e-05	0.004012345679012346
2	37.12	0.004246399176954733	5.1440329218107e-06	0.0040637860082304526
2	37.160000000000004	0.003652263374485597	1.2860082304526749e-05	0.0035905349794238682
2	37.2	0.0035339506172839506	5.1440329218107e-06	0.003477366255144033
2	37.24	0.0027083333333333334	5.1440329218107e-06	0.0026671810699588475
2	37.28	0.0030478395061728394	4.6296296296296294e-05	0.00294238683127572
2	37.32	0.0028575102880658435	2.3148148148148147e-05	0.002800925925925926
2	37.36	0.0031430041152263376	2.05761316872428e-05	0.003042695473251029
2	37.4	0.002875514403292181	1.800411522633745e-05	0.0028060699588477365
2	37.44	0.006761831275720165	0.0003986625514403292	0.0046039094650205765
2	37.480000000000004	0.003806584362139918	3.60082304526749e-05	0.003564814814814815
2	37.52	0.004320987654320987	7.71604938271605e-06	0.004140946502057613
2	37.56	0.004807098765432099	7.71604938271605e-06	0.004624485596707819
2	37.6	0.004804526748971193	1.800411522633745e-05	0.004711934156378601
2	37.64	0.005411522633744856	3.60082304526749e-05	0.005208333333333333
2	37.68	0.004773662551440329	7.71604938271605e-06	0.004686213991769547
2	37.72	0.005	1.2860082304526749e-05	0.0048353909465020575
2	37.76	0.00440843621399177	5.1440329218107e-06	0.004300411522633745
2	37.800000000000004	0.004614197530864198	1.54320987654321e-05	0.004338991769547325
2	37.84	0.004022633744855967	1.54320987654321e-05	0.0038374485596707818
2	37.88	0.003942901234567901	7.71604938271605e-06	0.003742283950617284
2	37.92	0.006736111111111111	0.00022633744855967078	0.004879115226337449
2	37.96	0.0038708847736625513	3.3436213991769545e-05	0.003544238683127572
2	38.0	0.004344135802469136	2.5720164609053497e-05	0.004002057613168724
2	38.04	0.0036188271604938272	7.71604938271605e-06	0.0033770576131687243
2	38.08	0.0041460905349794235	0.0	0.0038940329218106998
2	38.12	0.0028935185185185184	2.05761316872428e-05	0.0027906378600823043
2	38.160000000000004	0.0029758230452674897	2.3148148148148147e-05	0.0027314814814814814
2	38.2	0.002219650205761317	2.3148148148148147e-05	0.0021373456790123456
2	38.24	0.002705761316872428	2.5720164609053497e-05	0.0025437242798353908
2	38.28	0.0018467078189300411	2.57201646090535e-06	0.001756687242798354
2	38.32	0.002600308641975309	2.05761316872428e-05	0.002425411522633745
2	38.36	0.0014789094650205761	0.0	0.001396604938271605
2	38.4	0.005455246913580247	0.0003935185185185185	0.003425925925925926
2	38.44	0.0006352880658436214	4.886831275720165e-05	0.0003935185185185185
2	38.480000000000004	0.0005709876543209877	2.5720164609053497e-05	0.00038580246913580245
2	38.52	0.0006610082304526749	1.54320987654321e-05	0.0005864197530864197
2	38.56	0.0008410493827160494	1.02880658436214e-05	0.0007587448559670781
2	38.6	0.0007536008230452675	1.54320987654321e-05	0.000625
2	38.64	0.0003112139917695473	1.02880658436214e-05	0.00016718106995884774
2	38.68	0.0006481481481481481	2.05761316872428e-05	0.0005478395061728395
2	38.72	0.00010288065843621399	5.1440329218107e-06	7.973251028806585e-05
2	38.76	0.000529835390946502	2.8292181069958848e-05	0.0004140946502057613
2	38.800000000000004	0.0002623456790123457	5.1440329218107e-06	0.00018775720164609054
2	38.84	0.0006352880658436214	2.8292181069958848e-05	0.0005349794238683127
2	38.88	0.004189814814814815	0.0004218106995884774	0.0020498971193415637
2	38.92	0.0005246913580246914	4.372427983539095e-05	0.00022376543209876544
2	38.96	0.0008976337448559671	7.71604938271605e-06	0.0006455761316872428
2	39.0	0.0012011316872427983	4.372427983539095e-05	0.0009233539094650206
2	39.04	0.001736111111111111	3.3436213991769545e-05	0.001286008230452675
2	39.08	0.0014686213991769548	4.886831275720165e-05	0.0008770576131687243
2	39.12	0.0023765432098765433	0.00047582304526748974	0.001535493827160494
2	39.160000000000004	0.002602880658436214	0.0008127572016460906	0.0012397119341563787
2	39.2	0.004277263374485597	0.001324588477366255	0.002425411522633745
2	39.24	0.005414094650205761	0.0019007201646090534	0.002890946502057613
2	39.28	0.007566872427983539	0.0021887860082304526	0.004506172839506173
2	39.32	0.00863425925925926	0.0023559670781893006	0.005429526748971194
2	39.36	0.013245884773662552	0.0024922839506172838	0.007955246913580247
2	39.4	0.010174897119341563	0.001558641975308642	0.0069624485596707815
2	39.44	0.01052469135802469	0.0013425925925925925	0.0073636831275720165
2	39.480000000000004	0.011311728395061728	0.0017155349794238683	0.007806069958847737
2	39.52	0.012026748971193416	0.0019135802469135803	0.008209876543209876
2	39.56	0.012427983539094651	0.0016743827160493826	0.008742283950617285
2	39.6	0.012554012345679013	0.0017669753086419753	0.00874485596707819
2	39.64	0.013204732510288066	0.001965020576131687	0.008747427983539094
2	39.68	0.013081275720164608	0.002116769547325103	0.008858024691358025
2	39.72	0.014277263374485597	0.002883230452674897	0.009079218106995884
2	39.76	0.013737139917695474	0.0026697530864197533	0.00886574074074074
2	39.800000000000004	0.015118312757201647	0.0032150205761316874	0.009359567901234567
2	39.84	0.01875514403292181	0.004056069958847736	0.01047582304526749
2	39.88	0.015859053497942387	0.0034156378600823044	0.009627057613168724
2	39.92	0.015727880658436215	0.003840020576131687	0.00945216049382716
2	39.96	0.01626286008230453	0.004933127572016461	0.008950617283950617
2	40.0	0.01497170781893004	0.005406378600823045	0.0072839506172839505
2	40.04	0.014364711934156378	0.005848765432098765	0.0066512345679012345
2	40.08	0.013909465020576132	0.006077674897119341	0.006080246913580247
2	40.12	0.01243312757201646	0.005851337448559671	0.005190329218106996
2	40.160000000000004	0.011584362139917696	0.005769032921810699	0.004755658436213991
2	40.2	0.010401234567901235	0.005473251028806584	0.004148662551440329
2	40.24	0.0110570987654321	0.00566358024691358	0.004655349794238683
2	40.28	0.009832818930041152	0.005462962962962963	0.0036959876543209876
2	40.32	0.01559156378600823	0.0065946502057613165	0.006175411522633745
2	40.36	0.009681069958847736	0.005509259259259259	0.0033281893004115225
2	40.4	0.010745884773662551	0.0056507201646090535	0.004279835390946502
2	40.44	0.009305555555555555	0.005095164609053498	0.003438786008230453
2	40.480000000000004	0.010056584362139917	0.005192901234567901	0.0040174897119341565
2	40.52	0.008305041152263375	0.004681069958847737	0.002883230452674897
2	40.56	0.007235082304526749	0.003996913580246913	0.0023765432098765433
2	40.6	0.005841049382716049	0.0032175925925925926	0.001736111111111111
2	40.64	0.004909979423868313	0.002705761316872428	0.0012397119341563787
2	40.68	0.004907407407407407	0.0023405349794238684	0.0015972222222222223
2	40.72	0.0029989711934156377	0.0017078189300411522	0.0005349794238683127
2	40.76	0.0035570987654320986	0.0019521604938271605	0.0008179012345679012
2	40.800000000000004	0.006941872427983539	0.0018467078189300411	0.0027031893004115224
2	40.84	0.0022608024691358024	0.0010262345679012345	0.0007407407407407407
2	40.88	0.003132716049382716	0.0018132716049382715	0.000882201646090535
2	40.92	0.006262860082304526	0.002381687242798354	0.003487654320987654
2	40.96	0.00852880658436214	0.00319701646090535	0.00492283950617284
2	41.0	0.010429526748971194	0.003706275720164609	0.006149691358024691
2	41.04	0.010588991769547326	0.003719135802469136	0.006391460905349794
2	41.08	0.010316358024691358	0.0036085390946502057	0.006090534979423868
2	41.12	0.009254115226337449	0.0030324074074074073	0.005717592592592593
2	41.160000000000004	0.008279320987654321	0.00279320987654321	0.004907407407407407
2	41.2	0.008636831275720165	0.0024948559670781895	0.005375514403292181
2	41.24	0.00720164609053498	0.0023019547325102883	0.00393261316872428
2	41.28	0.011766975308641976	0.0030478395061728394	0.005303497942386832
2	41.32	0.007407407407407408	0.002170781893004115	0.003436213991769547
2	41.36	0.008346193415637861	0.0021064814814814813	0.004387860082304526
2	41.4	0.007245370370370371	0.0020756172839506174	0.0031944444444444446
2	41.44	0.008569958847736625	0.0022016460905349795	0.004575617283950617
2	41.480000000000004	0.0086059670781893	0.0021502057613168725	0.004426440329218107
2	41.52	0.008739711934156378	0.001705246913580247	0.005231481481481481
2	41.56	0.007070473251028807	0.0014326131687242799	0.004079218106995885
2	41.6	0.0065483539094650205	0.0011368312757201646	0.004092078189300411
2	41.64	0.00540380658436214	0.00048353909465020576	0.0040406378600823046
2	41.68	0.005460390946502058	0.0009362139917695473	0.003896604938271605
2	41.72	0.0056507201646090535	0.0010468106995884774	0.004184670781893004
2	41.76	0.01024948559670782	0.0016820987654320987	0.006381172839506173
2	41.800000000000004	0.007209362139917696	0.0010673868312757202	0.005802469135802469
2	41.84	0.008405349794238683	0.0008590534979423868	0.007258230452674897
2	41.88	0.009632201646090535	0.0012782921810699588	0.007834362139917695
2	41.92	0.009616769547325103	0.000977366255144033	0.007919238683127572
2	41.96	0.009688786008230452	0.001000514403292181	0.007890946502057614
2	42.0	0.00798611111111111	0.0007381687242798354	0.006404320987654321
2	42.04	0.008217592592592592	0.0010236625514403292	0.006345164609053498
2	42.08	0.008276748971193416	0.000985082304526749	0.006424897119341564
2	42.12	0.008032407407407408	0.0010185185185185184	0.006242283950617284
2	42.160000000000004	0.007669753086419753	0.000720164609053498	0.006414609053497942
2	42.2	0.008613683127572016	0.0007818930041152264	0.0069495884773662555
2	42.24	0.01311985596707819	0.0014686213991769548	0.008335905349794238
2	42.28	0.008034979423868313	0.0004449588477366255	0.0068364197530864194
2	42.32	0.008870884773662551	0.0006995884773662552	0.007520576131687243
2	42.36	0.007803497942386831	0.0007947530864197531	0.00661522633744856
2	42.4	0.008829732510288065	0.001008230452674897	0.007520576131687243
2	42.44	0.008366769547325103	0.0007947530864197531	0.007343106995884773
2	42.480000000000004	0.009068930041152263	0.001059670781893004	0.007764917695473251
2	42.52	0.0091820987654321	0.0009670781893004115	0.008070987654320988
2	42.56	0.009068930041152263	0.0009182098765432099	0.007952674897119342
2	42.6	0.008060699588477367	0.00073559670781893	0.007137345679012345
2	42.64	0.008027263374485597	0.0008076131687242799	0.007006172839506173
2	42.68	0.006766975308641975	0.0005504115226337449	0.005974794238683127
2	42.72	0.011118827160493828	0.0015380658436213992	0.006790123456790123
2	42.76	0.005573559670781893	0.0006610082304526749	0.004475308641975309
2	42.800000000000004	0.003930041152263374	0.0006507201646090535	0.0029475308641975307
2	42.84	0.003256172839506173	0.00038837448559670784	0.0025334362139917696
2	42.88	0.0024691358024691358	2.3148148148148147e-05	0.0021579218106995883
2	42.92	0.0028189300411522633	6.17283950617284e-05	0.0024897119341563785
2	42.96	0.002456275720164609	6.17283950617284e-05	0.0021862139917695473
2	43.0	0.0024922839506172838	0.00015174897119341564	0.0021373456790123456
2	43.04	0.002204218106995885	0.00027520576131687244	0.0018852880658436213
2	43.08	0.0021887860082304526	0.0005401234567901234	0.001574074074074074
2	43.12	0.0020241769547325104	9.002057613168725e-05	0.0018852880658436213
2	43.160000000000004	0.004020061728395061	0.0003755144032921811	0.003551954732510288
2	43.2	0.008698559670781893	0.0014351851851851852	0.005529835390946502
2	43.24	0.004665637860082304	0.0009593621399176954	0.0034825102880658436
2	43.28	0.005817901234567901	0.0014583333333333334	0.004110082304526749
2	43.32	0.005447530864197531	0.0014866255144032922	0.00375
2	43.36	0.0058924897119341565	0.0019573045267489713	0.003667695473251029
2	43.4	0.005781893004115226	0.001941872427983539	0.0036882716049382717
2	43.44	0.006257716049382716	0.0022402263374485597	0.003845164609053498
2	43.480000000000004	0.005606995884773662	0.0020036008230452677	0.0035545267489711934
2	43.52	0.006790123456790123	0.0021064814814814813	0.004508744855967078
2	43.56	0.005488683127572017	0.0017618312757201645	0.00367798353909465
2	43.6	0.00625	0.001859567901234568	0.004254115226337449
2	43.64	0.006584362139917695	0.0013657407407407407	0.005141460905349794
2	43.68	0.010997942386831275	0.001838991769547325	0.007011316872427983
2	43.72	0.007921810699588477	0.0012088477366255144	0.0063400205761316875
2	43.76	0.008953189300411522	0.001669238683127572	0.006967592592592593
2	43.800000000000004	0.009470164609053498	0.0017926954732510288	0.007286522633744856
2	43.84	0.00919753086419753	0.0014866255144032922	0.007358539094650206
2	43.88	0.010223765432098766	0.0015252057613168724	0.008083847736625514
2	43.92	0.009326131687242799	0.0011342592592592593	0.0075591563786008235
2	43.96	0.010599279835390947	0.0013940329218106995	0.008299897119341563
2	44.0	0.011206275720164608	0.0019084362139917695	0.008603395061728395
2	44.04	0.011635802469135802	0.002368827160493827	0.008621399176954732
2	44.08	0.01140432098765432	0.0025668724279835392	0.008137860082304526
2	44.12	0.011957304526748971	0.002816358024691358	0.008122427983539095
2	44.160000000000004	0.014251543209876543	0.0034027777777777776	0.008024691358024692
2	44.2	0.010679012345679013	0.002968106995884774	0.006036522633744856
2	44.24	0.00936985596707819	0.0024974279835390948	0.004997427983539094
2	44.28	0.008984053497942388	0.0014814814814814814	0.005725308641975309
2	44.32	0.009194958847736625	0.000470679012345679	0.006648662551440329
2	44.36	0.009578189300411523	0.0003215020576131687	0.007417695473251029
2	44.4	0.00986111111111111	0.00015174897119341564	0.007746913580246913
2	44.44	0.008685699588477366	0.00024176954732510288	0.006856995884773663
2	44.480000000000004	0.00915895061728395	0.0006198559670781893	0.007145061728395062
2	44.52	0.007127057613168724	0.0007536008230452675	0.005213477366255144
2	44.56	0.006854423868312757	0.000889917695473251	0.005218621399176955
2	44.6	0.0058461934156378605	0.000720164609053498	0.004465020576131688
2	44.64	0.009969135802469135	0.0011754115226337448	0.006324588477366255
2	44.68	0.0039146090534979425	0.00017746913580246913	0.0032664609053497944
2	44.72	0.004012345679012346	0.00033950617283950616	0.0033436213991769547
2	44.76	0.0029526748971193417	0.00036522633744855967	0.002435699588477366
2	44.800000000000004	0.0019007201646090534	0.000264917695473251	0.0014891975308641975
2	44.84	0.0030915637860082306	9.77366255144033e-05	0.0028575102880658435
2	44.88	0.0010751028806584362	1.02880658436214e-05	0.0009799382716049383
2	44.92	0.0019598765432098765	1.2860082304526749e-05	0.0018287037037037037
2	44.96	0.0008359053497942387	2.3148148148148147e-05	0.0006147119341563787
2	45.0	0.0021887860082304526	0.00015432098765432098	0.0018261316872427984
2	45.04	0.000558127572016461	7.71604938271605e-06	0.0003909465020576132
2	45.08	0.0023765432098765433	0.0002932098765432099	0.0018106995884773663
2	45.12	0.004897119341563786	0.0005658436213991769	0.002433127572016461
2	45.160000000000004	0.0004501028806584362	2.8292181069958848e-05	0.00015432098765432098
2	45.2	0.0005015432098765432	0.0001646090534979424	0.0002109053497942387
2	45.24	0.0010622427983539094	0.00017746913580246913	0.000668724279835391
2	45.28	0.0011728395061728395	6.687242798353909e-05	0.000992798353909465
2	45.32	0.0005349794238683127	3.08641975308642e-05	0.00036265432098765433
2	45.36	0.0006404320987654321	3.8580246913580246e-05	0.00028292181069958846
2	45.4	0.0003369341563786008	5.1440329218107e-06	7.973251028806585e-05
2	45.44	0.0009233539094650206	0.0002700617283950617	0.0003832304526748971
2	45.480000000000004	0.0009104938271604938	0.0002932098765432099	0.00046810699588477366
2	45.52	0.0022119341563786006	0.0008153292181069958	0.0010905349794238684
2	45.56	0.0026954732510288066	0.0005066872427983539	0.0019521604938271605
2	45.6	0.010277777777777778	0.001301440329218107	0.006345164609053498
2	45.64	0.005838477366255144	0.00038065843621399177	0.005079732510288066
2	45.68	0.007456275720164609	0.0010468106995884774	0.0060879629629629626
2	45.72	0.0057304526748971196	0.0003215020576131687	0.005311213991769547
2	45.76	0.005856481481481482	0.000367798353909465	0.0053858024691358026
2	45.800000000000004	0.0036728395061728395	4.6296296296296294e-05	0.003513374485596708
2	45.84	0.002685185185185185	0.0001286008230452675	0.002471707818930041
2	45.88	0.0034156378600823044	0.00038580246913580245	0.0027854938271604937
2	45.92	0.004678497942386831	0.000573559670781893	0.003919753086419753
2	45.96	0.006412037037037037	0.000668724279835391	0.0055246913580246915
2	46.0	0.005210905349794239	0.0005041152263374485	0.004609053497942387
2	46.04	0.005925925925925926	0.00051440329218107	0.005218621399176955
2	46.08	0.007924382716049382	0.0006532921810699588	0.005509259259259259
2	46.12	0.00360082304526749	1.800411522633745e-05	0.003387345679012346
2	46.160000000000004	0.003397633744855967	2.05761316872428e-05	0.003258744855967078
2	46.2	0.003948045267489712	5.401234567901235e-05	0.00360082304526749
2	46.24	0.002536008230452675	1.02880658436214e-05	0.002448559670781893
2	46.28	0.003006687242798354	1.800411522633745e-05	0.0028189300411522633
2	46.32	0.0020704732510288064	8.74485596707819e-05	0.001661522633744856
2	46.36	0.001756687242798354	9.77366255144033e-05	0.001388888888888889
2	46.4	0.001448045267489712	0.0002932098765432099	0.0007510288065843622
2	46.44	0.0016255144032921811	0.0010030864197530865	0.0002314814814814815
2	46.480000000000004	0.0022633744855967077	0.0012448559670781892	0.00014660493827160494
2	46.52	0.0020987654320987655	0.0005812757201646091	0.0002803497942386831
2	46.56	0.007445987654320987	0.0015252057613168724	0.002749485596707819
2	46.6	0.0025437242798353908	0.0005761316872427984	0.00016975308641975308
2	46.64	0.002597736625514403	0.00028292181069958846	0.0004603909465020576
2	46.68	0.0019110082304526748	0.00018518518518518518	0.0005941358024691358
2	46.72	0.0028858024691358025	0.0005992798353909465	0.0015972222222222223
2	46.76	0.0014377572016460905	0.0003215020576131687	0.0007638888888888889
2	46.800000000000004	0.0011599794238683128	0.00024434156378600825	0.0004475308641975309
2	46.84	0.0012911522633744857	0.0001234567901234568	0.0008847736625514403
2	46.88	0.0004501028806584362	8.23045267489712e-05	0.0002803497942386831
2	46.92	0.0012242798353909465	0.00016718106995884774	0.0009233539094650206
2	46.96	0.00033179012345679014	3.8580246913580246e-05	0.00015432098765432098
2	47.0	0.0009053497942386831	8.487654320987654e-05	0.0005349794238683127
2	47.04	0.005030864197530864	0.0005478395061728395	0.002384259259259259
2	47.08	0.0036445473251028805	0.00020318930041152264	0.0028652263374485598
2	47.12	0.008248456790123457	0.0003497942386831276	0.007379115226337448
2	47.160000000000004	0.011419753086419753	0.0007098765432098765	0.00996141975308642
2	47.2	0.011828703703703704	0.000882201646090535	0.010162037037037037
2	47.24	0.011900720164609054	0.0016383744855967078	0.008950617283950617
2	47.28	0.009907407407407408	0.0016075102880658437	0.006908436213991769
2	47.32	0.010151748971193416	0.000992798353909465	0.00787037037037037
2	47.36	0.01363940329218107	0.0011136831275720164	0.011419753086419753
2	47.4	0.016746399176954734	0.0017412551440329218	0.01390432098765432
2	47.44	0.016756687242798354	0.0012088477366255144	0.014642489711934156
2	47.480000000000004	0.016015946502057614	0.0010339506172839506	0.01433641975308642
2	47.52	0.020056584362139918	0.0015817901234567902	0.015023148148148148
2	47.56	0.015288065843621398	0.000684156378600823	0.012790637860082305
2	47.6	0.014920267489711933	0.0007047325102880658	0.01219650205761317
2	47.64	0.013505658436213992	0.00025977366255144034	0.011152263374485596
2	47.68	0.012806069958847737	0.0002932098765432099	0.010208333333333333
2	47.72	0.010560699588477366	9.77366255144033e-05	0.008451646090534979
2	47.76	0.009948559670781893	0.0006352880658436214	0.0074331275720164606
2	47.800000000000004	0.008451646090534979	0.0007175925925925926	0.006522633744855967
2	47.84	0.012402263374485597	0.0009722222222222222	0.009943415637860083
2	47.88	0.014045781893004115	0.0010879629629629629	0.011527777777777777
2	47.92	0.01643775720164609	0.001116255144032922	0.013389917695473251
2	47.96	0.017566872427983538	0.0011754115226337448	0.01357253086419753
2	48.0	0.020408950617283952	0.001743827160493827	0.013719135802469137
2	48.04	0.015015432098765432	0.001293724279835391	0.010666152263374485
2	48.08	0.013734567901234567	0.001059670781893004	0.009984567901234568
2	48.120000000000005	0.013063271604938271	0.0009387860082304527	0.010334362139917695
2	48.160000000000004	0.012021604938271604	0.0014506172839506173	0.009320987654320987
2	48.2	0.016424897119341565	0.0024176954732510287	0.012474279835390947
2	48.24	0.018040123456790125	0.002602880658436214	0.014328703703703703
2	48.28	0.017986111111111112	0.0023945473251028807	0.014467592592592593
2	48.32	0.016430041152263375	0.0021810699588477368	0.012896090534979424
2	48.36	0.012209362139917695	0.0010390946502057614	0.009614197530864198
2	48.4	0.009799382716049384	0.0014583333333333334	0.006599794238683128
2	48.44	0.011694958847736626	0.002523148148148148	0.007127057613168724
2	48.480000000000004	0.01741255144032922	0.0033281893004115225	0.009843106995884773
2	48.52	0.011496913580246914	0.003042695473251029	0.006396604938271605
2	48.56	0.008186728395061729	0.0023765432098765433	0.003942901234567901
2	48.6	0.005321502057613169	0.0008564814814814815	0.003022119341563786
2	48.64	0.005979938271604938	0.0011805555555555556	0.0030864197530864196
2	48.68	0.005483539094650206	0.0009182098765432099	0.0030864197530864196
2	48.72	0.0037397119341563787	0.000676440329218107	0.0021630658436213993
2	48.76	0.0014068930041152264	0.00018261316872427984	0.0008024691358024691
2	48.800000000000004	0.0016589506172839507	0.0005812757201646091	0.000367798353909465
2	48.84	0.00227880658436214	0.000977366255144033	0.0003420781893004115
2	48.88	0.005393518518518519	0.0020036008230452677	0.0019727366255144034
2	48.92	0.0054912551440329214	0.002551440329218107	0.0014660493827160495
2	48.96	0.010810185185185185	0.0036419753086419752	0.0032098765432098763
2	49.0	0.004688786008230452	0.0029809670781893003	0.00023919753086419754
2	49.04	0.004380144032921811	0.002883230452674897	0.0005761316872427984
2	49.08	0.006265432098765432	0.0031069958847736627	0.0024691358024691358
2	49.120000000000005	0.005349794238683128	0.002433127572016461	0.0022453703703703702
2	49.160000000000004	0.007263374485596708	0.001756687242798354	0.0032047325102880658
2	49.2	0.005632716049382716	0.0005864197530864197	0.001993312757201646
2	49.24	0.005372942386831276	0.0009182098765432099	0.0026054526748971194
2	49.28	0.006584362139917695	0.0013117283950617284	0.003081275720164609
2	49.32	0.009017489711934156	0.0019212962962962964	0.004647633744855967
2	49.36	0.00864969135802469	0.0020087448559670783	0.004508744855967078
2	49.4	0.010686728395061728	0.0024074074074074076	0.006293724279835391
2	49.44	0.013485082304526748	0.002883230452674897	0.00720679012345679
2	49.480000000000004	0.008315329218106996	0.002258230452674897	0.0045704732510288065
2	49.52	0.010221193415637861	0.002559156378600823	0.006332304526748971
2	49.56	0.0091820987654321	0.00231738683127572	0.0052829218106995885
2	49.6	0.009591049382716049	0.0022916666666666667	0.005686728395061728
2	49.64	0.009164094650205762	0.0024074074074074076	0.005316358024691358
2	49.68	0.0088940329218107	0.0025694444444444445	0.004529320987654321
2	49.72	0.007741769547325103	0.002433127572016461	0.003397633744855967
2	49.76	0.007546296296296297	0.0025565843621399176	0.003065843621399177
2	49.800000000000004	0.007680041152263374	0.003006687242798354	0.002587448559670782
2	49.84	0.007373971193415638	0.0029732510288065844	0.00209619341563786
2	49.88	0.007332818930041152	0.0026646090534979423	0.0024511316872427983
2	49.92	0.01264917695473251	0.0035262345679012348	0.0048816872427983535
2	49.96	0.007512860082304527	0.002559156378600823	0.002337962962962963
2	50.0	0.008508230452674898	0.0032175925925925926	0.002878086419753086
2	50.04	0.008148148148148147	0.0029578189300411522	0.0029886831275720165
2	50.08	0.006242283950617284	0.0018209876543209876	0.002232510288065844
2	50.120000000000005	0.005645576131687243	0.0016358024691358025	0.001890432098765432
2	50.160000000000004	0.004693930041152264	0.0011496913580246913	0.0012911522633744857
2	50.2	0.006010802469135802	0.0016769547325102881	0.0021373456790123456
2	50.24	0.004801954732510288	0.0009053497942386831	0.002052469135802469
2	50.28	0.005943930041152263	0.0012011316872427983	0.00279320987654321
2	50.32	0.004796810699588478	0.0005967078189300411	0.0027957818930041153
2	50.36	0.004272119341563786	0.0009310699588477366	0.0027211934156378603
2	50.4	0.008737139917695473	0.0017849794238683128	0.004830246913580247
2	50.44	0.00507201646090535	0.0018029835390946502	0.0024588477366255146
2	50.480000000000004	0.006496913580246914	0.002736625514403292	0.002993827160493827
2	50.52	0.006589506172839506	0.003891460905349794	0.0016743827160493826
2	50.56	0.010203189300411523	0.005725308641975309	0.0026671810699588475
2	50.6	0.010398662551440329	0.0059490740740740745	0.0020910493827160496
2	50.64	0.014061213991769548	0.007808641975308642	0.0030838477366255143
2	50.68	0.013492798353909465	0.007656893004115226	0.002307098765432099
2	50.72	0.01617798353909465	0.008585390946502057	0.0035313786008230453
2	50.76	0.013955761316872428	0.007358539094650206	0.00220679012345679
2	50.800000000000004	0.015136316872427984	0.007466563786008231	0.0025925925925925925
2	50.84	0.01452417695473251	0.0070653292181069955	0.002307098765432099
2	50.88	0.02037551440329218	0.007633744855967078	0.0054783950617283955
2	50.92	0.014614197530864197	0.006406893004115227	0.002677469135802469
2	50.96	0.01617283950617284	0.006136831275720164	0.00459104938271605
2	51.0	0.015974794238683126	0.0059156378600823045	0.004907407407407407
2	51.04	0.016008230452674896	0.005069444444444444	0.005645576131687243
2	51.08	0.016954732510288065	0.004701646090534979	0.006738683127572017
2	51.120000000000005	0.0160570987654321	0.004295267489711934	0.006376028806584362
2	51.160000000000004	0.016273148148148148	0.003953189300411522	0.00694701646090535
2	51.2	0.015216049382716049	0.003436213991769547	0.006473765432098765
2	51.24	0.015151748971193415	0.003016975308641975	0.006918724279835391
2	51.28	0.013791152263374486	0.0025617283950617282	0.006715534979423868
2	51.32	0.014171810699588477	0.0024382716049382715	0.007289094650205761
2	51.36	0.0170190329218107	0.002816358024691358	0.008670267489711935
2	51.4	0.013034979423868312	0.001977880658436214	0.007078189300411522
2	51.44	0.012759773662551441	0.0019598765432098765	0.006980452674897119
2	51.480000000000004	0.013163580246913581	0.0017335390946502057	0.007849794238683127
2	51.52	0.011977880658436213	0.0014531893004115226	0.0075
2	51.56	0.010640432098765432	0.0011239711934156378	0.006658950617283951
2	51.6	0.010650720164609053	0.000985082304526749	0.007309670781893004
2	51.64	0.010447530864197531	0.0006224279835390946	0.007808641975308642
2	51.68	0.010761316872427984	0.0005066872427983539	0.008276748971193416
2	51.72	0.010241769547325103	0.0003935185185185185	0.008083847736625514
2	51.76	0.010267489711934157	0.00032407407407407406	0.008305041152263375
2	51.800000000000004	0.009555041152263374	0.0002700617283950617	0.007926954732510288
2	51.84	0.014506172839506172	0.0009465020576131687	0.01010545267489712
2	51.88	0.008680555555555556	0.0001954732510288066	0.0071579218106995884
2	51.92	0.009439300411522633	0.00021347736625514403	0.00789866255144033
2	51.96	0.007896090534979423	6.687242798353909e-05	0.006887860082304527
2	52.0	0.009398148148148149	0.0001646090534979424	0.007962962962962963
2	52.04	0.007836934156378601	9.77366255144033e-05	0.006782407407407407
2	52.08	0.007327674897119342	0.00012602880658436213	0.006247427983539095
2	52.120000000000005	0.006748971193415638	4.886831275720165e-05	0.005964506172839506
2	52.160000000000004	0.006141975308641976	0.00010030864197530864	0.005108024691358025
2	52.2	0.00580761316872428	0.00010288065843621399	0.005002572016460905
2	52.24	0.004948559670781893	5.401234567901235e-05	0.0043852880658436216
2	52.28	0.0053292181069958845	0.00014146090534979423	0.004637345679012346
2	52.32	0.009326131687242799	0.0007098765432098765	0.006005658436213992
2	52.36	0.005185185185185185	7.716049382716049e-05	0.004405864197530864
2	52.4	0.004909979423868313	9.259259259259259e-05	0.004318415637860082
2	52.44	0.00514917695473251	6.430041152263375e-05	0.004660493827160494
2	52.480000000000004	0.004493312757201646	3.8580246913580246e-05	0.004143518518518519
2	52.52	0.003953189300411522	5.6584362139917696e-05	0.003551954732510288
2	52.56	0.003778292181069959	3.3436213991769545e-05	0.0034670781893004115
2	52.6	0.0033924897119341564	1.2860082304526749e-05	0.0031532921810699588
2	52.64	0.003132716049382716	4.11522633744856e-05	0.00294238683127572
2	52.68	0.0028858024691358025	2.57201646090535e-06	0.0027083333333333334
2	52.72	0.0032381687242798354	4.6296296296296294e-05	0.002883230452674897
2	52.76	0.0026363168724279837	2.8292181069958848e-05	0.002471707818930041
2	52.800000000000004	0.008022119341563785	0.0008796296296296296	0.00415380658436214
2	52.84	0.0028060699588477365	3.60082304526749e-05	0.002435699588477366
2	52.88	0.0026183127572016462	3.60082304526749e-05	0.0023251028806584363
2	52.92	0.0017103909465020577	4.11522633744856e-05	0.0014814814814814814
2	52.96	0.0021759259259259258	3.08641975308642e-05	0.0020241769547325104
2	53.0	0.0018955761316872429	3.3436213991769545e-05	0.0017386831275720165
2	53.04	0.002044753086419753	1.54320987654321e-05	0.001875
2	53.08	0.0026697530864197533	4.372427983539095e-05	0.0025282921810699586
2	53.120000000000005	0.002067901234567901	1.800411522633745e-05	0.0019187242798353909
2	53.160000000000004	0.0023045267489711935	2.3148148148148147e-05	0.0020498971193415637
2	53.2	0.0017412551440329218	1.54320987654321e-05	0.0016589506172839507
2	53.24	0.001941872427983539	1.2860082304526749e-05	0.0018724279835390946
2	53.28	0.00537037037037037	0.0005401234567901234	0.0029012345679012346
2	53.32	0.0015869341563786007	2.3148148148148147e-05	0.0012834362139917696
2	53.36	0.0017746913580246914	1.800411522633745e-05	0.0016203703703703703
2	53.4	0.0023559670781893006	2.57201646090535e-06	0.002193930041152263
2	53.44	0.001965020576131687	2.57201646090535e-06	0.0018801440329218107
2	53.480000000000004	0.0017309670781893004	1.2860082304526749e-05	0.0016486625514403291
2	53.52	0.0018775720164609054	2.05761316872428e-05	0.0017541152263374487
2	53.56	0.0011574074074074073	2.5720164609053497e-05	0.001059670781893004
2	53.6	0.0016820987654320987	7.71604938271605e-06	0.001574074074074074
2	53.64	0.0013117283950617284	5.1440329218107e-06	0.0011934156378600822
2	53.68	0.0017283950617283952	2.3148148148148147e-05	0.0015715020576131688
2	53.72	0.001051954732510288	5.1440329218107e-06	0.0010339506172839506
2	53.76	0.004747942386831276	0.00041923868312757203	0.002587448559670782
2	53.800000000000004	0.0008693415637860083	2.05761316872428e-05	0.000720164609053498
2	53.84	0.001293724279835391	4.11522633744856e-05	0.0010468106995884774
2	53.88	0.0007561728395061729	1.2860082304526749e-05	0.0005992798353909465
2	53.92	0.0009799382716049383	5.1440329218107e-06	0.00084619341563786
2	53.96	0.0005066872427983539	2.8292181069958848e-05	0.00039609053497942386
2	54.0	0.0009310699588477366	3.60082304526749e-05	0.0007587448559670781
2	54.04	0.0002109053497942387	5.1440329218107e-06	0.00013631687242798355
2	54.08	0.00031378600823045265	2.5720164609053497e-05	0.00021347736625514403
2	54.120000000000005	0.00011831275720164609	1.800411522633745e-05	6.944444444444444e-05
2	54.160000000000004	0.00012088477366255144	2.3148148148148147e-05	7.20164609053498e-05
2	54.2	0.0002726337448559671	5.1440329218107e-06	0.00022376543209876544
2	54.24	0.0037680041152263373	0.000360082304526749	0.0015946502057613168
2	54.28	0.0008101851851851852	6.430041152263375e-05	5.6584362139917696e-05
2	54.32	0.0008873456790123457	1.54320987654321e-05	1.54320987654321e-05
2	54.36	0.0011342592592592593	9.002057613168725e-05	0.00016718106995884774
2	54.4	0.0013631687242798354	3.3436213991769545e-05	0.00037294238683127575
2	54.44	0.002373971193415638	0.0001080246913580247	0.0011445473251028807
2	54.480000000000004	0.0023713991769547327	2.8292181069958848e-05	0.0011342592592592593
2	54.52	0.0033667695473251027	0.00011059670781893004	0.002103909465020576
2	54.56	0.0033256172839506173	0.0001388888888888889	0.002103909465020576
2	54.6	0.003575102880658436	0.00012602880658436213	0.0024151234567901234
2	54.64	0.003616255144032922	0.00014660493827160494	0.002397119341563786
2	54.68	0.004079218106995885	0.00016975308641975308	0.0024974279835390948
2	54.72	0.007775205761316873	0.0008564814814814815	0.003464506172839506
2	54.76	0.004665637860082304	0.0003523662551440329	0.002322530864197531
2	54.800000000000004	0.005113168724279835	0.0007175925925925926	0.0022890946502057614
2	54.84	0.004909979423868313	0.0009567901234567902	0.0021502057613168725
2	54.88	0.005936213991769548	0.0014429012345679012	0.00264917695473251
2	54.92	0.006718106995884774	0.0019212962962962964	0.002978395061728395
2	54.96	0.007878086419753086	0.0028189300411522633	0.003438786008230453
2	55.0	0.008104423868312758	0.00356738683127572	0.0032921810699588477
2	55.04	0.008852880658436214	0.004354423868312757	0.0037371399176954734
2	55.08	0.00886059670781893	0.0043287037037037035	0.0038888888888888888
2	55.120000000000005	0.00922582304526749	0.004112654320987654	0.00455761316872428
2	55.160000000000004	0.009717078189300411	0.004002057613168724	0.004807098765432099
2	55.2	0.012600308641975309	0.0038143004115226337	0.005997942386831275
2	55.24	0.008840020576131688	0.0030092592592592593	0.004853395061728395
2	55.28	0.0069727366255144035	0.0022890946502057614	0.004038065843621399
2	55.32	0.006484053497942387	0.0018724279835390946	0.003940329218106996
2	55.36	0.005059156378600823	0.0010673868312757202	0.0035468106995884775
2	55.4	0.004585905349794239	0.00047582304526748974	0.0037217078189300413
2	55.44	0.004539609053497942	0.0005118312757201646	0.0037628600823045267
2	55.480000000000004	0.005388374485596707	0.0005349794238683127	0.0045704732510288065
2	55.52	0.005059156378600823	0.0004886831275720165	0.004411008230452675
2	55.56	0.005725308641975309	0.0002109053497942387	0.005300925925925926
2	55.6	0.00603395061728395	0.0004912551440329218	0.005383230452674897
2	55.64	0.0069161522633744855	0.001008230452674897	0.005681584362139918
2	55.68	0.010257201646090536	0.0009490740740740741	0.007430555555555556
2	55.72	0.006563786008230453	8.23045267489712e-05	0.005787037037037037
2	55.76	0.006597222222222222	0.00051440329218107	0.005558127572016461
2	55.800000000000004	0.006350308641975309	0.000529835390946502	0.005257201646090535
2	55.84	0.006373456790123457	0.00037037037037037035	0.005406378600823045
2	55.88	0.005318930041152263	6.944444444444444e-05	0.004827674897119341
2	55.92	0.0063297325102880655	0.00020318930041152264	0.005534979423868313
2	55.96	0.004963991769547325	2.05761316872428e-05	0.004403292181069959
2	56.0	0.006293724279835391	0.0002160493827160494	0.005246913580246914
2	56.04	0.005367798353909465	0.00011574074074074075	0.004693930041152264
2	56.08	0.005496399176954733	9.516460905349794e-05	0.004837962962962963
2	56.120000000000005	0.0041795267489711935	0.00014146090534979423	0.003793724279835391
2	56.160000000000004	0.009184670781893004	0.0008359053497942387	0.005967078189300412
2	56.2	0.0037680041152263373	5.401234567901235e-05	0.003284465020576132
2	56.24	0.0033693415637860084	5.915637860082304e-05	0.0029886831275720165
2	56.28	0.0025540123456790124	5.915637860082304e-05	0.002286522633744856
2	56.32	0.0020396090534979426	6.17283950617284e-05	0.0018492798353909464
2	56.36	0.0013811728395061729	3.8580246913580246e-05	0.0011779835390946503
2	56.4	0.0013194444444444445	1.02880658436214e-05	0.0012397119341563787
2	56.44	0.0012628600823045267	5.1440329218107e-06	0.0012371399176954732
2	56.480000000000004	0.0017001028806584361	1.2860082304526749e-05	0.001661522633744856
2	56.52	0.001574074074074074	5.1440329218107e-06	0.0015174897119341563
2	56.56	0.0022247942386831275	1.02880658436214e-05	0.0021502057613168725
2	56.6	0.0015817901234567902	7.71604938271605e-06	0.0015200617283950618
2	56.64	0.005545267489711934	0.0004218106995884774	0.0035493827160493828
2	56.68	0.0017463991769547326	2.8292181069958848e-05	0.00147119341563786
2	56.72	0.001875	3.8580246913580246e-05	0.0016460905349794238
2	56.76	0.001345164609053498	1.800411522633745e-05	0.0011136831275720164
2	56.800000000000004	0.0021373456790123456	1.2860082304526749e-05	0.0019753086419753087
2	56.84	0.0017026748971193416	3.08641975308642e-05	0.0016126543209876542
2	56.88	0.0024459876543209877	5.1440329218107e-06	0.0022247942386831275
2	56.92	0.0014891975308641975	2.3148148148148147e-05	0.0013811728395061729
2	56.96	0.0020987654320987655	5.1440329218107e-06	0.0019161522633744856
2	57.0	0.0010030864197530865	1.02880658436214e-05	0.0009696502057613169
2	57.04	0.0017181069958847736	5.1440329218107e-06	0.0016486625514403291
2	57.08	0.0012319958847736626	2.57201646090535e-06	0.0012191358024691357
2	57.120000000000005	0.005882201646090535	0.0004140946502057613	0.0035108024691358026
2	57.160000000000004	0.0013657407407407407	3.8580246913580246e-05	0.0011779835390946503
2	57.2	0.001941872427983539	3.3436213991769545e-05	0.0017155349794238683
2	57.24	0.0023945473251028807	2.3148148148148147e-05	0.002283950617283951
2	57.28	0.00301440329218107	3.8580246913580246e-05	0.0028343621399176955
2	57.32	0.003212448559670782	5.1440329218107e-06	0.0030838477366255143
2	57.36	0.0031815843621399178	2.57201646090535e-06	0.0030838477366255143
2	57.4	0.003927469135802469	5.1440329218107e-06	0.003631687242798354
2	57.44	0.003472222222222222	0.0	0.0033256172839506173
2	57.480000000000004	0.0039377572016460905	2.57201646090535e-06	0.0037345679012345677
2	57.52	0.0037345679012345677	0.0	0.0036291152263374484
2	57.56	0.003387345679012346	2.57201646090535e-06	0.003140432098765432
2	57.6	0.006872427983539094	0.0002957818930041152	0.004992283950617284
2	57.64	0.0041229423868312754	3.60082304526749e-05	0.0037911522633744857
2	57.68	0.004393004115226338	3.8580246913580246e-05	0.004110082304526749
2	57.72	0.004241255144032922	2.8292181069958848e-05	0.003955761316872428
2	57.76	0.0032767489711934155	5.1440329218107e-06	0.0029861111111111113
2	57.800000000000004	0.002412551440329218	3.08641975308642e-05	0.001993312757201646
2	57.84	0.0031893004115226336	7.71604938271605e-06	0.002878086419753086
2	57.88	0.003248456790123457	0.0	0.002890946502057613
2	57.92	0.004735082304526749	2.57201646090535e-06	0.004148662551440329
2	57.96	0.0045241769547325105	2.3148148148148147e-05	0.0041229423868312754
2	58.0	0.005504115226337448	2.57201646090535e-06	0.004963991769547325
2	58.04	0.005426954732510288	5.1440329218107e-06	0.004930555555555555
2	58.08	0.009742798353909465	0.0003755144032921811	0.007247942386831276
2	58.120000000000005	0.006646090534979424	3.8580246913580246e-05	0.005941358024691358
2	58.160000000000004	0.007001028806584362	2.3148148148148147e-05	0.006296296296296296
2	58.2	0.007451131687242798	1.800411522633745e-05	0.0066846707818930045
2	58.24	0.00816358024691358	8.23045267489712e-05	0.007165637860082305
2	58.28	0.008724279835390947	9.77366255144033e-05	0.007613168724279836
2	58.32	0.008559670781893004	0.00020318930041152264	0.007245370370370371
2	58.36	0.00900977366255144	0.00030864197530864197	0.0074202674897119346
2	58.4	0.008770576131687243	0.00032407407407407406	0.006911008230452675
2	58.44	0.007880658436213992	0.0004140946502057613	0.006003086419753087
2	58.480000000000004	0.006332304526748971	0.00041923868312757203	0.004724794238683128
2	58.52	0.005493827160493827	0.0005555555555555556	0.003958333333333334
2	58.56	0.008855452674897119	0.0009722222222222222	0.005426954732510288
2	58.6	0.005002572016460905	0.0005118312757201646	0.003539094650205761
2	58.64	0.00466820987654321	0.0004552469135802469	0.0032407407407407406
2	58.68	0.004989711934156379	0.0005066872427983539	0.0035545267489711934
2	58.72	0.003726851851851852	0.00038580246913580245	0.0025025720164609053
2	58.76	0.0037011316872427986	0.00044238683127572015	0.002484567901234568
2	58.800000000000004	0.003948045267489712	0.00043467078189300413	0.002883230452674897
2	58.84	0.003778292181069959	0.00030864197530864197	0.0028215020576131686
2	58.88	0.0035339506172839506	0.00031635802469135804	0.0024022633744855966
2	58.92	0.0026131687242798352	0.00027520576131687244	0.001779835390946502
2	58.96	0.0023482510288065843	0.00021347736625514403	0.0014943415637860083
2	59.0	0.0013554526748971194	0.00012088477366255144	0.0007690329218106996
2	59.04	0.005925925925925926	0.0007021604938271605	0.0030349794238683126
2	59.08	0.0010776748971193415	9.002057613168725e-05	0.0006301440329218107
2	59.120000000000005	0.0017001028806584361	0.00016975308641975308	0.0010185185185185184
2	59.160000000000004	0.0009336419753086419	0.00012088477366255144	0.0005812757201646091
2	59.2	0.0016898148148148148	0.00023919753086419754	0.0010390946502057614
2	59.24	0.0017078189300411522	0.00018261316872427984	0.0011574074074074073
2	59.28	0.0020859053497942386	0.00020318930041152264	0.0014686213991769548
2	59.32	0.0024794238683127573	0.00021347736625514403	0.001890432098765432
2	59.36	0.0020910493827160496	0.00021862139917695473	0.001514917695473251
2	59.4	0.00301440329218107	0.00015174897119341564	0.0023662551440329217
2	59.44	0.002587448559670782	0.0001800411522633745	0.0019470164609053499
2	59.480000000000004	0.003845164609053498	0.00030864197530864197	0.0028729423868312756
2	59.52	0.0067309670781893005	0.0008101851851851852	0.0039146090534979425
2	59.56	0.0030015432098765434	0.00024176954732510288	0.0022890946502057614
2	59.6	0.001463477366255144	0.00015689300411522632	0.0011111111111111111
2	59.64	0.0015252057613168724	0.00011316872427983539	0.0013554526748971194
2	59.68	0.0005787037037037037	7.973251028806585e-05	0.0003780864197530864
2	59.72	0.0009670781893004115	9.259259259259259e-05	0.0007227366255144033
2	59.76	0.0005195473251028807	2.05761316872428e-05	0.00036265432098765433
2	59.800000000000004	0.0006275720164609053	3.08641975308642e-05	0.00041923868312757203
2	59.84	0.0008127572016460906	0.00011574074074074075	0.0004861111111111111
2	59.88	0.0009696502057613169	0.00010030864197530864	0.0006275720164609053
2	59.92	0.0016203703703703703	9.77366255144033e-05	0.001324588477366255
2	59.96	0.0009516460905349795	1.800411522633745e-05	0.0008796296296296296
2	60.0	0.006345164609053498	0.000676440329218107	0.0036856995884773664
2	60.04	0.0012551440329218106	7.458847736625514e-05	0.00102880658436214
2	60.08	0.002006172839506173	7.458847736625514e-05	0.001787551440329218
2	60.120000000000005	0.0015689300411522633	9.516460905349794e-05	0.0012602880658436214
2	60.160000000000004	0.0013811728395061729	9.516460905349794e-05	0.0011702674897119342
2	60.2	0.0008359053497942387	5.401234567901235e-05	0.0007536008230452675
2	60.24	0.0009465020576131687	7.973251028806585e-05	0.0007561728395061729
2	60.28	0.0006918724279835391	3.3436213991769545e-05	0.0005992798353909465
2	60.32	0.0008050411522633745	8.74485596707819e-05	0.0005992798353909465
2	60.36	0.0006815843621399177	6.944444444444444e-05	0.0005169753086419753
2	60.4	0.0007844650205761317	3.8580246913580246e-05	0.0006712962962962962
2	60.44	0.0007073045267489712	5.401234567901235e-05	0.0005349794238683127
2	60.480000000000004	0.004416152263374486	0.00048353909465020576	0.0022993827160493825
2	60.52	0.0006661522633744856	3.60082304526749e-05	0.0004320987654320988
2	60.56	0.0005401234567901234	1.02880658436214e-05	0.00045267489711934157
2	60.6	0.0004218106995884774	2.3148148148148147e-05	0.000264917695473251
2	60.64	0.00030864197530864197	2.3148148148148147e-05	0.00014146090534979423
2	60.68	0.0005812757201646091	0.00014917695473251028	0.00023662551440329217
2	60.72	0.0005709876543209877	0.00011831275720164609	0.0002469135802469136
2	60.76	0.0008050411522633745	0.00018775720164609054	0.000462962962962963
2	60.800000000000004	0.0001594650205761317	1.800411522633745e-05	2.05761316872428e-05
2	60.84	0.000522119341563786	3.60082304526749e-05	0.0004166666666666667
2	60.88	0.000470679012345679	2.3148148148148147e-05	0.000360082304526749
2	60.92	0.0006404320987654321	7.458847736625514e-05	0.0004449588477366255
2	60.96	0.005033436213991769	0.0006995884773662552	0.0024305555555555556
2	61.0	0.0007021604938271605	3.8580246913580246e-05	0.0005169753086419753
2	61.04	0.001491769547325103	9.516460905349794e-05	0.0012139917695473252
2	61.08	0.002574588477366255	0.00018261316872427984	0.0021733539094650205
2	61.120000000000005	0.0024537037037037036	0.00014660493827160494	0.0021810699588477368
2	61.160000000000004	0.002955246913580247	7.458847736625514e-05	0.0027674897119341563
2	61.2	0.002780349794238683	0.0001594650205761317	0.002361111111111111
2	61.24	0.0019495884773662552	5.401234567901235e-05	0.0017978395061728396
2	61.28	0.001491769547325103	4.372427983539095e-05	0.0012885802469135802
2	61.32	0.001617798353909465	3.8580246913580246e-05	0.0014506172839506173
2	61.36	0.0010802469135802468	8.487654320987654e-05	0.000830761316872428
2	61.4	0.0009104938271604938	0.00012088477366255144	0.0006327160493827161
2	61.44	0.005560699588477366	0.0007098765432098765	0.0026311728395061727
2	61.480000000000004	0.0009053497942386831	0.00015432098765432098	0.00038580246913580245
2	61.52	0.0007587448559670781	0.00030092592592592595	0.0002726337448559671
2	61.56	0.0013117283950617284	0.0005246913580246914	0.00039609053497942386
2	61.6	0.0014531893004115226	0.000573559670781893	0.00033179012345679014
2	61.64	0.0023122427983539094	0.0011445473251028807	0.0003292181069958848
2	61.68	0.0031532921810699588	0.0017515432098765432	0.000720164609053498
2	61.72	0.0044907407407407405	0.002510288065843621	0.0010339506172839506
2	61.76	0.005802469135802469	0.0029449588477366254	0.0017952674897119341
2	61.800000000000004	0.007952674897119342	0.004086934156378601	0.0026157407407407405
2	61.84	0.009161522633744855	0.005051440329218107	0.0028729423868312756
2	61.88	0.009506172839506173	0.005164609053497943	0.0030864197530864196
2	61.92	0.012088477366255145	0.005195473251028806	0.004143518518518519
2	61.96	0.005877057613168724	0.003809156378600823	0.0011008230452674897
2	62.0	0.004645061728395062	0.003094135802469136	0.0009722222222222222
2	62.04	0.0028189300411522633	0.001743827160493827	0.0006378600823045268
2	62.08	0.001993312757201646	0.00084619341563786	0.0008693415637860083
2	62.120000000000005	0.001021090534979424	0.000470679012345679	0.00038580246913580245
2	62.160000000000004	0.0007716049382716049	0.00041152263374485596	0.00023405349794238683
2	62.2	0.000470679012345679	0.00025977366255144034	0.00011574074074074075
2	62.24	0.000992798353909465	0.0004861111111111111	0.00045781893004115225
2	62.28	0.0007818930041152264	0.0004938271604938272	0.00024176954732510288
2	62.32	0.0018106995884773663	0.0009542181069958848	0.0006738683127572016
2	62.36	0.0012474279835390947	0.0007973251028806584	0.00022890946502057612
2	62.4	0.006589506172839506	0.001823559670781893	0.0026286008230452674
2	62.440000000000005	0.0011574074074074073	0.00040123456790123454	0.0003369341563786008
2	62.480000000000004	0.0010159465020576131	0.0002777777777777778	0.0004320987654320988
2	62.52	0.0015689300411522633	0.000522119341563786	0.0006867283950617284
2	62.56	0.0017669753086419753	0.0003292181069958848	0.0010751028806584362
2	62.6	0.0034002057613168723	0.0008333333333333334	0.002283950617283951
2	62.64	0.004223251028806585	0.0013657407407407407	0.0026671810699588475
2	62.68	0.005432098765432099	0.0014506172839506173	0.0037602880658436214
2	62.72	0.004781378600823045	0.0015895061728395062	0.0029603909465020575
2	62.76	0.0056044238683127575	0.001535493827160494	0.003374485596707819
2	62.800000000000004	0.003950617283950617	0.0017592592592592592	0.0016512345679012346
2	62.84	0.003973765432098765	0.0019573045267489713	0.0015920781893004115
2	62.88	0.006504629629629629	0.002242798353909465	0.0027597736625514404
2	62.92	0.0030992798353909464	0.0022505144032921812	0.0005504115226337449
2	62.96	0.00386059670781893	0.0027237654320987656	0.000925925925925926
2	63.0	0.0039377572016460905	0.00301440329218107	0.0007381687242798354
2	63.04	0.004902263374485597	0.003351337448559671	0.0011316872427983538
2	63.08	0.004465020576131688	0.003081275720164609	0.0008924897119341564
2	63.120000000000005	0.005174897119341564	0.003184156378600823	0.0010776748971193415
2	63.160000000000004	0.004848251028806584	0.0033050411522633745	0.0006893004115226338
2	63.2	0.0057536008230452676	0.0034233539094650207	0.0014171810699588477
2	63.24	0.006270576131687243	0.002926954732510288	0.0021296296296296298
2	63.28	0.008104423868312758	0.0029372427983539095	0.003806584362139918
2	63.32	0.006790123456790123	0.002322530864197531	0.0030246913580246914
2	63.36	0.011229423868312757	0.002983539094650206	0.005105452674897119
2	63.4	0.004997427983539094	0.0018055555555555555	0.001522633744855967
2	63.440000000000005	0.005717592592592593	0.002052469135802469	0.0017952674897119341
2	63.480000000000004	0.0047299382716049386	0.00198559670781893	0.0014994855967078188
2	63.52	0.0037860082304526747	0.0012037037037037038	0.0013425925925925925
2	63.56	0.0040637860082304526	0.001324588477366255	0.0014686213991769548
2	63.6	0.003948045267489712	0.0015689300411522633	0.0012731481481481483
2	63.64	0.004822530864197531	0.0023405349794238684	0.0014943415637860083
2	63.68	0.003536522633744856	0.001890432098765432	0.0010390946502057614
2	63.72	0.0028497942386831276	0.0011342592592592593	0.0012448559670781892
2	63.76	0.0025051440329218106	0.0014506172839506173	0.0008076131687242799
2	63.800000000000004	0.002705761316872428	0.0011342592592592593	0.0012268518518518518
2	63.84	0.006177983539094651	0.0012602880658436214	0.0026157407407407405
2	63.88	0.0017181069958847736	0.0008719135802469135	0.0003266460905349794
2	63.92	0.003068415637860082	0.0021604938271604936	0.00033179012345679014
2	63.96	0.003801440329218107	0.0025694444444444445	0.0005478395061728395
2	64.0	0.0034696502057613167	0.00238940329218107	0.00046810699588477366
2	64.04	0.003616255144032922	0.0024974279835390948	0.00045267489711934157
2	64.08	0.004148662551440329	0.0026800411522633744	0.0007047325102880658
2	64.12	0.0031275720164609055	0.0022659465020576134	0.00022633744855967078
2	64.16	0.0038503086419753086	0.0022530864197530865	0.0007587448559670781
2	64.2	0.003065843621399177	0.0023431069958847737	8.23045267489712e-05
2	64.24	0.003742283950617284	0.0023431069958847737	0.0006275720164609053
2	64.28	0.0034747942386831277	0.0022376543209876544	0.000264917695473251
2	64.32000000000001	0.008407921810699588	0.0032741769547325102	0.0024228395061728393
2	64.36	0.004169238683127572	0.002728909465020576	0.00030864197530864197
2	64.4	0.005802469135802469	0.0029475308641975307	0.0017849794238683128
2	64.44	0.007847222222222222	0.002749485596707819	0.004097222222222223
2	64.48	0.010473251028806585	0.0025462962962962965	0.006586934156378601
2	64.52	0.010552983539094651	0.0023636831275720164	0.007085905349794239
2	64.56	0.009809670781893005	0.0023919753086419754	0.006350308641975309
2	64.6	0.008040123456790123	0.002255658436213992	0.0045936213991769545
2	64.64	0.006823559670781893	0.002196502057613169	0.003155864197530864
2	64.68	0.007060185185185185	0.0021270576131687245	0.0032613168724279834
2	64.72	0.005987654320987654	0.0017155349794238683	0.0029526748971193417
2	64.76	0.006327160493827161	0.001448045267489712	0.0032098765432098763
2	64.8	0.009948559670781893	0.001838991769547325	0.004925411522633745
2	64.84	0.0068132716049382714	0.0012731481481481483	0.003559670781893004
2	64.88	0.006664094650205761	0.0007613168724279835	0.0044675925925925924
2	64.92	0.00768775720164609	0.0005606995884773662	0.005619855967078189
2	64.96000000000001	0.006514917695473251	0.0005066872427983539	0.004948559670781893
2	65.0	0.007716049382716049	0.000558127572016461	0.006286008230452675
2	65.04	0.006298868312757201	0.00042695473251028805	0.004925411522633745
2	65.08	0.005015432098765432	0.00022119341563786008	0.004128086419753086
2	65.12	0.003793724279835391	0.00016975308641975308	0.002932098765432099
2	65.16	0.004663065843621399	0.00016203703703703703	0.003780864197530864
2	65.2	0.005378086419753086	0.00014660493827160494	0.00441358024691358
2	65.24	0.0053395061728395065	0.00026748971193415636	0.00419238683127572
2	65.28	0.010354938271604937	0.001051954732510288	0.006630658436213991
2	65.32000000000001	0.004050925925925926	0.0002803497942386831	0.0032510288065843622
2	65.36	0.0036651234567901233	0.0002932098765432099	0.003140432098765432
2	65.4	0.0026826131687242797	4.11522633744856e-05	0.002484567901234568
2	65.44	0.0037448559670781893	0.0001748971193415638	0.003068415637860082
2	65.48	0.003652263374485597	0.00013374485596707818	0.0031121399176954733
2	65.52	0.0028137860082304528	6.944444444444444e-05	0.0022968106995884773
2	65.56	0.0022402263374485597	1.2860082304526749e-05	0.0017772633744855967
2	65.6	0.0013991769547325103	1.2860082304526749e-05	0.0008179012345679012
2	65.64	0.0018132716049382715	2.05761316872428e-05	0.0009902263374485596
2	65.68	0.001368312757201646	1.02880658436214e-05	0.0004166666666666667
2	65.72	0.0022093621399176954	8.487654320987654e-05	0.000925925925925926
2	65.76	0.005771604938271605	0.0007021604938271605	0.002728909465020576
2	65.8	0.0011136831275720164	5.6584362139917696e-05	0.0005812757201646091
2	65.84	0.001962448559670782	0.0001646090534979424	0.0013811728395061729
2	65.88	0.00264917695473251	0.0002469135802469136	0.0017592592592592592
2	65.92	0.0032150205761316874	0.0003446502057613169	0.0020910493827160496
2	65.96000000000001	0.0024537037037037036	0.0002700617283950617	0.0015406378600823045
2	66.0	0.000992798353909465	0.00012088477366255144	0.0005709876543209877
2	66.04	0.0007433127572016461	2.8292181069958848e-05	0.00043724279835390947
2	66.08	0.001404320987654321	0.00011574074074074075	0.0009465020576131687
2	66.12	0.0010699588477366254	0.0001234567901234568	0.000727880658436214
2	66.16	0.0017695473251028806	2.57201646090535e-06	0.0017155349794238683
2	66.2	0.0004166666666666667	0.0	0.00036265432098765433
2	66.24	0.005398662551440329	0.0005375514403292181	0.002867798353909465
2	66.28	0.0007818930041152264	2.5720164609053497e-05	0.0003343621399176955
2	66.32000000000001	0.001368312757201646	5.401234567901235e-05	0.0006301440329218107
2	66.36	0.0006635802469135803	1.2860082304526749e-05	0.00019804526748971193
2	66.4	0.0012165637860082304	9.002057613168725e-05	0.000676440329218107
2	66.44	0.0008359053497942387	6.944444444444444e-05	0.0004063786008230453
2	66.48	0.0013194444444444445	0.00015174897119341564	0.0008590534979423868
2	66.52	0.0005812757201646091	4.6296296296296294e-05	0.00030606995884773663
2	66.56	0.0007818930041152264	0.0001234567901234568	0.0003986625514403292
2	66.6	0.000925925925925926	0.0001440329218106996	0.00048353909465020576
2	66.64	0.0008127572016460906	0.00014917695473251028	0.0003755144032921811
2	66.68	0.0010545267489711935	8.487654320987654e-05	0.0007407407407407407
2	66.72	0.0049382716049382715	0.0005401234567901234	0.00238940329218107
2	66.76	0.0009953703703703704	0.00010030864197530864	0.0005401234567901234
2	66.8	0.00045267489711934157	3.3436213991769545e-05	8.74485596707819e-05
2	66.84	0.001190843621399177	1.800411522633745e-05	0.0008230452674897119
2	66.88	0.0002623456790123457	7.71604938271605e-06	0.00011574074074074075
2	66.92	0.0011445473251028807	6.17283950617284e-05	0.0009284979423868312
2	66.96000000000001	0.0001646090534979424	4.11522633744856e-05	8.23045267489712e-05
2	67.0	0.00038580246913580245	5.1440329218107e-06	0.00024434156378600825
2	67.04	0.00021347736625514403	1.2860082304526749e-05	0.00011316872427983539
2	67.08	0.0004938271604938272	0.0	0.0002314814814814815
2	67.12	0.0004809670781893004	0.0	0.00033179012345679014
2	67.16	0.0004218106995884774	2.57201646090535e-06	6.17283950617284e-05
2	67.2	0.004647633744855967	0.00046810699588477366	0.0019495884773662552
2	67.24	0.0007407407407407407	1.2860082304526749e-05	0.0001080246913580247
2	67.28	0.0009542181069958848	3.8580246913580246e-05	0.0004218106995884774
2	67.32000000000001	0.000992798353909465	6.944444444444444e-05	0.00040380658436213994
2	67.36	0.0022145061728395064	5.6584362139917696e-05	0.001427469135802469
2	67.4	0.0010468106995884774	0.00018261316872427984	0.00018775720164609054
2	67.44	0.0020318930041152263	0.00024434156378600825	0.0011008230452674897
2	67.48	0.0031378600823045266	0.0002932098765432099	0.002044753086419753
2	67.52	0.0048585390946502055	0.00031378600823045265	0.0035056584362139916
2	67.56	0.006090534979423868	0.0003755144032921811	0.004732510288065843
2	67.6	0.008189300411522634	0.0003497942386831276	0.006556069958847737
2	67.64	0.009151234567901234	0.0003986625514403292	0.0075025720164609054
2	67.68	0.0145190329218107	0.001059670781893004	0.010138888888888888
2	67.72	0.010560699588477366	0.0004398148148148148	0.00900462962962963
2	67.76	0.011460905349794239	0.0004140946502057613	0.010079732510288066
2	67.8	0.010763888888888889	0.0004398148148148148	0.00926954732510288
2	67.84	0.009891975308641976	0.00021347736625514403	0.008659979423868312
2	67.88	0.009567901234567902	0.00011059670781893004	0.008485082304526749
2	67.92	0.008945473251028806	5.6584362139917696e-05	0.008181584362139917
2	67.96000000000001	0.008958333333333334	6.430041152263375e-05	0.008204732510288066
2	68.0	0.00805812757201646	4.372427983539095e-05	0.007520576131687243
2	68.04	0.008148148148148147	7.458847736625514e-05	0.007561728395061728
2	68.08	0.007718621399176955	0.0	0.007373971193415638
2	68.12	0.007908950617283951	1.2860082304526749e-05	0.007541152263374485
2	68.16	0.012083333333333333	0.0006995884773662552	0.008986625514403292
2	68.2	0.008428497942386832	3.08641975308642e-05	0.007973251028806584
2	68.24	0.007916666666666667	2.8292181069958848e-05	0.007469135802469135
2	68.28	0.007844650205761318	4.11522633744856e-05	0.007343106995884773
2	68.32000000000001	0.00823045267489712	5.401234567901235e-05	0.007592592592592593
2	68.36	0.007618312757201646	5.1440329218107e-06	0.007026748971193416
2	68.4	0.007412551440329218	1.2860082304526749e-05	0.006756687242798354
2	68.44	0.006715534979423868	1.02880658436214e-05	0.0062037037037037035
2	68.48	0.006635802469135803	2.8292181069958848e-05	0.005931069958847736
2	68.52	0.005257201646090535	1.02880658436214e-05	0.004807098765432099
2	68.56	0.006000514403292181	2.8292181069958848e-05	0.00537037037037037
2	68.60000000000001	0.00507201646090535	1.02880658436214e-05	0.004722222222222222
2	68.64	0.009632201646090535	0.000558127572016461	0.006898148148148148
2	68.68	0.004439300411522634	2.3148148148148147e-05	0.004228395061728395
2	68.72	0.004375	6.944444444444444e-05	0.004128086419753086
2	68.76	0.004290123456790124	0.00010545267489711934	0.0038657407407407408
2	68.8	0.004002057613168724	8.487654320987654e-05	0.0036059670781893004
2	68.84	0.003338477366255144	2.05761316872428e-05	0.002916666666666667
2	68.88	0.002623456790123457	1.2860082304526749e-05	0.002281378600823045
2	68.92	0.002932098765432099	1.54320987654321e-05	0.002587448559670782
2	68.96000000000001	0.00261059670781893	7.71604938271605e-06	0.0023919753086419754
2	69.0	0.004277263374485597	2.8292181069958848e-05	0.004048353909465021
2	69.04	0.00474537037037037	2.57201646090535e-06	0.004565329218106996
2	69.08	0.006545781893004116	1.54320987654321e-05	0.006090534979423868
2	69.12	0.010537551440329218	0.00037037037037037035	0.00816358024691358
2	69.16	0.008665123456790123	4.886831275720165e-05	0.00798611111111111
2	69.2	0.00956275720164609	1.54320987654321e-05	0.00896604938271605
2	69.24	0.007746913580246913	7.71604938271605e-06	0.007394547325102881
2	69.28	0.00662037037037037	1.54320987654321e-05	0.006185699588477366
2	69.32000000000001	0.007060185185185185	2.3148148148148147e-05	0.00676954732510288
2	69.36	0.008392489711934157	2.8292181069958848e-05	0.008034979423868313
2	69.4	0.008806584362139918	4.372427983539095e-05	0.008449074074074074
2	69.44	0.009627057613168724	1.02880658436214e-05	0.00919238683127572
2	69.48	0.007626028806584362	7.71604938271605e-06	0.007438271604938272
2	69.52	0.004056069958847736	0.00010288065843621399	0.0038863168724279835
2	69.56	0.003881172839506173	0.0002469135802469136	0.0035185185185185185
2	69.60000000000001	0.01011059670781893	0.001095679012345679	0.006929012345679012
2	69.64	0.0073636831275720165	0.0008873456790123457	0.006270576131687243
2	69.68	0.009956275720164609	0.0017283950617283952	0.00791409465020576
2	69.72	0.009377572016460905	0.0015329218106995884	0.007373971193415638
2	69.76	0.010118312757201646	0.0023251028806584363	0.007263374485596708
2	69.8	0.010056584362139917	0.002235082304526749	0.0071810699588477364
2	69.84	0.011183127572016461	0.0029295267489711932	0.007695473251028807
2	69.88	0.013163580246913581	0.004441872427983539	0.007921810699588477
2	69.92	0.012698045267489712	0.004308127572016461	0.0075257201646090535
2	69.96000000000001	0.01282664609053498	0.0044907407407407405	0.0070421810699588475
2	70.0	0.011381172839506173	0.003294753086419753	0.006666666666666667
2	70.04	0.010730452674897119	0.0028600823045267488	0.0061805555555555555
2	70.08	0.014254115226337448	0.003199588477366255	0.007451131687242798
2	70.12	0.010859053497942387	0.0023276748971193416	0.006504629629629629
2	70.16	0.009068930041152263	0.0018441358024691358	0.006023662551440329
2	70.2	0.008708847736625515	0.002255658436213992	0.005774176954732511
2	70.24	0.00838991769547325	0.0021759259259259258	0.005967078189300412
2	70.28	0.008392489711934157	0.002463991769547325	0.005745884773662551
2	70.32000000000001	0.00878858024691358	0.0033179012345679014	0.005177469135802469
2	70.36	0.009308127572016461	0.004130658436213992	0.004732510288065843
2	70.4	0.011121399176954733	0.005668724279835391	0.004714506172839506
2	70.44	0.01139917695473251	0.00595679012345679	0.004549897119341564
2	70.48	0.014562757201646091	0.008685699588477366	0.004542181069958848
2	70.52	0.01245627572016461	0.007829218106995885	0.0031018518518518517
2	70.56	0.013852880658436213	0.005666152263374485	0.004632201646090535
2	70.60000000000001	0.007551440329218107	0.0038631687242798355	0.0015869341563786007
2	70.64	0.009179526748971193	0.003958333333333334	0.0029449588477366254
2	70.68	0.009107510288065843	0.004058641975308642	0.002772633744855967
2	70.72	0.008945473251028806	0.0038143004115226337	0.0029089506172839505
2	70.76	0.00827417695473251	0.003449074074074074	0.002962962962962963
2	70.8	0.008055555555555555	0.0034465020576131687	0.0026157407407407405
2	70.84	0.007860082304526748	0.003258744855967078	0.00261059670781893
2	70.88	0.007626028806584362	0.002662037037037037	0.0030015432098765434
2	70.92	0.008814300411522634	0.00264917695473251	0.004207818930041152
2	70.96000000000001	0.007690329218106996	0.002361111111111111	0.003564814814814815
2	71.0	0.007741769547325103	0.0019753086419753087	0.004076646090534979
2	71.04	0.009783950617283951	0.0021244855967078187	0.004416152263374486
2	71.08	0.004454732510288066	0.0007921810699588477	0.0024408436213991767
2	71.12	0.004130658436213992	0.0007253086419753087	0.0028060699588477365
2	71.16	0.004531893004115227	0.0007587448559670781	0.003125
2	71.2	0.003996913580246913	0.0009207818930041152	0.002463991769547325
2	71.24	0.004110082304526749	0.0007716049382716049	0.002890946502057613
2	71.28	0.003438786008230453	0.0006790123456790123	0.002361111111111111
2	71.32000000000001	0.004441872427983539	0.0005606995884773662	0.0034747942386831277
2	71.36	0.00481738683127572	0.0004861111111111111	0.0040997942386831274
2	71.4	0.005563271604938271	0.000676440329218107	0.004801954732510288
2	71.44	0.006795267489711934	0.0013786008230452676	0.0053523662551440325
2	71.48	0.007867798353909465	0.0018672839506172839	0.005874485596707819
2	71.52	0.012854938271604938	0.0031378600823045266	0.007566872427983539
2	71.56	0.008467078189300412	0.0019830246913580245	0.006154835390946502
2	71.60000000000001	0.0090380658436214	0.002638888888888889	0.00606738683127572
2	71.64	0.00897119341563786	0.0029243827160493827	0.005805041152263374
2	71.68	0.009853395061728396	0.0031867283950617283	0.006404320987654321
2	71.72	0.010234053497942387	0.0036856995884773664	0.006414609053497942
2	71.76	0.011340020576131687	0.004079218106995885	0.007106481481481482
2	71.8	0.01219650205761317	0.004377572016460905	0.00753343621399177
2	71.84	0.012608024691358025	0.004542181069958848	0.007705761316872428
2	71.88	0.014102366255144032	0.005679012345679012	0.008125
2	71.92	0.014398148148148148	0.0056970164609053495	0.008356481481481482
2	71.96000000000001	0.01724022633744856	0.006622942386831276	0.010218621399176954
2	72.0	0.021643518518518517	0.0076054526748971195	0.011805555555555555
2	72.04	0.019393004115226337	0.0073405349794238685	0.011159979423868312
2	72.08	0.017193930041152262	0.006388888888888889	0.00938528806584362
2	72.12	0.016237139917695473	0.005190329218106996	0.009112654320987654
2	72.16	0.014997427983539095	0.0040406378600823046	0.009372427983539095
2	72.2	0.016345164609053497	0.0032921810699588477	0.011453189300411523
2	72.24	0.014940843621399177	0.002283950617283951	0.011275720164609053
2	72.28	0.014449588477366255	0.0013271604938271606	0.011669238683127572
2	72.32000000000001	0.012921810699588478	0.00047582304526748974	0.01106738683127572
2	72.36	0.011941872427983538	0.0003215020576131687	0.010712448559670781
2	72.4	0.012592592592592593	0.00038065843621399177	0.011288580246913581
2	72.44	0.01161522633744856	0.0006044238683127572	0.010318930041152263
2	72.48	0.016622942386831277	0.0014146090534979425	0.011921296296296296
2	72.52	0.009863683127572017	0.0004963991769547325	0.008582818930041152
2	72.56	0.009786522633744856	0.0008564814814814815	0.008070987654320988
2	72.60000000000001	0.00805298353909465	0.0008873456790123457	0.006512345679012346
2	72.64	0.008137860082304526	0.0010828189300411523	0.006265432098765432
2	72.68	0.006710390946502057	0.001072530864197531	0.005131172839506173
2	72.72	0.006998456790123456	0.0010853909465020576	0.005354938271604938
2	72.76	0.00580761316872428	0.0008924897119341564	0.004606481481481481
2	72.8	0.005833333333333334	0.0009336419753086419	0.004488168724279836
2	72.84	0.004876543209876543	0.0006455761316872428	0.0040637860082304526
2	72.88	0.004315843621399177	0.0002546296296296296	0.003924897119341564
2	72.92	0.004025205761316873	0.00012602880658436213	0.0037628600823045267
2	72.96000000000001	0.007723765432098765	0.0009336419753086419	0.004529320987654321
2	73.0	0.0037242798353909466	8.23045267489712e-05	0.0033179012345679014
2	73.04	0.0036342592592592594	0.00030092592592592595	0.0030864197530864196
2	73.08	0.003675411522633745	0.00030606995884773663	0.00305298353909465
2	73.12	0.003539094650205761	0.0006095679012345679	0.0027237654320987656
2	73.16	0.004032921810699588	0.0008204732510288066	0.00290380658436214
2	73.2	0.0038760288065843623	0.0008616255144032922	0.0026568930041152264
2	73.24	0.004297839506172839	0.001103395061728395	0.0028189300411522633
2	73.28	0.004457304526748971	0.0010493827160493827	0.0029012345679012346
2	73.32000000000001	0.004930555555555555	0.001021090534979424	0.0031532921810699588
2	73.36	0.004907407407407407	0.0009953703703703704	0.0031584362139917698
2	73.4	0.004899691358024692	0.0007921810699588477	0.003294753086419753
2	73.44	0.009084362139917696	0.0013786008230452676	0.004629629629629629
2	73.48	0.00518261316872428	0.0007304526748971193	0.0035776748971193414
2	73.52	0.004974279835390946	0.0005889917695473251	0.0034593621399176956
2	73.56	0.004416152263374486	0.00051440329218107	0.003096707818930041
2	73.60000000000001	0.004266975308641975	0.0004501028806584362	0.0030375514403292183
2	73.64	0.003559670781893004	0.00028549382716049385	0.0024742798353909463
2	73.68	0.0037911522633744857	0.00018518518518518518	0.0028703703703703703
2	73.72	0.0037628600823045267	0.00015432098765432098	0.002919238683127572
2	73.76	0.0037834362139917694	7.973251028806585e-05	0.003119855967078189
2	73.8	0.003397633744855967	1.800411522633745e-05	0.002965534979423868
2	73.84	0.003029835390946502	1.02880658436214e-05	0.002757201646090535
2	73.88	0.0027854938271604937	7.71604938271605e-06	0.002600308641975309
2	73.92	0.0064094650205761316	0.000462962962962963	0.003840020576131687
2	73.96000000000001	0.0026363168724279837	6.17283950617284e-05	0.002283950617283951
2	74.0	0.001990740740740741	3.08641975308642e-05	0.001815843621399177
2	74.04	0.0018930041152263374	3.60082304526749e-05	0.0016718106995884773
2	74.08	0.0011856995884773664	2.05761316872428e-05	0.0010776748971193415
2	74.12	0.001610082304526749	4.6296296296296294e-05	0.001455761316872428
2	74.16	0.0012551440329218106	1.2860082304526749e-05	0.001190843621399177
2	74.2	0.0015997942386831276	3.3436213991769545e-05	0.0013040123456790123
2	74.24	0.00022633744855967078	1.800411522633745e-05	0.00017232510288065845
2	74.28	0.00037037037037037035	3.3436213991769545e-05	0.0002109053497942387
2	74.32000000000001	0.0011239711934156378	2.57201646090535e-06	0.0010879629629629629
2	74.36	0.0018672839506172839	2.8292181069958848e-05	0.0017412551440329218
2	74.4	0.005393518518518519	0.0002803497942386831	0.0033950617283950617
2	74.44	0.003248456790123457	3.08641975308642e-05	0.002916666666666667
2	74.48	0.0036728395061728395	4.6296296296296294e-05	0.0034516460905349793
2	74.52	0.0033256172839506173	4.6296296296296294e-05	0.003104423868312757
2	74.56	0.003413065843621399	1.2860082304526749e-05	0.0032047325102880658
2	74.60000000000001	0.003436213991769547	1.02880658436214e-05	0.0031635802469135803
2	74.64	0.00418724279835391	0.0	0.0038271604938271606
2	74.68	0.004393004115226338	0.0	0.004130658436213992
2	74.72	0.0052263374485596705	5.1440329218107e-06	0.004783950617283951
2	74.76	0.004742798353909465	0.0	0.004472736625514403
2	74.8	0.0044444444444444444	0.0	0.00415895061728395
2	74.84	0.0037371399176954734	5.1440329218107e-06	0.0036445473251028805
2	74.88	0.007263374485596708	0.00035493827160493826	0.004989711934156379
2	74.92	0.0036959876543209876	2.3148148148148147e-05	0.003523662551440329
2	74.96000000000001	0.003942901234567901	7.71604938271605e-06	0.0035982510288065845
2	75.0	0.004102366255144033	1.2860082304526749e-05	0.0037962962962962963
2	75.04	0.0037474279835390946	5.1440329218107e-06	0.0034825102880658436
2	75.08	0.004140946502057613	5.1440329218107e-06	0.0038425925925925928
2	75.12	0.004364711934156378	2.57201646090535e-06	0.003953189300411522
2	75.16	0.004863683127572016	5.1440329218107e-06	0.0045241769547325105
2	75.2	0.005195473251028806	2.57201646090535e-06	0.005128600823045268
2	75.24	0.006059670781893004	5.1440329218107e-06	0.005843621399176955
2	75.28	0.0063631687242798355	5.1440329218107e-06	0.006085390946502058
2	75.32000000000001	0.00716820987654321	1.02880658436214e-05	0.006815843621399177
2	75.36	0.010344650205761316	0.00028549382716049385	0.008279320987654321
2	75.4	0.008081275720164609	3.60082304526749e-05	0.007631172839506173
2	75.44	0.008328189300411522	3.8580246913580246e-05	0.007862654320987655
2	75.48	0.00849537037037037	3.8580246913580246e-05	0.008040123456790123
2	75.52	0.009187242798353909	2.3148148148148147e-05	0.008780864197530864
2	75.56	0.009061213991769547	5.1440329218107e-06	0.008737139917695473
2	75.60000000000001	0.009696502057613169	3.08641975308642e-05	0.009261831275720165
2	75.64	0.009711934156378601	1.02880658436214e-05	0.00912037037037037
2	75.68	0.00996656378600823	7.458847736625514e-05	0.009032921810699588
2	75.72	0.009645061728395061	0.00023919753086419754	0.008557098765432099
2	75.76	0.009904835390946502	0.0004912551440329218	0.008539094650205761
2	75.8	0.008734567901234568	0.0006352880658436214	0.0074434156378600826
2	75.84	0.013022119341563786	0.0011882716049382716	0.009349279835390946
2	75.88	0.00811471193415638	0.0008281893004115226	0.00654320987654321
2	75.92	0.008047839506172839	0.001059670781893004	0.006147119341563786
2	75.96000000000001	0.0077880658436213996	0.0011342592592592593	0.005856481481481482
2	76.0	0.007106481481481482	0.0012294238683127573	0.0050874485596707816
2	76.04	0.006965020576131687	0.001301440329218107	0.004657921810699589
2	76.08	0.006039094650205762	0.0013297325102880658	0.003603395061728395
2	76.12	0.006123971193415637	0.0012705761316872427	0.0034799382716049383
2	76.16	0.004717078189300412	0.0011213991769547325	0.002145061728395062
2	76.2	0.00532664609053498	0.0011265432098765433	0.0025411522633744855
2	76.24	0.0034902263374485595	0.0007818930041152264	0.001147119341563786
2	76.28	0.003487654320987654	0.0005478395061728395	0.0013914609053497942
2	76.32000000000001	0.005694444444444445	0.0009130658436213992	0.002242798353909465
2	76.36	0.0027957818930041153	0.00045267489711934157	0.0010313786008230453
2	76.4	0.0022376543209876544	0.0005066872427983539	0.0004963991769547325
2	76.44	0.002001028806584362	0.0005478395061728395	0.0004320987654320988
2	76.48	0.0023045267489711935	0.0007896090534979424	0.0003523662551440329
2	76.52	0.001970164609053498	0.0006661522633744856	0.00029835390946502055
2	76.56	0.002471707818930041	0.0011599794238683128	0.0002726337448559671
2	76.60000000000001	0.0020113168724279836	0.00102880658436214	8.487654320987654e-05
2	76.64	0.0028652263374485598	0.0015380658436213992	0.00036265432098765433
2	76.68	0.002777777777777778	0.0020318930041152263	0.0001286008230452675
2	76.72	0.004050925925925926	0.002875514403292181	0.0007741769547325103
2	76.76	0.0038425925925925928	0.003279320987654321	0.00045267489711934157
2	76.8	0.008598251028806585	0.00419238683127572	0.0023868312757201644
2	76.84	0.0038374485596707818	0.003351337448559671	0.00016975308641975308
2	76.88	0.004297839506172839	0.003271604938271605	0.0006584362139917696
2	76.92	0.003539094650205761	0.002983539094650206	0.00045781893004115225
2	76.96000000000001	0.0037911522633744857	0.002880658436213992	0.000668724279835391
2	77.0	0.003906893004115226	0.0027983539094650206	0.0007998971193415638
2	77.04	0.0035030864197530863	0.0025668724279835392	0.0005324074074074074
2	77.08	0.0033564814814814816	0.002507716049382716	0.000360082304526749
2	77.12	0.0029449588477366254	0.002229938271604938	0.0002623456790123457
2	77.16	0.002880658436213992	0.002029320987654321	0.0003755144032921811
2	77.2	0.0029526748971193417	0.002142489711934156	0.000360082304526749
2	77.24	0.003335905349794239	0.0020601851851851853	0.0004603909465020576
2	77.28	0.007417695473251029	0.002752057613168724	0.002044753086419753
2	77.32000000000001	0.003845164609053498	0.002021604938271605	0.0005915637860082304
2	77.36	0.0026826131687242797	0.0009696502057613169	0.0006121399176954733
2	77.4	0.0037962962962962963	0.0018647119341563786	0.0009182098765432099
2	77.44	0.0026311728395061727	0.0014171810699588477	0.0004886831275720165
2	77.48	0.0022247942386831275	0.0005092592592592592	0.001051954732510288
2	77.52	0.0027031893004115224	0.0010313786008230453	0.0011882716049382716
2	77.56	0.0021630658436213993	0.0009336419753086419	0.0006790123456790123
2	77.60000000000001	0.003096707818930041	0.0010056584362139918	0.001419753086419753
2	77.64	0.0015380658436213992	0.00051440329218107	0.000573559670781893
2	77.68	0.0021219135802469135	0.0006738683127572016	0.0008641975308641976
2	77.72	0.001720679012345679	0.0006198559670781893	0.0005272633744855968
2	77.76	0.007325102880658436	0.001705246913580247	0.0028266460905349796
2	77.8	0.0016435185185185185	0.0005195473251028807	0.00033950617283950616
2	77.84	0.002829218106995885	0.0009645061728395061	0.0010159465020576131
2	77.88	0.0014454732510288065	0.0006172839506172839	0.00028292181069958846
2	77.92	0.002093621399176955	0.0006661522633744856	0.000684156378600823
2	77.96000000000001	0.0011959876543209877	0.0003755144032921811	0.00027520576131687244
2	78.0	0.0015174897119341563	0.0005246913580246914	0.0003034979423868313
2	78.04	0.0011008230452674897	0.0001594650205761317	0.00037037037037037035
2	78.08	0.0008667695473251029	0.0001440329218106996	0.00018775720164609054
2	78.12	0.0013348765432098766	0.00013631687242798355	0.000684156378600823
2	78.16	0.000573559670781893	0.00011059670781893004	0.0001440329218106996
2	78.2	0.001000514403292181	0.00017746913580246913	0.00045267489711934157
2	78.24	0.004997427983539094	0.0008719135802469135	0.002029320987654321
2	78.28	0.0005272633744855968	9.002057613168725e-05	0.00017746913580246913
2	78.32000000000001	0.0005169753086419753	4.886831275720165e-05	0.0003497942386831276
2	78.36	0.001154835390946502	7.20164609053498e-05	0.000985082304526749
2	78.4	0.000257201646090535	7.458847736625514e-05	0.0001440329218106996
2	78.44	0.001337448559670782	0.000360082304526749	0.0008333333333333334
2	78.48	0.0003986625514403292	0.00012602880658436213	0.0002160493827160494
2	78.52	0.0007381687242798354	0.00017232510288065845	0.0004166666666666667
2	78.56	0.000882201646090535	0.00022633744855967078	0.0005349794238683127
2	78.60000000000001	0.001448045267489712	5.401234567901235e-05	0.0012834362139917696
2	78.64	0.0024176954732510287	5.1440329218107e-06	0.0023713991769547327
2	78.68	0.0034207818930041154	2.05761316872428e-05	0.0033179012345679014
2	78.72	0.008680555555555556	0.0009336419753086419	0.005689300411522634
2	78.76	0.003425925925925926	9.77366255144033e-05	0.003161008230452675
2	78.8	0.004269547325102881	0.00018518518518518518	0.0039377572016460905
2	78.84	0.0034002057613168723	0.00022890946502057612	0.003096707818930041
2	78.88	0.0036831275720164607	0.0004989711934156379	0.00301440329218107
2	78.92	0.002219650205761317	0.00019032921810699588	0.0019187242798353909
2	78.96000000000001	0.0024279835390946503	0.00010288065843621399	0.002116769547325103
2	79.0	0.0020473251028806584	0.0002469135802469136	0.0015560699588477367
2	79.04	0.0028369341563786008	0.0005838477366255144	0.0019315843621399177
2	79.08	0.0019573045267489713	0.00020318930041152264	0.0014326131687242799
2	79.12	0.0010776748971193415	6.430041152263375e-05	0.0008924897119341564
2	79.16	0.0006404320987654321	7.716049382716049e-05	0.00051440329218107
2	79.2	0.004853395061728395	0.0006918724279835391	0.0022145061728395064
2	79.24	0.0008127572016460906	0.00011316872427983539	0.00036265432098765433
2	79.28	0.0005015432098765432	5.401234567901235e-05	0.00014917695473251028
2	79.32000000000001	0.0012834362139917696	0.0003497942386831276	0.0006532921810699588
2	79.36	0.0004809670781893004	6.687242798353909e-05	0.00013631687242798355
2	79.4	0.0006815843621399177	0.00011059670781893004	0.0003986625514403292
2	79.44	0.0003986625514403292	7.20164609053498e-05	0.0001646090534979424
2	79.48	0.0006610082304526749	0.0002726337448559671	0.0003034979423868313
2	79.52	0.0007613168724279835	0.0002700617283950617	0.00039609053497942386
2	79.56	0.0010853909465020576	0.0004886831275720165	0.0005066872427983539
2	79.60000000000001	0.0006970164609053498	0.0003369341563786008	0.00025205761316872427
2	79.64	0.0010339506172839506	0.00038065843621399177	0.00047582304526748974
2	79.68	0.00485082304526749	0.0009310699588477366	0.001965020576131687
2	79.72	0.0004449588477366255	8.487654320987654e-05	0.00016203703703703703
2	79.76	0.0007818930041152264	5.1440329218106995e-05	0.0005401234567901234
2	79.8	0.0009053497942386831	2.8292181069958848e-05	0.0007896090534979424
2	79.84	0.0008384773662551441	4.11522633744856e-05	0.0006970164609053498
2	79.88	0.0009362139917695473	4.6296296296296294e-05	0.000830761316872428
2	79.92	0.0008230452674897119	0.0	0.0007767489711934157
2	79.96000000000001	0.0015689300411522633	2.57201646090535e-06	0.001514917695473251
2	80.0	0.0012628600823045267	6.430041152263375e-05	0.0011496913580246913
2	80.04	0.001522633744855967	7.71604938271605e-06	0.0014609053497942387
2	80.08	0.0013297325102880658	0.00015432098765432098	0.0011651234567901234
2	80.12	0.0019444444444444444	0.00028549382716049385	0.0016023662551440329
2	80.16	0.005498971193415638	0.0008590534979423868	0.0026877572016460907
2	80.2	0.001190843621399177	8.23045267489712e-05	0.0009516460905349795
2	80.24	0.0003935185185185185	4.11522633744856e-05	0.0002726337448559671
2	80.28	0.0005992798353909465	2.05761316872428e-05	0.00047325102880658434
2	80.32000000000001	0.00019290123456790122	1.02880658436214e-05	0.00015689300411522632
2	80.36	0.00036522633744855967	4.6296296296296294e-05	0.0002546296296296296
2	80.4	0.00025205761316872427	0.00010545267489711934	0.00010288065843621399
2	80.44	0.000529835390946502	0.0002623456790123457	0.00021347736625514403
2	80.48	0.00022376543209876544	0.00015432098765432098	3.3436213991769545e-05
2	80.52	0.0005478395061728395	0.0003446502057613169	9.77366255144033e-05
2	80.56	0.00022890946502057612	2.8292181069958848e-05	0.00015689300411522632
2	80.60000000000001	0.00038580246913580245	0.00015689300411522632	0.00016203703703703703
2	80.64	0.004300411522633745	0.0008539094650205761	0.002001028806584362
2	80.68	0.0007047325102880658	0.00018518518518518518	0.0003189300411522634
2	80.72	0.0010673868312757202	0.000558127572016461	0.000360082304526749
2	80.76	0.0005324074074074074	0.00026748971193415636	0.00016718106995884774
2	80.8	0.0007150205761316872	0.00015174897119341564	0.0004809670781893004
2	80.84	0.0002957818930041152	7.973251028806585e-05	0.00016975308641975308
2	80.88	0.0009130658436213992	0.0001954732510288066	0.0006352880658436214
2	80.92	0.00020318930041152264	7.458847736625514e-05	9.516460905349794e-05
2	80.96000000000001	0.0008333333333333334	0.000257201646090535	0.0004783950617283951
2	81.0	0.00022119341563786008	2.8292181069958848e-05	0.00016718106995884774
2	81.04	0.0007253086419753087	0.0003575102880658436	0.0003034979423868313
2	81.08	0.00013117283950617284	3.3436213991769545e-05	6.944444444444444e-05
2	81.12	0.004411008230452675	0.0006044238683127572	0.002227366255144033
2	81.16	0.00031635802469135804	2.5720164609053497e-05	8.487654320987654e-05
2	81.2	0.00023405349794238683	6.17283950617284e-05	5.6584362139917696e-05
2	81.24	0.00019290123456790122	2.5720164609053497e-05	4.11522633744856e-05
2	81.28	0.0003112139917695473	3.08641975308642e-05	0.00015432098765432098
2	81.32000000000001	0.0006352880658436214	0.00012088477366255144	0.00039609053497942386
2	81.36	0.0003215020576131687	4.6296296296296294e-05	0.00024434156378600825
2	81.4	0.0005529835390946502	0.0001080246913580247	0.00037294238683127575
2	81.44	0.000529835390946502	0.00010030864197530864	0.0003420781893004115
2	81.48	0.0026363168724279837	0.0003909465020576132	0.0020241769547325104
2	81.52	0.0029218106995884774	0.0003189300411522634	0.0024408436213991767
2	81.56	0.0036651234567901233	0.0005864197530864197	0.002896090534979424
2	81.60000000000001	0.00875	0.0014506172839506173	0.005871913580246913
2	81.64	0.006646090534979424	0.0011779835390946503	0.005
2	81.68	0.005977366255144033	0.001044238683127572	0.004297839506172839
2	81.72	0.007335390946502058	0.0005709876543209877	0.005871913580246913
2	81.76	0.008909465020576131	0.0007767489711934157	0.006911008230452675
2	81.8	0.008598251028806585	0.0015509259259259259	0.005606995884773662
2	81.84	0.011183127572016461	0.003070987654320988	0.0063168724279835395
2	81.88	0.010339506172839507	0.0038374485596707818	0.004508744855967078
2	81.92	0.010671296296296297	0.004243827160493827	0.004377572016460905
2	81.96000000000001	0.008768004115226338	0.004161522633744856	0.002559156378600823
2	82.0	0.010061728395061729	0.004475308641975309	0.003438786008230453
2	82.04	0.007677469135802469	0.004243827160493827	0.001484053497942387
2	82.08	0.012481995884773663	0.004737654320987654	0.0037911522633744857
2	82.12	0.008572530864197531	0.00434156378600823	0.0017901234567901235
2	82.16	0.010679012345679013	0.004642489711934156	0.003227880658436214
2	82.2	0.011453189300411523	0.004657921810699589	0.004097222222222223
2	82.24	0.011044238683127571	0.004619341563786008	0.0036728395061728395
2	82.28	0.012309670781893003	0.004825102880658436	0.0045190329218107
2	82.32000000000001	0.013238168724279836	0.005195473251028806	0.00514917695473251
2	82.36	0.014670781893004116	0.00529320987654321	0.006342592592592592
2	82.4	0.014254115226337448	0.004717078189300412	0.006355452674897119
2	82.44	0.01427469135802469	0.004400720164609053	0.006630658436213991
2	82.48	0.013325617283950618	0.003611111111111111	0.006476337448559671
2	82.52	0.013662551440329218	0.0034156378600823044	0.006841563786008231
2	82.56	0.016401748971193415	0.0034516460905349793	0.008173868312757201
2	82.60000000000001	0.01243312757201646	0.0023045267489711935	0.0068364197530864194
2	82.64	0.010817901234567901	0.0020396090534979426	0.006270576131687243
2	82.68	0.010092592592592592	0.002016460905349794	0.005560699588477366
2	82.72	0.009776234567901235	0.0019135802469135803	0.005576131687242798
2	82.76	0.008485082304526749	0.0013657407407407407	0.005244341563786008
2	82.8	0.007618312757201646	0.0010699588477366254	0.00514917695473251
2	82.84	0.006422325102880658	0.00046810699588477366	0.004657921810699589
2	82.88	0.005979938271604938	0.0005915637860082304	0.004246399176954733
2	82.92	0.004578189300411523	0.00045781893004115225	0.003523662551440329
2	82.96000000000001	0.005378086419753086	0.0009825102880658436	0.00360082304526749
2	83.0	0.004976851851851852	0.0011111111111111111	0.003058127572016461
2	83.04	0.010414094650205761	0.00227880658436214	0.005311213991769547
2	83.08	0.0050411522633744855	0.0012885802469135802	0.003094135802469136
2	83.12	0.0053060699588477365	0.001190843621399177	0.003793724279835391
2	83.16	0.0034079218106995886	0.0007741769547325103	0.002409979423868313
2	83.2	0.0035982510288065845	0.0005992798353909465	0.0027211934156378603
2	83.24	0.002332818930041152	0.00038065843621399177	0.001669238683127572
2	83.28	0.0025051440329218106	0.00047582304526748974	0.0015637860082304527
2	83.32000000000001	0.002728909465020576	0.0006121399176954733	0.001772119341563786
2	83.36	0.001890432098765432	0.0005606995884773662	0.001059670781893004
2	83.4	0.00261059670781893	0.0006712962962962962	0.0017078189300411522
2	83.44	0.0026286008230452674	0.0005092592592592592	0.0015097736625514404
2	83.48	0.0037962962962962963	0.0006944444444444445	0.0021862139917695473
2	83.52	0.006983024691358025	0.0011779835390946503	0.0033539094650205763
2	83.56	0.0036651234567901233	0.0005555555555555556	0.0020190329218106994
2	83.60000000000001	0.003096707818930041	0.0005195473251028807	0.0016358024691358025
2	83.64	0.0033667695473251027	0.0006147119341563787	0.0018364197530864198
2	83.68	0.0019444444444444444	0.00030606995884773663	0.0009645061728395061
2	83.72	0.003148148148148148	0.000257201646090535	0.0023559670781893006
2	83.76	0.004074074074074074	3.60082304526749e-05	0.0037474279835390946
2	83.8	0.005208333333333333	0.00010545267489711934	0.004843106995884774
2	83.84	0.007106481481481482	0.0006558641975308642	0.005905349794238683
2	83.88	0.00813014403292181	0.0009465020576131687	0.006556069958847737
2	83.92	0.009112654320987654	0.0014531893004115226	0.006682098765432099
2	83.96000000000001	0.008919753086419752	0.0014891975308641975	0.006414609053497942
2	84.0	0.01382201646090535	0.002433127572016461	0.008366769547325103
2	84.04	0.008171296296296296	0.0022736625514403292	0.004578189300411523
2	84.08	0.009429012345679012	0.003647119341563786	0.004318415637860082
2	84.12	0.0090869341563786	0.004907407407407407	0.002741769547325103
2	84.16	0.009709362139917695	0.004660493827160494	0.0026877572016460907
2	84.2	0.008598251028806585	0.0034979423868312758	0.002067901234567901
2	84.24	0.00679783950617284	0.0017746913580246914	0.002029320987654321
2	84.28	0.006484053497942387	0.0013605967078189301	0.0010416666666666667
2	84.32000000000001	0.007021604938271605	0.001301440329218107	0.000470679012345679
2	84.36	0.00805298353909465	0.0013117283950617284	0.0006069958847736626
2	84.4	0.0066975308641975305	0.001257716049382716	0.0003292181069958848
2	84.44	0.00628858024691358	0.0012654320987654322	0.0007947530864197531
2	84.48	0.009614197530864198	0.0017309670781893004	0.002919238683127572
2	84.52	0.005576131687242798	0.0013991769547325103	0.0009619341563786008
2	84.56	0.00488940329218107	0.0011959876543209877	0.000985082304526749
2	84.60000000000001	0.004845679012345679	0.0011291152263374485	0.0009670781893004115
2	84.64	0.003948045267489712	0.0008487654320987654	0.0004963991769547325
2	84.68	0.004174382716049383	0.0008281893004115226	0.000779320987654321
2	84.72	0.003611111111111111	0.0006790123456790123	0.0005889917695473251
2	84.76	0.003387345679012346	0.0007047325102880658	0.0006558641975308642
2	84.8	0.0029501028806584364	0.0006455761316872428	0.00048353909465020576
2	84.84	0.002384259259259259	0.00045781893004115225	0.0004475308641975309
2	84.88	0.0022685185185185187	0.0005169753086419753	0.0004963991769547325
2	84.92	0.0015534979423868314	0.00029063786008230453	0.00020061728395061727
2	84.96000000000001	0.006059670781893004	0.0009876543209876543	0.0021141975308641976
2	85.0	0.0011059670781893003	0.00018261316872427984	0.00021347736625514403
2	85.04	0.0013811728395061729	0.00023662551440329217	0.0002700617283950617
2	85.08	0.0009593621399176954	9.002057613168725e-05	0.00020576131687242798
2	85.12	0.0009310699588477366	8.487654320987654e-05	0.00032407407407407406
2	85.16	0.000668724279835391	4.11522633744856e-05	0.00019290123456790122
2	85.2	0.00042695473251028805	3.08641975308642e-05	0.00011316872427983539
2	85.24	0.00017746913580246913	1.54320987654321e-05	5.6584362139917696e-05
2	85.28	0.0003215020576131687	1.54320987654321e-05	5.401234567901235e-05
2	85.32000000000001	0.00035493827160493826	2.8292181069958848e-05	6.17283950617284e-05
2	85.36	0.00051440329218107	3.08641975308642e-05	0.00010288065843621399
2	85.4	0.00030606995884773663	6.944444444444444e-05	0.00011574074074074075
2	85.44	0.004308127572016461	0.0004886831275720165	0.0017232510288065844
2	85.48	0.0005529835390946502	4.886831275720165e-05	9.516460905349794e-05
2	85.52	0.00029835390946502055	4.11522633744856e-05	7.20164609053498e-05
2	85.56	0.0005092592592592592	9.002057613168725e-05	0.00013117283950617284
2	85.60000000000001	0.0006121399176954733	6.430041152263375e-05	0.00013631687242798355
2	85.64	0.0007741769547325103	4.6296296296296294e-05	0.0002469135802469136
2	85.68	0.0004063786008230453	1.800411522633745e-05	2.3148148148148147e-05
2	85.72	0.0001954732510288066	5.6584362139917696e-05	4.372427983539095e-05
2	85.76	0.0004938271604938272	1.2860082304526749e-05	4.886831275720165e-05
2	85.8	0.00045781893004115225	2.8292181069958848e-05	0.0001234567901234568
2	85.84	0.0005041152263374485	3.60082304526749e-05	0.00012602880658436213
2	85.88	0.0005992798353909465	7.716049382716049e-05	1.800411522633745e-05
2	85.92	0.004722222222222222	0.0006044238683127572	0.001463477366255144
2	85.96000000000001	0.0021013374485596707	7.20164609053498e-05	0.0001286008230452675
2	86.0	0.0032690329218106997	0.00014146090534979423	0.0005066872427983539
2	86.04	0.002983539094650206	4.886831275720165e-05	0.00037294238683127575
2	86.08	0.0028652263374485598	0.000257201646090535	0.0005941358024691358
2	86.12	0.0017618312757201645	6.944444444444444e-05	0.00033950617283950616
2	86.16	0.0012705761316872427	8.487654320987654e-05	0.0003755144032921811
2	86.2	0.0014068930041152264	4.372427983539095e-05	0.000257201646090535
2	86.24	0.0018878600823045268	9.77366255144033e-05	0.0005401234567901234
2	86.28	0.0017772633744855967	0.0001080246913580247	0.0005709876543209877
2	86.32000000000001	0.002476851851851852	0.00012088477366255144	0.0011779835390946503
2	86.36	0.0038143004115226337	0.00016203703703703703	0.0024922839506172838
2	86.4	0.01003343621399177	0.0007253086419753087	0.006286008230452675
2	86.44	0.006723251028806584	0.00021862139917695473	0.005257201646090535
2	86.48	0.00820216049382716	0.0002469135802469136	0.006473765432098765
2	86.52	0.008515946502057612	0.00020061728395061727	0.0065252057613168725
2	86.56	0.008168724279835391	0.0002469135802469136	0.005853909465020576
2	86.60000000000001	0.008245884773662551	0.00029063786008230453	0.00573559670781893
2	86.64	0.006700102880658436	0.00047582304526748974	0.004027777777777778
2	86.68	0.007116769547325103	0.0005838477366255144	0.004333847736625514
2	86.72	0.006800411522633745	0.0006712962962962962	0.004084362139917696
2	86.76	0.0065817901234567905	0.0007638888888888889	0.004125514403292181
2	86.8	0.0057896090534979424	0.0008436213991769547	0.0034465020576131687
2	86.84	0.005295781893004115	0.0010853909465020576	0.003299897119341564
2	86.88	0.009472736625514403	0.0015483539094650206	0.0051800411522633745
2	86.92	0.00533179012345679	0.0011136831275720164	0.0028420781893004113
2	86.96000000000001	0.005565843621399177	0.0008153292181069958	0.0037011316872427986
2	87.0	0.004647633744855967	0.0006352880658436214	0.003168724279835391
2	87.04	0.003912037037037037	0.0004938271604938272	0.0025848765432098767
2	87.08	0.0023662551440329217	0.0005761316872427984	0.0010905349794238684
2	87.12	0.003045267489711934	0.00043724279835390947	0.0017669753086419753
2	87.16	0.0026131687242798352	0.0004166666666666667	0.0010853909465020576
2	87.2	0.004511316872427984	0.0003755144032921811	0.0023019547325102883
2	87.24	0.0042309670781893	0.0003112139917695473	0.002191358024691358
2	87.28	0.004565329218106996	0.0005426954732510288	0.0022685185185185187
2	87.32000000000001	0.00367798353909465	0.0005992798353909465	0.0018801440329218107
2	87.36	0.008083847736625514	0.0009284979423868312	0.004279835390946502
2	87.4	0.0040174897119341565	0.0004449588477366255	0.002204218106995885
2	87.44	0.004053497942386831	0.0007150205761316872	0.001705246913580247
2	87.48	0.003855452674897119	0.0008539094650205761	0.0012988683127572015
2	87.52	0.0027443415637860083	0.000684156378600823	0.0007896090534979424
2	87.56	0.002726337448559671	0.0006352880658436214	0.00073559670781893
2	87.60000000000001	0.0025797325102880657	0.00045267489711934157	0.0006507201646090535
2	87.64	0.00330761316872428	0.00045267489711934157	0.0012242798353909465
2	87.68	0.002397119341563786	0.0001748971193415638	0.0010159465020576131
2	87.72	0.0031790123456790125	0.0002546296296296296	0.0015303497942386831
2	87.76	0.0021270576131687245	0.00012602880658436213	0.0008590534979423868
2	87.8	0.0027906378600823043	0.0002314814814814815	0.0014351851851851852
2	87.84	0.005933641975308642	0.0005812757201646091	0.0027443415637860083
2	87.88	0.0018724279835390946	0.0002160493827160494	0.0007510288065843622
2	87.92	0.0019393004115226338	0.0002700617283950617	0.0009696502057613169
2	87.96000000000001	0.0013143004115226337	0.00011831275720164609	0.0006121399176954733
2	88.0	0.001368312757201646	0.0001646090534979424	0.0007253086419753087
2	88.04	0.0006584362139917696	5.1440329218106995e-05	0.00016718106995884774
2	88.08	0.0010699588477366254	0.00020318930041152264	0.0004552469135802469
2	88.12	0.0006893004115226338	1.800411522633745e-05	0.00013374485596707818
2	88.16	0.0008384773662551441	3.8580246913580246e-05	0.0004320987654320988
2	88.2	0.0006481481481481481	2.57201646090535e-06	0.00022119341563786008
2	88.24	0.0010030864197530865	3.8580246913580246e-05	0.0005684156378600823
2	88.28	0.0005709876543209877	1.2860082304526749e-05	0.0003292181069958848
2	88.32000000000001	0.00459619341563786	0.0004166666666666667	0.001977880658436214
2	88.36	0.00039609053497942386	3.08641975308642e-05	0.0001234567901234568
2	88.4	0.0005375514403292181	1.54320987654321e-05	0.00019290123456790122
2	88.44	0.00035493827160493826	1.800411522633745e-05	4.372427983539095e-05
2	88.48	0.0004552469135802469	3.3436213991769545e-05	0.0001286008230452675
2	88.52	0.0004989711934156379	6.17283950617284e-05	0.0002109053497942387
2	88.56	0.00032407407407407406	9.259259259259259e-05	5.915637860082304e-05
2	88.60000000000001	0.00038065843621399177	5.401234567901235e-05	0.00022890946502057612
2	88.64	0.00028549382716049385	7.716049382716049e-05	0.0001388888888888889
2	88.68	0.0002623456790123457	3.60082304526749e-05	0.00011316872427983539
2	88.72	0.0001800411522633745	2.5720164609053497e-05	8.74485596707819e-05
2	88.76	0.0002777777777777778	3.8580246913580246e-05	0.0001234567901234568
2	88.8	0.0031275720164609055	0.0002880658436213992	0.0012962962962962963
2	88.84	0.00031635802469135804	4.11522633744856e-05	9.516460905349794e-05
2	88.88	0.00019032921810699588	2.3148148148148147e-05	6.687242798353909e-05
2	88.92	0.00010030864197530864	2.3148148148148147e-05	2.8292181069958848e-05
2	88.96000000000001	0.0001080246913580247	5.1440329218107e-06	2.8292181069958848e-05
2	89.0	0.0003034979423868313	1.2860082304526749e-05	0.00010545267489711934
2	89.04	0.00019032921810699588	1.54320987654321e-05	7.20164609053498e-05
2	89.08	6.687242798353909e-05	3.08641975308642e-05	3.3436213991769545e-05
2	89.12	0.0001748971193415638	2.8292181069958848e-05	8.487654320987654e-05
2	89.16	7.973251028806585e-05	7.71604938271605e-06	3.8580246913580246e-05
2	89.2	0.00019804526748971193	1.02880658436214e-05	7.458847736625514e-05
2	89.24	2.05761316872428e-05	0.0	2.57201646090535e-06
2	89.28	0.003539094650205761	0.00031635802469135804	0.0016280864197530864
2	89.32000000000001	0.00031378600823045265	2.3148148148148147e-05	0.00011316872427983539
2	89.36	0.00035493827160493826	5.1440329218106995e-05	0.0001646090534979424
2	89.4	0.00015432098765432098	2.8292181069958848e-05	6.17283950617284e-05
2	89.44	0.00013631687242798355	2.3148148148148147e-05	8.23045267489712e-05
2	89.48	0.00011831275720164609	2.8292181069958848e-05	1.800411522633745e-05
2	89.52	0.00011059670781893004	1.02880658436214e-05	5.915637860082304e-05
2	89.56	0.00029835390946502055	3.8580246913580246e-05	0.00018775720164609054
2	89.60000000000001	0.00019290123456790122	2.05761316872428e-05	0.00010545267489711934
2	89.64	0.00025205761316872427	5.1440329218107e-06	0.00017746913580246913
2	89.68	6.430041152263375e-05	0.0	3.8580246913580246e-05
2	89.72	0.00031635802469135804	5.1440329218107e-06	0.0002803497942386831
2	89.76	0.0034053497942386833	0.00036265432098765433	0.0015020576131687243
2	89.8	0.00044238683127572015	1.800411522633745e-05	0.0002160493827160494
2	89.84	0.0002880658436213992	2.3148148148148147e-05	0.0001748971193415638
2	89.88	0.000668724279835391	2.3148148148148147e-05	0.0005709876543209877
2	89.92	0.00048353909465020576	3.3436213991769545e-05	0.0004295267489711934
2	89.96000000000001	0.0009362139917695473	1.02880658436214e-05	0.0008796296296296296
2	90.0	0.0005246913580246914	2.05761316872428e-05	0.0004243827160493827
2	90.04	0.00031635802469135804	1.54320987654321e-05	0.00024434156378600825
2	90.08	0.00033950617283950616	2.8292181069958848e-05	0.00021862139917695473
2	90.12	0.00011831275720164609	2.05761316872428e-05	3.8580246913580246e-05
2	90.16	0.00038065843621399177	1.54320987654321e-05	0.00030606995884773663
2	90.2	0.00015689300411522632	1.02880658436214e-05	0.00012088477366255144
2	90.24	0.0041460905349794235	0.00041923868312757203	0.001954732510288066
2	90.28	0.00030606995884773663	3.60082304526749e-05	0.00010288065843621399
2	90.32000000000001	0.00039609053497942386	5.1440329218107e-06	0.00023662551440329217
2	90.36	0.00022376543209876544	1.54320987654321e-05	0.00015174897119341564
2	90.4	0.0004501028806584362	3.08641975308642e-05	0.0003523662551440329
2	90.44	0.00014917695473251028	1.54320987654321e-05	9.002057613168725e-05
2	90.48	0.0003497942386831276	5.1440329218107e-06	0.0003034979423868313
2	90.52	0.0003497942386831276	1.2860082304526749e-05	0.0002932098765432099
2	90.56	0.0003446502057613169	1.800411522633745e-05	0.000264917695473251
2	90.60000000000001	0.0004989711934156379	2.05761316872428e-05	0.0004475308641975309
2	90.64	0.0009593621399176954	2.3148148148148147e-05	0.000882201646090535
2	90.68	0.0012551440329218106	5.1440329218107e-06	0.0012114197530864197
2	90.72	0.0049845679012345675	0.00026748971193415636	0.003361625514403292
2	90.76	0.002001028806584362	2.8292181069958848e-05	0.001815843621399177
2	90.8	0.0023945473251028807	1.800411522633745e-05	0.0022762345679012345
2	90.84	0.0030632716049382716	3.08641975308642e-05	0.0029372427983539095
2	90.88	0.0033770576131687243	3.60082304526749e-05	0.003287037037037037
2	90.92	0.0033179012345679014	7.71604938271605e-06	0.0032381687242798354
2	90.96000000000001	0.003752572016460905	0.0	0.003713991769547325
2	91.0	0.0038786008230452676	2.57201646090535e-06	0.0037834362139917694
2	91.04	0.0041795267489711935	7.71604938271605e-06	0.004022633744855967
2	91.08	0.0036291152263374484	1.2860082304526749e-05	0.003536522633744856
2	91.12	0.004130658436213992	2.05761316872428e-05	0.003999485596707819
2	91.16	0.0032407407407407406	1.54320987654321e-05	0.0030272633744855967
2	91.2	0.007718621399176955	0.000529835390946502	0.005090020576131687
2	91.24	0.002662037037037037	0.00010030864197530864	0.002021604938271605
2	91.28	0.0034953703703703705	0.0003215020576131687	0.0023559670781893006
2	91.32000000000001	0.0023713991769547327	0.0002932098765432099	0.001190843621399177
2	91.36	0.002890946502057613	0.000360082304526749	0.0012885802469135802
2	91.4	0.0026697530864197533	0.0003986625514403292	0.0005478395061728395
2	91.44	0.0034902263374485595	0.0005246913580246914	0.0007458847736625515
2	91.48	0.003801440329218107	0.0008050411522633745	0.0005761316872427984
2	91.52	0.0044907407407407405	0.0012705761316872427	0.0005092592592592592
2	91.56	0.005344650205761317	0.0019675925925925924	0.0003497942386831276
2	91.60000000000001	0.005923353909465021	0.00283179012345679	0.00034722222222222224
2	91.64	0.006918724279835391	0.003816872427983539	0.0004063786008230453
2	91.68	0.011162551440329217	0.004699074074074074	0.0023713991769547327
2	91.72	0.006566358024691358	0.0032896090534979424	0.0006352880658436214
2	91.76	0.004871399176954732	0.0021784979423868315	0.0006867283950617284
2	91.8	0.004068930041152263	0.001376028806584362	0.0006712962962962962
2	91.84	0.002829218106995885	0.000889917695473251	0.00029063786008230453
2	91.88	0.002307098765432099	0.0005555555555555556	0.0004449588477366255
2	91.92	0.001772119341563786	0.0005118312757201646	0.00019804526748971193
2	91.96000000000001	0.002574588477366255	0.0007998971193415638	0.0006635802469135803
2	92.0	0.0015483539094650206	0.000668724279835391	0.00032407407407407406
2	92.04	0.002001028806584362	0.00073559670781893	0.0006867283950617284
2	92.08	0.0027340534979423867	0.0007973251028806584	0.0014994855967078188
2	92.12	0.002654320987654321	0.0002726337448559671	0.0017412551440329218
2	92.16	0.0063631687242798355	0.0006018518518518519	0.003477366255144033
2	92.2	0.002330246913580247	0.00022119341563786008	0.0015920781893004115
2	92.24	0.0023353909465020574	0.00015689300411522632	0.0016640946502057613
2	92.28	0.002368827160493827	0.00020318930041152264	0.001808127572016461
2	92.32000000000001	0.003073559670781893	0.0003189300411522634	0.0022762345679012345
2	92.36	0.0030118312757201646	0.00038837448559670784	0.0022608024691358024
2	92.4	0.0036059670781893004	0.0004475308641975309	0.0026311728395061727
2	92.44	0.003299897119341564	0.0003420781893004115	0.002638888888888889
2	92.48	0.005231481481481481	0.0003780864197530864	0.004184670781893004
2	92.52	0.005218621399176955	0.00020576131687242798	0.00485082304526749
2	92.56	0.006424897119341564	0.000257201646090535	0.005843621399176955
2	92.60000000000001	0.00661522633744856	0.00016975308641975308	0.006144547325102881
2	92.64	0.010131172839506174	0.0006121399176954733	0.007119341563786008
2	92.68	0.005887345679012346	0.00010288065843621399	0.005527263374485596
2	92.72	0.005992798353909465	7.973251028806585e-05	0.0057896090534979424
2	92.76	0.007235082304526749	0.00020061728395061727	0.006921296296296296
2	92.8	0.007785493827160494	0.00010288065843621399	0.007590020576131687
2	92.84	0.009501028806584362	0.00020061728395061727	0.009164094650205762
2	92.88	0.009099794238683128	7.20164609053498e-05	0.008876028806584363
2	92.92	0.010084876543209876	0.00018518518518518518	0.009632201646090535
2	92.96000000000001	0.00982253086419753	0.00042695473251028805	0.008981481481481481
2	93.0	0.011152263374485596	0.0010313786008230453	0.009619341563786007
2	93.04	0.011087962962962963	0.0014583333333333334	0.00911008230452675
2	93.08	0.011779835390946502	0.001838991769547325	0.009241255144032921
2	93.12	0.01497170781893004	0.0020910493827160496	0.010025720164609054
2	93.16	0.009614197530864198	0.0013271604938271606	0.007376543209876543
2	93.2	0.009688786008230452	0.0015097736625514404	0.0073636831275720165
2	93.24	0.008662551440329219	0.0011188271604938272	0.007078189300411522
2	93.28	0.009338991769547325	0.0013708847736625515	0.0074099794238683125
2	93.32000000000001	0.009161522633744855	0.001610082304526749	0.006849279835390946
2	93.36	0.009310699588477366	0.001831275720164609	0.006584362139917695
2	93.4	0.007227366255144033	0.0014017489711934156	0.005516975308641975
2	93.44	0.008016975308641976	0.0014429012345679012	0.006265432098765432
2	93.48	0.007193930041152263	0.0015303497942386831	0.005429526748971194
2	93.52	0.008842592592592593	0.001823559670781893	0.006661522633744856
2	93.56	0.00768261316872428	0.0015792181069958849	0.005640432098765432
2	93.60000000000001	0.012924382716049383	0.0024279835390946503	0.0077314814814814815
2	93.64	0.007590020576131687	0.0016280864197530864	0.005452674897119342
2	93.68	0.006720679012345679	0.0016383744855967078	0.004639917695473251
2	93.72	0.006990740740740741	0.0017618312757201645	0.004722222222222222
2	93.76	0.006206275720164609	0.0014531893004115226	0.004290123456790124
2	93.8	0.006031378600823045	0.0014994855967078188	0.003976337448559671
2	93.84	0.006383744855967078	0.0015277777777777779	0.004313271604938272
2	93.88	0.006748971193415638	0.0020267489711934157	0.004058641975308642
2	93.92	0.006550925925925926	0.001808127572016461	0.004125514403292181
2	93.96000000000001	0.007399691358024691	0.002037037037037037	0.004691358024691358
2	94.0	0.006656378600823045	0.0017592592592592592	0.00444701646090535
2	94.04	0.007595164609053498	0.0017309670781893004	0.005090020576131687
2	94.08	0.010532407407407407	0.0021784979423868315	0.006396604938271605
2	94.12	0.00815843621399177	0.0018672839506172839	0.005390946502057613
2	94.16	0.008876028806584363	0.0017824074074074075	0.00621141975308642
2	94.2	0.008099279835390947	0.0015637860082304527	0.005761316872427984
2	94.24	0.008513374485596708	0.0013914609053497942	0.0063863168724279835
2	94.28	0.007577160493827161	0.0012988683127572015	0.005738168724279835
2	94.32000000000001	0.008708847736625515	0.0014789094650205761	0.0063168724279835395
2	94.36	0.007597736625514403	0.0012602880658436214	0.005609567901234568
2	94.4	0.00838991769547325	0.0016718106995884773	0.005823045267489712
2	94.44	0.007564300411522634	0.001736111111111111	0.005046296296296296
2	94.48	0.008253600823045267	0.0016898148148148148	0.005522119341563786
2	94.52	0.006941872427983539	0.0015920781893004115	0.00448559670781893
2	94.56	0.012358539094650206	0.0025848765432098767	0.006710390946502057
2	94.60000000000001	0.00661522633744856	0.0013168724279835392	0.004284979423868312
2	94.64	0.007155349794238683	0.0015303497942386831	0.0043287037037037035
2	94.68	0.0060185185185185185	0.0016460905349794238	0.0035416666666666665
2	94.72	0.006208847736625514	0.0016023662551440329	0.0038271604938271606
2	94.76	0.005159465020576131	0.001566358024691358	0.003132716049382716
2	94.8	0.0037088477366255144	0.0011368312757201646	0.002322530864197531
2	94.84	0.003096707818930041	0.000941358024691358	0.001890432098765432
2	94.88	0.00198559670781893	0.0006995884773662552	0.0011599794238683128
2	94.92	0.002199074074074074	0.0008539094650205761	0.0011239711934156378
2	94.96000000000001	0.0015946502057613168	0.0005787037037037037	0.0008770576131687243
2	95.0	0.0024408436213991767	0.000985082304526749	0.0012808641975308641
2	95.04	0.006929012345679012	0.001941872427983539	0.003119855967078189
2	95.08	0.00290380658436214	0.002109053497942387	0.0005684156378600823
2	95.12	0.0022453703703703702	0.0016075102880658437	0.0005324074074074074
2	95.16	0.002196502057613169	0.0012114197530864197	0.0007947530864197531
2	95.2	0.0027160493827160493	0.0019444444444444444	0.0006918724279835391
2	95.24	0.002507716049382716	0.0020036008230452677	0.00037037037037037035
2	95.28	0.0026929012345679013	0.001669238683127572	0.0008076131687242799
2	95.32000000000001	0.0034567901234567903	0.002193930041152263	0.0011188271604938272
2	95.36	0.003935185185185185	0.0021270576131687245	0.0014351851851851852
2	95.4	0.0020498971193415637	0.0011959876543209877	0.0006610082304526749
2	95.44	0.0037834362139917694	0.0014660493827160495	0.0019881687242798356
2	95.48	0.003068415637860082	0.0016255144032921811	0.0013554526748971194
2	95.52	0.007404835390946502	0.0019495884773662552	0.00352880658436214
2	95.56	0.001206275720164609	0.0006558641975308642	0.00035493827160493826
2	95.60000000000001	0.0036342592592592594	0.001376028806584362	0.002065329218106996
2	95.64	0.0022633744855967077	0.000727880658436214	0.0014531893004115226
2	95.68	0.0027752057613168726	0.0007433127572016461	0.0018467078189300411
2	95.72	0.001993312757201646	0.0003755144032921811	0.001419753086419753
2	95.76	0.002471707818930041	0.0005889917695473251	0.0014866255144032922
2	95.8	0.002515432098765432	0.0008796296296296296	0.001257716049382716
2	95.84	0.002736625514403292	0.0016049382716049382	0.0007664609053497942
2	95.88	0.004421296296296296	0.0015792181069958849	0.002199074074074074
2	95.92	0.00647119341563786	0.0024665637860082305	0.0034284979423868313
2	95.96000000000001	0.007824074074074074	0.003233024691358025	0.004032921810699588
2	96.0	0.011689814814814814	0.0038657407407407408	0.0055941358024691355
2	96.04	0.010486111111111111	0.00397119341563786	0.0053626543209876545
2	96.08	0.01173611111111111	0.004279835390946502	0.005943930041152263
2	96.12	0.013109567901234569	0.004462448559670782	0.006851851851851852
2	96.16	0.013734567901234567	0.004632201646090535	0.007512860082304527
2	96.2	0.014683641975308642	0.004601337448559671	0.008392489711934157
2	96.24000000000001	0.01525977366255144	0.0042258230452674895	0.009243827160493828
2	96.28	0.016666666666666666	0.0030478395061728394	0.010866769547325104
2	96.32000000000001	0.01677469135802469	0.0016743827160493826	0.012224794238683128
2	96.36	0.015843621399176954	0.000684156378600823	0.01327417695473251
2	96.4	0.015308641975308642	9.259259259259259e-05	0.01375
2	96.44	0.01382201646090535	5.915637860082304e-05	0.012991255144032921
2	96.48	0.01827932098765432	0.0006944444444444445	0.014917695473251029
2	96.52	0.01213991769547325	4.372427983539095e-05	0.011466049382716049
2	96.56	0.012155349794238683	6.687242798353909e-05	0.011772119341563785
2	96.60000000000001	0.009665637860082305	3.3436213991769545e-05	0.009349279835390946
2	96.64	0.007880658436213992	1.800411522633745e-05	0.00768261316872428
2	96.68	0.0056970164609053495	1.54320987654321e-05	0.005529835390946502
2	96.72	0.00492798353909465	5.1440329218106995e-05	0.004727366255144033
2	96.76	0.0037731481481481483	1.2860082304526749e-05	0.0036728395061728395
2	96.8	0.0015329218106995884	2.05761316872428e-05	0.0014326131687242799
2	96.84	0.0024228395061728393	2.8292181069958848e-05	0.002286522633744856
2	96.88	0.0033153292181069957	2.57201646090535e-06	0.0032613168724279834
2	96.92	0.00555298353909465	4.6296296296296294e-05	0.005416666666666667
2	96.96000000000001	0.008973765432098765	0.0004989711934156379	0.006705246913580247
2	97.0	0.0062268518518518515	2.8292181069958848e-05	0.005967078189300412
2	97.04	0.00474022633744856	2.57201646090535e-06	0.0045138888888888885
2	97.08	0.006859567901234568	7.458847736625514e-05	0.006664094650205761
2	97.12	0.008703703703703703	2.8292181069958848e-05	0.008577674897119341
2	97.16	0.01098508230452675	3.08641975308642e-05	0.010861625514403292
2	97.2	0.012204218106995885	7.71604938271605e-06	0.012021604938271604
2	97.24000000000001	0.014323559670781893	2.8292181069958848e-05	0.013834876543209876
2	97.28	0.01481738683127572	7.716049382716049e-05	0.013647119341563785
2	97.32000000000001	0.014809670781893004	0.0007381687242798354	0.012834362139917696
2	97.36	0.015208333333333334	0.001440329218106996	0.01276491769547325
2	97.4	0.015830761316872426	0.0018621399176954733	0.013199588477366256
2	97.44	0.019400720164609052	0.003042695473251029	0.013217592592592593
2	97.48	0.015853909465020577	0.002993827160493827	0.011273148148148148
2	97.52	0.016949588477366256	0.0037448559670781893	0.011123971193415638
2	97.56	0.015534979423868313	0.0046270576131687245	0.008757716049382715
2	97.60000000000001	0.01749485596707819	0.005411522633744856	0.009791666666666667
2	97.64	0.017229938271604937	0.005653292181069959	0.009508744855967078
2	97.68	0.01599022633744856	0.006090534979423868	0.008240740740740741
2	97.72	0.01504372427983539	0.00639917695473251	0.007281378600823046
2	97.76	0.01671553497942387	0.007736625514403292	0.0076851851851851855
2	97.8	0.017188786008230452	0.008287037037037037	0.007703189300411523
2	97.84	0.016226851851851853	0.0076980452674897115	0.007734053497942387
2	97.88	0.014375	0.00621141975308642	0.007255658436213992
2	97.92	0.0165380658436214	0.006208847736625514	0.007764917695473251
2	97.96000000000001	0.013865740740740741	0.006159979423868313	0.0064326131687242796
2	98.0	0.013719135802469137	0.006345164609053498	0.00587962962962963
2	98.04	0.016689814814814814	0.009146090534979424	0.005519547325102881
2	98.08	0.016252572016460905	0.00827417695473251	0.005187757201646091
2	98.12	0.01678240740740741	0.008024691358024692	0.005432098765432099
2	98.16	0.015529835390946501	0.006923868312757202	0.005383230452674897
2	98.2	0.015727880658436215	0.006550925925925926	0.005704732510288066
2	98.24000000000001	0.013829732510288066	0.005218621399176955	0.00518261316872428
2	98.28	0.013955761316872428	0.005074588477366256	0.005308641975308642
[truncated: 30,626 more rows]
