# Supplementary material for: Cultural Artifacts Transform Embodied Practice: How a Sommelier Card Shapes the Behavior of Dyads Engaged in Wine Tasting
Source: Front Psychol. 2019 Dec 6;10:2671. doi: 10.3389/fpsyg.2019.02671 (PMC6915083; doi:10.3389/fpsyg.2019.02671)
Supplement: DATA SHEET S3 — Raw data files (descriptions in README.txt files). [file Data_Sheet_3.zip › Supplementary_3_raw_experimental_data/frame_difference_movement/s60-2-20140602144153.csv]

Range	Time	Overall	ROI0	ROI1
-1	-1.0	1.0	0.17503343621399178	0.25338477366255147
2	12.120000000000001	0.003935185185185185	0.00015174897119341564	0.0005272633744855968
2	12.16	0.004843106995884774	8.74485596707819e-05	0.0005426954732510288
2	12.200000000000001	0.005246913580246914	0.00022633744855967078	0.0005761316872427984
2	12.24	0.0051800411522633745	7.20164609053498e-05	0.0006738683127572016
2	12.280000000000001	0.004758230452674897	2.8292181069958848e-05	0.0006944444444444445
2	12.32	0.004963991769547325	6.944444444444444e-05	0.0007587448559670781
2	12.36	0.00477880658436214	3.8580246913580246e-05	0.0011728395061728395
2	12.4	0.005262345679012345	9.002057613168725e-05	0.001463477366255144
2	12.44	0.0038220164609053496	0.00013631687242798355	0.0006507201646090535
2	12.48	0.012746913580246913	0.001890432098765432	0.0029526748971193417
2	12.52	0.003942901234567901	0.00020576131687242798	0.0012319958847736626
2	12.56	0.0024665637860082305	0.00015174897119341564	0.00019290123456790122
2	12.6	0.0027829218106995885	0.00022376543209876544	9.002057613168725e-05
2	12.64	0.002788065843621399	9.516460905349794e-05	0.0001800411522633745
2	12.68	0.004277263374485597	0.0004063786008230453	0.00019032921810699588
2	12.72	0.0040637860082304526	0.0005169753086419753	0.00016975308641975308
2	12.76	0.006676954732510288	0.0011496913580246913	0.0009439300411522634
2	12.8	0.008608539094650206	0.0012885802469135802	0.000941358024691358
2	12.84	0.013400205761316872	0.0020190329218106994	0.0003369341563786008
2	12.88	0.01818672839506173	0.0025925925925925925	0.001190843621399177
2	12.92	0.020252057613168725	0.004426440329218107	0.000727880658436214
2	12.96	0.025316358024691357	0.006550925925925926	0.0015509259259259259
2	13.0	0.023150720164609055	0.007093621399176955	0.0004166666666666667
2	13.040000000000001	0.02560185185185185	0.0076980452674897115	0.0005349794238683127
2	13.08	0.026921296296296297	0.008001543209876543	0.000925925925925926
2	13.120000000000001	0.029547325102880658	0.008348765432098766	0.0010853909465020576
2	13.16	0.029963991769547324	0.007379115226337448	0.0014866255144032922
2	13.200000000000001	0.031985596707818933	0.0072839506172839505	0.002883230452674897
2	13.24	0.030378086419753085	0.005946502057613169	0.003515946502057613
2	13.280000000000001	0.03160236625514403	0.007070473251028807	0.0033024691358024692
2	13.32	0.02995627572016461	0.007188786008230453	0.0034156378600823044
2	13.36	0.02988940329218107	0.007412551440329218	0.003119855967078189
2	13.4	0.027484567901234568	0.006661522633744856	0.0017463991769547326
2	13.44	0.03719135802469136	0.00853395061728395	0.004194958847736625
2	13.48	0.0282690329218107	0.006301440329218107	0.0013605967078189301
2	13.52	0.02757716049382716	0.006808127572016461	0.0012525720164609053
2	13.56	0.02551440329218107	0.006646090534979424	0.0011342592592592593
2	13.6	0.023032407407407408	0.006468621399176954	0.0009002057613168725
2	13.64	0.020092592592592592	0.0060751028806584366	0.0007690329218106996
2	13.68	0.019261831275720166	0.006337448559670782	0.0014094650205761317
2	13.72	0.01988940329218107	0.0076748971193415635	0.0015637860082304527
2	13.76	0.01909207818930041	0.008199588477366255	0.0010365226337448559
2	13.8	0.017199074074074075	0.007844650205761318	0.0005812757201646091
2	13.84	0.014483024691358025	0.00643775720164609	0.0012911522633744857
2	13.88	0.01363940329218107	0.005856481481481482	0.001617798353909465
2	13.92	0.020095164609053497	0.006715534979423868	0.002235082304526749
2	13.96	0.011473765432098765	0.0044444444444444444	0.0002623456790123457
2	14.0	0.009516460905349794	0.0016280864197530864	0.00016718106995884774
2	14.040000000000001	0.010733024691358025	0.0022453703703703702	0.00030864197530864197
2	14.08	0.008667695473251028	0.001926440329218107	0.00022890946502057612
2	14.120000000000001	0.0074331275720164606	0.0015869341563786007	0.00044238683127572015
2	14.16	0.005167181069958848	0.0016435185185185185	0.0001800411522633745
2	14.200000000000001	0.002204218106995885	0.0009130658436213992	0.0001234567901234568
2	14.24	0.0023868312757201644	0.001103395061728395	0.00012088477366255144
2	14.280000000000001	0.0022016460905349795	0.0005555555555555556	0.0004218106995884774
2	14.32	0.0026646090534979423	0.0006893004115226338	0.0007458847736625515
2	14.36	0.002052469135802469	0.0004963991769547325	0.0008513374485596708
2	14.4	0.014166666666666666	0.0032973251028806582	0.00305298353909465
2	14.44	0.0017952674897119341	0.0005606995884773662	0.0005092592592592592
2	14.48	0.002052469135802469	0.0006095679012345679	0.0003755144032921811
2	14.52	0.0015097736625514404	0.00041152263374485596	0.0005684156378600823
2	14.56	0.0025025720164609053	0.001051954732510288	0.0008513374485596708
2	14.6	0.002523148148148148	0.001095679012345679	0.0007613168724279835
2	14.64	0.0020781893004115227	0.0008744855967078189	0.0007150205761316872
2	14.68	0.0023431069958847737	0.0006532921810699588	0.0006069958847736626
2	14.72	0.0014377572016460905	0.0005838477366255144	0.0007098765432098765
2	14.76	0.002888374485596708	0.0012834362139917696	0.0006404320987654321
2	14.8	0.0010648148148148149	0.0005324074074074074	0.00036265432098765433
2	14.84	0.0018467078189300411	0.0009747942386831276	0.00029063786008230453
2	14.88	0.010851337448559671	0.002749485596707819	0.0023533950617283953
2	14.92	0.0026183127572016462	0.001190843621399177	0.0009670781893004115
2	14.96	0.0026286008230452674	0.001440329218106996	0.0007818930041152264
2	15.0	0.004223251028806585	0.0021810699588477368	0.0008436213991769547
2	15.040000000000001	0.0032407407407407406	0.0020036008230452677	0.0007587448559670781
2	15.08	0.0038374485596707818	0.0022247942386831275	0.00051440329218107
2	15.120000000000001	0.0030349794238683126	0.0022222222222222222	0.0001646090534979424
2	15.16	0.0034542181069958846	0.0021630658436213993	0.000257201646090535
2	15.200000000000001	0.004074074074074074	0.0026157407407407405	0.0004861111111111111
2	15.24	0.0030787037037037037	0.0023482510288065843	0.0003935185185185185
2	15.280000000000001	0.004493312757201646	0.0027957818930041153	0.0005606995884773662
2	15.32	0.0033719135802469137	0.002361111111111111	0.0005529835390946502
2	15.36	0.014976851851851852	0.005396090534979424	0.002345679012345679
2	15.4	0.003472222222222222	0.0022736625514403292	0.0006532921810699588
2	15.44	0.004848251028806584	0.0026440329218106995	0.000529835390946502
2	15.48	0.0041563786008230455	0.002548868312757202	0.0004783950617283951
2	15.52	0.006121399176954733	0.0037680041152263373	0.0003575102880658436
2	15.56	0.00459104938271605	0.0028137860082304528	0.0005967078189300411
2	15.6	0.006427469135802469	0.003258744855967078	0.0008050411522633745
2	15.64	0.005568415637860083	0.002690329218106996	0.000684156378600823
2	15.68	0.006795267489711934	0.0037602880658436214	0.0004783950617283951
2	15.72	0.007757201646090535	0.003845164609053498	0.0003446502057613169
2	15.76	0.00565843621399177	0.002883230452674897	0.0003369341563786008
2	15.8	0.006239711934156378	0.0023019547325102883	0.0004295267489711934
2	15.84	0.013032407407407407	0.0035262345679012348	0.0019161522633744856
2	15.88	0.003765432098765432	0.0013425925925925925	0.0002726337448559671
2	15.92	0.003765432098765432	0.0014248971193415638	0.00013631687242798355
2	15.96	0.004853395061728395	0.0013631687242798354	0.0003575102880658436
2	16.0	0.0034953703703703705	0.0006970164609053498	0.00022376543209876544
2	16.04	0.00496656378600823	0.0011779835390946503	0.0004063786008230453
2	16.080000000000002	0.002932098765432099	0.0008179012345679012	0.0005504115226337449
2	16.12	0.0030478395061728394	0.0008281893004115226	0.0003909465020576132
2	16.16	0.0027211934156378603	0.000668724279835391	0.00036265432098765433
2	16.2	0.001352880658436214	0.00040380658436213994	0.0002160493827160494
2	16.240000000000002	0.0009747942386831276	0.00032407407407407406	0.00017232510288065845
2	16.28	0.0005504115226337449	0.00022376543209876544	6.687242798353909e-05
2	16.32	0.011579218106995885	0.002597736625514403	0.002132201646090535
2	16.36	0.0007227366255144033	0.00018518518518518518	0.00016975308641975308
2	16.4	0.0010905349794238684	0.0002957818930041152	0.00023405349794238683
2	16.44	0.0007330246913580247	0.00030092592592592595	0.0001286008230452675
2	16.48	0.0013657407407407407	0.00038580246913580245	0.0002803497942386831
2	16.52	0.0011059670781893003	0.0002469135802469136	0.00047582304526748974
2	16.56	0.0017181069958847736	0.00042695473251028805	0.00043467078189300413
2	16.6	0.0010416666666666667	0.0001234567901234568	0.0004783950617283951
2	16.64	0.0017283950617283952	0.0001594650205761317	0.0007458847736625515
2	16.68	0.0014017489711934156	0.00014660493827160494	0.00038580246913580245
2	16.72	0.0022736625514403292	0.00014146090534979423	0.000529835390946502
2	16.76	0.0034027777777777776	9.77366255144033e-05	0.0006198559670781893
2	16.8	0.013744855967078189	0.0022916666666666667	0.0029526748971193417
2	16.84	0.004976851851851852	0.00010030864197530864	0.0011265432098765433
2	16.88	0.004526748971193415	5.401234567901235e-05	0.0009156378600823045
2	16.92	0.005555555555555556	0.0002957818930041152	0.0009336419753086419
2	16.96	0.004076646090534979	6.687242798353909e-05	0.0008436213991769547
2	17.0	0.0041563786008230455	0.0001646090534979424	0.0008050411522633745
2	17.04	0.0027109053497942387	7.458847736625514e-05	0.0005812757201646091
2	17.080000000000002	0.0030246913580246914	0.00022633744855967078	0.0006301440329218107
2	17.12	0.0017386831275720165	3.60082304526749e-05	0.0006790123456790123
2	17.16	0.0025617283950617282	0.0002494855967078189	0.0009542181069958848
2	17.2	0.001787551440329218	0.00030606995884773663	0.000625
2	17.240000000000002	0.0015715020576131688	0.00021347736625514403	0.0006944444444444445
2	17.28	0.012669753086419754	0.003068415637860082	0.002965534979423868
2	17.32	0.0015123456790123457	0.00027520576131687244	0.0004603909465020576
2	17.36	0.005511831275720165	0.0014146090534979425	0.0012319958847736626
2	17.400000000000002	0.007463991769547325	0.0025565843621399176	0.0008719135802469135
2	17.44	0.012849794238683128	0.005187757201646091	0.0006815843621399177
2	17.48	0.014822530864197532	0.006046810699588477	0.0013837448559670782
2	17.52	0.018011831275720164	0.006617798353909465	0.001941872427983539
2	17.56	0.017991255144032922	0.007047325102880658	0.00209619341563786
2	17.6	0.02048611111111111	0.008081275720164609	0.002574588477366255
2	17.64	0.021177983539094652	0.007952674897119342	0.002109053497942387
2	17.68	0.02340020576131687	0.008194444444444445	0.002191358024691358
2	17.72	0.022780349794238684	0.008032407407407408	0.0018852880658436213
2	17.76	0.03313786008230453	0.009588477366255144	0.004732510288065843
2	17.8	0.02291409465020576	0.007739197530864198	0.002705761316872428
2	17.84	0.021105967078189302	0.006736111111111111	0.0026131687242798352
2	17.88	0.02066358024691358	0.006911008230452675	0.0022505144032921812
2	17.92	0.019593621399176954	0.006911008230452675	0.002420267489711934
2	17.96	0.01804269547325103	0.0065946502057613165	0.001736111111111111
2	18.0	0.01319701646090535	0.004375	0.001147119341563786
2	18.04	0.013613683127572017	0.005509259259259259	0.0012654320987654322
2	18.080000000000002	0.01044238683127572	0.005138888888888889	0.0008513374485596708
2	18.12	0.01337962962962963	0.007011316872427983	0.0006970164609053498
2	18.16	0.013024691358024691	0.006404320987654321	0.0005426954732510288
2	18.2	0.012641460905349794	0.0058461934156378605	0.0002546296296296296
2	18.240000000000002	0.02284979423868313	0.007644032921810699	0.00261059670781893
2	18.28	0.014953703703703703	0.005771604938271605	0.0009027777777777777
2	18.32	0.018912037037037036	0.005781893004115226	0.0012757201646090535
2	18.36	0.01737139917695473	0.004400720164609053	0.0007458847736625515
2	18.400000000000002	0.018680555555555554	0.005277777777777778	0.0007767489711934157
2	18.44	0.015344650205761317	0.0035210905349794238	0.00033179012345679014
2	18.48	0.01986882716049383	0.005776748971193416	0.0009567901234567902
2	18.52	0.019320987654320988	0.006849279835390946	0.0014248971193415638
2	18.56	0.022085905349794238	0.006903292181069959	0.0023868312757201644
2	18.6	0.019503600823045267	0.007193930041152263	0.0022145061728395064
2	18.64	0.02228909465020576	0.008757716049382715	0.0023765432098765433
2	18.68	0.01958076131687243	0.008631687242798353	0.001977880658436214
2	18.72	0.028469650205761317	0.008935185185185185	0.00474022633744856
2	18.76	0.01671553497942387	0.005316358024691358	0.002204218106995885
2	18.8	0.018341049382716048	0.005321502057613169	0.0028215020576131686
2	18.84	0.0196630658436214	0.006640946502057613	0.0031430041152263376
2	18.88	0.019261831275720166	0.006787551440329218	0.00301440329218107
2	18.92	0.024503600823045268	0.00842335390946502	0.0032253086419753085
2	18.96	0.025105452674897118	0.009969135802469135	0.002970679012345679
2	19.0	0.026859567901234567	0.011712962962962963	0.004215534979423868
2	19.04	0.024086934156378602	0.011795267489711934	0.004241255144032922
2	19.080000000000002	0.026818415637860082	0.01169753086419753	0.0057201646090534975
2	19.12	0.025444958847736624	0.011280864197530865	0.00466820987654321
2	19.16	0.022425411522633745	0.009652777777777777	0.003410493827160494
2	19.2	0.027309670781893003	0.009395576131687242	0.004567901234567902
2	19.240000000000002	0.01940843621399177	0.007268518518518519	0.001851851851851852
2	19.28	0.020434670781893004	0.008842592592592593	0.0017695473251028806
2	19.32	0.022031893004115226	0.010563271604938272	0.0013863168724279834
2	19.36	0.020725308641975308	0.01047582304526749	0.001072530864197531
2	19.400000000000002	0.01604423868312757	0.009233539094650205	0.000941358024691358
2	19.44	0.018204732510288067	0.00911008230452675	0.0016975308641975309
2	19.48	0.017978395061728394	0.0074099794238683125	0.001345164609053498
2	19.52	0.02017746913580247	0.007849794238683127	0.002065329218106996
2	19.56	0.02042695473251029	0.007209362139917696	0.002283950617283951
2	19.6	0.025676440329218106	0.008189300411522634	0.00319701646090535
2	19.64	0.023762860082304528	0.006592078189300412	0.0032175925925925926
2	19.68	0.03613940329218107	0.008724279835390947	0.007224794238683128
2	19.72	0.02540380658436214	0.006003086419753087	0.0046965020576131685
2	19.76	0.023132716049382718	0.006327160493827161	0.003996913580246913
2	19.8	0.02246656378600823	0.006800411522633745	0.003256172839506173
2	19.84	0.021118827160493826	0.0060648148148148145	0.0029758230452674897
2	19.88	0.019323559670781892	0.0053626543209876545	0.0026208847736625515
2	19.92	0.016993312757201645	0.004079218106995885	0.002993827160493827
2	19.96	0.016424897119341565	0.0028652263374485598	0.003513374485596708
2	20.0	0.01726851851851852	0.004356995884773663	0.003559670781893004
2	20.04	0.020516975308641976	0.004382716049382716	0.004987139917695473
2	20.080000000000002	0.019742798353909467	0.002728909465020576	0.0054783950617283955
2	20.12	0.023768004115226338	0.004423868312757201	0.005637860082304527
2	20.16	0.03299382716049383	0.00679783950617284	0.00856224279835391
2	20.2	0.02368312757201646	0.0042361111111111115	0.007060185185185185
2	20.240000000000002	0.020056584362139918	0.0026954732510288066	0.006448045267489712
2	20.28	0.021064814814814814	0.003161008230452675	0.006908436213991769
2	20.32	0.02070216049382716	0.003515946502057613	0.006586934156378601
2	20.36	0.023070987654320987	0.005617283950617284	0.007080761316872428
2	20.400000000000002	0.024387860082304525	0.006262860082304526	0.007276234567901234
2	20.44	0.0216820987654321	0.004827674897119341	0.006936728395061729
2	20.48	0.024920267489711934	0.00555298353909465	0.008505658436213991
2	20.52	0.02607253086419753	0.005877057613168724	0.007322530864197531
2	20.56	0.02742283950617284	0.005295781893004115	0.006818415637860082
2	20.6	0.02784207818930041	0.005815329218106996	0.0072042181069958845
2	20.64	0.044243827160493826	0.009030349794238684	0.011563786008230452
2	20.68	0.03911008230452675	0.006934156378600823	0.010123456790123457
2	20.72	0.04573816872427983	0.007196502057613169	0.011108539094650205
2	20.76	0.05071759259259259	0.006612654320987654	0.011877572016460905
2	20.8	0.05715534979423868	0.0070421810699588475	0.014375
2	20.84	0.054611625514403295	0.006841563786008231	0.014539609053497942
2	20.88	0.05263374485596708	0.006023662551440329	0.014789094650205762
2	20.92	0.053626543209876545	0.006589506172839506	0.015555555555555555
2	20.96	0.04771090534979424	0.00558641975308642	0.015789609053497942
2	21.0	0.04751800411522634	0.0054809670781893	0.01586934156378601
2	21.04	0.040825617283950615	0.005020576131687242	0.014717078189300412
2	21.080000000000002	0.038487654320987656	0.0042026748971193415	0.014266975308641976
2	21.12	0.04463734567901235	0.004621913580246914	0.015722736625514402
2	21.16	0.034655349794238684	0.0016203703703703703	0.014027777777777778
2	21.2	0.032348251028806584	0.002109053497942387	0.013425925925925926
2	21.240000000000002	0.03336934156378601	0.0033950617283950617	0.013729423868312758
2	21.28	0.031352880658436215	0.002965534979423868	0.014930555555555556
2	21.32	0.026851851851851852	0.00227880658436214	0.014411008230452675
2	21.36	0.02357767489711934	0.0017515432098765432	0.012767489711934156
2	21.400000000000002	0.022191358024691358	0.0015457818930041153	0.011568930041152264
2	21.44	0.022674897119341564	0.0008024691358024691	0.012854938271604938
2	21.48	0.02363940329218107	0.00037294238683127575	0.013492798353909465
2	21.52	0.028824588477366256	0.0005941358024691358	0.01667438271604938
2	21.56	0.031237139917695472	0.001484053497942387	0.016936728395061728
2	21.6	0.04161265432098765	0.0040997942386831274	0.019022633744855966
2	21.64	0.029755658436213993	0.002456275720164609	0.016170267489711933
2	21.68	0.03003858024691358	0.0022402263374485597	0.017222222222222222
2	21.72	0.030925925925925926	0.002196502057613169	0.0175
2	21.76	0.03434670781893004	0.00227880658436214	0.01737139917695473
2	21.8	0.03139660493827161	0.0017103909465020577	0.015385802469135802
2	21.84	0.03376800411522634	0.0022453703703703702	0.01511574074074074
2	21.88	0.034449588477366254	0.0025462962962962965	0.015228909465020576
2	21.92	0.035622427983539096	0.0029578189300411522	0.0161059670781893
2	21.96	0.0375	0.0038425925925925928	0.01643775720164609
2	22.0	0.03382716049382716	0.003611111111111111	0.01671039094650206
2	22.04	0.0407716049382716	0.0036574074074074074	0.020113168724279835
2	22.080000000000002	0.050895061728395065	0.00551440329218107	0.023299897119341564
2	22.12	0.04826131687242798	0.004483024691358025	0.022957818930041153
2	22.16	0.050684156378600825	0.005108024691358025	0.025241769547325103
2	22.2	0.056563786008230456	0.006790123456790123	0.02794753086419753
2	22.240000000000002	0.056795267489711934	0.005208333333333333	0.028963477366255146
2	22.28	0.059184670781893	0.005444958847736625	0.03092335390946502
2	22.32	0.06181327160493827	0.004814814814814815	0.034375
2	22.36	0.0653369341563786	0.004771090534979424	0.035815329218107
2	22.400000000000002	0.06689300411522633	0.005452674897119342	0.03578960905349794
2	22.44	0.06773405349794238	0.0066743827160493825	0.03482510288065844
2	22.48	0.06535493827160493	0.006069958847736625	0.033870884773662555
2	22.52	0.058392489711934156	0.005766460905349794	0.029683641975308643
2	22.56	0.06467849794238684	0.009349279835390946	0.028935185185185185
2	22.6	0.04672839506172839	0.0072042181069958845	0.022232510288065842
2	22.64	0.04573045267489712	0.007649176954732511	0.02165380658436214
2	22.68	0.040113168724279835	0.0056507201646090535	0.020048868312757203
2	22.72	0.04310442386831276	0.00492798353909465	0.020516975308641976
2	22.76	0.04308384773662551	0.0031018518518518517	0.02080246913580247
2	22.8	0.047664609053497946	0.004117798353909465	0.02277006172839506
2	22.84	0.0479809670781893	0.0036445473251028805	0.02378343621399177
2	22.88	0.049781378600823045	0.004377572016460905	0.024174382716049384
2	22.92	0.05029835390946502	0.004884259259259259	0.02495627572016461
2	22.96	0.05157921810699589	0.00463477366255144	0.02694701646090535
2	23.0	0.05292181069958848	0.0050643004115226336	0.028665123456790124
2	23.04	0.06072788065843621	0.006430041152263375	0.03037551440329218
2	23.080000000000002	0.05001543209876543	0.0036599794238683127	0.027168209876543208
2	23.12	0.04730967078189301	0.0035853909465020577	0.02438014403292181
2	23.16	0.0511059670781893	0.0051105967078189304	0.02340020576131687
2	23.2	0.04946502057613169	0.0052366255144032925	0.0204809670781893
2	23.240000000000002	0.05393518518518518	0.0069495884773662555	0.019776234567901233
2	23.28	0.05491255144032922	0.0073405349794238685	0.018819444444444444
2	23.32	0.0584156378600823	0.008608539094650206	0.018431069958847735
2	23.36	0.054058641975308644	0.00938528806584362	0.014390432098765431
2	23.400000000000002	0.05130401234567901	0.010648148148148148	0.012726337448559671
2	23.44	0.04986111111111111	0.011774691358024692	0.01210133744855967
2	23.48	0.05044495884773663	0.011833847736625514	0.013297325102880658
2	23.52	0.06126028806584362	0.013768004115226338	0.01766203703703704
2	23.56	0.05074074074074074	0.011414609053497943	0.01614454732510288
2	23.6	0.0525977366255144	0.012121913580246913	0.01573045267489712
2	23.64	0.05355195473251029	0.01175925925925926	0.0172119341563786
2	23.68	0.056442901234567903	0.01175925925925926	0.019997427983539096
2	23.72	0.051880144032921814	0.010588991769547326	0.01892746913580247
2	23.76	0.05128858024691358	0.009799382716049384	0.02080761316872428
2	23.8	0.047127057613168724	0.007574588477366255	0.022746913580246914
2	23.84	0.04876543209876543	0.007600308641975309	0.02404320987654321
2	23.88	0.04315586419753086	0.006458333333333333	0.02192901234567901
2	23.92	0.03950360082304527	0.005637860082304527	0.022276234567901235
2	23.96	0.034920267489711936	0.004246399176954733	0.021674382716049382
2	24.0	0.05054269547325103	0.006280864197530864	0.02653292181069959
2	24.04	0.038786008230452675	0.003073559670781893	0.0249048353909465
2	24.080000000000002	0.039760802469135804	0.003917181069958847	0.02309156378600823
2	24.12	0.04112654320987654	0.004071502057613169	0.02301440329218107
2	24.16	0.03965277777777778	0.004025205761316873	0.020722736625514403
2	24.2	0.03918724279835391	0.00404320987654321	0.019030349794238684
2	24.240000000000002	0.039002057613168724	0.0036136831275720167	0.018050411522633744
2	24.28	0.04379115226337449	0.003755144032921811	0.01917181069958848
2	24.32	0.04436728395061729	0.003212448559670782	0.01894804526748971
2	24.36	0.045383230452674894	0.0031661522633744856	0.019148662551440328
2	24.400000000000002	0.04203703703703704	0.003449074074074074	0.017222222222222222
2	24.44	0.04107253086419753	0.0036856995884773664	0.017003600823045268
2	24.48	0.04758487654320988	0.005774176954732511	0.018590534979423867
2	24.52	0.03958076131687243	0.004503600823045267	0.016553497942386832
2	24.560000000000002	0.041934156378600825	0.00533179012345679	0.016036522633744856
2	24.6	0.040257201646090535	0.006082818930041152	0.01331275720164609
2	24.64	0.04196244855967078	0.0067541152263374486	0.014151234567901235
2	24.68	0.03736625514403292	0.005504115226337448	0.013076131687242799
2	24.72	0.0375488683127572	0.00606224279835391	0.012561728395061728
2	24.76	0.03617798353909465	0.005776748971193416	0.011851851851851851
2	24.8	0.03676697530864197	0.005910493827160494	0.010910493827160493
2	24.84	0.03706018518518518	0.00570216049382716	0.011170267489711934
2	24.88	0.03910751028806585	0.0066743827160493825	0.011195987654320987
2	24.92	0.03882716049382716	0.006108539094650206	0.01180298353909465
2	24.96	0.05010030864197531	0.008204732510288066	0.016026234567901233
2	25.0	0.04282150205761317	0.006195987654320988	0.014189814814814815
2	25.04	0.042698045267489715	0.005987654320987654	0.014200102880658436
2	25.080000000000002	0.04316100823045267	0.005637860082304527	0.014825102880658437
2	25.12	0.04243827160493827	0.005565843621399177	0.01496141975308642
2	25.16	0.0435108024691358	0.005794753086419753	0.015609567901234567
2	25.2	0.04128343621399177	0.00532664609053498	0.01499485596707819
2	25.240000000000002	0.04079732510288066	0.004693930041152264	0.01496141975308642
2	25.28	0.03896604938271605	0.004560185185185185	0.014246399176954732
2	25.32	0.03903034979423868	0.004508744855967078	0.014511316872427984
2	25.36	0.03715792181069959	0.004140946502057613	0.014675925925925926
2	25.400000000000002	0.03641460905349794	0.00360082304526749	0.01459104938271605
2	25.44	0.04295781893004115	0.004801954732510288	0.016561213991769547
2	25.48	0.03368312757201646	0.0023019547325102883	0.014843106995884774
2	25.52	0.035344650205761316	0.0031147119341563786	0.014830246913580246
2	25.560000000000002	0.0332690329218107	0.0026286008230452674	0.013708847736625514
2	25.6	0.03491255144032922	0.003500514403292181	0.01305298353909465
2	25.64	0.036679526748971195	0.00386059670781893	0.011900720164609054
2	25.68	0.03887860082304527	0.004855967078189301	0.011268004115226337
2	25.72	0.034089506172839505	0.005061728395061729	0.008106995884773663
2	25.76	0.030313786008230453	0.006273148148148148	0.005344650205761317
2	25.8	0.025704732510288066	0.005426954732510288	0.00418724279835391
2	25.84	0.028526234567901234	0.005108024691358025	0.0063065843621399175
2	25.88	0.03335905349794239	0.004598765432098765	0.009603909465020577
2	25.92	0.050406378600823046	0.00823559670781893	0.013459362139917696
2	25.96	0.04377572016460905	0.0069393004115226335	0.012883230452674897
2	26.0	0.048168724279835394	0.008531378600823045	0.012821502057613168
2	26.04	0.04597736625514403	0.009279835390946503	0.011116255144032921
2	26.080000000000002	0.04492541152263375	0.01040380658436214	0.011435185185185185
2	26.12	0.04287037037037037	0.010884773662551441	0.012757201646090535
2	26.16	0.039200102880658436	0.01103395061728395	0.011990740740740741
2	26.2	0.03888374485596708	0.01165380658436214	0.011352880658436214
2	26.240000000000002	0.03815843621399177	0.011206275720164608	0.011481481481481481
2	26.28	0.03928755144032922	0.011180555555555555	0.012273662551440329
2	26.32	0.03640432098765432	0.00853395061728395	0.012651748971193416
2	26.36	0.037512860082304526	0.007821502057613169	0.01423611111111111
2	26.400000000000002	0.04383744855967078	0.008405349794238683	0.016872427983539096
2	26.44	0.03531121399176955	0.005493827160493827	0.01565329218106996
2	26.48	0.03462191358024691	0.0052263374485596705	0.015612139917695474
2	26.52	0.03560699588477366	0.006854423868312757	0.015262345679012346
2	26.560000000000002	0.03230452674897119	0.006008230452674897	0.013762860082304526
2	26.6	0.032335390946502056	0.005357510288065844	0.013276748971193415
2	26.64	0.03636574074074074	0.005895061728395061	0.015388374485596708
2	26.68	0.036252572016460906	0.005447530864197531	0.01577417695473251
2	26.72	0.0394701646090535	0.007155349794238683	0.016093106995884773
2	26.76	0.03567901234567901	0.006193415637860082	0.015239197530864198
2	26.8	0.03738940329218107	0.0064326131687242796	0.015823045267489712
2	26.84	0.03362654320987654	0.0059722222222222225	0.014092078189300411
2	26.88	0.04265946502057613	0.007258230452674897	0.016520061728395062
2	26.92	0.023487654320987653	0.0036934156378600823	0.009765946502057614
2	26.96	0.022628600823045266	0.0043055555555555555	0.009735082304526748
2	27.0	0.02267232510288066	0.003912037037037037	0.010859053497942387
2	27.04	0.025246913580246912	0.004943415637860082	0.01103395061728395
2	27.080000000000002	0.020555555555555556	0.005028292181069959	0.006965020576131687
2	27.12	0.017885802469135802	0.004899691358024692	0.0048585390946502055
2	27.16	0.017427983539094652	0.00507716049382716	0.0036599794238683127
2	27.2	0.017772633744855968	0.004477880658436214	0.002651748971193416
2	27.240000000000002	0.019781378600823046	0.0035956790123456792	0.003950617283950617
2	27.28	0.01973508230452675	0.0021347736625514403	0.0031352880658436213
2	27.32	0.025380658436213992	0.003485082304526749	0.00433641975308642
2	27.36	0.03904063786008231	0.00588477366255144	0.009765946502057614
2	27.400000000000002	0.029714506172839505	0.003248456790123457	0.007806069958847737
2	27.44	0.02560185185185185	0.0027443415637860083	0.0061805555555555555
2	27.48	0.02386574074074074	0.002965534979423868	0.005295781893004115
2	27.52	0.02168724279835391	0.002662037037037037	0.005365226337448559
2	27.560000000000002	0.018765432098765432	0.0025540123456790124	0.005429526748971194
2	27.6	0.020792181069958848	0.0024948559670781895	0.008960905349794239
2	27.64	0.028410493827160495	0.0032613168724279834	0.014709362139917696
2	27.68	0.03146090534979424	0.0031301440329218107	0.01747685185185185
2	27.72	0.03227880658436214	0.0032407407407407406	0.018973765432098767
2	27.76	0.033685699588477364	0.0027983539094650206	0.02105195473251029
2	27.8	0.03172067901234568	0.0017515432098765432	0.022263374485596708
2	27.84	0.04722993827160494	0.004462448559670782	0.02867798353909465
2	27.88	0.03743569958847737	0.0018981481481481482	0.02793724279835391
2	27.92	0.04015174897119342	0.0036856995884773664	0.02760030864197531
2	27.96	0.036121399176954734	0.0023405349794238684	0.026838991769547325
2	28.0	0.036602366255144035	0.0016975308641975309	0.025974794238683128
2	28.04	0.031561213991769546	0.001021090534979424	0.02217335390946502
2	28.080000000000002	0.031162551440329218	0.0023559670781893006	0.0190869341563786
2	28.12	0.029804526748971192	0.0019830246913580245	0.018377057613168723
2	28.16	0.028155864197530866	0.0015406378600823045	0.01820216049382716
2	28.2	0.026761831275720165	0.0006558641975308642	0.017502572016460907
2	28.240000000000002	0.023930041152263375	0.0007073045267489712	0.016252572016460905
2	28.28	0.02442644032921811	0.0006867283950617284	0.016414609053497942
2	28.32	0.032199074074074074	0.002638888888888889	0.01800925925925926
2	28.36	0.021430041152263376	0.00016975308641975308	0.015316358024691359
2	28.400000000000002	0.015606995884773663	0.0007561728395061729	0.01052469135802469
2	28.44	0.011077674897119342	0.00030606995884773663	0.0077314814814814815
2	28.48	0.005555555555555556	0.0001080246913580247	0.004223251028806585
2	28.52	0.0084130658436214	7.716049382716049e-05	0.00613940329218107
2	28.560000000000002	0.012283950617283951	3.08641975308642e-05	0.009364711934156379
2	28.6	0.015226337448559672	0.00012088477366255144	0.011877572016460905
2	28.64	0.01670781893004115	0.00014146090534979423	0.01326388888888889
2	28.68	0.016319444444444445	0.00014146090534979423	0.013130144032921811
2	28.72	0.019598765432098767	0.0001440329218106996	0.016275720164609053
2	28.76	0.02114969135802469	0.00011574074074074075	0.017237654320987655
2	28.8	0.036324588477366256	0.002983539094650206	0.022944958847736625
2	28.84	0.029573045267489714	0.0003215020576131687	0.022065329218106996
2	28.88	0.036252572016460906	0.0009670781893004115	0.022157921810699588
2	28.92	0.03924639917695473	0.0019804526748971193	0.021152263374485596
2	28.96	0.04175154320987654	0.0027752057613168726	0.020781893004115225
2	29.0	0.03894804526748971	0.00198559670781893	0.019958847736625516
2	29.04	0.03923353909465021	0.0018930041152263374	0.02045781893004115
2	29.080000000000002	0.03839506172839506	0.002229938271604938	0.02032150205761317
2	29.12	0.04247685185185185	0.004948559670781893	0.019912551440329218
2	29.16	0.036612654320987655	0.005097736625514404	0.017358539094650207
2	29.2	0.03731738683127572	0.0046965020576131685	0.01768261316872428
2	29.240000000000002	0.03741769547325103	0.0038940329218106998	0.01683641975308642
2	29.28	0.04389917695473251	0.005923353909465021	0.017713477366255143
2	29.32	0.03825617283950617	0.005694444444444445	0.015681584362139917
2	29.36	0.030295781893004116	0.004174382716049383	0.013436213991769547
2	29.400000000000002	0.022695473251028806	0.002404835390946502	0.012487139917695473
2	29.44	0.021700102880658437	0.0024665637860082305	0.011990740740740741
2	29.48	0.029223251028806584	0.004403292181069959	0.011640946502057613
2	29.52	0.028850308641975308	0.004125514403292181	0.010936213991769547
2	29.560000000000002	0.02489454732510288	0.004128086419753086	0.010342078189300411
2	29.6	0.022944958847736625	0.0027674897119341563	0.009503600823045268
2	29.64	0.026512345679012346	0.003065843621399177	0.010496399176954732
2	29.68	0.02720679012345679	0.003922325102880659	0.009359567901234567
2	29.72	0.028842592592592593	0.004423868312757201	0.010676440329218106
2	29.76	0.039395576131687246	0.006412037037037037	0.014747942386831275
2	29.8	0.02709619341563786	0.0030555555555555557	0.012934670781893004
2	29.84	0.03213991769547325	0.005169753086419753	0.014122942386831277
2	29.88	0.03369855967078189	0.004969135802469136	0.014835390946502058
2	29.92	0.03577932098765432	0.0062037037037037035	0.015573559670781893
2	29.96	0.03215277777777778	0.005529835390946502	0.01393775720164609
2	30.0	0.032209362139917694	0.004953703703703704	0.013361625514403293
2	30.04	0.026334876543209877	0.004238683127572016	0.010270061728395062
2	30.080000000000002	0.026208847736625514	0.004843106995884774	0.010169753086419753
2	30.12	0.02347222222222222	0.005190329218106996	0.009351851851851853
2	30.16	0.026995884773662552	0.0070653292181069955	0.010751028806584363
2	30.2	0.026813271604938273	0.00738425925925926	0.009583333333333333
2	30.240000000000002	0.042142489711934156	0.009449588477366256	0.013587962962962963
2	30.28	0.02845164609053498	0.004920267489711934	0.009742798353909465
2	30.32	0.02467335390946502	0.002294238683127572	0.009320987654320987
2	30.36	0.02599537037037037	0.0016203703703703703	0.009161522633744855
2	30.400000000000002	0.023065843621399178	0.001147119341563786	0.007584876543209876
2	30.44	0.021972736625514404	0.002232510288065844	0.005643004115226337
2	30.48	0.020473251028806583	0.0019393004115226338	0.006324588477366255
2	30.52	0.022307098765432097	0.0025308641975308644	0.006864711934156379
2	30.560000000000002	0.020581275720164608	0.0031147119341563786	0.006015946502057613
2	30.6	0.023757716049382715	0.003575102880658436	0.008431069958847737
2	30.64	0.018425925925925925	0.0034465020576131687	0.006406893004115227
2	30.68	0.016553497942386832	0.00334619341563786	0.0066975308641975305
2	30.72	0.024819958847736627	0.0037371399176954734	0.00922582304526749
2	30.76	0.013194444444444444	0.001147119341563786	0.005943930041152263
2	30.8	0.015856481481481482	0.0018544238683127572	0.006026234567901235
2	30.84	0.018088991769547324	0.0018415637860082303	0.007304526748971194
2	30.88	0.01975051440329218	0.0018364197530864198	0.008984053497942388
2	30.92	0.017813786008230453	0.0013734567901234568	0.009580761316872428
2	30.96	0.020156893004115228	0.001044238683127572	0.009837962962962963
2	31.0	0.02070216049382716	0.0014506172839506173	0.009915123456790123
2	31.04	0.01948045267489712	0.0017309670781893004	0.008544238683127573
2	31.080000000000002	0.01643261316872428	0.0018364197530864198	0.006700102880658436
2	31.12	0.02007716049382716	0.002433127572016461	0.0075720164609053495
2	31.16	0.02252314814814815	0.002839506172839506	0.00864969135802469
2	31.2	0.03925925925925926	0.007049897119341564	0.012242798353909465
2	31.240000000000002	0.026597222222222223	0.005262345679012345	0.007229938271604938
2	31.28	0.02794753086419753	0.006239711934156378	0.006756687242798354
2	31.32	0.026746399176954733	0.005367798353909465	0.005187757201646091
2	31.36	0.019979423868312758	0.0031815843621399178	0.002978395061728395
2	31.400000000000002	0.022662037037037036	0.002677469135802469	0.0035108024691358026
2	31.44	0.022888374485596708	0.0035108024691358026	0.0035108024691358026
2	31.48	0.023106995884773662	0.003845164609053498	0.0031661522633744856
2	31.52	0.01570216049382716	0.0027906378600823043	0.001396604938271605
2	31.560000000000002	0.017901234567901235	0.003793724279835391	0.0016049382716049382
2	31.6	0.016895576131687243	0.003387345679012346	0.002332818930041152
2	31.64	0.022183641975308643	0.004737654320987654	0.004395576131687243
2	31.68	0.029099794238683127	0.005792181069958848	0.006527777777777778
2	31.720000000000002	0.02304783950617284	0.004565329218106996	0.004323559670781893
2	31.76	0.019076646090534978	0.004645061728395062	0.0029063786008230452
2	31.8	0.017911522633744854	0.004760802469135803	0.001736111111111111
2	31.84	0.01713991769547325	0.005097736625514404	0.0012654320987654322
2	31.88	0.0169238683127572	0.006026234567901235	0.0012525720164609053
2	31.92	0.01873713991769547	0.008598251028806585	0.0007073045267489712
2	31.96	0.017078189300411523	0.00863425925925926	0.00041923868312757203
2	32.0	0.020506687242798353	0.010473251028806585	0.00051440329218107
2	32.04	0.0192309670781893	0.008737139917695473	0.0003909465020576132
2	32.08	0.0197119341563786	0.008377057613168724	0.0007998971193415638
2	32.12	0.016165123456790123	0.005851337448559671	0.000830761316872428
2	32.160000000000004	0.026296296296296297	0.008441358024691358	0.0034027777777777776
2	32.2	0.011265432098765432	0.004071502057613169	0.000684156378600823
2	32.24	0.011430041152263374	0.005241769547325103	0.0005555555555555556
2	32.28	0.00945216049382716	0.004989711934156379	0.00031378600823045265
2	32.32	0.010012860082304526	0.004598765432098765	0.0003523662551440329
2	32.36	0.007844650205761318	0.003464506172839506	0.0002803497942386831
2	32.4	0.0064326131687242796	0.002916666666666667	0.0003189300411522634
2	32.44	0.007175925925925926	0.003935185185185185	0.0005195473251028807
2	32.480000000000004	0.00882716049382716	0.005383230452674897	0.00084619341563786
2	32.52	0.0122119341563786	0.007445987654320987	0.00102880658436214
2	32.56	0.014390432098765431	0.008526234567901235	0.0012525720164609053
2	32.6	0.021352880658436213	0.010820473251028806	0.0022916666666666667
2	32.64	0.03434156378600823	0.013343621399176955	0.0055246913580246915
2	32.68	0.030570987654320987	0.011463477366255144	0.0037988683127572016
2	32.72	0.031844135802469135	0.009768518518518518	0.0048919753086419755
2	32.76	0.036741255144032925	0.010156893004115226	0.007950102880658436
2	32.8	0.03708076131687243	0.008693415637860082	0.00944701646090535
2	32.84	0.038482510288065847	0.007487139917695473	0.01165380658436214
2	32.88	0.03902777777777778	0.006826131687242798	0.01283179012345679
2	32.92	0.03820987654320988	0.005861625514403292	0.013891460905349795
2	32.96	0.04096707818930041	0.0058924897119341565	0.015787037037037037
2	33.0	0.04016203703703704	0.005640432098765432	0.015604423868312758
2	33.04	0.04468878600823045	0.006121399176954733	0.018227880658436214
2	33.08	0.04135545267489712	0.004331275720164609	0.01810699588477366
2	33.12	0.0525488683127572	0.0065946502057613165	0.021676954732510287
2	33.160000000000004	0.039909979423868314	0.004526748971193415	0.018320473251028806
2	33.2	0.04133487654320988	0.0051105967078189304	0.018940329218106997
2	33.24	0.038420781893004116	0.005270061728395062	0.018027263374485597
2	33.28	0.03676697530864197	0.004717078189300412	0.01772119341563786
2	33.32	0.0355787037037037	0.0038477366255144033	0.01820216049382716
2	33.36	0.036875	0.00404320987654321	0.0190380658436214
2	33.4	0.039560185185185184	0.004313271604938272	0.020416666666666666
2	33.44	0.04101851851851852	0.005270061728395062	0.02097736625514403
2	33.480000000000004	0.04419238683127572	0.005509259259259259	0.022404835390946502
2	33.52	0.04244598765432099	0.004701646090534979	0.022458847736625515
2	33.56	0.045643004115226336	0.004665637860082304	0.023431069958847736
2	33.6	0.05372685185185185	0.005977366255144033	0.02544238683127572
2	33.64	0.04659979423868313	0.0037628600823045267	0.02416923868312757
2	33.68	0.04401748971193416	0.0034284979423868313	0.02329732510288066
2	33.72	0.04476594650205761	0.0034439300411522634	0.023981481481481482
2	33.76	0.03975051440329218	0.002191358024691358	0.023981481481481482
2	33.8	0.03862139917695473	0.001352880658436214	0.024040637860082304
2	33.84	0.035915637860082304	0.0009156378600823045	0.02378858024691358
2	33.88	0.034367283950617285	0.0007587448559670781	0.02392232510288066
2	33.92	0.032481995884773664	0.0007253086419753087	0.023549382716049384
2	33.96	0.02824074074074074	0.0003523662551440329	0.022142489711934155
2	34.0	0.02626543209876543	0.0008436213991769547	0.021105967078189302
2	34.04	0.023420781893004117	0.0002803497942386831	0.020483539094650206
2	34.08	0.03575360082304527	0.003698559670781893	0.022119341563786008
2	34.12	0.02044753086419753	0.00014917695473251028	0.01807355967078189
2	34.160000000000004	0.020041152263374485	0.00046810699588477366	0.017075617283950618
2	34.2	0.01586934156378601	0.0003215020576131687	0.014205246913580247
2	34.24	0.014004629629629629	0.00040123456790123454	0.012235082304526749
2	34.28	0.01143775720164609	0.0003292181069958848	0.010347222222222223
2	34.32	0.008449074074074074	0.00013631687242798355	0.007132201646090535
2	34.36	0.009583333333333333	4.11522633744856e-05	0.008101851851851851
2	34.4	0.009665637860082305	0.00010545267489711934	0.008557098765432099
2	34.44	0.010054012345679013	7.973251028806585e-05	0.009071502057613168
2	34.480000000000004	0.00801440329218107	0.0001748971193415638	0.007294238683127572
2	34.52	0.008243312757201646	0.00016718106995884774	0.007258230452674897
2	34.56	0.015473251028806584	0.001965020576131687	0.007916666666666667
2	34.6	0.003963477366255144	0.00016975308641975308	0.00323559670781893
2	34.64	0.003742283950617284	3.60082304526749e-05	0.0033410493827160494
2	34.68	0.007445987654320987	0.00015174897119341564	0.006682098765432099
2	34.72	0.008032407407407408	5.1440329218106995e-05	0.007566872427983539
2	34.76	0.008348765432098766	0.00010288065843621399	0.007626028806584362
2	34.800000000000004	0.008513374485596708	3.60082304526749e-05	0.0077777777777777776
2	34.84	0.008981481481481481	0.00016203703703703703	0.007566872427983539
2	34.88	0.0066280864197530865	0.0002700617283950617	0.005195473251028806
2	34.92	0.004933127572016461	0.0001286008230452675	0.003765432098765432
2	34.96	0.005792181069958848	0.00026748971193415636	0.0030838477366255143
2	35.0	0.005596707818930041	0.0002160493827160494	0.002281378600823045
2	35.04	0.018143004115226336	0.0027752057613168726	0.005421810699588477
2	35.08	0.007445987654320987	0.0003369341563786008	0.0014068930041152264
2	35.12	0.012453703703703703	0.0008873456790123457	0.002119341563786008
2	35.160000000000004	0.012680041152263375	0.0009336419753086419	0.0012242798353909465
2	35.2	0.016448045267489712	0.002001028806584362	0.0029063786008230452
2	35.24	0.016226851851851853	0.002772633744855967	0.0037988683127572016
2	35.28	0.021844135802469137	0.00492283950617284	0.0075823045267489715
2	35.32	0.0250488683127572	0.005967078189300412	0.011141975308641975
2	35.36	0.030972222222222224	0.007193930041152263	0.014588477366255143
2	35.4	0.03284722222222222	0.007109053497942387	0.016800411522633747
2	35.44	0.03540895061728395	0.007561728395061728	0.01919753086419753
2	35.480000000000004	0.037098765432098765	0.007857510288065844	0.02133744855967078
2	35.52	0.04585133744855967	0.009122942386831276	0.02420781893004115
2	35.56	0.04051183127572017	0.007520576131687243	0.024531893004115228
2	35.6	0.03901491769547325	0.0062037037037037035	0.02525462962962963
2	35.64	0.040673868312757204	0.006005658436213992	0.026540637860082303
2	35.68	0.0379320987654321	0.004899691358024692	0.02549639917695473
2	35.72	0.036412037037037034	0.004573045267489712	0.024647633744855967
2	35.76	0.03433899176954733	0.0042026748971193415	0.023747427983539095
2	35.800000000000004	0.033796296296296297	0.0034233539094650207	0.02361625514403292
2	35.84	0.03257716049382716	0.0033667695473251027	0.02241769547325103
2	35.88	0.03193415637860082	0.0030864197530864196	0.02176440329218107
2	35.92	0.03020061728395062	0.0027340534979423867	0.02059670781893004
2	35.96	0.027147633744855966	0.001000514403292181	0.01975051440329218
2	36.0	0.036628086419753084	0.0037011316872427986	0.019963991769547326
2	36.04	0.021697530864197533	0.0005915637860082304	0.01606738683127572
2	36.08	0.021550925925925925	0.0010236625514403292	0.015249485596707819
2	36.12	0.02006687242798354	0.0006584362139917696	0.015162037037037036
2	36.160000000000004	0.022543724279835392	0.0010853909465020576	0.01683641975308642
2	36.2	0.02252057613168724	0.0012680041152263375	0.017520576131687244
2	36.24	0.026255144032921812	0.002258230452674897	0.019853395061728396
2	36.28	0.03008230452674897	0.0045241769547325105	0.02048611111111111
2	36.32	0.03824331275720164	0.010100308641975309	0.0216820987654321
2	36.36	0.0361033950617284	0.009902263374485597	0.020949074074074075
2	36.4	0.037659465020576134	0.009290123456790124	0.021507201646090535
2	36.44	0.04009002057613169	0.008104423868312758	0.021224279835390946
2	36.480000000000004	0.054763374485596705	0.009326131687242799	0.024102366255144034
2	36.52	0.04118312757201646	0.005316358024691358	0.020805041152263375
2	36.56	0.041666666666666664	0.004796810699588478	0.021419753086419753
2	36.6	0.043688271604938274	0.005354938271604938	0.022019032921810698
2	36.64	0.03998713991769547	0.005084876543209877	0.02025462962962963
2	36.68	0.04005915637860082	0.006527777777777778	0.018649691358024693
2	36.72	0.03445987654320987	0.0057304526748971196	0.014920267489711933
2	36.76	0.03207304526748971	0.006936728395061729	0.011815843621399176
2	36.800000000000004	0.02936471193415638	0.006929012345679012	0.009362139917695474
2	36.84	0.028541666666666667	0.0069727366255144035	0.00838991769547325
2	36.88	0.02485082304526749	0.0053523662551440325	0.007695473251028807
2	36.92	0.021983024691358023	0.004827674897119341	0.007196502057613169
2	36.96	0.030439814814814815	0.007373971193415638	0.008240740740740741
2	37.0	0.015781893004115227	0.004182098765432099	0.004022633744855967
2	37.04	0.013755144032921812	0.004457304526748971	0.003572530864197531
2	37.08	0.00982253086419753	0.0016743827160493826	0.004025205761316873
2	37.12	0.01371141975308642	0.0019830246913580245	0.007417695473251029
2	37.160000000000004	0.018747427983539094	0.0029886831275720165	0.010797325102880659
2	37.2	0.02637602880658436	0.006103395061728395	0.013731995884773663
2	37.24	0.029151234567901235	0.006980452674897119	0.014107510288065844
2	37.28	0.03375	0.009488168724279836	0.01459104938271605
2	37.32	0.033099279835390946	0.008994341563786009	0.013773148148148149
2	37.36	0.03652263374485597	0.009444444444444445	0.01511574074074074
2	37.4	0.03106738683127572	0.006193415637860082	0.013703703703703704
2	37.44	0.04160236625514403	0.008382201646090536	0.015709876543209877
2	37.480000000000004	0.026898148148148147	0.003801440329218107	0.01175925925925926
2	37.52	0.028042695473251028	0.0037319958847736624	0.011887860082304526
2	37.56	0.03058127572016461	0.003919753086419753	0.0137011316872428
2	37.6	0.027844650205761316	0.0029861111111111113	0.012016460905349795
2	37.64	0.032260802469135805	0.003868312757201646	0.013690843621399176
2	37.68	0.0279809670781893	0.0027340534979423867	0.01242283950617284
2	37.72	0.02935956790123457	0.003780864197530864	0.01209619341563786
2	37.76	0.022651748971193417	0.0021759259259259258	0.009107510288065843
2	37.800000000000004	0.024112654320987654	0.0027700617283950616	0.009097222222222222
2	37.84	0.021877572016460907	0.002358539094650206	0.007757201646090535
2	37.88	0.02337448559670782	0.0033436213991769547	0.008366769547325103
2	37.92	0.03037551440329218	0.004639917695473251	0.010820473251028806
2	37.96	0.021939300411522634	0.0026440329218106995	0.008065843621399177
2	38.0	0.02022633744855967	0.0027443415637860083	0.0072042181069958845
2	38.04	0.018526234567901236	0.00216820987654321	0.00702417695473251
2	38.08	0.018912037037037036	0.0023353909465020574	0.006352880658436214
2	38.12	0.015164609053497943	0.001926440329218107	0.004555041152263375
2	38.160000000000004	0.01618312757201646	0.0025617283950617282	0.004845679012345679
2	38.2	0.01275462962962963	0.0017824074074074075	0.0037628600823045267
2	38.24	0.012489711934156378	0.002013888888888889	0.004691358024691358
2	38.28	0.006391460905349794	0.0012088477366255144	0.0027623456790123457
2	38.32	0.0073405349794238685	0.00113940329218107	0.003477366255144033
2	38.36	0.004629629629629629	0.00038580246913580245	0.0022608024691358024
2	38.4	0.01683641975308642	0.003271604938271605	0.005185185185185185
2	38.44	0.0038271604938271606	0.0004912551440329218	0.0017618312757201645
2	38.480000000000004	0.005054012345679012	0.000720164609053498	0.001815843621399177
2	38.52	0.003413065843621399	0.00035493827160493826	0.0015920781893004115
2	38.56	0.0034002057613168723	0.00020318930041152264	0.002232510288065844
2	38.6	0.003148148148148148	7.973251028806585e-05	0.0023148148148148147
2	38.64	0.002512860082304527	0.00018775720164609054	0.001787551440329218
2	38.68	0.0020241769547325104	0.00022633744855967078	0.001345164609053498
2	38.72	0.000787037037037037	9.516460905349794e-05	0.0004783950617283951
2	38.76	0.0014094650205761317	4.6296296296296294e-05	0.0011574074074074073
2	38.800000000000004	0.001736111111111111	2.3148148148148147e-05	0.0016383744855967078
2	38.84	0.0017155349794238683	1.02880658436214e-05	0.0013271604938271606
2	38.88	0.011684670781893005	0.0021270576131687245	0.00459619341563786
2	38.92	0.002021604938271605	0.00011059670781893004	0.0016512345679012346
2	38.96	0.0007690329218106996	9.259259259259259e-05	0.00047325102880658434
2	39.0	0.001772119341563786	4.6296296296296294e-05	0.0013425925925925925
2	39.04	0.0014171810699588477	5.1440329218106995e-05	0.0011934156378600822
2	39.08	0.0007664609053497942	5.6584362139917696e-05	0.00037037037037037035
2	39.12	0.0013863168724279834	0.00010030864197530864	0.0005967078189300411
2	39.160000000000004	0.00031635802469135804	4.886831275720165e-05	0.00014917695473251028
2	39.2	0.0014814814814814814	8.487654320987654e-05	0.0009619341563786008
2	39.24	0.0014068930041152264	3.60082304526749e-05	0.0002700617283950617
2	39.28	0.0012345679012345679	4.886831275720165e-05	0.0009387860082304527
2	39.32	0.00030606995884773663	1.54320987654321e-05	0.00020061728395061727
2	39.36	0.011617798353909465	0.0021141975308641976	0.0037602880658436214
2	39.4	0.0008101851851851852	0.00020061728395061727	0.00023405349794238683
2	39.44	0.002345679012345679	0.0001800411522633745	0.0013143004115226337
2	39.480000000000004	0.000720164609053498	0.00013117283950617284	0.00033950617283950616
2	39.52	0.0009284979423868312	0.00010288065843621399	0.0005606995884773662
2	39.56	0.0008230452674897119	4.6296296296296294e-05	0.0005812757201646091
2	39.6	0.0007998971193415638	8.74485596707819e-05	0.0002160493827160494
2	39.64	0.001566358024691358	6.430041152263375e-05	0.000529835390946502
2	39.68	0.000830761316872428	2.05761316872428e-05	0.0003420781893004115
2	39.72	0.001838991769547325	3.60082304526749e-05	0.000462962962962963
2	39.76	0.0014351851851851852	1.800411522633745e-05	0.0001594650205761317
2	39.800000000000004	0.003117283950617284	0.00014917695473251028	0.0003909465020576132
2	39.84	0.012602880658436214	0.0018955761316872429	0.0027597736625514404
2	39.88	0.004758230452674897	0.0002494855967078189	0.00024434156378600825
2	39.92	0.005985082304526749	0.0004809670781893004	0.0003189300411522634
2	39.96	0.008410493827160494	0.0014429012345679012	0.0005118312757201646
2	40.0	0.008762860082304527	0.001427469135802469	0.00016718106995884774
2	40.04	0.0110570987654321	0.0018132716049382715	0.00046810699588477366
2	40.08	0.010648148148148148	0.0022968106995884773	0.00020576131687242798
2	40.12	0.009434156378600823	0.0026131687242798352	0.0003420781893004115
2	40.160000000000004	0.009963991769547325	0.0034747942386831277	0.00040380658436213994
2	40.2	0.008055555555555555	0.003539094650205761	0.00028549382716049385
2	40.24	0.010354938271604937	0.004925411522633745	0.000787037037037037
2	40.28	0.00702417695473251	0.0037397119341563787	0.0001800411522633745
2	40.32	0.02050411522633745	0.007155349794238683	0.0038991769547325104
2	40.36	0.006494341563786008	0.004290123456790124	0.00017746913580246913
2	40.4	0.00835133744855967	0.005823045267489712	0.0007767489711934157
2	40.44	0.005141460905349794	0.004441872427983539	0.0001594650205761317
2	40.480000000000004	0.006003086419753087	0.005002572016460905	0.0003189300411522634
2	40.52	0.004110082304526749	0.0037885802469135805	6.430041152263375e-05
2	40.56	0.00474537037037037	0.0036085390946502057	0.0004938271604938272
2	40.6	0.003603395061728395	0.0029475308641975307	0.0004166666666666667
2	40.64	0.003117283950617284	0.002600308641975309	0.00030092592592592595
2	40.68	0.0034439300411522634	0.0022993827160493825	0.0005452674897119342
2	40.72	0.002255658436213992	0.0018492798353909464	0.0001388888888888889
2	40.76	0.0031147119341563786	0.0019495884773662552	0.0004063786008230453
2	40.800000000000004	0.01143261316872428	0.003155864197530864	0.002916666666666667
2	40.84	0.0014146090534979425	0.0004475308641975309	0.0002700617283950617
2	40.88	0.0015843621399176955	0.0008976337448559671	0.0002957818930041152
2	40.92	0.0022376543209876544	0.0013811728395061729	0.00038837448559670784
2	40.96	0.0022530864197530865	0.0008924897119341564	0.0011342592592592593
2	41.0	0.004326131687242799	0.0014789094650205761	0.0018544238683127572
2	41.04	0.003816872427983539	0.0010905349794238684	0.0024305555555555556
2	41.08	0.006838991769547325	0.002962962962962963	0.003351337448559671
2	41.12	0.011291152263374486	0.005653292181069959	0.004169238683127572
2	41.160000000000004	0.015923353909465022	0.007888374485596707	0.004963991769547325
2	41.2	0.01734567901234568	0.0074099794238683125	0.006059670781893004
2	41.24	0.01912551440329218	0.006093106995884774	0.006535493827160494
2	41.28	0.03606995884773662	0.008695987654320987	0.011707818930041152
2	41.32	0.02485082304526749	0.0050643004115226336	0.008978909465020576
2	41.36	0.029560185185185186	0.005090020576131687	0.011252572016460906
2	41.4	0.028698559670781894	0.003868312757201646	0.0117309670781893
2	41.44	0.03076388888888889	0.004089506172839506	0.013276748971193415
2	41.480000000000004	0.02760030864197531	0.0033564814814814816	0.013073559670781894
2	41.52	0.027175925925925926	0.003184156378600823	0.013582818930041152
2	41.56	0.023382201646090534	0.0017026748971193416	0.014189814814814815
2	41.6	0.02569187242798354	0.002600308641975309	0.014830246913580246
2	41.64	0.023989197530864197	0.0027700617283950616	0.013608539094650205
2	41.68	0.02198045267489712	0.0030041152263374487	0.012857510288065843
2	41.72	0.021998456790123456	0.0032818930041152265	0.012842078189300412
2	41.76	0.03086934156378601	0.004678497942386831	0.01499485596707819
2	41.800000000000004	0.019501028806584362	0.001954732510288066	0.012075617283950617
2	41.84	0.016574074074074074	0.0017412551440329218	0.011175411522633745
2	41.88	0.015781893004115227	0.0019058641975308642	0.010385802469135803
2	41.92	0.013248456790123457	0.0012294238683127573	0.009284979423868312
2	41.96	0.013623971193415638	0.002029320987654321	0.00808641975308642
2	42.0	0.008644547325102881	0.0009747942386831276	0.005766460905349794
2	42.04	0.009511316872427983	0.002029320987654321	0.004074074074074074
2	42.08	0.009837962962962963	0.0025308641975308644	0.0031430041152263376
2	42.12	0.014125514403292181	0.0037962962962962963	0.003883744855967078
2	42.160000000000004	0.01618827160493827	0.0036496913580246915	0.004393004115226338
2	42.2	0.015298353909465021	0.0033436213991769547	0.0037011316872427986
2	42.24	0.03022633744855967	0.005959362139917696	0.007291666666666667
2	42.28	0.015815329218106997	0.0026311728395061727	0.00305298353909465
2	42.32	0.018505658436213993	0.0035416666666666665	0.003184156378600823
2	42.36	0.014909979423868312	0.001990740740740741	0.002088477366255144
2	42.4	0.0177880658436214	0.002183641975308642	0.0027083333333333334
2	42.44	0.014215534979423869	0.0014068930041152264	0.0022119341563786006
2	42.480000000000004	0.017453703703703704	0.002103909465020576	0.00231738683127572
2	42.52	0.01565843621399177	0.0017592592592592592	0.002752057613168724
2	42.56	0.019945987654320988	0.0030272633744855967	0.004531893004115227
2	42.6	0.018281893004115226	0.0024022633744855966	0.005614711934156379
2	42.64	0.022541152263374487	0.0031790123456790125	0.007893518518518518
2	42.68	0.02232253086419753	0.0026080246913580247	0.009506172839506173
2	42.72	0.04031635802469136	0.00625	0.015128600823045268
2	42.76	0.028531378600823044	0.003279320987654321	0.013477366255144034
2	42.800000000000004	0.028248456790123458	0.003438786008230453	0.014503600823045268
2	42.84	0.02875514403292181	0.00319701646090535	0.014681069958847737
2	42.88	0.02635545267489712	0.002638888888888889	0.014318415637860082
2	42.92	0.02756687242798354	0.002381687242798354	0.014408436213991769
2	42.96	0.024295267489711933	0.0017926954732510288	0.01271604938271605
2	43.0	0.02246141975308642	0.0013297325102880658	0.012307098765432099
2	43.04	0.019310699588477365	0.0006455761316872428	0.011175411522633745
2	43.08	0.017680041152263376	0.0008076131687242799	0.010946502057613168
2	43.12	0.01579475308641975	0.0005864197530864197	0.01050925925925926
2	43.160000000000004	0.013536522633744856	0.00026748971193415636	0.009853395061728396
2	43.2	0.02322530864197531	0.0022916666666666667	0.012420267489711935
2	43.24	0.010468106995884774	0.00016718106995884774	0.008433641975308642
2	43.28	0.011159979423868312	0.00020318930041152264	0.008263888888888888
2	43.32	0.009611625514403293	9.77366255144033e-05	0.0072839506172839505
2	43.36	0.00926440329218107	0.00016718106995884774	0.007147633744855967
2	43.4	0.007561728395061728	7.458847736625514e-05	0.005715020576131687
2	43.44	0.007245370370370371	7.716049382716049e-05	0.005550411522633745
2	43.480000000000004	0.005756172839506172	2.8292181069958848e-05	0.004909979423868313
2	43.52	0.006458333333333333	6.430041152263375e-05	0.005483539094650206
2	43.56	0.0056970164609053495	8.74485596707819e-05	0.004933127572016461
2	43.6	0.006923868312757202	0.0001954732510288066	0.006149691358024691
2	43.64	0.0069393004115226335	6.430041152263375e-05	0.006337448559670782
2	43.68	0.018256172839506174	0.002088477366255144	0.009493312757201645
2	43.72	0.00805812757201646	0.00010030864197530864	0.006998456790123456
2	43.76	0.008863168724279835	8.74485596707819e-05	0.007746913580246913
2	43.800000000000004	0.009169238683127572	3.3436213991769545e-05	0.007795781893004115
2	43.84	0.009400720164609053	6.17283950617284e-05	0.008181584362139917
2	43.88	0.010789609053497943	5.1440329218106995e-05	0.009387860082304527
2	43.92	0.010676440329218106	2.05761316872428e-05	0.009606481481481481
2	43.96	0.012345679012345678	0.00014146090534979423	0.010635288065843622
2	44.0	0.011561213991769547	3.8580246913580246e-05	0.01058641975308642
2	44.04	0.012289094650205761	7.20164609053498e-05	0.010936213991769547
2	44.08	0.011231995884773662	2.8292181069958848e-05	0.010295781893004115
2	44.12	0.010766460905349794	0.0001800411522633745	0.00944701646090535
2	44.160000000000004	0.016831275720164608	0.0016718106995884773	0.01032150205761317
2	44.2	0.0066280864197530865	0.00023662551440329217	0.005748456790123457
2	44.24	0.004830246913580247	0.00018518518518518518	0.0041229423868312754
2	44.28	0.003945473251028807	0.0005092592592592592	0.002183641975308642
2	44.32	0.0050643004115226336	0.0005324074074074074	0.002471707818930041
2	44.36	0.0061805555555555555	0.00033179012345679014	0.0029346707818930042
2	44.4	0.009081790123456791	0.000727880658436214	0.0034567901234567903
2	44.44	0.009002057613168725	0.0004449588477366255	0.0034310699588477366
2	44.480000000000004	0.011972736625514404	0.0010313786008230453	0.004076646090534979
2	44.52	0.012330246913580247	0.0010751028806584362	0.004014917695473251
2	44.56	0.015609567901234567	0.0018132716049382715	0.005051440329218107
2	44.6	0.011157407407407408	0.0009593621399176954	0.003832304526748971
2	44.64	0.02334619341563786	0.0037217078189300413	0.006327160493827161
2	44.68	0.0060185185185185185	0.0006481481481481481	0.0018261316872427984
2	44.72	0.006507201646090535	0.001008230452674897	0.0020627572016460906
2	44.76	0.007463991769547325	0.0008950617283950618	0.0016563786008230452
2	44.800000000000004	0.00981224279835391	0.0008101851851851852	0.002968106995884774
2	44.84	0.013083847736625515	0.0009696502057613169	0.004948559670781893
2	44.88	0.014650205761316872	0.0006095679012345679	0.006504629629629629
2	44.92	0.017435699588477366	0.0007021604938271605	0.008950617283950617
2	44.96	0.01705761316872428	0.00019290123456790122	0.011049382716049383
2	45.0	0.018819444444444444	0.0002469135802469136	0.013551954732510288
2	45.04	0.017978395061728394	7.20164609053498e-05	0.014074074074074074
2	45.08	0.019495884773662552	0.0003189300411522634	0.01536522633744856
2	45.12	0.028161008230452676	0.0021219135802469135	0.017842078189300413
2	45.160000000000004	0.01967335390946502	9.516460905349794e-05	0.017044753086419753
2	45.2	0.019488168724279834	0.00013117283950617284	0.017600308641975308
2	45.24	0.022037037037037036	0.00021862139917695473	0.01875
2	45.28	0.02424897119341564	0.00048353909465020576	0.01930298353909465
2	45.32	0.02831275720164609	0.0009233539094650206	0.020133744855967077
2	45.36	0.03129372427983539	0.00176440329218107	0.02060442386831276
2	45.4	0.03144804526748971	0.00169238683127572	0.020041152263374485
2	45.44	0.03353909465020576	0.002888374485596708	0.019979423868312758
2	45.480000000000004	0.03200874485596708	0.002698045267489712	0.019565329218106997
2	45.52	0.0336522633744856	0.0034747942386831277	0.019632201646090534
2	45.56	0.03126800411522634	0.003575102880658436	0.018166152263374487
2	45.6	0.04267232510288066	0.0056044238683127575	0.021453189300411523
2	45.64	0.02867283950617284	0.0024588477366255146	0.01739969135802469
2	45.68	0.029727366255144032	0.003125	0.0163940329218107
2	45.72	0.024897119341563786	0.002564300411522634	0.014429012345679013
2	45.76	0.024853395061728394	0.003161008230452675	0.01349022633744856
2	45.800000000000004	0.022157921810699588	0.003155864197530864	0.011851851851851851
2	45.84	0.020478395061728397	0.0029526748971193417	0.010537551440329218
2	45.88	0.01965277777777778	0.0034207818930041154	0.009310699588477366
2	45.92	0.014619341563786008	0.0028935185185185184	0.006082818930041152
2	45.96	0.012222222222222223	0.0024948559670781895	0.004987139917695473
2	46.0	0.008227880658436213	0.0022119341563786006	0.003191872427983539
2	46.04	0.006162551440329218	0.0012037037037037038	0.0024897119341563785
2	46.08	0.015200617283950618	0.0034284979423868313	0.004117798353909465
2	46.12	0.00587962962962963	0.0019238683127572017	0.0012037037037037038
2	46.160000000000004	0.007137345679012345	0.0018287037037037037	0.0022016460905349795
2	46.2	0.01183641975308642	0.002155349794238683	0.0046167695473251025
2	46.24	0.012896090534979424	0.0024459876543209877	0.005632716049382716
2	46.28	0.018266460905349793	0.0031635802469135803	0.008508230452674898
2	46.32	0.019699074074074074	0.0033436213991769547	0.01012088477366255
2	46.36	0.02151491769547325	0.00352880658436214	0.011643518518518518
2	46.4	0.024614197530864197	0.003564814814814815	0.013876028806584362
2	46.44	0.0238940329218107	0.002507716049382716	0.014645061728395062
2	46.480000000000004	0.027186213991769546	0.0023765432098765433	0.01653292181069959
2	46.52	0.02680298353909465	0.0016872427983539095	0.016867283950617283
2	46.56	0.042211934156378604	0.004338991769547325	0.02183641975308642
2	46.6	0.030815329218106997	0.0017026748971193416	0.0194727366255144
2	46.64	0.032463991769547326	0.0017592592592592592	0.020041152263374485
2	46.68	0.030383230452674898	0.001345164609053498	0.019465020576131687
2	46.72	0.03088477366255144	0.0009722222222222222	0.019765946502057614
2	46.76	0.028837448559670784	0.0007433127572016461	0.01967335390946502
2	46.800000000000004	0.02858281893004115	0.0005787037037037037	0.019210390946502058
2	46.84	0.02808641975308642	0.0005504115226337449	0.01892746913580247
2	46.88	0.026900720164609055	0.0008564814814814815	0.018659979423868312
2	46.92	0.02483281893004115	0.0003935185185185185	0.01805298353909465
2	46.96	0.024117798353909464	0.0005915637860082304	0.01739969135802469
2	47.0	0.023773148148148147	0.0006198559670781893	0.017440843621399176
2	47.04	0.03249485596707819	0.0029012345679012346	0.01898148148148148
2	47.08	0.022165637860082306	0.0001646090534979424	0.0183179012345679
2	47.12	0.02364454732510288	0.00010030864197530864	0.020264917695473252
2	47.160000000000004	0.025969650205761318	0.00015689300411522632	0.021579218106995885
2	47.2	0.023768004115226338	4.372427983539095e-05	0.020632716049382716
2	47.24	0.023737139917695473	0.0003215020576131687	0.020113168724279835
2	47.28	0.021247427983539093	7.20164609053498e-05	0.01878858024691358
2	47.32	0.02133230452674897	0.0001388888888888889	0.0183641975308642
2	47.36	0.020982510288065845	0.0002623456790123457	0.017939814814814815
2	47.4	0.020758744855967078	0.00023919753086419754	0.017782921810699587
2	47.44	0.020450102880658436	6.687242798353909e-05	0.01761059670781893
2	47.480000000000004	0.01849537037037037	0.00014660493827160494	0.016309156378600823
2	47.52	0.028217592592592593	0.0021141975308641976	0.01685442386831276
2	47.56	0.013796296296296296	0.00011574074074074075	0.012127057613168724
2	47.6	0.012536008230452676	2.5720164609053497e-05	0.010398662551440329
2	47.64	0.009660493827160494	5.915637860082304e-05	0.008348765432098766
2	47.68	0.009670781893004115	0.0002700617283950617	0.007188786008230453
2	47.72	0.007343106995884773	0.0001748971193415638	0.006131687242798354
2	47.76	0.007494855967078189	0.00010288065843621399	0.006540637860082304
2	47.800000000000004	0.009611625514403293	5.401234567901235e-05	0.008647119341563786
2	47.84	0.015617283950617284	9.002057613168725e-05	0.013472222222222222
2	47.88	0.019243827160493828	4.11522633744856e-05	0.016473765432098764
2	47.92	0.021507201646090535	8.487654320987654e-05	0.018063271604938272
2	47.96	0.02339506172839506	6.944444444444444e-05	0.019411008230452675
2	48.0	0.03324074074074074	0.00216820987654321	0.02154320987654321
2	48.04	0.023695987654320988	0.00013374485596707818	0.019804526748971193
2	48.08	0.022957818930041153	0.0001646090534979424	0.019223251028806586
2	48.120000000000005	0.022301954732510287	7.458847736625514e-05	0.018991769547325104
2	48.160000000000004	0.019747942386831276	7.20164609053498e-05	0.017427983539094652
2	48.2	0.019549897119341565	9.259259259259259e-05	0.016903292181069958
2	48.24	0.0175	3.3436213991769545e-05	0.015329218106995885
2	48.28	0.018564814814814815	7.973251028806585e-05	0.016021090534979424
2	48.32	0.017132201646090535	3.3436213991769545e-05	0.015444958847736626
2	48.36	0.01709104938271605	0.00030864197530864197	0.014997427983539095
2	48.4	0.015704732510288064	9.002057613168725e-05	0.014084362139917695
2	48.44	0.013320473251028806	9.77366255144033e-05	0.011813271604938272
2	48.480000000000004	0.024575617283950617	0.0024897119341563785	0.013454218106995885
2	48.52	0.009881687242798354	0.0001080246913580247	0.008330761316872428
2	48.56	0.008724279835390947	0.00014146090534979423	0.006867283950617284
2	48.6	0.005383230452674897	7.716049382716049e-05	0.004418724279835391
2	48.64	0.005316358024691358	0.00030092592592592595	0.0036368312757201647
2	48.68	0.004048353909465021	0.000257201646090535	0.0023791152263374486
2	48.72	0.005167181069958848	0.00028549382716049385	0.002867798353909465
2	48.76	0.0028575102880658435	8.23045267489712e-05	0.0020781893004115227
2	48.800000000000004	0.00419238683127572	0.00031635802469135804	0.0021116255144032923
2	48.84	0.002651748971193416	0.00026748971193415636	0.001574074074074074
2	48.88	0.003778292181069959	0.00023919753086419754	0.002384259259259259
2	48.92	0.0022170781893004116	0.00022119341563786008	0.0006532921810699588
2	48.96	0.017219650205761317	0.003176440329218107	0.004704218106995885
2	49.0	0.0019881687242798356	0.0002109053497942387	0.0007921810699588477
2	49.04	0.0017412551440329218	6.944444444444444e-05	0.0009156378600823045
2	49.08	0.002674897119341564	0.0003369341563786008	0.0007664609053497942
2	49.120000000000005	0.0007716049382716049	0.00011316872427983539	0.0003832304526748971
2	49.160000000000004	0.0022608024691358024	0.0004809670781893004	0.00073559670781893
2	49.2	0.0015560699588477367	0.00018261316872427984	0.0005812757201646091
2	49.24	0.0028343621399176955	0.00036522633744855967	0.000727880658436214
2	49.28	0.0026183127572016462	0.00036265432098765433	0.0003446502057613169
2	49.32	0.0032047325102880658	0.0006301440329218107	0.00018261316872427984
2	49.36	0.0023508230452674896	0.00023919753086419754	0.0001388888888888889
2	49.4	0.003258744855967078	0.00033950617283950616	0.0003112139917695473
2	49.44	0.014107510288065844	0.002196502057613169	0.0035262345679012348
2	49.480000000000004	0.0030555555555555557	0.00019032921810699588	0.00036522633744855967
2	49.52	0.006473765432098765	0.0007484567901234568	0.0015534979423868314
2	49.56	0.0059387860082304525	0.0008230452674897119	0.000889917695473251
2	49.6	0.0071913580246913585	0.0012165637860082304	0.0009439300411522634
2	49.64	0.005090020576131687	0.0005349794238683127	0.00041923868312757203
2	49.68	0.007867798353909465	0.0007227366255144033	0.0013297325102880658
2	49.72	0.006694958847736626	0.0006918724279835391	0.0001800411522633745
2	49.76	0.00986111111111111	0.0014660493827160495	0.0005504115226337449
2	49.800000000000004	0.00952932098765432	0.0014351851851851852	0.00025977366255144034
2	49.84	0.012921810699588478	0.001875	0.0009645061728395061
2	49.88	0.012654320987654321	0.0020601851851851853	0.0004989711934156379
2	49.92	0.025092592592592593	0.004840534979423868	0.00400462962962963
2	49.96	0.012386831275720165	0.002602880658436214	0.00023405349794238683
2	50.0	0.012114197530864198	0.0029989711934156377	0.0002700617283950617
2	50.04	0.01033179012345679	0.0025823045267489714	0.00030864197530864197
2	50.08	0.008924897119341564	0.0023636831275720164	0.00020576131687242798
2	50.120000000000005	0.009066358024691358	0.00238940329218107	0.00030606995884773663
2	50.160000000000004	0.006954732510288066	0.002080761316872428	0.0002777777777777778
2	50.2	0.004783950617283951	0.0007664609053497942	0.00035493827160493826
2	50.24	0.0037705761316872426	0.0004243827160493827	0.00020061728395061727
2	50.28	0.003793724279835391	0.0003909465020576132	0.00032407407407407406
2	50.32	0.0051337448559670784	0.001044238683127572	0.00010030864197530864
2	50.36	0.006535493827160494	0.0013117283950617284	0.00017746913580246913
2	50.4	0.017849794238683128	0.003472222222222222	0.0032741769547325102
2	50.44	0.00844650205761317	0.001669238683127572	0.0004140946502057613
2	50.480000000000004	0.011278292181069958	0.002196502057613169	0.0006815843621399177
2	50.52	0.00900462962962963	0.001756687242798354	0.0003446502057613169
2	50.56	0.011422325102880658	0.0021810699588477368	0.0005118312757201646
2	50.6	0.010504115226337448	0.0019315843621399177	0.00044238683127572015
2	50.64	0.0146630658436214	0.0024434156378600825	0.0013348765432098766
2	50.68	0.012962962962962963	0.001962448559670782	0.0009567901234567902
2	50.72	0.014539609053497942	0.0022916666666666667	0.0014891975308641975
2	50.76	0.013256172839506173	0.0016820987654320987	0.002191358024691358
2	50.800000000000004	0.016584362139917694	0.002142489711934156	0.003804012345679012
2	50.84	0.016756687242798354	0.0019958847736625514	0.004233539094650206
2	50.88	0.03070216049382716	0.004845679012345679	0.008935185185185185
2	50.92	0.020285493827160495	0.0018467078189300411	0.006635802469135803
2	50.96	0.02308127572016461	0.0025900205761316872	0.00905349794238683
2	51.0	0.022031893004115226	0.002006172839506173	0.008906893004115226
2	51.04	0.024284979423868314	0.0026208847736625515	0.010162037037037037
2	51.08	0.024305555555555556	0.0022916666666666667	0.010681584362139918
2	51.120000000000005	0.024184670781893004	0.0017103909465020577	0.011286008230452674
2	51.160000000000004	0.024835390946502056	0.001712962962962963	0.012047325102880658
2	51.2	0.024655349794238682	0.0013168724279835392	0.012260802469135803
2	51.24	0.02521604938271605	0.0015895061728395062	0.012299382716049382
2	51.28	0.02477366255144033	0.0011805555555555556	0.01253858024691358
2	51.32	0.02668724279835391	0.001095679012345679	0.013986625514403292
2	51.36	0.035344650205761316	0.003233024691358025	0.01570216049382716
2	51.4	0.026849279835390948	0.001448045267489712	0.014547325102880659
2	51.44	0.025632716049382716	0.0011831275720164609	0.01404320987654321
2	51.480000000000004	0.02635030864197531	0.0012011316872427983	0.014619341563786008
2	51.52	0.027075617283950616	0.0011574074074074073	0.014966563786008231
2	51.56	0.025419238683127572	0.0009645061728395061	0.014704218106995884
2	51.6	0.025959362139917695	0.0007844650205761317	0.014845679012345679
2	51.64	0.024940843621399176	0.0006584362139917696	0.015203189300411523
2	51.68	0.026401748971193417	0.0009876543209876543	0.016345164609053497
2	51.72	0.023436213991769546	0.0003909465020576132	0.015622427983539095
2	51.76	0.02287037037037037	0.0006275720164609053	0.014429012345679013
2	51.800000000000004	0.019449588477366254	0.0002957818930041152	0.013402777777777777
2	51.84	0.030843621399176954	0.0026414609053497943	0.01533179012345679
2	51.88	0.017013888888888887	0.0003780864197530864	0.010933641975308642
2	51.92	0.016455761316872427	0.0006275720164609053	0.00988940329218107
2	51.96	0.012821502057613168	0.00026748971193415636	0.008001543209876543
2	52.0	0.014457304526748972	0.0007998971193415638	0.008060699588477367
2	52.04	0.009462448559670782	0.00024434156378600825	0.005738168724279835
2	52.08	0.008119855967078189	0.00015689300411522632	0.0054681069958847734
2	52.120000000000005	0.008299897119341563	0.0002160493827160494	0.004976851851851852
2	52.160000000000004	0.006118827160493827	0.00019804526748971193	0.0035956790123456792
2	52.2	0.007456275720164609	0.00051440329218107	0.0038580246913580245
2	52.24	0.006872427983539094	0.0002777777777777778	0.0035931069958847735
2	52.28	0.0061574074074074074	0.0002469135802469136	0.0027623456790123457
2	52.32	0.014210390946502057	0.0018930041152263374	0.00444701646090535
2	52.36	0.0033436213991769547	0.00033179012345679014	0.00084619341563786
2	52.4	0.002448559670781893	0.00020833333333333335	0.0005838477366255144
2	52.44	0.002993827160493827	0.00041152263374485596	0.0005452674897119342
2	52.480000000000004	0.0019315843621399177	0.0001440329218106996	0.0007947530864197531
2	52.52	0.003667695473251029	0.0002546296296296296	0.0017386831275720165
2	52.56	0.004861111111111111	0.0003112139917695473	0.0027083333333333334
2	52.6	0.004665637860082304	0.00030606995884773663	0.002939814814814815
2	52.64	0.0058590534979423865	0.00033950617283950616	0.0039377572016460905
2	52.68	0.006072530864197531	7.20164609053498e-05	0.004783950617283951
2	52.72	0.008978909465020576	0.00043724279835390947	0.006540637860082304
2	52.76	0.0092309670781893	0.00013374485596707818	0.007497427983539095
2	52.800000000000004	0.023868312757201648	0.0025900205761316872	0.01209104938271605
2	52.84	0.009765946502057614	0.0002160493827160494	0.007469135802469135
2	52.88	0.012680041152263375	0.0005632716049382716	0.007921810699588477
2	52.92	0.01061985596707819	0.0006172839506172839	0.006239711934156378
2	52.96	0.013351337448559672	0.0014351851851851852	0.0067309670781893005
2	53.0	0.01273148148148148	0.001882716049382716	0.006324588477366255
2	53.04	0.014951131687242799	0.0026594650205761317	0.007276234567901234
2	53.08	0.01436985596707819	0.0029012345679012346	0.006687242798353909
2	53.120000000000005	0.014727366255144033	0.003073559670781893	0.007127057613168724
2	53.160000000000004	0.015529835390946501	0.0032896090534979424	0.008485082304526749
2	53.2	0.015002572016460906	0.0033693415637860084	0.008775720164609053
2	53.24	0.015851337448559672	0.003742283950617284	0.009176954732510288
2	53.28	0.028153292181069958	0.005308641975308642	0.012929526748971193
2	53.32	0.02018261316872428	0.0038117283950617285	0.01124485596707819
2	53.36	0.021751543209876545	0.003996913580246913	0.01183641975308642
2	53.4	0.024089506172839507	0.00441358024691358	0.011864711934156379
2	53.44	0.02515946502057613	0.004429012345679013	0.012183641975308641
2	53.480000000000004	0.026358024691358024	0.004320987654320987	0.012402263374485597
2	53.52	0.025473251028806584	0.003896604938271605	0.011445473251028807
2	53.56	0.02708076131687243	0.004048353909465021	0.011440329218106995
2	53.6	0.026712962962962963	0.004056069958847736	0.010717592592592593
2	53.64	0.025591563786008232	0.0036831275720164607	0.010131172839506174
2	53.68	0.02486625514403292	0.003999485596707819	0.009074074074074075
2	53.72	0.023708847736625516	0.003155864197530864	0.008464506172839507
2	53.76	0.03595679012345679	0.006378600823045267	0.010794753086419752
2	53.800000000000004	0.02207561728395062	0.0031224279835390945	0.006319444444444444
2	53.84	0.021304012345679014	0.003338477366255144	0.005244341563786008
2	53.88	0.018801440329218107	0.0025334362139917696	0.003780864197530864
2	53.92	0.0204809670781893	0.002991255144032922	0.004207818930041152
2	53.96	0.01972222222222222	0.002384259259259259	0.003351337448559671
2	54.0	0.02263374485596708	0.004292695473251029	0.0035699588477366255
2	54.04	0.020897633744855967	0.0025900205761316872	0.003387345679012346
2	54.08	0.021777263374485597	0.0030787037037037037	0.0036188271604938272
2	54.120000000000005	0.02022119341563786	0.003515946502057613	0.0027109053497942387
2	54.160000000000004	0.019758230452674896	0.003719135802469136	0.0023122427983539094
2	54.2	0.019562757201646092	0.003690843621399177	0.0025668724279835392
2	54.24	0.029501028806584364	0.006851851851851852	0.0055941358024691355
2	54.28	0.017775205761316873	0.00426440329218107	0.0018698559670781894
2	54.32	0.014645061728395062	0.0042489711934156375	0.001021090534979424
2	54.36	0.01638888888888889	0.006224279835390947	0.0009747942386831276
2	54.4	0.01282664609053498	0.005617283950617284	0.0006430041152263374
2	54.44	0.01470679012345679	0.007397119341563786	0.00046810699588477366
2	54.480000000000004	0.012656893004115226	0.007803497942386831	0.00046810699588477366
2	54.52	0.014781378600823045	0.00933641975308642	0.0010056584362139918
2	54.56	0.012690329218106996	0.008832304526748972	0.001484053497942387
2	54.6	0.015357510288065843	0.009830246913580247	0.0029963991769547324
2	54.64	0.015298353909465021	0.009801954732510288	0.0036959876543209876
2	54.68	0.015753600823045267	0.009956275720164609	0.004120370370370371
2	54.72	0.02879372427983539	0.012515432098765432	0.00823559670781893
2	54.76	0.017224794238683127	0.008485082304526749	0.007209362139917696
2	54.800000000000004	0.01965277777777778	0.008927469135802469	0.008523662551440329
2	54.84	0.018616255144032923	0.008070987654320988	0.0086059670781893
2	54.88	0.019930555555555556	0.007950102880658436	0.009511316872427983
2	54.92	0.019146090534979423	0.006941872427983539	0.009984567901234568
2	54.96	0.02044753086419753	0.007301954732510288	0.010550411522633744
2	55.0	0.02046039094650206	0.006720679012345679	0.010915637860082305
2	55.04	0.0209130658436214	0.006427469135802469	0.010974794238683128
2	55.08	0.02055812757201646	0.005625	0.010805041152263375
2	55.120000000000005	0.02060185185185185	0.004297839506172839	0.011370884773662552
2	55.160000000000004	0.02051440329218107	0.003806584362139918	0.01166409465020576
2	55.2	0.034151234567901236	0.005897633744855967	0.015655864197530865
2	55.24	0.02180298353909465	0.002235082304526749	0.013413065843621398
2	55.28	0.020257201646090534	0.0011111111111111111	0.013554526748971193
2	55.32	0.02074588477366255	0.0006198559670781893	0.014511316872427984
2	55.36	0.01897633744855967	0.00025977366255144034	0.014398148148148148
2	55.4	0.01765946502057613	0.0001080246913580247	0.014184670781893003
2	55.44	0.01675411522633745	5.6584362139917696e-05	0.013647119341563785
2	55.480000000000004	0.016352880658436215	0.00017232510288065845	0.013325617283950618
2	55.52	0.015015432098765432	0.00014660493827160494	0.012371399176954732
2	55.56	0.01426954732510288	0.0002957818930041152	0.011628086419753086
2	55.6	0.011723251028806584	6.430041152263375e-05	0.01036522633744856
2	55.64	0.012343106995884773	0.0002880658436213992	0.010676440329218106
2	55.68	0.021502057613168726	0.0019727366255144034	0.013287037037037036
2	55.72	0.011265432098765432	0.00012602880658436213	0.009758230452674897
2	55.76	0.015851337448559672	0.0002546296296296296	0.011864711934156379
2	55.800000000000004	0.015686728395061727	0.00047582304526748974	0.011926440329218108
2	55.84	0.020236625514403292	0.0012448559670781892	0.012952674897119341
2	55.88	0.018726851851851852	0.00036522633744855967	0.01209104938271605
2	55.92	0.020794753086419752	0.0003909465020576132	0.012996399176954733
2	55.96	0.0175	0.0001748971193415638	0.011612654320987655
2	56.0	0.017536008230452677	0.00051440329218107	0.011900720164609054
2	56.04	0.01574074074074074	0.0007638888888888889	0.010694444444444444
2	56.08	0.016141975308641976	0.0006532921810699588	0.010532407407407407
2	56.120000000000005	0.013575102880658435	0.0003420781893004115	0.00912037037037037
2	56.160000000000004	0.0253369341563786	0.003256172839506173	0.0120190329218107
2	56.2	0.01220679012345679	0.0005426954732510288	0.008248456790123457
2	56.24	0.01202932098765432	0.0007741769547325103	0.007926954732510288
2	56.28	0.012808641975308642	0.0010365226337448559	0.008281893004115226
2	56.32	0.013006687242798354	0.0013863168724279834	0.007993827160493827
2	56.36	0.014981995884773662	0.0026131687242798352	0.009104938271604938
2	56.4	0.014472736625514404	0.0025797325102880657	0.00914866255144033
2	56.44	0.016491769547325102	0.00352880658436214	0.009868827160493827
2	56.480000000000004	0.014729938271604938	0.003171296296296296	0.008924897119341564
2	56.52	0.015756172839506172	0.004020061728395061	0.008330761316872428
2	56.56	0.013101851851851852	0.0029732510288065844	0.00705761316872428
2	56.6	0.014614197530864197	0.0040997942386831274	0.006460905349794239
2	56.64	0.022420267489711935	0.005383230452674897	0.007880658436213992
2	56.68	0.014843106995884774	0.004223251028806585	0.004843106995884774
2	56.72	0.01441358024691358	0.004552469135802469	0.0038220164609053496
2	56.76	0.015280349794238684	0.005138888888888889	0.003330761316872428
2	56.800000000000004	0.019176954732510288	0.006427469135802469	0.0038194444444444443
2	56.84	0.020051440329218108	0.0073173868312757205	0.0045936213991769545
2	56.88	0.022983539094650205	0.008701131687242798	0.0048122427983539095
2	56.92	0.021882716049382717	0.008515946502057612	0.0038991769547325104
2	56.96	0.022237654320987656	0.007919238683127572	0.004315843621399177
2	57.0	0.0192309670781893	0.006826131687242798	0.002736625514403292
2	57.04	0.019328703703703702	0.007003600823045268	0.0020859053497942386
2	57.08	0.017829218106995885	0.006378600823045267	0.001705246913580247
2	57.120000000000005	0.02638888888888889	0.007240226337448559	0.004534465020576132
2	57.160000000000004	0.013922325102880658	0.004457304526748971	0.0016280864197530864
2	57.2	0.010866769547325104	0.0036934156378600823	0.001787551440329218
2	57.24	0.007762345679012346	0.0025540123456790124	0.0015200617283950618
2	57.28	0.0072376543209876545	0.0025565843621399176	0.0009722222222222222
2	57.32	0.00838477366255144	0.0035339506172839506	0.0007664609053497942
2	57.36	0.007343106995884773	0.002698045267489712	0.0006867283950617284
2	57.4	0.007836934156378601	0.0026131687242798352	0.0008230452674897119
2	57.44	0.006782407407407407	0.002080761316872428	0.00034722222222222224
2	57.480000000000004	0.007973251028806584	0.0028626543209876545	0.001337448559670782
2	57.52	0.009531893004115227	0.004068930041152263	0.00022119341563786008
2	57.56	0.013225308641975308	0.005079732510288066	0.000925925925925926
2	57.6	0.019313271604938273	0.005877057613168724	0.0031944444444444446
2	57.64	0.008688271604938272	0.003616255144032922	0.000529835390946502
2	57.68	0.010054012345679013	0.0038991769547325104	0.0007536008230452675
2	57.72	0.009017489711934156	0.003976337448559671	0.0006224279835390946
2	57.76	0.011041666666666667	0.0050643004115226336	0.001000514403292181
2	57.800000000000004	0.01210133744855967	0.005429526748971194	0.0010931069958847737
2	57.84	0.013199588477366256	0.005578703703703704	0.0009825102880658436
2	57.88	0.010156893004115226	0.004074074074074074	0.0006867283950617284
2	57.92	0.010576131687242798	0.003492798353909465	0.000985082304526749
2	57.96	0.005902777777777778	0.0037628600823045267	0.00025205761316872427
2	58.0	0.009387860082304527	0.0046965020576131685	0.0006352880658436214
2	58.04	0.010799897119341564	0.00492283950617284	0.0006918724279835391
2	58.08	0.02356738683127572	0.0074794238683127574	0.0038940329218106998
2	58.120000000000005	0.012286522633744856	0.005318930041152263	0.0006918724279835391
2	58.160000000000004	0.014022633744855966	0.005334362139917695	0.000992798353909465
2	58.2	0.01052469135802469	0.004120370370370371	0.0004861111111111111
2	58.24	0.01099022633744856	0.0032613168724279834	0.0006172839506172839
2	58.28	0.011118827160493828	0.003989197530864197	0.0007818930041152264
2	58.32	0.011206275720164608	0.004753086419753087	0.0007947530864197531
2	58.36	0.014830246913580246	0.005725308641975309	0.00102880658436214
2	58.4	0.01607253086419753	0.006201131687242799	0.0010262345679012345
2	58.44	0.020079732510288065	0.006808127572016461	0.0019830246913580245
2	58.480000000000004	0.021463477366255142	0.007728909465020576	0.0021527777777777778
2	58.52	0.024796810699588476	0.009431584362139919	0.002932098765432099
2	58.56	0.03089506172839506	0.011954732510288066	0.004974279835390946
2	58.6	0.02224022633744856	0.011921296296296296	0.0012294238683127573
2	58.64	0.02375514403292181	0.012926954732510288	0.000889917695473251
2	58.68	0.025776748971193416	0.014133230452674898	0.0019135802469135803
2	58.72	0.024416152263374485	0.012265946502057614	0.002142489711934156
2	58.76	0.02494341563786008	0.010686728395061728	0.0030992798353909464
2	58.800000000000004	0.024084362139917697	0.009817386831275721	0.0030272633744855967
2	58.84	0.022309670781893005	0.009040637860082305	0.002368827160493827
2	58.88	0.019243827160493828	0.007397119341563786	0.001257716049382716
2	58.92	0.013886316872427983	0.004377572016460905	0.0010751028806584362
2	58.96	0.009236111111111112	0.0029526748971193417	0.0003755144032921811
2	59.0	0.006463477366255144	0.002880658436213992	0.00011574074074074075
2	59.04	0.021141975308641977	0.006419753086419753	0.0032098765432098763
2	59.08	0.011766975308641976	0.005576131687242798	0.0005092592592592592
2	59.120000000000005	0.014521604938271605	0.00738940329218107	0.0012834362139917696
2	59.160000000000004	0.014315843621399177	0.007901234567901235	0.0011136831275720164
2	59.2	0.014583333333333334	0.00938528806584362	0.0007896090534979424
2	59.24	0.012417695473251028	0.008518518518518519	0.0009310699588477366
2	59.28	0.014411008230452675	0.0068132716049382714	0.001535493827160494
2	59.32	0.014729938271604938	0.005661008230452675	0.002662037037037037
2	59.36	0.014241255144032922	0.004266975308641975	0.0038117283950617285
2	59.4	0.013281893004115227	0.002705761316872428	0.005020576131687242
2	59.44	0.01550411522633745	0.004194958847736625	0.005174897119341564
2	59.480000000000004	0.01929783950617284	0.005367798353909465	0.007337962962962963
2	59.52	0.02508230452674897	0.005028292181069959	0.009837962962962963
2	59.56	0.016337448559670783	0.002602880658436214	0.008076131687242798
2	59.6	0.018269032921810698	0.0030761316872427984	0.008194444444444445
2	59.64	0.020578703703703703	0.002970679012345679	0.010084876543209876
2	59.68	0.01954732510288066	0.003948045267489712	0.008888888888888889
2	59.72	0.020915637860082305	0.0055246913580246915	0.008811728395061728
2	59.76	0.019699074074074074	0.006450617283950617	0.007718621399176955
2	59.800000000000004	0.022921810699588478	0.007883230452674897	0.008665123456790123
2	59.84	0.023227880658436215	0.007885802469135802	0.008791152263374485
2	59.88	0.019004629629629628	0.005632716049382716	0.008263888888888888
2	59.92	0.014773662551440329	0.0033770576131687243	0.007579732510288066
2	59.96	0.013706275720164609	0.0023199588477366257	0.007183641975308642
2	60.0	0.026352880658436214	0.005195473251028806	0.01088991769547325
2	60.04	0.012363683127572016	0.0014068930041152264	0.007469135802469135
2	60.08	0.013693415637860083	0.0023148148148148147	0.008040123456790123
2	60.120000000000005	0.01590020576131687	0.0040174897119341565	0.007602880658436214
2	60.160000000000004	0.018963477366255144	0.005686728395061728	0.008243312757201646
2	60.2	0.015712448559670782	0.0036702674897119343	0.008016975308641976
2	60.24	0.01183641975308642	0.0011702674897119342	0.008150720164609054
2	60.28	0.012474279835390947	0.0016512345679012346	0.008004115226337448
2	60.32	0.0160570987654321	0.0029886831275720165	0.008611111111111111
2	60.36	0.01912037037037037	0.005437242798353909	0.009372427983539095
2	60.4	0.021021090534979425	0.0064094650205761316	0.008976337448559671
2	60.44	0.02547067901234568	0.006530349794238683	0.010316358024691358
2	60.480000000000004	0.03573045267489712	0.007734053497942387	0.0129320987654321
2	60.52	0.028791152263374486	0.006221707818930041	0.010164609053497942
2	60.56	0.0270679012345679	0.00647119341563786	0.00929783950617284
2	60.6	0.031098251028806586	0.007530864197530864	0.010712448559670781
2	60.64	0.03091820987654321	0.008505658436213991	0.010218621399176954
2	60.68	0.03391460905349794	0.009915123456790123	0.010329218106995885
2	60.72	0.027582304526748973	0.007834362139917695	0.008569958847736625
2	60.76	0.02694701646090535	0.00727880658436214	0.007867798353909465
2	60.800000000000004	0.021905864197530864	0.00570216049382716	0.006057098765432099
2	60.84	0.02147119341563786	0.00566358024691358	0.0063168724279835395
2	60.88	0.020408950617283952	0.005007716049382716	0.007291666666666667
2	60.92	0.018996913580246914	0.004853395061728395	0.006666666666666667
2	60.96	0.030733024691358024	0.0069624485596707815	0.009760802469135802
2	61.0	0.01594650205761317	0.002883230452674897	0.006177983539094651
2	61.04	0.013356481481481481	0.0028626543209876545	0.004048353909465021
2	61.08	0.008400205761316873	0.0027160493827160493	0.001831275720164609
2	61.120000000000005	0.009472736625514403	0.002515432098765432	0.0022170781893004116
2	61.160000000000004	0.007425411522633745	0.0023122427983539094	0.0009362139917695473
2	61.2	0.010383230452674898	0.0034310699588477366	0.0012757201646090535
2	61.24	0.009194958847736625	0.0025334362139917696	0.0013708847736625515
2	61.28	0.01136059670781893	0.002852366255144033	0.0016743827160493826
2	61.32	0.008868312757201647	0.0021064814814814813	0.0012268518518518518
2	61.36	0.009580761316872428	0.002484567901234568	0.0007175925925925926
2	61.4	0.008055555555555555	0.0019290123456790122	0.0005658436213991769
2	61.44	0.022415123456790125	0.004747942386831276	0.004819958847736626
2	61.480000000000004	0.007854938271604939	0.0016049382716049382	0.0010751028806584362
2	61.52	0.005792181069958848	0.001455761316872428	0.0007381687242798354
2	61.56	0.007319958847736625	0.0017746913580246914	0.0012397119341563787
2	61.6	0.00591820987654321	0.0015560699588477367	0.0010982510288065845
2	61.64	0.00702417695473251	0.001376028806584362	0.0021141975308641976
2	61.68	0.005249485596707819	0.001051954732510288	0.0012114197530864197
2	61.72	0.007394547325102881	0.0012011316872427983	0.0029809670781893003
2	61.76	0.0068364197530864194	0.0007304526748971193	0.003248456790123457
2	61.800000000000004	0.009837962962962963	0.0006404320987654321	0.005612139917695473
2	61.84	0.011363168724279836	0.000529835390946502	0.00716820987654321
2	61.88	0.016406893004115228	0.000625	0.01168724279835391
2	61.92	0.03036522633744856	0.00305298353909465	0.017070473251028808
2	61.96	0.02227366255144033	0.0003832304526748971	0.01763374485596708
2	62.0	0.026190843621399177	0.0004886831275720165	0.020797325102880657
2	62.04	0.027031893004115227	0.0005787037037037037	0.022795781893004116
2	62.08	0.03011059670781893	0.001147119341563786	0.024179526748971194
2	62.120000000000005	0.029426440329218106	0.0004552469135802469	0.025241769547325103
2	62.160000000000004	0.031301440329218104	0.0006044238683127572	0.026972736625514405
2	62.2	0.03012088477366255	0.0002160493827160494	0.027186213991769546
2	62.24	0.031069958847736626	0.00018518518518518518	0.027700617283950617
2	62.28	0.02879372427983539	4.886831275720165e-05	0.02655864197530864
2	62.32	0.028765432098765434	0.00025977366255144034	0.025915637860082306
2	62.36	0.02745627572016461	0.00013631687242798355	0.025069444444444443
2	62.4	0.04199074074074074	0.003631687242798354	0.02802469135802469
2	62.440000000000005	0.02711934156378601	0.0001234567901234568	0.024184670781893004
2	62.480000000000004	0.02763888888888889	0.00011831275720164609	0.02469650205761317
2	62.52	0.027968106995884773	0.0001594650205761317	0.024699074074074075
2	62.56	0.027975823045267488	8.74485596707819e-05	0.024598765432098765
2	62.6	0.02873456790123457	0.00029063786008230453	0.0246630658436214
2	62.64	0.026911008230452674	0.0002160493827160494	0.022962962962962963
2	62.68	0.02713991769547325	0.0006944444444444445	0.02122170781893004
2	62.72	0.025105452674897118	0.0004861111111111111	0.019534465020576132
2	62.76	0.026221707818930042	0.0009979423868312757	0.01875514403292181
2	62.800000000000004	0.022327674897119343	0.0007021604938271605	0.015817901234567902
2	62.84	0.020334362139917697	0.0010622427983539094	0.012818930041152263
2	62.88	0.025594135802469137	0.003647119341563786	0.011741255144032922
2	62.92	0.015622427983539095	0.0029140946502057615	0.007394547325102881
2	62.96	0.01685956790123457	0.004457304526748971	0.005108024691358025
2	63.0	0.01787037037037037	0.005529835390946502	0.005390946502057613
2	63.04	0.016944444444444446	0.004462448559670782	0.005578703703703704
2	63.08	0.021147119341563787	0.004418724279835391	0.01015432098765432
2	63.120000000000005	0.027114197530864196	0.004508744855967078	0.014539609053497942
2	63.160000000000004	0.027870370370370372	0.0036934156378600823	0.016622942386831277
2	63.2	0.03287037037037037	0.003950617283950617	0.01907150205761317
2	63.24	0.03362654320987654	0.0040174897119341565	0.02006687242798354
2	63.28	0.03744084362139918	0.004038065843621399	0.02171296296296296
2	63.32	0.03564814814814815	0.003397633744855967	0.021435185185185186
2	63.36	0.04896862139917695	0.006556069958847737	0.024714506172839507
2	63.4	0.037309670781893005	0.0035056584362139916	0.021676954732510287
2	63.440000000000005	0.04139146090534979	0.00661522633744856	0.021723251028806585
2	63.480000000000004	0.039256687242798356	0.0063297325102880655	0.020195473251028807
2	63.52	0.0398070987654321	0.006934156378600823	0.01959619341563786
2	63.56	0.03901491769547325	0.0065715020576131685	0.019387860082304528
2	63.6	0.03706018518518518	0.0056275720164609055	0.019084362139917696
2	63.64	0.03812757201646091	0.006049382716049383	0.019992283950617282
2	63.68	0.03455761316872428	0.00426440329218107	0.019902263374485595
2	63.72	0.031926440329218105	0.0034953703703703705	0.019454732510288064
2	63.76	0.026921296296296297	0.00294238683127572	0.01667695473251029
2	63.800000000000004	0.023215020576131687	0.0028497942386831276	0.01448559670781893
2	63.84	0.03002057613168724	0.004632201646090535	0.01478395061728395
2	63.88	0.01857253086419753	0.0023559670781893006	0.01205761316872428
2	63.92	0.01657150205761317	0.0016743827160493826	0.011622942386831276
2	63.96	0.01608539094650206	0.0016203703703703703	0.01205246913580247
2	64.0	0.01540380658436214	0.001491769547325103	0.011959876543209876
2	64.04	0.015108024691358024	0.001934156378600823	0.011566358024691359
2	64.08	0.015833333333333335	0.0026440329218106995	0.011851851851851851
2	64.12	0.018022119341563787	0.00463477366255144	0.01055812757201646
2	64.16	0.020578703703703703	0.006967592592592593	0.009768518518518518
2	64.2	0.021478909465020575	0.008073559670781893	0.009117798353909466
2	64.24	0.02472993827160494	0.010367798353909465	0.008526234567901235
2	64.28	0.02181841563786008	0.009534465020576132	0.007116769547325103
2	64.32000000000001	0.03510030864197531	0.012469135802469136	0.009331275720164608
2	64.36	0.019228395061728396	0.007425411522633745	0.005208333333333333
2	64.4	0.02097993827160494	0.007404835390946502	0.005609567901234568
2	64.44	0.017602880658436213	0.0047890946502057614	0.004629629629629629
2	64.48	0.019300411522633745	0.003284465020576132	0.005522119341563786
2	64.52	0.018693415637860082	0.0021656378600823046	0.005545267489711934
2	64.56	0.018078703703703704	0.0014866255144032922	0.005023148148148148
2	64.6	0.018834876543209877	0.0009542181069958848	0.005048868312757202
2	64.64	0.018940329218106997	0.0004475308641975309	0.007626028806584362
2	64.68	0.02435185185185185	0.0009593621399176954	0.01157664609053498
2	64.72	0.024783950617283952	0.0004475308641975309	0.013963477366255144
2	64.76	0.02760545267489712	0.000720164609053498	0.016486625514403292
2	64.8	0.03805812757201646	0.002880658436213992	0.019665637860082304
2	64.84	0.03027777777777778	0.0008101851851851852	0.018510802469135803
2	64.88	0.029758230452674898	0.001206275720164609	0.01831275720164609
2	64.92	0.03016718106995885	0.0010030864197530865	0.019567901234567902
2	64.96000000000001	0.027247942386831276	0.0006198559670781893	0.018569958847736625
2	65.0	0.025468106995884775	0.0007330246913580247	0.017217078189300412
2	65.04	0.024305555555555556	0.0009593621399176954	0.01610082304526749
2	65.08	0.023891460905349795	0.0008256172839506173	0.016406893004115228
2	65.12	0.02405864197530864	0.0008796296296296296	0.016738683127572016
2	65.16	0.020871913580246912	0.0003343621399176955	0.016445473251028807
2	65.2	0.02101851851851852	0.000462962962962963	0.016239711934156378
2	65.24	0.01765432098765432	0.00022119341563786008	0.015267489711934156
2	65.28	0.0287011316872428	0.0025334362139917696	0.017391975308641974
2	65.32000000000001	0.015244341563786009	0.00013374485596707818	0.012834362139917696
2	65.36	0.011550925925925926	0.00014660493827160494	0.009506172839506173
2	65.4	0.008564814814814815	9.002057613168725e-05	0.007163065843621399
2	65.44	0.00896604938271605	2.5720164609053497e-05	0.007680041152263374
2	65.48	0.006787551440329218	3.08641975308642e-05	0.005877057613168724
2	65.52	0.006514917695473251	9.77366255144033e-05	0.005051440329218107
2	65.56	0.003881172839506173	2.05761316872428e-05	0.0025668724279835392
2	65.6	0.0028703703703703703	4.886831275720165e-05	0.0018852880658436213
2	65.64	0.0018364197530864198	5.401234567901235e-05	0.0006224279835390946
2	65.68	0.0011059670781893003	6.17283950617284e-05	0.0007073045267489712
2	65.72	0.001535493827160494	0.00011574074074074075	0.000573559670781893
2	65.76	0.010848765432098766	0.0017952674897119341	0.0031147119341563786
2	65.8	0.0009953703703703704	0.00011059670781893004	0.0002932098765432099
2	65.84	0.0010699588477366254	5.1440329218106995e-05	0.0006069958847736626
2	65.88	0.0022479423868312755	0.00019804526748971193	0.0008050411522633745
2	65.92	0.0007073045267489712	4.6296296296296294e-05	0.0002469135802469136
2	65.96000000000001	0.002193930041152263	0.00017746913580246913	0.0011059670781893003
2	66.0	0.0009027777777777777	5.1440329218106995e-05	0.0004475308641975309
2	66.04	0.001368312757201646	0.00010545267489711934	0.00038065843621399177
2	66.08	0.0012602880658436214	2.05761316872428e-05	0.0006095679012345679
2	66.12	0.0007433127572016461	3.8580246913580246e-05	0.00018518518518518518
2	66.16	0.0014223251028806585	0.00016203703703703703	0.0003034979423868313
2	66.2	0.0015200617283950618	9.516460905349794e-05	0.00020833333333333335
2	66.24	0.01411522633744856	0.0022222222222222222	0.003950617283950617
2	66.28	0.0009336419753086419	0.00010545267489711934	0.0003034979423868313
2	66.32000000000001	0.0020498971193415637	0.00019290123456790122	0.000985082304526749
2	66.36	0.0009516460905349795	9.516460905349794e-05	0.00043724279835390947
2	66.4	0.001823559670781893	0.00010545267489711934	0.0005889917695473251
2	66.44	0.0005941358024691358	0.00011574074074074075	0.00011574074074074075
2	66.48	0.0011959876543209877	0.00014917695473251028	0.00041923868312757203
2	66.52	0.000668724279835391	8.487654320987654e-05	0.0002546296296296296
2	66.56	0.0013143004115226337	9.259259259259259e-05	0.00045267489711934157
2	66.6	0.0020859053497942386	0.00020576131687242798	0.00030092592592592595
2	66.64	0.002044753086419753	0.00019032921810699588	0.0005632716049382716
2	66.68	0.0026723251028806586	0.00023662551440329217	0.0002932098765432099
2	66.72	0.012944958847736625	0.0023533950617283953	0.002803497942386831
2	66.76	0.0021862139917695473	0.00022376543209876544	0.0002109053497942387
2	66.8	0.002404835390946502	0.0005041152263374485	0.0002160493827160494
2	66.84	0.004089506172839506	0.000727880658436214	0.0006584362139917696
2	66.88	0.0024074074074074076	0.00023405349794238683	0.00047582304526748974
2	66.92	0.003891460905349794	0.00044238683127572015	0.001293724279835391
2	66.96000000000001	0.0024176954732510287	0.00022376543209876544	0.0007716049382716049
2	67.0	0.0028858024691358025	0.0004501028806584362	0.000925925925925926
2	67.04	0.0016975308641975309	0.0002160493827160494	0.0008641975308641976
2	67.08	0.0017515432098765432	0.00030864197530864197	0.000676440329218107
2	67.12	0.0022145061728395064	0.0001800411522633745	0.0012602880658436214
2	67.16	0.0014866255144032922	0.00015174897119341564	0.0006507201646090535
2	67.2	0.014881687242798354	0.0025411522633744855	0.004814814814814815
2	67.24	0.0015715020576131688	0.00016718106995884774	0.0009902263374485596
2	67.28	0.0027186213991769546	0.00011574074074074075	0.0019290123456790122
2	67.32000000000001	0.00319701646090535	6.430041152263375e-05	0.001419753086419753
2	67.36	0.005689300411522634	7.716049382716049e-05	0.0023353909465020574
2	67.4	0.0058590534979423865	4.6296296296296294e-05	0.001352880658436214
2	67.44	0.008500514403292182	0.00014660493827160494	0.0024948559670781895
2	67.48	0.007723765432098765	4.886831275720165e-05	0.00209619341563786
2	67.52	0.010676440329218106	0.00011059670781893004	0.004174382716049383
2	67.56	0.011406893004115227	5.6584362139917696e-05	0.004843106995884774
2	67.6	0.01695730452674897	0.000264917695473251	0.008215020576131687
2	67.64	0.019035493827160493	0.00042695473251028805	0.010128600823045267
2	67.68	0.0351440329218107	0.003081275720164609	0.01593878600823045
2	67.72	0.02433641975308642	0.0004140946502057613	0.01459104938271605
2	67.76	0.024565329218106995	0.00040123456790123454	0.01518261316872428
2	67.8	0.029125514403292183	0.0004089506172839506	0.01743312757201646
2	67.84	0.027348251028806586	0.0006069958847736626	0.017103909465020575
2	67.88	0.0319238683127572	0.0015689300411522633	0.017919238683127572
2	67.92	0.030743312757201647	0.0026929012345679013	0.017435699588477366
2	67.96000000000001	0.03358539094650206	0.0033924897119341564	0.018582818930041153
2	68.0	0.030357510288065843	0.004393004115226338	0.017368827160493826
2	68.04	0.0321141975308642	0.006761831275720165	0.016679526748971194
2	68.08	0.02886059670781893	0.00676954732510288	0.015522119341563787
2	68.12	0.03080761316872428	0.008258744855967079	0.014984567901234569
2	68.16	0.03770833333333334	0.009971707818930042	0.015830761316872426
2	68.2	0.024642489711934158	0.007152777777777778	0.012037037037037037
2	68.24	0.02274434156378601	0.006934156378600823	0.011257716049382716
2	68.28	0.018575102880658435	0.005771604938271605	0.009693930041152264
2	68.32000000000001	0.01813528806584362	0.005347222222222222	0.00948559670781893
2	68.36	0.01473508230452675	0.003829732510288066	0.008243312757201646
2	68.4	0.015136316872427984	0.0037911522633744857	0.008397633744855967
2	68.44	0.011859567901234568	0.0034953703703703705	0.006069958847736625
2	68.48	0.011334876543209877	0.00360082304526749	0.005897633744855967
2	68.52	0.008809156378600823	0.002726337448559671	0.004699074074074074
2	68.56	0.009171810699588478	0.00169238683127572	0.006378600823045267
2	68.60000000000001	0.008443930041152263	0.001095679012345679	0.006772119341563786
2	68.64	0.02290380658436214	0.004477880658436214	0.01150462962962963
2	68.68	0.013261316872427983	0.0016640946502057613	0.010794753086419752
2	68.72	0.015025720164609053	0.0018878600823045268	0.011805555555555555
2	68.76	0.015745884773662552	0.0017695473251028806	0.012911522633744855
2	68.8	0.015367798353909464	0.0008976337448559671	0.01371141975308642
2	68.84	0.019436728395061727	0.002852366255144033	0.014920267489711933
2	68.88	0.023665123456790123	0.004614197530864198	0.015540123456790124
2	68.92	0.028184156378600823	0.006556069958847737	0.016059670781893003
2	68.96000000000001	0.02566872427983539	0.005817901234567901	0.015120884773662552
2	69.0	0.025573559670781894	0.006208847736625514	0.014570473251028806
2	69.04	0.021849279835390947	0.0057304526748971196	0.011738683127572017
2	69.08	0.02334619341563786	0.006694958847736626	0.011334876543209877
2	69.12	0.030843621399176954	0.008299897119341563	0.013382201646090535
2	69.16	0.02263888888888889	0.0051568930041152265	0.013641975308641975
2	69.2	0.02220679012345679	0.0039146090534979425	0.01476851851851852
2	69.24	0.02388888888888889	0.0031224279835390945	0.0166820987654321
2	69.28	0.024742798353909464	0.0029140946502057615	0.017839506172839505
2	69.32000000000001	0.024963991769547327	0.002170781893004115	0.01910493827160494
2	69.36	0.02638888888888889	0.002042181069958848	0.020164609053497942
2	69.4	0.024261831275720163	0.0011316872427983538	0.020522119341563786
2	69.44	0.026039094650205763	0.002651748971193416	0.0209130658436214
2	69.48	0.027705761316872426	0.0042489711934156375	0.020303497942386832
2	69.52	0.030182613168724278	0.006286008230452675	0.019560185185185184
2	69.56	0.030969650205761316	0.007767489711934156	0.018184156378600824
2	69.60000000000001	0.04429012345679012	0.012080761316872428	0.02042695473251029
2	69.64	0.028713991769547326	0.007734053497942387	0.015362654320987655
2	69.68	0.028443930041152265	0.0066743827160493825	0.014637345679012346
2	69.72	0.02662037037037037	0.006530349794238683	0.012968106995884774
2	69.76	0.024488168724279835	0.005295781893004115	0.011772119341563785
2	69.8	0.022286522633744855	0.003891460905349794	0.009416152263374486
2	69.84	0.016875	0.0015817901234567902	0.006442901234567902
2	69.88	0.01804783950617284	0.0011419753086419754	0.005810185185185186
2	69.92	0.01327417695473251	0.0001594650205761317	0.0038220164609053496
2	69.96000000000001	0.011872427983539095	0.0005812757201646091	0.0016229423868312758
2	70.0	0.009830246913580247	0.00038065843621399177	0.0004603909465020576
2	70.04	0.014266975308641976	0.0009722222222222222	0.003029835390946502
2	70.08	0.022309670781893005	0.0029809670781893003	0.0050180041152263375
2	70.12	0.01805298353909465	0.0008616255144032922	0.007353395061728395
2	70.16	0.01856224279835391	0.0005992798353909465	0.009650205761316873
2	70.2	0.017348251028806584	0.0004912551440329218	0.009236111111111112
2	70.24	0.01629372427983539	0.0005529835390946502	0.008955761316872427
2	70.28	0.01539866255144033	0.0004243827160493827	0.009238683127572016
2	70.32000000000001	0.016550925925925927	0.0005015432098765432	0.010635288065843622
2	70.36	0.013359053497942386	0.00016203703703703703	0.009058641975308642
2	70.4	0.013963477366255144	0.000676440329218107	0.009354423868312757
2	70.44	0.010126028806584362	8.23045267489712e-05	0.008068415637860083
2	70.48	0.010720164609053498	0.0002803497942386831	0.007530864197530864
2	70.52	0.00805298353909465	6.944444444444444e-05	0.006111111111111111
2	70.56	0.02004372427983539	0.0025308641975308644	0.009074074074074075
2	70.60000000000001	0.0049948559670781895	0.00011831275720164609	0.003472222222222222
2	70.64	0.005450102880658436	0.0003935185185185185	0.0026568930041152264
2	70.68	0.003492798353909465	0.00015174897119341564	0.00220679012345679
2	70.72	0.00525462962962963	0.0004938271604938272	0.0022247942386831275
2	70.76	0.00481738683127572	0.0006147119341563787	0.002232510288065844
2	70.8	0.0072608024691358025	0.00020318930041152264	0.004981995884773663
2	70.84	0.011396604938271606	0.00022119341563786008	0.009426440329218107
2	70.88	0.016113683127572016	0.00018261316872427984	0.01382201646090535
2	70.92	0.022044753086419754	0.000676440329218107	0.018953189300411524
2	70.96000000000001	0.023011831275720165	0.00020576131687242798	0.020655864197530863
2	71.0	0.026224279835390947	0.0006430041152263374	0.02280349794238683
2	71.04	0.035406378600823046	0.002145061728395062	0.02502314814814815
2	71.08	0.02845164609053498	0.00035493827160493826	0.024616769547325102
2	71.12	0.027968106995884773	0.0003935185185185185	0.023955761316872427
2	71.16	0.0276440329218107	0.00033950617283950616	0.023891460905349795
2	71.2	0.027628600823045267	0.00019032921810699588	0.023958333333333335
2	71.24	0.027690329218106997	0.00038837448559670784	0.024079218106995884
2	71.28	0.02771090534979424	0.0002777777777777778	0.023122427983539095
2	71.32000000000001	0.025064300411522633	0.0002160493827160494	0.021736111111111112
2	71.36	0.023132716049382718	0.0001286008230452675	0.019951131687242798
2	71.4	0.02073045267489712	0.0001080246913580247	0.017806069958847738
2	71.44	0.020064300411522632	9.77366255144033e-05	0.017170781893004115
2	71.48	0.01996656378600823	3.8580246913580246e-05	0.017386831275720164
2	71.52	0.031167695473251027	0.002309670781893004	0.020311213991769547
2	71.56	0.019174382716049383	0.00014917695473251028	0.016887860082304525
2	71.60000000000001	0.01923611111111111	0.00011831275720164609	0.016795267489711933
2	71.64	0.018024691358024692	4.11522633744856e-05	0.015717592592592592
2	71.68	0.017613168724279836	0.00010288065843621399	0.015012860082304527
2	71.72	0.015270061728395061	4.372427983539095e-05	0.013328189300411523
2	71.76	0.014837962962962963	6.17283950617284e-05	0.012775205761316872
2	71.8	0.013708847736625514	0.00010030864197530864	0.011754115226337448
2	71.84	0.012404835390946502	5.915637860082304e-05	0.010540123456790123
2	71.88	0.011905864197530864	5.6584362139917696e-05	0.010270061728395062
2	71.92	0.010974794238683128	4.372427983539095e-05	0.009567901234567902
2	71.96000000000001	0.009830246913580247	5.401234567901235e-05	0.008472222222222223
2	72.0	0.018446502057613168	0.0018132716049382715	0.010570987654320988
2	72.04	0.011113683127572016	9.516460905349794e-05	0.00970164609053498
2	72.08	0.00945730452674897	7.973251028806585e-05	0.008433641975308642
2	72.12	0.01297582304526749	7.458847736625514e-05	0.011190843621399178
2	72.16	0.017119341563786007	5.6584362139917696e-05	0.013847736625514404
2	72.2	0.023029835390946503	0.0005015432098765432	0.01699074074074074
2	72.24	0.025138888888888888	5.915637860082304e-05	0.018752572016460904
2	72.28	0.029007201646090535	0.00034722222222222224	0.020869341563786007
2	72.32000000000001	0.0315869341563786	0.0008719135802469135	0.02132716049382716
2	72.36	0.03347479423868313	0.0004552469135802469	0.022860082304526748
2	72.4	0.03502572016460905	0.000977366255144033	0.022469135802469137
2	72.44	0.031782407407407405	0.000264917695473251	0.020864197530864197
2	72.48	0.04289094650205761	0.002970679012345679	0.022116769547325103
2	72.52	0.027186213991769546	0.0002314814814814815	0.016856995884773664
2	72.56	0.027713477366255145	0.0004320987654320988	0.015856481481481482
2	72.60000000000001	0.02400462962962963	0.00040123456790123454	0.014462448559670781
2	72.64	0.022348251028806585	0.0005452674897119342	0.01345164609053498
2	72.68	0.016329732510288065	0.0003292181069958848	0.010779320987654321
2	72.72	0.015311213991769547	0.0006430041152263374	0.011242283950617283
2	72.76	0.015092592592592593	0.00023662551440329217	0.01007716049382716
2	72.8	0.01716820987654321	0.0009310699588477366	0.008945473251028806
2	72.84	0.014861111111111111	0.000727880658436214	0.005262345679012345
2	72.88	0.012890946502057613	0.0003832304526748971	0.00386059670781893
2	72.92	0.01459619341563786	0.0005246913580246914	0.00444701646090535
2	72.96000000000001	0.02315329218106996	0.002345679012345679	0.006440329218106996
2	73.0	0.012479423868312757	0.00023405349794238683	0.0027314814814814814
2	73.04	0.011134259259259259	0.00020833333333333335	0.002147633744855967
2	73.08	0.010568415637860082	0.0006044238683127572	0.0017078189300411522
2	73.12	0.007703189300411523	0.00021347736625514403	0.0012217078189300412
2	73.16	0.00676440329218107	0.0004243827160493827	0.000558127572016461
2	73.2	0.005365226337448559	0.00013117283950617284	0.0006867283950617284
2	73.24	0.004277263374485597	1.02880658436214e-05	0.0004861111111111111
2	73.28	0.0027340534979423867	1.800411522633745e-05	0.0005889917695473251
2	73.32000000000001	0.002970679012345679	0.00011059670781893004	0.000830761316872428
2	73.36	0.001965020576131687	3.8580246913580246e-05	0.00022633744855967078
2	73.4	0.001463477366255144	5.6584362139917696e-05	0.00033179012345679014
2	73.44	0.014279835390946502	0.002307098765432099	0.003729423868312757
2	73.48	0.0009053497942386831	0.00013117283950617284	0.0001080246913580247
2	73.52	0.001815843621399177	0.00020061728395061727	0.00033179012345679014
2	73.56	0.0006893004115226338	9.77366255144033e-05	0.0002803497942386831
2	73.60000000000001	0.0012628600823045267	0.0001080246913580247	0.0002469135802469136
2	73.64	0.0003832304526748971	4.6296296296296294e-05	0.00010288065843621399
2	73.68	0.0013734567901234568	3.3436213991769545e-05	0.0006944444444444445
2	73.72	0.002883230452674897	0.00020318930041152264	0.0005272633744855968
2	73.76	0.005118312757201646	0.0002880658436213992	0.0002726337448559671
2	73.8	0.004945987654320988	0.00023405349794238683	3.8580246913580246e-05
2	73.84	0.006610082304526749	0.000264917695473251	0.0002777777777777778
2	73.88	0.0060416666666666665	0.00029835390946502055	9.259259259259259e-05
2	73.92	0.018474794238683128	0.0028189300411522633	0.0038631687242798355
2	73.96000000000001	0.006100823045267489	0.00032407407407407406	0.00033179012345679014
2	74.0	0.0058924897119341565	0.0003266460905349794	0.000367798353909465
2	74.04	0.008328189300411522	0.000522119341563786	0.0012705761316872427
2	74.08	0.005432098765432099	0.00022376543209876544	4.372427983539095e-05
2	74.12	0.006512345679012346	0.00042695473251028805	0.00020833333333333335
2	74.16	0.0064789094650205764	3.8580246913580246e-05	0.0002109053497942387
2	74.2	0.0075591563786008235	0.00021347736625514403	0.0006610082304526749
2	74.24	0.00761059670781893	0.0005812757201646091	0.0001800411522633745
2	74.28	0.008176440329218108	0.0004475308641975309	0.0002726337448559671
2	74.32000000000001	0.00842335390946502	0.0005787037037037037	8.487654320987654e-05
2	74.36	0.008004115226337448	0.0004861111111111111	0.00013374485596707818
2	74.4	0.019457304526748972	0.0029501028806584364	0.0032741769547325102
2	74.44	0.0074099794238683125	0.0003986625514403292	0.00017746913580246913
2	74.48	0.010126028806584362	0.0014300411522633744	0.0012345679012345679
2	74.52	0.007006172839506173	0.00038580246913580245	0.0008616255144032922
2	74.56	0.009583333333333333	0.0008744855967078189	0.0018132716049382715
2	74.60000000000001	0.00768261316872428	0.0006584362139917696	0.0007767489711934157
2	74.64	0.00845679012345679	0.0006507201646090535	0.0014994855967078188
2	74.68	0.006818415637860082	0.0006352880658436214	0.0007407407407407407
2	74.72	0.007919238683127572	0.0005684156378600823	0.0014763374485596708
2	74.76	0.007669753086419753	0.00038580246913580245	0.0025848765432098767
2	74.8	0.010545267489711935	0.0005349794238683127	0.004753086419753087
2	74.84	0.011602366255144034	0.0005452674897119342	0.006929012345679012
2	74.88	0.026242283950617284	0.0027674897119341563	0.012579732510288065
2	74.92	0.01726851851851852	0.00029063786008230453	0.012950102880658437
2	74.96000000000001	0.01909207818930041	0.00031378600823045265	0.014544753086419754
2	75.0	0.019400720164609052	0.0004989711934156379	0.014575617283950617
2	75.04	0.018852880658436214	0.00031378600823045265	0.014917695473251029
2	75.08	0.020648148148148148	0.0005684156378600823	0.016213991769547326
2	75.12	0.01986111111111111	0.00028549382716049385	0.016162551440329218
2	75.16	0.020825617283950618	0.00022890946502057612	0.01723508230452675
2	75.2	0.020200617283950617	0.0001286008230452675	0.01633230452674897
2	75.24	0.0202417695473251	0.00038580246913580245	0.016340020576131688
2	75.28	0.01852366255144033	0.00014660493827160494	0.015488683127572017
2	75.32000000000001	0.01738940329218107	0.00029063786008230453	0.014359567901234568
2	75.36	0.0244238683127572	0.0016229423868312758	0.015570987654320988
2	75.4	0.013729423868312758	9.002057613168725e-05	0.011574074074074073
2	75.44	0.013739711934156379	0.0001388888888888889	0.011314300411522633
2	75.48	0.010725308641975309	0.0001080246913580247	0.009403292181069958
2	75.52	0.010830761316872427	9.002057613168725e-05	0.008811728395061728
2	75.56	0.007466563786008231	3.3436213991769545e-05	0.006679526748971193
2	75.60000000000001	0.009233539094650205	3.8580246913580246e-05	0.007373971193415638
2	75.64	0.00533179012345679	5.1440329218107e-06	0.004951131687242798
2	75.68	0.007602880658436214	3.8580246913580246e-05	0.0059619341563786005
2	75.72	0.004534465020576132	2.5720164609053497e-05	0.004007201646090535
2	75.76	0.006597222222222222	6.687242798353909e-05	0.0051440329218107
2	75.8	0.004989711934156379	4.11522633744856e-05	0.0043518518518518515
2	75.84	0.019156378600823046	0.0020241769547325104	0.008978909465020576
2	75.88	0.00893775720164609	0.00011059670781893004	0.007857510288065844
2	75.92	0.01157664609053498	0.00013117283950617284	0.009683641975308643
2	75.96000000000001	0.014058641975308641	0.0002623456790123457	0.011718106995884773
2	76.0	0.01607253086419753	0.00014917695473251028	0.013657407407407408
2	76.04	0.017757201646090535	0.00029063786008230453	0.014974279835390946
2	76.08	0.016805555555555556	0.00014917695473251028	0.015336934156378601
2	76.12	0.01773405349794239	0.00019290123456790122	0.01593364197530864
2	76.16	0.017641460905349793	2.8292181069958848e-05	0.016131687242798353
2	76.2	0.017857510288065842	5.1440329218106995e-05	0.01684670781893004
2	76.24	0.017880658436213993	3.08641975308642e-05	0.0166820987654321
2	76.28	0.019318415637860083	9.002057613168725e-05	0.016939300411522633
2	76.32000000000001	0.027772633744855967	0.0017232510288065844	0.017564300411522633
2	76.36	0.021170267489711934	0.0001594650205761317	0.01633230452674897
2	76.4	0.021561213991769548	0.00022633744855967078	0.015527263374485597
2	76.44	0.022127057613168723	0.00033179012345679014	0.015486111111111112
2	76.48	0.022988683127572015	0.0007536008230452675	0.015226337448559672
2	76.52	0.022518004115226337	0.00042695473251028805	0.014953703703703703
2	76.56	0.023431069958847736	0.0007536008230452675	0.014233539094650206
2	76.60000000000001	0.022191358024691358	0.0003343621399176955	0.0136059670781893
2	76.64	0.024300411522633746	0.0007175925925925926	0.01426440329218107
2	76.68	0.024014917695473252	0.00036265432098765433	0.014719650205761317
2	76.72	0.02565843621399177	0.0007587448559670781	0.015223765432098765
2	76.76	0.025203189300411523	0.0005478395061728395	0.015396090534979423
2	76.8	0.03568672839506173	0.002867798353909465	0.018184156378600824
2	76.84	0.026093106995884775	0.000573559670781893	0.016324588477366255
2	76.88	0.026504629629629628	0.0009310699588477366	0.016550925925925927
2	76.92	0.02539351851851852	0.0006790123456790123	0.01650977366255144
2	76.96000000000001	0.025174897119341563	0.0007638888888888889	0.01599022633744856
2	77.0	0.02337962962962963	0.0008539094650205761	0.015349794238683127
2	77.04	0.02228395061728395	0.0005375514403292181	0.014822530864197532
2	77.08	0.020900205761316872	0.0007458847736625515	0.013847736625514404
2	77.12	0.018582818930041153	0.00029063786008230453	0.012867798353909466
2	77.16	0.018392489711934155	0.00041923868312757203	0.012654320987654321
2	77.2	0.014992283950617283	0.00018775720164609054	0.010789609053497943
2	77.24	0.014416152263374485	0.00034722222222222224	0.010167181069958849
2	77.28	0.020823045267489713	0.0017618312757201645	0.01125
2	77.32000000000001	0.010146604938271605	0.00013374485596707818	0.007091049382716049
2	77.36	0.007471707818930041	9.259259259259259e-05	0.005061728395061729
2	77.4	0.007209362139917696	5.6584362139917696e-05	0.004555041152263375
2	77.44	0.0051234567901234564	2.5720164609053497e-05	0.003227880658436214
2	77.48	0.006568930041152264	0.00014660493827160494	0.0036651234567901233
2	77.52	0.005095164609053498	4.886831275720165e-05	0.002281378600823045
2	77.56	0.0059953703703703705	0.00016975308641975308	0.001808127572016461
2	77.60000000000001	0.006838991769547325	0.00019032921810699588	0.0016049382716049382
2	77.64	0.0075	0.0003446502057613169	0.0013194444444444445
2	77.68	0.007857510288065844	0.0004166666666666667	0.0008050411522633745
2	77.72	0.008065843621399177	0.00042695473251028805	0.0006275720164609053
2	77.76	0.019637345679012347	0.002523148148148148	0.004369855967078189
2	77.8	0.011003086419753087	0.0005478395061728395	0.0031301440329218107
2	77.84	0.015192901234567902	0.0005915637860082304	0.006550925925925926
2	77.88	0.015131172839506173	0.00030864197530864197	0.0076748971193415635
2	77.92	0.01636574074074074	0.0004475308641975309	0.008472222222222223
2	77.96000000000001	0.015298353909465021	0.00017746913580246913	0.00793724279835391
2	78.0	0.0160570987654321	0.0006738683127572016	0.00772119341563786
2	78.04	0.01628343621399177	0.0007510288065843622	0.007456275720164609
2	78.08	0.017103909465020575	0.0008256172839506173	0.007824074074074074
2	78.12	0.017546296296296296	0.0011574074074074073	0.00710133744855967
2	78.16	0.015146604938271606	0.001617798353909465	0.005679012345679012
2	78.2	0.016561213991769547	0.002728909465020576	0.00547582304526749
2	78.24	0.023294753086419755	0.004897119341563786	0.00679783950617284
2	78.28	0.013256172839506173	0.0031944444444444446	0.003374485596707819
2	78.32000000000001	0.012842078189300412	0.0035622427983539096	0.0025411522633744855
2	78.36	0.01320216049382716	0.004238683127572016	0.0022170781893004116
2	78.4	0.01121141975308642	0.0040406378600823046	0.001507201646090535
2	78.44	0.011661522633744856	0.004832818930041153	0.0010159465020576131
2	78.48	0.009243827160493828	0.004135802469135802	0.0006790123456790123
2	78.52	0.009611625514403293	0.004753086419753087	0.0007381687242798354
2	78.56	0.009771090534979423	0.004974279835390946	0.0015277777777777779
2	78.60000000000001	0.011430041152263374	0.005802469135802469	0.0021887860082304526
2	78.64	0.014791666666666667	0.00705761316872428	0.003580246913580247
2	78.68	0.015632716049382715	0.00713477366255144	0.004848251028806584
2	78.72	0.030704732510288067	0.010275205761316873	0.009539609053497943
2	78.76	0.020141460905349795	0.0073070987654320985	0.00863940329218107
2	78.8	0.0236059670781893	0.007391975308641975	0.010838477366255143
2	78.84	0.021571502057613167	0.006141975308641976	0.011628086419753086
2	78.88	0.02367283950617284	0.005853909465020576	0.013027263374485596
2	78.92	0.021000514403292182	0.004480452674897119	0.01252829218106996
2	78.96000000000001	0.021545781893004115	0.0036934156378600823	0.013428497942386831
2	79.0	0.017996399176954732	0.002330246913580247	0.012489711934156378
2	79.04	0.01832561728395062	0.0018261316872427984	0.013117283950617283
2	79.08	0.017258230452674897	0.0006275720164609053	0.013657407407407408
2	79.12	0.017710905349794238	0.0004243827160493827	0.014552469135802468
2	79.16	0.017546296296296296	0.0001646090534979424	0.015192901234567902
2	79.2	0.02739969135802469	0.002677469135802469	0.017301954732510286
2	79.24	0.019809670781893003	0.0005375514403292181	0.01748456790123457
2	79.28	0.018125	0.00013117283950617284	0.016628086419753087
2	79.32000000000001	0.018819444444444444	0.0005812757201646091	0.016579218106995884
2	79.36	0.017795781893004115	0.0006970164609053498	0.01539866255144033
2	79.4	0.019832818930041154	0.0014300411522633744	0.015522119341563787
2	79.44	0.0217309670781893	0.002512860082304527	0.014699074074074074
2	79.48	0.026450617283950616	0.004094650205761317	0.014853395061728395
2	79.52	0.026743827160493828	0.004665637860082304	0.014423868312757201
2	79.56	0.02585133744855967	0.00459619341563786	0.014161522633744856
2	79.60000000000001	0.021363168724279836	0.003374485596707819	0.012780349794238683
2	79.64	0.017813786008230453	0.0023431069958847737	0.01180812757201646
2	79.68	0.029012345679012345	0.004624485596707819	0.013968621399176954
2	79.72	0.017065329218106995	0.003094135802469136	0.010578703703703703
2	79.76	0.018016975308641974	0.0035082304526748973	0.010267489711934157
2	79.8	0.01591820987654321	0.003171296296296296	0.008819444444444444
2	79.84	0.016738683127572016	0.0037680041152263373	0.008549382716049382
2	79.88	0.015051440329218107	0.004112654320987654	0.007584876543209876
2	79.92	0.017862654320987655	0.004601337448559671	0.007744341563786008
2	79.96000000000001	0.01569701646090535	0.003580246913580247	0.007906378600823044
2	80.0	0.01688014403292181	0.003184156378600823	0.009025205761316872
2	80.04	0.01726594650205761	0.002854938271604938	0.010367798353909465
2	80.08	0.01957818930041152	0.0029063786008230452	0.012559156378600823
2	80.12	0.02183127572016461	0.0027083333333333334	0.014506172839506172
2	80.16	0.03607767489711934	0.005187757201646091	0.01878343621399177
2	80.2	0.024256687242798353	0.0018132716049382715	0.017319958847736624
2	80.24	0.02408179012345679	0.0012731481481481483	0.017839506172839505
2	80.28	0.026021090534979426	0.0016949588477366256	0.0188451646090535
2	80.32000000000001	0.02416409465020576	0.0015406378600823045	0.01894804526748971
2	80.36	0.02462962962962963	0.0017386831275720165	0.018582818930041153
2	80.4	0.022186213991769548	0.0015792181069958849	0.01754372427983539
2	80.44	0.024050925925925927	0.0021630658436213993	0.018526234567901236
2	80.48	0.020133744855967077	0.0013837448559670782	0.016872427983539096
2	80.52	0.020496399176954734	0.0015252057613168724	0.01656378600823045
2	80.56	0.017536008230452677	0.0010570987654320988	0.015154320987654322
2	80.60000000000001	0.01631687242798354	0.0005632716049382716	0.014421296296296297
2	80.64	0.0255298353909465	0.003117283950617284	0.014819958847736625
2	80.68	0.011610082304526748	0.0009284979423868312	0.00963477366255144
2	80.72	0.008343621399176954	0.00102880658436214	0.0059156378600823045
2	80.76	0.007170781893004115	0.0017232510288065844	0.004416152263374486
2	80.8	0.01117798353909465	0.003809156378600823	0.005558127572016461
2	80.84	0.011340020576131687	0.004917695473251029	0.0032510288065843622
2	80.88	0.014333847736625514	0.00676954732510288	0.002623456790123457
2	80.92	0.012222222222222223	0.00555298353909465	0.0020190329218106994
2	80.96000000000001	0.01273148148148148	0.005288065843621399	0.0013605967078189301
2	81.0	0.011620370370370371	0.0038374485596707818	0.001293724279835391
2	81.04	0.013233024691358024	0.004411008230452675	0.001368312757201646
2	81.08	0.011934156378600824	0.003631687242798354	0.000992798353909465
2	81.12	0.02426440329218107	0.005462962962962963	0.004531893004115227
2	81.16	0.01010545267489712	0.0016126543209876542	0.0005889917695473251
2	81.2	0.009956275720164609	0.0013657407407407407	0.0006661522633744856
2	81.24	0.011550925925925926	0.0016846707818930042	0.0004243827160493827
2	81.28	0.011334876543209877	0.001368312757201646	0.00032407407407407406
2	81.32000000000001	0.014575617283950617	0.0017618312757201645	0.001514917695473251
2	81.36	0.012294238683127573	0.0011342592592592593	0.0007818930041152264
2	81.4	0.014058641975308641	0.002139917695473251	0.0005375514403292181
2	81.44	0.012358539094650206	0.0014891975308641975	0.000367798353909465
2	81.48	0.013510802469135802	0.0016872427983539095	0.0008616255144032922
2	81.52	0.010239197530864198	0.0008667695473251029	0.0005118312757201646
2	81.56	0.010347222222222223	0.0007433127572016461	0.0008204732510288066
2	81.60000000000001	0.01803497942386831	0.0024665637860082305	0.003171296296296296
2	81.64	0.00879372427983539	0.0004963991769547325	0.00022890946502057612
2	81.68	0.009807098765432098	0.0008924897119341564	0.0005787037037037037
2	81.72	0.007469135802469135	0.0003369341563786008	0.00033179012345679014
2	81.76	0.005498971193415638	0.00023405349794238683	0.00045267489711934157
2	81.8	0.002155349794238683	1.800411522633745e-05	0.00015432098765432098
2	81.84	0.0025180041152263375	4.886831275720165e-05	0.000720164609053498
2	81.88	0.0009490740740740741	1.2860082304526749e-05	0.00013117283950617284
2	81.92	0.0019598765432098765	9.259259259259259e-05	0.00045267489711934157
2	81.96000000000001	0.0010159465020576131	6.944444444444444e-05	9.002057613168725e-05
2	82.0	0.001669238683127572	5.401234567901235e-05	0.0005761316872427984
2	82.04	0.0007844650205761317	2.5720164609053497e-05	6.430041152263375e-05
2	82.08	0.012049897119341563	0.0019804526748971193	0.0034516460905349793
2	82.12	0.000625	5.915637860082304e-05	0.00013117283950617284
2	82.16	0.0010905349794238684	0.0001080246913580247	0.00041152263374485596
2	82.2	0.0014943415637860083	0.00011831275720164609	0.0006944444444444445
2	82.24	0.002029320987654321	0.0001286008230452675	0.0009465020576131687
2	82.28	0.0017181069958847736	0.00022376543209876544	0.0008024691358024691
2	82.32000000000001	0.001190843621399177	5.915637860082304e-05	0.0004655349794238683
2	82.36	0.002476851851851852	0.00017232510288065845	0.0008616255144032922
2	82.4	0.0012705761316872427	4.372427983539095e-05	0.0005015432098765432
2	82.44	0.0011625514403292181	5.6584362139917696e-05	0.0003189300411522634
2	82.48	0.0012294238683127573	3.60082304526749e-05	0.00016975308641975308
2	82.52	0.0010828189300411523	7.973251028806585e-05	0.0003523662551440329
2	82.56	0.012299382716049382	0.0017026748971193416	0.004585905349794239
2	82.60000000000001	0.003719135802469136	8.487654320987654e-05	0.002965534979423868
2	82.64	0.004601337448559671	7.716049382716049e-05	0.003755144032921811
2	82.68	0.00639917695473251	8.74485596707819e-05	0.005234053497942387
2	82.72	0.008680555555555556	0.00012602880658436213	0.0066512345679012345
2	82.76	0.008713991769547326	0.00017232510288065845	0.007366255144032921
2	82.8	0.009909979423868313	0.00014146090534979423	0.008127572016460905
2	82.84	0.008240740740740741	2.8292181069958848e-05	0.007345679012345679
2	82.88	0.009639917695473251	0.00015432098765432098	0.007463991769547325
2	82.92	0.0070190329218106995	3.3436213991769545e-05	0.006244855967078189
2	82.96000000000001	0.008397633744855967	0.00019032921810699588	0.0063863168724279835
2	83.0	0.00570216049382716	3.3436213991769545e-05	0.00507716049382716
2	83.04	0.0170190329218107	0.0021296296296296298	0.008045267489711934
2	83.08	0.005095164609053498	0.0001388888888888889	0.004354423868312757
2	83.12	0.004621913580246914	0.00012602880658436213	0.0038220164609053496
2	83.16	0.0027186213991769546	5.6584362139917696e-05	0.0022633744855967077
2	83.2	0.0029295267489711932	0.00029063786008230453	0.001838991769547325
2	83.24	0.0035905349794238682	5.915637860082304e-05	0.003359053497942387
2	83.28	0.004843106995884774	4.11522633744856e-05	0.004663065843621399
2	83.32000000000001	0.006805555555555555	5.1440329218106995e-05	0.00632201646090535
2	83.36	0.007811213991769548	2.05761316872428e-05	0.0066512345679012345
2	83.4	0.010221193415637861	0.0003112139917695473	0.00813014403292181
2	83.44	0.009683641975308643	8.74485596707819e-05	0.007862654320987655
2	83.48	0.009976851851851851	3.8580246913580246e-05	0.008670267489711935
2	83.52	0.018449074074074073	0.0019573045267489713	0.009717078189300411
2	83.56	0.007690329218106996	0.0002469135802469136	0.006460905349794239
2	83.60000000000001	0.0057073045267489715	0.00030092592592592595	0.004742798353909465
2	83.64	0.003883744855967078	0.00012602880658436213	0.003109567901234568
2	83.68	0.003081275720164609	6.944444444444444e-05	0.0018492798353909464
2	83.72	0.001977880658436214	7.973251028806585e-05	0.000625
2	83.76	0.0015509259259259259	0.00010030864197530864	0.0007098765432098765
2	83.8	0.0007175925925925926	0.00012088477366255144	0.0002777777777777778
2	83.84	0.0019315843621399177	0.00016203703703703703	0.00038580246913580245
2	83.88	0.0018672839506172839	0.00020576131687242798	4.886831275720165e-05
2	83.92	0.004861111111111111	0.0005684156378600823	0.0016332304526748972
2	83.96000000000001	0.005830761316872428	0.000257201646090535	0.003220164609053498
2	84.0	0.02038837448559671	0.002772633744855967	0.008315329218106996
2	84.04	0.008582818930041152	0.00013374485596707818	0.006864711934156379
2	84.08	0.011754115226337448	8.74485596707819e-05	0.00962962962962963
2	84.12	0.01110082304526749	8.23045267489712e-05	0.009493312757201645
2	84.16	0.012669753086419754	0.0001080246913580247	0.010501543209876544
2	84.2	0.01143261316872428	4.11522633744856e-05	0.009755658436213992
2	84.24	0.012651748971193416	8.23045267489712e-05	0.01018261316872428
2	84.28	0.011936728395061729	0.0001646090534979424	0.009632201646090535
2	84.32000000000001	0.012618312757201646	0.00012088477366255144	0.010030864197530864
2	84.36	0.011440329218106995	0.00015689300411522632	0.009056069958847737
2	84.4	0.010730452674897119	4.6296296296296294e-05	0.00886574074074074
2	84.44	0.009565329218106995	0.00010030864197530864	0.007417695473251029
2	84.48	0.01827417695473251	0.0018930041152263374	0.00945730452674897
2	84.52	0.007893518518518518	0.00014917695473251028	0.006054526748971193
2	84.56	0.005527263374485596	9.259259259259259e-05	0.004174382716049383
2	84.60000000000001	0.004400720164609053	5.401234567901235e-05	0.002816358024691358
2	84.64	0.0021219135802469135	3.3436213991769545e-05	0.0013631687242798354
2	84.68	0.001772119341563786	0.00012602880658436213	0.0009619341563786008
2	84.72	0.0015920781893004115	2.8292181069958848e-05	0.0004089506172839506
2	84.76	0.0018467078189300411	0.00019290123456790122	0.001324588477366255
2	84.8	0.0015843621399176955	0.00012088477366255144	0.0013400205761316872
2	84.84	0.003065843621399177	0.00014917695473251028	0.002651748971193416
2	84.88	0.005056584362139917	6.687242798353909e-05	0.004560185185185185
2	84.92	0.0066975308641975305	3.8580246913580246e-05	0.005794753086419753
2	84.96000000000001	0.02011574074074074	0.0022247942386831275	0.010465534979423869
2	85.0	0.009547325102880658	9.002057613168725e-05	0.007857510288065844
2	85.04	0.011427469135802469	0.00011831275720164609	0.009318415637860082
2	85.08	0.011231995884773662	5.915637860082304e-05	0.009282407407407408
2	85.12	0.014632201646090534	0.00020318930041152264	0.010277777777777778
2	85.16	0.013582818930041152	4.11522633744856e-05	0.00889917695473251
2	85.2	0.01691872427983539	0.0004063786008230453	0.009174382716049383
2	85.24	0.015257201646090535	0.00034722222222222224	0.007734053497942387
2	85.28	0.0170190329218107	0.0009233539094650206	0.007273662551440329
2	85.32000000000001	0.016298868312757203	0.0011496913580246913	0.006159979423868313
2	85.36	0.016257716049382715	0.0012602880658436214	0.0053523662551440325
2	85.4	0.014375	0.0017463991769547326	0.0038245884773662553
2	85.44	0.021545781893004115	0.0036188271604938272	0.005061728395061729
2	85.48	0.008618827160493827	0.0015612139917695472	0.0013863168724279834
2	85.52	0.007646604938271605	0.0014814814814814814	0.001669238683127572
2	85.56	0.008189300411522634	0.0015972222222222223	0.0011291152263374485
2	85.60000000000001	0.00646604938271605	0.0005375514403292181	0.0005658436213991769
2	85.64	0.00801954732510288	0.0006970164609053498	0.0012191358024691357
2	85.68	0.0056275720164609055	0.0005889917695473251	0.0004963991769547325
2	85.72	0.007235082304526749	0.001059670781893004	0.0014891975308641975
2	85.76	0.004068930041152263	0.000573559670781893	0.0004783950617283951
2	85.8	0.0035056584362139916	0.00044238683127572015	0.00035493827160493826
2	85.84	0.0021013374485596707	0.000257201646090535	0.0002726337448559671
2	85.88	0.001823559670781893	0.00036522633744855967	0.00044238683127572015
2	85.92	0.01825874485596708	0.002757201646090535	0.006224279835390947
2	85.96000000000001	0.009367283950617283	0.0006790123456790123	0.00459104938271605
2	86.0	0.013317901234567902	0.0013811728395061729	0.00636574074074074
2	86.04	0.015324074074074073	0.001242283950617284	0.007536008230452675
2	86.08	0.01845164609053498	0.001448045267489712	0.0091820987654321
2	86.12	0.01964506172839506	0.0015792181069958849	0.010902777777777779
2	86.16	0.02315843621399177	0.0015689300411522633	0.013708847736625514
2	86.2	0.022397119341563788	0.0013400205761316872	0.014544753086419754
2	86.24	0.02563014403292181	0.001610082304526749	0.016656378600823044
2	86.28	0.02352880658436214	0.001404320987654321	0.01525977366255144
2	86.32000000000001	0.027978395061728396	0.0018055555555555555	0.01809156378600823
2	86.36	0.027955246913580246	0.0019958847736625514	0.019035493827160493
2	86.4	0.039763374485596706	0.004454732510288066	0.021689814814814815
2	86.44	0.027587448559670782	0.0017515432098765432	0.019529320987654322
2	86.48	0.026787551440329217	0.0013837448559670782	0.0201440329218107
2	86.52	0.026854423868312757	0.0015457818930041153	0.01952417695473251
2	86.56	0.02353909465020576	0.0010468106995884774	0.018441358024691358
2	86.60000000000001	0.022746913580246914	0.0013323045267489711	0.017224794238683127
2	86.64	0.021635802469135802	0.0012988683127572015	0.015141460905349794
2	86.68	0.021430041152263376	0.0012371399176954732	0.013809156378600824
2	86.72	0.01929783950617284	0.0009645061728395061	0.01289866255144033
2	86.76	0.01968364197530864	0.0010159465020576131	0.011903292181069959
2	86.8	0.017878086419753088	0.0005452674897119342	0.011193415637860082
2	86.84	0.01751028806584362	0.0006095679012345679	0.010239197530864198
2	86.88	0.028145576131687243	0.00290380658436214	0.012371399176954732
2	86.92	0.01906635802469136	0.0004603909465020576	0.010709876543209877
2	86.96000000000001	0.021031378600823044	0.0010390946502057614	0.011823559670781893
2	87.0	0.01890432098765432	0.0005632716049382716	0.011700102880658435
2	87.04	0.01947530864197531	0.0006121399176954733	0.01296553497942387
2	87.08	0.017710905349794238	0.000360082304526749	0.012944958847736625
2	87.12	0.018829732510288067	0.0004320987654320988	0.013721707818930041
2	87.16	0.016507201646090534	0.000257201646090535	0.012808641975308642
2	87.2	0.01679269547325103	0.00016203703703703703	0.01304783950617284
2	87.24	0.013485082304526748	4.6296296296296294e-05	0.011890432098765433
2	87.28	0.012944958847736625	8.487654320987654e-05	0.011820987654320988
2	87.32000000000001	0.01173611111111111	2.8292181069958848e-05	0.011376028806584362
2	87.36	0.021913580246913582	0.002139917695473251	0.013027263374485596
2	87.4	0.01239969135802469	0.00011059670781893004	0.01066872427983539
2	87.44	0.013431069958847736	0.0001234567901234568	0.010097736625514404
2	87.48	0.013690843621399176	0.00019032921810699588	0.00907664609053498
2	87.52	0.01286008230452675	0.00022890946502057612	0.00809156378600823
2	87.56	0.013508230452674897	0.0002932098765432099	0.008294753086419753
2	87.60000000000001	0.012659465020576131	0.0003497942386831276	0.007556584362139918
2	87.64	0.012878086419753087	0.0004449588477366255	0.006820987654320988
2	87.68	0.015038580246913581	0.00011574074074074075	0.008531378600823045
2	87.72	0.01694701646090535	0.0003909465020576132	0.009992283950617284
2	87.76	0.01696502057613169	0.00021862139917695473	0.01050925925925926
2	87.8	0.01748456790123457	0.0003832304526748971	0.010974794238683128
2	87.84	0.025208333333333333	0.001990740740740741	0.012757201646090535
2	87.88	0.018713991769547324	0.0003986625514403292	0.01113940329218107
2	87.92	0.019987139917695473	0.0006430041152263374	0.010306069958847737
2	87.96000000000001	0.01978909465020576	0.000684156378600823	0.009958847736625514
2	88.0	0.020324074074074074	0.0004963991769547325	0.009953703703703704
2	88.04	0.016370884773662553	0.0006404320987654321	0.006784979423868313
2	88.08	0.015300925925925926	0.000573559670781893	0.006556069958847737
2	88.12	0.01073559670781893	0.0005066872427983539	0.0045190329218107
2	88.16	0.011195987654320987	0.0007818930041152264	0.004027777777777778
2	88.2	0.008757716049382715	0.0005375514403292181	0.002471707818930041
2	88.24	0.010550411522633744	0.0011291152263374485	0.00261059670781893
2	88.28	0.00761059670781893	0.0009516460905349795	0.0009310699588477366
2	88.32000000000001	0.020120884773662553	0.0036882716049382717	0.004233539094650206
2	88.36	0.00948559670781893	0.0016898148148148148	0.0016049382716049382
2	88.4	0.010501543209876544	0.0021347736625514403	0.0012628600823045267
2	88.44	0.011453189300411523	0.0027211934156378603	0.0018930041152263374
2	88.48	0.012283950617283951	0.003029835390946502	0.0017746913580246914
2	88.52	0.011594650205761317	0.0029218106995884774	0.0015303497942386831
2	88.56	0.011684670781893005	0.002471707818930041	0.0014506172839506173
2	88.60000000000001	0.012502572016460906	0.0021862139917695473	0.0013914609053497942
2	88.64	0.011983024691358025	0.0015766460905349794	0.0011856995884773664
2	88.68	0.013186728395061728	0.001491769547325103	0.0015715020576131688
2	88.72	0.010450102880658436	0.0005915637860082304	0.0011265432098765433
2	88.76	0.009020061728395062	0.00019804526748971193	0.001463477366255144
2	88.8	0.016959876543209875	0.0021656378600823046	0.003996913580246913
2	88.84	0.010378086419753086	0.0009079218106995885	0.0030787037037037037
2	88.88	0.012327674897119341	0.0010416666666666667	0.004760802469135803
2	88.92	0.01543724279835391	0.001808127572016461	0.006100823045267489
2	88.96000000000001	0.017325102880658437	0.0018132716049382715	0.007469135802469135
2	89.0	0.019387860082304528	0.0019161522633744856	0.008518518518518519
2	89.04	0.021363168724279836	0.0021502057613168725	0.00915895061728395
2	89.08	0.020882201646090535	0.001669238683127572	0.00960133744855967
2	89.12	0.02260030864197531	0.0018364197530864198	0.009616769547325103
2	89.16	0.020892489711934158	0.001368312757201646	0.00926954732510288
2	89.2	0.021563786008230452	0.001198559670781893	0.009753086419753086
2	89.24	0.018564814814814815	0.0006172839506172839	0.009256687242798354
2	89.28	0.028402777777777777	0.0028215020576131686	0.011718106995884773
2	89.32000000000001	0.015416666666666667	0.0002932098765432099	0.008670267489711935
2	89.36	0.014382716049382717	0.000257201646090535	0.008595679012345678
2	89.4	0.01235082304526749	0.00014917695473251028	0.008011831275720164
2	89.44	0.011640946502057613	0.00023662551440329217	0.007551440329218107
2	89.48	0.010792181069958847	0.00015174897119341564	0.007080761316872428
2	89.52	0.010262345679012345	0.0002314814814814815	0.006188271604938272
2	89.56	0.009858539094650206	0.00013374485596707818	0.006121399176954733
2	89.60000000000001	0.008924897119341564	0.00011059670781893004	0.005396090534979424
2	89.64	0.008737139917695473	0.0003292181069958848	0.0048122427983539095
2	89.68	0.007597736625514403	0.0001234567901234568	0.004300411522633745
2	89.72	0.00919753086419753	0.0006147119341563787	0.004233539094650206
2	89.76	0.018564814814814815	0.0023533950617283953	0.006072530864197531
2	89.8	0.00938528806584362	0.0007227366255144033	0.0036651234567901233
2	89.84	0.009140946502057613	0.0006610082304526749	0.0035416666666666665
2	89.88	0.009313271604938271	0.0008539094650205761	0.00356738683127572
2	89.92	0.008323045267489712	0.0005992798353909465	0.0032818930041152265
2	89.96000000000001	0.009650205761316873	0.000992798353909465	0.0031738683127572015
2	90.0	0.010828189300411522	0.0007844650205761317	0.003930041152263374
2	90.04	0.012060185185185186	0.0006430041152263374	0.004184670781893004
2	90.08	0.012674897119341564	0.0006944444444444445	0.004176954732510288
2	90.12	0.012044753086419753	0.0005529835390946502	0.0048919753086419755
2	90.16	0.01337962962962963	0.0008616255144032922	0.005745884773662551
2	90.2	0.01025977366255144	0.000367798353909465	0.00488940329218107
2	90.24	0.021069958847736627	0.00238940329218107	0.008145576131687243
2	90.28	0.009621913580246914	0.00027520576131687244	0.005828189300411523
2	90.32000000000001	0.00977366255144033	0.00030092592592592595	0.005841049382716049
2	90.36	0.008863168724279835	0.0002494855967078189	0.005977366255144033
2	90.4	0.008922325102880659	0.0002546296296296296	0.005923353909465021
2	90.44	0.007268518518518519	0.0001748971193415638	0.005061728395061729
2	90.48	0.0077314814814814815	0.00018518518518518518	0.0052031893004115225
2	90.52	0.0072608024691358025	0.0001594650205761317	0.005131172839506173
2	90.56	0.006622942386831276	0.0001954732510288066	0.00456275720164609
2	90.60000000000001	0.0072042181069958845	0.0002469135802469136	0.005120884773662552
2	90.64	0.0074794238683127574	0.00010030864197530864	0.005321502057613169
2	90.68	0.00738940329218107	0.00028292181069958846	0.005097736625514404
2	90.72	0.015766460905349795	0.001800411522633745	0.007304526748971194
2	90.76	0.007106481481481482	0.00038580246913580245	0.004688786008230452
2	90.8	0.006540637860082304	0.00015174897119341564	0.004755658436213991
2	90.84	0.007965534979423868	0.00027520576131687244	0.0055015432098765435
2	90.88	0.006201131687242799	9.002057613168725e-05	0.004855967078189301
2	90.92	0.007183641975308642	0.0002803497942386831	0.005131172839506173
2	90.96000000000001	0.006520061728395062	2.8292181069958848e-05	0.005519547325102881
2	91.0	0.007690329218106996	0.00031378600823045265	0.006021090534979424
2	91.04	0.007968106995884773	5.1440329218106995e-05	0.006862139917695473
2	91.08	0.008901748971193415	0.00013117283950617284	0.007872942386831276
2	91.12	0.009356995884773662	0.00012602880658436213	0.008094135802469135
2	91.16	0.009598765432098765	5.915637860082304e-05	0.008590534979423869
2	91.2	0.020987654320987655	0.0020859053497942386	0.011931584362139917
2	91.24	0.01099537037037037	9.259259259259259e-05	0.010018004115226338
2	91.28	0.012127057613168724	0.00011574074074074075	0.011108539094650205
2	91.32000000000001	0.012178497942386832	0.00010288065843621399	0.01098508230452675
2	91.36	0.01316872427983539	7.973251028806585e-05	0.011689814814814814
2	91.4	0.013940329218106996	4.886831275720165e-05	0.011180555555555555
2	91.44	0.01540895061728395	0.0002494855967078189	0.011453189300411523
2	91.48	0.016031378600823046	0.00041923868312757203	0.011352880658436214
2	91.52	0.01653034979423868	0.0007536008230452675	0.011265432098765432
2	91.56	0.0166820987654321	0.00043467078189300413	0.011188271604938271
2	91.60000000000001	0.016797839506172838	0.00043724279835390947	0.01117798353909465
2	91.64	0.01772633744855967	0.000529835390946502	0.010753600823045268
2	91.68	0.026679526748971193	0.0024408436213991767	0.013055555555555556
2	91.72	0.017849794238683128	0.000720164609053498	0.010115740740740741
2	91.76	0.01746141975308642	0.0009465020576131687	0.009771090534979423
4	106.60000000000001	0.011424897119341564	0.0027700617283950616	0.002191358024691358
4	106.64	0.007566872427983539	0.002145061728395062	0.001463477366255144
4	106.68	0.007939814814814814	0.00238940329218107	0.0009645061728395061
4	106.72	0.006977880658436214	0.0017695473251028806	0.0004783950617283951
4	106.76	0.005347222222222222	0.0012114197530864197	0.00029835390946502055
4	106.8	0.0046502057613168725	0.000941358024691358	0.00014660493827160494
[truncated: 14,715 more rows]
