# Supplementary material for: Cultural Artifacts Transform Embodied Practice: How a Sommelier Card Shapes the Behavior of Dyads Engaged in Wine Tasting
Source: Front Psychol. 2019 Dec 6;10:2671. doi: 10.3389/fpsyg.2019.02671 (PMC6915083; doi:10.3389/fpsyg.2019.02671)
Supplement: DATA SHEET S3 — Raw data files (descriptions in README.txt files). [file Data_Sheet_3.zip › Supplementary_3_raw_experimental_data/frame_difference_movement/s48-2-20140522184121.csv]

Range	Time	Overall	ROI0	ROI1
-1	-1.0	1.0	0.21799125514403292	0.23141975308641977
2	16.4	0.0003575102880658436	3.60082304526749e-05	0.00016203703703703703
2	16.44	0.00030092592592592595	0.00011831275720164609	0.00015174897119341564
2	16.48	0.0006378600823045268	9.516460905349794e-05	0.0001234567901234568
2	16.52	0.0006507201646090535	6.944444444444444e-05	8.74485596707819e-05
2	16.56	0.0003986625514403292	0.00030864197530864197	5.1440329218106995e-05
2	16.6	0.0004501028806584362	0.0002726337448559671	7.973251028806585e-05
2	16.64	0.0009027777777777777	0.00041923868312757203	0.0003215020576131687
2	16.68	0.0014351851851851852	0.0008256172839506173	0.00041152263374485596
2	16.72	0.0027443415637860083	0.0018878600823045268	0.0005015432098765432
2	16.76	0.002844650205761317	0.0024665637860082305	0.0002314814814814815
2	16.8	0.005666152263374485	0.0032896090534979424	0.0011599794238683128
2	16.84	0.0028729423868312756	0.0024459876543209877	0.0002160493827160494
2	16.88	0.00227880658436214	0.0019135802469135803	0.00019032921810699588
2	16.92	0.001831275720164609	0.0012628600823045267	0.00031635802469135804
2	16.96	0.0012757201646090535	0.0008719135802469135	0.0002777777777777778
2	17.0	0.002425411522633745	0.0011342592592592593	0.0007921810699588477
2	17.04	0.0019084362139917695	0.0012191358024691357	0.0005324074074074074
2	17.080000000000002	0.002235082304526749	0.0011856995884773664	0.0007998971193415638
2	17.12	0.001095679012345679	0.00042695473251028805	0.0005324074074074074
2	17.16	0.001352880658436214	0.00033950617283950616	0.0007381687242798354
2	17.2	0.0011754115226337448	0.00045267489711934157	0.0005118312757201646
2	17.240000000000002	0.0021347736625514403	0.0003112139917695473	0.0014814814814814814
2	17.28	0.007654320987654321	0.001617798353909465	0.004014917695473251
2	17.32	0.00330761316872428	0.00023662551440329217	0.002705761316872428
2	17.36	0.004274691358024691	0.000257201646090535	0.0038477366255144033
2	17.400000000000002	0.004344135802469136	0.00011831275720164609	0.004120370370370371
2	17.44	0.005583847736625514	0.00019290123456790122	0.005275205761316872
2	17.48	0.005275205761316872	7.716049382716049e-05	0.005036008230452675
2	17.52	0.005833333333333334	0.00014660493827160494	0.005488683127572017
2	17.56	0.005496399176954733	6.17283950617284e-05	0.005349794238683128
2	17.6	0.006185699588477366	0.00014917695473251028	0.005756172839506172
2	17.64	0.005661008230452675	9.002057613168725e-05	0.005483539094650206
2	17.68	0.00628858024691358	0.00015174897119341564	0.0058590534979423865
2	17.72	0.005321502057613169	7.458847736625514e-05	0.0051568930041152265
2	17.76	0.009354423868312757	0.0012191358024691357	0.006666666666666667
2	17.8	0.005979938271604938	0.00016975308641975308	0.005635288065843622
2	17.84	0.006183127572016461	9.002057613168725e-05	0.005756172839506172
2	17.88	0.006805555555555555	0.0004295267489711934	0.0060416666666666665
2	17.92	0.007021604938271605	0.0012602880658436214	0.005424382716049383
2	17.96	0.006057098765432099	0.0014506172839506173	0.004375
2	18.0	0.005470679012345679	0.0013168724279835392	0.004030349794238683
2	18.04	0.004493312757201646	0.0009747942386831276	0.0033719135802469137
2	18.080000000000002	0.00338477366255144	0.0007613168724279835	0.0024948559670781895
2	18.12	0.0023431069958847737	0.0003986625514403292	0.0018209876543209876
2	18.16	0.0020396090534979426	0.00023405349794238683	0.0016975308641975309
2	18.2	0.001610082304526749	5.915637860082304e-05	0.0015020576131687243
2	18.240000000000002	0.0037371399176954734	0.0006661522633744856	0.002258230452674897
2	18.28	0.0010108024691358026	0.00010545267489711934	0.0007073045267489712
2	18.32	0.0008101851851851852	5.915637860082304e-05	0.0005375514403292181
2	18.36	0.0005915637860082304	0.00018775720164609054	0.0003343621399176955
2	18.400000000000002	0.0007536008230452675	7.20164609053498e-05	0.0005992798353909465
2	18.44	0.0006610082304526749	0.00016203703703703703	0.0004552469135802469
2	18.48	0.0004861111111111111	0.0001646090534979424	0.00027520576131687244
2	18.52	0.000264917695473251	6.687242798353909e-05	0.00016203703703703703
2	18.56	0.0001388888888888889	2.8292181069958848e-05	0.00010030864197530864
2	18.6	0.000257201646090535	2.05761316872428e-05	0.00015174897119341564
2	18.64	0.00048353909465020576	3.3436213991769545e-05	0.0002957818930041152
2	18.68	0.0006044238683127572	4.886831275720165e-05	0.00042695473251028805
2	18.72	0.003436213991769547	0.0009593621399176954	0.0015895061728395062
2	18.76	0.002191358024691358	0.0007844650205761317	0.0011213991769547325
2	18.8	0.002332818930041152	0.0006970164609053498	0.0014223251028806585
2	18.84	0.0024382716049382715	0.0006738683127572016	0.0016383744855967078
2	18.88	0.0026311728395061727	0.0005555555555555556	0.0020036008230452677
2	18.92	0.003081275720164609	0.000727880658436214	0.0022659465020576134
2	18.96	0.0037988683127572016	0.0009207818930041152	0.0027854938271604937
2	19.0	0.0053395061728395065	0.0011008230452674897	0.004076646090534979
2	19.04	0.006149691358024691	0.0011008230452674897	0.004907407407407407
2	19.080000000000002	0.007322530864197531	0.0009902263374485596	0.005913065843621399
2	19.12	0.00761059670781893	0.0006378600823045268	0.006550925925925926
2	19.16	0.00875	0.0004501028806584362	0.007335390946502058
2	19.2	0.011054526748971193	0.0007304526748971193	0.008719135802469136
2	19.240000000000002	0.00977366255144033	0.00011316872427983539	0.008996913580246913
2	19.28	0.009879115226337448	8.487654320987654e-05	0.009143518518518518
2	19.32	0.010329218106995885	5.401234567901235e-05	0.009783950617283951
2	19.36	0.011463477366255144	0.00012088477366255144	0.010776748971193415
2	19.400000000000002	0.010874485596707818	5.401234567901235e-05	0.01059156378600823
2	19.44	0.008629115226337448	0.00010288065843621399	0.008122427983539095
2	19.48	0.00662037037037037	3.60082304526749e-05	0.0064094650205761316
2	19.52	0.004642489711934156	6.17283950617284e-05	0.004246399176954733
2	19.56	0.0036856995884773664	3.3436213991769545e-05	0.0033796296296296296
2	19.6	0.002595164609053498	2.3148148148148147e-05	0.0023791152263374486
2	19.64	0.0027314814814814814	1.2860082304526749e-05	0.002587448559670782
2	19.68	0.005560699588477366	0.0008873456790123457	0.0034567901234567903
2	19.72	0.001808127572016461	7.973251028806585e-05	0.0014351851851851852
2	19.76	0.0015406378600823045	0.00010545267489711934	0.0011419753086419754
2	19.8	0.0014377572016460905	7.716049382716049e-05	0.001154835390946502
2	19.84	0.0024074074074074076	4.886831275720165e-05	0.0020627572016460906
2	19.88	0.0036136831275720167	0.00010545267489711934	0.002965534979423868
2	19.92	0.004215534979423868	2.3148148148148147e-05	0.004053497942386831
2	19.96	0.004449588477366255	7.973251028806585e-05	0.004094650205761317
2	20.0	0.0039377572016460905	9.516460905349794e-05	0.0037757201646090536
2	20.04	0.0037011316872427986	0.0005426954732510288	0.002839506172839506
2	20.080000000000002	0.002286522633744856	0.00048353909465020576	0.0014609053497942387
2	20.12	0.002337962962962963	0.0011419753086419754	0.000625
2	20.16	0.005115740740740741	0.00231738683127572	0.001190843621399177
2	20.2	0.003793724279835391	0.0018441358024691358	0.000573559670781893
2	20.240000000000002	0.0039943415637860085	0.002435699588477366	0.0004938271604938272
2	20.28	0.005519547325102881	0.0031584362139917698	0.0007896090534979424
2	20.32	0.004714506172839506	0.0028369341563786008	0.0008101851851851852
2	20.36	0.005043724279835391	0.003168724279835391	0.0009233539094650206
2	20.400000000000002	0.004933127572016461	0.003199588477366255	0.0007536008230452675
2	20.44	0.0045473251028806585	0.003374485596707819	0.000830761316872428
2	20.48	0.0038760288065843623	0.0029063786008230452	0.0006455761316872428
2	20.52	0.04050925925925926	0.0077546296296296295	0.0010108024691358026
2	20.56	0.9602057613168724	0.209863683127572	0.22363168724279836
2	20.6	0.34329218106995885	0.06615997942386831	0.0769701646090535
2	20.64	0.00591820987654321	0.004879115226337449	0.0005967078189300411
2	20.68	0.012728909465020576	0.007561728395061728	0.002139917695473251
2	20.72	0.010095164609053497	0.006795267489711934	0.0012628600823045267
2	20.76	0.006633230452674897	0.005198045267489712	0.0005606995884773662
2	20.8	0.013680555555555555	0.0077777777777777776	0.0028112139917695475
2	20.84	0.00864969135802469	0.005943930041152263	0.0017772633744855967
2	20.88	0.008883744855967077	0.005933641975308642	0.0020987654320987655
2	20.92	0.012098765432098766	0.007368827160493827	0.0033127572016460904
2	20.96	0.009099794238683128	0.006059670781893004	0.0022453703703703702
2	21.0	0.636712962962963	0.11137602880658436	0.11936213991769547
2	21.04	0.5780015432098765	0.08917181069958847	0.11310699588477366
2	21.080000000000002	0.03530606995884774	0.008024691358024692	0.01673611111111111
2	21.12	0.014429012345679013	0.008629115226337448	0.0018672839506172839
2	21.16	0.03336162551440329	0.015483539094650205	0.0042824074074074075
2	21.2	0.01845164609053498	0.011185699588477366	0.0017515432098765432
2	21.240000000000002	0.038438786008230454	0.018631687242798355	0.0052597736625514405
2	21.28	0.0170679012345679	0.01219650205761317	0.001072530864197531
2	21.32	0.02939043209876543	0.015853909465020577	0.0032613168724279834
2	21.36	0.020645576131687243	0.013037551440329219	0.001815843621399177
2	21.400000000000002	0.0249048353909465	0.013341049382716049	0.002409979423868313
2	21.44	0.02746656378600823	0.013881172839506174	0.002597736625514403
2	21.48	0.015570987654320988	0.00863425925925926	0.0004783950617283951
2	21.52	0.06645061728395062	0.0223559670781893	0.012564300411522634
2	21.56	0.013618827160493827	0.005028292181069959	0.0006095679012345679
2	21.6	0.02491769547325103	0.010954218106995884	0.0021141975308641976
2	21.64	0.01485082304526749	0.008407921810699588	0.0004809670781893004
2	21.68	0.025771604938271606	0.01529320987654321	0.0016872427983539095
2	21.72	0.018670267489711935	0.013847736625514404	0.00028549382716049385
2	21.76	0.029400720164609054	0.017183641975308642	0.001301440329218107
2	21.8	0.022824074074074073	0.013181584362139918	0.00029063786008230453
2	21.84	0.027595164609053497	0.01594135802469136	0.0010108024691358026
2	21.88	0.024007201646090534	0.014819958847736625	0.00045267489711934157
2	21.92	0.02399434156378601	0.014755658436213992	0.000889917695473251
2	21.96	0.02349537037037037	0.015931069958847736	0.00038580246913580245
2	22.0	0.036949588477366256	0.01830761316872428	0.004575617283950617
2	22.04	0.021674382716049382	0.014146090534979424	0.0003986625514403292
2	22.080000000000002	0.02200102880658436	0.014058641975308641	0.0003420781893004115
2	22.12	0.023811728395061727	0.015550411522633745	0.0003189300411522634
2	22.16	0.019529320987654322	0.011530349794238682	0.00018775720164609054
2	22.2	0.018840020576131686	0.0103369341563786	0.0004963991769547325
2	22.240000000000002	0.017327674897119342	0.009971707818930042	0.00013374485596707818
2	22.28	0.018724279835390947	0.01099022633744856	0.0004063786008230453
2	22.32	0.015594135802469137	0.009174382716049383	0.0002160493827160494
2	22.36	0.017988683127572017	0.010378086419753086	0.000264917695473251
2	22.400000000000002	0.01604423868312757	0.008222736625514404	0.00011316872427983539
2	22.44	0.01683641975308642	0.007790637860082304	0.0004861111111111111
2	22.48	0.0299511316872428	0.011116255144032921	0.004434156378600823
2	22.52	0.008181584362139917	0.0025051440329218106	0.0002160493827160494
2	22.56	0.008940329218106996	0.003042695473251029	0.00020318930041152264
2	22.6	0.006586934156378601	0.0027314814814814814	0.00018518518518518518
2	22.64	0.006388888888888889	0.002852366255144033	0.00019032921810699588
2	22.68	0.004454732510288066	0.0011831275720164609	0.00014660493827160494
2	22.72	0.00588477366255144	0.0018930041152263374	0.00023405349794238683
2	22.76	0.006489197530864198	0.002595164609053498	9.77366255144033e-05
2	22.8	0.007950102880658436	0.0036882716049382717	0.00011316872427983539
2	22.84	0.006970164609053498	0.0035416666666666665	0.0001286008230452675
2	22.88	0.008616255144032922	0.004958847736625515	0.00011831275720164609
2	22.92	0.009804526748971193	0.006633230452674897	9.516460905349794e-05
2	22.96	0.030123456790123456	0.01353395061728395	0.004945987654320988
2	23.0	0.00875	0.005012860082304527	0.0003575102880658436
2	23.04	0.006165123456790124	0.0037448559670781893	0.00019290123456790122
2	23.080000000000002	0.00793724279835391	0.004912551440329218	0.00030606995884773663
2	23.12	0.003809156378600823	0.0017592592592592592	0.00022890946502057612
2	23.16	0.004426440329218107	0.0023662551440329217	0.00022376543209876544
2	23.2	0.003199588477366255	0.002044753086419753	0.00016203703703703703
2	23.240000000000002	0.0030632716049382716	0.0014531893004115226	0.0002546296296296296
2	23.28	0.002564300411522634	0.0007458847736625515	0.00011059670781893004
2	23.32	0.004344135802469136	0.0009207818930041152	0.00022119341563786008
2	23.36	0.004207818930041152	0.0007741769547325103	0.00016203703703703703
2	23.400000000000002	0.0063297325102880655	0.0017901234567901235	0.00020576131687242798
2	23.44	0.020612139917695473	0.006838991769547325	0.0036651234567901233
2	23.48	0.007073045267489712	0.0020318930041152263	0.00029835390946502055
2	23.52	0.008088991769547325	0.0029218106995884774	0.00033179012345679014
2	23.56	0.0055246913580246915	0.0024074074074074076	7.20164609053498e-05
2	23.6	0.005126028806584362	0.0032150205761316874	0.0002880658436213992
2	23.64	0.002196502057613169	0.001669238683127572	7.20164609053498e-05
2	23.68	0.004027777777777778	0.002646604938271605	0.00021347736625514403
2	23.72	0.004511316872427984	0.0030606995884773663	0.00011831275720164609
2	23.76	0.008016975308641976	0.005429526748971194	0.00025977366255144034
2	23.8	0.006044238683127572	0.00426440329218107	0.00011059670781893004
2	23.84	0.00835133744855967	0.006113683127572016	0.0005915637860082304
2	23.88	0.008333333333333333	0.006702674897119342	0.00021862139917695473
2	23.92	0.028492798353909464	0.01378858024691358	0.004629629629629629
2	23.96	0.008688271604938272	0.006507201646090535	0.00031378600823045265
2	24.0	0.005375514403292181	0.004462448559670782	0.0003215020576131687
2	24.04	0.010048868312757201	0.0069727366255144035	0.00028292181069958846
2	24.080000000000002	0.010372942386831275	0.006512345679012346	0.0001646090534979424
2	24.12	0.011409465020576132	0.007250514403292181	0.0003986625514403292
2	24.16	0.006746399176954732	0.004470164609053498	0.00026748971193415636
2	24.2	0.00455761316872428	0.003924897119341564	0.0003343621399176955
2	24.240000000000002	0.0061342592592592594	0.004845679012345679	0.00044238683127572015
2	24.28	0.0059156378600823045	0.0037962962962962963	0.0005684156378600823
2	24.32	0.004945987654320988	0.003986625514403292	0.000257201646090535
2	24.36	0.007188786008230453	0.004338991769547325	0.00045781893004115225
2	24.400000000000002	0.019241255144032923	0.00805298353909465	0.003438786008230453
2	24.44	0.0062834362139917695	0.003161008230452675	0.0005066872427983539
2	24.48	0.004989711934156379	0.0025797325102880657	0.00043724279835390947
2	24.52	0.0041795267489711935	0.0030632716049382716	0.0004063786008230453
2	24.560000000000002	0.0055478395061728395	0.004382716049382716	0.00030606995884773663
2	24.6	0.003019547325102881	0.0024537037037037036	0.00022633744855967078
2	24.64	0.0027160493827160493	0.002132201646090535	0.00030092592592592595
2	24.68	0.0008796296296296296	0.0006532921810699588	0.00015432098765432098
2	24.72	0.0015612139917695472	0.001059670781893004	0.00029063786008230453
2	24.76	0.0007690329218106996	0.0003986625514403292	0.00016203703703703703
2	24.8	0.0013708847736625515	0.0007921810699588477	0.0002957818930041152
2	24.84	0.0008564814814814815	0.0005401234567901234	7.973251028806585e-05
2	24.88	0.015843621399176954	0.005444958847736625	0.003631687242798354
2	24.92	0.0007458847736625515	0.0002777777777777778	0.00018775720164609054
2	24.96	0.0018441358024691358	0.000529835390946502	0.00031635802469135804
2	25.0	0.0008333333333333334	0.0002880658436213992	0.0001954732510288066
2	25.04	0.0012294238683127573	0.0004655349794238683	0.00040123456790123454
2	25.080000000000002	0.00102880658436214	0.00041152263374485596	0.0003986625514403292
2	25.12	0.0005195473251028807	0.00025205761316872427	0.0001594650205761317
2	25.16	0.0007458847736625515	0.00025977366255144034	0.0003986625514403292
2	25.2	0.00044238683127572015	0.00025205761316872427	0.00011059670781893004
2	25.240000000000002	0.0013605967078189301	0.0009439300411522634	0.0002469135802469136
2	25.28	0.0003575102880658436	0.00019032921810699588	9.259259259259259e-05
2	25.32	0.0009953703703703704	0.0007664609053497942	0.00011831275720164609
2	25.36	0.013184156378600823	0.004704218106995885	0.0031893004115226336
2	25.400000000000002	0.00073559670781893	0.00016975308641975308	0.00018518518518518518
2	25.44	0.0004063786008230453	9.516460905349794e-05	0.00011831275720164609
2	25.48	0.0008513374485596708	0.0002880658436213992	0.00014146090534979423
2	25.52	0.0005967078189300411	0.00016718106995884774	0.00025977366255144034
2	25.560000000000002	0.0007638888888888889	0.0003420781893004115	0.00019804526748971193
2	25.6	0.0007510288065843622	0.0002777777777777778	0.00029063786008230453
2	25.64	0.0006790123456790123	0.00016975308641975308	0.0004166666666666667
2	25.68	0.0010108024691358026	0.00019032921810699588	0.0006147119341563787
2	25.72	0.0013168724279835392	7.458847736625514e-05	0.0010802469135802468
2	25.76	0.002662037037037037	0.00019032921810699588	0.002384259259259259
2	25.8	0.002484567901234568	3.8580246913580246e-05	0.002420267489711934
2	25.84	0.016368312757201645	0.004169238683127572	0.006566358024691358
2	25.88	0.0032818930041152265	0.00013631687242798355	0.0028137860082304528
2	25.92	0.004071502057613169	0.0006224279835390946	0.0028935185185185184
2	25.96	0.0029501028806584364	0.0004449588477366255	0.002142489711934156
2	26.0	0.004284979423868312	0.0007818930041152264	0.002677469135802469
2	26.04	0.0036651234567901233	0.0004320987654320988	0.0026208847736625515
2	26.080000000000002	0.005632716049382716	0.0005118312757201646	0.0041460905349794235
2	26.12	0.00613940329218107	0.0003523662551440329	0.005128600823045268
2	26.16	0.006630658436213991	0.00025977366255144034	0.005766460905349794
2	26.2	0.008685699588477366	0.0005169753086419753	0.007487139917695473
2	26.240000000000002	0.01050925925925926	0.0007741769547325103	0.009315843621399178
2	26.28	0.011610082304526748	0.00045781893004115225	0.01059670781893004
2	26.32	0.025210905349794237	0.004843106995884774	0.013495370370370371
2	26.36	0.011970164609053499	0.0001234567901234568	0.011265432098765432
2	26.400000000000002	0.010931069958847737	0.00010545267489711934	0.010540123456790123
2	26.44	0.014542181069958847	0.00017746913580246913	0.014125514403292181
2	26.48	0.014819958847736625	0.00020318930041152264	0.014375
2	26.52	0.0170679012345679	0.0005324074074074074	0.016170267489711933
2	26.560000000000002	0.017762345679012345	0.00046810699588477366	0.017042181069958848
2	26.6	0.017893518518518517	0.00034722222222222224	0.017073045267489713
2	26.64	0.01808641975308642	0.0002546296296296296	0.01744598765432099
2	26.68	0.017502572016460907	0.0002932098765432099	0.01680812757201646
2	26.72	0.0175951646090535	0.0004295267489711934	0.01672582304526749
2	26.76	0.01580761316872428	0.00011059670781893004	0.015012860082304527
2	26.8	0.030853909465020576	0.004819958847736626	0.01830761316872428
2	26.84	0.014423868312757201	0.00025205761316872427	0.01315843621399177
2	26.88	0.015231481481481481	0.00037294238683127575	0.013798868312757201
2	26.92	0.014387860082304527	0.0005606995884773662	0.012991255144032921
2	26.96	0.014084362139917695	0.0005324074074074074	0.012718621399176955
2	27.0	0.01165380658436214	0.0005041152263374485	0.010074588477366255
2	27.04	0.011252572016460906	0.0005864197530864197	0.009696502057613169
2	27.080000000000002	0.011427469135802469	0.0008281893004115226	0.009539609053497943
2	27.12	0.013755144032921812	0.0011496913580246913	0.011118827160493828
2	27.16	0.016617798353909464	0.0024382716049382715	0.011795267489711934
2	27.2	0.011311728395061728	0.001116255144032922	0.008881172839506173
2	27.240000000000002	0.013708847736625514	0.001772119341563786	0.00959619341563786
2	27.28	0.045159465020576134	0.005913065843621399	0.015169753086419753
2	27.32	0.07623456790123456	0.0012680041152263375	0.03932098765432099
2	27.36	0.08614197530864197	0.0011188271604938272	0.05991769547325103
2	27.400000000000002	0.09188786008230453	0.0017155349794238683	0.04989454732510288
2	27.44	0.07975308641975308	0.009969135802469135	0.03903292181069959
2	27.48	0.0755761316872428	0.02253858024691358	0.03
2	27.52	0.053569958847736625	0.023731995884773663	0.02047067901234568
2	27.560000000000002	0.048464506172839504	0.022497427983539094	0.01595679012345679
2	27.6	0.038441358024691355	0.019495884773662552	0.011787551440329218
2	27.64	0.0357227366255144	0.018433641975308643	0.009411008230452675
2	27.68	0.0278858024691358	0.015270061728395061	0.006252572016460905
2	27.72	0.021445473251028805	0.00974022633744856	0.005843621399176955
2	27.76	0.04237139917695473	0.01290380658436214	0.012487139917695473
2	27.8	0.02624485596707819	0.006800411522633745	0.011782407407407408
2	27.84	0.03670267489711934	0.011340020576131687	0.01438014403292181
2	27.88	0.03606224279835391	0.012001028806584362	0.014362139917695473
2	27.92	0.03810442386831276	0.012219650205761316	0.017685185185185186
2	27.96	0.034243827160493824	0.010460390946502057	0.018096707818930042
2	28.0	0.03501800411522634	0.010048868312757201	0.02051954732510288
2	28.04	0.033305041152263376	0.008207304526748971	0.021561213991769548
2	28.080000000000002	0.03106224279835391	0.007872942386831276	0.020547839506172838
2	28.12	0.026049382716049382	0.00646604938271605	0.017397119341563787
2	28.16	0.02784207818930041	0.007060185185185185	0.017919238683127572
2	28.2	0.024606481481481483	0.006190843621399177	0.014475308641975309
2	28.240000000000002	0.03357253086419753	0.010648148148148148	0.012906378600823045
2	28.28	0.024261831275720163	0.007494855967078189	0.011571502057613169
2	28.32	0.022242798353909465	0.006908436213991769	0.011031378600823045
2	28.36	0.02400977366255144	0.009223251028806584	0.010835905349794239
2	28.400000000000002	0.02486625514403292	0.010519547325102881	0.011003086419753087
2	28.44	0.025452674897119342	0.010902777777777779	0.010907921810699588
2	28.48	0.02309156378600823	0.009305555555555555	0.01070216049382716
2	28.52	0.024377572016460906	0.009747942386831276	0.011458333333333333
2	28.560000000000002	0.02201388888888889	0.007744341563786008	0.011062242798353909
2	28.6	0.025025720164609053	0.00900462962962963	0.011538065843621399
2	28.64	0.0238940329218107	0.00886574074074074	0.010537551440329218
2	28.68	0.02704732510288066	0.010552983539094651	0.011844135802469135
2	28.72	0.04119341563786008	0.01534207818930041	0.015252057613168724
2	28.76	0.027785493827160494	0.010570987654320988	0.013549382716049383
2	28.8	0.031291152263374485	0.012276234567901235	0.013973765432098766
2	28.84	0.02725051440329218	0.011152263374485596	0.00986111111111111
2	28.88	0.02774434156378601	0.00893775720164609	0.010576131687242798
2	28.92	0.04132201646090535	0.009102366255144033	0.021594650205761318
2	28.96	0.053569958847736625	0.012201646090534979	0.030064300411522634
2	29.0	0.05834104938271605	0.016021090534979424	0.03305555555555555
2	29.04	0.06795524691358025	0.020167181069958847	0.03661522633744856
2	29.080000000000002	0.07073816872427983	0.022404835390946502	0.03484053497942387
2	29.12	0.06828703703703703	0.022857510288065843	0.031574074074074074
2	29.16	0.060625	0.022885802469135803	0.028333333333333332
2	29.2	0.07528549382716049	0.02837962962962963	0.03363940329218107
2	29.240000000000002	0.05849794238683127	0.019508744855967076	0.028559670781893004
2	29.28	0.05185442386831276	0.01801954732510288	0.026671810699588478
2	29.32	0.05310442386831276	0.015282921810699589	0.027651748971193414
2	29.36	0.0536548353909465	0.006998456790123456	0.03412808641975309
2	29.400000000000002	0.05719135802469136	0.0005606995884773662	0.040241769547325106
2	29.44	0.056862139917695474	0.00021347736625514403	0.04334619341563786
2	29.48	0.05588991769547325	0.00046810699588477366	0.04117798353909465
2	29.52	0.05066358024691358	0.00011059670781893004	0.03693930041152264
2	29.560000000000002	0.047060185185185184	0.0005375514403292181	0.0321630658436214
2	29.6	0.04332304526748971	0.000257201646090535	0.0272119341563786
2	29.64	0.04114969135802469	0.0007818930041152264	0.021558641975308643
2	29.68	0.05290895061728395	0.006566358024691358	0.016082818930041154
2	29.72	0.0277880658436214	0.0002777777777777778	0.0031738683127572015
2	29.76	0.025203189300411523	0.0005941358024691358	0.003104423868312757
2	29.8	0.017037037037037038	9.259259259259259e-05	0.0016820987654320987
2	29.84	0.015704732510288064	0.0002957818930041152	0.0027829218106995885
2	29.88	0.012137345679012345	8.74485596707819e-05	0.0018698559670781894
2	29.92	0.012332818930041152	0.0006095679012345679	0.0024691358024691358
2	29.96	0.009495884773662552	7.973251028806585e-05	0.001787551440329218
2	30.0	0.00897119341563786	0.0004861111111111111	0.0019058641975308642
2	30.04	0.008024691358024692	0.0003755144032921811	0.0023662551440329217
2	30.080000000000002	0.007512860082304527	0.00039609053497942386	0.0022736625514403292
2	30.12	0.007379115226337448	0.0003343621399176955	0.0029475308641975307
2	30.16	0.027896090534979424	0.0066743827160493825	0.00797067901234568
2	30.2	0.00702417695473251	0.00029063786008230453	0.003536522633744856
2	30.240000000000002	0.006579218106995885	0.00036265432098765433	0.0029963991769547324
2	30.28	0.00761059670781893	0.0004295267489711934	0.0037011316872427986
2	30.32	0.006000514403292181	0.0002957818930041152	0.002170781893004115
2	30.36	0.008261316872427983	0.0016666666666666668	0.0030915637860082306
2	30.400000000000002	0.003449074074074074	0.0006610082304526749	0.0012731481481481483
2	30.44	0.0035699588477366255	0.001337448559670782	0.001368312757201646
2	30.48	0.0012680041152263375	0.00021862139917695473	0.000684156378600823
2	30.52	0.0024948559670781895	0.0005864197530864197	0.0012705761316872427
2	30.560000000000002	0.0023945473251028807	0.00017746913580246913	0.001448045267489712
2	30.6	0.0030375514403292183	0.0004938271604938272	0.0021810699588477368
2	30.64	0.01672582304526749	0.004117798353909465	0.007047325102880658
2	30.68	0.006003086419753087	0.00022890946502057612	0.00547582304526749
2	30.72	0.007438271604938272	0.00022890946502057612	0.0069958847736625515
2	30.76	0.007836934156378601	0.00045781893004115225	0.0070987654320987656
2	30.8	0.008485082304526749	0.0008436213991769547	0.007088477366255144
2	30.84	0.007062757201646091	0.0006455761316872428	0.006190843621399177
2	30.88	0.007566872427983539	0.0010339506172839506	0.006098251028806585
2	30.92	0.005105452674897119	0.0004783950617283951	0.004459876543209876
2	30.96	0.004830246913580247	0.0007998971193415638	0.0037628600823045267
2	31.0	0.0034002057613168723	0.0004449588477366255	0.0026929012345679013
2	31.04	0.003222736625514403	0.00051440329218107	0.0023508230452674896
2	31.080000000000002	0.003022119341563786	0.0006584362139917696	0.001875
2	31.12	0.016352880658436215	0.004686213991769547	0.005614711934156379
2	31.16	0.0026183127572016462	0.00019290123456790122	0.0020601851851851853
2	31.2	0.004359567901234568	0.0005529835390946502	0.0024691358024691358
2	31.240000000000002	0.002713477366255144	0.00016975308641975308	0.001815843621399177
2	31.28	0.0015123456790123457	0.00011059670781893004	0.000830761316872428
2	31.32	0.0030272633744855967	0.0008179012345679012	0.0009979423868312757
2	31.36	0.0021270576131687245	0.0009387860082304527	0.00034722222222222224
2	31.400000000000002	0.002780349794238683	0.0010262345679012345	0.0001748971193415638
2	31.44	0.002322530864197531	0.0009542181069958848	2.8292181069958848e-05
2	31.48	0.003284465020576132	0.0012731481481481483	3.8580246913580246e-05
2	31.52	0.002271090534979424	0.0006095679012345679	0.00011574074074074075
2	31.560000000000002	0.004074074074074074	0.0012345679012345679	0.000367798353909465
2	31.6	0.0159619341563786	0.004853395061728395	0.0037371399176954734
2	31.64	0.0038888888888888888	0.0009465020576131687	0.0006069958847736626
2	31.68	0.003883744855967078	0.0011779835390946503	0.0007433127572016461
2	31.720000000000002	0.004117798353909465	0.0013786008230452676	0.0008101851851851852
2	31.76	0.0023945473251028807	0.0005787037037037037	0.00047582304526748974
2	31.8	0.002736625514403292	0.0007021604938271605	0.000625
2	31.84	0.0018647119341563786	0.0006455761316872428	0.0005195473251028807
2	31.88	0.0008539094650205761	0.00013374485596707818	0.00019804526748971193
2	31.92	0.0010570987654320988	0.0005529835390946502	0.0001080246913580247
2	31.96	0.0006378600823045268	0.00033179012345679014	5.6584362139917696e-05
2	32.0	0.0010390946502057614	0.0007330246913580247	4.372427983539095e-05
2	32.04	0.0009233539094650206	0.0006790123456790123	5.1440329218106995e-05
2	32.08	0.015483539094650205	0.005681584362139918	0.0032150205761316874
2	32.12	0.0013400205761316872	0.0008076131687242799	9.77366255144033e-05
2	32.160000000000004	0.0023508230452674896	0.001522633744855967	0.00018775720164609054
2	32.2	0.0015895061728395062	0.0012037037037037038	0.00013631687242798355
2	32.24	0.0022633744855967077	0.0016332304526748972	0.00020576131687242798
2	32.28	0.002116769547325103	0.0015046296296296296	0.00016203703703703703
2	32.32	0.0029578189300411522	0.0021296296296296298	0.00018261316872427984
2	32.36	0.003117283950617284	0.0016872427983539095	0.00011059670781893004
2	32.4	0.002844650205761317	0.001522633744855967	0.0001234567901234568
2	32.44	0.004143518518518519	0.0019110082304526748	8.487654320987654e-05
2	32.480000000000004	0.002772633744855967	0.0011008230452674897	1.54320987654321e-05
2	32.52	0.004310699588477366	0.0015432098765432098	9.259259259259259e-05
2	32.56	0.015619855967078189	0.005059156378600823	0.002993827160493827
2	32.6	0.0032407407407407406	0.0010159465020576131	9.002057613168725e-05
2	32.64	0.0025205761316872428	0.0004449588477366255	9.516460905349794e-05
2	32.68	0.0034465020576131687	0.0008076131687242799	0.00037037037037037035
2	32.72	0.00227880658436214	0.0004320987654320988	0.00015432098765432098
2	32.76	0.00279320987654321	0.0008256172839506173	0.00015174897119341564
2	32.8	0.0018698559670781894	0.00042695473251028805	7.20164609053498e-05
2	32.84	0.0024279835390946503	0.000676440329218107	0.0002469135802469136
2	32.88	0.0013065843621399176	0.00038065843621399177	0.00015174897119341564
2	32.92	0.0007973251028806584	0.00016718106995884774	6.687242798353909e-05
2	32.96	0.0008744855967078189	0.000367798353909465	5.6584362139917696e-05
2	33.0	0.0007896090534979424	0.0004166666666666667	5.401234567901235e-05
2	33.04	0.014256687242798353	0.004621913580246914	0.0034979423868312758
2	33.08	0.0006147119341563787	0.00011831275720164609	0.00010030864197530864
2	33.12	0.000684156378600823	0.00011059670781893004	0.0002314814814814815
2	33.160000000000004	0.0005915637860082304	0.0001646090534979424	7.716049382716049e-05
2	33.2	0.0007998971193415638	0.00043467078189300413	0.00021862139917695473
2	33.24	0.0003215020576131687	6.430041152263375e-05	7.973251028806585e-05
2	33.28	0.00042695473251028805	0.00013631687242798355	0.00011059670781893004
2	33.32	0.0010545267489711935	0.0007150205761316872	0.00016203703703703703
2	33.36	0.0017515432098765432	0.0011085390946502058	0.00030864197530864197
2	33.4	0.0007073045267489712	0.00043467078189300413	0.00017746913580246913
2	33.44	0.0003446502057613169	0.0001286008230452675	0.00011316872427983539
2	33.480000000000004	0.00047325102880658434	0.00014660493827160494	0.00022376543209876544
2	33.52	0.012386831275720165	0.00386059670781893	0.00330761316872428
2	33.56	0.0006918724279835391	0.00013631687242798355	0.000257201646090535
2	33.6	0.0008744855967078189	0.00015432098765432098	0.0005375514403292181
2	33.64	0.0008050411522633745	0.0001286008230452675	0.000522119341563786
2	33.68	0.0008796296296296296	0.00022376543209876544	0.0005169753086419753
2	33.72	0.0005401234567901234	0.00012088477366255144	0.0003420781893004115
2	33.76	0.00020318930041152264	5.6584362139917696e-05	9.77366255144033e-05
2	33.8	0.00044238683127572015	6.944444444444444e-05	0.00029835390946502055
2	33.84	0.0011239711934156378	0.00034722222222222224	0.00033950617283950616
2	33.88	0.0007407407407407407	0.0003189300411522634	0.00020061728395061727
2	33.92	0.000558127572016461	0.0003189300411522634	0.00010030864197530864
2	33.96	0.0002726337448559671	8.23045267489712e-05	7.973251028806585e-05
2	34.0	0.013449074074074073	0.003976337448559671	0.003330761316872428
2	34.04	0.00046810699588477366	0.00016718106995884774	6.687242798353909e-05
2	34.08	0.0004886831275720165	0.00016718106995884774	8.23045267489712e-05
2	34.12	0.0004963991769547325	0.00022890946502057612	0.00014146090534979423
2	34.160000000000004	0.0005092592592592592	0.00019290123456790122	0.0001388888888888889
2	34.2	0.0003369341563786008	0.00020061728395061727	5.6584362139917696e-05
2	34.24	0.0005787037037037037	0.00030864197530864197	0.0001286008230452675
2	34.28	0.0002777777777777778	8.23045267489712e-05	0.0001080246913580247
2	34.32	0.0006147119341563787	0.0003755144032921811	0.0001234567901234568
2	34.36	0.0005941358024691358	0.00022376543209876544	0.00017232510288065845
2	34.4	0.0005889917695473251	0.00014917695473251028	0.00020318930041152264
2	34.44	0.0003909465020576132	0.00012088477366255144	0.0001440329218106996
2	34.480000000000004	0.013161008230452674	0.004233539094650206	0.003212448559670782
2	34.52	0.001059670781893004	0.00014660493827160494	0.0006121399176954733
2	34.56	0.0009182098765432099	0.00010288065843621399	0.0006455761316872428
2	34.6	0.0009567901234567902	0.0001646090534979424	0.0006275720164609053
2	34.64	0.0007947530864197531	7.973251028806585e-05	0.0006584362139917696
2	34.68	0.0009619341563786008	0.00020318930041152264	0.0006584362139917696
2	34.72	0.0004938271604938272	3.8580246913580246e-05	0.00038065843621399177
2	34.76	0.0012448559670781892	0.0004089506172839506	0.0007330246913580247
2	34.800000000000004	0.0004398148148148148	5.1440329218106995e-05	0.0003215020576131687
2	34.84	0.0007433127572016461	0.00020833333333333335	0.0003523662551440329
2	34.88	0.0003935185185185185	5.915637860082304e-05	0.00025977366255144034
2	34.92	0.0009953703703703704	0.0002803497942386831	0.0006121399176954733
2	34.96	0.014593621399176955	0.004624485596707819	0.004295267489711934
2	35.0	0.0009722222222222222	0.0004166666666666667	0.0003523662551440329
2	35.04	0.0012808641975308641	0.00051440329218107	0.0005709876543209877
2	35.08	0.000470679012345679	0.00022376543209876544	0.0001594650205761317
2	35.12	0.0011342592592592593	0.0006224279835390946	0.00036265432098765433
2	35.160000000000004	0.0009722222222222222	0.0006069958847736626	0.00024434156378600825
2	35.2	0.0013580246913580246	0.0008127572016460906	0.000360082304526749
2	35.24	0.001301440329218107	0.000727880658436214	0.00043467078189300413
2	35.28	0.0015792181069958849	0.0009310699588477366	0.0005401234567901234
2	35.32	0.001095679012345679	0.0006018518518518519	0.0003935185185185185
2	35.36	0.0019881687242798356	0.0010853909465020576	0.0007073045267489712
2	35.4	0.0015972222222222223	0.0008256172839506173	0.000573559670781893
2	35.44	0.02021090534979424	0.006666666666666667	0.005522119341563786
2	35.480000000000004	0.0016846707818930042	0.0006327160493827161	0.0007433127572016461
2	35.52	0.0013143004115226337	0.0004938271604938272	0.0004886831275720165
2	35.56	0.001190843621399177	0.0005452674897119342	0.00039609053497942386
2	35.6	0.0007381687242798354	0.0003266460905349794	0.00013374485596707818
2	35.64	0.001882716049382716	0.0007973251028806584	0.0005967078189300411
2	35.68	0.0008204732510288066	0.0004989711934156379	0.00020576131687242798
2	35.72	0.0013040123456790123	0.0006635802469135803	0.00041152263374485596
2	35.76	0.0006481481481481481	0.00036265432098765433	0.0002160493827160494
2	35.800000000000004	0.0015457818930041153	0.00051440329218107	0.00084619341563786
2	35.84	0.0008667695473251029	0.0003575102880658436	0.0003832304526748971
2	35.88	0.001198559670781893	0.0005015432098765432	0.0003575102880658436
2	35.92	0.014151234567901235	0.004426440329218107	0.003698559670781893
2	35.96	0.0006507201646090535	0.00022119341563786008	0.00018775720164609054
2	36.0	0.0007175925925925926	0.0003446502057613169	0.0001748971193415638
2	36.04	0.0004501028806584362	0.00028292181069958846	0.0001234567901234568
2	36.08	0.00047582304526748974	0.00029835390946502055	5.6584362139917696e-05
2	36.12	0.0004243827160493827	0.0002109053497942387	5.401234567901235e-05
2	36.160000000000004	0.0007407407407407407	0.00031378600823045265	0.00030092592592592595
2	36.2	0.00040380658436213994	8.74485596707819e-05	0.00022119341563786008
2	36.24	0.0008539094650205761	0.00038837448559670784	0.00028549382716049385
2	36.28	0.00033950617283950616	0.00021862139917695473	9.002057613168725e-05
2	36.32	0.0009619341563786008	0.0006918724279835391	5.915637860082304e-05
2	36.36	0.0006352880658436214	0.0004295267489711934	2.8292181069958848e-05
2	36.4	0.015625	0.005360082304526749	0.0034207818930041154
2	36.44	0.0006404320987654321	0.00036265432098765433	8.74485596707819e-05
2	36.480000000000004	0.0012268518518518518	0.0007638888888888889	9.77366255144033e-05
2	36.52	0.001455761316872428	0.0010313786008230453	0.00010545267489711934
2	36.56	0.0006121399176954733	0.00038580246913580245	1.54320987654321e-05
2	36.6	0.0012165637860082304	0.0006661522633744856	0.0002623456790123457
2	36.64	0.0009156378600823045	0.0006610082304526749	6.17283950617284e-05
2	36.68	0.0015612139917695472	0.0006121399176954733	0.000558127572016461
2	36.72	0.0007381687242798354	0.0005092592592592592	0.00016718106995884774
2	36.76	0.001301440329218107	0.000684156378600823	0.0003986625514403292
2	36.800000000000004	0.0011188271604938272	0.0007124485596707819	0.00013117283950617284
2	36.84	0.0014094650205761317	0.0006455761316872428	0.00022633744855967078
2	36.88	0.012075617283950617	0.0037088477366255144	0.0031893004115226336
2	36.92	0.0008950617283950618	0.0003292181069958848	0.00018775720164609054
2	36.96	0.0009336419753086419	0.0005992798353909465	0.00015689300411522632
2	37.0	0.0007587448559670781	0.0002777777777777778	0.00020576131687242798
2	37.04	0.0002932098765432099	0.00013631687242798355	0.00010288065843621399
2	37.08	0.00039609053497942386	0.00021347736625514403	0.0001080246913580247
2	37.12	0.0006352880658436214	0.0005169753086419753	4.6296296296296294e-05
2	37.160000000000004	0.0006198559670781893	0.0003189300411522634	3.3436213991769545e-05
2	37.2	0.0006507201646090535	0.00032407407407407406	4.886831275720165e-05
2	37.24	0.0007536008230452675	0.00022890946502057612	0.00013631687242798355
2	37.28	0.0006738683127572016	0.0002160493827160494	0.00019804526748971193
2	37.32	0.0003112139917695473	8.23045267489712e-05	5.1440329218106995e-05
2	37.36	0.015169753086419753	0.0049845679012345675	0.0034953703703703705
2	37.4	0.0004603909465020576	9.77366255144033e-05	0.00013117283950617284
2	37.44	0.000882201646090535	0.00024434156378600825	0.00041152263374485596
2	37.480000000000004	0.0013914609053497942	0.0007304526748971193	0.00037294238683127575
2	37.52	0.001440329218106996	0.0004938271604938272	0.0006121399176954733
2	37.56	0.0013297325102880658	0.0005272633744855968	0.0007021604938271605
2	37.6	0.0009207818930041152	0.0003292181069958848	0.0004655349794238683
2	37.64	0.0014866255144032922	0.000889917695473251	0.00046810699588477366
2	37.68	0.0009979423868312757	0.0005195473251028807	0.000360082304526749
2	37.72	0.0020987654320987655	0.0007407407407407407	0.001257716049382716
2	37.76	0.002409979423868313	0.0010236625514403292	0.0012654320987654322
2	37.800000000000004	0.004169238683127572	0.0014583333333333334	0.0025462962962962965
2	37.84	0.01733796296296296	0.0055246913580246915	0.005668724279835391
2	37.88	0.005257201646090535	0.0018055555555555555	0.0031069958847736627
2	37.92	0.004819958847736626	0.0012705761316872427	0.0031790123456790125
2	37.96	0.0053523662551440325	0.0013425925925925925	0.0036882716049382717
2	38.0	0.005028292181069959	0.0007973251028806584	0.004045781893004115
2	38.04	0.006553497942386831	0.0015972222222222223	0.004588477366255144
2	38.08	0.006787551440329218	0.0013477366255144033	0.005324074074074074
2	38.12	0.006111111111111111	0.0011059670781893003	0.004933127572016461
2	38.160000000000004	0.007710905349794238	0.0018467078189300411	0.00573559670781893
2	38.2	0.006934156378600823	0.0010879629629629629	0.005738168724279835
2	38.24	0.007407407407407408	0.0008359053497942387	0.006304012345679013
2	38.28	0.006419753086419753	0.0001646090534979424	0.006080246913580247
2	38.32	0.02047067901234568	0.004724794238683128	0.009575617283950618
2	38.36	0.005967078189300412	0.000264917695473251	0.005462962962962963
2	38.4	0.006638374485596708	0.00022119341563786008	0.006239711934156378
2	38.44	0.0054681069958847734	7.973251028806585e-05	0.005316358024691358
2	38.480000000000004	0.006301440329218107	0.0001646090534979424	0.00591820987654321
2	38.52	0.004925411522633745	0.00035493827160493826	0.004459876543209876
2	38.56	0.00356738683127572	0.0002957818930041152	0.0029346707818930042
2	38.6	0.0014969135802469136	0.00024434156378600825	0.0011702674897119342
2	38.64	0.0010468106995884774	0.000470679012345679	0.00038065843621399177
2	38.68	0.0009567901234567902	0.0003034979423868313	0.0005632716049382716
2	38.72	0.0015329218106995884	0.00020833333333333335	0.0012525720164609053
2	38.76	0.0024794238683127573	0.0005632716049382716	0.0018621399176954733
2	38.800000000000004	0.01460648148148148	0.0037731481481481483	0.0055015432098765435
2	38.84	0.0034207818930041154	0.00022119341563786008	0.003006687242798354
2	38.88	0.003742283950617284	0.00022376543209876544	0.0032741769547325102
2	38.92	0.004421296296296296	0.00031635802469135804	0.004027777777777778
2	38.96	0.0036651234567901233	0.00010288065843621399	0.003425925925925926
2	39.0	0.004449588477366255	0.00036522633744855967	0.003909465020576132
2	39.04	0.0031738683127572015	0.0003215020576131687	0.0027109053497942387
2	39.08	0.003690843621399177	0.0002957818930041152	0.0030349794238683126
2	39.12	0.002955246913580247	0.00020833333333333335	0.002602880658436214
2	39.160000000000004	0.0018261316872427984	0.0003215020576131687	0.0014609053497942387
2	39.2	0.0024742798353909463	0.000529835390946502	0.0018287037037037037
2	39.24	0.0017952674897119341	0.00041152263374485596	0.0012988683127572015
2	39.28	0.016512345679012344	0.005138888888888889	0.005380658436213992
2	39.32	0.0018775720164609054	0.0006275720164609053	0.0010390946502057614
2	39.36	0.0021502057613168725	0.0010365226337448559	0.0008924897119341564
2	39.4	0.0010133744855967079	0.0006481481481481481	0.0002726337448559671
2	39.44	0.001535493827160494	0.0006712962962962962	0.0004603909465020576
2	39.480000000000004	0.0007818930041152264	0.00013117283950617284	0.0005658436213991769
2	39.52	0.0017772633744855967	0.00045267489711934157	0.0010468106995884774
2	39.56	0.0017901234567901235	0.0005015432098765432	0.000977366255144033
2	39.6	0.0020267489711934157	0.000727880658436214	0.0009079218106995885
2	39.64	0.0015843621399176955	0.0006095679012345679	0.0007175925925925926
2	39.68	0.001154835390946502	0.0005015432098765432	0.0005041152263374485
2	39.72	0.0016152263374485598	0.0007896090534979424	0.00040380658436213994
2	39.76	0.014241255144032922	0.00496656378600823	0.0035262345679012348
2	39.800000000000004	0.0017926954732510288	0.0008179012345679012	0.0006944444444444445
2	39.84	0.0015689300411522633	0.00048353909465020576	0.0009130658436213992
2	39.88	0.0023148148148148147	0.0005452674897119342	0.001617798353909465
2	39.92	0.0019238683127572017	0.0001646090534979424	0.0016589506172839507
2	39.96	0.0027752057613168726	0.00027520576131687244	0.002381687242798354
2	40.0	0.0015329218106995884	0.00013117283950617284	0.0012731481481481483
2	40.04	0.0015329218106995884	0.00028549382716049385	0.001095679012345679
2	40.08	0.0008333333333333334	0.00019032921810699588	0.0004912551440329218
2	40.12	0.0008641975308641976	0.00036522633744855967	0.00022890946502057612
2	40.160000000000004	0.001051954732510288	0.0006455761316872428	0.0003292181069958848
2	40.2	0.0009747942386831276	0.00030606995884773663	0.000573559670781893
2	40.24	0.016553497942386832	0.0053523662551440325	0.005290637860082305
2	40.28	0.0009876543209876543	0.00011316872427983539	0.0007073045267489712
2	40.32	0.002448559670781893	0.00014660493827160494	0.0021013374485596707
2	40.36	0.0015277777777777779	0.0001286008230452675	0.0013091563786008231
2	40.4	0.0021759259259259258	0.0006893004115226338	0.0013297325102880658
2	40.44	0.0012037037037037038	0.00020318930041152264	0.0007818930041152264
2	40.480000000000004	0.0013091563786008231	0.0005092592592592592	0.000573559670781893
2	40.52	0.0009079218106995885	0.00020318930041152264	0.00042695473251028805
2	40.56	0.0006918724279835391	0.00016975308641975308	0.0003523662551440329
2	40.6	0.0012037037037037038	0.0008230452674897119	0.00024176954732510288
2	40.64	0.002232510288065844	0.0017001028806584361	0.0002546296296296296
2	40.68	0.0029012345679012346	0.0023919753086419754	0.00042695473251028805
2	40.72	0.015925925925925927	0.0057201646090534975	0.0042026748971193415
2	40.76	0.00147119341563786	0.00084619341563786	0.0003755144032921811
2	40.800000000000004	0.0010365226337448559	0.00039609053497942386	0.0005478395061728395
2	40.84	0.0015509259259259259	0.0009002057613168725	0.000558127572016461
2	40.88	0.0017849794238683128	0.0011239711934156378	0.00047582304526748974
2	40.92	0.0015200617283950618	0.0008590534979423868	0.0005118312757201646
2	40.96	0.0013580246913580246	0.0008487654320987654	0.00021347736625514403
2	41.0	0.0021784979423868315	0.0010699588477366254	0.0006970164609053498
2	41.04	0.0024459876543209877	0.0009362139917695473	0.0009336419753086419
2	41.08	0.0025282921810699586	0.0009079218106995885	0.0011625514403292181
2	41.12	0.0032253086419753085	0.0009670781893004115	0.0017463991769547326
2	41.160000000000004	0.003436213991769547	0.000977366255144033	0.0020756172839506174
2	41.2	0.018832304526748972	0.005848765432098765	0.005887345679012346
2	41.24	0.002433127572016461	0.0009079218106995885	0.0012911522633744857
2	41.28	0.0028060699588477365	0.001388888888888889	0.0009696502057613169
2	41.32	0.001206275720164609	0.0007767489711934157	0.0002777777777777778
2	41.36	0.001206275720164609	0.0008230452674897119	0.0002546296296296296
2	41.4	0.0010339506172839506	0.0007896090534979424	0.00019290123456790122
2	41.44	0.002080761316872428	0.0013040123456790123	0.0006815843621399177
2	41.480000000000004	0.0013348765432098766	0.0006455761316872428	0.0006532921810699588
2	41.52	0.0016589506172839507	0.00022890946502057612	0.0013117283950617284
2	41.56	0.0019830246913580245	8.487654320987654e-05	0.0018672839506172839
2	41.6	0.0030041152263374487	0.0004089506172839506	0.00227880658436214
2	41.64	0.0022685185185185187	0.00010288065843621399	0.0019984567901234567
2	41.68	0.016463477366255145	0.004621913580246914	0.005498971193415638
2	41.72	0.002109053497942387	0.00010545267489711934	0.0017463991769547326
2	41.76	0.0017155349794238683	0.00031378600823045265	0.0012191358024691357
2	41.800000000000004	0.0024742798353909463	0.0005555555555555556	0.0016743827160493826
2	41.84	0.0008641975308641976	0.00016718106995884774	0.0005838477366255144
2	41.88	0.0013554526748971194	0.00035493827160493826	0.0008924897119341564
2	41.92	0.0007818930041152264	9.516460905349794e-05	0.0006430041152263374
2	41.96	0.0017412551440329218	0.0003266460905349794	0.0012242798353909465
2	42.0	0.0013400205761316872	7.716049382716049e-05	0.0011574074074074073
2	42.04	0.0028420781893004113	0.00023405349794238683	0.002515432098765432
2	42.08	0.0034542181069958846	0.00024176954732510288	0.0031815843621399178
2	42.12	0.003580246913580247	0.00040123456790123454	0.0029346707818930042
2	42.160000000000004	0.01577417695473251	0.0036959876543209876	0.0064094650205761316
2	42.2	0.0033693415637860084	0.0002932098765432099	0.002515432098765432
2	42.24	0.0028729423868312756	0.00020318930041152264	0.002420267489711934
2	42.28	0.002602880658436214	0.00011574074074074075	0.002227366255144033
2	42.32	0.002515432098765432	0.00018518518518518518	0.002080761316872428
2	42.36	0.002919238683127572	0.0001646090534979424	0.0024279835390946503
2	42.4	0.003271604938271605	0.00018261316872427984	0.0026826131687242797
2	42.44	0.002595164609053498	0.00014917695473251028	0.0023148148148148147
2	42.480000000000004	0.0030092592592592593	0.0005324074074074074	0.0023559670781893006
2	42.52	0.0022222222222222222	0.00016975308641975308	0.001890432098765432
2	42.56	0.0032047325102880658	0.0005967078189300411	0.002219650205761317
2	42.6	0.0021013374485596707	0.00011574074074074075	0.0018955761316872429
2	42.64	0.01565843621399177	0.004176954732510288	0.005805041152263374
2	42.68	0.0036445473251028805	0.00017232510288065845	0.003248456790123457
2	42.72	0.0043518518518518515	0.0005246913580246914	0.0035853909465020577
2	42.76	0.004902263374485597	0.0005401234567901234	0.004007201646090535
2	42.800000000000004	0.00367798353909465	0.00018261316872427984	0.0029861111111111113
2	42.84	0.003117283950617284	0.0005041152263374485	0.0020036008230452677
2	42.88	0.001440329218106996	0.00016203703703703703	0.0009979423868312757
2	42.92	0.0012474279835390947	0.00029063786008230453	0.0004501028806584362
2	42.96	0.0006584362139917696	9.259259259259259e-05	7.458847736625514e-05
2	43.0	0.001198559670781893	0.0006944444444444445	0.00017746913580246913
2	43.04	0.0021784979423868315	0.0011702674897119342	0.0006198559670781893
2	43.08	0.004979423868312757	0.0026286008230452674	0.0020344650205761316
2	43.12	0.017407407407407406	0.005725308641975309	0.005637860082304527
2	43.160000000000004	0.006532921810699589	0.001669238683127572	0.002880658436213992
2	43.2	0.007106481481481482	0.0026929012345679013	0.0013940329218106995
2	43.24	0.010470679012345678	0.006193415637860082	0.0006352880658436214
2	43.28	0.013654835390946501	0.007407407407407408	0.002294238683127572
2	43.32	0.013423353909465021	0.007620884773662551	0.0023276748971193416
2	43.36	0.013438786008230452	0.009205246913580246	0.0015612139917695472
2	43.4	0.011340020576131687	0.009493312757201645	0.0006275720164609053
2	43.44	0.015537551440329218	0.011257716049382716	0.0003215020576131687
2	43.480000000000004	0.01717335390946502	0.011401748971193415	0.0006455761316872428
2	43.52	0.01974537037037037	0.013011831275720165	0.0009490740740740741
2	43.56	0.0188940329218107	0.013557098765432098	0.0005401234567901234
2	43.6	0.03482253086419753	0.01988940329218107	0.004848251028806584
2	43.64	0.017921810699588477	0.013863168724279836	0.0006661522633744856
2	43.68	0.016347736625514402	0.0129809670781893	0.0009130658436213992
2	43.72	0.010745884773662551	0.00867798353909465	0.0006069958847736626
2	43.76	0.010020576131687242	0.007474279835390947	0.0009876543209876543
2	43.800000000000004	0.00875514403292181	0.0059387860082304525	0.0007690329218106996
2	43.84	0.007816358024691357	0.0045473251028806585	0.0009490740740740741
2	43.88	0.01213477366255144	0.006435185185185185	0.0008667695473251029
2	43.92	0.011805555555555555	0.006054526748971193	0.0005041152263374485
2	43.96	0.012883230452674897	0.006147119341563786	0.00048353909465020576
2	44.0	0.010815329218106996	0.004742798353909465	0.0004886831275720165
2	44.04	0.012358539094650206	0.005889917695473251	0.0007613168724279835
2	44.08	0.02294753086419753	0.00911008230452675	0.003922325102880659
2	44.12	0.010542695473251028	0.005023148148148148	0.0015097736625514404
2	44.160000000000004	0.008536522633744856	0.003536522633744856	0.0014763374485596708
2	44.2	0.009570473251028807	0.003698559670781893	0.0019393004115226338
2	44.24	0.009135802469135803	0.0027752057613168726	0.002286522633744856
2	44.28	0.008796296296296297	0.002700617283950617	0.0020318930041152263
2	44.32	0.009776234567901235	0.003433641975308642	0.002006172839506173
2	44.36	0.009475308641975308	0.0036291152263374484	0.0013477366255144033
2	44.4	0.00959619341563786	0.003243312757201646	0.0011831275720164609
2	44.44	0.004014917695473251	0.0011291152263374485	0.0006352880658436214
2	44.480000000000004	0.0029603909465020575	0.0006147119341563787	0.0005915637860082304
2	44.52	0.004699074074074074	0.0011265432098765433	0.0008436213991769547
2	44.56	0.020969650205761317	0.00606224279835391	0.00477880658436214
2	44.6	0.010272633744855967	0.0032767489711934155	0.0004501028806584362
2	44.64	0.016700102880658436	0.0069393004115226335	0.0009799382716049383
2	44.68	0.017088477366255145	0.008204732510288066	0.0004861111111111111
2	44.72	0.020625	0.012060185185185186	0.000367798353909465
2	44.76	0.023060699588477365	0.014771090534979424	0.0009979423868312757
2	44.800000000000004	0.025172325102880658	0.016213991769547326	0.0016332304526748972
2	44.84	0.02638374485596708	0.016257716049382715	0.0008770576131687243
2	44.88	0.02338991769547325	0.01397633744855967	0.0004449588477366255
2	44.92	0.020815329218106995	0.013305041152263374	0.0010365226337448559
2	44.96	0.018544238683127573	0.013199588477366256	0.0023276748971193416
2	45.0	0.02392232510288066	0.014086934156378602	0.00246141975308642
2	45.04	0.03573302469135802	0.01670267489711934	0.004449588477366255
2	45.08	0.02481738683127572	0.013806584362139917	0.0008950617283950618
2	45.12	0.021628086419753088	0.01029320987654321	0.002147633744855967
2	45.160000000000004	0.01801440329218107	0.008770576131687243	0.0033256172839506173
2	45.2	0.0178369341563786	0.00905349794238683	0.004614197530864198
2	45.24	0.023695987654320988	0.010604423868312757	0.00522119341563786
2	45.28	0.022651748971193417	0.010128600823045267	0.004549897119341564
2	45.32	0.022780349794238684	0.00926954732510288	0.005900205761316873
2	45.36	0.02181841563786008	0.008680555555555556	0.006422325102880658
2	45.4	0.021275720164609054	0.0077083333333333335	0.006190843621399177
2	45.44	0.019094650205761315	0.00570216049382716	0.00540380658436214
2	45.480000000000004	0.01430812757201646	0.004210390946502058	0.004647633744855967
2	45.52	0.028775720164609053	0.008842592592592593	0.010241769547325103
2	45.56	0.011502057613168724	0.0017412551440329218	0.006689814814814815
2	45.6	0.014681069958847737	0.003513374485596708	0.006373456790123457
2	45.64	0.013505658436213992	0.004295267489711934	0.004423868312757201
2	45.68	0.008284465020576132	0.0018467078189300411	0.00301440329218107
2	45.72	0.004614197530864198	0.0009593621399176954	0.002255658436213992
2	45.76	0.007304526748971194	0.0015277777777777779	0.002752057613168724
2	45.800000000000004	0.012106481481481482	0.0038220164609053496	0.0025540123456790124
2	45.84	0.009940843621399176	0.002021604938271605	0.0012474279835390947
2	45.88	0.011301440329218107	0.0033153292181069957	0.0011599794238683128
2	45.92	0.010133744855967079	0.003073559670781893	0.0008796296296296296
2	45.96	0.01183641975308642	0.0034825102880658436	0.0018672839506172839
2	46.0	0.02346707818930041	0.0072376543209876545	0.005169753086419753
2	46.04	0.007744341563786008	0.002139917695473251	0.0014146090534979425
2	46.08	0.008428497942386832	0.0023996913580246913	0.0014223251028806585
2	46.12	0.013577674897119342	0.005568415637860083	0.0016358024691358025
2	46.160000000000004	0.01550411522633745	0.007705761316872428	0.001831275720164609
2	46.2	0.018752572016460904	0.010223765432098766	0.0025617283950617282
2	46.24	0.0120679012345679	0.007026748971193416	0.0016589506172839507
2	46.28	0.011813271604938272	0.007968106995884773	0.0011111111111111111
2	46.32	0.010797325102880659	0.007422839506172839	0.0006893004115226338
2	46.36	0.009122942386831276	0.005684156378600823	0.0014068930041152264
2	46.4	0.01055812757201646	0.005223765432098766	0.003263888888888889
2	46.44	0.009848251028806584	0.004074074074074074	0.004238683127572016
2	46.480000000000004	0.031628086419753086	0.00948045267489712	0.010884773662551441
2	46.52	0.016141975308641976	0.0028189300411522633	0.009488168724279836
2	46.56	0.022515432098765432	0.004567901234567902	0.012150205761316873
2	46.6	0.049693930041152266	0.014243827160493827	0.017983539094650204
2	46.64	0.07022890946502057	0.01758230452674897	0.021141975308641977
2	46.68	0.07243827160493826	0.017703189300411523	0.02361625514403292
2	46.72	0.06638631687242798	0.016558641975308642	0.02300925925925926
2	46.76	0.07651491769547325	0.019709362139917697	0.027844650205761316
2	46.800000000000004	0.0620190329218107	0.014056069958847736	0.022857510288065843
2	46.84	0.05046553497942387	0.01158179012345679	0.020041152263374485
2	46.88	0.03942901234567901	0.006784979423868313	0.01680298353909465
2	46.92	0.07572530864197531	0.01818672839506173	0.02554269547325103
2	46.96	0.08344135802469135	0.021031378600823044	0.024171810699588476
2	47.0	0.085625	0.023989197530864197	0.02440843621399177
2	47.04	0.07008230452674898	0.019542181069958846	0.020444958847736627
2	47.08	0.04933899176954733	0.014375	0.015588991769547325
2	47.12	0.02900977366255144	0.006311728395061728	0.01063014403292181
2	47.160000000000004	0.024994855967078188	0.005936213991769548	0.009575617283950618
2	47.2	0.023634259259259258	0.004657921810699589	0.009786522633744856
2	47.24	0.02805812757201646	0.004498456790123457	0.013654835390946501
2	47.28	0.040272633744855964	0.008508230452674898	0.01896604938271605
2	47.32	0.04787551440329218	0.011602366255144034	0.02069701646090535
2	47.36	0.04771604938271605	0.013227880658436214	0.01896090534979424
2	47.4	0.048675411522633744	0.015578703703703704	0.018256172839506174
2	47.44	0.06743312757201646	0.022006172839506174	0.023063271604938273
2	47.480000000000004	0.047767489711934154	0.017906378600823045	0.016489197530864197
2	47.52	0.049284979423868315	0.019025205761316874	0.017242798353909464
2	47.56	0.047893518518518516	0.01965020576131687	0.01593878600823045
2	47.6	0.052507716049382716	0.021718106995884775	0.017677469135802468
2	47.64	0.047397119341563786	0.021913580246913582	0.013251028806584362
2	47.68	0.04835648148148148	0.023757716049382715	0.01287037037037037
2	47.72	0.041031378600823044	0.02038837448559671	0.009650205761316873
2	47.76	0.041010802469135806	0.02080761316872428	0.009338991769547325
2	47.800000000000004	0.03370627572016461	0.01787551440329218	0.005568415637860083
2	47.84	0.034305555555555554	0.01824588477366255	0.006144547325102881
2	47.88	0.03114969135802469	0.018546810699588478	0.003976337448559671
2	47.92	0.05039866255144033	0.02350565843621399	0.010640432098765432
2	47.96	0.031180555555555555	0.01657664609053498	0.00669238683127572
2	48.0	0.028765432098765434	0.01473508230452675	0.0058359053497942385
2	48.04	0.03159722222222222	0.016064814814814816	0.005794753086419753
2	48.08	0.028747427983539093	0.014470164609053498	0.005470679012345679
2	48.120000000000005	0.02789866255144033	0.013253600823045268	0.006098251028806585
2	48.160000000000004	0.021381172839506173	0.010041152263374485	0.00565843621399177
2	48.2	0.018935185185185187	0.008863168724279835	0.0054089506172839506
2	48.24	0.019056069958847736	0.011967592592592592	0.0039943415637860085
2	48.28	0.022556584362139916	0.015203189300411523	0.00360082304526749
2	48.32	0.02259259259259259	0.016075102880658436	0.0035262345679012348
2	48.36	0.026782407407407408	0.017929526748971192	0.003816872427983539
2	48.4	0.03893775720164609	0.021286008230452676	0.006900720164609054
2	48.44	0.03361882716049383	0.020864197530864197	0.005622427983539095
2	48.480000000000004	0.04502829218106996	0.026800411522633745	0.00986111111111111
2	48.52	0.04867798353909465	0.02572530864197531	0.015897633744855966
2	48.56	0.053765432098765435	0.024891975308641977	0.021697530864197533
2	48.6	0.05743312757201646	0.0227391975308642	0.026694958847736625
2	48.64	0.06498971193415638	0.023549382716049384	0.03185699588477366
2	48.68	0.06523405349794238	0.022492283950617285	0.03413065843621399
2	48.72	0.06810185185185186	0.022325102880658435	0.03698302469135802
2	48.76	0.059866255144032925	0.018233024691358023	0.035630144032921814
2	48.800000000000004	0.055604423868312755	0.014552469135802468	0.035406378600823046
2	48.84	0.05092078189300411	0.011800411522633746	0.03230967078189301
2	48.88	0.0678369341563786	0.017044753086419753	0.03417438271604938
2	48.92	0.04392232510288066	0.010295781893004115	0.024588477366255145
2	48.96	0.037718621399176956	0.010059156378600822	0.01877057613168724
2	49.0	0.028731995884773664	0.010092592592592592	0.012674897119341564
2	49.04	0.023431069958847736	0.008888888888888889	0.009827674897119342
2	49.08	0.028181584362139918	0.009097222222222222	0.012962962962962963
2	49.120000000000005	0.026136831275720165	0.006841563786008231	0.015249485596707819
2	49.160000000000004	0.030180041152263373	0.007695473251028807	0.017147633744855968
2	49.2	0.028482510288065845	0.00613940329218107	0.017183641975308642
2	49.24	0.030776748971193417	0.006484053497942387	0.018613683127572018
2	49.28	0.027265946502057613	0.003580246913580247	0.02
2	49.32	0.023377057613168724	0.003940329218106996	0.016640946502057614
2	49.36	0.039056069958847736	0.007415123456790123	0.024678497942386832
2	49.4	0.026075102880658438	0.0024922839506172838	0.022219650205761318
2	49.44	0.027137345679012347	0.003374485596707819	0.021872427983539094
2	49.480000000000004	0.02641460905349794	0.002345679012345679	0.022631172839506174
2	49.52	0.027772633744855967	0.0022093621399176954	0.023713991769547325
2	49.56	0.027934670781893003	0.0008796296296296296	0.026085390946502057
2	49.6	0.03148405349794239	0.001008230452674897	0.028878600823045268
2	49.64	0.03194958847736625	0.0007973251028806584	0.029830246913580247
2	49.68	0.035126028806584365	0.0015123456790123457	0.031849279835390945
2	49.72	0.03455246913580247	0.000779320987654321	0.03238168724279836
2	49.76	0.03803755144032922	0.002564300411522634	0.0336059670781893
2	49.800000000000004	0.03724537037037037	0.003654835390946502	0.03208333333333333
2	49.84	0.0545679012345679	0.010236625514403292	0.033526234567901235
2	49.88	0.04156635802469136	0.006293724279835391	0.0295679012345679
2	49.92	0.05667952674897119	0.010797325102880659	0.02994341563786008
2	49.96	0.05737397119341564	0.012065329218106996	0.025992798353909465
2	50.0	0.05004372427983539	0.0111059670781893	0.022703189300411524
2	50.04	0.04561728395061728	0.010164609053497942	0.02022633744855967
2	50.08	0.04296296296296296	0.009902263374485597	0.018896604938271604
2	50.120000000000005	0.04606738683127572	0.011278292181069958	0.019174382716049383
2	50.160000000000004	0.04325360082304527	0.009984567901234568	0.018659979423868312
2	50.2	0.04506687242798354	0.011141975308641975	0.019956275720164608
2	50.24	0.04316615226337449	0.010221193415637861	0.01900977366255144
2	50.28	0.047556584362139914	0.011967592592592592	0.020715020576131688
2	50.32	0.05865997942386831	0.014979423868312757	0.023536522633744856
2	50.36	0.049724794238683125	0.01102366255144033	0.022890946502057613
2	50.4	0.049570473251028806	0.009958847736625514	0.02227880658436214
2	50.44	0.05194187242798354	0.012463991769547326	0.020666152263374486
2	50.480000000000004	0.0504320987654321	0.01327932098765432	0.017849794238683128
2	50.52	0.049375	0.014210390946502057	0.015833333333333335
2	50.56	0.04764917695473251	0.01614969135802469	0.01279835390946502
2	50.6	0.04180812757201646	0.015195473251028806	0.009663065843621399
2	50.64	0.04114711934156379	0.016342592592592593	0.008487654320987654
2	50.68	0.03433641975308642	0.014830246913580246	0.005005144032921811
2	50.72	0.03199588477366255	0.014943415637860082	0.002808641975308642
2	50.76	0.028515946502057615	0.01205761316872428	0.0026800411522633744
2	50.800000000000004	0.04064814814814815	0.015756172839506172	0.00665380658436214
2	50.84	0.025156893004115225	0.008276748971193416	0.004886831275720165
2	50.88	0.027137345679012347	0.007998971193415638	0.007425411522633745
2	50.92	0.025697016460905348	0.006116255144032922	0.008909465020576131
2	50.96	0.029189814814814814	0.006036522633744856	0.011440329218106995
2	51.0	0.027618312757201648	0.0048122427983539095	0.01205246913580247
2	51.04	0.028081275720164608	0.0054089506172839506	0.013058127572016461
2	51.08	0.02728909465020576	0.004583333333333333	0.013631687242798354
2	51.120000000000005	0.028122427983539096	0.0043852880658436216	0.01349022633744856
2	51.160000000000004	0.034791666666666665	0.0048585390946502055	0.014987139917695473
2	51.2	0.036617798353909464	0.004753086419753087	0.015393518518518518
2	51.24	0.03834362139917696	0.004907407407407407	0.017921810699588477
2	51.28	0.05011059670781893	0.008739711934156378	0.023299897119341564
2	51.32	0.04243827160493827	0.005218621399176955	0.025766460905349793
2	51.36	0.041651234567901235	0.004624485596707819	0.026175411522633744
2	51.4	0.046556069958847736	0.005349794238683128	0.029341563786008232
2	51.44	0.045848765432098766	0.004128086419753086	0.031098251028806586
2	51.480000000000004	0.04969135802469136	0.004598765432098765	0.03357510288065844
2	51.52	0.0475951646090535	0.003958333333333334	0.032469135802469136
2	51.56	0.04540637860082305	0.0038708847736625513	0.030316358024691358
2	51.6	0.04105452674897119	0.0033924897119341564	0.027165637860082303
2	51.64	0.03460648148148148	0.002932098765432099	0.022006172839506174
2	51.68	0.03147890946502058	0.003284465020576132	0.01832561728395062
2	51.72	0.025131172839506173	0.002397119341563786	0.014248971193415639
2	51.76	0.0367309670781893	0.00742798353909465	0.014302983539094651
2	51.800000000000004	0.018688271604938272	0.002749485596707819	0.007669753086419753
2	51.84	0.02057098765432099	0.002919238683127572	0.008873456790123456
2	51.88	0.021417181069958848	0.0026311728395061727	0.010527263374485597
2	51.92	0.025882201646090536	0.0028986625514403294	0.014305555555555556
2	51.96	0.02867283950617284	0.0020910493827160496	0.018564814814814815
2	52.0	0.0367798353909465	0.003263888888888889	0.024411008230452676
2	52.04	0.036252572016460906	0.0020781893004115227	0.027147633744855966
2	52.08	0.03727109053497942	0.0016820987654320987	0.030046296296296297
2	52.120000000000005	0.039341563786008234	0.0019135802469135803	0.031844135802469135
2	52.160000000000004	0.039184670781893007	0.0012962962962962963	0.03284722222222222
2	52.2	0.04245627572016461	0.0017258230452674897	0.0353343621399177
2	52.24	0.05172325102880659	0.005	0.035853909465020574
2	52.28	0.041381172839506174	0.0013425925925925925	0.03423611111111111
2	52.32	0.03797325102880658	0.0011291152263374485	0.031286008230452675
2	52.36	0.03531121399176955	0.0013168724279835392	0.028503086419753087
2	52.4	0.030532407407407407	0.0007407407407407407	0.025578703703703704
2	52.44	0.029194958847736624	0.0007407407407407407	0.024675925925925928
2	52.480000000000004	0.02413837448559671	0.00045267489711934157	0.020949074074074075
2	52.52	0.02295267489711934	0.0006455761316872428	0.019989711934156378
2	52.56	0.019063786008230454	0.00018775720164609054	0.01747170781893004
2	52.6	0.018487654320987656	0.0004320987654320988	0.01661522633744856
2	52.64	0.016520061728395062	0.00019032921810699588	0.015439814814814814
2	52.68	0.016658950617283952	0.001008230452674897	0.013827160493827161
2	52.72	0.03347736625514403	0.005516975308641975	0.01735082304526749
2	52.76	0.019326131687242797	0.0020318930041152263	0.01231738683127572
2	52.800000000000004	0.02	0.001779835390946502	0.01279320987654321
2	52.84	0.017893518518518517	0.0014171810699588477	0.011903292181069959
2	52.88	0.017795781893004115	0.0013323045267489711	0.011772119341563785
2	52.92	0.01724022633744856	0.0014351851851851852	0.011684670781893005
2	52.96	0.019537037037037037	0.0015123456790123457	0.012633744855967079
2	53.0	0.018798868312757202	0.0014094650205761317	0.012646604938271605
2	53.04	0.02021604938271605	0.0009233539094650206	0.014176954732510289
2	53.08	0.023587962962962963	0.0022530864197530865	0.013847736625514404
2	53.120000000000005	0.022497427983539094	0.0014146090534979425	0.013742283950617284
2	53.160000000000004	0.021141975308641977	0.0018852880658436213	0.012037037037037037
2	53.2	0.03292695473251029	0.005784465020576132	0.01268261316872428
2	53.24	0.020185185185185184	0.0024382716049382715	0.007445987654320987
2	53.28	0.017440843621399176	0.0020241769547325104	0.006622942386831276
2	53.32	0.021728395061728394	0.003945473251028807	0.006854423868312757
2	53.36	0.021136831275720164	0.0033024691358024692	0.007875514403292181
2	53.4	0.022160493827160493	0.004238683127572016	0.008873456790123456
2	53.44	0.02287037037037037	0.005264917695473251	0.008189300411522634
2	53.480000000000004	0.024048353909465022	0.006162551440329218	0.009714506172839506
2	53.52	0.022800925925925926	0.005318930041152263	0.010002572016460905
2	53.56	0.02487397119341564	0.007044753086419753	0.009897119341563785
2	53.6	0.02417695473251029	0.006702674897119342	0.010540123456790123
2	53.64	0.024616769547325102	0.007029320987654321	0.010661008230452676
2	53.68	0.04176183127572016	0.01443672839506173	0.013261316872427983
2	53.72	0.02459619341563786	0.008150720164609054	0.009912551440329218
2	53.76	0.02686985596707819	0.00940843621399177	0.01063014403292181
2	53.800000000000004	0.02455761316872428	0.009974279835390946	0.008786008230452676
2	53.84	0.027993827160493825	0.011563786008230452	0.009058641975308642
2	53.88	0.024758230452674897	0.010349794238683128	0.008299897119341563
2	53.92	0.02952932098765432	0.013423353909465021	0.008477366255144033
2	53.96	0.02539866255144033	0.011121399176954733	0.007463991769547325
2	54.0	0.026905864197530865	0.012199074074074074	0.007376543209876543
2	54.04	0.025511831275720164	0.011651234567901235	0.00698559670781893
2	54.08	0.02698045267489712	0.013027263374485596	0.006440329218106996
2	54.120000000000005	0.025411522633744858	0.012842078189300412	0.005864197530864198
2	54.160000000000004	0.04338734567901235	0.019002057613168723	0.008608539094650206
2	54.2	0.0254809670781893	0.012906378600823045	0.004832818930041153
2	54.24	0.02473508230452675	0.010208333333333333	0.006779835390946502
2	54.28	0.02686471193415638	0.013585390946502058	0.003816872427983539
2	54.32	0.01918724279835391	0.008119855967078189	0.004709362139917695
2	54.36	0.019495884773662552	0.009205246913580246	0.003719135802469136
2	54.4	0.012677469135802468	0.0053292181069958845	0.003410493827160494
2	54.44	0.015146604938271606	0.007312242798353909	0.001491769547325103
2	54.480000000000004	0.0072839506172839505	0.003117283950617284	0.0013040123456790123
2	54.52	0.010491255144032922	0.0046502057613168725	0.0009953703703703704
2	54.56	0.004637345679012346	0.0014969135802469136	0.0015046296296296296
2	54.6	0.009848251028806584	0.002878086419753086	0.003935185185185185
2	54.64	0.023266460905349794	0.0075720164609053495	0.006494341563786008
2	54.68	0.013106995884773662	0.0033281893004115225	0.006772119341563786
2	54.72	0.011918724279835391	0.002685185185185185	0.007119341563786008
2	54.76	0.013150720164609053	0.002852366255144033	0.008780864197530864
2	54.800000000000004	0.013443930041152264	0.002705761316872428	0.00948045267489712
2	54.84	0.01352880658436214	0.0018029835390946502	0.01051440329218107
2	54.88	0.015102880658436214	0.0017181069958847736	0.011682098765432098
2	54.92	0.014699074074074074	0.0010905349794238684	0.011990740740740741
2	54.96	0.018796296296296297	0.0030606995884773663	0.011929012345679012
2	55.0	0.017440843621399176	0.0010365226337448559	0.01346707818930041
2	55.04	0.01809156378600823	0.003081275720164609	0.011684670781893005
2	55.08	0.015748456790123457	0.001257716049382716	0.012026748971193416
2	55.120000000000005	0.034565329218107	0.008420781893004116	0.014315843621399177
2	55.160000000000004	0.01674125514403292	0.0017695473251028806	0.011975308641975308
2	55.2	0.022260802469135803	0.005614711934156379	0.01172067901234568
2	55.24	0.021741255144032922	0.0052597736625514405	0.012770061728395062
2	55.28	0.025239197530864198	0.00805812757201646	0.012605452674897119
2	55.32	0.027181069958847736	0.009477880658436215	0.013909465020576132
2	55.36	0.0284130658436214	0.009207818930041153	0.015051440329218107
2	55.4	0.031358024691358025	0.01007201646090535	0.01664351851851852
2	55.44	0.03222479423868313	0.009593621399176955	0.017597736625514403
2	55.480000000000004	0.03627829218106996	0.011018518518518518	0.019997427983539096
2	55.52	0.03481224279835391	0.00886574074074074	0.020234053497942387
2	55.56	0.03628858024691358	0.010709876543209877	0.020169753086419752
2	55.6	0.045853909465020576	0.013603395061728396	0.0209130658436214
2	55.64	0.036116255144032924	0.010887345679012346	0.017888374485596707
2	55.68	0.03318930041152263	0.009935699588477367	0.016136831275720166
2	55.72	0.03623971193415638	0.011875	0.014771090534979424
2	55.76	0.032191358024691356	0.010604423868312757	0.012376543209876543
2	55.800000000000004	0.030455246913580248	0.009683641975308643	0.010722736625514403
2	55.84	0.03320987654320988	0.012276234567901235	0.009678497942386831
2	55.88	0.032551440329218105	0.01252829218106996	0.00856224279835391
2	55.92	0.03459619341563786	0.014179526748971194	0.007939814814814814
2	55.96	0.03125771604938272	0.012474279835390947	0.006648662551440329
2	56.0	0.031427469135802466	0.012829218106995884	0.005943930041152263
2	56.04	0.028464506172839507	0.011113683127572016	0.004979423868312757
2	56.08	0.04174897119341564	0.016728395061728397	0.007142489711934157
2	56.120000000000005	0.025900205761316873	0.010447530864197531	0.003464506172839506
2	56.160000000000004	0.024411008230452676	0.009922839506172839	0.0030838477366255143
2	56.2	0.020128600823045267	0.008189300411522634	0.002109053497942387
2	56.24	0.018122427983539094	0.0073405349794238685	0.000889917695473251
2	56.28	0.014989711934156378	0.005200617283950618	0.001787551440329218
2	56.32	0.010851337448559671	0.0036059670781893004	0.0006198559670781893
2	56.36	0.009609053497942386	0.0024228395061728393	0.001368312757201646
2	56.4	0.006545781893004116	0.001507201646090535	0.0005118312757201646
2	56.44	0.005763888888888889	0.0009233539094650206	0.0011959876543209877
2	56.480000000000004	0.003351337448559671	0.0003189300411522634	0.0005041152263374485
2	56.52	0.003433641975308642	0.0010030864197530865	0.000668724279835391
2	56.56	0.016424897119341565	0.00558641975308642	0.0031507201646090535
2	56.6	0.004056069958847736	0.0012757201646090535	0.00017746913580246913
2	56.64	0.0037371399176954734	0.0012988683127572015	0.00015432098765432098
2	56.68	0.005784465020576132	0.0022916666666666667	0.000367798353909465
2	56.72	0.004117798353909465	0.0011779835390946503	0.0004475308641975309
2	56.76	0.004609053497942387	0.001507201646090535	0.0005658436213991769
2	56.800000000000004	0.0033204732510288067	0.001051954732510288	0.0005452674897119342
2	56.84	0.0031352880658436213	0.0008796296296296296	0.00035493827160493826
2	56.88	0.0023276748971193416	0.000462962962962963	0.0007767489711934157
2	56.92	0.0018852880658436213	0.00030606995884773663	0.0005555555555555556
2	56.96	0.002065329218106996	0.00026748971193415636	0.0009053497942386831
2	57.0	0.0013914609053497942	0.00010030864197530864	0.0005504115226337449
2	57.04	0.016237139917695473	0.00492283950617284	0.00393261316872428
2	57.08	0.0012757201646090535	0.00011316872427983539	0.00042695473251028805
2	57.120000000000005	0.0023405349794238684	0.00021862139917695473	0.0011008230452674897
2	57.160000000000004	0.001368312757201646	0.0001954732510288066	0.00039609053497942386
2	57.2	0.0018981481481481482	0.00031378600823045265	0.0004475308641975309
2	57.24	0.0011496913580246913	0.00014146090534979423	0.0002932098765432099
2	57.28	0.001455761316872428	0.0002880658436213992	0.00038837448559670784
2	57.32	0.0016409465020576133	0.00020576131687242798	0.000257201646090535
2	57.36	0.0009336419753086419	0.00011574074074074075	0.00022376543209876544
2	57.4	0.001756687242798354	0.0001080246913580247	0.0007304526748971193
2	57.44	0.0008641975308641976	6.687242798353909e-05	0.0002726337448559671
2	57.480000000000004	0.0014429012345679012	0.00016203703703703703	0.0005529835390946502
2	57.52	0.01330761316872428	0.003991769547325103	0.0030015432098765434
2	57.56	0.0009799382716049383	0.0001234567901234568	0.000257201646090535
2	57.6	0.0009439300411522634	9.77366255144033e-05	0.000367798353909465
2	57.64	0.0020036008230452677	0.00014146090534979423	0.000992798353909465
2	57.68	0.0009953703703703704	0.00028292181069958846	0.0005375514403292181
2	57.72	0.0012088477366255144	0.00029835390946502055	0.0003189300411522634
2	57.76	0.0016589506172839507	0.0003497942386831276	0.0011136831275720164
2	57.800000000000004	0.0010570987654320988	0.00038065843621399177	0.00026748971193415636
2	57.84	0.0010493827160493827	0.00020576131687242798	0.0007510288065843622
2	57.88	0.0005246913580246914	8.487654320987654e-05	0.0003420781893004115
2	57.92	0.0010056584362139918	0.00025205761316872427	0.0005426954732510288
2	57.96	0.0005812757201646091	9.259259259259259e-05	0.00022633744855967078
2	58.0	0.014567901234567901	0.004526748971193415	0.003271604938271605
2	58.04	0.0007664609053497942	0.00014660493827160494	0.0001234567901234568
2	58.08	0.0007896090534979424	0.00025977366255144034	0.00023405349794238683
2	58.120000000000005	0.0006893004115226338	0.00023405349794238683	9.259259259259259e-05
2	58.160000000000004	0.0008127572016460906	0.0003034979423868313	0.00027520576131687244
2	58.2	0.0005529835390946502	0.00019804526748971193	0.00018261316872427984
2	58.24	0.0006404320987654321	0.0001594650205761317	0.0002726337448559671
2	58.28	0.0003369341563786008	0.00015174897119341564	7.973251028806585e-05
2	58.32	0.0007844650205761317	0.00018261316872427984	0.0003189300411522634
2	58.36	0.0003935185185185185	0.00012088477366255144	0.00015432098765432098
2	58.4	0.0002623456790123457	6.687242798353909e-05	0.0001080246913580247
2	58.44	0.0004501028806584362	0.00010545267489711934	0.00013374485596707818
2	58.480000000000004	0.013063271604938271	0.004025205761316873	0.0024279835390946503
2	58.52	0.0007407407407407407	0.00013117283950617284	0.00012088477366255144
2	58.56	0.0009619341563786008	0.00020061728395061727	0.00011831275720164609
2	58.6	0.0009130658436213992	0.0002700617283950617	0.00025977366255144034
2	58.64	0.00048353909465020576	0.00013117283950617284	0.00013117283950617284
2	58.68	0.0004809670781893004	0.00015689300411522632	0.00011574074074074075
2	58.72	0.0003909465020576132	0.00016718106995884774	4.6296296296296294e-05
2	58.76	0.0007587448559670781	0.00018261316872427984	0.00020318930041152264
2	58.800000000000004	0.00036522633744855967	8.487654320987654e-05	0.00016718106995884774
2	58.84	0.0006455761316872428	0.0002469135802469136	0.00020833333333333335
2	58.88	0.000470679012345679	8.23045267489712e-05	0.00023405349794238683
2	58.92	0.00016975308641975308	2.05761316872428e-05	9.259259259259259e-05
2	58.96	0.01356224279835391	0.004012345679012346	0.003161008230452675
2	59.0	0.000529835390946502	7.20164609053498e-05	0.0001954732510288066
2	59.04	0.0006301440329218107	0.00013117283950617284	0.00034722222222222224
2	59.08	0.0005349794238683127	8.23045267489712e-05	0.0003780864197530864
2	59.120000000000005	0.001772119341563786	7.20164609053498e-05	0.0012474279835390947
2	59.160000000000004	0.0003575102880658436	3.8580246913580246e-05	0.00013374485596707818
2	59.2	0.0015972222222222223	7.20164609053498e-05	0.0012602880658436214
2	59.24	0.00044238683127572015	5.401234567901235e-05	0.000257201646090535
2	59.28	0.0008230452674897119	9.259259259259259e-05	0.000522119341563786
2	59.32	0.0004398148148148148	5.1440329218107e-06	0.00028292181069958846
2	59.36	0.0009722222222222222	0.00011059670781893004	0.0005426954732510288
2	59.4	0.0006995884773662552	7.20164609053498e-05	0.0004449588477366255
2	59.44	0.013744855967078189	0.003942901234567901	0.003233024691358025
2	59.480000000000004	0.0008179012345679012	0.00015174897119341564	9.77366255144033e-05
2	59.52	0.0026286008230452674	0.0007021604938271605	0.0006172839506172839
2	59.56	0.004210390946502058	0.0011316872427983538	0.0008950617283950618
2	59.6	0.0030324074074074073	0.0006584362139917696	0.0005401234567901234
2	59.64	0.0025282921810699586	0.0008050411522633745	0.00040380658436213994
2	59.68	0.00051440329218107	7.716049382716049e-05	4.11522633744856e-05
2	59.72	0.0013631687242798354	0.0003034979423868313	0.0006018518518518519
2	59.76	0.00102880658436214	0.0002700617283950617	0.00031378600823045265
2	59.800000000000004	0.0006404320987654321	0.0002469135802469136	0.00023405349794238683
2	59.84	0.0006198559670781893	0.00022890946502057612	0.000264917695473251
2	59.88	0.0005812757201646091	0.000257201646090535	0.0001440329218106996
2	59.92	0.014570473251028806	0.004791666666666666	0.0027469135802469136
2	59.96	0.0004552469135802469	0.00011059670781893004	8.487654320987654e-05
2	60.0	0.0006224279835390946	0.00010030864197530864	0.0002109053497942387
2	60.04	0.0007021604938271605	6.17283950617284e-05	0.0003780864197530864
2	60.08	0.0011008230452674897	0.00021862139917695473	0.00029063786008230453
2	60.120000000000005	0.000779320987654321	0.00010030864197530864	0.000257201646090535
2	60.160000000000004	0.0017824074074074075	0.00014660493827160494	0.000889917695473251
2	60.2	0.0011856995884773664	0.00015174897119341564	0.0002726337448559671
2	60.24	0.0007175925925925926	0.00014917695473251028	0.0002469135802469136
2	60.28	0.0005529835390946502	9.002057613168725e-05	4.6296296296296294e-05
2	60.32	0.0018132716049382715	0.0001286008230452675	0.0009542181069958848
2	60.36	0.0011856995884773664	0.0002469135802469136	0.00017232510288065845
2	60.4	0.021342592592592594	0.006082818930041152	0.004272119341563786
2	60.44	0.004434156378600823	0.0003266460905349794	0.00020318930041152264
2	60.480000000000004	0.0055709876543209875	0.00027520576131687244	9.259259259259259e-05
2	60.52	0.007692901234567901	0.0008616255144032922	0.00017746913580246913
2	60.56	0.00794753086419753	0.0007381687242798354	0.00028292181069958846
2	60.6	0.009151234567901234	0.0008873456790123457	0.0002932098765432099
2	60.64	0.007109053497942387	0.00022119341563786008	0.00021347736625514403
2	60.68	0.0066743827160493825	0.0005864197530864197	0.0004449588477366255
2	60.72	0.003881172839506173	0.00019804526748971193	0.00018261316872427984
2	60.76	0.003904320987654321	0.00018518518518518518	0.00022633744855967078
2	60.800000000000004	0.0031430041152263376	0.00019290123456790122	0.0005195473251028807
2	60.84	0.0034207818930041154	0.0001234567901234568	0.0010313786008230453
2	60.88	0.016136831275720166	0.004210390946502058	0.003042695473251029
2	60.92	0.002965534979423868	0.00018261316872427984	0.00034722222222222224
2	60.96	0.002286522633744856	0.0001646090534979424	0.00044238683127572015
2	61.0	0.0019495884773662552	0.00025977366255144034	0.00038065843621399177
2	61.04	0.0019753086419753087	0.0001594650205761317	0.0007458847736625515
2	61.08	0.0014943415637860083	5.1440329218106995e-05	0.0004449588477366255
2	61.120000000000005	0.0021810699588477368	0.0002546296296296296	0.0009953703703703704
2	61.160000000000004	0.0019830246913580245	6.944444444444444e-05	0.0010879629629629629
2	61.2	0.0010493827160493827	0.0001440329218106996	0.00047325102880658434
2	61.24	0.0016409465020576133	0.00014660493827160494	0.0008564814814814815
2	61.28	0.0028986625514403294	0.0005915637860082304	0.0017181069958847736
2	61.32	0.030290637860082306	0.008292181069958847	0.00753343621399177
2	61.36	0.080815329218107	0.0248070987654321	0.015781893004115227
2	61.4	0.07926954732510288	0.024344135802469136	0.015619855967078189
2	61.44	0.06890174897119342	0.02084619341563786	0.012106481481481482
2	61.480000000000004	0.06040123456790124	0.01762860082304527	0.011571502057613169
2	61.52	0.036741255144032925	0.011875	0.004861111111111111
2	61.56	0.020583847736625513	0.004989711934156379	0.003752572016460905
2	61.6	0.01330761316872428	0.0024665637860082305	0.002103909465020576
2	61.64	0.012127057613168724	0.0014660493827160495	0.003140432098765432
2	61.68	0.0077546296296296295	0.0010236625514403292	0.0010108024691358026
2	61.72	0.014933127572016461	0.002854938271604938	0.0036728395061728395
2	61.76	0.018194444444444444	0.0042824074074074075	0.0029295267489711932
2	61.800000000000004	0.0242309670781893	0.005187757201646091	0.006141975308641976
2	61.84	0.03509002057613169	0.009624485596707819	0.006702674897119342
2	61.88	0.015771604938271604	0.002788065843621399	0.005228909465020576
2	61.92	0.008186728395061729	0.0012757201646090535	0.0028703703703703703
2	61.96	0.012219650205761316	0.0024305555555555556	0.004783950617283951
2	62.0	0.006720679012345679	0.0012139917695473252	0.0023996913580246913
2	62.04	0.004338991769547325	0.0005555555555555556	0.0023405349794238684
2	62.08	0.0023251028806584363	0.0003935185185185185	0.0016898148148148148
2	62.120000000000005	0.0030787037037037037	4.372427983539095e-05	0.0028266460905349796
2	62.160000000000004	0.005092592592592593	0.0006378600823045268	0.0038631687242798355
2	62.2	0.004675925925925926	0.00022890946502057612	0.003945473251028807
2	62.24	0.005684156378600823	0.0003369341563786008	0.004974279835390946
2	62.28	0.00547582304526749	9.259259259259259e-05	0.0052597736625514405
2	62.32	0.023022119341563785	0.005023148148148148	0.00991769547325103
2	62.36	0.007762345679012346	0.00012088477366255144	0.006975308641975308
2	62.4	0.007667181069958848	0.00023405349794238683	0.0066049382716049385
2	62.440000000000005	0.005288065843621399	0.00022119341563786008	0.004480452674897119
2	62.480000000000004	0.003752572016460905	0.00011059670781893004	0.003310185185185185
2	62.52	0.003227880658436214	0.000264917695473251	0.0024691358024691358
2	62.56	0.005349794238683128	0.00015432098765432098	0.004657921810699589
2	62.6	0.009243827160493828	0.00036265432098765433	0.008287037037037037
2	62.64	0.011743827160493827	0.00025977366255144034	0.010828189300411522
2	62.68	0.013845164609053499	0.0003215020576131687	0.01287037037037037
2	62.72	0.01254372427983539	8.74485596707819e-05	0.012065329218106996
2	62.76	0.012160493827160494	0.0002932098765432099	0.011412037037037037
2	62.800000000000004	0.021013374485596707	0.00415895061728395	0.010882201646090535
2	62.84	0.006291152263374486	0.0003112139917695473	0.005648148148148148
2	62.88	0.005820473251028807	0.00020061728395061727	0.00533179012345679
2	62.92	0.007358539094650206	0.000684156378600823	0.005712448559670782
2	62.96	0.006826131687242798	0.0006738683127572016	0.005483539094650206
2	63.0	0.011550925925925926	0.001779835390946502	0.007816358024691357
2	63.04	0.01110082304526749	0.000977366255144033	0.009292695473251029
2	63.08	0.011391460905349794	0.0004783950617283951	0.010046296296296296
2	63.120000000000005	0.013225308641975308	0.0007098765432098765	0.011512345679012345
2	63.160000000000004	0.013153292181069958	0.0006018518518518519	0.011291152263374486
2	63.2	0.012839506172839505	0.0002469135802469136	0.011376028806584362
2	63.24	0.011039094650205762	4.372427983539095e-05	0.010604423868312757
2	63.28	0.02843878600823045	0.005151748971193416	0.015177469135802469
2	63.32	0.012055041152263374	0.0002777777777777778	0.01126028806584362
2	63.36	0.013981481481481482	0.0004243827160493827	0.01311985596707819
2	63.4	0.01408179012345679	0.00022119341563786008	0.013672839506172839
2	63.440000000000005	0.016280864197530866	0.00012602880658436213	0.01579475308641975
2	63.480000000000004	0.01731224279835391	4.6296296296296294e-05	0.016828703703703703
2	63.52	0.018734567901234567	0.0003832304526748971	0.01757716049382716
2	63.56	0.019727366255144034	0.00013374485596707818	0.018734567901234567
2	63.6	0.018657407407407407	0.00013631687242798355	0.017276234567901234
2	63.64	0.019747942386831276	0.00024176954732510288	0.018431069958847735
2	63.68	0.019305555555555555	4.6296296296296294e-05	0.01845679012345679
2	63.72	0.020396090534979424	0.0001748971193415638	0.018935185185185187
2	63.76	0.032826646090534976	0.0045704732510288065	0.020902777777777777
2	63.800000000000004	0.020516975308641976	0.0001286008230452675	0.019143518518518518
2	63.84	0.020126028806584362	8.74485596707819e-05	0.018662551440329217
2	63.88	0.020270061728395062	0.00020318930041152264	0.018731995884773662
2	63.92	0.018801440329218107	0.00010030864197530864	0.017782921810699587
2	63.96	0.019156378600823046	7.458847736625514e-05	0.017839506172839505
2	64.0	0.01727366255144033	7.20164609053498e-05	0.01659722222222222
2	64.04	0.01647119341563786	0.0001646090534979424	0.015208333333333334
2	64.08	0.013814300411522634	0.00014146090534979423	0.013184156378600823
2	64.12	0.011268004115226337	7.458847736625514e-05	0.010733024691358025
2	64.16	0.00996141975308642	0.00015432098765432098	0.009349279835390946
2	64.2	0.007744341563786008	8.23045267489712e-05	0.007366255144032921
2	64.24	0.022510288065843622	0.004112654320987654	0.01113940329218107
2	64.28	0.007536008230452675	0.00011574074074074075	0.007034465020576132
2	64.32000000000001	0.007271090534979424	0.00011059670781893004	0.006373456790123457
2	64.36	0.005581275720164609	0.00022890946502057612	0.004758230452674897
2	64.4	0.00555298353909465	0.0003420781893004115	0.003953189300411522
2	64.44	0.004431584362139918	0.00022376543209876544	0.0034465020576131687
2	64.48	0.005396090534979424	0.00013374485596707818	0.004025205761316873
2	64.52	0.005164609053497943	9.259259259259259e-05	0.004246399176954733
2	64.56	0.006296296296296296	9.002057613168725e-05	0.00533179012345679
2	64.6	0.006450617283950617	6.17283950617284e-05	0.005645576131687243
2	64.64	0.005390946502057613	5.1440329218106995e-05	0.004660493827160494
2	64.68	0.005748456790123457	0.00012088477366255144	0.004853395061728395
2	64.72	0.017263374485596707	0.003559670781893004	0.0073868312757201645
2	64.76	0.005290637860082305	0.00022119341563786008	0.004441872427983539
2	64.8	0.006319444444444444	0.0003497942386831276	0.00555298353909465
2	64.84	0.0061059670781893	0.0001800411522633745	0.0055709876543209875
2	64.88	0.004104938271604938	6.430041152263375e-05	0.003924897119341564
2	64.92	0.004724794238683128	8.487654320987654e-05	0.004493312757201646
2	64.96000000000001	0.0036702674897119343	5.1440329218106995e-05	0.0035185185185185185
2	65.0	0.00456275720164609	9.002057613168725e-05	0.004269547325102881
2	65.04	0.004742798353909465	2.8292181069958848e-05	0.004609053497942387
2	65.08	0.004948559670781893	0.00018775720164609054	0.004539609053497942
2	65.12	0.004544753086419753	4.372427983539095e-05	0.004387860082304526
2	65.16	0.003551954732510288	4.11522633744856e-05	0.0030555555555555557
2	65.2	0.01993827160493827	0.0046270576131687245	0.007510288065843622
2	65.24	0.005555555555555556	0.00016203703703703703	0.005131172839506173
2	65.28	0.00878858024691358	0.00015689300411522632	0.008227880658436213
2	65.32000000000001	0.009868827160493827	0.00017232510288065845	0.009429012345679012
2	65.36	0.01366769547325103	0.0001388888888888889	0.013022119341563786
2	65.4	0.01602366255144033	0.00033179012345679014	0.015290637860082305
2	65.44	0.01787551440329218	0.0003343621399176955	0.01670781893004115
2	65.48	0.017872942386831275	0.0001748971193415638	0.017373971193415636
2	65.52	0.018996913580246914	0.0001080246913580247	0.018513374485596708
2	65.56	0.019338991769547325	0.00010030864197530864	0.01832561728395062
2	65.6	0.020743312757201645	0.00020061728395061727	0.01962962962962963
2	65.64	0.02130658436213992	7.458847736625514e-05	0.020133744855967077
2	65.68	0.03369084362139918	0.004845679012345679	0.019989711934156378
2	65.72	0.02038837448559671	0.00022890946502057612	0.01846707818930041
2	65.76	0.024251543209876544	0.0001440329218106996	0.022458847736625515
2	65.8	0.031162551440329218	0.00020061728395061727	0.029102366255144032
2	65.84	0.03515946502057613	0.000830761316872428	0.031707818930041154
2	65.88	0.033593106995884775	0.0007947530864197531	0.03006687242798354
2	65.92	0.026149691358024692	0.00015174897119341564	0.025141460905349793
2	65.96000000000001	0.02176440329218107	0.0002109053497942387	0.020856481481481483
2	66.0	0.0167309670781893	0.00019804526748971193	0.01593878600823045
2	66.04	0.015943930041152264	0.00022890946502057612	0.013996913580246913
2	66.08	0.011975308641975308	0.0001080246913580247	0.009953703703703704
2	66.12	0.011111111111111112	0.00038065843621399177	0.008791152263374485
2	66.16	0.03297582304526749	0.007029320987654321	0.013739711934156379
2	66.2	0.017474279835390946	0.002970679012345679	0.007872942386831276
2	66.24	0.016514917695473252	0.0018621399176954733	0.010074588477366255
2	66.28	0.009776234567901235	0.0004063786008230453	0.007919238683127572
2	66.32000000000001	0.01052469135802469	0.00035493827160493826	0.008233024691358025
2	66.36	0.008829732510288065	0.0002803497942386831	0.006993312757201646
2	66.4	0.009575617283950618	0.00042695473251028805	0.007368827160493827
2	66.44	0.007602880658436214	0.000889917695473251	0.004642489711934156
2	66.48	0.008585390946502057	0.000787037037037037	0.006010802469135802
2	66.52	0.004560185185185185	0.00012602880658436213	0.003780864197530864
2	66.56	0.006229423868312757	0.0007047325102880658	0.0037165637860082303
2	66.6	0.004256687242798354	0.00041152263374485596	0.0027109053497942387
2	66.64	0.024714506172839507	0.007193930041152263	0.006257716049382716
2	66.68	0.00367798353909465	0.000529835390946502	0.0020859053497942386
2	66.72	0.0026671810699588475	0.00034722222222222224	0.0016126543209876542
2	66.76	0.002677469135802469	0.0002109053497942387	0.001934156378600823
2	66.8	0.00264917695473251	0.00023405349794238683	0.0016743827160493826
2	66.84	0.0023868312757201644	0.00027520576131687244	0.001324588477366255
2	66.88	0.001558641975308642	6.17283950617284e-05	0.0012139917695473252
2	66.92	0.0022093621399176954	0.00018775720164609054	0.0014094650205761317
2	66.96000000000001	0.0013811728395061729	9.259259259259259e-05	0.0010570987654320988
2	67.0	0.0019135802469135803	0.00016203703703703703	0.0013837448559670782
2	67.04	0.0016563786008230452	3.08641975308642e-05	0.0012165637860082304
2	67.08	0.0020910493827160496	0.00011059670781893004	0.0012885802469135802
2	67.12	0.015007716049382716	0.004169238683127572	0.0034979423868312758
2	67.16	0.0031301440329218107	0.00020318930041152264	0.0007304526748971193
2	67.2	0.006553497942386831	0.0005864197530864197	0.0010493827160493827
2	67.24	0.0084619341563786	0.0013117283950617284	0.0009079218106995885
2	67.28	0.009686213991769548	0.0012319958847736626	0.0017001028806584361
2	67.32000000000001	0.007435699588477366	0.0012242798353909465	0.000727880658436214
2	67.36	0.007469135802469135	0.0010185185185185184	0.0010185185185185184
2	67.4	0.006077674897119341	0.0010056584362139918	0.000985082304526749
2	67.44	0.007088477366255144	0.0016203703703703703	0.0010622427983539094
2	67.48	0.005522119341563786	0.0015869341563786007	0.0005761316872427984
2	67.52	0.007417695473251029	0.002536008230452675	0.0005401234567901234
2	67.56	0.007672325102880659	0.002839506172839506	0.0005246913580246914
2	67.6	0.023148148148148147	0.008811728395061728	0.002698045267489712
2	67.64	0.011877572016460905	0.0045473251028806585	0.0003420781893004115
2	67.68	0.014182098765432099	0.005779320987654321	0.00048353909465020576
2	67.72	0.01678240740740741	0.007546296296296297	0.0005041152263374485
2	67.76	0.016165123456790123	0.007021604938271605	0.0002160493827160494
2	67.8	0.019300411522633745	0.008950617283950617	0.0004886831275720165
2	67.84	0.019228395061728396	0.0091820987654321	0.00011316872427983539
2	67.88	0.02129372427983539	0.010606995884773663	0.0002160493827160494
2	67.92	0.020766460905349796	0.01110082304526749	4.886831275720165e-05
2	67.96000000000001	0.022852366255144033	0.01273148148148148	0.00027520576131687244
2	68.0	0.02245627572016461	0.013109567901234569	7.20164609053498e-05
2	68.04	0.02508230452674897	0.01544753086419753	0.00011059670781893004
2	68.08	0.0367798353909465	0.02020833333333333	0.002235082304526749
2	68.12	0.028711419753086418	0.018505658436213993	0.00015174897119341564
2	68.16	0.029030349794238682	0.0188451646090535	0.0003292181069958848
2	68.2	0.029066358024691357	0.01863940329218107	0.00027520576131687244
2	68.24	0.028227880658436216	0.017911522633744854	0.0001646090534979424
2	68.28	0.025426954732510287	0.015529835390946501	0.0003034979423868313
2	68.32000000000001	0.024647633744855967	0.014691358024691358	0.0007098765432098765
2	68.36	0.01801440329218107	0.009516460905349794	0.0005478395061728395
2	68.4	0.01654320987654321	0.00863940329218107	0.0009722222222222222
2	68.44	0.01254372427983539	0.006247427983539095	0.0006121399176954733
2	68.48	0.011394032921810699	0.004945987654320988	0.0016152263374485598
2	68.52	0.007998971193415638	0.0035570987654320986	0.001712962962962963
2	68.56	0.025573559670781894	0.01018261316872428	0.006118827160493827
2	68.60000000000001	0.012332818930041152	0.006275720164609053	0.004866255144032922
2	68.64	0.018011831275720164	0.009470164609053498	0.006784979423868313
2	68.68	0.019588477366255144	0.01018775720164609	0.008186728395061729
2	68.72	0.023011831275720165	0.011607510288065843	0.009696502057613169
2	68.76	0.02781378600823045	0.013016975308641975	0.012145061728395062
2	68.8	0.031057098765432098	0.012993827160493828	0.014184670781893003
2	68.84	0.037525720164609054	0.015264917695473251	0.018050411522633744
2	68.88	0.03968106995884774	0.014825102880658437	0.019693930041152264
2	68.92	0.043335905349794236	0.01632716049382716	0.021424897119341563
2	68.96000000000001	0.039840534979423865	0.01419238683127572	0.019526748971193414
2	69.0	0.04006172839506173	0.015344650205761317	0.01786008230452675
2	69.04	0.04631944444444445	0.016795267489711933	0.017698045267489713
2	69.08	0.035540123456790126	0.011738683127572017	0.016723251028806584
2	69.12	0.03194701646090535	0.009817386831275721	0.015506687242798354
2	69.16	0.03359053497942387	0.010257201646090536	0.016203703703703703
2	69.2	0.03284979423868313	0.009292695473251029	0.01696502057613169
2	69.24	0.030241769547325104	0.007821502057613169	0.01614454732510288
2	69.28	0.027700617283950617	0.007091049382716049	0.015537551440329218
2	69.32000000000001	0.02208076131687243	0.004521604938271605	0.01375
2	69.36	0.022430555555555554	0.0049614197530864195	0.013804012345679012
2	69.4	0.01598508230452675	0.002638888888888889	0.010987654320987654
2	69.44	0.014652777777777778	0.003045267489711934	0.009194958847736625
2	69.48	0.011147119341563786	0.002235082304526749	0.006774691358024692
2	69.52	0.025012860082304526	0.007463991769547325	0.00878858024691358
2	69.56	0.00860082304526749	0.0028420781893004113	0.0032407407407407406
2	69.60000000000001	0.010542695473251028	0.00338477366255144	0.004297839506172839
2	69.64	0.01100051440329218	0.003176440329218107	0.004717078189300412
2	69.68	0.012595164609053498	0.00319701646090535	0.005787037037037037
2	69.72	0.014580761316872429	0.002433127572016461	0.008173868312757201
2	69.76	0.017103909465020575	0.0021502057613168725	0.010843621399176955
2	69.8	0.0196630658436214	0.0017309670781893004	0.013994341563786008
2	69.84	0.020100308641975307	0.0010802469135802468	0.015648148148148147
2	69.88	0.02246656378600823	0.000925925925925926	0.017646604938271606
2	69.92	0.02028292181069959	0.0004063786008230453	0.01765946502057613
2	69.96000000000001	0.020725308641975308	0.0003189300411522634	0.01912037037037037
2	70.0	0.03320987654320988	0.004796810699588478	0.02060185185185185
2	70.04	0.022888374485596708	0.001368312757201646	0.01906635802469136
2	70.08	0.022543724279835392	0.0016743827160493826	0.018305041152263373
2	70.12	0.022304526748971192	0.0020987654320987655	0.017353395061728394
2	70.16	0.02107767489711934	0.002093621399176955	0.01628343621399177
2	70.2	0.020198045267489712	0.0025617283950617282	0.014974279835390946
2	70.24	0.018665123456790122	0.0025205761316872428	0.01363425925925926
2	70.28	0.017775205761316873	0.002955246913580247	0.012469135802469136
2	70.32000000000001	0.017165637860082305	0.002962962962962963	0.01191358024691358
2	70.36	0.015974794238683126	0.003212448559670782	0.010522119341563786
2	70.4	0.017103909465020575	0.004773662551440329	0.009539609053497943
2	70.44	0.015594135802469137	0.004781378600823045	0.007888374485596707
2	70.48	0.030411522633744855	0.011545781893004115	0.009621913580246914
2	70.52	0.015781893004115227	0.006265432098765432	0.006751543209876543
2	70.56	0.018443930041152263	0.008523662551440329	0.006743827160493827
2	70.60000000000001	0.017330246913580247	0.008773148148148148	0.006563786008230453
2	70.64	0.020406378600823047	0.01085648148148148	0.006610082304526749
2	70.68	0.018881172839506175	0.010457818930041152	0.006265432098765432
2	70.72	0.02112397119341564	0.012476851851851852	0.006468621399176954
2	70.76	0.019765946502057614	0.01249485596707819	0.00573559670781893
2	70.8	0.019135802469135803	0.012878086419753087	0.0050643004115226336
2	70.84	0.019709362139917697	0.013428497942386831	0.004683641975308642
2	70.88	0.018143004115226336	0.012703189300411522	0.0038631687242798355
2	70.92	0.017554012345679014	0.012574588477366255	0.003104423868312757
2	70.96000000000001	0.02830246913580247	0.014742798353909466	0.005679012345679012
2	71.0	0.01596707818930041	0.010488683127572016	0.0027031893004115224
2	71.04	0.014881687242798354	0.009462448559670782	0.0020036008230452677
2	71.08	0.015190329218106997	0.009223251028806584	0.0017232510288065844
2	71.12	0.01257716049382716	0.008112139917695473	0.0005401234567901234
2	71.16	0.01296553497942387	0.0076517489711934155	0.0016358024691358025
2	71.2	0.013469650205761317	0.006450617283950617	0.004269547325102881
2	71.24	0.012862654320987654	0.005239197530864197	0.0049845679012345675
2	71.28	0.01024948559670782	0.002448559670781893	0.006193415637860082
2	71.32000000000001	0.009439300411522633	0.002103909465020576	0.006095679012345679
2	71.36	0.009413580246913581	0.001491769547325103	0.006875
2	71.4	0.010108024691358025	0.0018878600823045268	0.0066975308641975305
2	71.44	0.022124485596707818	0.005943930041152263	0.00881687242798354
2	71.48	0.00951388888888889	0.0020318930041152263	0.00602880658436214
2	71.52	0.013284465020576132	0.005141460905349794	0.007091049382716049
2	71.56	0.014567901234567901	0.007481995884773662	0.006527777777777778
2	71.60000000000001	0.02107767489711934	0.01138888888888889	0.007348251028806584
2	71.64	0.022142489711934155	0.011859567901234568	0.007692901234567901
2	71.68	0.024477880658436212	0.013292181069958848	0.008557098765432099
2	71.72	0.023101851851851853	0.012901234567901234	0.008909465020576131
2	71.76	0.024843106995884774	0.01404320987654321	0.009511316872427983
2	71.8	0.023623971193415638	0.012584876543209876	0.009915123456790123
2	71.84	0.02547067901234568	0.012728909465020576	0.010946502057613168
2	71.88	0.027214506172839506	0.013695987654320988	0.011082818930041153
2	71.92	0.03840277777777778	0.016527777777777777	0.013695987654320988
2	71.96000000000001	0.02489454732510288	0.010946502057613168	0.011965020576131687
2	72.0	0.024544753086419752	0.009416152263374486	0.012386831275720165
2	72.04	0.021126543209876544	0.007343106995884773	0.012075617283950617
2	72.08	0.018641975308641975	0.004645061728395062	0.012049897119341563
2	72.12	0.019305555555555555	0.005113168724279835	0.012376543209876543
2	72.16	0.017852366255144032	0.004377572016460905	0.012155349794238683
2	72.2	0.018184156378600824	0.00426440329218107	0.01217335390946502
2	72.24	0.016270576131687243	0.003513374485596708	0.01188014403292181
2	72.28	0.01684156378600823	0.004125514403292181	0.011867283950617284
2	72.32000000000001	0.01504372427983539	0.0034953703703703705	0.01126028806584362
2	72.36	0.014086934156378602	0.0033564814814814816	0.010424382716049382
2	72.4	0.025488683127572017	0.007700617283950617	0.011532921810699589
2	72.44	0.011777263374485597	0.0032690329218106997	0.008065843621399177
2	72.48	0.011512345679012345	0.004068930041152263	0.0071810699588477364
2	72.52	0.011450617283950618	0.005228909465020576	0.005853909465020576
2	72.56	0.014737654320987654	0.00794753086419753	0.005985082304526749
2	72.60000000000001	0.01496141975308642	0.008883744855967077	0.005426954732510288
2	72.64	0.016201131687242798	0.010092592592592592	0.0055015432098765435
2	72.68	0.013055555555555556	0.009176954732510288	0.003513374485596708
2	72.72	0.015128600823045268	0.010733024691358025	0.0030864197530864196
2	72.76	0.014969135802469136	0.009138374485596708	0.004092078189300411
2	72.8	0.01941358024691358	0.01058641975308642	0.005272633744855967
2	72.84	0.01819187242798354	0.00956275720164609	0.006044238683127572
2	72.88	0.03412037037037037	0.014110082304526749	0.010534979423868314
2	72.92	0.023886316872427985	0.010064300411522634	0.009387860082304527
2	72.96000000000001	0.025066872427983538	0.010236625514403292	0.009686213991769548
2	73.0	0.028618827160493826	0.010416666666666666	0.01276491769547325
2	73.04	0.030018004115226336	0.009956275720164609	0.01392746913580247
2	73.08	0.03243827160493827	0.010779320987654321	0.01566872427983539
2	73.12	0.0310082304526749	0.00897119341563786	0.016134259259259258
2	73.16	0.034012345679012346	0.010079732510288066	0.01758744855967078
2	73.2	0.03323045267489712	0.00952932098765432	0.017258230452674897
2	73.24	0.03659207818930041	0.010316358024691358	0.019511316872427985
2	73.28	0.03824845679012346	0.010342078189300411	0.02006687242798354
2	73.32000000000001	0.04867798353909465	0.012695473251028806	0.022409979423868312
2	73.36	0.0647582304526749	0.01820730452674897	0.02355195473251029
2	73.4	0.053991769547325104	0.01356224279835391	0.02130658436213992
2	73.44	0.0499537037037037	0.012854938271604938	0.02034722222222222
2	73.48	0.03411265432098765	0.007165637860082305	0.016574074074074074
2	73.52	0.031435185185185184	0.0065483539094650205	0.016862139917695473
2	73.56	0.023179012345679012	0.004171810699588477	0.014084362139917695
2	73.60000000000001	0.024881687242798354	0.005270061728395062	0.013899176954732511
2	73.64	0.017559156378600824	0.002983539094650206	0.011815843621399176
2	73.68	0.022602880658436214	0.005596707818930041	0.011111111111111112
2	73.72	0.02133744855967078	0.004529320987654321	0.00955761316872428
2	73.76	0.02529320987654321	0.006085390946502058	0.008953189300411522
2	73.8	0.017160493827160495	0.004220679012345679	0.005285493827160494
2	73.84	0.027348251028806586	0.007222222222222222	0.0070987654320987656
2	73.88	0.008549382716049382	0.0009542181069958848	0.00540380658436214
2	73.92	0.011268004115226337	0.0011754115226337448	0.007919238683127572
2	73.96000000000001	0.014796810699588478	0.0009747942386831276	0.01131687242798354
2	74.0	0.01580761316872428	0.00051440329218107	0.013248456790123457
2	74.04	0.0215380658436214	0.0017335390946502057	0.017037037037037038
2	74.08	0.02108281893004115	0.0006018518518518519	0.018665123456790122
2	74.12	0.025936213991769548	0.0018441358024691358	0.021622942386831275
2	74.16	0.025781893004115226	0.0009284979423868312	0.023073559670781892
2	74.2	0.027862654320987654	0.0015612139917695472	0.023945473251028807
2	74.24	0.027651748971193414	0.0010159465020576131	0.024655349794238682
2	74.28	0.028045267489711933	0.0010699588477366254	0.025236625514403293
2	74.32000000000001	0.039202674897119344	0.004431584362139918	0.027451131687242798
2	74.36	0.030321502057613168	0.0015895061728395062	0.026965020576131687
2	74.4	0.03031121399176955	0.0025282921810699586	0.02578446502057613
2	74.44	0.03091820987654321	0.0026183127572016462	0.025177469135802467
2	74.48	0.031931584362139914	0.0030092592592592593	0.025146604938271606
2	74.52	0.03199588477366255	0.00363940329218107	0.023978909465020577
2	74.56	0.03280092592592593	0.003374485596707819	0.023179012345679012
2	74.60000000000001	0.03412294238683128	0.004369855967078189	0.021988168724279836
2	74.64	0.03295524691358025	0.004068930041152263	0.020136316872427982
2	74.68	0.0295190329218107	0.0035905349794238682	0.018238168724279837
2	74.72	0.02900977366255144	0.003389917695473251	0.01780349794238683
2	74.76	0.026556069958847735	0.003161008230452675	0.015851337448559672
2	74.8	0.04070987654320988	0.007407407407407408	0.01849537037037037
2	74.84	0.025666152263374487	0.0033256172839506173	0.014426440329218106
2	74.88	0.02405864197530864	0.003258744855967078	0.013034979423868312
2	74.92	0.022795781893004116	0.0030889917695473253	0.012155349794238683
2	74.96000000000001	0.02049125514403292	0.0030041152263374487	0.010295781893004115
2	75.0	0.02053240740740741	0.0029372427983539095	0.01
2	75.04	0.01662037037037037	0.002142489711934156	0.0082690329218107
2	75.08	0.018827160493827162	0.0030401234567901236	0.008474794238683128
2	75.12	0.015306069958847736	0.0020344650205761316	0.007551440329218107
2	75.16	0.016586934156378602	0.0024537037037037036	0.008063271604938272
2	75.2	0.015478395061728396	0.0018467078189300411	0.008739711934156378
2	75.24	0.01583590534979424	0.001859567901234568	0.008845164609053498
2	75.28	0.027582304526748973	0.005300925925925926	0.011941872427983538
2	75.32000000000001	0.0159130658436214	0.0013425925925925925	0.01
2	75.36	0.015246913580246914	0.0010622427983539094	0.010128600823045267
2	75.4	0.016671810699588476	0.001116255144032922	0.010972222222222222
2	75.44	0.015923353909465022	0.0010390946502057614	0.01136059670781893
2	75.48	0.015987654320987654	0.0009490740740740741	0.010820473251028806
2	75.52	0.015583847736625514	0.001286008230452675	0.01040895061728395
2	75.56	0.014894547325102881	0.0008127572016460906	0.010344650205761316
2	75.60000000000001	0.015282921810699589	0.0012808641975308641	0.010223765432098766
2	75.64	0.013569958847736626	0.0007844650205761317	0.008942901234567901
2	75.68	0.013587962962962963	0.001427469135802469	0.008685699588477366
2	75.72	0.011800411522633746	0.0006095679012345679	0.007952674897119342
2	75.76	0.02479423868312757	0.00503858024691358	0.00989454732510288
2	75.8	0.010622427983539094	0.0007073045267489712	0.006694958847736626
2	75.84	0.01077417695473251	0.0011136831275720164	0.006679526748971193
2	75.88	0.009560185185185185	0.0005838477366255144	0.006417181069958848
2	75.92	0.010519547325102881	0.0008153292181069958	0.006895576131687243
2	75.96000000000001	0.009938271604938272	0.0006738683127572016	0.0072608024691358025
2	76.0	0.010627572016460906	0.0006738683127572016	0.007710905349794238
2	76.04	0.010393518518518519	0.0006507201646090535	0.007744341563786008
2	76.08	0.010275205761316873	0.00023919753086419754	0.008166152263374485
2	76.12	0.010853909465020576	0.0005632716049382716	0.008521090534979424
2	76.16	0.010141460905349795	0.0001800411522633745	0.008780864197530864
2	76.2	0.010126028806584362	0.0002469135802469136	0.009220679012345679
2	76.24	0.022420267489711935	0.0036136831275720167	0.012250514403292181
2	76.28	0.010887345679012346	0.00015174897119341564	0.009675925925925926
2	76.32000000000001	0.012268518518518519	0.0002777777777777778	0.009866255144032922
2	76.36	0.013469650205761317	0.0010236625514403292	0.00879372427983539
2	76.4	0.012962962962962963	0.0007844650205761317	0.008222736625514404
2	76.44	0.013122427983539095	0.00147119341563786	0.007412551440329218
2	76.48	0.013070987654320987	0.0013425925925925925	0.007309670781893004
2	76.52	0.012854938271604938	0.0011676954732510287	0.006898148148148148
2	76.56	0.013438786008230452	0.0015972222222222223	0.006759259259259259
2	76.60000000000001	0.012199074074074074	0.001154835390946502	0.00621141975308642
2	76.64	0.01316872427983539	0.0014326131687242799	0.006170267489711934
2	76.68	0.012417695473251028	0.001535493827160494	0.005174897119341564
2	76.72	0.024675925925925928	0.0051105967078189304	0.0083179012345679
2	76.76	0.011566358024691359	0.0016718106995884773	0.0038657407407407408
2	76.8	0.011898148148148149	0.0019187242798353909	0.0036702674897119343
2	76.84	0.010964506172839505	0.0017901234567901235	0.0026646090534979423
2	76.88	0.012489711934156378	0.002654320987654321	0.002741769547325103
2	76.92	0.010452674897119341	0.0022685185185185187	0.0005684156378600823
2	76.96000000000001	0.010648148148148148	0.0029063786008230452	0.0001440329218106996
2	77.0	0.012968106995884774	0.0033153292181069957	0.001977880658436214
2	77.04	0.015550411522633745	0.0036419753086419752	0.004393004115226338
2	77.08	0.018827160493827162	0.0051440329218107	0.005689300411522634
2	77.12	0.019444444444444445	0.0055941358024691355	0.006507201646090535
2	77.16	0.02168724279835391	0.007705761316872428	0.007456275720164609
2	77.2	0.032613168724279835	0.010933641975308642	0.010758744855967077
2	77.24	0.02442644032921811	0.007996399176954733	0.010267489711934157
2	77.28	0.022628600823045266	0.007983539094650206	0.010563271604938272
2	77.32000000000001	0.0260570987654321	0.009310699588477366	0.011676954732510288
2	77.36	0.02579732510288066	0.009591049382716049	0.01198559670781893
2	77.4	0.029907407407407407	0.01132201646090535	0.012862654320987654
2	77.44	0.02805812757201646	0.01059156378600823	0.012726337448559671
2	77.48	0.032898662551440326	0.012762345679012346	0.013816872427983538
2	77.52	0.030905349794238684	0.011882716049382716	0.013294753086419753
2	77.56	0.0334130658436214	0.012507716049382715	0.0145190329218107
2	77.60000000000001	0.033886316872427984	0.012605452674897119	0.015198045267489711
2	77.64	0.034920267489711936	0.012155349794238683	0.01672582304526749
2	77.68	0.04904835390946502	0.016818415637860084	0.019997427983539096
2	77.72	0.03621141975308642	0.01077417695473251	0.019007201646090537
2	77.76	0.03671810699588477	0.011234567901234569	0.01940329218106996
2	77.8	0.033384773662551444	0.009583333333333333	0.019007201646090537
2	77.84	0.034503600823045266	0.009621913580246914	0.019634773662551442
2	77.88	0.03017232510288066	0.007597736625514403	0.01910493827160494
2	77.92	0.028906893004115225	0.0070421810699588475	0.01801954732510288
2	77.96000000000001	0.02290380658436214	0.004022633744855967	0.016911008230452676
2	78.0	0.02231738683127572	0.004431584362139918	0.01595679012345679
2	78.04	0.018243312757201646	0.003227880658436214	0.014503600823045268
2	78.08	0.017309670781893004	0.003243312757201646	0.013395061728395061
2	78.12	0.01473508230452675	0.0026131687242798352	0.011828703703703704
2	78.16	0.025275205761316873	0.005877057613168724	0.01242283950617284
2	78.2	0.011468621399176955	0.001206275720164609	0.009657921810699589
2	78.24	0.010545267489711935	0.0018955761316872429	0.008094135802469135
2	78.28	0.010715020576131688	0.0024922839506172838	0.0072145061728395065
2	78.32000000000001	0.009621913580246914	0.0024279835390946503	0.006000514403292181
2	78.36	0.009506172839506173	0.0028575102880658435	0.005442386831275721
2	78.4	0.010501543209876544	0.005092592592592593	0.004760802469135803
2	78.44	0.014290123456790123	0.00830761316872428	0.004760802469135803
2	78.48	0.013009259259259259	0.008186728395061729	0.003945473251028807
2	78.52	0.015164609053497943	0.010231481481481482	0.0033564814814814816
2	78.56	0.015455246913580247	0.010205761316872428	0.0032047325102880658
2	78.60000000000001	0.013413065843621398	0.009462448559670782	0.0025771604938271604
2	78.64	0.027304526748971193	0.014040637860082304	0.0053858024691358026
2	78.68	0.013042695473251029	0.007739197530864198	0.0024382716049382715
2	78.72	0.015462962962962963	0.008999485596707818	0.0022659465020576134
2	78.76	0.01497170781893004	0.008428497942386832	0.0017515432098765432
2	78.8	0.016733539094650206	0.00914866255144033	0.0017258230452674897
2	78.84	0.01448559670781893	0.007680041152263374	0.0004603909465020576
2	78.88	0.017224794238683127	0.008960905349794239	0.0005889917695473251
2	78.92	0.016975308641975308	0.00893775720164609	0.00029835390946502055
2	78.96000000000001	0.021486625514403293	0.011273148148148148	0.0009979423868312757
2	79.0	0.020987654320987655	0.011473765432098765	0.0004295267489711934
2	79.04	0.023204732510288067	0.012322530864197531	0.0007433127572016461
2	79.08	0.020882201646090535	0.010421810699588478	0.0009876543209876543
2	79.12	0.03523148148148148	0.014169238683127573	0.003919753086419753
2	79.16	0.018688271604938272	0.008963477366255143	0.0004603909465020576
2	79.2	0.017319958847736624	0.008173868312757201	0.0003446502057613169
2	79.24	0.016496913580246915	0.007366255144032921	0.0005015432098765432
2	79.28	0.014503600823045268	0.005871913580246913	0.00041923868312757203
2	79.32000000000001	0.013852880658436213	0.005473251028806584	0.0005066872427983539
2	79.36	0.011998456790123457	0.004742798353909465	0.00020833333333333335
2	79.4	0.010797325102880659	0.0038580246913580245	0.0007973251028806584
2	79.44	0.008539094650205761	0.003220164609053498	0.0002957818930041152
2	79.48	0.007183641975308642	0.001965020576131687	0.0005324074074074074
2	79.52	0.005069444444444444	0.0015895061728395062	0.0004166666666666667
2	79.56	0.004483024691358025	0.0012217078189300412	0.0003446502057613169
2	79.60000000000001	0.015396090534979423	0.005581275720164609	0.0026183127572016462
2	79.64	0.0025334362139917696	0.0004449588477366255	0.0004166666666666667
2	79.68	0.002456275720164609	0.0007021604938271605	0.00035493827160493826
2	79.72	0.0009747942386831276	0.00028292181069958846	0.00023919753086419754
2	79.76	0.0010673868312757202	0.00018261316872427984	0.0005504115226337449
2	79.8	0.0004603909465020576	0.0001080246913580247	0.00024434156378600825
2	79.84	0.0008410493827160494	0.0001646090534979424	0.00036522633744855967
2	79.88	0.0006352880658436214	0.00017746913580246913	0.00014660493827160494
2	79.92	0.0014300411522633744	0.0007073045267489712	0.00013374485596707818
2	79.96000000000001	0.0005426954732510288	0.00022633744855967078	3.8580246913580246e-05
2	80.0	0.0016769547325102881	0.0006635802469135803	0.0002957818930041152
2	80.04	0.001021090534979424	0.0003292181069958848	0.00011059670781893004
2	80.08	0.014717078189300412	0.0042489711934156375	0.0033127572016460904
2	80.12	0.0018467078189300411	0.00011831275720164609	0.00022119341563786008
2	80.16	0.002199074074074074	0.00015174897119341564	0.000470679012345679
2	80.2	0.002307098765432099	0.00040380658436213994	0.000470679012345679
2	80.24	0.001337448559670782	8.23045267489712e-05	0.0005504115226337449
2	80.28	0.001566358024691358	0.0002777777777777778	0.0004475308641975309
2	80.32000000000001	0.0008950617283950618	0.00011316872427983539	0.0002957818930041152
2	80.36	0.0020833333333333333	0.00020061728395061727	0.0012139917695473252
2	80.4	0.000625	7.973251028806585e-05	0.0003266460905349794
2	80.44	0.001337448559670782	0.00019032921810699588	0.0004603909465020576
2	80.48	0.000830761316872428	0.00025977366255144034	0.0001388888888888889
2	80.52	0.0014994855967078188	0.0002957818930041152	0.00015432098765432098
2	80.56	0.009521604938271606	0.002685185185185185	0.0018775720164609054
2	80.60000000000001	0.0013914609053497942	0.00019804526748971193	0.00014660493827160494
2	80.64	0.0012037037037037038	0.00014917695473251028	9.002057613168725e-05
2	80.68	0.0011702674897119342	0.00028292181069958846	8.74485596707819e-05
2	80.72	0.0008179012345679012	0.0001748971193415638	0.0001646090534979424
2	80.76	0.0003755144032921811	0.00011831275720164609	4.886831275720165e-05
2	80.8	0.00102880658436214	0.00021862139917695473	0.0003369341563786008
2	80.84	0.0006815843621399177	0.00011316872427983539	6.430041152263375e-05
2	80.88	0.0010236625514403292	0.0001748971193415638	0.000470679012345679
2	80.92	0.0003755144032921811	5.401234567901235e-05	0.00013631687242798355
2	80.96000000000001	0.0006352880658436214	7.20164609053498e-05	0.00017232510288065845
2	81.0	0.0003266460905349794	7.20164609053498e-05	5.915637860082304e-05
2	81.04	0.011340020576131687	0.003220164609053498	0.002597736625514403
2	81.08	0.00037294238683127575	9.516460905349794e-05	8.487654320987654e-05
2	81.12	0.000977366255144033	0.00023405349794238683	0.0003523662551440329
2	81.16	0.0006378600823045268	0.00011831275720164609	0.0001954732510288066
2	81.2	0.0005915637860082304	0.00013631687242798355	8.487654320987654e-05
2	81.24	0.0007998971193415638	0.0001594650205761317	8.74485596707819e-05
2	81.28	0.00044238683127572015	5.401234567901235e-05	5.401234567901235e-05
2	81.32000000000001	0.0005787037037037037	6.430041152263375e-05	8.74485596707819e-05
2	81.36	0.0004475308641975309	0.00013117283950617284	4.11522633744856e-05
2	81.4	0.0007690329218106996	7.973251028806585e-05	9.259259259259259e-05
2	81.44	0.0003780864197530864	5.915637860082304e-05	5.6584362139917696e-05
2	81.48	0.0006327160493827161	0.0002109053497942387	0.00025977366255144034
2	81.52	0.010362654320987654	0.003125	0.002119341563786008
2	81.56	0.00046810699588477366	8.74485596707819e-05	0.0001286008230452675
2	81.60000000000001	0.00038065843621399177	0.00011574074074074075	0.00011831275720164609
2	81.64	0.0006352880658436214	0.00010545267489711934	0.00035493827160493826
2	81.68	0.0003446502057613169	6.17283950617284e-05	0.00017746913580246913
2	81.72	0.000676440329218107	0.0001080246913580247	0.00027520576131687244
2	81.76	0.00045781893004115225	7.20164609053498e-05	0.00029063786008230453
2	81.8	0.00040380658436213994	6.17283950617284e-05	0.0002932098765432099
2	81.84	0.0012705761316872427	4.886831275720165e-05	0.0011676954732510287
2	81.88	0.00026748971193415636	3.08641975308642e-05	0.00020061728395061727
2	81.92	0.0007716049382716049	7.458847736625514e-05	0.0005324074074074074
2	81.96000000000001	0.00019804526748971193	3.60082304526749e-05	0.00011831275720164609
2	82.0	0.012299382716049382	0.003299897119341564	0.0035108024691358026
2	82.04	0.0004501028806584362	0.0001234567901234568	0.0001234567901234568
2	82.08	0.0008770576131687243	0.0001800411522633745	0.0005272633744855968
2	82.12	0.0004295267489711934	0.00011316872427983539	0.00019290123456790122
2	82.16	0.001491769547325103	0.0001286008230452675	0.0012217078189300412
2	82.2	0.0005478395061728395	0.00016718106995884774	0.00028292181069958846
2	82.24	0.00045267489711934157	0.0001440329218106996	0.0001234567901234568
2	82.28	0.0003112139917695473	5.1440329218106995e-05	0.00013117283950617284
2	82.32000000000001	0.00024434156378600825	3.3436213991769545e-05	0.0001234567901234568
2	82.36	0.00026748971193415636	1.800411522633745e-05	0.00012088477366255144
2	82.4	0.0003497942386831276	9.77366255144033e-05	8.74485596707819e-05
2	82.44	0.0006172839506172839	0.00010288065843621399	0.0004398148148148148
2	82.48	0.011741255144032922	0.003523662551440329	0.0026954732510288066
2	82.52	0.0016280864197530864	0.0001286008230452675	0.0012217078189300412
2	82.56	0.000779320987654321	9.77366255144033e-05	0.0004475308641975309
2	82.60000000000001	0.0004886831275720165	6.17283950617284e-05	0.00020576131687242798
2	82.64	0.0004218106995884774	8.74485596707819e-05	0.0001388888888888889
2	82.68	0.0005195473251028807	0.0001234567901234568	0.0001748971193415638
2	82.72	0.0005478395061728395	0.0001234567901234568	0.00033179012345679014
2	82.76	0.0013734567901234568	0.00038837448559670784	0.0007150205761316872
2	82.8	0.00073559670781893	0.0002494855967078189	0.0003446502057613169
2	82.84	0.0008616255144032922	0.00019804526748971193	0.0003755144032921811
2	82.88	0.0008076131687242799	0.00025205761316872427	0.00032407407407407406
2	82.92	0.00037037037037037035	7.458847736625514e-05	0.0002726337448559671
2	82.96000000000001	0.013058127572016461	0.003917181069958847	0.0032664609053497944
2	83.0	0.00043724279835390947	0.00013374485596707818	0.00011316872427983539
2	83.04	0.0006224279835390946	0.00016718106995884774	0.0002494855967078189
2	83.08	0.00035493827160493826	0.00011574074074074075	0.00015432098765432098
2	83.12	0.00041152263374485596	3.60082304526749e-05	0.00026748971193415636
2	83.16	0.0001748971193415638	5.1440329218106995e-05	4.372427983539095e-05
2	83.2	0.0015895061728395062	0.0001388888888888889	0.0010853909465020576
2	83.24	0.0007510288065843622	8.74485596707819e-05	0.00048353909465020576
2	83.28	0.00020061728395061727	1.54320987654321e-05	9.259259259259259e-05
2	83.32000000000001	0.00039609053497942386	1.02880658436214e-05	0.00023919753086419754
2	83.36	0.0004501028806584362	0.00011316872427983539	0.00020576131687242798
2	83.4	0.00040380658436213994	0.00010030864197530864	0.0001646090534979424
2	83.44	0.012507716049382715	0.003580246913580247	0.0027906378600823043
2	83.48	0.0017772633744855967	0.0003292181069958848	0.0004063786008230453
2	83.52	0.003845164609053498	0.0009747942386831276	0.000882201646090535
2	83.56	0.009796810699588477	0.002309670781893004	0.002574588477366255
2	83.60000000000001	0.008798868312757202	0.0016820987654320987	0.002080761316872428
2	83.64	0.007322530864197531	0.0011599794238683128	0.0017515432098765432
2	83.68	0.007839506172839506	0.0012654320987654322	0.0020036008230452677
2	83.72	0.008940329218106996	0.0015046296296296296	0.0019444444444444444
2	83.76	0.007536008230452675	0.001404320987654321	0.0010262345679012345
2	83.8	0.005288065843621399	0.0005452674897119342	0.0005426954732510288
2	83.84	0.002013888888888889	9.77366255144033e-05	0.00011316872427983539
2	83.88	0.001388888888888889	7.458847736625514e-05	9.516460905349794e-05
2	83.92	0.01811471193415638	0.0050643004115226336	0.003909465020576132
2	83.96000000000001	0.005933641975308642	0.000985082304526749	0.0012268518518518518
2	84.0	0.0058693415637860085	0.0010390946502057614	0.0010185185185185184
2	84.04	0.005275205761316872	0.0005529835390946502	0.002088477366255144
2	84.08	0.0038477366255144033	0.000470679012345679	0.0013323045267489711
2	84.12	0.0033564814814814816	0.00030864197530864197	0.0014429012345679012
2	84.16	0.0030324074074074073	0.0004063786008230453	0.0010622427983539094
2	84.2	0.0018698559670781894	0.0001286008230452675	0.0003523662551440329
2	84.24	0.001970164609053498	0.00032407407407407406	0.0005941358024691358
2	84.28	0.0013631687242798354	6.944444444444444e-05	0.0008333333333333334
2	84.32000000000001	0.0006301440329218107	0.00019804526748971193	0.00017746913580246913
2	84.36	0.0010108024691358026	0.00012088477366255144	0.0007613168724279835
2	84.4	0.013173868312757202	0.0041229423868312754	0.002911522633744856
2	84.44	0.0011239711934156378	8.23045267489712e-05	0.0006995884773662552
2	84.48	0.0015560699588477367	0.0001234567901234568	0.0012654320987654322
2	84.52	0.002199074074074074	0.00011574074074074075	0.001831275720164609
2	84.56	0.002170781893004115	6.17283950617284e-05	0.0018364197530864198
2	84.60000000000001	0.0024176954732510287	6.944444444444444e-05	0.0022119341563786006
2	84.64	0.0022376543209876544	3.08641975308642e-05	0.002170781893004115
2	84.68	0.002880658436213992	6.17283950617284e-05	0.0027906378600823043
2	84.72	0.0034207818930041154	1.54320987654321e-05	0.0033641975308641974
2	84.76	0.004050925925925926	6.17283950617284e-05	0.0038991769547325104
2	84.8	0.004331275720164609	2.3148148148148147e-05	0.004194958847736625
2	84.84	0.004997427983539094	0.0001440329218106996	0.004704218106995885
2	84.88	0.01829218106995885	0.004061213991769548	0.00794753086419753
2	84.92	0.006118827160493827	0.00010545267489711934	0.005823045267489712
2	84.96000000000001	0.007592592592592593	0.00018775720164609054	0.007155349794238683
2	85.0	0.008063271604938272	0.00024434156378600825	0.007713477366255144
2	85.04	0.008449074074074074	0.0002546296296296296	0.00789866255144033
2	85.08	0.006859567901234568	0.0002623456790123457	0.006527777777777778
2	85.12	0.007039609053497943	0.0006430041152263374	0.006172839506172839
2	85.16	0.005447530864197531	0.00011831275720164609	0.005136316872427983
2	85.2	0.005887345679012346	0.0006584362139917696	0.004727366255144033
2	85.24	0.004884259259259259	0.0005941358024691358	0.0040406378600823046
2	85.28	0.007764917695473251	0.0005118312757201646	0.006983024691358025
2	85.32000000000001	0.009380144032921811	9.77366255144033e-05	0.00886059670781893
2	85.36	0.028238168724279835	0.006103395061728395	0.012957818930041153
2	85.4	0.012227366255144033	7.716049382716049e-05	0.011905864197530864
2	85.44	0.013163580246913581	0.00011316872427983539	0.012880658436213992
2	85.48	0.015712448559670782	0.00021862139917695473	0.014724794238683128
2	85.52	0.030527263374485598	0.005285493827160494	0.01501028806584362
2	85.56	0.07679526748971194	0.01988940329218107	0.023212448559670782
2	85.60000000000001	0.09200360082304526	0.02726337448559671	0.02239454732510288
2	85.64	0.08808127572016461	0.024961419753086418	0.023176440329218107
2	85.68	0.06978909465020576	0.01940843621399177	0.01875
2	85.72	0.04678497942386831	0.010923353909465021	0.015727880658436215
2	85.76	0.03222736625514403	0.0070421810699588475	0.01227880658436214
2	85.8	0.02271604938271605	0.0036085390946502057	0.010606995884773663
2	85.84	0.03636059670781893	0.008119855967078189	0.01404835390946502
2	85.88	0.016383744855967077	0.0015457818930041153	0.009804526748971193
2	85.92	0.014853395061728395	0.002016460905349794	0.009573045267489711
2	85.96000000000001	0.014657921810699588	0.001610082304526749	0.00948559670781893
2	86.0	0.019681069958847736	0.004416152263374486	0.00934156378600823
2	86.04	0.018497942386831275	0.003374485596707819	0.009056069958847737
2	86.08	0.015704732510288064	0.0029603909465020575	0.00856224279835391
2	86.12	0.009606481481481481	0.0010468106995884774	0.006391460905349794
2	86.16	0.008783436213991769	0.0003986625514403292	0.0068930041152263375
2	86.2	0.006700102880658436	0.0004655349794238683	0.005105452674897119
2	86.24	0.005686728395061728	0.0004963991769547325	0.004333847736625514
2	86.28	0.003719135802469136	0.0002803497942386831	0.0030324074074074073
2	86.32000000000001	0.01825360082304527	0.004884259259259259	0.005941358024691358
2	86.36	0.0029140946502057615	0.0001234567901234568	0.0025282921810699586
2	86.4	0.0027752057613168726	0.00017746913580246913	0.0023533950617283953
2	86.44	0.005033436213991769	0.00023405349794238683	0.004310699588477366
2	86.48	0.005213477366255144	0.0001954732510288066	0.0037371399176954734
2	86.52	0.009794238683127572	0.0009362139917695473	0.006833847736625515
2	86.56	0.011077674897119342	0.0009336419753086419	0.008289609053497942
2	86.60000000000001	0.015097736625514403	0.0007047325102880658	0.012476851851851852
2	86.64	0.015699588477366255	0.00047325102880658434	0.013984053497942387
2	86.68	0.017579732510288066	0.00010545267489711934	0.01658179012345679
2	86.72	0.018413065843621398	0.00015689300411522632	0.01758744855967078
2	86.76	0.01959104938271605	0.0003523662551440329	0.01834619341563786
2	86.8	0.02793724279835391	0.0031661522633744856	0.019377572016460905
2	86.84	0.018996913580246914	0.00038837448559670784	0.017569444444444443
2	86.88	0.02242798353909465	0.0008204732510288066	0.0195190329218107
2	86.92	0.024920267489711934	0.0003292181069958848	0.022968106995884773
2	86.96000000000001	0.02494598765432099	8.487654320987654e-05	0.02344135802469136
2	87.0	0.02169238683127572	3.60082304526749e-05	0.02074074074074074
2	87.04	0.019184670781893003	9.77366255144033e-05	0.01773405349794239
2	87.08	0.015931069958847736	0.00019804526748971193	0.015205761316872428
2	87.12	0.01517232510288066	0.00024434156378600825	0.01444701646090535
2	87.16	0.012906378600823045	0.0003215020576131687	0.011481481481481481
2	87.2	0.012093621399176954	0.0004603909465020576	0.01026491769547325
2	87.24	0.011136831275720165	0.0003112139917695473	0.009791666666666667
2	87.28	0.02340792181069959	0.004315843621399177	0.011579218106995885
2	87.32000000000001	0.010097736625514404	0.00030092592592592595	0.009099794238683128
2	87.36	0.012111625514403292	0.0005246913580246914	0.010761316872427984
2	87.4	0.009683641975308643	0.00018518518518518518	0.008945473251028806
2	87.44	0.00919753086419753	0.00024176954732510288	0.008199588477366255
2	87.48	0.008328189300411522	0.00012602880658436213	0.007978395061728394
2	87.52	0.006550925925925926	5.1440329218106995e-05	0.006337448559670782
2	87.56	0.0066512345679012345	0.0005889917695473251	0.005797325102880659
2	87.60000000000001	0.006396604938271605	0.000625	0.005416666666666667
2	87.64	0.004843106995884774	0.0013091563786008231	0.003222736625514403
2	87.68	0.0025282921810699586	0.001008230452674897	0.0014248971193415638
2	87.72	0.0024742798353909463	0.0009310699588477366	0.0009876543209876543
2	87.76	0.014387860082304527	0.004747942386831276	0.003631687242798354
2	87.8	0.002736625514403292	0.00084619341563786	0.0011831275720164609
2	87.84	0.0020498971193415637	0.0007098765432098765	0.0007921810699588477
2	87.88	0.00227880658436214	0.000830761316872428	0.0012139917695473252
2	87.92	0.0013811728395061729	0.0002623456790123457	0.000985082304526749
2	87.96000000000001	0.0019495884773662552	0.0002160493827160494	0.001463477366255144
2	88.0	0.001535493827160494	0.00018518518518518518	0.0011702674897119342
2	88.04	0.0023431069958847737	0.0002726337448559671	0.0018647119341563786
2	88.08	0.0016718106995884773	0.0002932098765432099	0.0012242798353909465
2	88.12	0.0017746913580246914	0.00014146090534979423	0.0015303497942386831
2	88.16	0.00147119341563786	0.00028292181069958846	0.0010982510288065845
2	88.2	0.001198559670781893	1.54320987654321e-05	0.0011085390946502058
2	88.24	0.014135802469135803	0.004380144032921811	0.003806584362139918
2	88.28	0.0013065843621399176	0.0002777777777777778	0.0007818930041152264
2	88.32000000000001	0.0008744855967078189	0.0002957818930041152	0.000360082304526749
2	88.36	0.0006430041152263374	3.08641975308642e-05	0.0004809670781893004
2	88.4	0.0006661522633744856	0.00011316872427983539	0.00022633744855967078
2	88.44	0.0004912551440329218	0.00015174897119341564	0.00010545267489711934
2	88.48	0.0008770576131687243	0.0001954732510288066	0.000264917695473251
2	88.52	0.0005632716049382716	0.00024176954732510288	0.00014917695473251028
2	88.56	0.00030092592592592595	0.00011059670781893004	9.77366255144033e-05
2	88.60000000000001	0.0009130658436213992	0.0003034979423868313	0.00025977366255144034
2	88.64	0.0007098765432098765	0.00016203703703703703	0.00023405349794238683
2	88.68	0.000720164609053498	0.00037037037037037035	8.487654320987654e-05
2	88.72	0.012893518518518518	0.004290123456790124	0.002510288065843621
2	88.76	0.000779320987654321	0.00016975308641975308	0.00024434156378600825
2	88.8	0.0006995884773662552	0.00019290123456790122	0.00022119341563786008
2	88.84	0.0032047325102880658	0.0011213991769547325	0.0010365226337448559
2	88.88	0.0025411522633744855	0.0009876543209876543	0.0005401234567901234
2	88.92	0.0026208847736625515	0.0009567901234567902	0.0005015432098765432
2	88.96000000000001	0.003351337448559671	0.0005992798353909465	0.0008076131687242799
2	89.0	0.0034465020576131687	0.0006584362139917696	0.0005195473251028807
2	89.04	0.0023662551440329217	0.000470679012345679	0.0006147119341563787
2	89.08	0.0008950617283950618	0.00025205761316872427	0.00013374485596707818
2	89.12	0.0008230452674897119	0.00024434156378600825	0.0003497942386831276
2	89.16	0.0007536008230452675	0.00029835390946502055	0.00025205761316872427
2	89.2	0.01656378600823045	0.005231481481481481	0.0032973251028806582
2	89.24	0.0034310699588477366	0.0008384773662551441	0.0003343621399176955
2	89.28	0.0031532921810699588	0.0007433127572016461	0.0003369341563786008
2	89.32000000000001	0.0018775720164609054	0.0007021604938271605	0.00017746913580246913
2	89.36	0.001484053497942387	0.00039609053497942386	0.000264917695473251
2	89.4	0.0012319958847736626	0.00038837448559670784	8.74485596707819e-05
2	89.44	0.0011059670781893003	0.00033950617283950616	0.00022890946502057612
2	89.48	0.0010108024691358026	0.0005246913580246914	0.00014660493827160494
2	89.52	0.0007998971193415638	0.00027520576131687244	0.0002469135802469136
2	89.56	0.0005195473251028807	0.00015174897119341564	0.0001800411522633745
2	89.60000000000001	0.00020318930041152264	7.716049382716049e-05	5.6584362139917696e-05
2	89.64	0.0004089506172839506	0.00013631687242798355	0.00023662551440329217
2	89.68	0.012373971193415639	0.0040174897119341565	0.002638888888888889
2	89.72	0.0006224279835390946	0.00015174897119341564	0.0001954732510288066
2	89.76	0.0003420781893004115	0.00012088477366255144	6.430041152263375e-05
2	89.8	0.0006044238683127572	9.516460905349794e-05	0.000367798353909465
2	89.84	0.0004398148148148148	6.17283950617284e-05	0.00029835390946502055
2	89.88	0.0007073045267489712	0.00011831275720164609	0.00048353909465020576
2	89.92	0.0003369341563786008	0.00010288065843621399	0.00017232510288065845
2	89.96000000000001	0.0006095679012345679	9.259259259259259e-05	0.0003986625514403292
2	90.0	0.0003343621399176955	0.00014917695473251028	4.372427983539095e-05
2	90.04	0.0006198559670781893	0.0003986625514403292	0.00011316872427983539
2	90.08	0.0008333333333333334	0.0007304526748971193	4.11522633744856e-05
2	90.12	0.00047582304526748974	0.0003575102880658436	8.74485596707819e-05
2	90.16	0.012484567901234568	0.004205246913580247	0.002425411522633745
2	90.2	0.00037294238683127575	0.00011574074074074075	0.00010030864197530864
2	90.24	0.0009490740740740741	0.00032407407407407406	0.00028292181069958846
2	90.28	0.0007921810699588477	0.0001080246913580247	0.0003523662551440329
2	90.32000000000001	0.0010339506172839506	0.0002623456790123457	0.0002777777777777778
2	90.36	0.000779320987654321	0.00020833333333333335	0.00027520576131687244
2	90.4	0.00038065843621399177	0.00014660493827160494	0.00010545267489711934
2	90.44	0.0002777777777777778	6.687242798353909e-05	0.00013374485596707818
2	90.48	0.0002957818930041152	7.973251028806585e-05	7.973251028806585e-05
2	90.52	0.0003935185185185185	0.00010545267489711934	1.800411522633745e-05
2	90.56	0.00048353909465020576	0.0002726337448559671	6.944444444444444e-05
2	90.60000000000001	0.0007767489711934157	0.00032407407407407406	3.3436213991769545e-05
2	90.64	0.011494341563786007	0.0038734567901234566	0.0019521604938271605
2	90.68	0.0006121399176954733	0.00015432098765432098	7.716049382716049e-05
2	90.72	0.00033950617283950616	0.00019290123456790122	4.886831275720165e-05
2	90.76	0.0007304526748971193	0.00042695473251028805	2.8292181069958848e-05
2	90.8	0.00026748971193415636	0.00011574074074074075	5.1440329218106995e-05
2	90.84	0.0009079218106995885	0.000470679012345679	2.05761316872428e-05
2	90.88	0.0006867283950617284	0.0006404320987654321	2.05761316872428e-05
2	90.92	0.0010853909465020576	0.0007150205761316872	1.2860082304526749e-05
2	90.96000000000001	0.0005992798353909465	0.0004861111111111111	2.05761316872428e-05
2	91.0	0.0013914609053497942	0.001293724279835391	5.915637860082304e-05
2	91.04	0.000941358024691358	0.0008513374485596708	5.1440329218106995e-05
2	91.08	0.0008101851851851852	0.0006430041152263374	4.372427983539095e-05
2	91.12	0.012656893004115226	0.004912551440329218	0.0018775720164609054
2	91.16	0.0013143004115226337	0.0010030864197530865	0.00010030864197530864
2	91.2	0.0016332304526748972	0.0012654320987654322	0.0001388888888888889
2	91.24	0.000573559670781893	0.000367798353909465	7.716049382716049e-05
2	91.28	0.0007587448559670781	0.0004320987654320988	7.716049382716049e-05
2	91.32000000000001	0.00047325102880658434	0.00033950617283950616	3.3436213991769545e-05
2	91.36	0.0003497942386831276	0.0002314814814814815	1.54320987654321e-05
2	91.4	0.00023405349794238683	0.00014146090534979423	2.05761316872428e-05
2	91.44	0.00033179012345679014	0.00025205761316872427	1.54320987654321e-05
2	91.48	0.00024176954732510288	0.00012602880658436213	4.886831275720165e-05
2	91.52	0.0003755144032921811	0.00031378600823045265	5.1440329218107e-06
2	91.56	0.0009053497942386831	0.0006867283950617284	7.458847736625514e-05
2	91.60000000000001	0.018094135802469137	0.006772119341563786	0.0026440329218106995
2	91.64	0.0005272633744855968	0.0002803497942386831	8.23045267489712e-05
2	91.68	0.0007021604938271605	0.00038837448559670784	0.0001234567901234568
2	91.72	0.0007690329218106996	0.0005118312757201646	7.20164609053498e-05
2	91.76	0.0006327160493827161	0.00030864197530864197	0.00019804526748971193
2	91.8	0.0007638888888888889	0.0002469135802469136	0.00016203703703703703
2	91.84	0.00038837448559670784	0.00011574074074074075	0.00011316872427983539
2	91.88	0.00032407407407407406	0.0001954732510288066	4.6296296296296294e-05
2	91.92	0.0002546296296296296	0.0001080246913580247	3.3436213991769545e-05
2	91.96000000000001	0.00020576131687242798	6.687242798353909e-05	5.915637860082304e-05
2	92.0	0.00018261316872427984	2.8292181069958848e-05	9.259259259259259e-05
2	92.04	0.00021862139917695473	8.74485596707819e-05	8.74485596707819e-05
2	92.08	0.011262860082304527	0.003765432098765432	0.0020833333333333333
2	92.12	0.00038065843621399177	7.458847736625514e-05	8.74485596707819e-05
2	92.16	0.0006018518518518519	0.00010030864197530864	0.00015174897119341564
2	92.2	0.000257201646090535	0.00010288065843621399	7.20164609053498e-05
2	92.24	0.00037294238683127575	0.00012088477366255144	8.487654320987654e-05
2	92.28	0.00020833333333333335	9.002057613168725e-05	5.1440329218107e-06
2	92.32000000000001	0.0005452674897119342	0.00032407407407407406	8.23045267489712e-05
2	92.36	0.0006069958847736626	0.0003420781893004115	0.00012088477366255144
2	92.4	0.0006712962962962962	0.000470679012345679	9.259259259259259e-05
2	92.44	0.0002469135802469136	8.487654320987654e-05	0.00011316872427983539
2	92.48	0.0006944444444444445	0.00030606995884773663	7.716049382716049e-05
2	92.52	0.0009465020576131687	0.0002160493827160494	5.1440329218106995e-05
2	92.56	0.013032407407407407	0.00434156378600823	0.0017463991769547326
2	92.60000000000001	0.0028060699588477365	0.000558127572016461	0.00012602880658436213
2	92.64	0.0035468106995884775	0.0007330246913580247	5.6584362139917696e-05
2	92.68	0.0031635802469135803	0.00040123456790123454	0.00011831275720164609
2	92.72	0.0027160493827160493	0.00023919753086419754	8.23045267489712e-05
2	92.76	0.002824074074074074	0.000257201646090535	0.0001286008230452675
2	92.8	0.002536008230452675	0.00047325102880658434	2.3148148148148147e-05
2	92.84	0.002878086419753086	0.0008590534979423868	9.259259259259259e-05
2	92.88	0.001990740740740741	0.0003909465020576132	7.20164609053498e-05
2	92.92	0.0011239711934156378	0.0003034979423868313	0.00011574074074074075
2	92.96000000000001	0.0005529835390946502	7.716049382716049e-05	3.60082304526749e-05
2	93.0	0.0004989711934156379	0.00023662551440329217	2.8292181069958848e-05
2	93.04	0.00911008230452675	0.0031147119341563786	0.001522633744855967
2	93.08	0.0008950617283950618	0.000360082304526749	0.00017746913580246913
2	93.12	0.0007741769547325103	0.0002469135802469136	0.00014660493827160494
2	93.16	0.0010545267489711935	0.0003266460905349794	0.00025205761316872427
2	93.2	0.0007664609053497942	0.00019804526748971193	0.0001080246913580247
2	93.24	0.00046810699588477366	0.00023405349794238683	6.687242798353909e-05
2	93.28	0.0013348765432098766	0.0004655349794238683	7.973251028806585e-05
2	93.32000000000001	0.0007047325102880658	0.00011059670781893004	0.00010545267489711934
2	93.36	0.0005452674897119342	0.00017746913580246913	0.0001594650205761317
2	93.4	0.0002160493827160494	3.8580246913580246e-05	6.944444444444444e-05
2	93.44	0.00036522633744855967	0.0001234567901234568	6.687242798353909e-05
2	93.48	0.0002880658436213992	0.00011059670781893004	0.00011059670781893004
2	93.52	0.01231738683127572	0.004056069958847736	0.0021296296296296298
2	93.56	0.0004295267489711934	0.0001080246913580247	8.487654320987654e-05
2	93.60000000000001	0.001257716049382716	0.00033950617283950616	0.0002109053497942387
2	93.64	0.0012345679012345679	0.000257201646090535	0.00011574074074074075
2	93.68	0.001072530864197531	0.0004809670781893004	2.8292181069958848e-05
2	93.72	0.0016435185185185185	0.0006970164609053498	9.259259259259259e-05
2	93.76	0.0005401234567901234	0.0002469135802469136	4.886831275720165e-05
2	93.8	0.0009747942386831276	0.00035493827160493826	0.00020576131687242798
2	93.84	0.001044238683127572	0.00029063786008230453	8.74485596707819e-05
2	93.88	0.0013734567901234568	0.0004783950617283951	0.00014917695473251028
2	93.92	0.0018724279835390946	0.0006378600823045268	8.487654320987654e-05
2	93.96000000000001	0.003986625514403292	0.002646604938271605	9.002057613168725e-05
2	94.0	0.01573045267489712	0.007268518518518519	0.0019521604938271605
2	94.04	0.005681584362139918	0.0044907407407407405	0.0001286008230452675
2	94.08	0.0077083333333333335	0.0063400205761316875	0.00011574074074074075
2	94.12	0.007857510288065844	0.005987654320987654	0.00016203703703703703
2	94.16	0.006424897119341564	0.005262345679012345	9.77366255144033e-05
2	94.2	0.0049614197530864195	0.0038940329218106998	0.0002160493827160494
2	94.24	0.004848251028806584	0.0036831275720164607	0.0001594650205761317
2	94.28	0.0025205761316872428	0.0019727366255144034	6.944444444444444e-05
2	94.32000000000001	0.0035622427983539096	0.0024691358024691358	0.00010030864197530864
2	94.36	0.001669238683127572	0.001198559670781893	2.57201646090535e-06
2	94.4	0.0019521604938271605	0.001206275720164609	2.8292181069958848e-05
2	94.44	0.001293724279835391	0.0009387860082304527	1.02880658436214e-05
2	94.48	0.014873971193415637	0.005761316872427984	0.0026183127572016462
2	94.52	0.0006532921810699588	0.0002623456790123457	0.00016718106995884774
2	94.56	0.0024151234567901234	0.001419753086419753	0.00023919753086419754
2	94.60000000000001	0.0035956790123456792	0.0027186213991769546	0.00019290123456790122
2	94.64	0.003616255144032922	0.0029578189300411522	0.00020576131687242798
2	94.68	0.0040174897119341565	0.003294753086419753	0.0001080246913580247
2	94.72	0.0033539094650205763	0.0025694444444444445	0.00025977366255144034
2	94.76	0.001962448559670782	0.0015766460905349794	0.0001234567901234568
2	94.8	0.001008230452674897	0.0008539094650205761	4.372427983539095e-05
2	94.84	0.0018415637860082303	0.0015097736625514404	0.00024176954732510288
2	94.88	0.0013143004115226337	0.0009799382716049383	0.00020576131687242798
2	94.92	0.0030632716049382716	0.00253858024691358	0.0003755144032921811
2	94.96000000000001	0.014704218106995884	0.006520061728395062	0.002042181069958848
2	95.0	0.004140946502057613	0.0027546296296296294	0.00017746913580246913
2	95.04	0.005897633744855967	0.002651748971193416	0.00010545267489711934
2	95.08	0.007929526748971193	0.003654835390946502	7.973251028806585e-05
2	95.12	0.007399691358024691	0.0029861111111111113	7.973251028806585e-05
2	95.16	0.010959362139917696	0.004794238683127572	6.687242798353909e-05
2	95.2	0.011651234567901235	0.005012860082304527	0.00011831275720164609
2	95.24	0.014917695473251029	0.007150205761316872	0.00020576131687242798
2	95.28	0.01646604938271605	0.008248456790123457	0.00022633744855967078
2	95.32000000000001	0.016679526748971194	0.008220164609053497	0.00015174897119341564
2	95.36	0.018657407407407407	0.009765946502057614	9.77366255144033e-05
2	95.4	0.017849794238683128	0.0091820987654321	3.60082304526749e-05
2	95.44	0.031422325102880656	0.014956275720164608	0.002147633744855967
2	95.48	0.021525205761316873	0.011887860082304526	0.00011574074074074075
2	95.52	0.022037037037037036	0.012353395061728395	0.00012088477366255144
2	95.56	0.020655864197530863	0.01131687242798354	3.08641975308642e-05
2	95.60000000000001	0.02104423868312757	0.011666666666666667	4.6296296296296294e-05
2	95.64	0.02085133744855967	0.011941872427983538	6.944444444444444e-05
2	95.68	0.0229809670781893	0.014349279835390947	6.687242798353909e-05
2	95.72	0.021453189300411523	0.013569958847736626	9.259259259259259e-05
2	95.76	0.020396090534979424	0.013060699588477366	0.00011831275720164609
2	95.8	0.01972479423868313	0.012816358024691358	0.00014917695473251028
2	95.84	0.017381687242798354	0.011152263374485596	9.516460905349794e-05
2	95.88	0.01880401234567901	0.012397119341563786	0.000470679012345679
2	95.92	0.02864454732510288	0.014393004115226338	0.003045267489711934
2	95.96000000000001	0.019498456790123457	0.012759773662551441	0.0014429012345679012
2	96.0	0.018554526748971192	0.011069958847736625	0.00323559670781893
2	96.04	0.024140946502057614	0.012824074074074075	0.005874485596707819
2	96.08	0.02146604938271605	0.010126028806584362	0.0074434156378600826
2	96.12	0.026406893004115226	0.011589506172839506	0.009573045267489711
2	96.16	0.02361882716049383	0.008479938271604938	0.010748456790123456
2	96.2	0.02926440329218107	0.01010545267489712	0.013984053497942387
2	96.24000000000001	0.031201131687242797	0.009318415637860082	0.01653292181069959
2	96.28	0.031998456790123454	0.006494341563786008	0.02080761316872428
[truncated: 4,115 more rows]
