# Supplementary material for: Cultural Artifacts Transform Embodied Practice: How a Sommelier Card Shapes the Behavior of Dyads Engaged in Wine Tasting
Source: Front Psychol. 2019 Dec 6;10:2671. doi: 10.3389/fpsyg.2019.02671 (PMC6915083; doi:10.3389/fpsyg.2019.02671)
Supplement: DATA SHEET S3 — Raw data files (descriptions in README.txt files). [file Data_Sheet_3.zip › Supplementary_3_raw_experimental_data/frame_difference_movement/s64-2-20140603144932.csv]

Range	Time	Overall	ROI0	ROI1
-1	-1.0	1.0	0.22450102880658437	0.2837551440329218
2	13.8	0.0032973251028806582	0.0009207818930041152	0.0006918724279835391
2	13.84	0.0022916666666666667	0.0007381687242798354	0.0005169753086419753
2	13.88	0.002574588477366255	0.0007587448559670781	0.0004912551440329218
2	13.92	0.016949588477366256	0.003780864197530864	0.0044907407407407405
2	13.96	0.006455761316872428	0.002006172839506173	0.001154835390946502
2	14.0	0.004925411522633745	0.0015843621399176955	0.0008333333333333334
2	14.040000000000001	0.0037705761316872426	0.0011265432098765433	0.0006327160493827161
2	14.08	0.0037860082304526747	0.001000514403292181	0.000787037037037037
2	14.120000000000001	0.005372942386831276	0.0006815843621399177	0.0011265432098765433
2	14.16	0.0036702674897119343	0.0001954732510288066	0.0007921810699588477
2	14.200000000000001	0.004421296296296296	4.6296296296296294e-05	0.001484053497942387
2	14.24	0.00518261316872428	4.372427983539095e-05	0.0015380658436213992
2	14.280000000000001	0.004266975308641975	1.54320987654321e-05	0.0012345679012345679
2	14.32	0.00621656378600823	3.60082304526749e-05	0.0017515432098765432
2	14.36	0.005599279835390947	4.11522633744856e-05	0.00169238683127572
2	14.4	0.019326131687242797	0.0029243827160493827	0.006383744855967078
2	14.44	0.007029320987654321	0.00010030864197530864	0.002523148148148148
2	14.48	0.009380144032921811	0.00011831275720164609	0.003374485596707819
2	14.52	0.009387860082304527	0.00013631687242798355	0.0034670781893004115
2	14.56	0.009791666666666667	0.00017746913580246913	0.0037988683127572016
2	14.6	0.009652777777777777	0.00013631687242798355	0.004020061728395061
2	14.64	0.009704218106995885	0.00019032921810699588	0.003631687242798354
2	14.68	0.010689300411522634	0.00011831275720164609	0.003765432098765432
2	14.72	0.010771604938271605	1.54320987654321e-05	0.003256172839506173
2	14.76	0.012237654320987654	0.0001954732510288066	0.0035853909465020577
2	14.8	0.010676440329218106	3.60082304526749e-05	0.0026594650205761317
2	14.84	0.012919238683127571	0.0004140946502057613	0.003248456790123457
2	14.88	0.02248971193415638	0.0027597736625514404	0.007006172839506173
2	14.92	0.012031893004115226	0.0004963991769547325	0.0036831275720164607
2	14.96	0.011275720164609053	0.00013117283950617284	0.004753086419753087
2	15.0	0.012448559670781893	0.0005169753086419753	0.005097736625514404
2	15.040000000000001	0.011229423868312757	0.00016975308641975308	0.0052031893004115225
2	15.08	0.013544238683127572	0.00023662551440329217	0.006826131687242798
2	15.120000000000001	0.012749485596707818	0.00028292181069958846	0.006574074074074074
2	15.16	0.013189300411522633	0.00028292181069958846	0.0069495884773662555
2	15.200000000000001	0.013287037037037036	0.000462962962962963	0.007839506172839506
2	15.24	0.01165380658436214	0.00016718106995884774	0.007080761316872428
2	15.280000000000001	0.013647119341563785	0.00030092592592592595	0.008873456790123456
2	15.32	0.011152263374485596	5.401234567901235e-05	0.007199074074074074
2	15.36	0.025715020576131686	0.00323559670781893	0.012183641975308641
2	15.4	0.011875	0.00019032921810699588	0.007584876543209876
2	15.44	0.01227880658436214	0.00022119341563786008	0.008140432098765433
2	15.48	0.010357510288065844	0.00016203703703703703	0.007165637860082305
2	15.52	0.010275205761316873	7.458847736625514e-05	0.007541152263374485
2	15.56	0.009591049382716049	5.1440329218106995e-05	0.007165637860082305
2	15.6	0.010478395061728395	0.00025977366255144034	0.007445987654320987
2	15.64	0.010025720164609054	0.00022890946502057612	0.007121913580246914
2	15.68	0.00912551440329218	0.00023405349794238683	0.006404320987654321
2	15.72	0.009338991769547325	0.0003215020576131687	0.006586934156378601
2	15.76	0.0075591563786008235	0.00045781893004115225	0.005416666666666667
2	15.8	0.008950617283950617	0.0005272633744855968	0.006167695473251029
2	15.84	0.020128600823045267	0.0032150205761316874	0.008796296296296297
2	15.88	0.007391975308641975	0.0006944444444444445	0.004837962962962963
2	15.92	0.0075823045267489715	0.0006893004115226338	0.005234053497942387
2	15.96	0.00815843621399177	0.00073559670781893	0.005318930041152263
2	16.0	0.005223765432098766	0.0006069958847736626	0.0035313786008230453
2	16.04	0.005216049382716049	0.0004140946502057613	0.0034002057613168723
2	16.080000000000002	0.004200102880658437	0.0006944444444444445	0.0022736625514403292
2	16.12	0.0048122427983539095	0.0007844650205761317	0.002507716049382716
2	16.16	0.003935185185185185	0.0002109053497942387	0.0024665637860082305
2	16.2	0.004763374485596708	0.0004063786008230453	0.002726337448559671
2	16.240000000000002	0.004349279835390947	0.0007510288065843622	0.002219650205761317
2	16.28	0.007219650205761317	0.0016203703703703703	0.0031430041152263376
2	16.32	0.02709619341563786	0.006617798353909465	0.008305041152263375
2	16.36	0.01387088477366255	0.0034465020576131687	0.004079218106995885
2	16.4	0.00852880658436214	0.0012448559670781892	0.003948045267489712
2	16.44	0.0038194444444444443	0.00030092592592592595	0.0020190329218106994
2	16.48	0.005177469135802469	0.0009722222222222222	0.0024511316872427983
2	16.52	0.004470164609053498	0.0009902263374485596	0.0023662551440329217
2	16.56	0.00283179012345679	0.00073559670781893	0.0010905349794238684
2	16.6	0.0033719135802469137	0.0006970164609053498	0.0021219135802469135
2	16.64	0.002448559670781893	0.0006738683127572016	0.0009156378600823045
2	16.68	0.0034516460905349793	0.0006970164609053498	0.001977880658436214
2	16.72	0.002242798353909465	0.000625	0.0006172839506172839
2	16.76	0.002736625514403292	0.0003497942386831276	0.0017489711934156379
2	16.8	0.014603909465020576	0.0031635802469135803	0.0050874485596707816
2	16.84	0.0016435185185185185	0.00012088477366255144	0.0011085390946502058
2	16.88	0.0026054526748971194	5.6584362139917696e-05	0.001875
2	16.92	0.0015020576131687243	7.458847736625514e-05	0.0007124485596707819
2	16.96	0.0012628600823045267	5.1440329218106995e-05	0.0007381687242798354
2	17.0	0.0016795267489711934	6.17283950617284e-05	0.0012371399176954732
2	17.04	0.0005015432098765432	4.886831275720165e-05	0.00025205761316872427
2	17.080000000000002	0.001661522633744856	7.458847736625514e-05	0.0010133744855967079
2	17.12	0.0004398148148148148	4.6296296296296294e-05	0.00022633744855967078
2	17.16	0.0013425925925925925	3.3436213991769545e-05	0.0009284979423868312
2	17.2	0.00040380658436213994	7.458847736625514e-05	0.00017746913580246913
2	17.240000000000002	0.0009207818930041152	7.458847736625514e-05	0.0003935185185185185
2	17.28	0.012762345679012346	0.0024665637860082305	0.0043518518518518515
2	17.32	0.0011496913580246913	8.74485596707819e-05	0.000522119341563786
2	17.36	0.002281378600823045	9.77366255144033e-05	0.0009902263374485596
2	17.400000000000002	0.0012834362139917696	6.430041152263375e-05	0.0007124485596707819
2	17.44	0.0019521604938271605	4.11522633744856e-05	0.0007458847736625515
2	17.48	0.0011934156378600822	3.3436213991769545e-05	0.0002777777777777778
2	17.52	0.001890432098765432	7.716049382716049e-05	0.0007098765432098765
2	17.56	0.0006327160493827161	1.54320987654321e-05	0.00011059670781893004
2	17.6	0.0015895061728395062	7.71604938271605e-06	0.0006918724279835391
2	17.64	0.0016563786008230452	2.5720164609053497e-05	0.00048353909465020576
2	17.68	0.0020859053497942386	5.1440329218106995e-05	0.0008179012345679012
2	17.72	0.0028858024691358025	4.6296296296296294e-05	0.0015843621399176955
2	17.76	0.015516975308641975	0.0031430041152263376	0.005056584362139917
2	17.8	0.0018415637860082303	7.716049382716049e-05	0.000625
2	17.84	0.0008719135802469135	6.687242798353909e-05	0.00028292181069958846
2	17.88	0.0014737654320987653	7.20164609053498e-05	0.000522119341563786
2	17.92	0.0008179012345679012	7.20164609053498e-05	0.0002314814814814815
2	17.96	0.001962448559670782	0.00010545267489711934	0.0008050411522633745
2	18.0	0.0009284979423868312	0.0001286008230452675	0.000257201646090535
2	18.04	0.0017618312757201645	4.886831275720165e-05	0.0008179012345679012
2	18.080000000000002	0.0005246913580246914	1.54320987654321e-05	9.516460905349794e-05
2	18.12	0.0008256172839506173	3.60082304526749e-05	0.00036265432098765433
2	18.16	0.0010776748971193415	2.05761316872428e-05	0.00017746913580246913
2	18.2	0.00113940329218107	6.687242798353909e-05	0.0001594650205761317
2	18.240000000000002	0.010959362139917696	0.0019984567901234567	0.003335905349794239
2	18.28	0.001507201646090535	9.516460905349794e-05	0.00040380658436213994
2	18.32	0.0016975308641975309	4.6296296296296294e-05	0.0004295267489711934
2	18.36	0.0011676954732510287	7.716049382716049e-05	0.00018775720164609054
2	18.400000000000002	0.0020730452674897117	6.430041152263375e-05	0.0005812757201646091
2	18.44	0.0023533950617283953	1.800411522633745e-05	0.0002803497942386831
2	18.48	0.0036188271604938272	2.05761316872428e-05	0.0007047325102880658
2	18.52	0.0021759259259259258	1.54320987654321e-05	0.00019290123456790122
2	18.56	0.002271090534979424	2.3148148148148147e-05	0.0005478395061728395
2	18.6	0.0015303497942386831	1.54320987654321e-05	0.0003575102880658436
2	18.64	0.0021064814814814813	7.716049382716049e-05	0.0006944444444444445
2	18.68	0.0008230452674897119	3.08641975308642e-05	0.0001234567901234568
2	18.72	0.011815843621399176	0.002294238683127572	0.0033539094650205763
2	18.76	0.0009902263374485596	0.00011574074074074075	0.0003523662551440329
2	18.8	0.0014943415637860083	0.00010030864197530864	0.00031378600823045265
2	18.84	0.00169238683127572	6.17283950617284e-05	0.0005375514403292181
2	18.88	0.0018132716049382715	4.372427983539095e-05	0.00037037037037037035
2	18.92	0.0027237654320987656	2.05761316872428e-05	0.0006404320987654321
2	18.96	0.0031738683127572015	1.800411522633745e-05	0.0005889917695473251
2	19.0	0.004665637860082304	4.372427983539095e-05	0.0015200617283950618
2	19.04	0.0034182098765432097	3.60082304526749e-05	0.0002494855967078189
2	19.080000000000002	0.0050180041152263375	0.00010288065843621399	0.00038837448559670784
2	19.12	0.0053858024691358026	7.20164609053498e-05	0.0003935185185185185
2	19.16	0.006875	0.00016975308641975308	0.0010030864197530865
2	19.2	0.014423868312757201	0.001800411522633745	0.0034979423868312758
2	19.240000000000002	0.006435185185185185	0.00029063786008230453	0.0004861111111111111
2	19.28	0.0075025720164609054	0.00030606995884773663	0.0011959876543209877
2	19.32	0.006638374485596708	0.00030606995884773663	0.0007407407407407407
2	19.36	0.006867283950617284	0.00036265432098765433	0.0007998971193415638
2	19.400000000000002	0.005910493827160494	0.00016718106995884774	0.0002623456790123457
2	19.44	0.006188271604938272	0.0002160493827160494	0.0005246913580246914
2	19.48	0.005097736625514404	0.00018261316872427984	0.00021862139917695473
2	19.52	0.007600308641975309	0.0006147119341563787	0.0011702674897119342
2	19.56	0.0071913580246913585	0.0001800411522633745	0.0011008230452674897
2	19.6	0.00805298353909465	0.0004449588477366255	0.000470679012345679
2	19.64	0.008963477366255143	0.0005195473251028807	0.0010905349794238684
2	19.68	0.02125514403292181	0.003477366255144033	0.004799382716049383
2	19.72	0.010884773662551441	0.0006867283950617284	0.0013065843621399176
2	19.76	0.011790123456790123	0.0009567901234567902	0.0011522633744855968
2	19.8	0.010797325102880659	0.000727880658436214	0.0012242798353909465
2	19.84	0.010673868312757202	0.000882201646090535	0.0007381687242798354
2	19.88	0.010534979423868314	0.0005658436213991769	0.00035493827160493826
2	19.92	0.00988425925925926	0.0011754115226337448	0.000367798353909465
2	19.96	0.012147633744855967	0.0020498971193415637	0.0012628600823045267
2	20.0	0.010090020576131687	0.0022608024691358024	0.000573559670781893
2	20.04	0.011304012345679012	0.003058127572016461	0.00041923868312757203
2	20.080000000000002	0.010810185185185185	0.003989197530864197	0.00027520576131687244
2	20.12	0.011563786008230452	0.0048353909465020575	0.0006044238683127572
2	20.16	0.02099022633744856	0.007523148148148148	0.003559670781893004
2	20.2	0.009899691358024692	0.005033436213991769	0.00046810699588477366
2	20.240000000000002	0.009920267489711934	0.004876543209876543	0.0009953703703703704
2	20.28	0.009693930041152264	0.004953703703703704	0.001463477366255144
2	20.32	0.008912037037037038	0.004555041152263375	0.0015869341563786007
2	20.36	0.0070190329218106995	0.004194958847736625	0.0012448559670781892
2	20.400000000000002	0.006702674897119342	0.0037217078189300413	0.0006790123456790123
2	20.44	0.0037602880658436214	0.002875514403292181	0.0003034979423868313
2	20.48	0.004781378600823045	0.0028215020576131686	0.00042695473251028805
2	20.52	0.0020627572016460906	0.001574074074074074	0.0001080246913580247
2	20.56	0.0029089506172839505	0.0014943415637860083	0.0004912551440329218
2	20.6	0.0019984567901234567	0.0013194444444444445	0.0003909465020576132
2	20.64	0.014714506172839505	0.004364711934156378	0.003940329218106996
2	20.68	0.002736625514403292	0.0016280864197530864	0.0007098765432098765
2	20.72	0.0034053497942386833	0.0017181069958847736	0.0006893004115226338
2	20.76	0.0022479423868312755	0.0014377572016460905	0.00039609053497942386
2	20.8	0.0038117283950617285	0.0013863168724279834	0.0012371399176954732
2	20.84	0.002425411522633745	0.0012114197530864197	0.0003575102880658436
2	20.88	0.001779835390946502	0.0010570987654320988	0.0005015432098765432
2	20.92	0.002890946502057613	0.0013708847736625515	0.0005864197530864197
2	20.96	0.0022016460905349795	0.0009156378600823045	0.000977366255144033
2	21.0	0.002896090534979424	0.0008410493827160494	0.0008333333333333334
2	21.04	0.0017078189300411522	0.0007098765432098765	0.00041152263374485596
2	21.080000000000002	0.0020704732510288064	0.0006378600823045268	0.0004912551440329218
2	21.12	0.012451131687242798	0.0029526748971193417	0.0030915637860082306
2	21.16	0.0014377572016460905	0.00017746913580246913	0.0003215020576131687
2	21.2	0.0013734567901234568	0.0003189300411522634	0.0006018518518518519
2	21.240000000000002	0.0022890946502057614	0.00041923868312757203	0.0009953703703703704
2	21.28	0.0008539094650205761	7.716049382716049e-05	0.0001286008230452675
2	21.32	0.0009567901234567902	7.716049382716049e-05	0.00023919753086419754
2	21.36	0.001051954732510288	0.00023662551440329217	0.00018775720164609054
2	21.400000000000002	0.0027340534979423867	0.0011188271604938272	0.0006532921810699588
2	21.44	0.0028472222222222223	0.000529835390946502	0.0015715020576131688
2	21.48	0.002397119341563786	0.00037294238683127575	0.0012757201646090535
2	21.52	0.0030889917695473253	0.00029835390946502055	0.0017309670781893004
2	21.56	0.002824074074074074	0.00024434156378600825	0.001838991769547325
2	21.6	0.014740226337448559	0.0031121399176954733	0.00507716049382716
2	21.64	0.002888374485596708	0.00026748971193415636	0.0015817901234567902
2	21.68	0.004313271604938272	0.0008873456790123457	0.002016460905349794
2	21.72	0.0042489711934156375	0.0005375514403292181	0.0022016460905349795
2	21.76	0.0047659465020576134	0.0007510288065843622	0.0021502057613168725
2	21.8	0.004094650205761317	0.0007844650205761317	0.0020987654320987655
2	21.84	0.004326131687242799	0.0004989711934156379	0.0022659465020576134
2	21.88	0.003425925925925926	0.0006944444444444445	0.0018852880658436213
2	21.92	0.002602880658436214	0.00037037037037037035	0.0017669753086419753
2	21.96	0.0024408436213991767	0.0002726337448559671	0.001419753086419753
2	22.0	0.0014737654320987653	6.687242798353909e-05	0.0011959876543209877
2	22.04	0.0024511316872427983	0.0007330246913580247	0.001116255144032922
2	22.080000000000002	0.011561213991769547	0.0025257201646090533	0.003832304526748971
2	22.12	0.002109053497942387	0.00013631687242798355	0.001000514403292181
2	22.16	0.0014994855967078188	0.00021347736625514403	0.0009876543209876543
2	22.2	0.0025797325102880657	0.00020576131687242798	0.0015174897119341563
2	22.240000000000002	0.0024022633744855966	0.00010545267489711934	0.0018775720164609054
2	22.28	0.003145576131687243	0.0003755144032921811	0.002232510288065844
2	22.32	0.0037088477366255144	0.0002546296296296296	0.0029243827160493827
2	22.36	0.005300925925925926	0.0006635802469135803	0.004012345679012346
2	22.400000000000002	0.00540380658436214	0.0007741769547325103	0.004143518518518519
2	22.44	0.006406893004115227	0.0010030864197530865	0.004886831275720165
2	22.48	0.007016460905349795	0.0008410493827160494	0.005738168724279835
2	22.52	0.0073173868312757205	0.0008513374485596708	0.006044238683127572
2	22.56	0.0189429012345679	0.003191872427983539	0.010115740740740741
2	22.6	0.008469650205761316	0.0014531893004115226	0.006540637860082304
2	22.64	0.011489197530864198	0.001823559670781893	0.007641460905349794
2	22.68	0.012258230452674898	0.0025848765432098767	0.007196502057613169
2	22.72	0.016059670781893003	0.003397633744855967	0.009133230452674897
2	22.76	0.013770576131687242	0.003413065843621399	0.007991255144032922
2	22.8	0.016095679012345678	0.0037319958847736624	0.009094650205761317
2	22.84	0.014588477366255143	0.003271604938271605	0.008081275720164609
2	22.88	0.016442901234567903	0.002916666666666667	0.008708847736625515
2	22.92	0.017818930041152262	0.002919238683127572	0.008590534979423869
2	22.96	0.01849022633744856	0.0035082304526748973	0.007644032921810699
2	23.0	0.020545267489711933	0.004184670781893004	0.0077880658436213996
2	23.04	0.033238168724279836	0.009099794238683128	0.0098559670781893
2	23.080000000000002	0.02460133744855967	0.007139917695473251	0.006499485596707819
2	23.12	0.023719135802469135	0.006231995884773663	0.00507201646090535
2	23.16	0.025992798353909465	0.007008744855967078	0.004814814814814815
2	23.2	0.024472736625514403	0.005486111111111111	0.004104938271604938
2	23.240000000000002	0.024650205761316872	0.005751028806584362	0.003840020576131687
2	23.28	0.022996399176954733	0.004724794238683128	0.0029346707818930042
2	23.32	0.022548868312757202	0.005005144032921811	0.003016975308641975
2	23.36	0.020306069958847737	0.0040406378600823046	0.0019984567901234567
2	23.400000000000002	0.019819958847736626	0.0041229423868312754	0.0020396090534979426
2	23.44	0.018088991769547324	0.003073559670781893	0.002595164609053498
2	23.48	0.0167309670781893	0.002854938271604938	0.0017824074074074075
2	23.52	0.02761574074074074	0.005596707818930041	0.0062139917695473255
2	23.56	0.012916666666666667	0.001257716049382716	0.001808127572016461
2	23.6	0.012253086419753086	0.0015046296296296296	0.0020036008230452677
2	23.64	0.0074099794238683125	0.0007124485596707819	0.0012191358024691357
2	23.68	0.008109567901234568	0.0013168724279835392	0.0010236625514403292
2	23.72	0.005390946502057613	0.0009156378600823045	0.0007998971193415638
2	23.76	0.007067901234567901	0.0019187242798353909	0.0010339506172839506
2	23.8	0.006723251028806584	0.0026080246913580247	0.00045781893004115225
2	23.84	0.011198559670781894	0.0041460905349794235	0.0009387860082304527
2	23.88	0.011877572016460905	0.005239197530864197	0.00047582304526748974
2	23.92	0.014107510288065844	0.005974794238683127	0.0011059670781893003
2	23.96	0.014614197530864197	0.006862139917695473	0.0005684156378600823
2	24.0	0.029765946502057612	0.010367798353909465	0.005174897119341564
2	24.04	0.015475823045267489	0.007247942386831276	0.00044238683127572015
2	24.080000000000002	0.015910493827160494	0.007361111111111111	0.00044238683127572015
2	24.12	0.016502057613168725	0.007842078189300411	0.0003832304526748971
2	24.16	0.01459104938271605	0.007219650205761317	0.00019290123456790122
2	24.2	0.01576388888888889	0.006689814814814815	0.0006995884773662552
2	24.240000000000002	0.013652263374485597	0.005126028806584362	0.0009182098765432099
2	24.28	0.015612139917695474	0.004053497942386831	0.00176440329218107
2	24.32	0.013955761316872428	0.002623456790123457	0.0014531893004115226
2	24.36	0.013829732510288066	0.002196502057613169	0.0013503086419753086
2	24.400000000000002	0.011893004115226338	0.0014377572016460905	0.0007973251028806584
2	24.44	0.011905864197530864	0.0012705761316872427	0.0007664609053497942
2	24.48	0.021484053497942388	0.0038117283950617285	0.004621913580246914
2	24.52	0.009526748971193415	0.0009156378600823045	0.00029835390946502055
2	24.560000000000002	0.009655349794238682	0.0010056584362139918	0.0005349794238683127
2	24.6	0.008611111111111111	0.0008564814814814815	0.0005118312757201646
2	24.64	0.008143004115226338	0.000985082304526749	0.0005941358024691358
2	24.68	0.006430041152263375	0.000573559670781893	0.0002494855967078189
2	24.72	0.0073302469135802465	0.0006327160493827161	0.000889917695473251
2	24.76	0.00503858024691358	0.00033950617283950616	0.0003909465020576132
2	24.8	0.0052366255144032925	0.0004861111111111111	0.0005349794238683127
2	24.84	0.0039943415637860085	0.0003497942386831276	0.00031635802469135804
2	24.88	0.0040174897119341565	0.000264917695473251	0.0006558641975308642
2	24.92	0.0041332304526748975	0.00020318930041152264	0.000529835390946502
2	24.96	0.015491255144032922	0.0027597736625514404	0.00440843621399177
2	25.0	0.0034516460905349793	0.00015174897119341564	0.00025977366255144034
2	25.04	0.0021887860082304526	0.00015432098765432098	0.00029063786008230453
2	25.080000000000002	0.0010879629629629629	5.6584362139917696e-05	0.00022376543209876544
2	25.12	0.0006044238683127572	3.08641975308642e-05	0.0002109053497942387
2	25.16	0.0029295267489711932	0.0001286008230452675	0.0014223251028806585
2	25.2	0.0029243827160493827	9.002057613168725e-05	0.0006481481481481481
2	25.240000000000002	0.004773662551440329	0.0001286008230452675	0.0015534979423868314
2	25.28	0.004089506172839506	0.00012602880658436213	0.0009284979423868312
2	25.32	0.005596707818930041	0.0002494855967078189	0.001286008230452675
2	25.36	0.004346707818930041	1.800411522633745e-05	0.0006558641975308642
2	25.400000000000002	0.00621141975308642	0.00011574074074074075	0.0019238683127572017
2	25.44	0.01360082304526749	0.0015792181069958849	0.004411008230452675
2	25.48	0.006728395061728395	9.516460905349794e-05	0.002548868312757202
2	25.52	0.007199074074074074	0.00020318930041152264	0.0024948559670781895
2	25.560000000000002	0.007219650205761317	0.00016975308641975308	0.002878086419753086
2	25.6	0.007523148148148148	0.00017232510288065845	0.002559156378600823
2	25.64	0.006687242798353909	3.08641975308642e-05	0.002155349794238683
2	25.68	0.007762345679012346	0.00031378600823045265	0.0026800411522633744
2	25.72	0.007235082304526749	3.60082304526749e-05	0.002381687242798354
2	25.76	0.007458847736625514	7.20164609053498e-05	0.002384259259259259
2	25.8	0.006728395061728395	2.8292181069958848e-05	0.0020730452674897117
2	25.84	0.00782664609053498	6.687242798353909e-05	0.0021887860082304526
2	25.88	0.008569958847736625	6.17283950617284e-05	0.003263888888888889
2	25.92	0.02334619341563786	0.003140432098765432	0.007847222222222222
2	25.96	0.014945987654320987	0.0011676954732510287	0.005617283950617284
2	26.0	0.01493827160493827	0.0012242798353909465	0.005285493827160494
2	26.04	0.014902263374485596	0.00017746913580246913	0.007055041152263374
2	26.080000000000002	0.014483024691358025	0.0003497942386831276	0.007150205761316872
2	26.12	0.01565329218106996	0.00041152263374485596	0.008454218106995886
2	26.16	0.015776748971193414	0.0005246913580246914	0.009323559670781892
2	26.2	0.017127057613168725	0.0007073045267489712	0.010763888888888889
2	26.240000000000002	0.014174382716049382	8.487654320987654e-05	0.01040380658436214
2	26.28	0.015007716049382716	5.1440329218106995e-05	0.01121141975308642
2	26.32	0.0128369341563786	1.54320987654321e-05	0.01007716049382716
2	26.36	0.013659979423868313	4.372427983539095e-05	0.01077417695473251
2	26.400000000000002	0.02231738683127572	0.002409979423868313	0.012839506172839505
2	26.44	0.012114197530864198	0.00044238683127572015	0.009992283950617284
2	26.48	0.011679526748971193	0.0006352880658436214	0.009266975308641975
2	26.52	0.013510802469135802	0.00038065843621399177	0.010923353909465021
2	26.560000000000002	0.01015432098765432	0.0002777777777777778	0.007991255144032922
2	26.6	0.01135545267489712	0.0002160493827160494	0.008582818930041152
2	26.64	0.009094650205761317	0.00010288065843621399	0.007348251028806584
2	26.68	0.0092309670781893	0.00010288065843621399	0.006983024691358025
2	26.72	0.011918724279835391	0.00019290123456790122	0.008359053497942387
2	26.76	0.00936985596707819	9.77366255144033e-05	0.005941358024691358
2	26.8	0.011911008230452675	0.00016718106995884774	0.007178497942386832
2	26.84	0.010717592592592593	1.800411522633745e-05	0.005758744855967078
2	26.88	0.022121913580246913	0.0022659465020576134	0.010018004115226338
2	26.92	0.010522119341563786	0.0001800411522633745	0.004987139917695473
2	26.96	0.012116769547325103	0.00023405349794238683	0.0066512345679012345
2	27.0	0.009045781893004114	0.00015689300411522632	0.004629629629629629
2	27.04	0.008729423868312757	0.00015432098765432098	0.004338991769547325
2	27.080000000000002	0.008999485596707818	8.23045267489712e-05	0.004904835390946502
2	27.12	0.00914866255144033	0.00040380658436213994	0.004395576131687243
2	27.16	0.011831275720164609	0.000470679012345679	0.006324588477366255
2	27.2	0.01084619341563786	6.944444444444444e-05	0.005460390946502058
2	27.240000000000002	0.012906378600823045	9.002057613168725e-05	0.006929012345679012
2	27.28	0.011772119341563785	4.11522633744856e-05	0.0058590534979423865
2	27.32	0.013760288065843621	0.00011574074074074075	0.007026748971193416
2	27.36	0.023209876543209877	0.002199074074074074	0.01085648148148148
2	27.400000000000002	0.015452674897119342	0.00011831275720164609	0.008814300411522634
2	27.44	0.016723251028806584	0.0003292181069958848	0.009902263374485597
2	27.48	0.020411522633744857	0.0003523662551440329	0.012620884773662551
2	27.52	0.021314300411522633	0.0004861111111111111	0.013387345679012346
2	27.560000000000002	0.025357510288065845	0.0006738683127572016	0.015892489711934157
2	27.6	0.027116769547325104	0.0007561728395061729	0.016712962962962964
2	27.64	0.0271630658436214	0.0007073045267489712	0.016378600823045267
2	27.68	0.027834362139917697	0.0012191358024691357	0.01636574074074074
2	27.72	0.027425411522633746	0.0015946502057613168	0.016368312757201645
2	27.76	0.030002572016460904	0.002507716049382716	0.017170781893004115
2	27.8	0.02956275720164609	0.003948045267489712	0.016944444444444446
2	27.84	0.04276234567901235	0.008140432098765433	0.020776748971193415
2	27.88	0.034074074074074076	0.008194444444444445	0.01716820987654321
2	27.92	0.03398405349794239	0.009516460905349794	0.01607253086419753
2	27.96	0.03959362139917696	0.010622427983539094	0.01808641975308642
2	28.0	0.04786522633744856	0.01157664609053498	0.018022119341563787
2	28.04	0.04476594650205761	0.011440329218106995	0.017237654320987655
2	28.080000000000002	0.03448302469135803	0.00863425925925926	0.01287037037037037
2	28.12	0.024472736625514403	0.006257716049382716	0.011484053497942386
2	28.16	0.02374485596707819	0.00738940329218107	0.009963991769547325
2	28.2	0.025318930041152262	0.009570473251028807	0.007373971193415638
2	28.240000000000002	0.02484053497942387	0.009161522633744855	0.00823045267489712
2	28.28	0.023757716049382715	0.009791666666666667	0.00603395061728395
2	28.32	0.03916923868312757	0.013088991769547325	0.011630658436213992
2	28.36	0.023469650205761316	0.008137860082304526	0.007276234567901234
2	28.400000000000002	0.022304526748971192	0.006983024691358025	0.00727880658436214
2	28.44	0.02358539094650206	0.00676440329218107	0.006388888888888889
2	28.48	0.017458847736625514	0.004814814814814815	0.005198045267489712
2	28.52	0.017834362139917695	0.0032150205761316874	0.006319444444444444
2	28.560000000000002	0.015977366255144034	0.002800925925925926	0.00662037037037037
2	28.6	0.019963991769547326	0.002067901234567901	0.009737654320987655
2	28.64	0.01744598765432099	0.0025565843621399176	0.00966820987654321
2	28.68	0.021571502057613167	0.0016640946502057613	0.012615740740740742
2	28.72	0.01790895061728395	0.001095679012345679	0.012587448559670781
2	28.76	0.019233539094650205	0.0011779835390946503	0.013258744855967078
2	28.8	0.036810699588477366	0.006252572016460905	0.018963477366255144
2	28.84	0.022525720164609055	0.001396604938271605	0.01586162551440329
2	28.88	0.02521604938271605	0.0018672839506172839	0.017559156378600824
2	28.92	0.02488425925925926	0.0019058641975308642	0.017309670781893004
2	28.96	0.027916666666666666	0.002507716049382716	0.01871656378600823
2	29.0	0.027204218106995883	0.002839506172839506	0.017705761316872428
2	29.04	0.029179526748971195	0.003513374485596708	0.01863940329218107
2	29.080000000000002	0.02791409465020576	0.004194958847736625	0.017813786008230453
2	29.12	0.028209876543209878	0.005267489711934157	0.018752572016460904
2	29.16	0.029400720164609054	0.006293724279835391	0.018953189300411524
2	29.2	0.032348251028806584	0.006856995884773663	0.018024691358024692
2	29.240000000000002	0.035493827160493825	0.008397633744855967	0.01757716049382716
2	29.28	0.05340020576131687	0.012031893004115226	0.021877572016460907
2	29.32	0.047314814814814816	0.009107510288065843	0.01878343621399177
2	29.36	0.04483796296296296	0.008271604938271605	0.019272119341563785
2	29.400000000000002	0.042145061728395064	0.007515432098765432	0.016733539094650206
2	29.44	0.039210390946502055	0.007276234567901234	0.016916152263374486
2	29.48	0.03657407407407407	0.006517489711934156	0.014315843621399177
2	29.52	0.03199074074074074	0.006172839506172839	0.014724794238683128
2	29.560000000000002	0.030216049382716048	0.004948559670781893	0.013909465020576132
2	29.6	0.02707818930041152	0.004573045267489712	0.014835390946502058
2	29.64	0.024822530864197532	0.003986625514403292	0.013428497942386831
2	29.68	0.019215534979423868	0.0017746913580246914	0.013415637860082305
2	29.72	0.019356995884773662	0.0016280864197530864	0.012181069958847737
2	29.76	0.03257973251028807	0.005414094650205761	0.016247427983539096
2	29.8	0.014652777777777778	0.0015715020576131688	0.010884773662551441
2	29.84	0.015249485596707819	0.0019135802469135803	0.0103369341563786
2	29.88	0.011669238683127572	0.0016306584362139917	0.009380144032921811
2	29.92	0.013143004115226337	0.003022119341563786	0.007939814814814814
2	29.96	0.015450102880658437	0.004002057613168724	0.007577160493827161
2	30.0	0.020223765432098764	0.0060416666666666665	0.009308127572016461
2	30.04	0.02332818930041152	0.008515946502057612	0.008248456790123457
2	30.080000000000002	0.03494598765432099	0.011358024691358024	0.01191358024691358
2	30.12	0.04525205761316872	0.015632716049382715	0.010360082304526749
2	30.16	0.05731481481481481	0.01675925925925926	0.013706275720164609
2	30.2	0.055444958847736626	0.018631687242798355	0.008940329218106996
2	30.240000000000002	0.07070987654320987	0.019436728395061727	0.017559156378600824
2	30.28	0.04521090534979424	0.015126028806584361	0.009400720164609053
2	30.32	0.03410751028806584	0.009807098765432098	0.009920267489711934
2	30.36	0.01474537037037037	0.004290123456790124	0.004871399176954732
2	30.400000000000002	0.009768518518518518	0.0014660493827160495	0.004732510288065843
2	30.44	0.006921296296296296	0.0014068930041152264	0.0031378600823045266
2	30.48	0.0065483539094650205	0.0014891975308641975	0.0034053497942386833
2	30.52	0.009614197530864198	0.0019675925925925924	0.004871399176954732
2	30.560000000000002	0.007034465020576132	0.0012731481481481483	0.003623971193415638
2	30.6	0.01003858024691358	0.001831275720164609	0.005015432098765432
2	30.64	0.008006687242798355	0.002309670781893004	0.003148148148148148
2	30.68	0.007304526748971194	0.0012191358024691357	0.003361625514403292
2	30.72	0.02304783950617284	0.005200617283950618	0.008022119341563785
2	30.76	0.009873971193415638	0.002700617283950617	0.0037217078189300413
2	30.8	0.012155349794238683	0.0022170781893004116	0.005542695473251029
2	30.84	0.00783179012345679	0.002523148148148148	0.0028626543209876545
2	30.88	0.010030864197530864	0.0019058641975308642	0.004349279835390947
2	30.92	0.004907407407407407	0.001720679012345679	0.0019727366255144034
2	30.96	0.005828189300411523	0.0014789094650205761	0.002705761316872428
2	31.0	0.0046039094650205765	0.0017618312757201645	0.0019084362139917695
2	31.04	0.005061728395061729	0.0020190329218106994	0.0016023662551440329
2	31.080000000000002	0.0035030864197530863	0.001000514403292181	0.0016846707818930042
2	31.12	0.0024305555555555556	0.0009645061728395061	0.0008796296296296296
2	31.16	0.003335905349794239	0.0008333333333333334	0.0013323045267489711
2	31.2	0.020041152263374485	0.005334362139917695	0.006165123456790124
2	31.240000000000002	0.00198559670781893	0.0008873456790123457	0.00037294238683127575
2	31.28	0.00125	0.0008693415637860083	0.0001234567901234568
2	31.32	0.0013837448559670782	0.0008693415637860083	0.00028549382716049385
2	31.36	0.0012191358024691357	0.0001440329218106996	0.0008539094650205761
2	31.400000000000002	0.004269547325102881	0.0002160493827160494	0.0028112139917695475
2	31.44	0.005483539094650206	0.0002623456790123457	0.0034670781893004115
2	31.48	0.009837962962962963	0.001008230452674897	0.006257716049382716
2	31.52	0.007286522633744856	0.0003935185185185185	0.005105452674897119
2	31.560000000000002	0.008942901234567901	0.0006815843621399177	0.006129115226337449
2	31.6	0.008243312757201646	0.0006044238683127572	0.006023662551440329
2	31.64	0.008901748971193415	0.0012834362139917696	0.005545267489711934
2	31.68	0.020025720164609052	0.004441872427983539	0.008863168724279835
2	31.720000000000002	0.01693158436213992	0.00400977366255144	0.008186728395061729
2	31.76	0.017039609053497943	0.004776234567901235	0.007008744855967078
2	31.8	0.02564814814814815	0.006093106995884774	0.009717078189300411
2	31.84	0.026571502057613168	0.007227366255144033	0.008935185185185185
2	31.88	0.028786008230452676	0.006597222222222222	0.010686728395061728
2	31.92	0.020462962962962964	0.005637860082304527	0.008515946502057612
2	31.96	0.017680041152263376	0.004166666666666667	0.009400720164609053
2	32.0	0.02546296296296296	0.0050180041152263375	0.01280349794238683
2	32.04	0.0326440329218107	0.005612139917695473	0.01150462962962963
2	32.08	0.04280864197530864	0.008387345679012346	0.015102880658436214
2	32.12	0.04084619341563786	0.007993827160493827	0.014480452674897119
2	32.160000000000004	0.05426954732510288	0.011875	0.020527263374485596
2	32.2	0.04331018518518519	0.00985082304526749	0.020056584362139918
2	32.24	0.03550668724279835	0.0060751028806584366	0.01713991769547325
2	32.28	0.028819444444444446	0.003930041152263374	0.01659722222222222
2	32.32	0.02981224279835391	0.003981481481481482	0.015609567901234567
2	32.36	0.030295781893004116	0.0033281893004115225	0.017353395061728394
2	32.4	0.028960905349794237	0.0030041152263374487	0.016247427983539096
2	32.44	0.030362654320987656	0.003564814814814815	0.01773148148148148
2	32.480000000000004	0.026046810699588478	0.002361111111111111	0.01633230452674897
2	32.52	0.02353909465020576	0.0014891975308641975	0.01656378600823045
2	32.56	0.019732510288065844	0.000727880658436214	0.01522119341563786
2	32.6	0.020090020576131688	0.00102880658436214	0.015290637860082305
2	32.64	0.034084362139917695	0.00591820987654321	0.017690329218106995
2	32.68	0.032813786008230456	0.005637860082304527	0.01653034979423868
2	32.72	0.02581275720164609	0.004871399176954732	0.014045781893004115
2	32.76	0.021612654320987655	0.005406378600823045	0.009922839506172839
2	32.8	0.019266975308641975	0.005437242798353909	0.010012860082304526
2	32.84	0.018840020576131686	0.005424382716049383	0.00882716049382716
2	32.88	0.021103395061728394	0.006864711934156379	0.008948045267489713
2	32.92	0.02431327160493827	0.007584876543209876	0.009907407407407408
2	32.96	0.02666409465020576	0.00922582304526749	0.008474794238683128
2	33.0	0.03002829218106996	0.009506172839506173	0.011136831275720165
2	33.04	0.027137345679012347	0.010087448559670783	0.007659465020576132
2	33.08	0.026036522633744855	0.009308127572016461	0.007335390946502058
2	33.12	0.037728909465020576	0.013382201646090535	0.008515946502057612
2	33.160000000000004	0.023125	0.00882716049382716	0.004061213991769548
2	33.2	0.019881687242798353	0.006334876543209877	0.004012345679012346
2	33.24	0.016275720164609053	0.004683641975308642	0.005275205761316872
2	33.28	0.012818930041152263	0.0038708847736625513	0.004624485596707819
2	33.32	0.013960905349794238	0.00440843621399177	0.0037397119341563787
2	33.36	0.009143518518518518	0.003207304526748971	0.0019135802469135803
2	33.4	0.009122942386831276	0.0024511316872427983	0.0023662551440329217
2	33.44	0.013922325102880658	0.003299897119341564	0.004007201646090535
2	33.480000000000004	0.015679012345679012	0.0034979423868312758	0.003840020576131687
2	33.52	0.017623456790123455	0.004022633744855967	0.003883744855967078
2	33.56	0.027165637860082303	0.006049382716049383	0.00782664609053498
2	33.6	0.0468261316872428	0.011877572016460905	0.01161522633744856
2	33.64	0.03580504115226337	0.007998971193415638	0.008768004115226338
2	33.68	0.013958333333333333	0.002484567901234568	0.003191872427983539
2	33.72	0.007862654320987655	0.0006481481481481481	0.0017695473251028806
2	33.76	0.011826131687242798	0.002235082304526749	0.002397119341563786
2	33.8	0.009459876543209877	0.0017618312757201645	0.0008847736625514403
2	33.84	0.008513374485596708	0.0013837448559670782	0.0012397119341563787
2	33.88	0.006602366255144033	0.0003369341563786008	0.000684156378600823
2	33.92	0.007258230452674897	0.0002623456790123457	0.0011522633744855968
2	33.96	0.007224794238683128	0.0001594650205761317	0.0011959876543209877
2	34.0	0.00680298353909465	0.00025977366255144034	0.0008101851851851852
2	34.04	0.006774691358024692	0.00012602880658436213	0.0008693415637860083
2	34.08	0.02472736625514403	0.004601337448559671	0.0067078189300411525
2	34.12	0.011916152263374486	0.0021064814814814813	0.0020704732510288064
2	34.160000000000004	0.010933641975308642	0.0017103909465020577	0.0021373456790123456
2	34.2	0.007265946502057613	0.0009542181069958848	0.0012962962962962963
2	34.24	0.0064789094650205764	0.0006275720164609053	0.0013117283950617284
2	34.28	0.005272633744855967	0.00031378600823045265	0.0016435185185185185
2	34.32	0.006517489711934156	0.0002469135802469136	0.001787551440329218
2	34.36	0.005324074074074074	0.0001080246913580247	0.0013734567901234568
2	34.4	0.005270061728395062	0.00019290123456790122	0.0010185185185185184
2	34.44	0.00603395061728395	0.0004989711934156379	0.0011316872427983538
2	34.480000000000004	0.004359567901234568	9.77366255144033e-05	0.000779320987654321
2	34.52	0.0042258230452674895	0.00015432098765432098	0.0007818930041152264
2	34.56	0.016257716049382715	0.0028060699588477365	0.005244341563786008
2	34.6	0.003780864197530864	0.00020061728395061727	0.0010570987654320988
2	34.64	0.0046733539094650205	9.516460905349794e-05	0.0011856995884773664
2	34.68	0.005676440329218107	0.00030092592592592595	0.0020267489711934157
2	34.72	0.005336934156378601	9.259259259259259e-05	0.0023405349794238684
2	34.76	0.005748456790123457	0.00022119341563786008	0.002476851851851852
2	34.800000000000004	0.005578703703703704	0.0002160493827160494	0.002816358024691358
2	34.84	0.006177983539094651	0.000257201646090535	0.003212448559670782
2	34.88	0.005733024691358024	8.74485596707819e-05	0.0033693415637860084
2	34.92	0.005640432098765432	9.259259259259259e-05	0.0030606995884773663
2	34.96	0.005581275720164609	9.77366255144033e-05	0.003212448559670782
2	35.0	0.00440843621399177	3.8580246913580246e-05	0.002726337448559671
2	35.04	0.016409465020576133	0.0027854938271604937	0.006453189300411523
2	35.08	0.0038271604938271606	8.487654320987654e-05	0.002510288065843621
2	35.12	0.005252057613168724	0.00017232510288065845	0.0031147119341563786
2	35.160000000000004	0.004066358024691358	0.00010030864197530864	0.0021502057613168725
2	35.2	0.004421296296296296	0.00012602880658436213	0.002337962962962963
2	35.24	0.0035493827160493828	4.6296296296296294e-05	0.001610082304526749
2	35.28	0.0038991769547325104	6.687242798353909e-05	0.0016280864197530864
2	35.32	0.0027674897119341563	3.60082304526749e-05	0.0006507201646090535
2	35.36	0.002456275720164609	9.259259259259259e-05	0.0004449588477366255
2	35.4	0.0020730452674897117	5.6584362139917696e-05	0.00011574074074074075
2	35.44	0.001720679012345679	4.886831275720165e-05	0.00016975308641975308
2	35.480000000000004	0.0024228395061728393	9.77366255144033e-05	0.0005555555555555556
2	35.52	0.013413065843621398	0.0025257201646090533	0.004218106995884774
2	35.56	0.003287037037037037	8.487654320987654e-05	0.000992798353909465
2	35.6	0.003623971193415638	6.944444444444444e-05	0.000992798353909465
2	35.64	0.0044907407407407405	0.0001286008230452675	0.0013811728395061729
2	35.68	0.003611111111111111	0.00011316872427983539	0.0016023662551440329
2	35.72	0.004912551440329218	8.74485596707819e-05	0.0020550411522633743
2	35.76	0.003963477366255144	3.8580246913580246e-05	0.0017541152263374487
2	35.800000000000004	0.004681069958847737	0.00015174897119341564	0.002412551440329218
2	35.84	0.004560185185185185	4.6296296296296294e-05	0.0026671810699588475
2	35.88	0.005285493827160494	6.687242798353909e-05	0.003572530864197531
2	35.92	0.005964506172839506	0.00011059670781893004	0.0038786008230452676
2	35.96	0.004495884773662551	0.0001440329218106996	0.002698045267489712
2	36.0	0.01685956790123457	0.0027983539094650206	0.006484053497942387
2	36.04	0.0034310699588477366	0.0001234567901234568	0.0018132716049382715
2	36.08	0.0046965020576131685	0.00017746913580246913	0.00216820987654321
2	36.12	0.0037602880658436214	0.00015174897119341564	0.0013631687242798354
2	36.160000000000004	0.005246913580246914	0.0008873456790123457	0.002170781893004115
2	36.2	0.004956275720164609	0.0008281893004115226	0.0016718106995884773
2	36.24	0.004053497942386831	0.00029835390946502055	0.0020704732510288064
2	36.28	0.003016975308641975	0.00013631687242798355	0.0009465020576131687
2	36.32	0.0027906378600823043	0.00015432098765432098	0.0012397119341563787
2	36.36	0.0022890946502057614	7.973251028806585e-05	0.0005349794238683127
2	36.4	0.0027854938271604937	8.487654320987654e-05	0.0006172839506172839
2	36.44	0.003171296296296296	1.2860082304526749e-05	0.0005632716049382716
2	36.480000000000004	0.01896604938271605	0.0036934156378600823	0.00529320987654321
2	36.52	0.004498456790123457	0.00020833333333333335	0.0007304526748971193
2	36.56	0.004629629629629629	0.00014660493827160494	0.000529835390946502
2	36.6	0.006427469135802469	0.00022890946502057612	0.0011136831275720164
2	36.64	0.005213477366255144	0.00020576131687242798	0.0006275720164609053
2	36.68	0.007481995884773662	0.00051440329218107	0.0014737654320987653
2	36.72	0.006268004115226338	0.00030864197530864197	0.001059670781893004
2	36.76	0.00768261316872428	0.0006661522633744856	0.001345164609053498
2	36.800000000000004	0.00791409465020576	0.0005761316872427984	0.001419753086419753
2	36.84	0.007811213991769548	0.0007998971193415638	0.0014969135802469136
2	36.88	0.007872942386831276	0.0006661522633744856	0.0007973251028806584
2	36.92	0.006252572016460905	0.000529835390946502	0.000779320987654321
2	36.96	0.01804783950617284	0.0027700617283950616	0.004552469135802469
2	37.0	0.006417181069958848	0.00017746913580246913	0.0013657407407407407
2	37.04	0.007780349794238683	0.00031635802469135804	0.001455761316872428
2	37.08	0.00636574074074074	0.00019032921810699588	0.0009516460905349795
2	37.12	0.0082690329218107	0.0006944444444444445	0.0008847736625514403
2	37.160000000000004	0.007322530864197531	0.0003420781893004115	0.000977366255144033
2	37.2	0.008958333333333334	0.0008410493827160494	0.0010262345679012345
2	37.24	0.008284465020576132	0.0007510288065843622	0.0007561728395061729
2	37.28	0.008901748971193415	0.0005529835390946502	0.0008050411522633745
2	37.32	0.00904320987654321	0.00045267489711934157	0.001772119341563786
2	37.36	0.01124485596707819	0.0005864197530864197	0.003294753086419753
2	37.4	0.011324588477366256	0.000264917695473251	0.0031738683127572015
2	37.44	0.02547067901234568	0.0036574074074074074	0.0076980452674897115
2	37.480000000000004	0.012973251028806584	0.000925925925925926	0.0029989711934156377
2	37.52	0.012271090534979424	0.0012242798353909465	0.0024922839506172838
2	37.56	0.012795781893004116	0.0016589506172839507	0.003652263374485597
2	37.6	0.012049897119341563	0.001736111111111111	0.004377572016460905
2	37.64	0.01400977366255144	0.002204218106995885	0.005792181069958848
2	37.68	0.012060185185185186	0.001970164609053498	0.005691872427983539
2	37.72	0.012340534979423869	0.00231738683127572	0.005874485596707819
2	37.76	0.011563786008230452	0.001808127572016461	0.006296296296296296
2	37.800000000000004	0.012839506172839505	0.0015637860082304527	0.007304526748971194
2	37.84	0.012512860082304527	0.0009002057613168725	0.008436213991769548
2	37.88	0.014891975308641975	0.0009284979423868312	0.010545267489711935
2	37.92	0.02346707818930041	0.0024665637860082305	0.013215020576131687
2	37.96	0.014691358024691358	0.00036522633744855967	0.010751028806584363
2	38.0	0.015059156378600823	0.0005529835390946502	0.01026491769547325
2	38.04	0.0145190329218107	0.00022633744855967078	0.010218621399176954
2	38.08	0.015488683127572017	0.00018261316872427984	0.010884773662551441
2	38.12	0.014426440329218106	0.0001594650205761317	0.009902263374485597
2	38.160000000000004	0.014935699588477366	6.430041152263375e-05	0.010164609053497942
2	38.2	0.012780349794238683	0.00019290123456790122	0.008407921810699588
2	38.24	0.012247942386831275	9.77366255144033e-05	0.008325617283950617
2	38.28	0.009465020576131687	3.60082304526749e-05	0.006149691358024691
2	38.32	0.009547325102880658	4.6296296296296294e-05	0.006430041152263375
2	38.36	0.00790380658436214	3.60082304526749e-05	0.005290637860082305
2	38.4	0.019742798353909467	0.0025848765432098767	0.009760802469135802
2	38.44	0.007780349794238683	9.516460905349794e-05	0.006262860082304526
2	38.480000000000004	0.008598251028806585	0.0001646090534979424	0.007137345679012345
2	38.52	0.007103909465020576	0.00013631687242798355	0.005799897119341564
2	38.56	0.0053858024691358026	0.00015432098765432098	0.004315843621399177
2	38.6	0.004958847736625515	9.77366255144033e-05	0.0036728395061728395
2	38.64	0.00397119341563786	3.3436213991769545e-05	0.003233024691358025
2	38.68	0.004189814814814815	0.00022633744855967078	0.0026594650205761317
2	38.72	0.0017901234567901235	2.57201646090535e-06	0.0008564814814814815
2	38.76	0.003472222222222222	0.00035493827160493826	0.0019804526748971193
2	38.800000000000004	0.0020113168724279836	0.00017232510288065845	0.001324588477366255
2	38.84	0.003912037037037037	0.0006815843621399177	0.0021502057613168725
2	38.88	0.01276491769547325	0.002373971193415638	0.005187757201646091
2	38.92	0.0029886831275720165	0.00012602880658436213	0.0019495884773662552
2	38.96	0.0018441358024691358	7.20164609053498e-05	0.0008719135802469135
2	39.0	0.002713477366255144	0.00011574074074074075	0.0019110082304526748
2	39.04	0.0019830246913580245	0.00013117283950617284	0.0015046296296296296
2	39.08	0.0015895061728395062	0.00012602880658436213	0.0010493827160493827
2	39.12	0.00165380658436214	5.6584362139917696e-05	0.001376028806584362
2	39.160000000000004	0.0004501028806584362	7.973251028806585e-05	0.0001954732510288066
2	39.2	0.0015534979423868314	5.1440329218106995e-05	0.0012114197530864197
2	39.24	0.0020498971193415637	2.05761316872428e-05	0.001859567901234568
2	39.28	0.0028472222222222223	0.00011831275720164609	0.0023868312757201644
2	39.32	0.002536008230452675	3.3436213991769545e-05	0.0023045267489711935
2	39.36	0.012204218106995885	0.0027031893004115224	0.004045781893004115
2	39.4	0.0006584362139917696	0.00012602880658436213	0.00019804526748971193
2	39.44	0.0025848765432098767	0.0005761316872427984	0.001008230452674897
2	39.480000000000004	0.003220164609053498	0.0001440329218106996	0.0024742798353909463
2	39.52	0.0049614197530864195	0.0002623456790123457	0.003809156378600823
2	39.56	0.006085390946502058	0.0005015432098765432	0.004670781893004115
2	39.6	0.006975308641975308	0.0003575102880658436	0.0056275720164609055
2	39.64	0.008459362139917695	0.0008384773662551441	0.006676954732510288
2	39.68	0.008127572016460905	0.00037294238683127575	0.006851851851851852
2	39.72	0.009591049382716049	0.0005812757201646091	0.007710905349794238
2	39.76	0.009825102880658436	0.0003523662551440329	0.00794753086419753
2	39.800000000000004	0.012554012345679013	0.0011136831275720164	0.008963477366255143
2	39.84	0.021939300411522634	0.003449074074074074	0.011381172839506173
2	39.88	0.015084876543209877	0.0018261316872427984	0.009729938271604939
2	39.92	0.015745884773662552	0.0021527777777777778	0.009956275720164609
2	39.96	0.017554012345679014	0.0023353909465020574	0.011195987654320987
2	40.0	0.017003600823045268	0.002142489711934156	0.010599279835390947
2	40.04	0.01737139917695473	0.0019238683127572017	0.011039094650205762
2	40.08	0.016625514403292182	0.0015509259259259259	0.010853909465020576
2	40.12	0.015141460905349794	0.0011959876543209877	0.010218621399176954
2	40.160000000000004	0.01470164609053498	0.0010416666666666667	0.010002572016460905
2	40.2	0.01250514403292181	0.0010570987654320988	0.008361625514403292
2	40.24	0.013503086419753086	0.0014351851851851852	0.008271604938271605
2	40.28	0.012204218106995885	0.0018364197530864198	0.006401748971193415
2	40.32	0.024251543209876544	0.004722222222222222	0.009891975308641976
2	40.36	0.011671810699588477	0.002199074074074074	0.0050643004115226336
2	40.4	0.012631172839506172	0.002829218106995885	0.004933127572016461
2	40.44	0.011970164609053499	0.00330761316872428	0.0036136831275720167
2	40.480000000000004	0.013348765432098765	0.004053497942386831	0.003461934156378601
2	40.52	0.01206275720164609	0.0044675925925925924	0.0028652263374485598
2	40.56	0.01361111111111111	0.0050180041152263375	0.0026311728395061727
2	40.6	0.01371656378600823	0.005136316872427983	0.0028420781893004113
2	40.64	0.013389917695473251	0.005635288065843622	0.002507716049382716
2	40.68	0.01488940329218107	0.0056044238683127575	0.0034233539094650207
2	40.72	0.014799382716049383	0.005643004115226337	0.0029449588477366254
2	40.76	0.015277777777777777	0.00587962962962963	0.0030041152263374487
2	40.800000000000004	0.024819958847736627	0.008006687242798355	0.005653292181069959
2	40.84	0.016075102880658436	0.005509259259259259	0.002883230452674897
2	40.88	0.014441872427983539	0.005213477366255144	0.0018775720164609054
2	40.92	0.014027777777777778	0.005488683127572017	0.0015637860082304527
2	40.96	0.011790123456790123	0.005457818930041152	0.0007741769547325103
2	41.0	0.011427469135802469	0.005349794238683128	0.0012319958847736626
2	41.04	0.009169238683127572	0.004565329218106996	0.00047582304526748974
2	41.08	0.009323559670781892	0.004393004115226338	0.0008050411522633745
2	41.12	0.010159465020576132	0.00404320987654321	0.001396604938271605
2	41.160000000000004	0.008482510288065844	0.0032536008230452675	0.0011779835390946503
2	41.2	0.00934156378600823	0.0030092592592592593	0.0014969135802469136
2	41.24	0.006617798353909465	0.002013888888888889	0.0010751028806584362
2	41.28	0.02084104938271605	0.005488683127572017	0.005195473251028806
2	41.32	0.007579732510288066	0.0021733539094650205	0.0014660493827160495
2	41.36	0.009848251028806584	0.0027031893004115224	0.0014531893004115226
2	41.4	0.007250514403292181	0.0021219135802469135	0.001147119341563786
2	41.44	0.008284465020576132	0.002286522633744856	0.0014737654320987653
2	41.480000000000004	0.004920267489711934	0.001021090534979424	0.0004218106995884774
2	41.52	0.0054089506172839506	0.0004501028806584362	0.0008976337448559671
2	41.56	0.0038374485596707818	3.60082304526749e-05	0.0002726337448559671
2	41.6	0.006427469135802469	0.0009490740740740741	0.0016846707818930042
2	41.64	0.004459876543209876	0.0007716049382716049	0.00084619341563786
2	41.68	0.002839506172839506	0.00022633744855967078	0.00028292181069958846
2	41.72	0.003140432098765432	0.0007973251028806584	0.0003034979423868313
2	41.76	0.013431069958847736	0.003068415637860082	0.0034182098765432097
2	41.800000000000004	0.0021656378600823046	0.00017746913580246913	0.0004655349794238683
2	41.84	0.0017695473251028806	0.00044238683127572015	0.0003420781893004115
2	41.88	0.0037705761316872426	0.0012628600823045267	0.0007818930041152264
2	41.92	0.0020833333333333333	0.0011059670781893003	0.00023919753086419754
2	41.96	0.0038734567901234566	0.002286522633744856	0.0005015432098765432
2	42.0	0.003513374485596708	0.0030375514403292183	0.00018775720164609054
2	42.04	0.00555298353909465	0.004161522633744856	0.0004063786008230453
2	42.08	0.006602366255144033	0.005115740740740741	0.0002160493827160494
2	42.12	0.0088940329218107	0.005843621399176955	0.0007381687242798354
2	42.160000000000004	0.01085648148148148	0.006080246913580247	0.0010879629629629629
2	42.2	0.01047582304526749	0.005190329218106996	0.00045781893004115225
2	42.24	0.021766975308641974	0.006450617283950617	0.004722222222222222
2	42.28	0.007536008230452675	0.0019675925925925924	0.00040380658436213994
2	42.32	0.006748971193415638	0.001838991769547325	0.0006661522633744856
2	42.36	0.007890946502057614	0.0028420781893004113	0.0003575102880658436
2	42.4	0.010339506172839507	0.004876543209876543	0.0003986625514403292
2	42.44	0.010169753086419753	0.006512345679012346	0.00020061728395061727
2	42.480000000000004	0.011131687242798354	0.007247942386831276	0.00035493827160493826
2	42.52	0.010568415637860082	0.006314300411522634	0.00012088477366255144
2	42.56	0.013094135802469136	0.007142489711934157	0.00017232510288065845
2	42.6	0.013343621399176955	0.00606224279835391	0.00011059670781893004
2	42.64	0.014621913580246913	0.005318930041152263	0.000470679012345679
2	42.68	0.014979423868312757	0.004521604938271605	0.0010056584362139918
2	42.72	0.029372427983539093	0.008104423868312758	0.005426954732510288
2	42.76	0.01618312757201646	0.0037680041152263373	0.0021784979423868315
2	42.800000000000004	0.014879115226337449	0.003374485596707819	0.0016460905349794238
2	42.84	0.017011316872427983	0.0037345679012345677	0.003449074074074074
2	42.88	0.012584876543209876	0.001720679012345679	0.0026286008230452674
2	42.92	0.014058641975308641	0.0019135802469135803	0.0036496913580246915
2	42.96	0.010751028806584363	0.0009696502057613169	0.003551954732510288
2	43.0	0.012332818930041152	0.0007021604938271605	0.004804526748971193
2	43.04	0.008780864197530864	0.0003292181069958848	0.0038117283950617285
2	43.08	0.00871656378600823	0.00016718106995884774	0.0040637860082304526
2	43.12	0.007327674897119342	0.00010545267489711934	0.0032407407407407406
2	43.160000000000004	0.009783950617283951	0.0005195473251028807	0.004724794238683128
2	43.2	0.021710390946502057	0.004753086419753087	0.007253086419753086
2	43.24	0.012283950617283951	0.0022093621399176954	0.00459104938271605
2	43.28	0.01353395061728395	0.004313271604938272	0.0035056584362139916
2	43.32	0.017800925925925925	0.005113168724279835	0.0049717078189300415
2	43.36	0.01539866255144033	0.0058590534979423865	0.003667695473251029
2	43.4	0.016723251028806584	0.006201131687242799	0.004194958847736625
2	43.44	0.019411008230452675	0.007078189300411522	0.006391460905349794
2	43.480000000000004	0.018328189300411524	0.007646604938271605	0.006085390946502058
2	43.52	0.022818930041152263	0.007824074074074074	0.00820216049382716
2	43.56	0.020352366255144035	0.007345679012345679	0.007680041152263374
2	43.6	0.022222222222222223	0.00694701646090535	0.008611111111111111
2	43.64	0.020820473251028808	0.005398662551440329	0.008348765432098766
2	43.68	0.033675411522633744	0.006944444444444444	0.01356224279835391
2	43.72	0.02031378600823045	0.0026286008230452674	0.009475308641975308
2	43.76	0.020483539094650206	0.0020910493827160496	0.009945987654320988
2	43.800000000000004	0.02104423868312757	0.0013503086419753086	0.010488683127572016
2	43.84	0.019665637860082304	0.0009027777777777777	0.010108024691358025
2	43.88	0.02077932098765432	0.0007150205761316872	0.011640946502057613
2	43.92	0.017878086419753088	0.0007098765432098765	0.009704218106995885
2	43.96	0.019179526748971193	0.0008333333333333334	0.010941358024691358
2	44.0	0.01626028806584362	0.0010982510288065845	0.009002057613168725
2	44.04	0.017232510288065845	0.0013168724279835392	0.009531893004115227
2	44.08	0.01631687242798354	0.00176440329218107	0.008145576131687243
2	44.12	0.019050925925925926	0.0016563786008230452	0.009588477366255144
2	44.160000000000004	0.02277777777777778	0.003227880658436214	0.00977880658436214
2	44.2	0.010354938271604937	0.00018261316872427984	0.006242283950617284
2	44.24	0.0120679012345679	0.0009362139917695473	0.006352880658436214
2	44.28	0.01121141975308642	0.0015715020576131688	0.004832818930041153
2	44.32	0.00948559670781893	0.0006044238683127572	0.0042489711934156375
2	44.36	0.0074434156378600826	0.0004475308641975309	0.003125
2	44.4	0.0076748971193415635	0.000676440329218107	0.0026080246913580247
2	44.44	0.0056738683127572015	0.000367798353909465	0.0018492798353909464
2	44.480000000000004	0.005555555555555556	0.00029063786008230453	0.0018724279835390946
2	44.52	0.005378086419753086	0.00018775720164609054	0.002103909465020576
2	44.56	0.005877057613168724	0.0003420781893004115	0.0016358024691358025
2	44.6	0.006787551440329218	0.00025977366255144034	0.0029140946502057615
2	44.64	0.01836934156378601	0.003096707818930041	0.005979938271604938
2	44.68	0.007926954732510288	0.0001748971193415638	0.0034825102880658436
2	44.72	0.008695987654320987	0.0002623456790123457	0.003832304526748971
2	44.76	0.00794753086419753	0.00040123456790123454	0.0028343621399176955
2	44.800000000000004	0.007566872427983539	0.0005504115226337449	0.0031790123456790125
2	44.84	0.007515432098765432	0.0003986625514403292	0.0025051440329218106
2	44.88	0.004776234567901235	0.00011059670781893004	0.0015946502057613168
2	44.92	0.00768261316872428	0.000676440329218107	0.0029475308641975307
2	44.96	0.006059670781893004	0.0005606995884773662	0.0031018518518518517
2	45.0	0.005578703703703704	0.0005478395061728395	0.0019881687242798356
2	45.04	0.006954732510288066	0.0008410493827160494	0.002662037037037037
2	45.08	0.009683641975308643	0.002037037037037037	0.0029346707818930042
2	45.12	0.029146090534979425	0.006988168724279835	0.007934670781893005
2	45.160000000000004	0.021967592592592594	0.006872427983539094	0.005447530864197531
2	45.2	0.02607253086419753	0.007762345679012346	0.006630658436213991
2	45.24	0.026183127572016462	0.0070987654320987656	0.0064326131687242796
2	45.28	0.021887860082304526	0.006314300411522634	0.006430041152263375
2	45.32	0.018441358024691358	0.005223765432098766	0.004663065843621399
2	45.36	0.01175925925925926	0.0029526748971193417	0.0036934156378600823
2	45.4	0.011116255144032921	0.0027829218106995885	0.0028266460905349796
2	45.44	0.01504372427983539	0.0038117283950617285	0.0040637860082304526
2	45.480000000000004	0.01305298353909465	0.003155864197530864	0.0029372427983539095
2	45.52	0.00643775720164609	0.001491769547325103	0.00220679012345679
2	45.56	0.0020859053497942386	0.00047325102880658434	0.0004886831275720165
2	45.6	0.01829218106995885	0.004261831275720164	0.005599279835390947
2	45.64	0.0017258230452674897	0.000529835390946502	0.000573559670781893
2	45.68	0.0027109053497942387	0.0004140946502057613	0.0010339506172839506
2	45.72	0.0011265432098765433	0.00017746913580246913	0.0005452674897119342
2	45.76	0.0018621399176954733	0.000367798353909465	0.0009387860082304527
2	45.800000000000004	0.0016203703703703703	0.00041152263374485596	0.0008950617283950618
2	45.84	0.001566358024691358	0.000558127572016461	0.0005041152263374485
2	45.88	0.0014737654320987653	0.00025205761316872427	0.0005941358024691358
2	45.92	0.0005992798353909465	0.00014146090534979423	0.00024434156378600825
2	45.96	0.001301440329218107	0.00020318930041152264	0.0005529835390946502
2	46.0	0.00125	0.0001440329218106996	0.0005092592592592592
2	46.04	0.002042181069958848	0.0002880658436213992	0.0005066872427983539
2	46.08	0.012600308641975309	0.0025051440329218106	0.003675411522633745
2	46.12	0.003374485596707819	0.00022633744855967078	0.0004166666666666667
2	46.160000000000004	0.003461934156378601	0.0001954732510288066	0.00031378600823045265
2	46.2	0.0038425925925925928	0.0004552469135802469	0.000367798353909465
2	46.24	0.0034953703703703705	0.0001388888888888889	0.00026748971193415636
2	46.28	0.004773662551440329	0.00036522633744855967	0.00030606995884773663
2	46.32	0.005406378600823045	0.0004861111111111111	0.00014917695473251028
2	46.36	0.0069624485596707815	0.0006507201646090535	0.0001080246913580247
2	46.4	0.008032407407407408	0.0008179012345679012	6.944444444444444e-05
2	46.44	0.008137860082304526	0.0007613168724279835	6.17283950617284e-05
2	46.480000000000004	0.009776234567901235	0.0011882716049382716	0.0001234567901234568
2	46.52	0.009940843621399176	0.000787037037037037	0.00015432098765432098
2	46.56	0.021391460905349793	0.003968621399176955	0.0032767489711934155
2	46.6	0.011141975308641975	0.001147119341563786	0.0003343621399176955
2	46.64	0.011990740740740741	0.002119341563786008	0.0002803497942386831
2	46.68	0.011203703703703704	0.0021784979423868315	0.0001388888888888889
2	46.72	0.011087962962962963	0.002839506172839506	0.00012088477366255144
2	46.76	0.009138374485596708	0.002507716049382716	9.77366255144033e-05
2	46.800000000000004	0.009169238683127572	0.0034542181069958846	0.00014660493827160494
2	46.84	0.008773148148148148	0.00419238683127572	0.0001388888888888889
2	46.88	0.009603909465020577	0.005336934156378601	0.00011574074074074075
2	46.92	0.009434156378600823	0.0059490740740740745	0.00021862139917695473
2	46.96	0.009912551440329218	0.005774176954732511	0.000264917695473251
2	47.0	0.010552983539094651	0.006319444444444444	0.00023919753086419754
2	47.04	0.02147633744855967	0.00886574074074074	0.0030555555555555557
2	47.08	0.011921296296296296	0.006646090534979424	0.000360082304526749
2	47.12	0.010748456790123456	0.005576131687242798	0.0003215020576131687
2	47.160000000000004	0.010758744855967077	0.005578703703703704	0.00019290123456790122
2	47.2	0.009639917695473251	0.004979423868312757	8.74485596707819e-05
2	47.24	0.009035493827160493	0.004601337448559671	0.0001080246913580247
2	47.28	0.008063271604938272	0.003999485596707819	0.0001286008230452675
2	47.32	0.008055555555555555	0.0038374485596707818	0.0008024691358024691
2	47.36	0.011556069958847736	0.005105452674897119	0.0012782921810699588
2	47.4	0.012518004115226338	0.004709362139917695	0.002595164609053498
2	47.44	0.014071502057613169	0.00563014403292181	0.0027623456790123457
2	47.480000000000004	0.005354938271604938	0.002294238683127572	0.0008436213991769547
2	47.52	0.022924382716049383	0.007142489711934157	0.00514917695473251
2	47.56	0.005398662551440329	0.0025308641975308644	0.000889917695473251
2	47.6	0.0031944444444444446	0.001376028806584362	0.0006815843621399177
2	47.64	0.0011213991769547325	0.0005838477366255144	0.0002700617283950617
2	47.68	0.0012268518518518518	0.00041152263374485596	0.00045267489711934157
2	47.72	0.0006558641975308642	8.23045267489712e-05	0.0004218106995884774
2	47.76	0.0010853909465020576	0.00027520576131687244	0.0002957818930041152
2	47.800000000000004	0.0010236625514403292	0.00030864197530864197	0.0002546296296296296
2	47.84	0.0013091563786008231	0.0006172839506172839	0.000257201646090535
2	47.88	0.0019804526748971193	0.0007098765432098765	0.00011316872427983539
2	47.92	0.0015200617283950618	0.00036265432098765433	0.00023919753086419754
2	47.96	0.0022685185185185187	0.00040380658436213994	9.002057613168725e-05
2	48.0	0.014665637860082304	0.003927469135802469	0.0037165637860082303
2	48.04	0.002088477366255144	0.000985082304526749	0.00016718106995884774
2	48.08	0.0016640946502057613	0.0007510288065843622	0.00010030864197530864
2	48.120000000000005	0.00367798353909465	0.0012242798353909465	0.0004501028806584362
2	48.160000000000004	0.002574588477366255	0.0008230452674897119	0.0004552469135802469
2	48.2	0.003263888888888889	0.0007638888888888889	0.0005761316872427984
2	48.24	0.0043287037037037035	0.0012757201646090535	0.0005864197530864197
2	48.28	0.004076646090534979	0.001198559670781893	0.000558127572016461
2	48.32	0.002602880658436214	0.000668724279835391	8.74485596707819e-05
2	48.36	0.003973765432098765	0.0015843621399176955	0.00013374485596707818
2	48.4	0.005560699588477366	0.003330761316872428	0.00016718106995884774
2	48.44	0.006782407407407407	0.005534979423868313	0.00012088477366255144
2	48.480000000000004	0.02214506172839506	0.010156893004115226	0.0038657407407407408
2	48.52	0.009817386831275721	0.0071579218106995884	0.00019804526748971193
2	48.56	0.014228395061728395	0.008518518518518519	0.00038580246913580245
2	48.6	0.015360082304526748	0.008616255144032922	0.0002777777777777778
2	48.64	0.01643775720164609	0.008070987654320988	0.0004603909465020576
2	48.68	0.01649948559670782	0.007265946502057613	0.0004063786008230453
2	48.72	0.01820216049382716	0.006926440329218107	0.0010648148148148149
2	48.76	0.019503600823045267	0.006941872427983539	0.0016743827160493826
2	48.800000000000004	0.021059670781893004	0.007487139917695473	0.0022222222222222222
2	48.84	0.020681584362139918	0.006774691358024692	0.0018029835390946502
2	48.88	0.02151491769547325	0.006720679012345679	0.0017412551440329218
2	48.92	0.020959362139917694	0.005851337448559671	0.001286008230452675
2	48.96	0.03433899176954733	0.010082304526748971	0.0055246913580246915
2	49.0	0.0196630658436214	0.006239711934156378	0.0010545267489711935
2	49.04	0.015339506172839506	0.00488940329218107	0.0007021604938271605
2	49.08	0.010542695473251028	0.0037705761316872426	0.0007613168724279835
2	49.120000000000005	0.0058590534979423865	0.003019547325102881	0.0005066872427983539
2	49.160000000000004	0.006818415637860082	0.0029861111111111113	0.0005015432098765432
2	49.2	0.005288065843621399	0.001993312757201646	0.00014917695473251028
2	49.24	0.0041460905349794235	0.0015123456790123457	0.00015432098765432098
2	49.28	0.0016023662551440329	0.000787037037037037	8.74485596707819e-05
2	49.32	0.004076646090534979	0.0012602880658436214	0.0002803497942386831
2	49.36	0.0038734567901234566	0.0012294238683127573	0.0002726337448559671
2	49.4	0.0073405349794238685	0.0020910493827160496	0.0011728395061728395
2	49.44	0.019627057613168724	0.005442386831275721	0.004475308641975309
2	49.480000000000004	0.008137860082304526	0.0025617283950617282	0.0009465020576131687
2	49.52	0.006805555555555555	0.002219650205761317	0.0007407407407407407
2	49.56	0.00448559670781893	0.0014660493827160495	0.0003420781893004115
2	49.6	0.005856481481481482	0.0017824074074074075	0.0011856995884773664
2	49.64	0.005823045267489712	0.0017026748971193416	0.000625
2	49.68	0.004855967078189301	0.001566358024691358	0.0012911522633744857
2	49.72	0.004583333333333333	0.0008770576131687243	0.00043467078189300413
2	49.76	0.0032304526748971195	0.0008719135802469135	0.0002109053497942387
2	49.800000000000004	0.0010390946502057614	0.00037294238683127575	8.487654320987654e-05
2	49.84	0.0021630658436213993	0.0007330246913580247	0.00026748971193415636
2	49.88	0.0008539094650205761	0.0004063786008230453	0.0002160493827160494
2	49.92	0.015120884773662552	0.003948045267489712	0.0045241769547325105
2	49.96	0.002852366255144033	0.001558641975308642	0.0005838477366255144
2	50.0	0.0025257201646090533	0.0015329218106995884	0.0005272633744855968
2	50.04	0.0026646090534979423	0.0015406378600823045	0.0005452674897119342
2	50.08	0.0020627572016460906	0.0013348765432098766	0.0003755144032921811
2	50.120000000000005	0.002662037037037037	0.0012165637860082304	0.0003986625514403292
2	50.160000000000004	0.0022890946502057614	0.0011934156378600822	0.0004938271604938272
2	50.2	0.0030272633744855967	0.0012654320987654322	0.0007175925925925926
2	50.24	0.0021502057613168725	0.0012114197530864197	0.00023662551440329217
2	50.28	0.0022145061728395064	0.001388888888888889	0.0002109053497942387
2	50.32	0.0010648148148148149	0.0006507201646090535	0.00011574074074074075
2	50.36	0.001396604938271605	0.0007124485596707819	0.0003112139917695473
2	50.4	0.011314300411522633	0.0030555555555555557	0.0033256172839506173
2	50.44	0.0016358024691358025	0.0007818930041152264	0.00047582304526748974
2	50.480000000000004	0.001412037037037037	0.0007304526748971193	0.0004655349794238683
2	50.52	0.00220679012345679	0.0004320987654320988	0.0010468106995884774
2	50.56	0.0017258230452674897	0.0006275720164609053	0.0005709876543209877
2	50.6	0.0013605967078189301	0.0008410493827160494	0.00025205761316872427
2	50.64	0.002227366255144033	0.0011111111111111111	0.00043724279835390947
2	50.68	0.003564814814814815	0.0007741769547325103	0.0006481481481481481
2	50.72	0.005277777777777778	0.000529835390946502	0.0011239711934156378
2	50.76	0.006100823045267489	0.0008024691358024691	0.0008770576131687243
2	50.800000000000004	0.005311213991769547	0.0005375514403292181	0.0017926954732510288
2	50.84	0.0037988683127572016	0.0003523662551440329	0.0013914609053497942
2	50.88	0.015275205761316872	0.002968106995884774	0.004948559670781893
2	50.92	0.0021733539094650205	9.259259259259259e-05	0.0009182098765432099
2	50.96	0.003755144032921811	0.00048353909465020576	0.002193930041152263
2	51.0	0.004171810699588477	0.00041923868312757203	0.001838991769547325
2	51.04	0.003804012345679012	0.00047582304526748974	0.002142489711934156
2	51.08	0.0061574074074074074	0.0003755144032921811	0.0033719135802469137
2	51.120000000000005	0.005036008230452675	0.0004475308641975309	0.00352880658436214
2	51.160000000000004	0.008616255144032922	0.00113940329218107	0.004544753086419753
2	51.2	0.00816358024691358	0.0009542181069958848	0.005354938271604938
2	51.24	0.014063786008230453	0.0029861111111111113	0.006759259259259259
2	51.28	0.017065329218106995	0.003631687242798354	0.008557098765432099
2	51.32	0.0205298353909465	0.0047659465020576134	0.010727880658436214
2	51.36	0.030848765432098767	0.007211934156378601	0.014812242798353909
2	51.4	0.023883744855967077	0.005239197530864197	0.012595164609053498
2	51.44	0.023706275720164607	0.004418724279835391	0.01305298353909465
2	51.480000000000004	0.02554783950617284	0.003940329218106996	0.013958333333333333
2	51.52	0.026306584362139916	0.004920267489711934	0.013801440329218108
2	51.56	0.029210390946502057	0.005820473251028807	0.014794238683127571
2	51.6	0.03199588477366255	0.00698559670781893	0.015475823045267489
2	51.64	0.0326466049382716	0.008088991769547325	0.015457818930041152
2	51.68	0.03554269547325103	0.008731995884773663	0.016458333333333332
2	51.72	0.03369084362139918	0.008320473251028807	0.015288065843621398
2	51.76	0.034027777777777775	0.007649176954732511	0.014848251028806584
2	51.800000000000004	0.031828703703703706	0.007013888888888889	0.012746913580246913
2	51.84	0.04289094650205761	0.009089506172839506	0.01636059670781893
2	51.88	0.030550411522633745	0.005437242798353909	0.011772119341563785
2	51.92	0.030275205761316874	0.0054783950617283955	0.01216820987654321
2	51.96	0.027944958847736626	0.005550411522633745	0.01132201646090535
2	52.0	0.03128858024691358	0.005722736625514403	0.012736625514403292
2	52.04	0.03002829218106996	0.006069958847736625	0.011378600823045268
2	52.08	0.029765946502057612	0.006530349794238683	0.010686728395061728
2	52.120000000000005	0.030627572016460904	0.007325102880658436	0.010794753086419752
2	52.160000000000004	0.026352880658436214	0.005856481481481482	0.010195473251028807
2	52.2	0.02459104938271605	0.005270061728395062	0.010136316872427983
2	52.24	0.020012860082304528	0.003948045267489712	0.009814814814814814
2	52.28	0.018613683127572018	0.003148148148148148	0.009876543209876543
2	52.32	0.027507716049382715	0.005023148148148148	0.012502572016460906
2	52.36	0.015565843621399176	0.0015715020576131688	0.009295267489711934
2	52.4	0.010506687242798353	0.0005787037037037037	0.008027263374485597
2	52.44	0.012224794238683128	0.0010416666666666667	0.00738940329218107
2	52.480000000000004	0.009346707818930041	0.0006069958847736626	0.0060416666666666665
2	52.52	0.00991769547325103	0.0009876543209876543	0.005802469135802469
2	52.56	0.010205761316872428	0.0012525720164609053	0.005033436213991769
2	52.6	0.007595164609053498	0.0008359053497942387	0.003950617283950617
2	52.64	0.007597736625514403	0.0005349794238683127	0.003544238683127572
2	52.68	0.004963991769547325	0.0004501028806584362	0.0021502057613168725
2	52.72	0.006895576131687243	0.000992798353909465	0.003042695473251029
2	52.76	0.005056584362139917	0.0007073045267489712	0.002448559670781893
2	52.800000000000004	0.01972993827160494	0.003896604938271605	0.006782407407407407
2	52.84	0.004642489711934156	0.0004552469135802469	0.0029012345679012346
2	52.88	0.008449074074074074	0.0017541152263374487	0.0038580246913580245
2	52.92	0.008284465020576132	0.0025180041152263375	0.00319701646090535
2	52.96	0.01098508230452675	0.003816872427983539	0.003199588477366255
2	53.0	0.010164609053497942	0.004151234567901235	0.0030041152263374487
2	53.04	0.013019547325102881	0.004781378600823045	0.0041795267489711935
2	53.08	0.013070987654320987	0.00518261316872428	0.003986625514403292
2	53.120000000000005	0.01367798353909465	0.0051568930041152265	0.004130658436213992
2	53.160000000000004	0.01272119341563786	0.004763374485596708	0.0035905349794238682
2	53.2	0.011949588477366255	0.004346707818930041	0.0032741769547325102
2	53.24	0.011679526748971193	0.00441358024691358	0.0038991769547325104
2	53.28	0.022049897119341563	0.0068467078189300415	0.006895576131687243
2	53.32	0.01092849794238683	0.004318415637860082	0.004068930041152263
2	53.36	0.009228395061728395	0.003940329218106996	0.0035545267489711934
2	53.4	0.008647119341563786	0.003058127572016461	0.0034002057613168723
2	53.44	0.006880144032921811	0.002507716049382716	0.0024819958847736626
2	53.480000000000004	0.007348251028806584	0.0030118312757201646	0.0020987654320987655
2	53.52	0.007487139917695473	0.002916666666666667	0.0018801440329218107
2	53.56	0.007659465020576132	0.0029732510288065844	0.002358539094650206
2	53.6	0.00632201646090535	0.002368827160493827	0.0022402263374485597
2	53.64	0.005344650205761317	0.0020036008230452677	0.0020190329218106994
2	53.68	0.005925925925925926	0.002193930041152263	0.0019135802469135803
2	53.72	0.0058590534979423865	0.0019830246913580245	0.0014660493827160495
2	53.76	0.02038065843621399	0.00488940329218107	0.0063940329218107
2	53.800000000000004	0.006309156378600823	0.002119341563786008	0.0023791152263374486
2	53.84	0.007646604938271605	0.0018569958847736625	0.002983539094650206
2	53.88	0.006810699588477367	0.0018647119341563786	0.0028189300411522633
2	53.92	0.008847736625514403	0.002510288065843621	0.002926954732510288
2	53.96	0.007219650205761317	0.0021630658436213993	0.0024922839506172838
2	54.0	0.007654320987654321	0.0023533950617283953	0.0024742798353909463
2	54.04	0.006967592592592593	0.002384259259259259	0.002456275720164609
2	54.08	0.007430555555555556	0.0023919753086419754	0.0023662551440329217
2	54.120000000000005	0.008099279835390947	0.002602880658436214	0.002142489711934156
2	54.160000000000004	0.007579732510288066	0.0026337448559670784	0.0016152263374485598
2	54.2	0.00823045267489712	0.002852366255144033	0.0016486625514403291
2	54.24	0.01804269547325103	0.004953703703703704	0.004025205761316873
2	54.28	0.006190843621399177	0.001970164609053498	0.0004449588477366255
2	54.32	0.006532921810699589	0.0018055555555555555	0.0002546296296296296
2	54.36	0.00830761316872428	0.0019573045267489713	0.00044238683127572015
2	54.4	0.009616769547325103	0.0012551440329218106	0.0014377572016460905
2	54.44	0.011190843621399178	0.0013657407407407407	0.002255658436213992
2	54.480000000000004	0.01131687242798354	0.0006661522633744856	0.0030889917695473253
2	54.52	0.01327932098765432	0.000779320987654321	0.004807098765432099
2	54.56	0.012659465020576131	0.0006404320987654321	0.004704218106995885
2	54.6	0.014086934156378602	0.0007433127572016461	0.0059387860082304525
2	54.64	0.012584876543209876	0.000985082304526749	0.004737654320987654
2	54.68	0.012415123456790123	0.0007947530864197531	0.005012860082304527
2	54.72	0.02238940329218107	0.0037834362139917694	0.00838477366255144
2	54.76	0.009423868312757202	0.0006121399176954733	0.005159465020576131
2	54.800000000000004	0.00988425925925926	0.0006610082304526749	0.005691872427983539
2	54.84	0.009102366255144033	0.0004166666666666667	0.005532407407407408
2	54.88	0.011278292181069958	0.0003266460905349794	0.006494341563786008
2	54.92	0.011586934156378601	0.00011316872427983539	0.006597222222222222
2	54.96	0.013587962962962963	0.0003420781893004115	0.008150720164609054
2	55.0	0.013796296296296296	0.00022633744855967078	0.008402777777777778
2	55.04	0.016113683127572016	0.0003909465020576132	0.010419238683127573
2	55.08	0.017227366255144032	0.00030864197530864197	0.010977366255144033
2	55.120000000000005	0.01880401234567901	0.0006095679012345679	0.011574074074074073
2	55.160000000000004	0.020018004115226338	0.0002957818930041152	0.013392489711934156
2	55.2	0.03378086419753087	0.003999485596707819	0.017011316872427983
2	55.24	0.019647633744855966	0.00018775720164609054	0.014362139917695473
2	55.28	0.01743312757201646	0.0002957818930041152	0.013688271604938271
2	55.32	0.01857253086419753	0.0004295267489711934	0.014822530864197532
2	55.36	0.016275720164609053	2.8292181069958848e-05	0.014279835390946502
2	55.4	0.017728909465020575	5.6584362139917696e-05	0.014917695473251029
2	55.44	0.016934156378600823	3.8580246913580246e-05	0.014323559670781893
2	55.480000000000004	0.019238683127572015	0.00018518518518518518	0.015306069958847736
2	55.52	0.018143004115226336	0.00013631687242798355	0.014755658436213992
2	55.56	0.019858539094650206	7.458847736625514e-05	0.01579475308641975
2	55.6	0.0176440329218107	5.915637860082304e-05	0.014197530864197531
2	55.64	0.018016975308641974	0.00034722222222222224	0.013919753086419753
2	55.68	0.02763888888888889	0.002705761316872428	0.01661008230452675
2	55.72	0.016784979423868314	0.00013631687242798355	0.013433641975308643
2	55.76	0.01696502057613169	0.0001234567901234568	0.013793724279835391
2	55.800000000000004	0.015113168724279836	4.372427983539095e-05	0.012867798353909466
2	55.84	0.015120884773662552	0.00018775720164609054	0.012728909465020576
2	55.88	0.01150462962962963	3.60082304526749e-05	0.010491255144032922
2	55.92	0.011689814814814814	0.0003575102880658436	0.00996656378600823
2	55.96	0.00900462962962963	5.6584362139917696e-05	0.008523662551440329
2	56.0	0.009549897119341564	0.0001440329218106996	0.00845679012345679
2	56.04	0.00853395061728395	3.08641975308642e-05	0.006828703703703704
2	56.08	0.008680555555555556	0.00022119341563786008	0.005794753086419753
2	56.120000000000005	0.005565843621399177	0.0004166666666666667	0.001345164609053498
2	56.160000000000004	0.01967335390946502	0.0033153292181069957	0.00628858024691358
2	56.2	0.011085390946502058	0.000977366255144033	0.004200102880658437
2	56.24	0.01363940329218107	0.0006918724279835391	0.00636059670781893
2	56.28	0.013899176954732511	0.0010416666666666667	0.005668724279835391
2	56.32	0.013022119341563786	0.0006481481481481481	0.005766460905349794
2	56.36	0.01273148148148148	0.0004089506172839506	0.005347222222222222
2	56.4	0.009989711934156379	0.00035493827160493826	0.004333847736625514
2	56.44	0.009403292181069958	0.00040380658436213994	0.003652263374485597
2	56.480000000000004	0.007906378600823044	0.0003497942386831276	0.00330761316872428
2	56.52	0.008366769547325103	0.0005426954732510288	0.0035468106995884775
2	56.56	0.006746399176954732	0.00018775720164609054	0.0027186213991769546
2	56.6	0.006188271604938272	0.0003497942386831276	0.0022685185185185187
2	56.64	0.01583590534979424	0.002638888888888889	0.005231481481481481
2	56.68	0.004454732510288066	0.0002314814814814815	0.0009284979423868312
2	56.72	0.004380144032921811	0.00029063786008230453	0.0012885802469135802
2	56.76	0.004349279835390947	0.00020576131687242798	0.001412037037037037
2	56.800000000000004	0.004346707818930041	0.00022119341563786008	0.001720679012345679
2	56.84	0.003855452674897119	0.00018775720164609054	0.001705246913580247
2	56.88	0.004863683127572016	0.0001440329218106996	0.002227366255144033
2	56.92	0.004578189300411523	0.0001954732510288066	0.0024691358024691358
2	56.96	0.005246913580246914	0.0001748971193415638	0.002844650205761317
2	57.0	0.0036368312757201647	0.00023662551440329217	0.001566358024691358
2	57.04	0.00455761316872428	0.00028549382716049385	0.0019984567901234567
2	57.08	0.004768518518518518	0.00034722222222222224	0.002132201646090535
2	57.120000000000005	0.0189891975308642	0.0029449588477366254	0.006980452674897119
2	57.160000000000004	0.005295781893004115	0.00024434156378600825	0.0016049382716049382
2	57.2	0.008184156378600822	0.0006867283950617284	0.002867798353909465
2	57.24	0.007623456790123457	0.0007638888888888889	0.00220679012345679
2	57.28	0.007584876543209876	0.0008281893004115226	0.002337962962962963
2	57.32	0.007649176954732511	0.0008693415637860083	0.0023919753086419754
2	57.36	0.006489197530864198	0.0007021604938271605	0.001617798353909465
2	57.4	0.008973765432098765	0.0012885802469135802	0.002662037037037037
2	57.44	0.007211934156378601	0.001044238683127572	0.0019830246913580245
2	57.480000000000004	0.009691358024691357	0.0014506172839506173	0.003140432098765432
2	57.52	0.007950102880658436	0.0011882716049382716	0.0022762345679012345
2	57.56	0.010661008230452676	0.00176440329218107	0.003199588477366255
2	57.6	0.020306069958847737	0.003752572016460905	0.005931069958847736
2	57.64	0.0092309670781893	0.0011059670781893003	0.0021630658436213993
2	57.68	0.009187242798353909	0.001021090534979424	0.001993312757201646
2	57.72	0.010118312757201646	0.0011625514403292181	0.0022016460905349795
2	57.76	0.01199588477366255	0.001404320987654321	0.002780349794238683
2	57.800000000000004	0.011206275720164608	0.0012191358024691357	0.00283179012345679
2	57.84	0.011162551440329217	0.0016718106995884773	0.0023713991769547327
2	57.88	0.007592592592592593	0.0007896090534979424	0.0014814814814814814
2	57.92	0.007510288065843622	0.001095679012345679	0.0012474279835390947
2	57.96	0.005452674897119342	0.0005684156378600823	0.0016640946502057613
2	58.0	0.005933641975308642	0.0007047325102880658	0.002574588477366255
2	58.04	0.0048688271604938275	0.0002777777777777778	0.0026697530864197533
2	58.08	0.0183179012345679	0.0035313786008230453	0.006833847736625515
2	58.120000000000005	0.004326131687242799	0.0006995884773662552	0.0017592592592592592
2	58.160000000000004	0.00529320987654321	0.000779320987654321	0.0019058641975308642
2	58.2	0.004830246913580247	0.000676440329218107	0.002139917695473251
2	58.24	0.006484053497942387	0.000925925925925926	0.003441358024691358
2	58.28	0.005488683127572017	0.0010622427983539094	0.00246141975308642
2	58.32	0.005725308641975309	0.0009233539094650206	0.002638888888888889
2	58.36	0.005763888888888889	0.0009130658436213992	0.0031378600823045266
2	58.4	0.004670781893004115	0.0006121399176954733	0.002875514403292181
2	58.44	0.005401234567901234	0.0008359053497942387	0.0032664609053497944
2	58.480000000000004	0.0038734567901234566	0.0004938271604938272	0.002294238683127572
2	58.52	0.0035030864197530863	0.0004243827160493827	0.0019007201646090534
2	58.56	0.013935185185185186	0.002463991769547325	0.005733024691358024
2	58.6	0.004189814814814815	0.0003497942386831276	0.0029526748971193417
2	58.64	0.003500514403292181	0.00015432098765432098	0.002700617283950617
2	58.68	0.004254115226337449	0.0002803497942386831	0.002145061728395062
2	58.72	0.0032175925925925926	0.00013374485596707818	0.0017026748971193416
2	58.76	0.0036805555555555554	0.00014660493827160494	0.0015689300411522633
2	58.800000000000004	0.0035313786008230453	0.00016718106995884774	0.0016589506172839507
2	58.84	0.0031121399176954733	0.00022119341563786008	0.0013323045267489711
2	58.88	0.003575102880658436	0.0003755144032921811	0.0013991769547325103
2	58.92	0.0036368312757201647	0.0001800411522633745	0.001772119341563786
2	58.96	0.004632201646090535	0.0004140946502057613	0.002523148148148148
2	59.0	0.003299897119341564	0.00011574074074074075	0.0016075102880658437
2	59.04	0.016738683127572016	0.0028600823045267488	0.007055041152263374
2	59.08	0.0039146090534979425	0.00027520576131687244	0.0019444444444444444
2	59.120000000000005	0.00408179012345679	0.0006610082304526749	0.0019212962962962964
2	59.160000000000004	0.004459876543209876	0.0008796296296296296	0.001815843621399177
2	59.2	0.006121399176954733	0.0010185185185185184	0.003184156378600823
2	59.24	0.004323559670781893	0.00073559670781893	0.002052469135802469
2	59.28	0.004549897119341564	0.0007690329218106996	0.001990740740740741
2	59.32	0.004375	0.0008179012345679012	0.0021116255144032923
2	59.36	0.0038425925925925928	0.0006095679012345679	0.0017155349794238683
2	59.4	0.002965534979423868	0.0004501028806584362	0.0015509259259259259
2	59.44	0.002484567901234568	0.0004861111111111111	0.0013837448559670782
2	59.480000000000004	0.003840020576131687	0.0007638888888888889	0.0025437242798353908
2	59.52	0.013804012345679012	0.002978395061728395	0.0054783950617283955
2	59.56	0.0015997942386831276	0.00015432098765432098	0.0011754115226337448
2	59.6	0.0016409465020576133	0.00012088477366255144	0.0010982510288065845
2	59.64	0.003287037037037037	0.0004501028806584362	0.0015329218106995884
2	59.68	0.002548868312757202	0.00034722222222222224	0.0007047325102880658
2	59.72	0.00419238683127572	0.0006481481481481481	0.0010931069958847737
2	59.76	0.0045241769547325105	0.0007433127572016461	0.0008744855967078189
2	59.800000000000004	0.005244341563786008	0.0008487654320987654	0.0011111111111111111
2	59.84	0.004537037037037037	0.0007998971193415638	0.0004989711934156379
2	59.88	0.004526748971193415	0.0008693415637860083	0.0005632716049382716
2	59.92	0.005540123456790123	0.0009439300411522634	0.0004912551440329218
2	59.96	0.004470164609053498	0.0010905349794238684	0.0005118312757201646
2	60.0	0.018569958847736625	0.004061213991769548	0.0047659465020576134
2	60.04	0.004470164609053498	0.0007330246913580247	0.0003420781893004115
2	60.08	0.00643775720164609	0.0009439300411522634	0.0005195473251028807
2	60.120000000000005	0.005270061728395062	0.0007458847736625515	0.0006455761316872428
2	60.160000000000004	0.006682098765432099	0.0010056584362139918	0.001147119341563786
2	60.2	0.006175411522633745	0.0009156378600823045	0.0004501028806584362
2	60.24	0.008641975308641974	0.0013143004115226337	0.0006995884773662552
2	60.28	0.008852880658436214	0.001206275720164609	0.0004912551440329218
2	60.32	0.010756172839506173	0.0014763374485596708	0.0007098765432098765
2	60.36	0.012710905349794238	0.0019958847736625514	0.0013477366255144033
2	60.4	0.011893004115226338	0.0018930041152263374	0.000992798353909465
2	60.44	0.010789609053497943	0.0014351851851851852	0.0002803497942386831
2	60.480000000000004	0.02131172839506173	0.004076646090534979	0.0039943415637860085
2	60.52	0.009282407407407408	0.0012602880658436214	0.0008179012345679012
2	60.56	0.008125	0.000889917695473251	0.0007484567901234568
2	60.6	0.008960905349794239	0.0012191358024691357	0.001095679012345679
2	60.64	0.006190843621399177	0.0006995884773662552	0.0008641975308641976
2	60.68	0.007556584362139918	0.0009516460905349795	0.0007690329218106996
2	60.72	0.005406378600823045	0.0009104938271604938	0.0009747942386831276
2	60.76	0.005234053497942387	0.0005709876543209877	0.0007510288065843622
2	60.800000000000004	0.003752572016460905	0.0006198559670781893	0.0005658436213991769
2	60.84	0.0032818930041152265	0.0006404320987654321	0.000462962962962963
2	60.88	0.0018364197530864198	0.00013117283950617284	0.00020061728395061727
2	60.92	0.0024537037037037036	0.000529835390946502	0.0006044238683127572
2	60.96	0.015529835390946501	0.003330761316872428	0.004704218106995885
2	61.0	0.000668724279835391	0.00012602880658436213	0.00028292181069958846
2	61.04	0.0019393004115226338	0.0006790123456790123	0.0006352880658436214
2	61.08	0.0023508230452674896	0.0005889917695473251	0.0009516460905349795
2	61.120000000000005	0.004951131687242798	0.0007253086419753087	0.002523148148148148
2	61.160000000000004	0.007474279835390947	0.0010699588477366254	0.004161522633744856
2	61.2	0.00830246913580247	0.0012268518518518518	0.004207818930041152
2	61.24	0.01	0.0014017489711934156	0.005318930041152263
2	61.28	0.01103395061728395	0.0018544238683127572	0.005406378600823045
2	61.32	0.01084104938271605	0.0026723251028806586	0.004969135802469136
2	61.36	0.013060699588477366	0.0031069958847736627	0.00540380658436214
2	61.4	0.010707304526748972	0.0022247942386831275	0.00518261316872428
2	61.44	0.02885545267489712	0.005653292181069959	0.011381172839506173
2	61.480000000000004	0.011885288065843621	0.0013580246913580246	0.006057098765432099
2	61.52	0.011607510288065843	0.0006815843621399177	0.006926440329218107
2	61.56	0.01209104938271605	0.0004063786008230453	0.0075
2	61.6	0.011571502057613169	0.00019290123456790122	0.007584876543209876
2	61.64	0.013654835390946501	0.00010288065843621399	0.008582818930041152
2	61.68	0.0126440329218107	6.944444444444444e-05	0.00786522633744856
2	61.72	0.013914609053497942	0.00031378600823045265	0.0075
2	61.76	0.013042695473251029	3.60082304526749e-05	0.0073636831275720165
2	61.800000000000004	0.01385545267489712	4.6296296296296294e-05	0.007932098765432098
2	61.84	0.012427983539094651	2.05761316872428e-05	0.00710133744855967
2	61.88	0.013356481481481481	5.401234567901235e-05	0.0076517489711934155
2	61.92	0.023531378600823046	0.002286522633744856	0.01143775720164609
2	61.96	0.01169753086419753	8.23045267489712e-05	0.006412037037037037
2	62.0	0.011010802469135803	0.00012088477366255144	0.006049382716049383
2	62.04	0.00944701646090535	7.458847736625514e-05	0.004884259259259259
2	62.08	0.010102880658436213	1.800411522633745e-05	0.005817901234567901
2	62.120000000000005	0.009107510288065843	0.00017746913580246913	0.005198045267489712
2	62.160000000000004	0.011242283950617283	0.00022633744855967078	0.006959876543209877
2	62.2	0.00988940329218107	9.516460905349794e-05	0.00639917695473251
2	62.24	0.01074074074074074	0.00019804526748971193	0.006239711934156378
2	62.28	0.00945216049382716	0.000625	0.00529835390946502
2	62.32	0.010378086419753086	0.0018132716049382715	0.003942901234567901
2	62.36	0.010234053497942387	0.0020601851851851853	0.002968106995884774
2	62.4	0.024627057613168725	0.005046296296296296	0.007273662551440329
2	62.440000000000005	0.005321502057613169	0.0005401234567901234	0.0022993827160493825
2	62.480000000000004	0.004799382716049383	0.0003215020576131687	0.003073559670781893
2	62.52	0.005375514403292181	0.00011059670781893004	0.0032921810699588477
2	62.56	0.003968621399176955	6.17283950617284e-05	0.0031378600823045266
2	62.6	0.005599279835390947	0.00011574074074074075	0.004241255144032922
2	62.64	0.004619341563786008	5.1440329218106995e-05	0.0042824074074074075
2	62.68	0.0057201646090534975	0.0001646090534979424	0.004747942386831276
2	62.72	0.005416666666666667	0.00012088477366255144	0.005177469135802469
2	62.76	0.006957304526748971	4.372427983539095e-05	0.00632201646090535
2	62.800000000000004	0.006905864197530864	2.8292181069958848e-05	0.006710390946502057
2	62.84	0.008101851851851851	0.0001594650205761317	0.00720164609053498
2	62.88	0.01845164609053498	0.0020267489711934157	0.010213477366255145
2	62.92	0.009714506172839506	0.00022633744855967078	0.007993827160493827
2	62.96	0.010766460905349794	0.00018261316872427984	0.008400205761316873
2	63.0	0.010432098765432099	0.00010545267489711934	0.008500514403292182
2	63.04	0.010864197530864197	5.6584362139917696e-05	0.008713991769547326
2	63.08	0.010511831275720165	8.23045267489712e-05	0.008248456790123457
2	63.120000000000005	0.011833847736625514	4.6296296296296294e-05	0.009603909465020577
2	63.160000000000004	0.010519547325102881	1.54320987654321e-05	0.008657407407407407
2	63.2	0.012222222222222223	0.00015174897119341564	0.009747942386831276
2	63.24	0.009742798353909465	8.487654320987654e-05	0.007978395061728394
2	63.28	0.010941358024691358	0.00014146090534979423	0.008935185185185185
2	63.32	0.009886831275720164	0.00018518518518518518	0.007878086419753086
2	63.36	0.023834876543209878	0.0028703703703703703	0.012896090534979424
2	63.4	0.010892489711934156	0.0008693415637860083	0.007142489711934157
2	63.440000000000005	0.013081275720164608	0.000882201646090535	0.007620884773662551
2	63.480000000000004	0.010997942386831275	0.0004320987654320988	0.005761316872427984
2	63.52	0.01184156378600823	0.0005195473251028807	0.005367798353909465
2	63.56	0.011671810699588477	0.0005401234567901234	0.004871399176954732
2	63.6	0.012201646090534979	0.0004809670781893004	0.0043055555555555555
2	63.64	0.015318930041152264	0.0010673868312757202	0.004624485596707819
2	63.68	0.014390432098765431	0.0012525720164609053	0.0035313786008230453
2	63.72	0.0158667695473251	0.0026440329218106995	0.003323045267489712
2	63.76	0.015210905349794239	0.0027186213991769546	0.0030864197530864196
2	63.800000000000004	0.016257716049382715	0.003945473251028807	0.0027854938271604937
2	63.84	0.026939300411522635	0.006057098765432099	0.006417181069958848
2	63.88	0.017829218106995885	0.004796810699588478	0.0026568930041152264
2	63.92	0.016864711934156378	0.005426954732510288	0.002052469135802469
2	63.96	0.019565329218106997	0.006051954732510288	0.003279320987654321
2	64.0	0.019601337448559672	0.006815843621399177	0.002309670781893004
2	64.04	0.022363683127572018	0.006849279835390946	0.00386059670781893
2	64.08	0.01980195473251029	0.00636574074074074	0.00176440329218107
2	64.12	0.0196630658436214	0.005936213991769548	0.0020627572016460906
2	64.16	0.020925925925925924	0.006586934156378601	0.0022505144032921812
2	64.2	0.020614711934156378	0.006499485596707819	0.0018029835390946502
2	64.24	0.022260802469135803	0.006782407407407407	0.002548868312757202
2	64.28	0.019814814814814816	0.005920781893004115	0.0018415637860082303
2	64.32000000000001	0.030601851851851852	0.009282407407407408	0.005550411522633745
2	64.36	0.0148559670781893	0.005216049382716049	0.0007407407407407407
2	64.4	0.014511316872427984	0.005622427983539095	0.0010776748971193415
2	64.44	0.013621399176954733	0.005095164609053498	0.0008564814814814815
2	64.48	0.012690329218106996	0.004848251028806584	0.0009645061728395061
2	64.52	0.012353395061728395	0.004786522633744856	0.0010828189300411523
2	64.56	0.011136831275720165	0.004909979423868313	0.0006327160493827161
2	64.6	0.011039094650205762	0.00440843621399177	0.0010108024691358026
2	64.64	0.009020061728395062	0.004020061728395061	0.00047325102880658434
2	64.68	0.008420781893004116	0.003544238683127572	0.0007921810699588477
2	64.72	0.006108539094650206	0.002587448559670782	0.00033179012345679014
2	64.76	0.005985082304526749	0.0027469135802469136	0.0003780864197530864
2	64.8	0.01696502057613169	0.0047659465020576134	0.0038143004115226337
2	64.84	0.0046167695473251025	0.0021141975308641976	0.0004398148148148148
2	64.88	0.0033693415637860084	0.0014094650205761317	0.0003266460905349794
2	64.92	0.006190843621399177	0.0013863168724279834	0.002037037037037037
2	64.96000000000001	0.004284979423868312	0.0017155349794238683	0.0004886831275720165
2	65.0	0.012672325102880659	0.003168724279835391	0.0036136831275720167
2	65.04	0.014611625514403292	0.004951131687242798	0.003389917695473251
2	65.08	0.013613683127572017	0.0031815843621399178	0.002700617283950617
2	65.12	0.00974537037037037	0.002227366255144033	0.0006558641975308642
2	65.16	0.011216563786008231	0.0029475308641975307	0.0004783950617283951
2	65.2	0.01478395061728395	0.004583333333333333	0.001558641975308642
2	65.24	0.012145061728395062	0.00415895061728395	0.0006095679012345679
2	65.28	0.029480452674897118	0.008647119341563786	0.0051105967078189304
2	65.32000000000001	0.015249485596707819	0.005694444444444445	0.0006918724279835391
2	65.36	0.016496913580246915	0.006255144032921811	0.000668724279835391
2	65.4	0.014637345679012346	0.006311728395061728	0.00038837448559670784
2	65.44	0.015825617283950617	0.006810699588477367	0.00032407407407407406
2	65.48	0.011988168724279836	0.0059953703703703705	0.0003369341563786008
2	65.52	0.013744855967078189	0.0062037037037037035	0.0008693415637860083
2	65.56	0.012759773662551441	0.006193415637860082	0.0007484567901234568
2	65.6	0.014164094650205761	0.005794753086419753	0.0013425925925925925
2	65.64	0.015596707818930041	0.006247427983539095	0.0011728395061728395
2	65.68	0.016867283950617283	0.0049151234567901235	0.002204218106995885
2	65.72	0.018768004115226337	0.00570216049382716	0.0023431069958847737
2	65.76	0.032890946502057615	0.009395576131687242	0.0070524691358024695
2	65.8	0.021000514403292182	0.007726337448559671	0.0024459876543209877
2	65.84	0.02108281893004115	0.007523148148148148	0.003323045267489712
2	65.88	0.0212988683127572	0.008400205761316873	0.0030041152263374487
2	65.92	0.021165123456790124	0.007842078189300411	0.004269547325102881
2	65.96000000000001	0.018497942386831275	0.006098251028806585	0.003940329218106996
2	66.0	0.015025720164609053	0.004218106995884774	0.0037602880658436214
2	66.04	0.014948559670781894	0.003410493827160494	0.004465020576131688
2	66.08	0.013760288065843621	0.0026723251028806586	0.003883744855967078
2	66.12	0.012703189300411522	0.0019212962962962964	0.004061213991769548
2	66.16	0.010789609053497943	0.0009696502057613169	0.0033719135802469137
2	66.2	0.008521090534979424	0.00048353909465020576	0.003096707818930041
2	66.24	0.02396090534979424	0.004917695473251029	0.007273662551440329
2	66.28	0.006422325102880658	0.0007484567901234568	0.002361111111111111
2	66.32000000000001	0.008693415637860082	0.0012474279835390947	0.0026646090534979423
2	66.36	0.00602880658436214	0.0005838477366255144	0.001882716049382716
2	66.4	0.008305041152263375	0.0007484567901234568	0.002993827160493827
2	66.44	0.00967335390946502	0.0007407407407407407	0.00397119341563786
2	66.48	0.01273148148148148	0.002065329218106996	0.004884259259259259
2	66.52	0.013960905349794238	0.0030555555555555557	0.005540123456790123
2	66.56	0.01738425925925926	0.003942901234567901	0.0072608024691358025
2	66.6	0.0180761316872428	0.004398148148148148	0.007875514403292181
2	66.64	0.01917181069958848	0.004814814814814815	0.008613683127572016
2	66.68	0.0208179012345679	0.005534979423868313	0.009843106995884773
2	66.72	0.03359053497942387	0.008361625514403292	0.01400977366255144
2	66.76	0.02147119341563786	0.005540123456790123	0.011190843621399178
2	66.8	0.020882201646090535	0.0053523662551440325	0.011203703703703704
2	66.84	0.023150720164609055	0.004920267489711934	0.013510802469135802
2	66.88	0.019912551440329218	0.003930041152263374	0.011712962962962963
2	66.92	0.020295781893004114	0.003330761316872428	0.012420267489711935
2	66.96000000000001	0.01738940329218107	0.0023251028806584363	0.010540123456790123
2	67.0	0.018446502057613168	0.0021270576131687245	0.010979938271604938
2	67.04	0.014495884773662551	0.0014429012345679012	0.008153292181069959
2	67.08	0.015753600823045267	0.0011111111111111111	0.009151234567901234
2	67.12	0.0158667695473251	0.0009876543209876543	0.008263888888888888
2	67.16	0.014480452674897119	0.0013811728395061729	0.006291152263374486
2	67.2	0.02995627572016461	0.005643004115226337	0.009665637860082305
2	67.24	0.011754115226337448	0.0022762345679012345	0.003068415637860082
2	67.28	0.013415637860082305	0.0026877572016460907	0.003472222222222222
2	67.32000000000001	0.01176440329218107	0.0022119341563786006	0.002463991769547325
2	67.36	0.011954732510288066	0.002155349794238683	0.0025308641975308644
2	67.4	0.009755658436213992	0.0011805555555555556	0.0022145061728395064
2	67.44	0.010234053497942387	0.0011522633744855968	0.002337962962962963
2	67.48	0.006980452674897119	0.00047582304526748974	0.000985082304526749
2	67.52	0.008806584362139918	0.0009465020576131687	0.0015380658436213992
2	67.56	0.007199074074074074	0.00041923868312757203	0.001388888888888889
2	67.6	0.007973251028806584	0.0005761316872427984	0.0021759259259259258
2	67.64	0.00768261316872428	0.0004295267489711934	0.0022479423868312755
2	67.68	0.024400720164609053	0.004606481481481481	0.007404835390946502
2	67.72	0.007217078189300411	0.0009593621399176954	0.002286522633744856
2	67.76	0.0063631687242798355	0.000889917695473251	0.0022222222222222222
2	67.8	0.006342592592592592	0.000522119341563786	0.0023559670781893006
2	67.84	0.004956275720164609	0.0005041152263374485	0.0014351851851851852
2	67.88	0.006273148148148148	0.0009002057613168725	0.0019393004115226338
2	67.92	0.0041332304526748975	0.00051440329218107	0.0011136831275720164
2	67.96000000000001	0.005931069958847736	0.0005195473251028807	0.0019161522633744856
2	68.0	0.004614197530864198	0.000558127572016461	0.0011316872427983538
2	68.04	0.004902263374485597	0.0002932098765432099	0.0014351851851851852
2	68.08	0.003065843621399177	0.00019804526748971193	0.0009284979423868312
2	68.12	0.004506172839506173	0.0007536008230452675	0.001021090534979424
2	68.16	0.01622942386831276	0.0032973251028806582	0.005558127572016461
2	68.2	0.0032304526748971195	0.0005426954732510288	0.0004989711934156379
2	68.24	0.0025925925925925925	0.00048353909465020576	0.0004655349794238683
2	68.28	0.0021013374485596707	0.00033950617283950616	0.00026748971193415636
2	68.32000000000001	0.0023482510288065843	0.00033950617283950616	0.00037294238683127575
2	68.36	0.0016949588477366256	0.00020833333333333335	0.00045781893004115225
2	68.4	0.0030632716049382716	0.0005864197530864197	0.0008950617283950618
2	68.44	0.002080761316872428	0.0004809670781893004	0.00045267489711934157
2	68.48	0.00330761316872428	0.0006661522633744856	0.0006867283950617284
2	68.52	0.0019058641975308642	0.0003986625514403292	0.0003420781893004115
2	68.56	0.003258744855967078	0.0005941358024691358	0.0010365226337448559
2	68.60000000000001	0.0013091563786008231	0.0001234567901234568	0.00039609053497942386
2	68.64	0.016430041152263375	0.003580246913580247	0.005023148148148148
2	68.68	0.0015046296296296296	0.00032407407407407406	0.00029835390946502055
2	68.72	0.0019187242798353909	0.00024434156378600825	0.0006301440329218107
2	68.76	0.0013323045267489711	0.0002314814814814815	0.00041923868312757203
2	68.8	0.0014994855967078188	0.0001800411522633745	0.0006044238683127572
2	68.84	0.001072530864197531	0.00011831275720164609	0.0004089506172839506
2	68.88	0.0013914609053497942	5.6584362139917696e-05	0.0007381687242798354
2	68.92	0.0013194444444444445	0.00016718106995884774	0.0003832304526748971
2	68.96000000000001	0.00125	5.915637860082304e-05	0.0004989711934156379
2	69.0	0.0009053497942386831	0.00019804526748971193	0.0003935185185185185
2	69.04	0.0006301440329218107	8.487654320987654e-05	0.00014660493827160494
2	69.08	0.0006610082304526749	0.00011831275720164609	0.0001286008230452675
2	69.12	0.010967078189300412	0.0023019547325102883	0.0032767489711934155
2	69.16	0.0009156378600823045	0.00025205761316872427	0.00025205761316872427
2	69.2	0.0013091563786008231	0.00024176954732510288	0.0003369341563786008
2	69.24	0.0013271604938271606	0.0003523662551440329	0.000264917695473251
2	69.28	0.0013220164609053498	0.00017746913580246913	0.00023662551440329217
2	69.32000000000001	0.0014686213991769548	9.002057613168725e-05	0.0003575102880658436
2	69.36	0.002093621399176955	0.0002957818930041152	0.0001646090534979424
2	69.4	0.001756687242798354	0.00019804526748971193	6.430041152263375e-05
2	69.44	0.0030272633744855967	0.00031635802469135804	9.77366255144033e-05
2	69.48	0.0027674897119341563	0.00020061728395061727	9.259259259259259e-05
2	69.52	0.004174382716049383	0.0004989711934156379	0.00014660493827160494
2	69.56	0.002471707818930041	0.00017232510288065845	0.0002160493827160494
2	69.60000000000001	0.014138374485596707	0.003299897119341564	0.00338477366255144
2	69.64	0.002404835390946502	0.0002726337448559671	0.0002469135802469136
2	69.68	0.0024511316872427983	0.00028292181069958846	0.00027520576131687244
2	69.72	0.003104423868312757	0.00024176954732510288	0.00041152263374485596
2	69.76	0.0030889917695473253	0.00030864197530864197	0.0003755144032921811
2	69.8	0.0035056584362139916	0.00033179012345679014	0.00020833333333333335
2	69.84	0.0029732510288065844	0.00028549382716049385	0.00022376543209876544
2	69.88	0.005128600823045268	0.0005606995884773662	0.0007175925925925926
2	69.92	0.004377572016460905	0.00041923868312757203	0.00028549382716049385
2	69.96000000000001	0.006455761316872428	0.0006455761316872428	0.0008539094650205761
2	70.0	0.005632716049382716	0.0005967078189300411	0.00037037037037037035
2	70.04	0.007219650205761317	0.0006712962962962962	0.0009002057613168725
2	70.08	0.017368827160493826	0.0030632716049382716	0.0034002057613168723
2	70.12	0.007147633744855967	0.0007124485596707819	0.0005272633744855968
2	70.16	0.007196502057613169	0.0006507201646090535	0.0004140946502057613
2	70.2	0.00872170781893004	0.0007253086419753087	0.0012474279835390947
2	70.24	0.007487139917695473	0.0010802469135802468	0.0005041152263374485
2	70.28	0.007088477366255144	0.0018338477366255145	0.0004989711934156379
2	70.32000000000001	0.006576646090534979	0.0025282921810699586	0.00016718106995884774
2	70.36	0.005925925925925926	0.003016975308641975	0.00010030864197530864
2	70.4	0.005637860082304527	0.0036831275720164607	5.1440329218106995e-05
2	70.44	0.005300925925925926	0.003996913580246913	0.00012602880658436213
2	70.48	0.005537551440329218	0.004899691358024692	0.0001286008230452675
2	70.52	0.0048919753086419755	0.004701646090534979	0.0001286008230452675
2	70.56	0.01690843621399177	0.00720164609053498	0.0035082304526748973
2	70.60000000000001	0.005511831275720165	0.004647633744855967	0.0002932098765432099
2	70.64	0.005874485596707819	0.004727366255144033	0.0005504115226337449
2	70.68	0.005367798353909465	0.004135802469135802	0.0003780864197530864
2	70.72	0.005249485596707819	0.003906893004115226	0.0006224279835390946
2	70.76	0.005277777777777778	0.0033333333333333335	0.0007741769547325103
2	70.8	0.005252057613168724	0.003104423868312757	0.0010365226337448559
2	70.84	0.005776748971193416	0.002752057613168724	0.0020190329218106994
2	70.88	0.006406893004115227	0.0022608024691358024	0.003148148148148148
2	70.92	0.008245884773662551	0.0020987654320987655	0.004750514403292181
2	70.96000000000001	0.009074074074074075	0.0016743827160493826	0.005931069958847736
2	71.0	0.011087962962962963	0.0013605967078189301	0.00801954732510288
2	71.04	0.022296810699588478	0.0036805555555555554	0.01205761316872428
2	71.08	0.01133230452674897	0.0008641975308641976	0.0095190329218107
2	71.12	0.011131687242798354	0.00030092592592592595	0.010460390946502057
2	71.16	0.01287037037037037	0.0006584362139917696	0.011607510288065843
2	71.2	0.013037551440329219	0.00011059670781893004	0.011810699588477367
2	71.24	0.014125514403292181	0.00019032921810699588	0.012121913580246913
2	71.28	0.013814300411522634	0.0001646090534979424	0.011885288065843621
2	71.32000000000001	0.014940843621399177	0.0004449588477366255	0.012335390946502057
2	71.36	0.01459104938271605	0.00020318930041152264	0.012463991769547326
2	71.4	0.015488683127572017	8.487654320987654e-05	0.013222736625514403
2	71.44	0.01727366255144033	0.00040380658436213994	0.014344135802469135
2	71.48	0.016640946502057614	0.00015689300411522632	0.014405864197530864
2	71.52	0.031026234567901236	0.0036445473251028805	0.01868312757201646
2	71.56	0.017049897119341562	0.0003189300411522634	0.013958333333333333
2	71.60000000000001	0.01832304526748971	0.00047582304526748974	0.015164609053497943
2	71.64	0.015830761316872426	0.0003215020576131687	0.013325617283950618
2	71.68	0.01782664609053498	0.0009516460905349795	0.014097222222222223
2	71.72	0.014989711934156378	0.0003266460905349794	0.013034979423868312
2	71.76	0.016075102880658436	0.0006867283950617284	0.013768004115226338
2	71.8	0.01497170781893004	0.00037294238683127575	0.013186728395061728
2	71.84	0.015810185185185184	0.0008590534979423868	0.013106995884773662
2	71.88	0.016944444444444446	0.0014763374485596708	0.012813786008230453
2	71.92	0.015457818930041152	0.0017335390946502057	0.011856995884773663
2	71.96000000000001	0.016977880658436213	0.0026414609053497943	0.012170781893004115
2	72.0	0.02805298353909465	0.006280864197530864	0.013906893004115226
2	72.04	0.017813786008230453	0.003726851851851852	0.011702674897119342
2	72.08	0.01595679012345679	0.004380144032921811	0.009372427983539095
2	72.12	0.01909979423868313	0.005010288065843621	0.010277777777777778
2	72.16	0.013955761316872428	0.004112654320987654	0.007860082304526748
2	72.2	0.01712962962962963	0.004212962962962963	0.009292695473251029
2	72.24	0.009555041152263374	0.002258230452674897	0.005740740740740741
2	72.28	0.01080761316872428	0.0013580246913580246	0.006417181069958848
2	72.32000000000001	0.007834362139917695	0.0018287037037037037	0.004218106995884774
2	72.36	0.01021604938271605	0.0013991769547325103	0.00518261316872428
2	72.4	0.00845679012345679	0.0015380658436213992	0.0048122427983539095
2	72.44	0.007762345679012346	0.0006558641975308642	0.005398662551440329
2	72.48	0.023809156378600822	0.005036008230452675	0.009727366255144032
2	72.52	0.007806069958847737	0.0004989711934156379	0.006015946502057613
2	72.56	0.006934156378600823	0.0003497942386831276	0.005270061728395062
2	72.60000000000001	0.008369341563786008	0.0004783950617283951	0.0058924897119341565
2	72.64	0.007752057613168725	0.0010365226337448559	0.004819958847736626
2	72.68	0.006867283950617284	0.0009233539094650206	0.003978909465020576
2	72.72	0.007921810699588477	0.0010879629629629629	0.004511316872427984
2	72.76	0.006010802469135802	0.0007536008230452675	0.0033333333333333335
2	72.8	0.007955246913580247	0.0007021604938271605	0.004184670781893004
2	72.84	0.007294238683127572	0.0006404320987654321	0.003752572016460905
2	72.88	0.005198045267489712	0.00018518518518518518	0.002916666666666667
2	72.92	0.005985082304526749	0.00048353909465020576	0.0028420781893004113
2	72.96000000000001	0.01867283950617284	0.003184156378600823	0.007001028806584362
2	73.0	0.004840534979423868	0.0001800411522633745	0.0026440329218106995
2	73.04	0.004212962962962963	6.944444444444444e-05	0.0023945473251028807
2	73.08	0.005820473251028807	0.0001234567901234568	0.003287037037037037
2	73.12	0.004601337448559671	0.00041152263374485596	0.0022505144032921812
2	73.16	0.0073173868312757205	0.0006635802469135803	0.003389917695473251
2	73.2	0.0049845679012345675	0.000668724279835391	0.0021887860082304526
2	73.24	0.0066512345679012345	0.0006095679012345679	0.0030478395061728394
2	73.28	0.0039146090534979425	0.00034722222222222224	0.001990740740740741
2	73.32000000000001	0.005583847736625514	0.000625	0.002978395061728395
2	73.36	0.003207304526748971	0.00019032921810699588	0.0016460905349794238
2	73.4	0.003500514403292181	0.0002160493827160494	0.0019881687242798356
2	73.44	0.01758230452674897	0.004369855967078189	0.005349794238683128
2	73.48	0.0036934156378600823	0.0016358024691358025	0.0007741769547325103
2	73.52	0.004441872427983539	0.002484567901234568	0.0003292181069958848
2	73.56	0.007299382716049383	0.003976337448559671	0.00011831275720164609
2	73.60000000000001	0.011617798353909465	0.007008744855967078	0.0009825102880658436
2	73.64	0.011013374485596708	0.007878086419753086	0.0010056584362139918
2	73.68	0.016370884773662553	0.009498456790123457	0.0022762345679012345
2	73.72	0.016080246913580246	0.008487654320987654	0.0024665637860082305
2	73.76	0.01724537037037037	0.0070653292181069955	0.004112654320987654
2	73.8	0.01668724279835391	0.00481738683127572	0.004130658436213992
2	73.84	0.0201440329218107	0.004349279835390947	0.004827674897119341
2	73.88	0.019737654320987653	0.0035622427983539096	0.005347222222222222
2	73.92	0.034092078189300414	0.007852366255144032	0.008631687242798353
2	73.96000000000001	0.02271604938271605	0.005882201646090535	0.005033436213991769
2	74.0	0.02195730452674897	0.006862139917695473	0.004382716049382716
2	74.04	0.023397633744855966	0.0074434156378600826	0.005002572016460905
2	74.08	0.02146604938271605	0.00727880658436214	0.005046296296296296
2	74.12	0.02106224279835391	0.006448045267489712	0.005645576131687243
2	74.16	0.016988168724279835	0.005159465020576131	0.005113168724279835
2	74.2	0.01790380658436214	0.004997427983539094	0.005709876543209876
2	74.24	0.015159465020576132	0.0033950617283950617	0.0051440329218107
2	74.28	0.016903292181069958	0.0038220164609053496	0.005599279835390947
2	74.32000000000001	0.016041666666666666	0.003243312757201646	0.0060416666666666665
2	74.36	0.017330246913580247	0.003387345679012346	0.0072042181069958845
2	74.4	0.03213477366255144	0.0068364197530864194	0.012440843621399177
2	74.44	0.01912037037037037	0.002006172839506173	0.011306584362139918
2	74.48	0.020815329218106995	0.001800411522633745	0.013024691358024691
2	74.52	0.01938014403292181	0.0008101851851851852	0.013194444444444444
2	74.56	0.01972479423868313	0.0011728395061728395	0.014128086419753086
2	74.60000000000001	0.02097736625514403	0.0008050411522633745	0.01541409465020576
2	74.64	0.02172067901234568	0.0012988683127572015	0.016484053497942387
2	74.68	0.0204809670781893	0.001190843621399177	0.01599537037037037
2	74.72	0.022536008230452674	0.00205761316872428	0.01640432098765432
2	74.76	0.022088477366255143	0.002139917695473251	0.01625514403292181
2	74.8	0.026584362139917696	0.003940329218106996	0.01693158436213992
2	74.84	0.024266975308641976	0.0038888888888888888	0.01636059670781893
2	74.88	0.040743312757201645	0.008497942386831275	0.019732510288065844
2	74.92	0.026021090534979426	0.005090020576131687	0.01565329218106996
2	74.96000000000001	0.026286008230452674	0.005848765432098765	0.0136059670781893
2	75.0	0.025815329218106996	0.006810699588477367	0.012749485596707818
2	75.04	0.02444701646090535	0.006494341563786008	0.01172582304526749
2	75.08	0.02522633744855967	0.007155349794238683	0.012561728395061728
2	75.12	0.02322530864197531	0.006352880658436214	0.011216563786008231
2	75.16	0.023366769547325104	0.0065817901234567905	0.011620370370370371
2	75.2	0.02108281893004115	0.005529835390946502	0.010954218106995884
2	75.24	0.021977880658436214	0.005218621399176955	0.01091820987654321
2	75.28	0.02095679012345679	0.004207818930041152	0.00944701646090535
2	75.32000000000001	0.022165637860082306	0.003989197530864197	0.010236625514403292
2	75.36	0.02942901234567901	0.005925925925925926	0.010637860082304527
2	75.4	0.01961162551440329	0.002548868312757202	0.007163065843621399
2	75.44	0.01786522633744856	0.0021296296296296298	0.005154320987654321
2	75.48	0.018276748971193416	0.0011316872427983538	0.006116255144032922
2	75.52	0.0186059670781893	0.001190843621399177	0.005871913580246913
2	75.56	0.014740226337448559	0.0007073045267489712	0.005051440329218107
2	75.60000000000001	0.014951131687242799	0.0012319958847736626	0.004449588477366255
2	75.64	0.009526748971193415	0.00044238683127572015	0.0027211934156378603
2	75.68	0.010671296296296297	0.0007844650205761317	0.004359567901234568
2	75.72	0.00875	0.000462962962962963	0.004053497942386831
2	75.76	0.008724279835390947	0.0007484567901234568	0.0037731481481481483
2	75.8	0.006918724279835391	0.000470679012345679	0.0021784979423868315
2	75.84	0.021309156378600824	0.003603395061728395	0.006736111111111111
2	75.88	0.006059670781893004	0.0005684156378600823	0.0016743827160493826
2	75.92	0.006967592592592593	0.00043724279835390947	0.002332818930041152
2	75.96000000000001	0.005902777777777778	0.0002700617283950617	0.0022170781893004116
2	76.0	0.00705761316872428	0.00032407407407407406	0.002788065843621399
2	76.04	0.006154835390946502	0.0005709876543209877	0.002409979423868313
2	76.08	0.005020576131687242	0.0006404320987654321	0.0018415637860082303
2	76.12	0.005419238683127572	0.0008847736625514403	0.0016049382716049382
2	76.16	0.0038786008230452676	0.0005838477366255144	0.0010570987654320988
2	76.2	0.003626543209876543	0.0005195473251028807	0.0008410493827160494
2	76.24	0.003742283950617284	0.0005529835390946502	0.0011008230452674897
2	76.28	0.002471707818930041	0.000360082304526749	0.0008487654320987654
2	76.32000000000001	0.013659979423868313	0.002829218106995885	0.004369855967078189
2	76.36	0.0033950617283950617	0.0007098765432098765	0.0011651234567901234
2	76.4	0.0029809670781893003	0.0005684156378600823	0.000676440329218107
2	76.44	0.0035853909465020577	0.000522119341563786	0.0013168724279835392
2	76.48	0.004660493827160494	0.0010056584362139918	0.0010648148148148149
2	76.52	0.005907921810699588	0.001376028806584362	0.0020318930041152263
2	76.56	0.005516975308641975	0.0017335390946502057	0.0006712962962962962
2	76.60000000000001	0.006905864197530864	0.0018106995884773663	0.0013940329218106995
2	76.64	0.008487654320987654	0.002258230452674897	0.00125
2	76.68	0.00963477366255144	0.0019958847736625514	0.0020190329218106994
2	76.72	0.009431584362139919	0.0017155349794238683	0.0008693415637860083
2	76.76	0.008984053497942388	0.0010931069958847737	0.001419753086419753
2	76.8	0.023541666666666666	0.003986625514403292	0.00558641975308642
2	76.84	0.008513374485596708	0.0007150205761316872	0.001388888888888889
2	76.88	0.011231995884773662	0.0008924897119341564	0.0021219135802469135
2	76.92	0.011435185185185185	0.000977366255144033	0.002448559670781893
2	76.96000000000001	0.016350308641975307	0.001286008230452675	0.005084876543209877
2	77.0	0.01691358024691358	0.0012165637860082304	0.005023148148148148
2	77.04	0.017736625514403293	0.0014969135802469136	0.005344650205761317
2	77.08	0.017222222222222222	0.0015534979423868314	0.004843106995884774
2	77.12	0.015655864197530865	0.0011342592592592593	0.004678497942386831
2	77.16	0.014755658436213992	0.0009825102880658436	0.004912551440329218
2	77.2	0.013816872427983538	0.0006867283950617284	0.005241769547325103
2	77.24	0.015120884773662552	0.0010313786008230453	0.006944444444444444
2	77.28	0.02462448559670782	0.0034027777777777776	0.009948559670781893
2	77.32000000000001	0.012106481481481482	0.0009053497942386831	0.007188786008230453
2	77.36	0.009791666666666667	0.0008256172839506173	0.0059490740740740745
2	77.4	0.009472736625514403	0.000992798353909465	0.005473251028806584
2	77.44	0.007566872427983539	0.001103395061728395	0.004169238683127572
2	77.48	0.007852366255144032	0.0015174897119341563	0.004120370370370371
2	77.52	0.007852366255144032	0.0017515432098765432	0.0043518518518518515
2	77.56	0.0049151234567901235	0.0013400205761316872	0.0024408436213991767
2	77.60000000000001	0.0046167695473251025	0.0008024691358024691	0.002939814814814815
2	77.64	0.0034182098765432097	0.0007330246913580247	0.0017515432098765432
2	77.68	0.0042258230452674895	0.000889917695473251	0.0023019547325102883
2	77.72	0.0049382716049382715	0.0009053497942386831	0.0020087448559670783
2	77.76	0.018685699588477368	0.0038631687242798355	0.006810699588477367
2	77.8	0.006476337448559671	0.000941358024691358	0.0025437242798353908
2	77.84	0.00742798353909465	0.0018055555555555555	0.001941872427983539
2	77.88	0.006898148148148148	0.0017695473251028806	0.0012037037037037038
2	77.92	0.007263374485596708	0.0018775720164609054	0.0013400205761316872
2	77.96000000000001	0.00639917695473251	0.0015766460905349794	0.0009825102880658436
2	78.0	0.007451131687242798	0.0012294238683127573	0.002037037037037037
2	78.04	0.007085905349794239	0.000941358024691358	0.0015432098765432098
2	78.08	0.006190843621399177	0.0009593621399176954	0.0011316872427983538
2	78.12	0.00742798353909465	0.0010879629629629629	0.001736111111111111
2	78.16	0.006183127572016461	0.0009310699588477366	0.0012191358024691357
2	78.2	0.008227880658436213	0.0009670781893004115	0.002322530864197531
2	78.24	0.017988683127572017	0.0029809670781893003	0.005244341563786008
2	78.28	0.006640946502057613	0.0005761316872427984	0.0019393004115226338
2	78.32000000000001	0.007361111111111111	0.0009465020576131687	0.0022453703703703702
2	78.36	0.008680555555555556	0.0011368312757201646	0.0031430041152263376
2	78.4	0.008420781893004116	0.0011213991769547325	0.003477366255144033
2	78.44	0.00879372427983539	0.001404320987654321	0.00323559670781893
2	78.48	0.007309670781893004	0.0013786008230452676	0.002384259259259259
2	78.52	0.00705761316872428	0.0017181069958847736	0.0017695473251028806
2	78.56	0.006954732510288066	0.0019804526748971193	0.0020318930041152263
2	78.60000000000001	0.006347736625514403	0.002204218106995885	0.0019135802469135803
2	78.64	0.007358539094650206	0.002006172839506173	0.002916666666666667
2	78.68	0.006208847736625514	0.0010751028806584362	0.002309670781893004
2	78.72	0.020002572016460905	0.0035905349794238682	0.0076748971193415635
2	78.76	0.0066512345679012345	0.0007767489711934157	0.002646604938271605
2	78.8	0.007590020576131687	0.0009593621399176954	0.0032896090534979424
2	78.84	0.00625	0.0005915637860082304	0.0032021604938271605
2	78.88	0.007121913580246914	0.0008616255144032922	0.003852880658436214
2	78.92	0.006098251028806585	0.0005452674897119342	0.003117283950617284
2	78.96000000000001	0.006347736625514403	0.0006044238683127572	0.002559156378600823
2	79.0	0.00632201646090535	0.0002469135802469136	0.0030838477366255143
2	79.04	0.007119341563786008	0.0006044238683127572	0.0033333333333333335
2	79.08	0.008335905349794238	0.0004655349794238683	0.0036702674897119343
2	79.12	0.008631687242798353	0.0004886831275720165	0.0031893004115226336
2	79.16	0.007546296296296297	0.0004166666666666667	0.0016512345679012346
2	79.2	0.019765946502057614	0.003148148148148148	0.005316358024691358
2	79.24	0.008518518518518519	0.001021090534979424	0.0011625514403292181
2	79.28	0.005946502057613169	0.0008487654320987654	0.0003343621399176955
2	79.32000000000001	0.0067772633744855966	0.0009825102880658436	0.0012011316872427983
2	79.36	0.005336934156378601	0.0011599794238683128	0.0005066872427983539
2	79.4	0.007646604938271605	0.0017618312757201645	0.0017746913580246914
2	79.44	0.008132716049382717	0.002229938271604938	0.0015612139917695472
2	79.48	0.011324588477366256	0.003335905349794239	0.0027314814814814814
2	79.52	0.01320730452674897	0.0034567901234567903	0.0035545267489711934
2	79.56	0.015362654320987655	0.0038117283950617285	0.005465534979423869
2	79.60000000000001	0.019017489711934156	0.004200102880658437	0.007088477366255144
2	79.64	0.020264917695473252	0.004243827160493827	0.00797067901234568
2	79.68	0.036535493827160495	0.007569444444444445	0.013590534979423868
2	79.72	0.020079732510288065	0.004290123456790124	0.0076054526748971195
2	79.76	0.022646604938271604	0.00518261316872428	0.008392489711934157
2	79.8	0.018096707818930042	0.004521604938271605	0.00621656378600823
2	79.84	0.020159465020576132	0.004323559670781893	0.008731995884773663
2	79.88	0.017785493827160492	0.003161008230452675	0.008608539094650206
2	79.92	0.01966820987654321	0.0022402263374485597	0.010051440329218108
2	79.96000000000001	0.013623971193415638	0.0010699588477366254	0.007296810699588477
2	80.0	0.016381172839506172	0.0007381687242798354	0.010393518518518519
2	80.04	0.016131687242798353	0.0002109053497942387	0.011507201646090535
2	80.08	0.019483024691358024	0.00032407407407407406	0.013948045267489712
2	80.12	0.01905349794238683	0.0001800411522633745	0.014112654320987654
2	80.16	0.03439043209876543	0.004166666666666667	0.01748971193415638
2	80.2	0.018271604938271607	0.00037037037037037035	0.011970164609053499
2	80.24	0.015936213991769546	0.00020833333333333335	0.01024948559670782
2	80.28	0.016082818930041154	0.00022376543209876544	0.009799382716049384
2	80.32000000000001	0.013222736625514403	0.00020061728395061727	0.007710905349794238
2	80.36	0.013551954732510288	0.00014146090534979423	0.00805298353909465
2	80.4	0.010637860082304527	0.00016975308641975308	0.006021090534979424
2	80.44	0.010797325102880659	0.00019804526748971193	0.00636574074074074
2	80.48	0.008179012345679013	0.00012602880658436213	0.005177469135802469
2	80.52	0.00849537037037037	0.00011831275720164609	0.005545267489711934
2	80.56	0.00698559670781893	8.487654320987654e-05	0.005252057613168724
2	80.60000000000001	0.007613168724279836	0.0001594650205761317	0.005799897119341564
2	80.64	0.017250514403292182	0.002358539094650206	0.00738425925925926
2	80.68	0.004138374485596708	0.00015174897119341564	0.0022402263374485597
2	80.72	0.004979423868312757	0.00016975308641975308	0.0029526748971193417
2	80.76	0.0030889917695473253	5.6584362139917696e-05	0.0018415637860082303
2	80.8	0.004076646090534979	0.00015174897119341564	0.0028935185185185184
2	80.84	0.003299897119341564	4.886831275720165e-05	0.002597736625514403
2	80.88	0.003654835390946502	0.00013374485596707818	0.002463991769547325
2	80.92	0.0025025720164609053	7.458847736625514e-05	0.0020550411522633743
2	80.96000000000001	0.003487654320987654	0.0002623456790123457	0.00216820987654321
2	81.0	0.0016795267489711934	4.11522633744856e-05	0.0012757201646090535
2	81.04	0.001954732510288066	0.00021347736625514403	0.0011239711934156378
2	81.08	0.0018338477366255145	5.915637860082304e-05	0.0015509259259259259
2	81.12	0.014171810699588477	0.00257201646090535	0.004809670781893004
2	81.16	0.00198559670781893	9.516460905349794e-05	0.0011059670781893003
2	81.2	0.002829218106995885	0.00011059670781893004	0.002204218106995885
2	81.24	0.002651748971193416	0.0001286008230452675	0.001875
2	81.28	0.0014943415637860083	7.20164609053498e-05	0.0011213991769547325
2	81.32000000000001	0.002345679012345679	6.944444444444444e-05	0.001293724279835391
2	81.36	0.0025694444444444445	5.401234567901235e-05	0.0022247942386831275
2	81.4	0.002229938271604938	5.1440329218106995e-05	0.0018852880658436213
2	81.44	0.0010185185185185184	3.8580246913580246e-05	0.000925925925925926
2	81.48	0.0017618312757201645	8.23045267489712e-05	0.0013914609053497942
2	81.52	0.0012319958847736626	7.20164609053498e-05	0.0008719135802469135
2	81.56	0.0017901234567901235	1.02880658436214e-05	0.0006121399176954733
2	81.60000000000001	0.011599794238683127	0.0018441358024691358	0.004272119341563786
2	81.64	0.0037474279835390946	0.0002726337448559671	0.0016383744855967078
2	81.68	0.0032253086419753085	0.0003215020576131687	0.0007458847736625515
2	81.72	0.0037088477366255144	0.0003369341563786008	0.000985082304526749
2	81.76	0.004223251028806585	0.0005041152263374485	0.0008127572016460906
2	81.8	0.0032304526748971195	0.0003266460905349794	0.0003189300411522634
2	81.84	0.00518261316872428	0.0004398148148148148	0.0014454732510288065
2	81.88	0.00463477366255144	0.0003292181069958848	0.0015406378600823045
2	81.92	0.00694701646090535	0.0005658436213991769	0.0022505144032921812
2	81.96000000000001	0.005162037037037037	0.00033950617283950616	0.0020910493827160496
2	82.0	0.0059722222222222225	0.00045267489711934157	0.0019675925925925924
2	82.04	0.00459104938271605	0.00032407407407407406	0.001610082304526749
2	82.08	0.01693158436213992	0.002983539094650206	0.004758230452674897
2	82.12	0.005936213991769548	0.0006172839506172839	0.001779835390946502
2	82.16	0.006905864197530864	0.0007047325102880658	0.0014943415637860083
2	82.2	0.00606224279835391	0.0008539094650205761	0.0004063786008230453
2	82.24	0.0067309670781893005	0.0009876543209876543	0.0002726337448559671
2	82.28	0.009308127572016461	0.001507201646090535	0.0010159465020576131
2	82.32000000000001	0.008783436213991769	0.0012525720164609053	0.0013837448559670782
2	82.36	0.010028292181069959	0.001736111111111111	0.0009799382716049383
2	82.4	0.007013888888888889	0.0010236625514403292	0.0008050411522633745
2	82.44	0.007649176954732511	0.0012782921810699588	0.0013271604938271606
2	82.48	0.007026748971193416	0.0012731481481481483	0.0010776748971193415
2	82.52	0.006929012345679012	0.0012654320987654322	0.0009284979423868312
2	82.56	0.01692644032921811	0.003580246913580247	0.0037319958847736624
2	82.60000000000001	0.005987654320987654	0.0010751028806584362	0.0014454732510288065
2	82.64	0.004573045267489712	0.0007921810699588477	0.0009336419753086419
2	82.68	0.0041332304526748975	0.000830761316872428	0.0008641975308641976
2	82.72	0.0036085390946502057	0.0006815843621399177	0.0003497942386831276
2	82.76	0.00444701646090535	0.0007947530864197531	0.0009670781893004115
2	82.8	0.0034593621399176956	0.0007304526748971193	0.0007381687242798354
2	82.84	0.0036213991769547325	0.00043467078189300413	0.001008230452674897
2	82.88	0.0036805555555555554	0.0003575102880658436	0.0011188271604938272
2	82.92	0.00301440329218107	0.00014660493827160494	0.0012474279835390947
2	82.96000000000001	0.003986625514403292	0.00010288065843621399	0.0023199588477366257
2	83.0	0.0036831275720164607	5.401234567901235e-05	0.002788065843621399
2	83.04	0.017474279835390946	0.0026440329218106995	0.007109053497942387
2	83.08	0.005493827160493827	7.973251028806585e-05	0.0046502057613168725
2	83.12	0.007602880658436214	0.00015432098765432098	0.006036522633744856
2	83.16	0.007268518518518519	5.915637860082304e-05	0.006612654320987654
2	83.2	0.01033179012345679	0.0001594650205761317	0.008873456790123456
2	83.24	0.009444444444444445	0.00012602880658436213	0.008420781893004116
2	83.28	0.009426440329218107	0.00010030864197530864	0.008618827160493827
2	83.32000000000001	0.010949074074074075	0.00014917695473251028	0.009578189300411523
2	83.36	0.010205761316872428	5.401234567901235e-05	0.009279835390946503
2	83.4	0.011846707818930042	0.00015432098765432098	0.010092592592592592
2	83.44	0.010560699588477366	0.00016718106995884774	0.00914866255144033
2	83.48	0.012363683127572016	0.00010545267489711934	0.010257201646090536
2	83.52	0.021144547325102882	0.0021013374485596707	0.011813271604938272
2	83.56	0.011875	0.00015432098765432098	0.009444444444444445
2	83.60000000000001	0.010118312757201646	0.00013117283950617284	0.008243312757201646
2	83.64	0.011208847736625515	0.00011316872427983539	0.008976337448559671
2	83.68	0.008986625514403292	0.00012602880658436213	0.007402263374485597
2	83.72	0.011602366255144034	0.00020061728395061727	0.009048353909465021
2	83.76	0.009832818930041152	0.00040123456790123454	0.007373971193415638
2	83.8	0.011129115226337449	0.00048353909465020576	0.00793724279835391
2	83.84	0.009228395061728395	8.487654320987654e-05	0.006820987654320988
2	83.88	0.009434156378600823	3.3436213991769545e-05	0.0062602880658436215
2	83.92	0.00959619341563786	3.8580246913580246e-05	0.006229423868312757
2	83.96000000000001	0.008451646090534979	0.0	0.0050411522633744855
2	84.0	0.020825617283950618	0.0021887860082304526	0.008731995884773663
2	84.04	0.007878086419753086	7.973251028806585e-05	0.0037680041152263373
2	84.08	0.008243312757201646	5.915637860082304e-05	0.003809156378600823
2	84.12	0.007286522633744856	4.11522633744856e-05	0.0030555555555555557
2	84.16	0.007952674897119342	4.886831275720165e-05	0.0033179012345679014
2	84.2	0.00768261316872428	5.1440329218106995e-05	0.0030864197530864196
2	84.24	0.00775977366255144	6.17283950617284e-05	0.0029501028806584364
2	84.28	0.007723765432098765	0.0001080246913580247	0.002824074074074074
2	84.32000000000001	0.007834362139917695	0.0001286008230452675	0.0029295267489711932
2	84.36	0.007577160493827161	0.00017232510288065845	0.002373971193415638
2	84.4	0.007296810699588477	0.00018775720164609054	0.0021116255144032923
2	84.44	0.006844135802469136	0.0001646090534979424	0.0021244855967078187
2	84.48	0.01811985596707819	0.002551440329218107	0.005763888888888889
2	84.52	0.0064326131687242796	0.0004655349794238683	0.0015715020576131688
2	84.56	0.007739197530864198	0.00029063786008230453	0.0025694444444444445
2	84.60000000000001	0.00632201646090535	0.00022119341563786008	0.0020859053497942386
2	84.64	0.00694701646090535	0.00015432098765432098	0.001977880658436214
2	84.68	0.005985082304526749	5.401234567901235e-05	0.0015020576131687243
2	84.72	0.005889917695473251	4.6296296296296294e-05	0.0014583333333333334
2	84.76	0.004771090534979424	4.11522633744856e-05	0.0012988683127572015
2	84.8	0.004580761316872428	5.401234567901235e-05	0.0010802469135802468
2	84.84	0.002728909465020576	0.00011574074074074075	0.0002880658436213992
2	84.88	0.0031352880658436213	5.6584362139917696e-05	0.0007098765432098765
2	84.92	0.0012268518518518518	4.6296296296296294e-05	0.00011574074074074075
2	84.96000000000001	0.014588477366255143	0.0025617283950617282	0.0043287037037037035
2	85.0	0.001815843621399177	0.00016203703703703703	0.00026748971193415636
2	85.04	0.002677469135802469	0.00020576131687242798	0.0004655349794238683
2	85.08	0.0017824074074074075	0.00023919753086419754	0.000367798353909465
2	85.12	0.0018544238683127572	0.00015432098765432098	0.00043467078189300413
2	85.16	0.0016332304526748972	0.0001388888888888889	0.00026748971193415636
2	85.2	0.0016280864197530864	0.0002494855967078189	0.00045781893004115225
2	85.24	0.002142489711934156	0.00037037037037037035	0.0004603909465020576
2	85.28	0.0016075102880658437	0.0004398148148148148	0.0004063786008230453
2	85.32000000000001	0.0022479423868312755	0.0004603909465020576	0.0005015432098765432
2	85.36	0.0013786008230452676	0.000573559670781893	0.0004089506172839506
2	85.4	0.0017309670781893004	0.0003369341563786008	0.00016718106995884774
2	85.44	0.012371399176954732	0.0025617283950617282	0.003191872427983539
2	85.48	0.000720164609053498	0.00012602880658436213	0.00013631687242798355
2	85.52	0.0006172839506172839	7.716049382716049e-05	0.0001954732510288066
2	85.56	0.001147119341563786	9.516460905349794e-05	0.00020833333333333335
2	85.60000000000001	0.0003523662551440329	0.00016203703703703703	0.00013374485596707818
2	85.64	0.0017824074074074075	0.0002932098765432099	0.00029835390946502055
2	85.68	0.0008101851851851852	0.0002700617283950617	0.0002160493827160494
2	85.72	0.0021064814814814813	0.0003986625514403292	0.0005118312757201646
2	85.76	0.0012834362139917696	0.0005092592592592592	0.0004475308641975309
2	85.8	0.003387345679012346	0.0009362139917695473	0.0005375514403292181
2	85.84	0.0011856995884773664	0.00045781893004115225	0.0004140946502057613
2	85.88	0.0012680041152263375	0.0002314814814814815	0.00014660493827160494
2	85.92	0.012893518518518518	0.002839506172839506	0.0032921810699588477
2	85.96000000000001	0.0009979423868312757	0.00017232510288065845	0.00025977366255144034
2	86.0	0.0010751028806584362	0.00019804526748971193	0.0005324074074074074
2	86.04	0.0004989711934156379	0.00010545267489711934	0.0002932098765432099
2	86.08	0.0014146090534979425	0.0001440329218106996	0.00051440329218107
2	86.12	0.0004809670781893004	0.00011316872427983539	0.0002109053497942387
2	86.16	0.0016332304526748972	0.00011059670781893004	0.00051440329218107
2	86.2	0.0011291152263374485	4.886831275720165e-05	0.00031635802469135804
2	86.24	0.0021784979423868315	0.00011831275720164609	0.0006918724279835391
2	86.28	0.001838991769547325	5.1440329218106995e-05	0.00012602880658436213
2	86.32000000000001	0.0029012345679012346	0.00022376543209876544	0.0003034979423868313
2	86.36	0.004356995884773663	0.0001080246913580247	0.0012962962962962963
2	86.4	0.02018261316872428	0.0036419753086419752	0.005743312757201646
2	86.44	0.005887345679012346	0.0001646090534979424	0.0024819958847736626
2	86.48	0.0045190329218107	5.401234567901235e-05	0.001448045267489712
2	86.52	0.00798611111111111	0.00016203703703703703	0.0035108024691358026
2	86.56	0.006880144032921811	5.6584362139917696e-05	0.0028986625514403294
2	86.60000000000001	0.008204732510288066	7.973251028806585e-05	0.0032304526748971195
2	86.64	0.006954732510288066	2.3148148148148147e-05	0.0028137860082304528
2	86.68	0.007147633744855967	3.60082304526749e-05	0.0028935185185185184
2	86.72	0.006337448559670782	2.8292181069958848e-05	0.002875514403292181
2	86.76	0.00797067901234568	7.20164609053498e-05	0.0033641975308641974
2	86.8	0.007211934156378601	8.74485596707819e-05	0.003616255144032922
2	86.84	0.008608539094650206	4.886831275720165e-05	0.004760802469135803
2	86.88	0.01829732510288066	0.002283950617283951	0.007078189300411522
2	86.92	0.00713477366255144	0.0002700617283950617	0.002880658436213992
2	86.96000000000001	0.0073302469135802465	0.00025205761316872427	0.002412551440329218
2	87.0	0.006820987654320988	0.00029063786008230453	0.0029346707818930042
2	87.04	0.007371399176954733	0.00018518518518518518	0.0036574074074074074
2	87.08	0.00782664609053498	3.60082304526749e-05	0.004266975308641975
2	87.12	0.010198045267489712	6.944444444444444e-05	0.005406378600823045
2	87.16	0.011895576131687242	4.6296296296296294e-05	0.006458333333333333
2	87.2	0.013852880658436213	0.0001954732510288066	0.00750514403292181
2	87.24	0.01606738683127572	0.0008076131687242799	0.009058641975308642
2	87.28	0.01845164609053498	0.0014506172839506173	0.009483024691358024
2	87.32000000000001	0.01622170781893004	0.000684156378600823	0.008845164609053498
2	87.36	0.029786522633744855	0.003233024691358025	0.01345679012345679
2	87.4	0.016278292181069957	0.0010390946502057614	0.008636831275720165
2	87.44	0.016468621399176955	0.0013117283950617284	0.008518518518518519
2	87.48	0.016350308641975307	0.0017978395061728396	0.0079809670781893
2	87.52	0.014470164609053498	0.0024408436213991767	0.006808127572016461
2	87.56	0.016198559670781893	0.0029989711934156377	0.0074331275720164606
2	87.60000000000001	0.015059156378600823	0.003006687242798354	0.006975308641975308
2	87.64	0.01745627572016461	0.003726851851851852	0.007883230452674897
2	87.68	0.0154809670781893	0.003840020576131687	0.006545781893004116
2	87.72	0.01945216049382716	0.004825102880658436	0.007471707818930041
2	87.76	0.015056584362139918	0.004246399176954733	0.006044238683127572
2	87.8	0.017808641975308643	0.004951131687242798	0.006795267489711934
2	87.84	0.02566358024691358	0.00639917695473251	0.008695987654320987
2	87.88	0.01603395061728395	0.004068930041152263	0.0052263374485596705
2	87.92	0.016219135802469135	0.004426440329218107	0.004431584362139918
2	87.96000000000001	0.016167695473251028	0.004755658436213991	0.0038940329218106998
2	88.0	0.01573045267489712	0.004902263374485597	0.0034027777777777776
2	88.04	0.014742798353909466	0.004886831275720165	0.0025848765432098767
2	88.08	0.015751028806584362	0.005313786008230453	0.00301440329218107
2	88.12	0.015097736625514403	0.0050411522633744855	0.0027109053497942387
2	88.16	0.015383230452674897	0.005390946502057613	0.002713477366255144
2	88.2	0.013873456790123457	0.004804526748971193	0.0021784979423868315
2	88.24	0.014804526748971194	0.00522119341563786	0.0027854938271604937
2	88.28	0.012569444444444444	0.005033436213991769	0.0016203703703703703
2	88.32000000000001	0.025666152263374487	0.009074074074074075	0.005601851851851852
2	88.36	0.013199588477366256	0.006345164609053498	0.0014017489711934156
2	88.4	0.013881172839506174	0.006733539094650205	0.0014737654320987653
2	88.44	0.012186213991769548	0.0053395061728395065	0.001396604938271605
2	88.48	0.012155349794238683	0.0055015432098765435	0.0013914609053497942
2	88.52	0.011535493827160494	0.0047659465020576134	0.0018647119341563786
2	88.56	0.010419238683127573	0.004521604938271605	0.0009104938271604938
2	88.60000000000001	0.011550925925925926	0.004747942386831276	0.0012731481481481483
2	88.64	0.010614711934156378	0.004521604938271605	0.0009079218106995885
2	88.68	0.011571502057613169	0.005120884773662552	0.00102880658436214
2	88.72	0.010534979423868314	0.004416152263374486	0.0006532921810699588
2	88.76	0.011257716049382716	0.004462448559670782	0.0013168724279835392
2	88.8	0.02195216049382716	0.007456275720164609	0.004182098765432099
2	88.84	0.010272633744855967	0.004068930041152263	0.001610082304526749
2	88.88	0.009853395061728396	0.00363940329218107	0.0016795267489711934
2	88.92	0.00970164609053498	0.0026646090534979423	0.0022402263374485597
2	88.96000000000001	0.010676440329218106	0.0027237654320987656	0.002939814814814815
2	89.0	0.01231738683127572	0.00352880658436214	0.004233539094650206
2	89.04	0.021833847736625514	0.006895576131687243	0.006046810699588477
2	89.08	0.018209876543209876	0.005943930041152263	0.007579732510288066
2	89.12	0.025300925925925925	0.00636059670781893	0.008598251028806585
2	89.16	0.01898662551440329	0.005185185185185185	0.008215020576131687
2	89.2	0.012016460905349795	0.0016563786008230452	0.007672325102880659
2	89.24	0.00981224279835391	0.000522119341563786	0.007438271604938272
2	89.28	0.02805298353909465	0.005902777777777778	0.01238425925925926
2	89.32000000000001	0.014025205761316873	0.0018261316872427984	0.00798611111111111
2	89.36	0.02060185185185185	0.00400977366255144	0.009958847736625514
2	89.4	0.023029835390946503	0.004639917695473251	0.009858539094650206
2	89.44	0.032039609053497946	0.00713477366255144	0.012762345679012346
2	89.48	0.03601337448559671	0.007494855967078189	0.013865740740740741
2	89.52	0.03764917695473251	0.008428497942386832	0.012443415637860082
2	89.56	0.05577417695473251	0.013397633744855968	0.016514917695473252
2	89.60000000000001	0.06025205761316872	0.016818415637860084	0.014987139917695473
2	89.64	0.06703189300411523	0.01751028806584362	0.016520061728395062
2	89.68	0.05577674897119342	0.016520061728395062	0.011777263374485597
2	89.72	0.050136316872427984	0.014807098765432099	0.011463477366255144
2	89.76	0.04701131687242798	0.01400977366255144	0.010527263374485597
2	89.8	0.03065329218106996	0.00856738683127572	0.005823045267489712
2	89.84	0.021316872427983538	0.007111625514403292	0.0036342592592592594
2	89.88	0.018497942386831275	0.006476337448559671	0.003155864197530864
2	89.92	0.016386316872427982	0.006003086419753087	0.0023405349794238684
2	89.96000000000001	0.016391460905349795	0.005534979423868313	0.0023559670781893006
2	90.0	0.018724279835390947	0.006882716049382716	0.0020113168724279836
2	90.04	0.020717592592592593	0.008410493827160494	0.0019881687242798356
2	90.08	0.021710390946502057	0.0098559670781893	0.0016126543209876542
2	90.12	0.019616769547325105	0.010064300411522634	0.0015123456790123457
2	90.16	0.01926954732510288	0.00952932098765432	0.0016846707818930042
2	90.2	0.012713477366255143	0.006021090534979424	0.0013065843621399176
2	90.24	0.027780349794238685	0.008613683127572016	0.005756172839506172
2	90.28	0.009189814814814816	0.003081275720164609	0.0010468106995884774
2	90.32000000000001	0.011774691358024692	0.00301440329218107	0.0016512345679012346
2	90.36	0.009681069958847736	0.0027237654320987656	0.0009233539094650206
2	90.4	0.016080246913580246	0.0036368312757201647	0.0024434156378600825
2	90.44	0.02020833333333333	0.005380658436213992	0.0034465020576131687
2	90.48	0.03361882716049383	0.010622427983539094	0.006936728395061729
2	90.52	0.04374485596707819	0.013423353909465021	0.009879115226337448
2	90.56	0.04323302469135802	0.013176440329218107	0.008407921810699588
2	90.60000000000001	0.0392309670781893	0.011386316872427983	0.008654835390946502
2	90.64	0.036893004115226335	0.011015946502057613	0.007690329218106996
2	90.68	0.05633487654320988	0.016746399176954734	0.012633744855967079
2	90.72	0.07949845679012346	0.024462448559670783	0.019002057613168723
2	90.76	0.08457561728395062	0.026051954732510287	0.02262088477366255
2	90.8	0.0739429012345679	0.02415895061728395	0.018649691358024693
2	90.84	0.05958590534979424	0.01902777777777778	0.0120190329218107
2	90.88	0.03472736625514403	0.01334619341563786	0.004840534979423868
2	90.92	0.0276440329218107	0.011556069958847736	0.00485082304526749
2	90.96000000000001	0.027993827160493825	0.012327674897119341	0.0051800411522633745
2	91.0	0.05242283950617284	0.018580246913580248	0.01018775720164609
2	91.04	0.0598533950617284	0.02041409465020576	0.01243312757201646
2	91.08	0.07832047325102881	0.024387860082304525	0.01886059670781893
2	91.12	0.08078960905349794	0.025257201646090535	0.01986111111111111
2	91.16	0.08532921810699588	0.02492798353909465	0.020748456790123458
2	91.2	0.09246141975308642	0.02638374485596708	0.023032407407407408
2	91.24	0.09223508230452675	0.02587962962962963	0.023454218106995883
2	91.28	0.08602366255144032	0.024048353909465022	0.021208847736625513
2	91.32000000000001	0.0831712962962963	0.020637860082304525	0.020046296296296295
2	91.36	0.06287294238683128	0.015092592592592593	0.011170267489711934
2	91.4	0.04600565843621399	0.010792181069958847	0.007458847736625514
2	91.44	0.032055041152263375	0.007713477366255144	0.005925925925925926
2	91.48	0.02768261316872428	0.0060416666666666665	0.003922325102880659
2	91.52	0.01503343621399177	0.002322530864197531	0.001705246913580247
2	91.56	0.010138888888888888	0.0008513374485596708	0.0007227366255144033
2	91.60000000000001	0.006460905349794239	0.0004166666666666667	0.00029063786008230453
2	91.64	0.005684156378600823	0.00043467078189300413	0.0002880658436213992
2	91.68	0.021113683127572017	0.004737654320987654	0.004251543209876543
2	91.72	0.00573559670781893	0.0004089506172839506	0.0004218106995884774
2	91.76	0.003927469135802469	0.0005118312757201646	0.00037294238683127575
2	91.8	0.006831275720164609	0.0008101851851851852	0.0009053497942386831
2	91.84	0.002551440329218107	0.000257201646090535	0.00029063786008230453
2	91.88	0.008405349794238683	0.0009619341563786008	0.0010030864197530865
2	91.92	0.00702417695473251	0.0011265432098765433	0.0006532921810699588
2	91.96000000000001	0.010771604938271605	0.0022479423868312755	0.0009156378600823045
2	92.0	0.00956275720164609	0.002065329218106996	0.000985082304526749
2	92.04	0.011183127572016461	0.0023765432098765433	0.0010056584362139918
2	92.08	0.010306069958847737	0.002749485596707819	0.0012397119341563787
2	92.12	0.012060185185185186	0.0034207818930041154	0.0019727366255144034
2	92.16	0.031905864197530866	0.008968621399176955	0.007111625514403292
2	92.2	0.021015946502057615	0.006566358024691358	0.005264917695473251
2	92.24	0.020823045267489713	0.006337448559670782	0.004737654320987654
2	92.28	0.01540895061728395	0.004436728395061728	0.002816358024691358
2	92.32000000000001	0.011087962962962963	0.002757201646090535	0.001448045267489712
2	92.36	0.008088991769547325	0.001522633744855967	0.0011496913580246913
2	92.4	0.004537037037037037	0.0009336419753086419	0.0005606995884773662
2	92.44	0.0037011316872427986	0.0007664609053497942	0.000889917695473251
2	92.48	0.00338477366255144	0.0007098765432098765	0.0006172839506172839
2	92.52	0.002962962962962963	0.0003909465020576132	0.0005864197530864197
2	92.56	0.003389917695473251	8.74485596707819e-05	0.0006352880658436214
2	92.60000000000001	0.003806584362139918	1.02880658436214e-05	0.0012139917695473252
2	92.64	0.02162037037037037	0.0043621399176954736	0.005655864197530864
2	92.68	0.005051440329218107	9.002057613168725e-05	0.0020730452674897117
2	92.72	0.0063940329218107	0.00010030864197530864	0.0026671810699588475
2	92.76	0.007193930041152263	8.74485596707819e-05	0.0029501028806584364
2	92.8	0.007782921810699588	7.716049382716049e-05	0.003294753086419753
2	92.84	0.009313271604938271	0.00015689300411522632	0.0037962962962962963
2	92.88	0.007860082304526748	6.944444444444444e-05	0.0027906378600823043
2	92.92	0.009621913580246914	0.00020833333333333335	0.0037217078189300413
2	92.96000000000001	0.008577674897119341	9.77366255144033e-05	0.0033950617283950617
2	93.0	0.011422325102880658	0.0007536008230452675	0.004086934156378601
2	93.04	0.010969650205761317	0.0009130658436213992	0.003016975308641975
2	93.08	0.01541409465020576	0.0025308641975308644	0.003765432098765432
2	93.12	0.03494855967078189	0.00753343621399177	0.009444444444444445
2	93.16	0.032615740740740744	0.008575102880658436	0.009619341563786007
2	93.2	0.040390946502057615	0.010092592592592592	0.01154320987654321
2	93.24	0.048667695473251026	0.011468621399176955	0.013688271604938271
2	93.28	0.04659465020576132	0.010949074074074075	0.013443930041152264
2	93.32000000000001	0.0502906378600823	0.010578703703703703	0.015056584362139918
2	93.36	0.0471630658436214	0.008809156378600823	0.013834876543209876
2	93.4	0.04409207818930041	0.007124485596707819	0.014012345679012345
2	93.44	0.038081275720164606	0.005756172839506172	0.01275462962962963
2	93.48	0.028287037037037038	0.0031378600823045266	0.010743312757201647
2	93.52	0.02220679012345679	0.0010262345679012345	0.010756172839506173
2	93.56	0.021383744855967078	0.0010236625514403292	0.010686728395061728
2	93.60000000000001	0.04334619341563786	0.007021604938271605	0.01808127572016461
2	93.64	0.020594135802469136	0.0029295267489711932	0.010905349794238683
2	93.68	0.019562757201646092	0.004022633744855967	0.010815329218106996
[truncated: 10,073 more rows]
