# Supplementary material for: Cultural Artifacts Transform Embodied Practice: How a Sommelier Card Shapes the Behavior of Dyads Engaged in Wine Tasting
Source: Front Psychol. 2019 Dec 6;10:2671. doi: 10.3389/fpsyg.2019.02671 (PMC6915083; doi:10.3389/fpsyg.2019.02671)
Supplement: DATA SHEET S3 — Raw data files (descriptions in README.txt files). [file Data_Sheet_3.zip › Supplementary_3_raw_experimental_data/frame_difference_movement/s53-2-20140527140648.csv]

Range	Time	Overall	ROI0	ROI1
-1	-1.0	1.0	0.13497942386831277	0.16034722222222222
2	2.72	0.013888888888888888	0.0008050411522633745	0.00963477366255144
2	2.8000000000000003	0.020776748971193415	0.0019315843621399177	0.013397633744855968
2	2.84	0.00834104938271605	0.0012242798353909465	0.005805041152263374
2	2.88	0.02097993827160494	0.0038425925925925928	0.00904320987654321
2	2.92	0.005429526748971194	0.0009876543209876543	0.0034233539094650207
2	2.96	0.006296296296296296	0.001463477366255144	0.0033024691358024692
2	3.0	0.004174382716049383	0.0014891975308641975	0.0014866255144032922
2	3.04	0.004521604938271605	0.0020113168724279836	0.0015792181069958849
2	3.08	0.0033564814814814816	0.001993312757201646	0.0005812757201646091
2	3.12	0.004771090534979424	0.0020859053497942386	0.001815843621399177
2	3.16	0.004218106995884774	0.001491769547325103	0.0018878600823045268
2	3.2	0.004251543209876543	0.0007407407407407407	0.0025668724279835392
2	3.24	0.0032767489711934155	0.0002623456790123457	0.002193930041152263
2	3.2800000000000002	0.0016743827160493826	0.00037037037037037035	0.0008539094650205761
2	3.3200000000000003	0.006442901234567902	0.0012088477366255144	0.00386059670781893
2	3.36	0.015820473251028807	0.0028703703703703703	0.0065715020576131685
2	3.4	0.00809156378600823	0.001293724279835391	0.005036008230452675
2	3.44	0.007286522633744856	0.0008101851851851852	0.005396090534979424
2	3.48	0.009027777777777777	0.001412037037037037	0.006286008230452675
2	3.52	0.006643518518518518	0.000941358024691358	0.005416666666666667
2	3.56	0.0074794238683127574	0.0010905349794238684	0.005946502057613169
2	3.6	0.005761316872427984	0.0009490740740740741	0.004544753086419753
2	3.64	0.00647119341563786	0.001147119341563786	0.004902263374485597
2	3.68	0.0063631687242798355	0.0007150205761316872	0.005349794238683128
2	3.72	0.007595164609053498	0.0007767489711934157	0.006190843621399177
2	3.7600000000000002	0.0077083333333333335	0.0002546296296296296	0.006733539094650205
2	3.8000000000000003	0.007626028806584362	0.0001234567901234568	0.00716820987654321
2	3.84	0.022463991769547324	0.003323045267489712	0.011304012345679012
2	3.88	0.009747942386831276	0.0013837448559670782	0.007618312757201646
2	3.92	0.014454732510288067	0.002258230452674897	0.01100051440329218
2	3.96	0.015231481481481481	0.002816358024691358	0.010650720164609053
2	4.0	0.017893518518518517	0.003559670781893004	0.012394547325102881
2	4.04	0.017296810699588477	0.003829732510288066	0.010972222222222222
2	4.08	0.01845164609053498	0.004783950617283951	0.010532407407407407
2	4.12	0.014547325102880659	0.004516460905349794	0.008037551440329218
2	4.16	0.00922582304526749	0.004354423868312757	0.0027957818930041153
2	4.2	0.011934156378600824	0.004261831275720164	0.005861625514403292
2	4.24	0.014704218106995884	0.004346707818930041	0.008958333333333334
2	4.28	0.017440843621399176	0.004375	0.011520061728395061
2	4.32	0.030041152263374487	0.006759259259259259	0.015046296296296295
2	4.36	0.01712448559670782	0.003942901234567901	0.011612654320987655
2	4.4	0.014411008230452675	0.0037448559670781893	0.009503600823045268
2	4.44	0.014879115226337449	0.003515946502057613	0.009171810699588478
2	4.48	0.013335905349794239	0.0031867283950617283	0.007726337448559671
2	4.5200000000000005	0.014315843621399177	0.00319701646090535	0.007438271604938272
2	4.5600000000000005	0.012127057613168724	0.0031018518518518517	0.006162551440329218
2	4.6000000000000005	0.013220164609053498	0.003449074074074074	0.005318930041152263
2	4.64	0.011080246913580246	0.0033436213991769547	0.005126028806584362
2	4.68	0.013294753086419753	0.0036728395061728395	0.006746399176954732
2	4.72	0.012291666666666666	0.0035828189300411524	0.006337448559670782
2	4.76	0.011237139917695474	0.0035493827160493828	0.005205761316872428
2	4.8	0.0251440329218107	0.006051954732510288	0.00856224279835391
2	4.84	0.011208847736625515	0.003220164609053498	0.0047196502057613166
2	4.88	0.013654835390946501	0.003500514403292181	0.005699588477366255
2	4.92	0.013027263374485596	0.0025771604938271604	0.006484053497942387
2	4.96	0.013878600823045267	0.0023482510288065843	0.006975308641975308
2	5.0	0.01283179012345679	0.001669238683127572	0.006234567901234568
2	5.04	0.013531378600823046	0.0014506172839506173	0.0066512345679012345
2	5.08	0.010349794238683128	0.0008487654320987654	0.004053497942386831
2	5.12	0.009462448559670782	0.0007690329218106996	0.0033924897119341564
2	5.16	0.007119341563786008	0.0004912551440329218	0.0021784979423868315
2	5.2	0.005815329218106996	0.0003266460905349794	0.0014248971193415638
2	5.24	0.006388888888888889	0.00027520576131687244	0.00283179012345679
2	5.28	0.02134002057613169	0.0035493827160493828	0.005686728395061728
2	5.32	0.004441872427983539	0.00033179012345679014	0.00113940329218107
2	5.36	0.003945473251028807	0.00018261316872427984	0.0009670781893004115
2	5.4	0.004261831275720164	0.0006558641975308642	0.0011008230452674897
2	5.44	0.003757716049382716	0.0002109053497942387	0.0012525720164609053
2	5.48	0.005933641975308642	0.0005864197530864197	0.002638888888888889
2	5.5200000000000005	0.005344650205761317	0.00038580246913580245	0.003104423868312757
2	5.5600000000000005	0.009040637860082305	0.0005606995884773662	0.006072530864197531
2	5.6000000000000005	0.009696502057613169	0.00033950617283950616	0.007816358024691357
2	5.64	0.013143004115226337	0.0005478395061728395	0.010658436213991769
2	5.68	0.014789094650205762	0.00038580246913580245	0.012415123456790123
2	5.72	0.018305041152263373	0.0004475308641975309	0.015177469135802469
2	5.76	0.027546296296296298	0.0023405349794238684	0.017605452674897118
2	5.8	0.01852366255144033	0.0002109053497942387	0.01611111111111111
2	5.84	0.01892746913580247	0.0003266460905349794	0.01633230452674897
2	5.88	0.017867798353909465	0.0001594650205761317	0.015910493827160494
2	5.92	0.019248971193415638	0.0001286008230452675	0.01689300411522634
2	5.96	0.01670781893004115	7.458847736625514e-05	0.015131172839506173
2	6.0	0.017175925925925924	0.00024434156378600825	0.015041152263374486
2	6.04	0.01517232510288066	0.00019032921810699588	0.013238168724279836
2	6.08	0.015357510288065843	0.0002726337448559671	0.012929526748971193
2	6.12	0.013001543209876544	0.0002700617283950617	0.010069444444444445
2	6.16	0.013389917695473251	0.0005684156378600823	0.009796810699588477
2	6.2	0.010853909465020576	0.0004140946502057613	0.007579732510288066
2	6.24	0.022157921810699588	0.002736625514403292	0.010637860082304527
2	6.28	0.012103909465020575	0.0009645061728395061	0.007301954732510288
2	6.32	0.01169753086419753	0.0009953703703703704	0.006669238683127572
2	6.36	0.011586934156378601	0.0013065843621399176	0.0061059670781893
2	6.4	0.010959362139917696	0.0013065843621399176	0.0054089506172839506
2	6.44	0.011170267489711934	0.0012834362139917696	0.005740740740740741
2	6.48	0.00911522633744856	0.00113940329218107	0.004243827160493827
2	6.5200000000000005	0.009832818930041152	0.0014789094650205761	0.004207818930041152
2	6.5600000000000005	0.007659465020576132	0.0009876543209876543	0.0031301440329218107
2	6.6000000000000005	0.006977880658436214	0.0010699588477366254	0.0022222222222222222
2	6.640000000000001	0.0059387860082304525	0.0009336419753086419	0.0017515432098765432
2	6.68	0.00532664609053498	0.0010339506172839506	0.0011008230452674897
2	6.72	0.013366769547325102	0.0023636831275720164	0.003955761316872428
2	6.76	0.003647119341563786	0.0006893004115226338	0.0005246913580246914
2	6.8	0.0044444444444444444	0.000529835390946502	0.0014969135802469136
2	6.84	0.002983539094650206	0.0006095679012345679	0.00047582304526748974
2	6.88	0.002651748971193416	0.0004886831275720165	0.0005092592592592592
2	6.92	0.0015123456790123457	0.00024434156378600825	7.20164609053498e-05
2	6.96	0.002139917695473251	0.00034722222222222224	0.0005246913580246914
2	7.0	0.0007973251028806584	0.00022633744855967078	0.0001594650205761317
2	7.04	0.002626028806584362	0.0003909465020576132	0.0009516460905349795
2	7.08	0.0007896090534979424	0.0002932098765432099	0.00015689300411522632
2	7.12	0.0017258230452674897	0.0003292181069958848	0.000257201646090535
2	7.16	0.000779320987654321	0.00014660493827160494	0.0002932098765432099
2	7.2	0.01378858024691358	0.0028497942386831276	0.0034439300411522634
2	7.24	0.0013914609053497942	0.00017232510288065845	0.0002109053497942387
2	7.28	0.0015946502057613168	0.0001800411522633745	0.0005915637860082304
2	7.32	0.0017978395061728396	0.00019804526748971193	0.0006815843621399177
2	7.36	0.000787037037037037	0.00014146090534979423	0.00028292181069958846
2	7.4	0.0010185185185185184	0.00011831275720164609	0.0005195473251028807
2	7.44	0.0004989711934156379	7.20164609053498e-05	0.00019290123456790122
2	7.48	0.001095679012345679	2.05761316872428e-05	0.0005375514403292181
2	7.5200000000000005	0.000257201646090535	2.5720164609053497e-05	0.00013374485596707818
2	7.5600000000000005	0.0013863168724279834	4.11522633744856e-05	0.0004655349794238683
2	7.6000000000000005	0.0013040123456790123	1.2860082304526749e-05	0.00017746913580246913
2	7.640000000000001	0.0023996913580246913	9.77366255144033e-05	0.0005684156378600823
2	7.68	0.011936728395061729	0.0019598765432098765	0.0031507201646090535
2	7.72	0.0037114197530864197	0.00032407407407407406	0.0007073045267489712
2	7.76	0.0032098765432098763	0.0002109053497942387	0.0005041152263374485
2	7.8	0.0033539094650205763	0.00046810699588477366	0.0004475308641975309
2	7.84	0.003698559670781893	0.0003523662551440329	0.0007227366255144033
2	7.88	0.003580246913580247	0.0003369341563786008	0.0003497942386831276
2	7.92	0.004012345679012346	0.0006558641975308642	0.00031378600823045265
2	7.96	0.004079218106995885	0.0005529835390946502	0.0003215020576131687
2	8.0	0.005195473251028806	0.000925925925925926	0.0006584362139917696
2	8.040000000000001	0.004776234567901235	0.0008359053497942387	0.00031635802469135804
2	8.08	0.006131687242798354	0.0015509259259259259	0.0009876543209876543
2	8.120000000000001	0.005529835390946502	0.0012911522633744857	0.00038065843621399177
2	8.16	0.018618827160493828	0.004169238683127572	0.0042824074074074075
2	8.2	0.007584876543209876	0.0017824074074074075	0.001396604938271605
2	8.24	0.009783950617283951	0.002397119341563786	0.002713477366255144
2	8.28	0.008438786008230453	0.0025334362139917696	0.001993312757201646
2	8.32	0.00949074074074074	0.00305298353909465	0.0024974279835390948
2	8.36	0.008662551440329219	0.0034079218106995886	0.0014763374485596708
2	8.4	0.00809156378600823	0.003719135802469136	0.0007973251028806584
2	8.44	0.008703703703703703	0.0043287037037037035	0.0006455761316872428
2	8.48	0.008549382716049382	0.004338991769547325	0.001021090534979424
2	8.52	0.010398662551440329	0.004758230452674897	0.0018467078189300411
2	8.56	0.007988683127572017	0.004735082304526749	0.00045267489711934157
2	8.6	0.009696502057613169	0.004979423868312757	0.0011419753086419754
2	8.64	0.01986111111111111	0.00636574074074074	0.0052366255144032925
2	8.68	0.012587448559670781	0.004212962962962963	0.004845679012345679
2	8.72	0.013287037037037036	0.003891460905349794	0.006136831275720164
2	8.76	0.01595164609053498	0.003922325102880659	0.008454218106995886
2	8.8	0.015573559670781893	0.00338477366255144	0.009164094650205762
2	8.84	0.018791152263374484	0.0034799382716049383	0.011553497942386831
2	8.88	0.019166666666666665	0.003065843621399177	0.012415123456790123
2	8.92	0.02123971193415638	0.0031224279835390945	0.013891460905349795
2	8.96	0.023675411522633746	0.0028137860082304528	0.016718106995884774
2	9.0	0.024632201646090535	0.0025823045267489714	0.01756172839506173
2	9.040000000000001	0.027121913580246914	0.00257201646090535	0.019570473251028807
2	9.08	0.02845164609053498	0.0022968106995884773	0.02126543209876543
2	9.120000000000001	0.04087962962962963	0.004907407407407407	0.02418724279835391
2	9.16	0.02985082304526749	0.0018775720164609054	0.022368827160493827
2	9.200000000000001	0.030156893004115226	0.001779835390946502	0.02286522633744856
2	9.24	0.028837448559670784	0.0016563786008230452	0.02246656378600823
2	9.28	0.028955761316872428	0.0014891975308641975	0.02279835390946502
2	9.32	0.02697530864197531	0.0012602880658436214	0.020738168724279835
2	9.36	0.024979423868312756	0.0004398148148148148	0.020336934156378602
2	9.4	0.02122685185185185	0.00030092592592592595	0.017142489711934158
2	9.44	0.019426440329218107	0.00040123456790123454	0.015738168724279834
2	9.48	0.020763888888888887	0.0006172839506172839	0.01698045267489712
2	9.52	0.017469135802469136	0.0004320987654320988	0.014429012345679013
2	9.56	0.017363683127572017	0.0012319958847736626	0.01363425925925926
2	9.6	0.024665637860082305	0.0036419753086419752	0.013744855967078189
2	9.64	0.013837448559670782	0.0012345679012345679	0.010308641975308641
2	9.68	0.012337962962962964	0.0014686213991769548	0.008881172839506173
2	9.72	0.011810699588477367	0.0015483539094650206	0.0084130658436214
2	9.76	0.008773148148148148	0.0013091563786008231	0.00595679012345679
2	9.8	0.009678497942386831	0.0015612139917695472	0.006419753086419753
2	9.84	0.007001028806584362	0.001293724279835391	0.004220679012345679
2	9.88	0.006231995884773663	0.0012191358024691357	0.0031430041152263376
2	9.92	0.006095679012345679	0.0006584362139917696	0.0037911522633744857
2	9.96	0.005684156378600823	0.0009079218106995885	0.0031532921810699588
2	10.0	0.006911008230452675	0.0010159465020576131	0.004421296296296296
2	10.040000000000001	0.007276234567901234	0.0013631687242798354	0.004318415637860082
2	10.08	0.022888374485596708	0.004130658436213992	0.010568415637860082
2	10.120000000000001	0.010468106995884774	0.0012680041152263375	0.006795267489711934
2	10.16	0.015606995884773663	0.0010390946502057614	0.01199588477366255
2	10.200000000000001	0.013549382716049383	0.0005838477366255144	0.010588991769547326
2	10.24	0.014809670781893004	0.000367798353909465	0.012271090534979424
2	10.28	0.012775205761316872	0.0001080246913580247	0.011008230452674897
2	10.32	0.016424897119341565	7.973251028806585e-05	0.014858539094650207
2	10.36	0.015717592592592592	9.516460905349794e-05	0.014197530864197531
2	10.4	0.019068930041152263	0.0001388888888888889	0.01677469135802469
2	10.44	0.018464506172839505	2.8292181069958848e-05	0.015969650205761316
2	10.48	0.01786008230452675	3.08641975308642e-05	0.015239197530864198
2	10.52	0.01838991769547325	5.1440329218107e-06	0.015594135802469137
2	10.56	0.026700102880658435	0.0020601851851851853	0.016527777777777777
2	10.6	0.01517232510288066	7.973251028806585e-05	0.01209104938271605
2	10.64	0.013024691358024691	0.0001234567901234568	0.010398662551440329
2	10.68	0.012762345679012346	0.0011779835390946503	0.00904320987654321
2	10.72	0.011522633744855968	0.001368312757201646	0.007952674897119342
2	10.76	0.012420267489711935	0.001903292181069959	0.007957818930041152
2	10.8	0.01054783950617284	0.0018415637860082303	0.0059156378600823045
2	10.84	0.011203703703703704	0.002970679012345679	0.005694444444444445
2	10.88	0.009989711934156379	0.0032613168724279834	0.004449588477366255
2	10.92	0.00962962962962963	0.004454732510288066	0.0032510288065843622
2	10.96	0.011239711934156378	0.005095164609053498	0.003742283950617284
2	11.0	0.010486111111111111	0.005336934156378601	0.0027752057613168726
2	11.040000000000001	0.023919753086419752	0.008428497942386832	0.006244855967078189
2	11.08	0.00912551440329218	0.00537037037037037	0.0006738683127572016
2	11.120000000000001	0.009338991769547325	0.005321502057613169	0.0007896090534979424
2	11.16	0.008106995884773663	0.005257201646090535	0.0005915637860082304
2	11.200000000000001	0.009477880658436215	0.005614711934156379	0.0009465020576131687
2	11.24	0.007641460905349794	0.004873971193415638	0.00038580246913580245
2	11.28	0.008724279835390947	0.005007716049382716	0.0013297325102880658
2	11.32	0.006931584362139918	0.004660493827160494	0.0006610082304526749
2	11.36	0.008945473251028806	0.004940843621399177	0.0020730452674897117
2	11.4	0.0076851851851851855	0.004426440329218107	0.00169238683127572
2	11.44	0.00871141975308642	0.004783950617283951	0.0020730452674897117
2	11.48	0.006838991769547325	0.004367283950617284	0.0010648148148148149
2	11.52	0.020866769547325102	0.006756687242798354	0.0048688271604938275
2	11.56	0.004151234567901235	0.002487139917695473	0.00036522633744855967
2	11.6	0.0029989711934156377	0.0015612139917695472	0.00030092592592592595
2	11.64	0.004958847736625515	0.001815843621399177	0.0016820987654320987
2	11.68	0.0032458847736625517	0.001059670781893004	0.0014429012345679012
2	11.72	0.0030632716049382716	0.0012371399176954732	0.000992798353909465
2	11.76	0.002255658436213992	0.0010236625514403292	0.0005246913580246914
2	11.8	0.003310185185185185	0.0010853909465020576	0.0014094650205761317
2	11.84	0.0026183127572016462	0.0008487654320987654	0.0012165637860082304
2	11.88	0.0033436213991769547	0.001059670781893004	0.0017232510288065844
2	11.92	0.002536008230452675	0.0009362139917695473	0.001044238683127572
2	11.96	0.0027443415637860083	0.0005864197530864197	0.0015329218106995884
2	12.0	0.014722222222222222	0.002993827160493827	0.005537551440329218
2	12.040000000000001	0.0020550411522633743	0.0008384773662551441	0.0003266460905349794
2	12.08	0.0032098765432098763	0.0009645061728395061	0.0007767489711934157
2	12.120000000000001	0.0024922839506172838	0.000882201646090535	0.0004243827160493827
2	12.16	0.004151234567901235	0.0005324074074074074	0.0020190329218106994
2	12.200000000000001	0.002597736625514403	6.687242798353909e-05	0.001293724279835391
2	12.24	0.005388374485596707	0.00043724279835390947	0.003575102880658436
2	12.280000000000001	0.005887345679012346	0.0003369341563786008	0.004585905349794239
2	12.32	0.009609053497942386	0.0003780864197530864	0.00727880658436214
2	12.36	0.007872942386831276	0.00011059670781893004	0.006494341563786008
2	12.4	0.010843621399176955	0.0005452674897119342	0.008626543209876544
2	12.44	0.00940843621399177	0.0002494855967078189	0.00775977366255144
2	12.48	0.02342335390946502	0.003256172839506173	0.01326388888888889
2	12.52	0.012775205761316872	0.0007818930041152264	0.010252057613168724
2	12.56	0.014004629629629629	0.000830761316872428	0.011247427983539095
2	12.6	0.01569701646090535	0.0012628600823045267	0.012775205761316872
2	12.64	0.014354423868312757	0.0006224279835390946	0.012083333333333333
2	12.68	0.017564300411522633	0.0013734567901234568	0.014035493827160494
2	12.72	0.01543724279835391	0.0004603909465020576	0.012998971193415637
2	12.76	0.01705761316872428	0.00039609053497942386	0.01443672839506173
2	12.8	0.014760802469135803	9.259259259259259e-05	0.012147633744855967
2	12.84	0.016689814814814814	0.00030092592592592595	0.014313271604938272
2	12.88	0.013724279835390946	0.0003369341563786008	0.01158179012345679
2	12.92	0.015264917695473251	0.00046810699588477366	0.012667181069958847
2	12.96	0.022078189300411524	0.0022402263374485597	0.013780864197530864
2	13.0	0.012559156378600823	0.00027520576131687244	0.010462962962962962
2	13.040000000000001	0.011288580246913581	0.0003369341563786008	0.00897119341563786
2	13.08	0.009241255144032921	0.0007227366255144033	0.007240226337448559
2	13.120000000000001	0.009241255144032921	0.0010030864197530865	0.006790123456790123
2	13.16	0.004791666666666666	0.0013580246913580246	0.002674897119341564
2	13.200000000000001	0.00456275720164609	0.002147633744855967	0.00147119341563786
2	13.24	0.004284979423868312	0.0020627572016460906	0.0016718106995884773
2	13.280000000000001	0.0060879629629629626	0.0025540123456790124	0.0023251028806584363
2	13.32	0.0056507201646090535	0.00253858024691358	0.002242798353909465
2	13.36	0.007546296296296297	0.0031790123456790125	0.0033179012345679014
2	13.4	0.007425411522633745	0.003191872427983539	0.003263888888888889
2	13.44	0.022924382716049383	0.005954218106995885	0.009045781893004114
2	13.48	0.009097222222222222	0.0036702674897119343	0.003793724279835391
2	13.52	0.0110570987654321	0.00367798353909465	0.004981995884773663
2	13.56	0.0101929012345679	0.003981481481481482	0.004372427983539095
2	13.6	0.010234053497942387	0.0035030864197530863	0.0049614197530864195
2	13.64	0.010378086419753086	0.0035493827160493828	0.004717078189300412
2	13.68	0.008582818930041152	0.003654835390946502	0.0029809670781893003
2	13.72	0.010949074074074075	0.004611625514403292	0.004403292181069959
2	13.76	0.010612139917695473	0.003816872427983539	0.004619341563786008
2	13.8	0.012121913580246913	0.003845164609053498	0.005637860082304527
2	13.84	0.009218106995884774	0.0022402263374485597	0.004776234567901235
2	13.88	0.010643004115226338	0.0035853909465020577	0.004943415637860082
2	13.92	0.019362139917695472	0.005421810699588477	0.006671810699588478
2	13.96	0.0066846707818930045	0.002597736625514403	0.0024665637860082305
2	14.0	0.00606738683127572	0.003492798353909465	0.001463477366255144
2	14.040000000000001	0.008361625514403292	0.004645061728395062	0.0023353909465020574
2	14.08	0.009583333333333333	0.005169753086419753	0.0027957818930041153
2	14.120000000000001	0.010997942386831275	0.005609567901234568	0.0038734567901234566
2	14.16	0.013865740740740741	0.005686728395061728	0.0063631687242798355
2	14.200000000000001	0.0139429012345679	0.005694444444444445	0.006345164609053498
2	14.24	0.017263374485596707	0.005264917695473251	0.009328703703703704
2	14.280000000000001	0.015761316872427985	0.004387860082304526	0.009200102880658437
2	14.32	0.0186059670781893	0.004140946502057613	0.012013888888888888
2	14.36	0.01813528806584362	0.004128086419753086	0.011064814814814816
2	14.4	0.032762345679012345	0.007289094650205761	0.017165637860082305
2	14.44	0.020084876543209878	0.004578189300411523	0.012983539094650207
2	14.48	0.02313014403292181	0.0051800411522633745	0.015208333333333334
2	14.52	0.019627057613168724	0.004755658436213991	0.012520576131687243
2	14.56	0.0203858024691358	0.004989711934156379	0.012453703703703703
2	14.6	0.019688786008230454	0.0050643004115226336	0.011005658436213992
2	14.64	0.018099279835390947	0.005231481481481481	0.008978909465020576
2	14.68	0.018526234567901236	0.005290637860082305	0.008616255144032922
2	14.72	0.016553497942386832	0.005231481481481481	0.007376543209876543
2	14.76	0.017914094650205763	0.0053523662551440325	0.007641460905349794
2	14.8	0.014987139917695473	0.004681069958847737	0.006304012345679013
2	14.84	0.01654835390946502	0.0042361111111111115	0.007345679012345679
2	14.88	0.024323559670781893	0.005169753086419753	0.009807098765432098
2	14.92	0.013485082304526748	0.0027623456790123457	0.00591820987654321
2	14.96	0.010419238683127573	0.0020318930041152263	0.0046167695473251025
2	15.0	0.010326646090534979	0.0019753086419753087	0.004544753086419753
2	15.040000000000001	0.007312242798353909	0.0013786008230452676	0.0027957818930041153
2	15.08	0.0066846707818930045	0.0012165637860082304	0.0024382716049382715
2	15.120000000000001	0.005154320987654321	0.0008230452674897119	0.0018209876543209876
2	15.16	0.0037860082304526747	0.0007561728395061729	0.0010648148148148149
2	15.200000000000001	0.0033796296296296296	0.0004809670781893004	0.0015997942386831276
2	15.24	0.002199074074074074	0.00027520576131687244	0.0011574074074074073
2	15.280000000000001	0.0020781893004115227	0.00024434156378600825	0.0013065843621399176
2	15.32	0.0007973251028806584	3.3436213991769545e-05	0.0005246913580246914
2	15.36	0.014110082304526749	0.002559156378600823	0.004611625514403292
2	15.4	0.0010802469135802468	6.17283950617284e-05	0.00048353909465020576
2	15.44	0.002548868312757202	5.1440329218106995e-05	0.0019598765432098765
2	15.48	0.0015046296296296296	4.886831275720165e-05	0.0011085390946502058
2	15.52	0.0022762345679012345	6.687242798353909e-05	0.001743827160493827
2	15.56	0.0008770576131687243	5.1440329218106995e-05	0.0004603909465020576
2	15.6	0.001368312757201646	6.687242798353909e-05	0.0009362139917695473
2	15.64	0.0014737654320987653	0.00011059670781893004	0.0010159465020576131
2	15.68	0.0013194444444444445	0.00014917695473251028	0.0010185185185185184
2	15.72	0.0013065843621399176	0.00015689300411522632	0.0006918724279835391
2	15.76	0.0009465020576131687	4.372427983539095e-05	0.0007767489711934157
2	15.8	0.0013940329218106995	0.0001286008230452675	0.001008230452674897
2	15.84	0.01132201646090535	0.0018338477366255145	0.004169238683127572
2	15.88	0.0011239711934156378	5.401234567901235e-05	0.00042695473251028805
2	15.92	0.0011316872427983538	6.430041152263375e-05	0.0006712962962962962
2	15.96	0.0023482510288065843	0.00028292181069958846	0.0011291152263374485
2	16.0	0.001404320987654321	0.00022633744855967078	0.00038837448559670784
2	16.04	0.0025051440329218106	0.0007536008230452675	0.0005118312757201646
2	16.080000000000002	0.0020704732510288064	0.0006404320987654321	0.00023662551440329217
2	16.12	0.0030272633744855967	0.000779320987654321	0.0006635802469135803
2	16.16	0.003397633744855967	0.0008256172839506173	0.0009387860082304527
2	16.2	0.002939814814814815	0.0010185185185185184	0.0002700617283950617
2	16.240000000000002	0.0030246913580246914	0.0010390946502057614	0.0006044238683127572
2	16.28	0.0038425925925925928	0.0008436213991769547	0.0018544238683127572
2	16.32	0.017237654320987655	0.003081275720164609	0.007055041152263374
2	16.36	0.00463477366255144	0.0002546296296296296	0.003140432098765432
2	16.4	0.0037731481481481483	0.0001954732510288066	0.0026363168724279837
2	16.44	0.0045138888888888885	0.0008384773662551441	0.001617798353909465
2	16.48	0.005360082304526749	0.0009799382716049383	0.0019135802469135803
2	16.52	0.006401748971193415	0.001008230452674897	0.0026183127572016462
2	16.56	0.008474794238683128	0.0009336419753086419	0.004470164609053498
2	16.6	0.009056069958847737	0.0006944444444444445	0.005776748971193416
2	16.64	0.010285493827160494	0.0004603909465020576	0.007240226337448559
2	16.68	0.011772119341563785	0.0005555555555555556	0.008536522633744856
2	16.72	0.0111059670781893	0.00022119341563786008	0.008842592592592593
2	16.76	0.01235082304526749	0.00030606995884773663	0.009840534979423868
2	16.8	0.020390946502057614	0.002255658436213992	0.01126028806584362
2	16.84	0.010902777777777779	0.0003369341563786008	0.008896604938271605
2	16.88	0.009979423868312758	0.00023405349794238683	0.008479938271604938
2	16.92	0.012366255144032922	0.0005375514403292181	0.009843106995884773
2	16.96	0.01100051440329218	0.0001234567901234568	0.009256687242798354
2	17.0	0.01353395061728395	0.0004963991769547325	0.010570987654320988
2	17.04	0.011911008230452675	0.00022119341563786008	0.009377572016460905
2	17.080000000000002	0.014272119341563786	0.0006532921810699588	0.01036522633744856
2	17.12	0.011862139917695472	0.0006918724279835391	0.007633744855967078
2	17.16	0.013472222222222222	0.0012268518518518518	0.007957818930041152
2	17.2	0.01290380658436214	0.0015020576131687243	0.0067541152263374486
2	17.240000000000002	0.013117283950617283	0.00216820987654321	0.005532407407407408
2	17.28	0.02711162551440329	0.00547582304526749	0.009194958847736625
2	17.32	0.013150720164609053	0.0033924897119341564	0.004308127572016461
2	17.36	0.013906893004115226	0.003973765432098765	0.004300411522633745
2	17.400000000000002	0.01313528806584362	0.0040997942386831274	0.0037474279835390946
2	17.44	0.013377057613168724	0.004393004115226338	0.0031815843621399178
2	17.48	0.011198559670781894	0.003626543209876543	0.0025282921810699586
2	17.52	0.011080246913580246	0.003647119341563786	0.0023251028806584363
2	17.56	0.00926954732510288	0.0032021604938271605	0.0014454732510288065
2	17.6	0.009313271604938271	0.0032381687242798354	0.0013991769547325103
2	17.64	0.006630658436213991	0.0022762345679012345	0.0005349794238683127
2	17.68	0.006494341563786008	0.001800411522633745	0.0006378600823045268
2	17.72	0.005905349794238683	0.0012217078189300412	0.0010622427983539094
2	17.76	0.020997942386831277	0.004380144032921811	0.005625
2	17.8	0.007078189300411522	0.002559156378600823	0.0006867283950617284
2	17.84	0.007175925925925926	0.0027752057613168726	0.0006352880658436214
2	17.88	0.007690329218106996	0.003148148148148148	0.001412037037037037
2	17.92	0.007039609053497943	0.002777777777777778	0.0012088477366255144
2	17.96	0.007474279835390947	0.0033667695473251027	0.0018364197530864198
2	18.0	0.007183641975308642	0.0033436213991769547	0.0019058641975308642
2	18.04	0.0070756172839506176	0.003752572016460905	0.001875
2	18.080000000000002	0.006756687242798354	0.0031635802469135803	0.0021270576131687245
2	18.12	0.006640946502057613	0.0028112139917695475	0.002839506172839506
2	18.16	0.005228909465020576	0.002662037037037037	0.0011291152263374485
2	18.2	0.004948559670781893	0.0020396090534979426	0.0019675925925925924
2	18.240000000000002	0.01506687242798354	0.004002057613168724	0.0053060699588477365
2	18.28	0.004274691358024691	0.0018930041152263374	0.0013708847736625515
2	18.32	0.004151234567901235	0.0021887860082304526	0.0010648148148148149
2	18.36	0.0036368312757201647	0.00253858024691358	0.0004218106995884774
2	18.400000000000002	0.005169753086419753	0.004104938271604938	0.0003832304526748971
2	18.44	0.0065946502057613165	0.005033436213991769	0.000676440329218107
2	18.48	0.007561728395061728	0.005483539094650206	0.0009002057613168725
2	18.52	0.008739711934156378	0.005406378600823045	0.0020550411522633743
2	18.56	0.009359567901234567	0.005100308641975308	0.0030504115226337447
2	18.6	0.009539609053497943	0.004822530864197531	0.0030864197530864196
2	18.64	0.01136574074074074	0.004032921810699588	0.004094650205761317
2	18.68	0.011170267489711934	0.0028060699588477365	0.003919753086419753
2	18.72	0.022813786008230454	0.003845164609053498	0.00871141975308642
2	18.76	0.012181069958847737	0.0008050411522633745	0.00595679012345679
2	18.8	0.014704218106995884	0.0005478395061728395	0.00849022633744856
2	18.84	0.01667695473251029	0.0003497942386831276	0.010897633744855967
2	18.88	0.01595679012345679	0.00037294238683127575	0.010478395061728395
2	18.92	0.01664351851851852	0.0005375514403292181	0.011183127572016461
2	18.96	0.015074588477366256	0.0004218106995884774	0.0101440329218107
2	19.0	0.016108539094650206	0.0003832304526748971	0.011026234567901234
2	19.04	0.013986625514403292	0.000257201646090535	0.009377572016460905
2	19.080000000000002	0.014472736625514404	0.0005761316872427984	0.009614197530864198
2	19.12	0.012006172839506174	0.0004912551440329218	0.008125
2	19.16	0.013088991769547325	0.0007767489711934157	0.008441358024691358
2	19.2	0.020679012345679013	0.0023405349794238684	0.010054012345679013
2	19.240000000000002	0.012214506172839507	0.0010030864197530865	0.007497427983539095
2	19.28	0.012656893004115226	0.001345164609053498	0.007425411522633745
2	19.32	0.0107690329218107	0.0015380658436213992	0.006149691358024691
2	19.36	0.010079732510288066	0.001962448559670782	0.004809670781893004
2	19.400000000000002	0.00863425925925926	0.002294238683127572	0.003698559670781893
2	19.44	0.00956275720164609	0.0031815843621399178	0.003580246913580247
2	19.48	0.007844650205761318	0.003477366255144033	0.0025257201646090533
2	19.52	0.009251543209876542	0.004243827160493827	0.0028420781893004113
2	19.56	0.006586934156378601	0.0042309670781893	0.0015792181069958849
2	19.6	0.007142489711934157	0.004495884773662551	0.001388888888888889
2	19.64	0.005162037037037037	0.004166666666666667	0.00045781893004115225
2	19.68	0.01742283950617284	0.006417181069958848	0.0042258230452674895
2	19.72	0.0046965020576131685	0.003955761316872428	0.00013374485596707818
2	19.76	0.005051440329218107	0.004056069958847736	0.0005324074074074074
2	19.8	0.005354938271604938	0.0037114197530864197	0.0012294238683127573
2	19.84	0.0046039094650205765	0.0037217078189300413	0.0004320987654320988
2	19.88	0.005	0.0035339506172839506	0.0008873456790123457
2	19.92	0.004848251028806584	0.003094135802469136	0.001293724279835391
2	19.96	0.005429526748971194	0.003310185185185185	0.001514917695473251
2	20.0	0.003891460905349794	0.003199588477366255	0.0004243827160493827
2	20.04	0.004969135802469136	0.003374485596707819	0.0010828189300411523
2	20.080000000000002	0.0039943415637860085	0.0034233539094650207	0.0001954732510288066
2	20.12	0.005231481481481481	0.003906893004115226	0.0005838477366255144
2	20.16	0.014238683127572016	0.005406378600823045	0.0033436213991769547
2	20.2	0.004053497942386831	0.003117283950617284	8.74485596707819e-05
2	20.240000000000002	0.0033487654320987653	0.002698045267489712	4.372427983539095e-05
2	20.28	0.0035108024691358026	0.0023276748971193416	0.00035493827160493826
2	20.32	0.002646604938271605	0.0017103909465020577	0.00013374485596707818
2	20.36	0.0028472222222222223	0.0016769547325102881	0.00030864197530864197
2	20.400000000000002	0.0035493827160493828	0.0013554526748971194	0.0011316872427983538
2	20.44	0.0034439300411522634	0.0015817901234567902	0.0006147119341563787
2	20.48	0.005941358024691358	0.0026131687242798352	0.0017849794238683128
2	20.52	0.007106481481481482	0.0030992798353909464	0.0024434156378600825
2	20.56	0.010480967078189301	0.003832304526748971	0.004529320987654321
2	20.6	0.011599794238683127	0.003816872427983539	0.006108539094650206
2	20.64	0.02543724279835391	0.006100823045267489	0.011772119341563785
2	20.68	0.015370370370370371	0.00360082304526749	0.00900462962962963
2	20.72	0.01773148148148148	0.004050925925925926	0.01091820987654321
2	20.76	0.016041666666666666	0.003719135802469136	0.009837962962962963
2	20.8	0.017502572016460907	0.0036213991769547325	0.011370884773662552
2	20.84	0.017782921810699587	0.003212448559670782	0.012080761316872428
2	20.88	0.01656378600823045	0.0034156378600823044	0.010884773662551441
2	20.92	0.019647633744855966	0.0038348765432098765	0.012412551440329218
2	20.96	0.018585390946502058	0.0036702674897119343	0.011625514403292181
2	21.0	0.019845679012345678	0.004014917695473251	0.011705246913580247
2	21.04	0.01633230452674897	0.003991769547325103	0.008454218106995886
2	21.080000000000002	0.018425925925925925	0.005131172839506173	0.008299897119341563
2	21.12	0.025378086419753088	0.007422839506172839	0.008353909465020576
2	21.16	0.015059156378600823	0.005545267489711934	0.0041229423868312754
2	21.2	0.013091563786008231	0.005185185185185185	0.0038708847736625513
2	21.240000000000002	0.01366769547325103	0.005437242798353909	0.0042489711934156375
2	21.28	0.00944701646090535	0.004573045267489712	0.0019470164609053499
2	21.32	0.009699074074074074	0.004655349794238683	0.0018569958847736625
2	21.36	0.008106995884773663	0.0036188271604938272	0.002196502057613169
2	21.400000000000002	0.0073868312757201645	0.002752057613168724	0.0021579218106995883
2	21.44	0.00522119341563786	0.001484053497942387	0.002196502057613169
2	21.48	0.003019547325102881	0.0008204732510288066	0.0009156378600823045
2	21.52	0.003999485596707819	0.0017155349794238683	0.0009233539094650206
2	21.56	0.0039609053497942385	0.0018441358024691358	0.0009310699588477366
2	21.6	0.017849794238683128	0.005244341563786008	0.005432098765432099
2	21.64	0.006535493827160494	0.00323559670781893	0.0019958847736625514
2	21.68	0.008770576131687243	0.004701646090534979	0.002939814814814815
2	21.72	0.00882201646090535	0.005280349794238683	0.002332818930041152
2	21.76	0.01404320987654321	0.006509773662551441	0.005059156378600823
2	21.8	0.01327417695473251	0.006630658436213991	0.004416152263374486
2	21.84	0.016867283950617283	0.0069393004115226335	0.0066049382716049385
2	21.88	0.019356995884773662	0.006723251028806584	0.009079218106995884
2	21.92	0.02140432098765432	0.0062268518518518515	0.010882201646090535
2	21.96	0.022847222222222224	0.006473765432098765	0.01206275720164609
2	22.0	0.02291409465020576	0.005751028806584362	0.012582304526748972
2	22.04	0.02432098765432099	0.005043724279835391	0.014837962962962963
2	22.080000000000002	0.03335905349794239	0.006172839506172839	0.017775205761316873
2	22.12	0.022574588477366254	0.003441358024691358	0.015354938271604938
2	22.16	0.023325617283950616	0.004030349794238683	0.01569701646090535
2	22.2	0.025820473251028805	0.006126543209876543	0.015910493827160494
2	22.240000000000002	0.026213991769547324	0.0069958847736625515	0.01534207818930041
2	22.28	0.027345679012345678	0.007790637860082304	0.014814814814814815
2	22.32	0.02655864197530864	0.007546296296296297	0.014526748971193416
2	22.36	0.026036522633744855	0.007399691358024691	0.014148662551440329
2	22.400000000000002	0.02476851851851852	0.007124485596707819	0.01382201646090535
2	22.44	0.021679526748971195	0.006368312757201646	0.012011316872427983
2	22.48	0.01976337448559671	0.005493827160493827	0.011617798353909465
2	22.52	0.014508744855967079	0.0037474279835390946	0.00945730452674897
2	22.56	0.026751543209876542	0.006576646090534979	0.012705761316872429
2	22.6	0.010895061728395062	0.0017772633744855967	0.007978395061728394
2	22.64	0.011682098765432098	0.00261059670781893	0.00827417695473251
2	22.68	0.010372942386831275	0.0038348765432098765	0.005681584362139918
2	22.72	0.01320730452674897	0.005388374485596707	0.0062602880658436215
2	22.76	0.011450617283950618	0.0053523662551440325	0.004243827160493827
2	22.8	0.014035493827160494	0.005588991769547325	0.005923353909465021
2	22.84	0.012129629629629629	0.005455246913580247	0.004943415637860082
2	22.88	0.014169238683127573	0.005643004115226337	0.006589506172839506
2	22.92	0.012929526748971193	0.005167181069958848	0.006131687242798354
2	22.96	0.013137860082304527	0.005367798353909465	0.005769032921810699
2	23.0	0.012762345679012346	0.005246913580246914	0.005838477366255144
2	23.04	0.022319958847736625	0.006851851851851852	0.008299897119341563
2	23.080000000000002	0.012893518518518518	0.004791666666666666	0.005797325102880659
2	23.12	0.012003600823045267	0.0051440329218107	0.004503600823045267
2	23.16	0.011085390946502058	0.004549897119341564	0.004212962962962963
2	23.2	0.009724794238683127	0.004297839506172839	0.003752572016460905
2	23.240000000000002	0.012885802469135803	0.004457304526748971	0.006489197530864198
2	23.28	0.012469135802469136	0.003631687242798354	0.0077083333333333335
2	23.32	0.015236625514403293	0.003832304526748971	0.010108024691358025
2	23.36	0.0147119341563786	0.004130658436213992	0.010012860082304526
2	23.400000000000002	0.019338991769547325	0.006733539094650205	0.011512345679012345
2	23.44	0.02241769547325103	0.008521090534979424	0.012335390946502057
2	23.48	0.02483281893004115	0.010151748971193416	0.012175925925925925
2	23.52	0.03950617283950617	0.01386059670781893	0.015666152263374485
2	23.56	0.025920781893004115	0.01054783950617284	0.011568930041152264
2	23.6	0.029516460905349793	0.011530349794238682	0.013335905349794239
2	23.64	0.02811985596707819	0.010969650205761317	0.012463991769547326
2	23.68	0.030290637860082306	0.01065329218106996	0.014166666666666666
2	23.72	0.028364197530864197	0.009248971193415638	0.01296553497942387
2	23.76	0.030190329218106996	0.00819701646090535	0.014709362139917696
2	23.8	0.027844650205761316	0.006887860082304527	0.012502572016460906
2	23.84	0.030002572016460904	0.006255144032921811	0.015
2	23.88	0.02554269547325103	0.004989711934156379	0.012291666666666666
2	23.92	0.027404835390946503	0.004832818930041153	0.014907407407407407
2	23.96	0.02617283950617284	0.003966049382716049	0.015056584362139918
2	24.0	0.03907664609053498	0.006838991769547325	0.01930812757201646
2	24.04	0.025329218106995885	0.003132716049382716	0.015743312757201647
2	24.080000000000002	0.022253086419753085	0.0025668724279835392	0.014182098765432099
2	24.12	0.02098508230452675	0.0027546296296296294	0.013305041152263374
2	24.16	0.0172119341563786	0.002044753086419753	0.011370884773662552
2	24.2	0.01712448559670782	0.002183641975308642	0.01124485596707819
2	24.240000000000002	0.013551954732510288	0.0012114197530864197	0.010092592592592592
2	24.28	0.013487654320987655	0.0014506172839506173	0.009776234567901235
2	24.32	0.011633230452674897	0.0010699588477366254	0.008184156378600822
2	24.36	0.012031893004115226	0.0013811728395061729	0.008438786008230453
2	24.400000000000002	0.009308127572016461	0.0012551440329218106	0.005974794238683127
2	24.44	0.009765946502057614	0.0014506172839506173	0.006190843621399177
2	24.48	0.018413065843621398	0.003397633744855967	0.008027263374485597
2	24.52	0.0066846707818930045	0.0011085390946502058	0.0033024691358024692
2	24.560000000000002	0.006010802469135802	0.0009362139917695473	0.003132716049382716
2	24.6	0.0040637860082304526	0.0007381687242798354	0.0015277777777777779
2	24.64	0.004655349794238683	0.0007664609053497942	0.0017926954732510288
2	24.68	0.0027906378600823043	0.0003575102880658436	0.0005092592592592592
2	24.72	0.003580246913580247	0.0004552469135802469	0.0005324074074074074
2	24.76	0.0027443415637860083	0.00021347736625514403	0.00028292181069958846
2	24.8	0.004814814814814815	0.000529835390946502	0.0011368312757201646
2	24.84	0.0038657407407407408	0.0005555555555555556	0.0001646090534979424
2	24.88	0.005419238683127572	0.0007638888888888889	0.0009053497942386831
2	24.92	0.004652777777777777	0.0007638888888888889	0.00030092592592592595
2	24.96	0.01611625514403292	0.0029732510288065844	0.004140946502057613
2	25.0	0.005558127572016461	0.0008487654320987654	0.0003935185185185185
2	25.04	0.0055246913580246915	0.0008641975308641976	0.0002623456790123457
2	25.080000000000002	0.005787037037037037	0.0008024691358024691	0.0003935185185185185
2	25.12	0.005187757201646091	0.0007304526748971193	0.00019290123456790122
2	25.16	0.00654320987654321	0.0010390946502057614	0.0010159465020576131
2	25.2	0.005619855967078189	0.0011368312757201646	0.0001954732510288066
2	25.240000000000002	0.00665380658436214	0.0014248971193415638	0.0009645061728395061
2	25.28	0.005498971193415638	0.0010390946502057614	0.00038837448559670784
2	25.32	0.006183127572016461	0.0011959876543209877	0.0010390946502057614
2	25.36	0.004830246913580247	0.0006430041152263374	0.0006558641975308642
2	25.400000000000002	0.005360082304526749	0.0006610082304526749	0.0011856995884773664
2	25.44	0.013022119341563786	0.0020473251028806584	0.003852880658436214
2	25.48	0.003006687242798354	0.00015689300411522632	0.0005015432098765432
2	25.52	0.0045241769547325105	0.0002469135802469136	0.0018106995884773663
2	25.560000000000002	0.005074588477366256	0.0001388888888888889	0.0033924897119341564
2	25.6	0.006440329218106996	0.0001594650205761317	0.0045473251028806585
2	25.64	0.0075488683127572015	6.687242798353909e-05	0.006453189300411523
2	25.68	0.010424382716049382	0.0002777777777777778	0.008297325102880658
2	25.72	0.008834876543209877	0.00013374485596707818	0.007746913580246913
2	25.76	0.010349794238683128	7.20164609053498e-05	0.0088940329218107
2	25.8	0.009290123456790124	4.6296296296296294e-05	0.008171296296296296
2	25.84	0.01202932098765432	0.00012088477366255144	0.010203189300411523
2	25.88	0.01172582304526749	7.458847736625514e-05	0.010131172839506174
2	25.92	0.023366769547325104	0.0019444444444444444	0.013724279835390946
2	25.96	0.010614711934156378	6.687242798353909e-05	0.00779320987654321
2	26.0	0.012487139917695473	4.372427983539095e-05	0.008834876543209877
2	26.04	0.011898148148148149	7.20164609053498e-05	0.007265946502057613
2	26.080000000000002	0.011468621399176955	0.0009387860082304527	0.005498971193415638
2	26.12	0.012960390946502058	0.002564300411522634	0.005614711934156379
2	26.16	0.01157664609053498	0.0036702674897119343	0.0039017489711934156
2	26.2	0.015064300411522633	0.005095164609053498	0.006239711934156378
2	26.240000000000002	0.01371141975308642	0.00507201646090535	0.005313786008230453
2	26.28	0.016167695473251028	0.0056507201646090535	0.006463477366255144
2	26.32	0.012775205761316872	0.005452674897119342	0.004256687242798354
2	26.36	0.014205246913580247	0.006231995884773663	0.0042309670781893
2	26.400000000000002	0.022728909465020576	0.0076054526748971195	0.007232510288065844
2	26.44	0.013497942386831276	0.005583847736625514	0.0039609053497942385
2	26.48	0.010972222222222222	0.004781378600823045	0.002852366255144033
2	26.52	0.010241769547325103	0.004164094650205761	0.0024279835390946503
2	26.560000000000002	0.009356995884773662	0.0040406378600823046	0.00209619341563786
2	26.6	0.006327160493827161	0.002965534979423868	0.000367798353909465
2	26.64	0.006296296296296296	0.0024511316872427983	0.0006224279835390946
2	26.68	0.00705761316872428	0.0031352880658436213	0.0005169753086419753
2	26.72	0.009794238683127572	0.003978909465020576	0.0013117283950617284
2	26.76	0.008935185185185185	0.003675411522633745	0.0011831275720164609
2	26.8	0.010426954732510287	0.0037165637860082303	0.0020833333333333333
2	26.84	0.008441358024691358	0.003212448559670782	0.0016820987654320987
2	26.88	0.020496399176954734	0.0063863168724279835	0.004933127572016461
2	26.92	0.007492283950617284	0.003804012345679012	0.0007124485596707819
2	26.96	0.008590534979423869	0.004621913580246914	0.0005709876543209877
2	27.0	0.006440329218106996	0.0037885802469135805	0.00022633744855967078
2	27.04	0.007872942386831276	0.005444958847736625	0.00030864197530864197
2	27.080000000000002	0.011445473251028807	0.006741255144032922	0.0024974279835390948
2	27.12	0.013881172839506174	0.007448559670781893	0.0047890946502057614
2	27.16	0.015704732510288064	0.007926954732510288	0.006190843621399177
2	27.2	0.013122427983539095	0.0069727366255144035	0.005169753086419753
2	27.240000000000002	0.011496913580246914	0.006538065843621399	0.0038245884773662553
2	27.28	0.008096707818930042	0.006103395061728395	0.0012397119341563787
2	27.32	0.010583847736625514	0.0061059670781893	0.0030632716049382716
2	27.36	0.019351851851851853	0.006854423868312757	0.006352880658436214
2	27.400000000000002	0.010771604938271605	0.004794238683127572	0.004349279835390947
2	27.44	0.00805812757201646	0.004128086419753086	0.002875514403292181
2	27.48	0.00772119341563786	0.004243827160493827	0.002088477366255144
2	27.52	0.0067309670781893005	0.0033487654320987653	0.00253858024691358
2	27.560000000000002	0.010002572016460905	0.0045010288065843625	0.00466820987654321
2	27.6	0.011270576131687244	0.00555298353909465	0.004670781893004115
2	27.64	0.013181584362139918	0.0071913580246913585	0.004657921810699589
2	27.68	0.01493827160493827	0.009102366255144033	0.004125514403292181
2	27.72	0.013806584362139917	0.009722222222222222	0.0026646090534979423
2	27.76	0.01666923868312757	0.011013374485596708	0.0036419753086419752
2	27.8	0.017409979423868314	0.010573559670781893	0.004166666666666667
2	27.84	0.03271347736625514	0.011777263374485597	0.010527263374485597
2	27.88	0.020727880658436212	0.008101851851851851	0.007361111111111111
2	27.92	0.023271604938271604	0.006221707818930041	0.010738168724279835
2	27.96	0.02108281893004115	0.0051800411522633745	0.010959362139917696
2	28.0	0.021808127572016462	0.005311213991769547	0.01209619341563786
2	28.04	0.01962962962962963	0.005715020576131687	0.01063014403292181
2	28.080000000000002	0.020195473251028807	0.0058359053497942385	0.011229423868312757
2	28.12	0.01963991769547325	0.006103395061728395	0.010424382716049382
2	28.16	0.019845679012345678	0.006136831275720164	0.010090020576131687
2	28.2	0.020781893004115225	0.005967078189300412	0.010820473251028806
2	28.240000000000002	0.01905864197530864	0.00573559670781893	0.009974279835390946
2	28.28	0.018703703703703705	0.005985082304526749	0.009305555555555555
2	28.32	0.026651234567901236	0.008150720164609054	0.010681584362139918
2	28.36	0.015473251028806584	0.0061805555555555555	0.006815843621399177
2	28.400000000000002	0.01404320987654321	0.005823045267489712	0.005781893004115226
2	28.44	0.01397119341563786	0.005805041152263374	0.005082304526748971
2	28.48	0.012165637860082304	0.0056044238683127575	0.003449074074074074
2	28.52	0.01179269547325103	0.005090020576131687	0.003104423868312757
2	28.560000000000002	0.008863168724279835	0.003755144032921811	0.0020190329218106994
2	28.6	0.0074434156378600826	0.0025051440329218106	0.0021862139917695473
2	28.64	0.007016460905349795	0.0039017489711934156	0.0014609053497942387
2	28.68	0.008125	0.005383230452674897	0.0010416666666666667
2	28.72	0.00881687242798354	0.006010802469135802	0.0007973251028806584
2	28.76	0.009256687242798354	0.006314300411522634	0.0002700617283950617
2	28.8	0.024146090534979424	0.010149176954732511	0.004619341563786008
2	28.84	0.010658436213991769	0.008217592592592592	0.000558127572016461
2	28.88	0.010082304526748971	0.007775205761316873	0.001103395061728395
2	28.92	0.008549382716049382	0.0068930041152263375	0.0004243827160493827
2	28.96	0.009431584362139919	0.0066846707818930045	0.0009902263374485596
2	29.0	0.007919238683127572	0.006147119341563786	0.0002700617283950617
2	29.04	0.00985082304526749	0.006856995884773663	0.0008744855967078189
2	29.080000000000002	0.008287037037037037	0.006430041152263375	0.00015174897119341564
2	29.12	0.009338991769547325	0.006116255144032922	0.0004963991769547325
2	29.16	0.008729423868312757	0.005766460905349794	0.00010030864197530864
2	29.2	0.008554526748971194	0.004588477366255144	0.0009619341563786008
2	29.240000000000002	0.0095190329218107	0.0036934156378600823	0.0028935185185185184
2	29.28	0.021170267489711934	0.006759259259259259	0.0060648148148148145
2	29.32	0.012960390946502058	0.004992283950617284	0.005069444444444444
2	29.36	0.013906893004115226	0.005036008230452675	0.005316358024691358
2	29.400000000000002	0.0137011316872428	0.005131172839506173	0.005519547325102881
2	29.44	0.011586934156378601	0.004022633744855967	0.0046039094650205765
2	29.48	0.012481995884773663	0.004717078189300412	0.004647633744855967
2	29.52	0.012353395061728395	0.005360082304526749	0.0035982510288065845
2	29.560000000000002	0.011291152263374486	0.00570216049382716	0.0024022633744855966
2	29.6	0.008515946502057612	0.005380658436213992	0.000727880658436214
2	29.64	0.009436728395061728	0.006044238683127572	0.000977366255144033
2	29.68	0.0088940329218107	0.005643004115226337	0.001044238683127572
2	29.72	0.007957818930041152	0.005558127572016461	0.0005324074074074074
2	29.76	0.020444958847736627	0.0083179012345679	0.00411522633744856
2	29.8	0.00625	0.004935699588477367	0.0001234567901234568
2	29.84	0.007602880658436214	0.004879115226337449	0.0013425925925925925
2	29.88	0.008328189300411522	0.004886831275720165	0.0024819958847736626
2	29.92	0.009835390946502058	0.005324074074074074	0.003117283950617284
2	29.96	0.008801440329218107	0.004688786008230452	0.0029295267489711932
2	30.0	0.008428497942386832	0.004480452674897119	0.00261059670781893
2	30.04	0.0039146090534979425	0.0022170781893004116	0.0005066872427983539
2	30.080000000000002	0.004194958847736625	0.0019058641975308642	0.0011291152263374485
2	30.12	0.005244341563786008	0.0012628600823045267	0.0027083333333333334
2	30.16	0.007332818930041152	0.002309670781893004	0.003793724279835391
2	30.2	0.006936728395061729	0.0021759259259259258	0.0036651234567901233
2	30.240000000000002	0.020372942386831277	0.005661008230452675	0.0063065843621399175
2	30.28	0.0050874485596707816	0.001970164609053498	0.0019727366255144034
2	30.32	0.00503858024691358	0.002116769547325103	0.002116769547325103
2	30.36	0.00563014403292181	0.001772119341563786	0.002397119341563786
2	30.400000000000002	0.004647633744855967	0.0015946502057613168	0.00198559670781893
2	30.44	0.0070524691358024695	0.002965534979423868	0.002487139917695473
2	30.48	0.0063297325102880655	0.0036419753086419752	0.0013811728395061729
2	30.52	0.009683641975308643	0.00540380658436214	0.0017026748971193416
2	30.560000000000002	0.009135802469135803	0.004686213991769547	0.0017335390946502057
2	30.6	0.010501543209876544	0.005036008230452675	0.0027674897119341563
2	30.64	0.009007201646090535	0.005509259259259259	0.0021604938271604936
2	30.68	0.00878858024691358	0.005555555555555556	0.0025925925925925925
2	30.72	0.020272633744855967	0.007111625514403292	0.005689300411522634
2	30.76	0.0077880658436213996	0.003852880658436214	0.0015637860082304527
2	30.8	0.008775720164609053	0.004171810699588477	0.0016795267489711934
2	30.84	0.008209876543209876	0.004084362139917696	0.001059670781893004
2	30.88	0.009876543209876543	0.004092078189300411	0.0017412551440329218
2	30.92	0.006345164609053498	0.0030478395061728394	0.00036265432098765433
2	30.96	0.006705246913580247	0.0027469135802469136	0.0004166666666666667
2	31.0	0.005591563786008231	0.0017489711934156379	0.0005838477366255144
2	31.04	0.006831275720164609	0.0013940329218106995	0.0016975308641975309
2	31.080000000000002	0.006345164609053498	0.0011882716049382716	0.001507201646090535
2	31.12	0.007978395061728394	0.0015534979423868314	0.0020601851851851853
2	31.16	0.006743827160493827	0.0017412551440329218	0.00125
2	31.2	0.023569958847736626	0.005871913580246913	0.0059953703703703705
2	31.240000000000002	0.007047325102880658	0.0022890946502057614	0.0008667695473251029
2	31.28	0.006944444444444444	0.0027314814814814814	0.00021862139917695473
2	31.32	0.007752057613168725	0.00356738683127572	0.0005684156378600823
2	31.36	0.008503086419753086	0.004349279835390947	0.0004655349794238683
2	31.400000000000002	0.009948559670781893	0.005380658436213992	0.0014506172839506173
2	31.44	0.00982253086419753	0.005843621399176955	0.0006661522633744856
2	31.48	0.010776748971193415	0.0066743827160493825	0.0011728395061728395
2	31.52	0.008665123456790123	0.006522633744855967	0.00018775720164609054
2	31.560000000000002	0.010455246913580248	0.006931584362139918	0.0017669753086419753
2	31.6	0.009814814814814814	0.006085390946502058	0.0022530864197530865
2	31.64	0.009429012345679012	0.005841049382716049	0.001990740740740741
2	31.68	0.01643261316872428	0.007229938271604938	0.0037242798353909466
2	31.720000000000002	0.009650205761316873	0.005823045267489712	0.0017103909465020577
2	31.76	0.011646090534979423	0.0069495884773662555	0.0024228395061728393
2	31.8	0.011545781893004115	0.007335390946502058	0.0008333333333333334
2	31.84	0.011895576131687242	0.00750514403292181	0.0013297325102880658
2	31.88	0.010992798353909466	0.006517489711934156	0.0018261316872427984
2	31.92	0.013179012345679012	0.007641460905349794	0.002685185185185185
2	31.96	0.010933641975308642	0.006154835390946502	0.0016872427983539095
2	32.0	0.011527777777777777	0.006170267489711934	0.0018261316872427984
2	32.04	0.008011831275720164	0.005172325102880658	0.0005889917695473251
2	32.08	0.008305041152263375	0.004639917695473251	0.0011856995884773664
2	32.12	0.005588991769547325	0.003258744855967078	0.0006944444444444445
2	32.160000000000004	0.018371913580246913	0.005388374485596707	0.005218621399176955
2	32.2	0.002955246913580247	0.0012808641975308641	0.00023405349794238683
2	32.24	0.0043518518518518515	0.0015689300411522633	0.0015895061728395062
2	32.28	0.006268004115226338	0.002662037037037037	0.002736625514403292
2	32.32	0.008405349794238683	0.0033410493827160494	0.0038657407407407408
2	32.36	0.010910493827160493	0.003374485596707819	0.005334362139917695
2	32.4	0.011905864197530864	0.003145576131687243	0.005985082304526749
2	32.44	0.015046296296296295	0.004020061728395061	0.007438271604938272
2	32.480000000000004	0.016561213991769547	0.004315843621399177	0.008387345679012346
2	32.52	0.018024691358024692	0.005645576131687243	0.0084130658436214
2	32.56	0.016805555555555556	0.005895061728395061	0.007569444444444445
2	32.6	0.017834362139917695	0.006983024691358025	0.007839506172839506
2	32.64	0.028143004115226338	0.009236111111111112	0.010614711934156378
2	32.68	0.018726851851851852	0.007147633744855967	0.007453703703703704
2	32.72	0.018055555555555554	0.00680298353909465	0.006959876543209877
2	32.76	0.020907921810699587	0.00713477366255144	0.007762345679012346
2	32.8	0.021545781893004115	0.006710390946502057	0.008191872427983539
2	32.84	0.022085905349794238	0.007016460905349795	0.007749485596707819
2	32.88	0.022646604938271604	0.006844135802469136	0.008644547325102881
2	32.92	0.02140946502057613	0.006460905349794239	0.007623456790123457
2	32.96	0.02279835390946502	0.006887860082304527	0.008407921810699588
2	33.0	0.020797325102880657	0.006219135802469136	0.006921296296296296
2	33.04	0.021203703703703704	0.00636059670781893	0.006759259259259259
2	33.08	0.018752572016460904	0.0073302469135802465	0.004272119341563786
2	33.12	0.031977880658436215	0.01087962962962963	0.008557098765432099
2	33.160000000000004	0.017289094650205762	0.008299897119341563	0.002844650205761317
2	33.2	0.017854938271604937	0.008659979423868312	0.0038143004115226337
2	33.24	0.014981995884773662	0.0065946502057613165	0.0036419753086419752
2	33.28	0.013382201646090535	0.005987654320987654	0.0035339506172839506
2	33.32	0.01481738683127572	0.007217078189300411	0.003616255144032922
2	33.36	0.013181584362139918	0.006476337448559671	0.0023533950617283953
2	33.4	0.014241255144032922	0.005357510288065844	0.0033770576131687243
2	33.44	0.013585390946502058	0.00459619341563786	0.003330761316872428
2	33.480000000000004	0.016280864197530866	0.003580246913580247	0.006165123456790124
2	33.52	0.015612139917695474	0.0026131687242798352	0.007644032921810699
2	33.56	0.01894804526748971	0.003222736625514403	0.011525205761316873
2	33.6	0.029598765432098766	0.005758744855967078	0.015120884773662552
2	33.64	0.021612654320987655	0.004645061728395062	0.013551954732510288
2	33.68	0.022474279835390947	0.005771604938271605	0.012939814814814815
2	33.72	0.02268775720164609	0.0067541152263374486	0.011520061728395061
2	33.76	0.020606995884773664	0.00679783950617284	0.008819444444444444
2	33.8	0.022271090534979422	0.007584876543209876	0.00904320987654321
2	33.84	0.02060956790123457	0.007379115226337448	0.007669753086419753
2	33.88	0.02038837448559671	0.007049897119341564	0.007471707818930041
2	33.92	0.0205298353909465	0.006882716049382716	0.0073868312757201645
2	33.96	0.018420781893004116	0.006406893004115227	0.0058461934156378605
2	34.0	0.019151234567901236	0.006756687242798354	0.005612139917695473
2	34.04	0.01635545267489712	0.0063631687242798355	0.0037319958847736624
2	34.08	0.02775462962962963	0.008477366255144033	0.0073868312757201645
2	34.12	0.01356224279835391	0.005231481481481481	0.0023919753086419754
2	34.160000000000004	0.013955761316872428	0.005092592592592593	0.002736625514403292
2	34.2	0.011494341563786007	0.003855452674897119	0.0019830246913580245
2	34.24	0.00914866255144033	0.002595164609053498	0.0016975308641975309
2	34.28	0.0069727366255144035	0.0018981481481481482	0.0004938271604938272
2	34.32	0.005334362139917695	0.001419753086419753	0.0005606995884773662
2	34.36	0.003922325102880659	0.000977366255144033	0.0005684156378600823
2	34.4	0.0024948559670781895	0.0004938271604938272	0.0005015432098765432
2	34.44	0.0027211934156378603	0.0006172839506172839	0.0008796296296296296
2	34.480000000000004	0.0019804526748971193	0.00039609053497942386	0.0006532921810699588
2	34.52	0.003294753086419753	0.0007124485596707819	0.0013348765432098766
2	34.56	0.014133230452674898	0.002685185185185185	0.005334362139917695
2	34.6	0.00492798353909465	0.0005838477366255144	0.0028189300411522633
2	34.64	0.005805041152263374	0.00028292181069958846	0.004110082304526749
2	34.68	0.007749485596707819	0.0006712962962962962	0.005671296296296297
2	34.72	0.007860082304526748	0.00019804526748971193	0.006144547325102881
2	34.76	0.009544753086419753	0.0003189300411522634	0.007728909465020576
2	34.800000000000004	0.010877057613168725	0.00018518518518518518	0.008636831275720165
2	34.84	0.012587448559670781	0.00032407407407407406	0.010126028806584362
2	34.88	0.01386059670781893	0.0003034979423868313	0.011280864197530865
2	34.92	0.015779320987654322	0.0005092592592592592	0.012204218106995885
2	34.96	0.017075617283950618	0.0006172839506172839	0.01198559670781893
2	35.0	0.017353395061728394	0.0008101851851851852	0.011514917695473251
2	35.04	0.029753086419753088	0.0032175925925925926	0.015192901234567902
2	35.08	0.016941872427983538	0.0013734567901234568	0.008752572016460906
2	35.12	0.018742283950617285	0.002844650205761317	0.007780349794238683
2	35.160000000000004	0.017425411522633744	0.004344135802469136	0.0051234567901234564
2	35.2	0.017955246913580247	0.006265432098765432	0.004583333333333333
2	35.24	0.0159130658436214	0.006370884773662552	0.003485082304526749
2	35.28	0.016586934156378602	0.006838991769547325	0.003706275720164609
2	35.32	0.014323559670781893	0.006069958847736625	0.0029295267489711932
2	35.36	0.013747427983539095	0.005902777777777778	0.0022119341563786006
2	35.4	0.012790637860082305	0.005141460905349794	0.002698045267489712
2	35.44	0.010282921810699588	0.00408179012345679	0.0012011316872427983
2	35.480000000000004	0.010401234567901235	0.0035956790123456792	0.0025257201646090533
2	35.52	0.019174382716049383	0.004958847736625515	0.004763374485596708
2	35.56	0.008276748971193416	0.0024948559670781895	0.0021219135802469135
2	35.6	0.006746399176954732	0.001337448559670782	0.0016820987654320987
2	35.64	0.0071579218106995884	0.0021579218106995883	0.0018852880658436213
2	35.68	0.0057304526748971196	0.0021630658436213993	0.0009387860082304527
2	35.72	0.007080761316872428	0.0033204732510288067	0.0007047325102880658
2	35.76	0.006460905349794239	0.0031069958847736627	0.001095679012345679
2	35.800000000000004	0.009835390946502058	0.0034233539094650207	0.004007201646090535
2	35.84	0.009063786008230454	0.0019521604938271605	0.004848251028806584
2	35.88	0.009104938271604938	0.0017901234567901235	0.005810185185185186
2	35.92	0.009089506172839506	0.0024459876543209877	0.004537037037037037
2	35.96	0.007618312757201646	0.0030272633744855967	0.0036805555555555554
2	36.0	0.02266460905349794	0.006391460905349794	0.008369341563786008
2	36.04	0.009395576131687242	0.00419238683127572	0.0044444444444444444
2	36.08	0.011118827160493828	0.004465020576131688	0.004768518518518518
2	36.12	0.007695473251028807	0.0028343621399176955	0.00393261316872428
2	36.160000000000004	0.0072608024691358025	0.002559156378600823	0.003513374485596708
2	36.2	0.006414609053497942	0.002713477366255144	0.003299897119341564
2	36.24	0.006954732510288066	0.0029809670781893003	0.0029809670781893003
2	36.28	0.0046733539094650205	0.002006172839506173	0.001756687242798354
2	36.32	0.005550411522633745	0.0015869341563786007	0.0025925925925925925
2	36.36	0.0068930041152263375	0.0015766460905349794	0.003881172839506173
2	36.4	0.009717078189300411	0.0028112139917695475	0.00489454732510288
2	36.44	0.01294238683127572	0.0044907407407407405	0.005769032921810699
2	36.480000000000004	0.02715277777777778	0.008155864197530864	0.00860082304526749
2	36.52	0.014789094650205762	0.006268004115226338	0.005943930041152263
2	36.56	0.013963477366255144	0.005614711934156379	0.005316358024691358
2	36.6	0.01673611111111111	0.006293724279835391	0.006988168724279835
2	36.64	0.014624485596707818	0.005740740740740741	0.00599022633744856
2	36.68	0.01845164609053498	0.005313786008230453	0.00815843621399177
2	36.72	0.01591820987654321	0.0035185185185185185	0.006669238683127572
2	36.76	0.017193930041152262	0.002021604938271605	0.00815843621399177
2	36.800000000000004	0.015766460905349795	0.0008050411522633745	0.008438786008230453
2	36.84	0.017150205761316872	0.0008230452674897119	0.010285493827160494
2	36.88	0.01691872427983539	0.0007947530864197531	0.011311728395061728
2	36.92	0.018320473251028806	0.0008050411522633745	0.012968106995884774
2	36.96	0.028989197530864198	0.003155864197530864	0.015817901234567902
2	37.0	0.018199588477366257	0.0006584362139917696	0.013140432098765432
2	37.04	0.020902777777777777	0.0007561728395061729	0.015316358024691359
2	37.08	0.019830246913580245	0.0005967078189300411	0.014434156378600823
2	37.12	0.018891460905349794	0.0009284979423868312	0.013410493827160494
2	37.160000000000004	0.015583847736625514	0.0007407407407407407	0.011098251028806584
2	37.2	0.014053497942386832	0.001103395061728395	0.00955246913580247
2	37.24	0.011548353909465021	0.0010776748971193415	0.0072839506172839505
2	37.28	0.011455761316872428	0.001419753086419753	0.006540637860082304
2	37.32	0.009567901234567902	0.0014454732510288065	0.005246913580246914
2	37.36	0.010992798353909466	0.002080761316872428	0.005699588477366255
2	37.4	0.009030349794238684	0.0017901234567901235	0.004758230452674897
2	37.44	0.019879115226337448	0.0042026748971193415	0.007440843621399177
2	37.480000000000004	0.0071810699588477364	0.0021862139917695473	0.0025462962962962965
2	37.52	0.006435185185185185	0.0024228395061728393	0.0015277777777777779
2	37.56	0.006262860082304526	0.0025565843621399176	0.0016049382716049382
2	37.6	0.005030864197530864	0.002361111111111111	0.0009876543209876543
2	37.64	0.005295781893004115	0.0026440329218106995	0.0011008230452674897
2	37.68	0.0037319958847736624	0.0024897119341563785	0.00020833333333333335
2	37.72	0.004110082304526749	0.002780349794238683	0.0003292181069958848
2	37.76	0.00408179012345679	0.002955246913580247	0.0003446502057613169
2	37.800000000000004	0.007448559670781893	0.0037474279835390946	0.002523148148148148
2	37.84	0.009436728395061728	0.004014917695473251	0.005020576131687242
2	37.88	0.014089506172839507	0.004750514403292181	0.00782664609053498
2	37.92	0.024593621399176955	0.006319444444444444	0.012232510288065844
2	37.96	0.019282407407407408	0.005169753086419753	0.011270576131687244
2	38.0	0.021965020576131686	0.00558641975308642	0.012865226337448559
2	38.04	0.02294753086419753	0.005848765432098765	0.013698559670781893
2	38.08	0.02494598765432099	0.006044238683127572	0.014837962962962963
2	38.12	0.024017489711934157	0.006167695473251029	0.014765946502057613
2	38.160000000000004	0.026157407407407407	0.006532921810699589	0.015136316872427984
2	38.2	0.025877057613168723	0.00672582304526749	0.013294753086419753
2	38.24	0.028420781893004114	0.006965020576131687	0.013487654320987655
2	38.28	0.024961419753086418	0.006712962962962963	0.01010545267489712
2	38.32	0.026247427983539094	0.008166152263374485	0.01010545267489712
2	38.36	0.021887860082304526	0.009084362139917696	0.007240226337448559
2	38.4	0.035478395061728396	0.013356481481481481	0.011944444444444445
2	38.44	0.023317901234567902	0.010594135802469136	0.007847222222222222
2	38.480000000000004	0.024647633744855967	0.011378600823045268	0.00838477366255144
2	38.52	0.02332818930041152	0.011203703703703704	0.0079809670781893
2	38.56	0.022021604938271606	0.011383744855967078	0.006903292181069959
2	38.6	0.02080761316872428	0.011116255144032921	0.00654320987654321
2	38.64	0.01688014403292181	0.009696502057613169	0.004783950617283951
2	38.68	0.01589506172839506	0.008845164609053498	0.00444701646090535
2	38.72	0.010810185185185185	0.005997942386831275	0.0029578189300411522
2	38.76	0.007919238683127572	0.0034696502057613167	0.0026080246913580247
2	38.800000000000004	0.0036702674897119343	0.0017772633744855967	0.0013503086419753086
2	38.84	0.006422325102880658	0.003780864197530864	0.0017746913580246914
2	38.88	0.017978395061728394	0.006257716049382716	0.005691872427983539
2	38.92	0.009027777777777777	0.0035416666666666665	0.003623971193415638
2	38.96	0.008675411522633745	0.0036831275720164607	0.0031507201646090535
2	39.0	0.011867283950617284	0.004675925925925926	0.004807098765432099
2	39.04	0.01287551440329218	0.005007716049382716	0.0051568930041152265
2	39.08	0.016525205761316872	0.006566358024691358	0.00669238683127572
2	39.12	0.019169238683127574	0.008469650205761316	0.0065946502057613165
2	39.160000000000004	0.01827417695473251	0.008482510288065844	0.005588991769547325
2	39.2	0.021180555555555557	0.009688786008230452	0.006563786008230453
2	39.24	0.020120884773662553	0.009516460905349794	0.005303497942386832
2	39.28	0.02000514403292181	0.009171810699588478	0.005774176954732511
2	39.32	0.01899948559670782	0.008454218106995886	0.004958847736625515
2	39.36	0.03075102880658436	0.010375514403292182	0.0092309670781893
2	39.4	0.016231995884773663	0.005761316872427984	0.005794753086419753
2	39.44	0.017965534979423867	0.005606995884773662	0.00753343621399177
2	39.480000000000004	0.015200617283950618	0.004184670781893004	0.006489197530864198
2	39.52	0.016468621399176955	0.0048919753086419755	0.007255658436213992
2	39.56	0.0167798353909465	0.005429526748971194	0.007314814814814815
2	39.6	0.015902777777777776	0.005167181069958848	0.006630658436213991
2	39.64	0.01476851851851852	0.00529320987654321	0.0057304526748971196
2	39.68	0.01135545267489712	0.004411008230452675	0.0037319958847736624
2	39.72	0.00985082304526749	0.003351337448559671	0.0032304526748971195
2	39.76	0.006309156378600823	0.0023662551440329217	0.0008796296296296296
2	39.800000000000004	0.008441358024691358	0.0034182098765432097	0.0010339506172839506
2	39.84	0.019732510288065844	0.006854423868312757	0.0038348765432098765
2	39.88	0.010234053497942387	0.005745884773662551	0.0006532921810699588
2	39.92	0.01073559670781893	0.0066846707818930045	0.0005195473251028807
2	39.96	0.013541666666666667	0.007973251028806584	0.0010159465020576131
2	40.0	0.014194958847736626	0.008310185185185184	0.0013580246913580246
2	40.04	0.01825360082304527	0.009236111111111112	0.003587962962962963
2	40.08	0.019465020576131687	0.00878858024691358	0.005092592592592593
2	40.12	0.020771604938271605	0.008359053497942387	0.006247427983539095
2	40.160000000000004	0.023299897119341564	0.007906378600823044	0.009351851851851853
2	40.2	0.022487139917695475	0.00676440329218107	0.009989711934156379
2	40.24	0.024233539094650206	0.006790123456790123	0.011962448559670782
2	40.28	0.02311985596707819	0.006162551440329218	0.011347736625514403
2	40.32	0.03662037037037037	0.009398148148148149	0.015578703703703704
2	40.36	0.022695473251028806	0.0063065843621399175	0.01017746913580247
2	40.4	0.024027777777777776	0.006589506172839506	0.011334876543209877
2	40.44	0.021363168724279836	0.00606738683127572	0.009421296296296296
2	40.480000000000004	0.02181841563786008	0.006635802469135803	0.009560185185185185
2	40.52	0.01845679012345679	0.006252572016460905	0.007456275720164609
2	40.56	0.017551440329218106	0.006198559670781893	0.006679526748971193
2	40.6	0.015856481481481482	0.005596707818930041	0.005622427983539095
2	40.64	0.014693930041152263	0.004822530864197531	0.005115740740740741
2	40.68	0.013757716049382716	0.004182098765432099	0.004735082304526749
2	40.72	0.010987654320987654	0.002991255144032922	0.003904320987654321
2	40.76	0.010401234567901235	0.0022968106995884773	0.00375
2	40.800000000000004	0.01852880658436214	0.003912037037037037	0.006077674897119341
2	40.84	0.007739197530864198	0.0016152263374485598	0.002662037037037037
2	40.88	0.006003086419753087	0.0011702674897119342	0.002258230452674897
2	40.92	0.005851337448559671	0.001154835390946502	0.0020781893004115227
2	40.96	0.005054012345679012	0.000941358024691358	0.0017232510288065844
2	41.0	0.006345164609053498	0.001491769547325103	0.001808127572016461
2	41.04	0.0061342592592592594	0.0016589506172839507	0.0013323045267489711
2	41.08	0.007584876543209876	0.001977880658436214	0.001712962962962963
2	41.12	0.007939814814814814	0.001934156378600823	0.001787551440329218
2	41.160000000000004	0.007713477366255144	0.002029320987654321	0.0009825102880658436
2	41.2	0.00775977366255144	0.002042181069958848	0.0009516460905349795
2	41.24	0.008099279835390947	0.001941872427983539	0.001345164609053498
2	41.28	0.02227880658436214	0.00459619341563786	0.006610082304526749
2	41.32	0.010023148148148147	0.0020344650205761316	0.002880658436213992
2	41.36	0.011594650205761317	0.002155349794238683	0.0038117283950617285
2	41.4	0.009094650205761317	0.0020190329218106994	0.002602880658436214
2	41.44	0.008137860082304526	0.0019212962962962964	0.0017335390946502057
2	41.480000000000004	0.00808641975308642	0.0019495884773662552	0.00209619341563786
2	41.52	0.009128086419753087	0.0017515432098765432	0.0029372427983539095
2	41.56	0.007749485596707819	0.0013837448559670782	0.0029372427983539095
2	41.6	0.009184670781893004	0.0015252057613168724	0.0033256172839506173
2	41.64	0.007430555555555556	0.0011291152263374485	0.00257201646090535
2	41.68	0.006257716049382716	0.0006584362139917696	0.001970164609053498
2	41.72	0.006712962962962963	0.0009465020576131687	0.002800925925925926
2	41.76	0.015910493827160494	0.0025462962962962965	0.005074588477366256
2	41.800000000000004	0.005715020576131687	0.00048353909465020576	0.0027674897119341563
2	41.84	0.005303497942386832	0.00014146090534979423	0.002932098765432099
2	41.88	0.005828189300411523	0.0005504115226337449	0.003220164609053498
2	41.92	0.005051440329218107	0.00019032921810699588	0.0030349794238683126
2	41.96	0.004763374485596708	0.0003755144032921811	0.003019547325102881
2	42.0	0.004691358024691358	0.00016975308641975308	0.0031893004115226336
2	42.04	0.004933127572016461	0.00041152263374485596	0.003125
2	42.08	0.004300411522633745	5.915637860082304e-05	0.0032175925925925926
2	42.12	0.004434156378600823	0.0003189300411522634	0.00334619341563786
2	42.160000000000004	0.0037860082304526747	4.11522633744856e-05	0.002968106995884774
2	42.2	0.00334619341563786	5.401234567901235e-05	0.002600308641975309
2	42.24	0.015977366255144034	0.0023019547325102883	0.006100823045267489
2	42.28	0.004578189300411523	7.458847736625514e-05	0.002307098765432099
2	42.32	0.004884259259259259	9.516460905349794e-05	0.0023559670781893006
2	42.36	0.004436728395061728	6.430041152263375e-05	0.0019444444444444444
2	42.4	0.005367798353909465	0.0002932098765432099	0.0019984567901234567
2	42.44	0.004161522633744856	0.00017232510288065845	0.0013734567901234568
2	42.480000000000004	0.004953703703703704	0.000470679012345679	0.001610082304526749
2	42.52	0.003986625514403292	0.00047325102880658434	0.000529835390946502
2	42.56	0.004974279835390946	0.0008281893004115226	0.0011522633744855968
2	42.6	0.00489454732510288	0.001448045267489712	0.0004861111111111111
2	42.64	0.006293724279835391	0.002232510288065844	0.0006404320987654321
2	42.68	0.006779835390946502	0.002993827160493827	0.00015174897119341564
2	42.72	0.021376028806584364	0.005977366255144033	0.004012345679012346
2	42.76	0.009709362139917695	0.004338991769547325	0.0012680041152263375
2	42.800000000000004	0.011738683127572017	0.004796810699588478	0.0025823045267489714
2	42.84	0.014110082304526749	0.005565843621399177	0.0039017489711934156
2	42.88	0.01403292181069959	0.005776748971193416	0.003652263374485597
2	42.92	0.015257201646090535	0.006152263374485597	0.0041563786008230455
2	42.96	0.014940843621399177	0.005959362139917696	0.004290123456790124
2	43.0	0.015601851851851851	0.0062037037037037035	0.004876543209876543
2	43.04	0.014799382716049383	0.006391460905349794	0.004796810699588478
2	43.08	0.015627572016460905	0.007152777777777778	0.004933127572016461
2	43.12	0.01387088477366255	0.006779835390946502	0.004441872427983539
2	43.160000000000004	0.015424382716049383	0.0069624485596707815	0.005367798353909465
2	43.2	0.025828189300411523	0.008523662551440329	0.008279320987654321
2	43.24	0.01698045267489712	0.005781893004115226	0.00709619341563786
2	43.28	0.018791152263374484	0.006069958847736625	0.007744341563786008
2	43.32	0.01737139917695473	0.005565843621399177	0.007579732510288066
2	43.36	0.01917181069958848	0.0060185185185185185	0.0090869341563786
2	43.4	0.01664866255144033	0.0055709876543209875	0.007726337448559671
2	43.44	0.01819701646090535	0.006015946502057613	0.009526748971193415
2	43.480000000000004	0.0172119341563786	0.005462962962962963	0.009068930041152263
2	43.52	0.018127572016460907	0.005367798353909465	0.009969135802469135
2	43.56	0.016296296296296295	0.004686213991769547	0.008443930041152263
2	43.6	0.016496913580246915	0.004747942386831276	0.008845164609053498
2	43.64	0.014248971193415639	0.003572530864197531	0.006887860082304527
2	43.68	0.026190843621399177	0.006057098765432099	0.010673868312757202
2	43.72	0.013294753086419753	0.0035056584362139916	0.004737654320987654
2	43.76	0.012628600823045268	0.003896604938271605	0.004148662551440329
2	43.800000000000004	0.013088991769547325	0.004246399176954733	0.004076646090534979
2	43.84	0.008994341563786009	0.0035905349794238682	0.002016460905349794
2	43.88	0.01102366255144033	0.0043287037037037035	0.00253858024691358
2	43.92	0.006229423868312757	0.003351337448559671	0.0007973251028806584
2	43.96	0.006779835390946502	0.002916666666666667	0.0012911522633744857
2	44.0	0.004863683127572016	0.0025180041152263375	0.0006790123456790123
2	44.04	0.006381172839506173	0.0032896090534979424	0.0012885802469135802
2	44.08	0.003233024691358025	0.0019804526748971193	0.0002160493827160494
2	44.12	0.0034825102880658436	0.001412037037037037	0.000779320987654321
2	44.160000000000004	0.01065329218106996	0.002803497942386831	0.002800925925925926
2	44.2	0.002016460905349794	0.0008796296296296296	0.00018775720164609054
2	44.24	0.004020061728395061	0.001388888888888889	0.000882201646090535
2	44.28	0.004855967078189301	0.0030606995884773663	0.0004089506172839506
2	44.32	0.006231995884773663	0.004436728395061728	0.000360082304526749
2	44.36	0.0063940329218107	0.004758230452674897	0.00013631687242798355
2	44.4	0.008670267489711935	0.006231995884773663	0.0004783950617283951
2	44.44	0.007371399176954733	0.006008230452674897	0.00017232510288065845
2	44.480000000000004	0.008431069958847737	0.006021090534979424	0.0005375514403292181
2	44.52	0.005668724279835391	0.00386059670781893	0.00015689300411522632
2	44.56	0.006851851851851852	0.003161008230452675	0.0013554526748971194
2	44.6	0.0049948559670781895	0.001427469135802469	0.0013425925925925925
2	44.64	0.022371399176954732	0.006473765432098765	0.0064326131687242796
2	44.68	0.012623456790123456	0.005470679012345679	0.003094135802469136
2	44.72	0.01459104938271605	0.006275720164609053	0.0037834362139917694
2	44.76	0.013878600823045267	0.006113683127572016	0.003942901234567901
2	44.800000000000004	0.014156378600823045	0.005444958847736625	0.004475308641975309
2	44.84	0.014508744855967079	0.004711934156378601	0.006049382716049383
2	44.88	0.012728909465020576	0.0034670781893004115	0.005766460905349794
2	44.92	0.014230967078189301	0.003729423868312757	0.0070421810699588475
2	44.96	0.012618312757201646	0.0035210905349794238	0.005992798353909465
2	45.0	0.014843106995884774	0.0047067901234567906	0.0069393004115226335
2	45.04	0.012746913580246913	0.004727366255144033	0.005
2	45.08	0.015084876543209877	0.005596707818930041	0.005817901234567901
2	45.12	0.024606481481481483	0.007939814814814814	0.00797582304526749
2	45.160000000000004	0.015838477366255144	0.006676954732510288	0.00492798353909465
2	45.2	0.014825102880658437	0.006790123456790123	0.0038245884773662553
2	45.24	0.015743312757201647	0.006738683127572017	0.004763374485596708
2	45.28	0.013330761316872428	0.006638374485596708	0.0030118312757201646
2	45.32	0.012098765432098766	0.006887860082304527	0.0012114197530864197
2	45.36	0.010486111111111111	0.0062834362139917695	0.0008693415637860083
2	45.4	0.00949074074074074	0.00580761316872428	0.0007407407407407407
2	45.44	0.008942901234567901	0.006131687242798354	0.0008410493827160494
2	45.480000000000004	0.008536522633744856	0.005787037037037037	0.0004989711934156379
2	45.52	0.010277777777777778	0.006000514403292181	0.0010056584362139918
2	45.56	0.010244341563786008	0.005815329218106996	0.000889917695473251
2	45.6	0.023708847736625516	0.008397633744855967	0.005522119341563786
2	45.64	0.01224022633744856	0.00570216049382716	0.002080761316872428
2	45.68	0.014390432098765431	0.005874485596707819	0.0030272633744855967
2	45.72	0.01390432098765432	0.0053395061728395065	0.0026929012345679013
2	45.76	0.01510030864197531	0.004951131687242798	0.003675411522633745
2	45.800000000000004	0.014377572016460905	0.004506172839506173	0.0033127572016460904
2	45.84	0.013623971193415638	0.0041460905349794235	0.003145576131687243
2	45.88	0.015185185185185185	0.0037011316872427986	0.0048688271604938275
2	45.92	0.013510802469135802	0.0029140946502057615	0.004169238683127572
2	45.96	0.014315843621399177	0.002507716049382716	0.005560699588477366
2	46.0	0.011975308641975308	0.002029320987654321	0.00415895061728395
2	46.04	0.012767489711934156	0.0018209876543209876	0.005357510288065844
2	46.08	0.020753600823045268	0.0041563786008230455	0.007165637860082305
2	46.12	0.010282921810699588	0.0022890946502057614	0.0036831275720164607
2	46.160000000000004	0.008076131687242798	0.002384259259259259	0.0020756172839506174
2	46.2	0.009272119341563786	0.0032150205761316874	0.0030324074074074073
2	46.24	0.00636059670781893	0.0028626543209876545	0.0012834362139917696
2	46.28	0.007849794238683127	0.0030015432098765434	0.002471707818930041
2	46.32	0.007543724279835391	0.002968106995884774	0.0025411522633744855
2	46.36	0.006206275720164609	0.0026929012345679013	0.0019495884773662552
2	46.4	0.006201131687242799	0.002456275720164609	0.002283950617283951
2	46.44	0.005115740740740741	0.0021347736625514403	0.0012319958847736626
2	46.480000000000004	0.005774176954732511	0.002155349794238683	0.001574074074074074
2	46.52	0.0041332304526748975	0.0017901234567901235	0.0008384773662551441
2	46.56	0.016862139917695473	0.0043621399176954736	0.005151748971193416
2	46.6	0.00356738683127572	0.0012268518518518518	0.0005246913580246914
2	46.64	0.0049614197530864195	0.0012782921810699588	0.0013400205761316872
2	46.68	0.0035210905349794238	0.0008204732510288066	0.0009696502057613169
2	46.72	0.0036831275720164607	0.0012911522633744857	0.0009002057613168725
2	46.76	0.0019881687242798356	0.0007124485596707819	0.00022376543209876544
2	46.800000000000004	0.0025462962962962965	0.0007664609053497942	0.001051954732510288
2	46.84	0.003852880658436214	0.0006790123456790123	0.0016023662551440329
2	46.88	0.0054089506172839506	0.0011522633744855968	0.0017952674897119341
2	46.92	0.007608024691358024	0.002170781893004115	0.0024897119341563785
2	46.96	0.007705761316872428	0.0024022633744855966	0.0023636831275720164
2	47.0	0.009670781893004115	0.0025308641975308644	0.0035493827160493828
2	47.04	0.019974279835390945	0.004107510288065844	0.007345679012345679
2	47.08	0.012595164609053498	0.002685185185185185	0.005563271604938271
2	47.12	0.014184670781893003	0.0026054526748971194	0.006831275720164609
2	47.160000000000004	0.014958847736625515	0.002523148148148148	0.007510288065843622
2	47.2	0.01393261316872428	0.0016640946502057613	0.0075257201646090535
2	47.24	0.014876543209876544	0.001823559670781893	0.008688271604938272
2	47.28	0.013940329218106996	0.001522633744855967	0.008179012345679013
2	47.32	0.015488683127572017	0.0016409465020576133	0.009377572016460905
2	47.36	0.01657150205761317	0.0016049382716049382	0.010246913580246913
2	47.4	0.017037037037037038	0.0016332304526748972	0.010622427983539094
2	47.44	0.017592592592592594	0.0015612139917695472	0.011247427983539095
2	47.480000000000004	0.015522119341563787	0.0012525720164609053	0.0103369341563786
2	47.52	0.02813528806584362	0.003477366255144033	0.013858024691358025
2	47.56	0.013713991769547325	0.0005272633744855968	0.009719650205761318
2	47.6	0.01213991769547325	0.00041152263374485596	0.008323045267489712
2	47.64	0.008441358024691358	0.00045267489711934157	0.005573559670781893
2	47.68	0.008395061728395062	0.0004861111111111111	0.005295781893004115
2	47.72	0.006736111111111111	0.00031635802469135804	0.004349279835390947
2	47.76	0.007325102880658436	0.0003780864197530864	0.004750514403292181
2	47.800000000000004	0.006301440329218107	0.00018261316872427984	0.004771090534979424
2	47.84	0.008670267489711935	0.00022890946502057612	0.006579218106995885
2	47.88	0.008320473251028807	0.00018775720164609054	0.006625514403292181
2	47.92	0.009058641975308642	9.002057613168725e-05	0.007232510288065844
2	47.96	0.009619341563786007	0.0001440329218106996	0.007716049382716049
2	48.0	0.019416152263374484	0.002258230452674897	0.009768518518518518
2	48.04	0.008294753086419753	0.00016718106995884774	0.0062602880658436215
2	48.08	0.005303497942386832	7.973251028806585e-05	0.003855452674897119
2	48.120000000000005	0.00529835390946502	9.002057613168725e-05	0.002978395061728395
2	48.160000000000004	0.005619855967078189	0.00024434156378600825	0.0026954732510288066
2	48.2	0.007993827160493827	0.0004603909465020576	0.004135802469135802
2	48.24	0.00804269547325103	0.0006172839506172839	0.003616255144032922
2	48.28	0.009657921810699589	0.0009979423868312757	0.004369855967078189
2	48.32	0.009290123456790124	0.00125	0.003477366255144033
2	48.36	0.008762860082304527	0.0011779835390946503	0.0031944444444444446
2	48.4	0.007590020576131687	0.0014737654320987653	0.00227880658436214
2	48.44	0.006558641975308642	0.001455761316872428	0.0014814814814814814
2	48.480000000000004	0.01866769547325103	0.003989197530864197	0.0047890946502057614
2	48.52	0.006273148148148148	0.0021064814814814813	0.00023662551440329217
2	48.56	0.007438271604938272	0.002425411522633745	0.0008230452674897119
2	48.6	0.007049897119341564	0.0025462962962962965	0.0005349794238683127
2	48.64	0.008876028806584363	0.003171296296296296	0.001059670781893004
2	48.68	0.007520576131687243	0.0028420781893004113	0.000720164609053498
2	48.72	0.008618827160493827	0.003058127572016461	0.0009799382716049383
2	48.76	0.006221707818930041	0.0027211934156378603	0.0001234567901234568
2	48.800000000000004	0.006244855967078189	0.002600308641975309	0.0004912551440329218
2	48.84	0.004974279835390946	0.0023996913580246913	0.00011316872427983539
2	48.88	0.00563014403292181	0.00238940329218107	0.0009284979423868312
2	48.92	0.005733024691358024	0.002456275720164609	0.0012782921810699588
2	48.96	0.019146090534979423	0.004755658436213991	0.00529320987654321
2	49.0	0.005992798353909465	0.0022659465020576134	0.0019212962962962964
2	49.04	0.005542695473251029	0.002119341563786008	0.002052469135802469
2	49.08	0.00563014403292181	0.00220679012345679	0.0020987654320987655
2	49.120000000000005	0.0037448559670781893	0.0017386831275720165	0.0010108024691358026
2	49.160000000000004	0.004256687242798354	0.0019058641975308642	0.0012139917695473252
2	49.2	0.003868312757201646	0.0015277777777777779	0.0015123456790123457
2	49.24	0.004799382716049383	0.0016049382716049382	0.0019675925925925924
2	49.28	0.003780864197530864	0.0014429012345679012	0.0014017489711934156
2	49.32	0.0042824074074074075	0.0013605967078189301	0.0017386831275720165
2	49.36	0.0021759259259259258	0.0010159465020576131	0.0007818930041152264
2	49.4	0.002229938271604938	0.0011136831275720164	0.0006352880658436214
2	49.44	0.012463991769547326	0.002654320987654321	0.0038786008230452676
2	49.480000000000004	0.0016229423868312758	0.000985082304526749	0.00010030864197530864
2	49.52	0.002772633744855967	0.001484053497942387	0.00033950617283950616
2	49.56	0.0028137860082304528	0.0014943415637860083	0.0005272633744855968
2	49.6	0.004753086419753087	0.0017335390946502057	0.0021656378600823046
2	49.64	0.005115740740740741	0.001808127572016461	0.0025205761316872428
2	49.68	0.008112139917695473	0.002139917695473251	0.00433641975308642
2	49.72	0.008840020576131688	0.0020910493827160496	0.004969135802469136
2	49.76	0.011206275720164608	0.0025668724279835392	0.006491769547325103
2	49.800000000000004	0.011422325102880658	0.0022453703703703702	0.007286522633744856
2	49.84	0.013631687242798354	0.002600308641975309	0.009308127572016461
2	49.88	0.014627057613168725	0.0023508230452674896	0.01059156378600823
2	49.92	0.02547067901234568	0.004387860082304526	0.013968621399176954
2	49.96	0.015236625514403293	0.002788065843621399	0.010588991769547326
2	50.0	0.015262345679012346	0.0026286008230452674	0.01011059670781893
2	50.04	0.016201131687242798	0.002993827160493827	0.009362139917695474
2	50.08	0.016810699588477366	0.0046039094650205765	0.008320473251028807
2	50.120000000000005	0.019467592592592592	0.005799897119341564	0.008973765432098765
2	50.160000000000004	0.01839506172839506	0.0062268518518518515	0.008168724279835391
2	50.2	0.019238683127572015	0.0069393004115226335	0.008497942386831275
2	50.24	0.015372942386831276	0.006183127572016461	0.006710390946502057
2	50.28	0.015805041152263374	0.005848765432098765	0.006882716049382716
2	50.32	0.011988168724279836	0.005012860082304527	0.004516460905349794
2	50.36	0.010766460905349794	0.004974279835390946	0.0032381687242798354
2	50.4	0.01861111111111111	0.006015946502057613	0.005913065843621399
2	50.44	0.009099794238683128	0.004102366255144033	0.0023636831275720164
2	50.480000000000004	0.009516460905349794	0.0035828189300411524	0.003387345679012346
2	50.52	0.007636316872427984	0.0031301440329218107	0.002196502057613169
2	50.56	0.006352880658436214	0.0027443415637860083	0.0015457818930041153
2	50.6	0.0038760288065843623	0.0018878600823045268	0.0006481481481481481
2	50.64	0.004344135802469136	0.0014969135802469136	0.001051954732510288
2	50.68	0.004174382716049383	0.002016460905349794	0.0009902263374485596
2	50.72	0.008040123456790123	0.0036188271604938272	0.002227366255144033
2	50.76	0.006761831275720165	0.0038374485596707818	0.0008487654320987654
2	50.800000000000004	0.009099794238683128	0.005126028806584362	0.0015020576131687243
2	50.84	0.008078703703703704	0.005192901234567901	0.0009953703703703704
2	50.88	0.02169238683127572	0.00838991769547325	0.005120884773662552
2	50.92	0.009045781893004114	0.005532407407407408	0.001396604938271605
2	50.96	0.010326646090534979	0.0057896090534979424	0.0025051440329218106
2	51.0	0.009873971193415638	0.005267489711934157	0.003016975308641975
2	51.04	0.009655349794238682	0.004830246913580247	0.0027469135802469136
2	51.08	0.008904320987654321	0.0040637860082304526	0.0026671810699588475
2	51.120000000000005	0.007723765432098765	0.002839506172839506	0.002232510288065844
2	51.160000000000004	0.00886574074074074	0.0022916666666666667	0.0033539094650205763
2	51.2	0.007507716049382716	0.0011599794238683128	0.003073559670781893
2	51.24	0.009665637860082305	0.0011882716049382716	0.004840534979423868
2	51.28	0.008734567901234568	0.0003446502057613169	0.005146604938271605
2	51.32	0.011275720164609053	0.0009645061728395061	0.007165637860082305
2	51.36	0.020709876543209875	0.002839506172839506	0.010588991769547326
2	51.4	0.012355967078189301	0.0008410493827160494	0.008973765432098765
2	51.44	0.011478909465020577	0.0006815843621399177	0.009318415637860082
2	51.480000000000004	0.012626028806584363	0.001021090534979424	0.009786522633744856
2	51.52	0.010195473251028807	0.0005092592592592592	0.008464506172839507
2	51.56	0.0101440329218107	0.0011959876543209877	0.007587448559670782
2	51.6	0.009367283950617283	0.0009747942386831276	0.007219650205761317
2	51.64	0.00922582304526749	0.0020550411522633743	0.006141975308641976
2	51.68	0.010311213991769548	0.0028858024691358025	0.006185699588477366
2	51.72	0.00996656378600823	0.003513374485596708	0.005277777777777778
2	51.76	0.010825617283950617	0.004452160493827161	0.005082304526748971
2	51.800000000000004	0.009840534979423868	0.00489454732510288	0.004138374485596708
2	51.84	0.021954732510288066	0.007497427983539095	0.007106481481481482
2	51.88	0.010082304526748971	0.005612139917695473	0.0025823045267489714
2	51.92	0.009987139917695472	0.005977366255144033	0.0013297325102880658
2	51.96	0.009143518518518518	0.006136831275720164	0.00039609053497942386
2	52.0	0.01326388888888889	0.006862139917695473	0.0022247942386831275
2	52.04	0.011568930041152264	0.007013888888888889	0.0012551440329218106
2	52.08	0.010681584362139918	0.007026748971193416	0.0004218106995884774
2	52.120000000000005	0.011195987654320987	0.00713477366255144	0.0008616255144032922
2	52.160000000000004	0.009945987654320988	0.006761831275720165	0.0009336419753086419
2	52.2	0.009899691358024692	0.0064094650205761316	0.001337448559670782
2	52.24	0.007631172839506173	0.005668724279835391	0.0005632716049382716
2	52.28	0.00789866255144033	0.005565843621399177	0.00021862139917695473
2	52.32	0.01758744855967078	0.0069161522633744855	0.00264917695473251
2	52.36	0.008045267489711934	0.004375	9.002057613168725e-05
2	52.4	0.007767489711934156	0.00404320987654321	0.0002469135802469136
2	52.44	0.008695987654320987	0.004120370370370371	0.0005349794238683127
2	52.480000000000004	0.007463991769547325	0.0032664609053497944	0.00028292181069958846
2	52.52	0.007644032921810699	0.0035185185185185185	0.0005272633744855968
2	52.56	0.006147119341563786	0.0029501028806584364	0.00021862139917695473
2	52.6	0.005733024691358024	0.002471707818930041	0.00019804526748971193
2	52.64	0.005095164609053498	0.002006172839506173	0.0006507201646090535
2	52.68	0.0038348765432098765	0.0016769547325102881	0.00015432098765432098
2	52.72	0.00408179012345679	0.0016512345679012346	0.0007510288065843622
2	52.76	0.0020627572016460906	0.0004912551440329218	8.23045267489712e-05
2	52.800000000000004	0.014578189300411522	0.003176440329218107	0.0038708847736625513
2	52.84	0.0031121399176954733	0.0007484567901234568	6.944444444444444e-05
2	52.88	0.002875514403292181	0.00047325102880658434	9.516460905349794e-05
2	52.92	0.0025180041152263375	0.0005118312757201646	0.00015432098765432098
2	52.96	0.004266975308641975	0.0015637860082304527	0.00018518518518518518
2	53.0	0.003587962962962963	0.0013477366255144033	0.00022633744855967078
2	53.04	0.005851337448559671	0.002595164609053498	0.0007175925925925926
2	53.08	0.005974794238683127	0.0029140946502057615	0.0005684156378600823
2	53.120000000000005	0.00621656378600823	0.0030555555555555557	0.0007484567901234568
2	53.160000000000004	0.00712962962962963	0.0031867283950617283	0.001427469135802469
2	53.2	0.007240226337448559	0.0026826131687242797	0.0024382716049382715
2	53.24	0.009107510288065843	0.00238940329218107	0.004228395061728395
2	53.28	0.018953189300411524	0.004655349794238683	0.0061805555555555555
2	53.32	0.010802469135802469	0.0027237654320987656	0.005349794238683128
2	53.36	0.011494341563786007	0.0021527777777777778	0.006592078189300412
2	53.4	0.013713991769547325	0.002788065843621399	0.008513374485596708
2	53.44	0.014027777777777778	0.0021810699588477368	0.00933641975308642
2	53.480000000000004	0.016319444444444445	0.002235082304526749	0.011455761316872428
2	53.52	0.014480452674897119	0.0019315843621399177	0.010871913580246913
2	53.56	0.01607253086419753	0.002381687242798354	0.011772119341563785
2	53.6	0.014282407407407407	0.002896090534979424	0.009881687242798354
2	53.64	0.014755658436213992	0.0031069958847736627	0.010043724279835391
2	53.68	0.014601337448559671	0.003382201646090535	0.009495884773662552
2	53.72	0.012330246913580247	0.0033950617283950617	0.007523148148148148
2	53.76	0.026319444444444444	0.00672582304526749	0.011082818930041153
2	53.800000000000004	0.011856995884773663	0.00430298353909465	0.005897633744855967
2	53.84	0.014555041152263375	0.00514917695473251	0.007124485596707819
2	53.88	0.01423611111111111	0.0048585390946502055	0.007160493827160494
2	53.92	0.016700102880658436	0.005316358024691358	0.008662551440329219
2	53.96	0.015210905349794239	0.004989711934156379	0.007764917695473251
2	54.0	0.016828703703703703	0.005671296296296297	0.007901234567901235
2	54.04	0.01411522633744856	0.005195473251028806	0.006332304526748971
2	54.08	0.014477880658436214	0.005745884773662551	0.0055709876543209875
2	54.120000000000005	0.01279835390946502	0.00485082304526749	0.0045936213991769545
2	54.160000000000004	0.012247942386831275	0.004364711934156378	0.0050874485596707816
2	54.2	0.012885802469135803	0.0032510288065843622	0.005967078189300412
2	54.24	0.02277006172839506	0.004948559670781893	0.009140946502057613
2	54.28	0.012343106995884773	0.0024382716049382715	0.0064094650205761316
2	54.32	0.011823559670781893	0.0025411522633744855	0.0059387860082304525
2	54.36	0.012656893004115226	0.0028060699588477365	0.006851851851851852
2	54.4	0.010138888888888888	0.002602880658436214	0.005090020576131687
2	54.44	0.011643518518518518	0.002888374485596708	0.006206275720164609
2	54.480000000000004	0.00789866255144033	0.002119341563786008	0.00434156378600823
2	54.52	0.008161008230452675	0.0012319958847736626	0.004956275720164609
2	54.56	0.004639917695473251	0.0005838477366255144	0.003081275720164609
2	54.6	0.0066512345679012345	0.001934156378600823	0.0031275720164609055
2	54.64	0.006766975308641975	0.0023636831275720164	0.0029140946502057615
2	54.68	0.006787551440329218	0.0016846707818930042	0.0029861111111111113
2	54.72	0.01930812757201646	0.003840020576131687	0.007142489711934157
2	54.76	0.009891975308641976	0.0036831275720164607	0.0034567901234567903
2	54.800000000000004	0.0126440329218107	0.005020576131687242	0.004699074074074074
2	54.84	0.01040895061728395	0.005555555555555556	0.0030787037037037037
2	54.88	0.010568415637860082	0.005074588477366256	0.0032818930041152265
2	54.92	0.008366769547325103	0.004297839506172839	0.001838991769547325
2	54.96	0.007399691358024691	0.002116769547325103	0.001720679012345679
2	55.0	0.009022633744855967	0.003706275720164609	0.0012911522633744857
2	55.04	0.012440843621399177	0.005563271604938271	0.0024176954732510287
2	55.08	0.013477366255144034	0.006923868312757202	0.00227880658436214
2	55.120000000000005	0.014616769547325104	0.007268518518518519	0.0028497942386831276
2	55.160000000000004	0.014819958847736625	0.007507716049382716	0.0034002057613168723
2	55.2	0.029017489711934158	0.010743312757201647	0.007294238683127572
2	55.24	0.01605195473251029	0.0075591563786008235	0.00440843621399177
2	55.28	0.016247427983539096	0.006872427983539094	0.005084876543209877
2	55.32	0.017795781893004115	0.006867283950617284	0.006574074074074074
2	55.36	0.016396604938271605	0.006314300411522634	0.006550925925925926
2	55.4	0.01617283950617284	0.005190329218106996	0.007741769547325103
2	55.44	0.013598251028806584	0.00418724279835391	0.007402263374485597
2	55.480000000000004	0.014300411522633744	0.00397119341563786	0.007878086419753086
2	55.52	0.011797839506172839	0.0031893004115226336	0.007055041152263374
2	55.56	0.011926440329218108	0.0023868312757201644	0.007142489711934157
2	55.6	0.009750514403292181	0.0015715020576131688	0.005311213991769547
2	55.64	0.009843106995884773	0.00176440329218107	0.005336934156378601
2	55.68	0.01975051440329218	0.003804012345679012	0.0076054526748971195
2	55.72	0.008523662551440329	0.0010493827160493827	0.0031224279835390945
2	55.76	0.006419753086419753	0.0009619341563786008	0.0023148148148148147
2	55.800000000000004	0.005805041152263374	0.0007433127572016461	0.0016075102880658437
2	55.84	0.004735082304526749	0.0007947530864197531	0.0019881687242798356
2	55.88	0.0047067901234567906	0.00033179012345679014	0.0015792181069958849
2	55.92	0.00397119341563786	0.0003215020576131687	0.0015329218106995884
2	55.96	0.0029140946502057615	0.00025977366255144034	0.0006378600823045268
2	56.0	0.0034670781893004115	0.00043467078189300413	0.0012037037037037038
2	56.04	0.0023148148148148147	0.00020576131687242798	0.0003832304526748971
2	56.08	0.0033924897119341564	0.00047582304526748974	0.000985082304526749
2	56.120000000000005	0.0030092592592592593	0.0002546296296296296	0.0008076131687242799
2	56.160000000000004	0.015012860082304527	0.0026800411522633744	0.0048122427983539095
2	56.2	0.003104423868312757	0.0001286008230452675	0.0015637860082304527
2	56.24	0.0028189300411522633	0.00018518518518518518	0.0017695473251028806
2	56.28	0.003587962962962963	0.00038580246913580245	0.002013888888888889
2	56.32	0.0018801440329218107	0.00030864197530864197	0.0012217078189300412
2	56.36	0.002435699588477366	0.00022119341563786008	0.0015560699588477367
2	56.4	0.001388888888888889	7.973251028806585e-05	0.0011574074074074073
2	56.44	0.0019521604938271605	0.0001954732510288066	0.001301440329218107
2	56.480000000000004	0.0013168724279835392	0.00012088477366255144	0.0010879629629629629
2	56.52	0.0025180041152263375	0.0005529835390946502	0.0015792181069958849
2	56.56	0.0025694444444444445	0.0008333333333333334	0.0009722222222222222
2	56.6	0.0046502057613168725	0.0016358024691358025	0.0012294238683127573
2	56.64	0.014647633744855967	0.004583333333333333	0.003917181069958847
2	56.68	0.007381687242798354	0.0038786008230452676	0.0011522633744855968
2	56.72	0.008675411522633745	0.004421296296296296	0.0017669753086419753
2	56.76	0.009678497942386831	0.005985082304526749	0.0015174897119341563
2	56.800000000000004	0.009943415637860083	0.006165123456790124	0.00176440329218107
2	56.84	0.009218106995884774	0.006476337448559671	0.0007638888888888889
2	56.88	0.010920781893004116	0.006792695473251029	0.0010390946502057614
2	56.92	0.009547325102880658	0.0064094650205761316	0.0007664609053497942
2	56.96	0.009737654320987655	0.005907921810699588	0.0013786008230452676
2	57.0	0.007314814814814815	0.004189814814814815	0.000676440329218107
2	57.04	0.007690329218106996	0.0033436213991769547	0.0015972222222222223
2	57.08	0.006273148148148148	0.002700617283950617	0.0007767489711934157
2	57.120000000000005	0.019367283950617285	0.004933127572016461	0.005252057613168724
2	57.160000000000004	0.004498456790123457	0.0013143004115226337	0.00022633744855967078
2	57.2	0.004876543209876543	0.0011574074074074073	0.0008667695473251029
2	57.24	0.005406378600823045	0.0015329218106995884	0.000684156378600823
2	57.28	0.005378086419753086	0.0019084362139917695	0.0006610082304526749
2	57.32	0.005185185185185185	0.0015946502057613168	0.00040123456790123454
2	57.36	0.0038631687242798355	0.0015432098765432098	0.00029063786008230453
2	57.4	0.004861111111111111	0.0017103909465020577	0.0006172839506172839
2	57.44	0.002471707818930041	0.0008230452674897119	7.973251028806585e-05
2	57.480000000000004	0.003631687242798354	0.0010802469135802468	0.0005658436213991769
2	57.52	0.003382201646090535	0.0008590534979423868	0.0013091563786008231
2	57.56	0.005185185185185185	0.0006867283950617284	0.002677469135802469
2	57.6	0.016167695473251028	0.003022119341563786	0.006262860082304526
2	57.64	0.008598251028806585	0.0012165637860082304	0.005414094650205761
2	57.68	0.009261831275720165	0.0019315843621399177	0.005622427983539095
2	57.72	0.010943930041152263	0.0026594650205761317	0.00654320987654321
2	57.76	0.014086934156378602	0.003883744855967078	0.006728395061728395
2	57.800000000000004	0.015012860082304527	0.004688786008230452	0.006098251028806585
2	57.84	0.016872427983539096	0.005136316872427983	0.006890432098765432
2	57.88	0.01801440329218107	0.00514917695473251	0.007644032921810699
2	57.92	0.024027777777777776	0.006131687242798354	0.011167695473251029
2	57.96	0.025645576131687244	0.006172839506172839	0.012363683127572016
2	58.0	0.029243827160493827	0.007016460905349795	0.014354423868312757
2	58.04	0.028917181069958848	0.006970164609053498	0.014873971193415637
2	58.08	0.04146604938271605	0.010218621399176954	0.018654835390946502
2	58.120000000000005	0.029179526748971195	0.007119341563786008	0.015964506172839506
2	58.160000000000004	0.028680555555555556	0.007595164609053498	0.016131687242798353
2	58.2	0.02574588477366255	0.007222222222222222	0.015113168724279836
2	58.24	0.025185185185185185	0.007193930041152263	0.01501028806584362
2	58.28	0.02455761316872428	0.006880144032921811	0.014056069958847736
2	58.32	0.025306069958847738	0.00698559670781893	0.013683127572016462
2	58.36	0.02565329218106996	0.006818415637860082	0.012782921810699588
2	58.4	0.023459362139917696	0.006296296296296296	0.010910493827160493
2	58.44	0.025054012345679014	0.006728395061728395	0.01128343621399177
2	58.480000000000004	0.02283179012345679	0.006550925925925926	0.00955761316872428
2	58.52	0.02469650205761317	0.006244855967078189	0.01055812757201646
2	58.56	0.03188528806584362	0.007412551440329218	0.012453703703703703
2	58.6	0.02178497942386831	0.003999485596707819	0.010056584362139917
2	58.64	0.019477880658436215	0.002536008230452675	0.010172325102880658
2	58.68	0.020704732510288065	0.0021862139917695473	0.012304526748971194
2	58.72	0.019781378600823046	0.0022093621399176954	0.012170781893004115
2	58.76	0.020720164609053498	0.002116769547325103	0.013739711934156379
2	58.800000000000004	0.020792181069958848	0.0019187242798353909	0.014894547325102881
2	58.84	0.01986111111111111	0.0015020576131687243	0.015097736625514403
2	58.88	0.019385288065843623	0.001301440329218107	0.015262345679012346
2	58.92	0.01743312757201646	0.0010545267489711935	0.014002057613168724
2	58.96	0.01941872427983539	0.0009284979423868312	0.01572530864197531
2	59.0	0.01603395061728395	0.0007561728395061729	0.013181584362139918
2	59.04	0.028209876543209878	0.003109567901234568	0.016766975308641976
2	59.08	0.013099279835390946	0.00029835390946502055	0.010956790123456791
2	59.120000000000005	0.014266975308641976	0.0006995884773662552	0.011358024691358024
2	59.160000000000004	0.010820473251028806	0.0005066872427983539	0.008698559670781893
2	59.2	0.011988168724279836	0.0006404320987654321	0.009413580246913581
2	59.24	0.010020576131687242	0.0004552469135802469	0.007744341563786008
2	59.28	0.011430041152263374	0.0007330246913580247	0.008420781893004116
2	59.32	0.011059670781893004	0.0011779835390946503	0.006975308641975308
2	59.36	0.010887345679012346	0.0015483539094650206	0.005833333333333334
2	59.4	0.011412037037037037	0.002142489711934156	0.0052366255144032925
2	59.44	0.010131172839506174	0.0019058641975308642	0.003989197530864197
2	59.480000000000004	0.010789609053497943	0.00209619341563786	0.004254115226337449
2	59.52	0.020679012345679013	0.004223251028806585	0.0068467078189300415
2	59.56	0.01209104938271605	0.0022633744855967077	0.0045010288065843625
2	59.6	0.012626028806584363	0.002322530864197531	0.004333847736625514
2	59.64	0.012759773662551441	0.0023508230452674896	0.004686213991769547
2	59.68	0.01217335390946502	0.002523148148148148	0.003966049382716049
2	59.72	0.012656893004115226	0.00198559670781893	0.004578189300411523
2	59.76	0.010936213991769547	0.00176440329218107	0.0036059670781893004
2	59.800000000000004	0.010599279835390947	0.0015252057613168724	0.0037885802469135805
2	59.84	0.010974794238683128	0.0014814814814814814	0.004112654320987654
2	59.88	0.009449588477366256	0.001412037037037037	0.003575102880658436
2	59.92	0.01091820987654321	0.0014146090534979425	0.004804526748971193
2	59.96	0.008256172839506172	0.0011419753086419754	0.0038503086419753086
2	60.0	0.02290380658436214	0.0039377572016460905	0.008786008230452676
2	60.04	0.008454218106995886	0.0008127572016460906	0.004493312757201646
2	60.08	0.009971707818930042	0.00084619341563786	0.005920781893004115
2	60.120000000000005	0.006905864197530864	0.0006044238683127572	0.004135802469135802
2	60.160000000000004	0.00816358024691358	0.0005452674897119342	0.004825102880658436
2	60.2	0.005264917695473251	0.00017746913580246913	0.003500514403292181
2	60.24	0.006311728395061728	0.00043724279835390947	0.0040406378600823046
2	60.28	0.003580246913580247	0.0003112139917695473	0.0027109053497942387
2	60.32	0.004544753086419753	0.00020833333333333335	0.003117283950617284
2	60.36	0.004583333333333333	0.00041923868312757203	0.0032741769547325102
2	60.4	0.004452160493827161	0.00012088477366255144	0.003096707818930041
2	60.44	0.005434670781893004	0.0007947530864197531	0.003515946502057613
2	60.480000000000004	0.015722736625514402	0.002523148148148148	0.006522633744855967
2	60.52	0.0039146090534979425	0.00031635802469135804	0.002548868312757202
2	60.56	0.003487654320987654	9.516460905349794e-05	0.0019984567901234567
2	60.6	0.0038580246913580245	0.0002803497942386831	0.0015097736625514404
2	60.64	0.0016512345679012346	7.973251028806585e-05	0.0006790123456790123
2	60.68	0.0038117283950617285	0.0002700617283950617	0.0014891975308641975
2	60.72	0.0024922839506172838	0.00017746913580246913	0.00042695473251028805
2	60.76	0.00426440329218107	0.0004861111111111111	0.0009207818930041152
2	60.800000000000004	0.0032510288065843622	0.0004603909465020576	0.00039609053497942386
2	60.84	0.004315843621399177	0.0007921810699588477	0.000470679012345679
2	60.88	0.00426440329218107	0.0006558641975308642	0.0002777777777777778
2	60.92	0.004866255144032922	0.0008230452674897119	0.00020576131687242798
2	60.96	0.018032407407407407	0.0034002057613168723	0.0053395061728395065
2	61.0	0.007803497942386831	0.0006635802469135803	0.0028420781893004113
2	61.04	0.010378086419753086	0.0009053497942386831	0.004503600823045267
2	61.08	0.009747942386831276	0.0006867283950617284	0.004475308641975309
2	61.120000000000005	0.011828703703703704	0.001000514403292181	0.005825617283950617
2	61.160000000000004	0.010763888888888889	0.0007510288065843622	0.005264917695473251
2	61.2	0.012073045267489712	0.0008410493827160494	0.006167695473251029
2	61.24	0.011779835390946502	0.0008436213991769547	0.006391460905349794
2	61.28	0.01275462962962963	0.0008976337448559671	0.007003600823045268
2	61.32	0.013096707818930041	0.0009696502057613169	0.0070524691358024695
2	61.36	0.015792181069958847	0.0013708847736625515	0.008479938271604938
2	61.4	0.017121913580246912	0.0018492798353909464	0.009511316872427983
2	61.44	0.03132716049382716	0.005082304526748971	0.013726851851851851
2	61.480000000000004	0.020835905349794237	0.0026337448559670784	0.012186213991769548
2	61.52	0.021530349794238682	0.003410493827160494	0.01252829218106996
2	61.56	0.023667695473251028	0.004030349794238683	0.014061213991769548
2	61.6	0.021844135802469137	0.004508744855967078	0.012723765432098766
2	61.64	0.022237654320987656	0.004809670781893004	0.0136059670781893
2	61.68	0.019542181069958846	0.00492283950617284	0.011532921810699589
2	61.72	0.019809670781893003	0.005	0.011340020576131687
2	61.76	0.015877057613168724	0.004140946502057613	0.009735082304526748
2	61.800000000000004	0.015262345679012346	0.004205246913580247	0.008760288065843622
2	61.84	0.011113683127572016	0.003487654320987654	0.0062834362139917695
2	61.88	0.010784465020576131	0.003433641975308642	0.0061805555555555555
2	61.92	0.01990740740740741	0.004956275720164609	0.008343621399176954
2	61.96	0.007541152263374485	0.002548868312757202	0.004092078189300411
2	62.0	0.007595164609053498	0.0022993827160493825	0.004344135802469136
2	62.04	0.005563271604938271	0.0020833333333333333	0.0029501028806584364
2	62.08	0.005648148148148148	0.002116769547325103	0.002690329218106996
2	62.120000000000005	0.003909465020576132	0.0017181069958847736	0.0019058641975308642
2	62.160000000000004	0.004681069958847737	0.0018544238683127572	0.002271090534979424
2	62.2	0.0031738683127572015	0.0013811728395061729	0.001574074074074074
2	62.24	0.003410493827160494	0.0012217078189300412	0.0016460905349794238
2	62.28	0.002227366255144033	0.0010699588477366254	0.001000514403292181
2	62.32	0.0027983539094650206	0.0008744855967078189	0.0013991769547325103
2	62.36	0.0015843621399176955	0.00037037037037037035	0.0010673868312757202
2	62.4	0.018361625514403294	0.004027777777777778	0.0064789094650205764
2	62.440000000000005	0.0027186213991769546	0.0008667695473251029	0.0013323045267489711
2	62.480000000000004	0.0015560699588477367	0.0003189300411522634	0.00073559670781893
2	62.52	0.0025205761316872428	0.0004449588477366255	0.0011754115226337448
2	62.56	0.001455761316872428	0.00012088477366255144	0.0006455761316872428
2	62.6	0.0012139917695473252	0.00036522633744855967	0.00043724279835390947
2	62.64	0.0007587448559670781	0.00024176954732510288	0.00018775720164609054
2	62.68	0.0017926954732510288	0.0006018518518518519	0.0004963991769547325
2	62.72	0.0011959876543209877	0.0005761316872427984	0.00024434156378600825
2	62.76	0.0030092592592592593	0.0012757201646090535	0.0005606995884773662
2	62.800000000000004	0.001440329218106996	0.0006584362139917696	0.0002160493827160494
2	62.84	0.002271090534979424	0.0006944444444444445	0.0006121399176954733
2	62.88	0.010313786008230453	0.002332818930041152	0.003081275720164609
2	62.92	0.0017978395061728396	0.0007150205761316872	0.0002803497942386831
2	62.96	0.00216820987654321	0.0006275720164609053	0.0006893004115226338
2	63.0	0.002042181069958848	0.0008796296296296296	0.0003755144032921811
2	63.04	0.0013503086419753086	0.0004295267489711934	0.0001388888888888889
2	63.08	0.0016486625514403291	0.0009670781893004115	3.8580246913580246e-05
2	63.120000000000005	0.0021527777777777778	0.0008127572016460906	0.0003369341563786008
2	63.160000000000004	0.0015457818930041153	0.0008924897119341564	0.00016203703703703703
2	63.2	0.0021347736625514403	0.0009670781893004115	0.0003446502057613169
2	63.24	0.0006378600823045268	0.00017232510288065845	4.372427983539095e-05
2	63.28	0.001926440329218107	0.0010365226337448559	0.0002109053497942387
2	63.32	0.0008436213991769547	0.00051440329218107	5.6584362139917696e-05
2	63.36	0.012744341563786009	0.0035416666666666665	0.003104423868312757
2	63.4	0.0017669753086419753	0.0011831275720164609	4.6296296296296294e-05
2	63.440000000000005	0.001977880658436214	0.001021090534979424	0.0003266460905349794
2	63.480000000000004	0.0020473251028806584	0.0014094650205761317	0.00013374485596707818
2	63.52	0.0011856995884773664	0.0006635802469135803	0.00010288065843621399
2	63.56	0.0011085390946502058	0.0005709876543209877	1.800411522633745e-05
2	63.6	0.0016383744855967078	0.0009593621399176954	2.3148148148148147e-05
2	63.64	0.0015766460905349794	0.0007896090534979424	3.08641975308642e-05
2	63.68	0.0022016460905349795	0.0011754115226337448	1.800411522633745e-05
2	63.72	0.002196502057613169	0.001190843621399177	3.60082304526749e-05
2	63.76	0.0018569958847736625	0.0009310699588477366	2.05761316872428e-05
2	63.800000000000004	0.0018878600823045268	0.000889917695473251	5.6584362139917696e-05
2	63.84	0.010087448559670783	0.002337962962962963	0.0022453703703703702
2	63.88	0.001419753086419753	0.00021347736625514403	9.77366255144033e-05
2	63.92	0.0009645061728395061	0.0001646090534979424	3.3436213991769545e-05
2	63.96	0.001368312757201646	0.00024176954732510288	2.8292181069958848e-05
2	64.0	0.0023122427983539094	0.000727880658436214	1.2860082304526749e-05
2	64.04	0.002780349794238683	0.0008153292181069958	4.372427983539095e-05
2	64.08	0.0034156378600823044	0.0007844650205761317	1.02880658436214e-05
2	64.12	0.004434156378600823	0.0011625514403292181	0.0
2	64.16	0.004637345679012346	0.0011805555555555556	3.8580246913580246e-05
2	64.2	0.004380144032921811	0.0008333333333333334	1.54320987654321e-05
2	64.24	0.004287551440329218	0.0009053497942386831	0.00017746913580246913
2	64.28	0.0043055555555555555	0.0009465020576131687	0.0006610082304526749
2	64.32000000000001	0.016790123456790124	0.00294238683127572	0.00507201646090535
2	64.36	0.006643518518518518	0.0009079218106995885	0.0025411522633744855
2	64.4	0.008155864197530864	0.0005426954732510288	0.0039017489711934156
2	64.44	0.007957818930041152	0.000889917695473251	0.003968621399176955
2	64.48	0.010252057613168724	0.0013348765432098766	0.0052263374485596705
2	64.52	0.01168724279835391	0.0008616255144032922	0.006815843621399177
2	64.56	0.01541409465020576	0.001301440329218107	0.010131172839506174
2	64.6	0.018647119341563784	0.0015406378600823045	0.012829218106995884
2	64.64	0.01896090534979424	0.0013837448559670782	0.01331275720164609
2	64.68	0.022412551440329217	0.0017001028806584361	0.015982510288065844
2	64.72	0.02284979423868313	0.0014248971193415638	0.016550925925925927
2	64.76	0.02393775720164609	0.0010828189300411523	0.01750514403292181
2	64.8	0.03280349794238683	0.0035108024691358026	0.019372427983539095
2	64.84	0.02389917695473251	0.0010390946502057614	0.01832561728395062
2	64.88	0.023065843621399178	0.0012911522633744857	0.017705761316872428
2	64.92	0.022991255144032923	0.000985082304526749	0.018713991769547324
2	64.96000000000001	0.020612139917695473	0.0005375514403292181	0.017106481481481483
2	65.0	0.020205761316872427	0.0005941358024691358	0.016797839506172838
2	65.04	0.0191332304526749	0.0011059670781893003	0.015262345679012346
2	65.08	0.016728395061728397	0.000779320987654321	0.013351337448559672
2	65.12	0.015424382716049383	0.0002160493827160494	0.012554012345679013
2	65.16	0.013986625514403292	0.00010030864197530864	0.011252572016460906
2	65.2	0.01558641975308642	0.0006301440329218107	0.011149691358024691
2	65.24	0.014804526748971194	0.000625	0.009909979423868313
2	65.28	0.028068415637860084	0.003199588477366255	0.013032407407407407
2	65.32000000000001	0.01476851851851852	0.0007536008230452675	0.008299897119341563
2	65.36	0.015462962962962963	0.0011702674897119342	0.008582818930041152
2	65.4	0.013186728395061728	0.0006558641975308642	0.008204732510288066
2	65.44	0.014194958847736626	0.0007227366255144033	0.009256687242798354
2	65.48	0.011607510288065843	0.0002932098765432099	0.008101851851851851
2	65.52	0.012371399176954732	0.00040380658436213994	0.008814300411522634
2	65.56	0.011319444444444444	0.00034722222222222224	0.008173868312757201
2	65.6	0.010527263374485597	0.00018775720164609054	0.008492798353909465
2	65.64	0.011175411522633745	0.00019032921810699588	0.008886316872427984
2	65.68	0.009835390946502058	6.430041152263375e-05	0.008096707818930042
2	65.72	0.011342592592592593	0.00010030864197530864	0.00958590534979424
2	65.76	0.01948045267489712	0.0020627572016460906	0.011553497942386831
2	65.8	0.011756687242798354	0.0001234567901234568	0.010396090534979424
2	65.84	0.010751028806584363	0.0001748971193415638	0.009817386831275721
2	65.88	0.012366255144032922	0.00031378600823045265	0.010763888888888889
2	65.92	0.00900462962962963	5.401234567901235e-05	0.007957818930041152
2	65.96000000000001	0.01059156378600823	0.00023919753086419754	0.008526234567901235
2	66.0	0.00878858024691358	0.00013374485596707818	0.00742798353909465
2	66.04	0.010185185185185186	0.0004501028806584362	0.008338477366255145
2	66.08	0.010113168724279835	0.00043724279835390947	0.008420781893004116
2	66.12	0.010468106995884774	0.0006455761316872428	0.008603395061728395
2	66.16	0.010378086419753086	0.0007664609053497942	0.008397633744855967
2	66.2	0.009578189300411523	0.00019032921810699588	0.0082690329218107
2	66.24	0.021808127572016462	0.0029809670781893003	0.011350308641975308
2	66.28	0.008742283950617285	0.0004140946502057613	0.006612654320987654
2	66.32000000000001	0.008523662551440329	0.0006610082304526749	0.006224279835390947
2	66.36	0.004866255144032922	0.00021862139917695473	0.003485082304526749
2	66.4	0.004997427983539094	0.000727880658436214	0.0030915637860082306
2	66.44	0.004169238683127572	0.000625	0.0024176954732510287
2	66.48	0.004663065843621399	0.0008410493827160494	0.0026131687242798352
2	66.52	0.004089506172839506	0.0008101851851851852	0.002029320987654321
2	66.56	0.003922325102880659	0.0008256172839506173	0.0019804526748971193
2	66.6	0.004012345679012346	0.0006301440329218107	0.001962448559670782
2	66.64	0.003248456790123457	0.00031378600823045265	0.0017978395061728396
2	66.68	0.00426440329218107	0.0003189300411522634	0.0027854938271604937
2	66.72	0.013690843621399176	0.002412551440329218	0.005090020576131687
2	66.76	0.0028652263374485598	0.00032407407407407406	0.0011728395061728395
2	66.8	0.0018106995884773663	0.00023405349794238683	0.0006661522633744856
2	66.84	0.0037448559670781893	0.0009722222222222222	0.0015817901234567902
2	66.88	0.0021579218106995883	0.0003112139917695473	0.0011316872427983538
2	66.92	0.002705761316872428	0.0002700617283950617	0.0013708847736625515
2	66.96000000000001	0.0012885802469135802	9.259259259259259e-05	0.0006790123456790123
2	67.0	0.002412551440329218	0.00046810699588477366	0.000830761316872428
2	67.04	0.0006455761316872428	0.0001388888888888889	0.00011059670781893004
2	67.08	0.0018132716049382715	0.0002469135802469136	0.0002957818930041152
2	67.12	0.001116255144032922	0.000264917695473251	0.00015432098765432098
2	67.16	0.0015329218106995884	0.00014660493827160494	0.00013631687242798355
2	67.2	0.01401491769547325	0.0032253086419753085	0.003207304526748971
2	67.24	0.0014943415637860083	0.00015174897119341564	4.11522633744856e-05
2	67.28	0.0011754115226337448	0.0002932098765432099	0.00010288065843621399
2	67.32000000000001	0.0010853909465020576	0.00020576131687242798	3.60082304526749e-05
2	67.36	0.0008693415637860083	0.00021347736625514403	7.458847736625514e-05
2	67.4	0.0007047325102880658	0.00016203703703703703	9.002057613168725e-05
2	67.44	0.0009516460905349795	0.00022376543209876544	9.259259259259259e-05
2	67.48	0.000625	2.3148148148148147e-05	0.00029063786008230453
2	67.52	0.0015432098765432098	0.00020833333333333335	0.0010545267489711935
2	67.56	0.0013940329218106995	0.00010030864197530864	0.001103395061728395
2	67.6	0.0021373456790123456	0.0004886831275720165	0.0014094650205761317
2	67.64	0.0028729423868312756	0.00013117283950617284	0.00227880658436214
2	67.68	0.015174897119341564	0.00305298353909465	0.005267489711934157
2	67.72	0.0033487654320987653	3.3436213991769545e-05	0.002788065843621399
2	67.76	0.004400720164609053	7.973251028806585e-05	0.00404320987654321
2	67.8	0.005321502057613169	5.6584362139917696e-05	0.00489454732510288
2	67.84	0.00496656378600823	3.08641975308642e-05	0.004614197530864198
2	67.88	0.0069958847736625515	4.6296296296296294e-05	0.006291152263374486
2	67.92	0.005632716049382716	2.8292181069958848e-05	0.00529320987654321
2	67.96000000000001	0.006643518518518518	0.00015432098765432098	0.005848765432098765
2	68.0	0.004375	3.8580246913580246e-05	0.003804012345679012
2	68.04	0.005516975308641975	3.3436213991769545e-05	0.004611625514403292
2	68.08	0.0029526748971193417	1.02880658436214e-05	0.0025051440329218106
2	68.12	0.0024408436213991767	4.6296296296296294e-05	0.0017824074074074075
2	68.16	0.01190843621399177	0.001977880658436214	0.004580761316872428
2	68.2	0.0013657407407407407	6.944444444444444e-05	0.000462962962962963
2	68.24	0.0016666666666666668	0.00010288065843621399	0.000992798353909465
2	68.28	0.0011265432098765433	3.60082304526749e-05	0.0005864197530864197
2	68.32000000000001	0.001558641975308642	7.716049382716049e-05	0.0010751028806584362
2	68.36	0.0004783950617283951	5.1440329218106995e-05	0.0002160493827160494
2	68.4	0.0011008230452674897	9.259259259259259e-05	0.0006867283950617284
2	68.44	0.0003935185185185185	3.8580246913580246e-05	0.00011059670781893004
2	68.48	0.0007073045267489712	0.0001440329218106996	0.0002494855967078189
2	68.52	0.0003343621399176955	1.2860082304526749e-05	0.00019290123456790122
2	68.56	0.0007227366255144033	7.20164609053498e-05	0.00036265432098765433
2	68.60000000000001	0.00040123456790123454	6.944444444444444e-05	0.00011059670781893004
2	68.64	0.01077417695473251	0.0020756172839506174	0.0029732510288065844
2	68.68	0.0009362139917695473	0.00012602880658436213	0.00018518518518518518
2	68.72	0.0011368312757201646	0.0001388888888888889	0.0005529835390946502
2	68.76	0.0032458847736625517	0.00010288065843621399	0.00253858024691358
2	68.8	0.004390432098765432	8.23045267489712e-05	0.003950617283950617
2	68.84	0.0064789094650205764	0.0001646090534979424	0.006003086419753087
2	68.88	0.007515432098765432	0.00025977366255144034	0.006772119341563786
2	68.92	0.008289609053497942	0.00018518518518518518	0.007695473251028807
2	68.96000000000001	0.008840020576131688	0.0001234567901234568	0.008251028806584362
2	69.0	0.009873971193415638	0.00010545267489711934	0.00914866255144033
2	69.04	0.009879115226337448	8.487654320987654e-05	0.009254115226337449
2	69.08	0.010398662551440329	9.259259259259259e-05	0.009796810699588477
2	69.12	0.019627057613168724	0.0016358024691358025	0.012857510288065843
2	69.16	0.013122427983539095	0.00012088477366255144	0.01209104938271605
2	69.2	0.013819444444444445	0.00015174897119341564	0.012929526748971193
2	69.24	0.013793724279835391	7.973251028806585e-05	0.013037551440329219
2	69.28	0.014984567901234569	5.915637860082304e-05	0.014359567901234568
2	69.32000000000001	0.014611625514403292	4.372427983539095e-05	0.014254115226337448
2	69.36	0.015882201646090534	0.0001646090534979424	0.01467849794238683
2	69.4	0.014544753086419754	9.259259259259259e-05	0.013557098765432098
2	69.44	0.01550411522633745	0.0003755144032921811	0.013680555555555555
2	69.48	0.013436213991769547	6.944444444444444e-05	0.012008744855967078
2	69.52	0.013621399176954733	0.0001286008230452675	0.011885288065843621
2	69.56	0.011875	0.00020576131687242798	0.010452674897119341
2	69.60000000000001	0.023780864197530865	0.0026594650205761317	0.014133230452674898
2	69.64	0.011661522633744856	0.00025977366255144034	0.010205761316872428
2	69.68	0.010473251028806585	0.00031378600823045265	0.0090380658436214
2	69.72	0.009663065843621399	8.74485596707819e-05	0.008400205761316873
2	69.76	0.007466563786008231	0.00017746913580246913	0.006183127572016461
2	69.8	0.00621141975308642	0.0003446502057613169	0.005007716049382716
2	69.84	0.0027983539094650206	3.08641975308642e-05	0.0021270576131687245
2	69.88	0.0030272633744855967	0.0001954732510288066	0.002242798353909465
2	69.92	0.0018672839506172839	2.05761316872428e-05	0.0013837448559670782
2	69.96000000000001	0.0037988683127572016	0.0003446502057613169	0.0028858024691358025
2	70.0	0.0021296296296296298	0.0001646090534979424	0.0015817901234567902
2	70.04	0.0038657407407407408	0.0006147119341563787	0.0028497942386831276
2	70.08	0.013613683127572017	0.0022685185185185187	0.00625
2	70.12	0.0042258230452674895	0.00021862139917695473	0.0033539094650205763
2	70.16	0.0029372427983539095	4.6296296296296294e-05	0.002600308641975309
2	70.2	0.005010288065843621	0.0005169753086419753	0.004104938271604938
2	70.24	0.005141460905349794	0.00017232510288065845	0.00481738683127572
2	70.28	0.0050643004115226336	7.716049382716049e-05	0.00477880658436214
2	70.32000000000001	0.00665380658436214	0.00017232510288065845	0.005889917695473251
2	70.36	0.0066049382716049385	7.71604938271605e-06	0.006103395061728395
2	70.4	0.008094135802469135	9.516460905349794e-05	0.0070421810699588475
2	70.44	0.0069624485596707815	5.6584362139917696e-05	0.00628858024691358
2	70.48	0.007271090534979424	6.687242798353909e-05	0.006224279835390947
2	70.52	0.0057536008230452676	4.372427983539095e-05	0.00477880658436214
2	70.56	0.01660493827160494	0.002013888888888889	0.00868312757201646
2	70.60000000000001	0.004300411522633745	2.8292181069958848e-05	0.0037834362139917694
2	70.64	0.005100308641975308	0.0001234567901234568	0.00441358024691358
2	70.68	0.0037988683127572016	4.372427983539095e-05	0.0034747942386831277
2	70.72	0.0032407407407407406	6.687242798353909e-05	0.0029012345679012346
2	70.76	0.002515432098765432	3.8580246913580246e-05	0.0023148148148148147
2	70.8	0.0023791152263374486	0.00013117283950617284	0.0019753086419753087
2	70.84	0.0019084362139917695	7.20164609053498e-05	0.0017283950617283952
2	70.88	0.0017541152263374487	1.02880658436214e-05	0.0015612139917695472
2	70.92	0.0033539094650205763	7.20164609053498e-05	0.002800925925925926
2	70.96000000000001	0.002896090534979424	2.57201646090535e-06	0.0026671810699588475
2	71.0	0.004014917695473251	4.372427983539095e-05	0.00352880658436214
2	71.04	0.012960390946502058	0.0017463991769547326	0.006234567901234568
2	71.08	0.0034902263374485595	3.08641975308642e-05	0.0029089506172839505
2	71.12	0.0029809670781893003	3.3436213991769545e-05	0.0026311728395061727
2	71.16	0.002983539094650206	5.401234567901235e-05	0.002510288065843621
2	71.2	0.00283179012345679	3.3436213991769545e-05	0.0026311728395061727
2	71.24	0.004112654320987654	1.02880658436214e-05	0.003109567901234568
2	71.28	0.003955761316872428	7.71604938271605e-06	0.0026954732510288066
2	71.32000000000001	0.0036959876543209876	5.6584362139917696e-05	0.001756687242798354
2	71.36	0.004477880658436214	3.08641975308642e-05	0.0024897119341563785
2	71.4	0.00496656378600823	4.886831275720165e-05	0.0025540123456790124
2	71.44	0.006404320987654321	0.00027520576131687244	0.0031815843621399178
2	71.48	0.004611625514403292	0.00010288065843621399	0.002435699588477366
2	71.52	0.016319444444444445	0.0026440329218106995	0.0062371399176954735
2	71.56	0.003780864197530864	0.00014660493827160494	0.002587448559670782
2	71.60000000000001	0.004688786008230452	0.0003112139917695473	0.003222736625514403
2	71.64	0.004200102880658437	3.08641975308642e-05	0.0035339506172839506
2	71.68	0.004925411522633745	0.00017746913580246913	0.004084362139917696
2	71.72	0.004290123456790124	0.0003780864197530864	0.0034567901234567903
2	71.76	0.004876543209876543	0.00022890946502057612	0.004053497942386831
2	71.8	0.004974279835390946	0.0001234567901234568	0.004238683127572016
2	71.84	0.004377572016460905	0.00017746913580246913	0.003652263374485597
2	71.88	0.005023148148148148	0.00015174897119341564	0.004120370370370371
2	71.92	0.00360082304526749	6.17283950617284e-05	0.0030092592592592593
2	71.96000000000001	0.003464506172839506	0.00016975308641975308	0.00294238683127572
2	72.0	0.012402263374485597	0.0018724279835390946	0.005059156378600823
2	72.04	0.001890432098765432	0.00011059670781893004	0.0009362139917695473
2	72.08	0.0015174897119341563	0.00010288065843621399	0.0006918724279835391
2	72.12	0.0020781893004115227	0.00011059670781893004	0.0014686213991769548
2	72.16	0.000727880658436214	3.60082304526749e-05	0.0002880658436213992
2	72.2	0.0015380658436213992	6.430041152263375e-05	0.0006352880658436214
2	72.24	0.0009567901234567902	2.05761316872428e-05	0.0001440329218106996
2	72.28	0.0019315843621399177	0.00019032921810699588	0.0006095679012345679
2	72.32000000000001	0.002281378600823045	0.00019290123456790122	0.0004963991769547325
2	72.36	0.002412551440329218	0.0001388888888888889	0.0005426954732510288
2	72.4	0.002824074074074074	0.0002880658436213992	0.0005324074074074074
2	72.44	0.0027957818930041153	0.0005195473251028807	0.0004938271604938272
2	72.48	0.01501028806584362	0.0029089506172839505	0.003930041152263374
2	72.52	0.002232510288065844	0.0003523662551440329	0.0002726337448559671
2	72.56	0.002880658436213992	0.0004861111111111111	0.0005041152263374485
2	72.60000000000001	0.0012371399176954732	0.0004783950617283951	0.00018261316872427984
2	72.64	0.0017078189300411522	0.0005169753086419753	0.0003497942386831276
2	72.68	0.0009156378600823045	0.00015174897119341564	2.3148148148148147e-05
2	72.72	0.0015097736625514404	0.0002777777777777778	0.000522119341563786
2	72.76	0.0017746913580246914	0.00010030864197530864	0.0010673868312757202
2	72.8	0.004771090534979424	0.00018775720164609054	0.0029012345679012346
2	72.84	0.005578703703703704	0.0001388888888888889	0.0034670781893004115
2	72.88	0.004521604938271605	2.5720164609053497e-05	0.002932098765432099
2	72.92	0.003973765432098765	3.8580246913580246e-05	0.002587448559670782
2	72.96000000000001	0.013323045267489711	0.0021296296296296298	0.004897119341563786
2	73.0	0.0028703703703703703	6.17283950617284e-05	0.0013143004115226337
2	73.04	0.0044907407407407405	0.00015432098765432098	0.002309670781893004
2	73.08	0.0075591563786008235	0.0003575102880658436	0.00419238683127572
2	73.12	0.00720164609053498	0.00011316872427983539	0.004189814814814815
2	73.16	0.007839506172839506	0.00012088477366255144	0.00525462962962963
2	73.2	0.007829218106995885	0.00033179012345679014	0.005264917695473251
2	73.24	0.008287037037037037	0.0006635802469135803	0.005437242798353909
2	73.28	0.008176440329218108	0.0007407407407407407	0.005208333333333333
2	73.32000000000001	0.0095190329218107	0.0005761316872427984	0.004657921810699589
2	73.36	0.011337448559670782	0.001242283950617284	0.00415380658436214
2	73.4	0.012839506172839505	0.0019393004115226338	0.003706275720164609
2	73.44	0.0240380658436214	0.004284979423868312	0.006370884773662552
2	73.48	0.012381687242798353	0.0017258230452674897	0.003006687242798354
2	73.52	0.014567901234567901	0.002600308641975309	0.00356738683127572
2	73.56	0.012163065843621399	0.0021862139917695473	0.0025540123456790124
2	73.60000000000001	0.012888374485596708	0.00253858024691358	0.002911522633744856
2	73.64	0.013320473251028806	0.0027597736625514404	0.0037371399176954734
2	73.68	0.015689300411522635	0.0037165637860082303	0.004071502057613169
2	73.72	0.013886316872427983	0.003675411522633745	0.002595164609053498
2	73.76	0.01533179012345679	0.00418724279835391	0.002507716049382716
2	73.8	0.014287551440329218	0.004140946502057613	0.002258230452674897
2	73.84	0.015444958847736626	0.004079218106995885	0.003212448559670782
2	73.88	0.015478395061728396	0.0035570987654320986	0.004346707818930041
2	73.92	0.029058641975308643	0.006314300411522634	0.008328189300411522
2	73.96000000000001	0.016640946502057614	0.002597736625514403	0.006239711934156378
2	74.0	0.01559156378600823	0.002006172839506173	0.006504629629629629
2	74.04	0.015609567901234567	0.002358539094650206	0.006669238683127572
2	74.08	0.013657407407407408	0.0018801440329218107	0.0058127572016460904
2	74.12	0.012597736625514402	0.0020704732510288064	0.005609567901234568
2	74.16	0.010411522633744856	0.001965020576131687	0.00404320987654321
2	74.2	0.00915895061728395	0.001669238683127572	0.0033641975308641974
2	74.24	0.008333333333333333	0.0011265432098765433	0.00360082304526749
2	74.28	0.010025720164609054	0.0016486625514403291	0.004614197530864198
2	74.32000000000001	0.008225308641975309	0.0014660493827160495	0.003667695473251029
2	74.36	0.0077546296296296295	0.0015869341563786007	0.003575102880658436
2	74.4	0.016239711934156378	0.003222736625514403	0.005509259259259259
2	74.44	0.004398148148148148	0.0002726337448559671	0.00198559670781893
2	74.48	0.006530349794238683	0.000558127572016461	0.0030838477366255143
2	74.52	0.005043724279835391	0.0009362139917695473	0.002119341563786008
2	74.56	0.0054783950617283955	0.0005555555555555556	0.0025462962962962965
2	74.60000000000001	0.0036882716049382717	0.00034722222222222224	0.0016718106995884773
2	74.64	0.0036085390946502057	0.0001234567901234568	0.0017695473251028806
2	74.68	0.003551954732510288	4.6296296296296294e-05	0.002294238683127572
2	74.72	0.005766460905349794	8.23045267489712e-05	0.004169238683127572
2	74.76	0.007348251028806584	5.915637860082304e-05	0.006486625514403292
2	74.8	0.010907921810699588	0.0006455761316872428	0.008580246913580248
2	74.84	0.010972222222222222	0.0011651234567901234	0.008695987654320987
2	74.88	0.025002572016460906	0.004056069958847736	0.013145576131687244
2	74.92	0.016195987654320988	0.0024305555555555556	0.011147119341563786
2	74.96000000000001	0.018587962962962962	0.002829218106995885	0.013117283950617283
2	75.0	0.021252572016460906	0.0032458847736625517	0.01541409465020576
2	75.04	0.019315843621399178	0.0030606995884773663	0.014565329218106996
2	75.08	0.019981995884773663	0.0033641975308641974	0.014984567901234569
2	75.12	0.017983539094650204	0.0033539094650205763	0.013497942386831276
2	75.16	0.01881687242798354	0.003950617283950617	0.013549382716049383
2	75.2	0.01640432098765432	0.0035828189300411524	0.011671810699588477
2	75.24	0.017780349794238683	0.003948045267489712	0.012165637860082304
2	75.28	0.01581275720164609	0.003698559670781893	0.010594135802469136
2	75.32000000000001	0.017381687242798354	0.003891460905349794	0.011095679012345679
2	75.36	0.02442644032921811	0.005012860082304527	0.012098765432098766
2	75.4	0.015295781893004115	0.0029603909465020575	0.008554526748971194
2	75.44	0.014086934156378602	0.002448559670781893	0.007775205761316873
2	75.48	0.011424897119341564	0.0020987654320987655	0.0058127572016460904
2	75.52	0.010246913580246913	0.0020627572016460906	0.005092592592592593
2	75.56	0.007602880658436214	0.0016358024691358025	0.0036599794238683127
2	75.60000000000001	0.006633230452674897	0.0015380658436213992	0.003338477366255144
2	75.64	0.005174897119341564	0.001376028806584362	0.002646604938271605
2	75.68	0.006090534979423868	0.002139917695473251	0.0025205761316872428
2	75.72	0.00492798353909465	0.002420267489711934	0.0015303497942386831
2	75.76	0.005581275720164609	0.002926954732510288	0.0016949588477366256
2	75.8	0.004583333333333333	0.0026671810699588475	0.0006095679012345679
2	75.84	0.017327674897119342	0.004837962962962963	0.005378086419753086
2	75.88	0.004176954732510288	0.0019984567901234567	0.00018518518518518518
2	75.92	0.004866255144032922	0.0015766460905349794	0.0008744855967078189
2	75.96000000000001	0.0049948559670781895	0.0010313786008230453	0.0008204732510288066
2	76.0	0.005910493827160494	0.002093621399176955	0.0004320987654320988
2	76.04	0.008284465020576132	0.003626543209876543	0.0007690329218106996
2	76.08	0.007695473251028807	0.0038734567901234566	0.00019290123456790122
2	76.12	0.008806584362139918	0.004390432098765432	0.0007073045267489712
2	76.16	0.007327674897119342	0.0036934156378600823	0.00030606995884773663
2	76.2	0.008539094650205761	0.0031069958847736627	0.0012474279835390947
2	76.24	0.0070421810699588475	0.0034799382716049383	0.000462962962962963
2	76.28	0.008004115226337448	0.003950617283950617	0.000558127572016461
2	76.32000000000001	0.015871913580246914	0.005457818930041152	0.0031635802469135803
2	76.36	0.006165123456790124	0.0032664609053497944	0.00033950617283950616
2	76.4	0.005043724279835391	0.003243312757201646	0.00011574074074074075
2	76.44	0.0053292181069958845	0.003361625514403292	0.0005761316872427984
2	76.48	0.006057098765432099	0.003155864197530864	0.0015920781893004115
2	76.52	0.005025720164609054	0.002788065843621399	0.0009207818930041152
2	76.56	0.005779320987654321	0.002698045267489712	0.0014377572016460905
2	76.60000000000001	0.005097736625514404	0.002052469135802469	0.0013554526748971194
2	76.64	0.006630658436213991	0.0019881687242798356	0.0028420781893004113
2	76.68	0.007703189300411523	0.0013091563786008231	0.004369855967078189
2	76.72	0.010938786008230453	0.001815843621399177	0.007250514403292181
2	76.76	0.012412551440329218	0.0023199588477366257	0.008024691358024692
2	76.8	0.027103909465020577	0.00580761316872428	0.012592592592592593
2	76.84	0.016864711934156378	0.004243827160493827	0.009534465020576132
2	76.88	0.021458333333333333	0.0066280864197530865	0.01150462962962963
2	76.92	0.022397119341563788	0.006805555555555555	0.01213991769547325
2	76.96000000000001	0.024814814814814814	0.0073405349794238685	0.01397633744855967
2	77.0	0.024763374485596706	0.00738425925925926	0.013670267489711934
2	77.04	0.023886316872427985	0.006833847736625515	0.012520576131687243
2	77.08	0.022327674897119343	0.006175411522633745	0.010380658436213991
2	77.12	0.019439300411522635	0.006057098765432099	0.007551440329218107
2	77.16	0.02113940329218107	0.006689814814814815	0.007592592592592593
2	77.2	0.01842849794238683	0.007155349794238683	0.005465534979423869
2	77.24	0.01959104938271605	0.007263374485596708	0.006540637860082304
2	77.28	0.027281378600823046	0.009261831275720165	0.00838991769547325
2	77.32000000000001	0.019318415637860083	0.007600308641975309	0.0062268518518518515
2	77.36	0.017111625514403293	0.0065817901234567905	0.005318930041152263
2	77.4	0.01825874485596708	0.006792695473251029	0.005761316872427984
2	77.44	0.013960905349794238	0.005902777777777778	0.0036059670781893004
2	77.48	0.012847222222222222	0.005264917695473251	0.0028369341563786008
2	77.52	0.010699588477366255	0.0040406378600823046	0.002361111111111111
2	77.56	0.008582818930041152	0.0035030864197530863	0.0012371399176954732
2	77.60000000000001	0.008029835390946502	0.0029140946502057615	0.0013040123456790123
2	77.64	0.005977366255144033	0.0016743827160493826	0.0013091563786008231
2	77.68	0.004825102880658436	0.0009233539094650206	0.0009619341563786008
2	77.72	0.0037114197530864197	0.0006455761316872428	0.0009799382716049383
2	77.76	0.015776748971193414	0.003662551440329218	0.004796810699588478
2	77.8	0.0024511316872427983	0.0009182098765432099	0.00032407407407407406
2	77.84	0.005751028806584362	0.0019521604938271605	0.0011625514403292181
2	77.88	0.006936728395061729	0.002307098765432099	0.0017489711934156379
2	77.92	0.01175925925925926	0.003883744855967078	0.0037319958847736624
2	77.96000000000001	0.013150720164609053	0.004323559670781893	0.004624485596707819
2	78.0	0.019022633744855966	0.005527263374485596	0.008217592592592592
2	78.04	0.01972993827160494	0.004940843621399177	0.00919238683127572
2	78.08	0.019902263374485595	0.0041229423868312754	0.009840534979423868
2	78.12	0.017993827160493827	0.0026311728395061727	0.010303497942386832
2	78.16	0.013073559670781894	0.0005272633744855968	0.009398148148148149
2	78.2	0.015357510288065843	0.00030606995884773663	0.010715020576131688
2	78.24	0.024688786008230452	0.00294238683127572	0.01352366255144033
2	78.28	0.017142489711934158	0.0010545267489711935	0.012263374485596707
2	78.32000000000001	0.01702417695473251	0.0009902263374485596	0.012463991769547326
2	78.36	0.019079218106995886	0.0013863168724279834	0.013695987654320988
2	78.4	0.01695730452674897	0.0010365226337448559	0.012325102880658436
2	78.44	0.017847222222222223	0.0013631687242798354	0.012448559670781893
2	78.48	0.014987139917695473	0.0012680041152263375	0.010244341563786008
2	78.52	0.015756172839506172	0.0011213991769547325	0.01070216049382716
2	78.56	0.014578189300411522	0.0011419753086419754	0.00926440329218107
2	78.60000000000001	0.01411522633744856	0.0013040123456790123	0.007991255144032922
2	78.64	0.014117798353909465	0.0016023662551440329	0.00787037037037037
2	78.68	0.012034465020576132	0.0014686213991769548	0.006046810699588477
2	78.72	0.02333590534979424	0.003801440329218107	0.009616769547325103
2	78.76	0.01166409465020576	0.0016666666666666668	0.0053858024691358026
2	78.8	0.012037037037037037	0.0017283950617283952	0.005239197530864197
2	78.84	0.00984567901234568	0.001772119341563786	0.0034284979423868313
2	78.88	0.011530349794238682	0.001815843621399177	0.004498456790123457
2	78.92	0.008194444444444445	0.001455761316872428	0.0025694444444444445
2	78.96000000000001	0.00837448559670782	0.0014583333333333334	0.002536008230452675
2	79.0	0.005874485596707819	0.0008076131687242799	0.0014789094650205761
2	79.04	0.007289094650205761	0.0007047325102880658	0.0028266460905349796
2	79.08	0.009002057613168725	0.0006121399176954733	0.004176954732510288
2	79.12	0.009771090534979423	0.0005684156378600823	0.004997427983539094
2	79.16	0.011620370370370371	0.0008230452674897119	0.006458333333333333
2	79.2	0.021532921810699587	0.0027391975308641977	0.010324074074074074
2	79.24	0.012073045267489712	0.0008770576131687243	0.007860082304526748
2	79.28	0.009354423868312757	0.0005015432098765432	0.007309670781893004
2	79.32000000000001	0.011054526748971193	0.00047325102880658434	0.008240740740740741
2	79.36	0.010717592592592593	0.0002546296296296296	0.007983539094650206
2	79.4	0.01308641975308642	0.0006584362139917696	0.009063786008230454
2	79.44	0.010483539094650206	0.0005838477366255144	0.007399691358024691
2	79.48	0.010907921810699588	0.0006018518518518519	0.008125
2	79.52	0.009074074074074075	0.0005169753086419753	0.007656893004115226
2	79.56	0.009657921810699589	0.0004809670781893004	0.008029835390946502
2	79.60000000000001	0.00996656378600823	0.00022890946502057612	0.007929526748971193
2	79.64	0.010802469135802469	0.0002469135802469136	0.008405349794238683
2	79.68	0.020864197530864197	0.002381687242798354	0.011692386831275721
2	79.72	0.009781378600823046	7.20164609053498e-05	0.008541666666666666
2	79.76	0.014094650205761316	5.1440329218106995e-05	0.01179269547325103
2	79.8	0.012314814814814815	4.11522633744856e-05	0.009925411522633746
2	79.84	0.012109053497942387	0.0003935185185185185	0.00838477366255144
2	79.88	0.007484567901234568	0.0007767489711934157	0.003155864197530864
2	79.92	0.009493312757201645	0.0014223251028806585	0.003806584362139918
2	79.96000000000001	0.011872427983539095	0.0016769547325102881	0.00580761316872428
2	80.0	0.01579475308641975	0.002255658436213992	0.007780349794238683
2	80.04	0.01861111111111111	0.002409979423868313	0.009338991769547325
2	80.08	0.02228909465020576	0.002926954732510288	0.011450617283950618
2	80.12	0.02246656378600823	0.003184156378600823	0.01121141975308642
2	80.16	0.0372093621399177	0.006036522633744856	0.01600565843621399
2	80.2	0.02654835390946502	0.00367798353909465	0.014156378600823045
2	80.24	0.026093106995884775	0.004120370370370371	0.013680555555555555
2	80.28	0.028248456790123458	0.004601337448559671	0.01488940329218107
2	80.32000000000001	0.02558641975308642	0.00492283950617284	0.013752572016460905
2	80.36	0.026838991769547325	0.0052366255144032925	0.014182098765432099
2	80.4	0.025102880658436213	0.005336934156378601	0.013217592592592593
2	80.44	0.02792695473251029	0.005727880658436214	0.015516975308641975
2	80.48	0.026188271604938272	0.005686728395061728	0.014868827160493828
2	80.52	0.027343106995884773	0.005943930041152263	0.016082818930041154
2	80.56	0.02426440329218107	0.005864197530864198	0.013917181069958848
2	80.60000000000001	0.02526491769547325	0.006666666666666667	0.013693415637860083
2	80.64	0.03362911522633745	0.008809156378600823	0.01481738683127572
2	80.68	0.021499485596707817	0.006383744855967078	0.010915637860082305
2	80.72	0.02024948559670782	0.006378600823045267	0.010149176954732511
2	80.76	0.017247942386831274	0.0059156378600823045	0.008096707818930042
2	80.8	0.016831275720164608	0.0057073045267489715	0.007962962962962963
2	80.84	0.014547325102880659	0.004974279835390946	0.007150205761316872
2	80.88	0.015882201646090534	0.004814814814814815	0.008595679012345678
2	80.92	0.013019547325102881	0.003891460905349794	0.007132201646090535
2	80.96000000000001	0.012492283950617284	0.0035468106995884775	0.00738425925925926
2	81.0	0.010228909465020575	0.0027469135802469136	0.005722736625514403
2	81.04	0.010138888888888888	0.0030272633744855967	0.005715020576131687
2	81.08	0.009346707818930041	0.002700617283950617	0.0046270576131687245
2	81.12	0.019382716049382714	0.004621913580246914	0.007458847736625514
2	81.16	0.007471707818930041	0.0022402263374485597	0.0022479423868312755
2	81.2	0.006103395061728395	0.0018441358024691358	0.0019804526748971193
2	81.24	0.006723251028806584	0.001808127572016461	0.002088477366255144
2	81.28	0.005866769547325103	0.0015534979423868314	0.0020756172839506174
2	81.32000000000001	0.006000514403292181	0.0010339506172839506	0.002042181069958848
2	81.36	0.004657921810699589	0.0010776748971193415	0.0015174897119341563
2	81.4	0.006301440329218107	0.0017412551440329218	0.0019444444444444444
2	81.44	0.0052366255144032925	0.001412037037037037	0.0017386831275720165
2	81.48	0.005437242798353909	0.0011265432098765433	0.0016358024691358025
2	81.52	0.00489454732510288	0.0007536008230452675	0.002409979423868313
2	81.56	0.004948559670781893	0.0009979423868312757	0.002258230452674897
2	81.60000000000001	0.012332818930041152	0.0020498971193415637	0.005164609053497943
2	81.64	0.005316358024691358	0.00030092592592592595	0.002911522633744856
2	81.68	0.006126543209876543	0.00036522633744855967	0.004292695473251029
2	81.72	0.006532921810699589	0.0008127572016460906	0.004426440329218107
2	81.76	0.006867283950617284	0.0011342592592592593	0.004583333333333333
2	81.8	0.006352880658436214	0.0012217078189300412	0.003924897119341564
2	81.84	0.006352880658436214	0.0012242798353909465	0.0039943415637860085
2	81.88	0.005635288065843622	0.0008873456790123457	0.0037114197530864197
2	81.92	0.006658950617283951	0.0012371399176954732	0.004279835390946502
2	81.96000000000001	0.005360082304526749	0.0007561728395061729	0.0037319958847736624
2	82.0	0.007224794238683128	0.0009876543209876543	0.005213477366255144
2	82.04	0.006417181069958848	0.0005761316872427984	0.004886831275720165
2	82.08	0.017397119341563787	0.002397119341563786	0.008477366255144033
2	82.12	0.006661522633744856	0.00013631687242798355	0.005084876543209877
2	82.16	0.008094135802469135	0.0006507201646090535	0.0054783950617283955
2	82.2	0.009074074074074075	0.0008101851851851852	0.006859567901234568
2	82.24	0.008366769547325103	0.0008153292181069958	0.006293724279835391
2	82.28	0.007448559670781893	0.00047582304526748974	0.005681584362139918
2	82.32000000000001	0.00529320987654321	0.000470679012345679	0.0043055555555555555
2	82.36	0.004670781893004115	0.0001800411522633745	0.0037371399176954734
2	82.4	0.0031224279835390945	0.00013631687242798355	0.002777777777777778
2	82.44	0.00283179012345679	0.00020576131687242798	0.0022016460905349795
2	82.48	0.001954732510288066	0.00016203703703703703	0.0014763374485596708
2	82.52	0.0024588477366255146	0.0001388888888888889	0.0014146090534979425
2	82.56	0.011651234567901235	0.0018106995884773663	0.004459876543209876
2	82.60000000000001	0.002067901234567901	9.259259259259259e-05	0.0011728395061728395
2	82.64	0.0015637860082304527	5.915637860082304e-05	0.001072530864197531
[truncated: 5,887 more rows]
