# Supplementary material for: Cultural Artifacts Transform Embodied Practice: How a Sommelier Card Shapes the Behavior of Dyads Engaged in Wine Tasting
Source: Front Psychol. 2019 Dec 6;10:2671. doi: 10.3389/fpsyg.2019.02671 (PMC6915083; doi:10.3389/fpsyg.2019.02671)
Supplement: DATA SHEET S3 — Raw data files (descriptions in README.txt files). [file Data_Sheet_3.zip › Supplementary_3_raw_experimental_data/frame_difference_movement/s63-2-20140603130826.csv]

Range	Time	Overall	ROI0	ROI1
-1	-1.0	1.0	0.19020061728395063	0.19239711934156378
2	49.36	0.0020113168724279836	0.0013786008230452676	0.00015432098765432098
2	49.4	0.0024408436213991767	0.0015483539094650206	0.00034722222222222224
2	49.44	0.011170267489711934	0.0031661522633744856	0.0025411522633744855
2	49.480000000000004	0.0022402263374485597	0.001337448559670782	0.00016975308641975308
2	49.52	0.002559156378600823	0.0015869341563786007	0.0002932098765432099
2	49.56	0.002147633744855967	0.0014454732510288065	0.00011059670781893004
2	49.6	0.0023919753086419754	0.0016409465020576133	0.00019290123456790122
2	49.64	0.002103909465020576	0.0013863168724279834	6.430041152263375e-05
2	49.68	0.002638888888888889	0.0016486625514403291	0.00019290123456790122
2	49.72	0.002139917695473251	0.0012114197530864197	0.0002623456790123457
2	49.76	0.0027957818930041153	0.0015329218106995884	0.0002494855967078189
2	49.800000000000004	0.0026723251028806586	0.0013605967078189301	0.0003343621399176955
2	49.84	0.0024588477366255146	0.0012808641975308641	0.0001234567901234568
2	49.88	0.001736111111111111	0.0007973251028806584	0.00010030864197530864
2	49.92	0.011044238683127571	0.002757201646090535	0.0022505144032921812
2	49.96	0.002219650205761317	0.0004783950617283951	0.00030864197530864197
2	50.0	0.0023636831275720164	0.0008024691358024691	0.00014917695473251028
2	50.04	0.0020498971193415637	0.0007973251028806584	0.00015432098765432098
2	50.08	0.0012268518518518518	0.00030864197530864197	9.002057613168725e-05
2	50.120000000000005	0.0016280864197530864	0.0006301440329218107	6.944444444444444e-05
2	50.160000000000004	0.001051954732510288	0.000264917695473251	3.60082304526749e-05
2	50.2	0.0017926954732510288	0.0005426954732510288	2.3148148148148147e-05
2	50.24	0.0012834362139917696	0.00029063786008230453	4.886831275720165e-05
2	50.28	0.0020910493827160496	0.0005915637860082304	0.0002109053497942387
2	50.32	0.001440329218106996	0.000470679012345679	0.00011831275720164609
2	50.36	0.002199074074074074	0.0004501028806584362	0.0004295267489711934
2	50.4	0.008886316872427984	0.0018184156378600823	0.0021527777777777778
2	50.44	0.002463991769547325	0.0002469135802469136	0.0005941358024691358
2	50.480000000000004	0.0028986625514403294	0.00047325102880658434	0.0007947530864197531
2	50.52	0.0028060699588477365	0.00020318930041152264	0.0010108024691358026
2	50.56	0.0030838477366255143	0.00015689300411522632	0.0013580246913580246
2	50.6	0.00386059670781893	6.687242798353909e-05	0.002044753086419753
2	50.64	0.00532664609053498	0.00011316872427983539	0.0032304526748971195
2	50.68	0.00474537037037037	5.6584362139917696e-05	0.002852366255144033
2	50.72	0.005429526748971194	0.0001954732510288066	0.0033333333333333335
2	50.76	0.004853395061728395	2.5720164609053497e-05	0.0030889917695473253
2	50.800000000000004	0.005689300411522634	0.00022119341563786008	0.0037628600823045267
2	50.84	0.004678497942386831	0.00011059670781893004	0.002978395061728395
2	50.88	0.014045781893004115	0.0020087448559670783	0.006558641975308642
2	50.92	0.006000514403292181	0.0005684156378600823	0.0036445473251028805
2	50.96	0.007183641975308642	0.0009439300411522634	0.0045190329218107
2	51.0	0.007574588477366255	0.0010699588477366254	0.0049151234567901235
2	51.04	0.009205246913580246	0.0015946502057613168	0.005763888888888889
2	51.08	0.012175925925925925	0.002193930041152263	0.0077777777777777776
2	51.120000000000005	0.01364454732510288	0.002093621399176955	0.009228395061728395
2	51.160000000000004	0.01671039094650206	0.0031738683127572015	0.010920781893004116
2	51.2	0.017554012345679014	0.0031147119341563786	0.011558641975308643
2	51.24	0.020717592592592593	0.003953189300411522	0.013479938271604939
2	51.28	0.021916152263374487	0.004416152263374486	0.013832304526748971
2	51.32	0.025457818930041152	0.005439814814814815	0.015406378600823046
2	51.36	0.03269804526748971	0.007183641975308642	0.01595164609053498
2	51.4	0.026226851851851852	0.005414094650205761	0.013986625514403292
2	51.44	0.025118312757201645	0.00459104938271605	0.013690843621399176
2	51.480000000000004	0.0261059670781893	0.0045704732510288065	0.013760288065843621
2	51.52	0.024598765432098765	0.0039943415637860085	0.012335390946502057
2	51.56	0.023173868312757202	0.00375	0.01065329218106996
2	51.6	0.02341820987654321	0.003654835390946502	0.010720164609053498
2	51.64	0.020743312757201645	0.0029758230452674897	0.009619341563786007
2	51.68	0.02029320987654321	0.0033693415637860084	0.008819444444444444
2	51.72	0.017849794238683128	0.0027237654320987656	0.007399691358024691
2	51.76	0.017301954732510286	0.0031352880658436213	0.0066743827160493825
2	51.800000000000004	0.015509259259259259	0.0028420781893004113	0.006242283950617284
2	51.84	0.02352880658436214	0.004933127572016461	0.008420781893004116
2	51.88	0.010228909465020575	0.002536008230452675	0.00279320987654321
2	51.92	0.01058641975308642	0.0026286008230452674	0.003227880658436214
2	51.96	0.007147633744855967	0.001831275720164609	0.001352880658436214
2	52.0	0.007327674897119342	0.0017489711934156379	0.0016589506172839507
2	52.04	0.006185699588477366	0.0009593621399176954	0.0016460905349794238
2	52.08	0.0035339506172839506	0.00014660493827160494	0.0012217078189300412
2	52.120000000000005	0.003155864197530864	5.1440329218106995e-05	0.0014171810699588477
2	52.160000000000004	0.0016435185185185185	2.05761316872428e-05	0.0008590534979423868
2	52.2	0.002587448559670782	9.77366255144033e-05	0.0009079218106995885
2	52.24	0.0021784979423868315	5.401234567901235e-05	0.0005092592592592592
2	52.28	0.0037242798353909466	0.00023919753086419754	0.0008436213991769547
2	52.32	0.010673868312757202	0.001507201646090535	0.0031661522633744856
2	52.36	0.005249485596707819	0.0002726337448559671	0.0020036008230452677
2	52.4	0.0055478395061728395	0.00013374485596707818	0.002911522633744856
2	52.44	0.007734053497942387	9.259259259259259e-05	0.005444958847736625
2	52.480000000000004	0.00974022633744856	4.11522633744856e-05	0.007199074074074074
2	52.52	0.010815329218106996	0.0001440329218106996	0.008045267489711934
2	52.56	0.010411522633744856	0.00013374485596707818	0.00809156378600823
2	52.6	0.00911522633744856	0.00044238683127572015	0.006445473251028806
2	52.64	0.008942901234567901	0.0003523662551440329	0.006046810699588477
2	52.68	0.007013888888888889	0.00019804526748971193	0.005185185185185185
2	52.72	0.0066975308641975305	0.0002700617283950617	0.004979423868312757
2	52.76	0.004326131687242799	1.54320987654321e-05	0.003500514403292181
2	52.800000000000004	0.013641975308641975	0.0016306584362139917	0.00680298353909465
2	52.84	0.004220679012345679	0.00013374485596707818	0.0036651234567901233
2	52.88	0.004951131687242798	0.00011831275720164609	0.004359567901234568
2	52.92	0.00492283950617284	0.00018261316872427984	0.0038503086419753086
2	52.96	0.0051440329218107	0.00040380658436213994	0.0035082304526748973
2	53.0	0.00397119341563786	0.00010545267489711934	0.0027546296296296294
2	53.04	0.004683641975308642	0.0002726337448559671	0.0028420781893004113
2	53.08	0.004755658436213991	0.00022890946502057612	0.002780349794238683
2	53.120000000000005	0.003955761316872428	0.000257201646090535	0.002281378600823045
2	53.160000000000004	0.003279320987654321	0.0002109053497942387	0.0020704732510288064
2	53.2	0.0013863168724279834	0.00013374485596707818	0.0008076131687242799
2	53.24	0.0014351851851851852	6.430041152263375e-05	0.0009490740740740741
2	53.28	0.010131172839506174	0.0015972222222222223	0.00323559670781893
2	53.32	0.00198559670781893	0.00016975308641975308	0.0005195473251028807
2	53.36	0.002281378600823045	0.00013374485596707818	0.0004809670781893004
2	53.4	0.002512860082304527	0.0001286008230452675	0.0005324074074074074
2	53.44	0.002307098765432099	8.23045267489712e-05	0.00036265432098765433
2	53.480000000000004	0.0021373456790123456	4.886831275720165e-05	0.000462962962962963
2	53.52	0.0023122427983539094	9.77366255144033e-05	0.0006172839506172839
2	53.56	0.003726851851851852	0.0004089506172839506	0.0008024691358024691
2	53.6	0.005113168724279835	0.0009542181069958848	0.0006018518518518519
2	53.64	0.005820473251028807	0.00113940329218107	0.00037037037037037035
2	53.68	0.007073045267489712	0.0015920781893004115	0.0005375514403292181
2	53.72	0.0073559670781893	0.0015843621399176955	0.00047582304526748974
2	53.76	0.017368827160493826	0.003706275720164609	0.0035905349794238682
2	53.800000000000004	0.009212962962962963	0.002006172839506173	0.001427469135802469
2	53.84	0.01043724279835391	0.0025308641975308644	0.0016563786008230452
2	53.88	0.009364711934156379	0.0024074074074074076	0.0013991769547325103
2	53.92	0.010285493827160494	0.00283179012345679	0.001926440329218107
2	53.96	0.009925411522633746	0.0025540123456790124	0.002147633744855967
2	54.0	0.010815329218106996	0.0027700617283950616	0.003058127572016461
2	54.04	0.009020061728395062	0.002978395061728395	0.0017078189300411522
2	54.08	0.00893261316872428	0.0035493827160493828	0.0013194444444444445
2	54.120000000000005	0.007564300411522634	0.0035622427983539096	0.0008513374485596708
2	54.160000000000004	0.008227880658436213	0.003976337448559671	0.0015972222222222223
2	54.2	0.007600308641975309	0.0036419753086419752	0.001558641975308642
2	54.24	0.014657921810699588	0.004825102880658436	0.0037962962962962963
2	54.28	0.006069958847736625	0.0032613168724279834	0.0012705761316872427
2	54.32	0.005262345679012345	0.0033153292181069957	0.000985082304526749
2	54.36	0.005810185185185186	0.00375	0.0013168724279835392
2	54.4	0.004588477366255144	0.003248456790123457	0.0005555555555555556
2	54.44	0.005005144032921811	0.0033127572016460904	0.0008436213991769547
2	54.480000000000004	0.004128086419753086	0.0025	0.00084619341563786
2	54.52	0.004506172839506173	0.0023636831275720164	0.0015689300411522633
2	54.56	0.003191872427983539	0.0018852880658436213	0.0008950617283950618
2	54.6	0.0037474279835390946	0.002021604938271605	0.0011496913580246913
2	54.64	0.0028215020576131686	0.0016975308641975309	0.0007973251028806584
2	54.68	0.002332818930041152	0.0014017489711934156	0.0007150205761316872
2	54.72	0.012214506172839507	0.0033436213991769547	0.004529320987654321
2	54.76	0.002803497942386831	0.0014017489711934156	0.0011419753086419754
2	54.800000000000004	0.0037911522633744857	0.001720679012345679	0.0017618312757201645
2	54.84	0.0023251028806584363	0.001021090534979424	0.0007973251028806584
2	54.88	0.0027829218106995885	0.0009799382716049383	0.001404320987654321
2	54.92	0.001815843621399177	0.0009079218106995885	0.00022890946502057612
2	54.96	0.0035622427983539096	0.0011342592592592593	0.0008770576131687243
2	55.0	0.0045936213991769545	0.0009439300411522634	0.0016049382716049382
2	55.04	0.006435185185185185	0.0013503086419753086	0.0028703703703703703
2	55.08	0.004976851851851852	0.0008101851851851852	0.002752057613168724
2	55.120000000000005	0.005936213991769548	0.0010648148148148149	0.0036934156378600823
2	55.160000000000004	0.004266975308641975	0.001095679012345679	0.002232510288065844
2	55.2	0.014251543209876543	0.003094135802469136	0.00448559670781893
2	55.24	0.002412551440329218	0.0008487654320987654	0.0006944444444444445
2	55.28	0.001954732510288066	0.0008127572016460906	0.0007484567901234568
2	55.32	0.0033564814814814816	0.0008204732510288066	0.0016975308641975309
2	55.36	0.0025051440329218106	0.0005426954732510288	0.001610082304526749
2	55.4	0.0025565843621399176	0.0006095679012345679	0.0016589506172839507
2	55.44	0.0013734567901234568	0.00010288065843621399	0.0010416666666666667
2	55.480000000000004	0.0016409465020576133	0.00018775720164609054	0.0013580246913580246
2	55.52	0.0008256172839506173	0.00011316872427983539	0.0006095679012345679
2	55.56	0.0015766460905349794	0.0005658436213991769	0.0007150205761316872
2	55.6	0.0014454732510288065	0.000573559670781893	0.0007510288065843622
2	55.64	0.001875	0.0010390946502057614	0.0006018518518518519
2	55.68	0.010601851851851852	0.003883744855967078	0.002484567901234568
2	55.72	0.0037860082304526747	0.002890946502057613	0.0005401234567901234
2	55.76	0.0048122427983539095	0.0036445473251028805	0.0005915637860082304
2	55.800000000000004	0.0044907407407407405	0.0035108024691358026	0.000367798353909465
2	55.84	0.004843106995884774	0.0034979423868312758	0.0005066872427983539
2	55.88	0.003978909465020576	0.0027597736625514404	0.0005787037037037037
2	55.92	0.0037731481481481483	0.002487139917695473	0.0006738683127572016
2	55.96	0.002705761316872428	0.0018261316872427984	0.0004912551440329218
2	56.0	0.0028266460905349796	0.0017181069958847736	0.0005838477366255144
2	56.04	0.0020190329218106994	0.0010802469135802468	0.0006790123456790123
2	56.08	0.0024511316872427983	0.0013400205761316872	0.0007690329218106996
2	56.120000000000005	0.0009542181069958848	0.0005838477366255144	0.0001800411522633745
2	56.160000000000004	0.010054012345679013	0.0027623456790123457	0.0026440329218106995
2	56.2	0.0014737654320987653	0.000625	0.0006301440329218107
2	56.24	0.0016898148148148148	0.0007330246913580247	0.0005915637860082304
2	56.28	0.001147119341563786	0.00032407407407407406	0.0003909465020576132
2	56.32	0.0006995884773662552	8.487654320987654e-05	0.0004861111111111111
2	56.36	0.0013734567901234568	0.0003420781893004115	0.0008230452674897119
2	56.4	0.0007175925925925926	0.00012602880658436213	0.000360082304526749
2	56.44	0.0017926954732510288	0.00020318930041152264	0.0010365226337448559
2	56.480000000000004	0.0019290123456790122	0.0006610082304526749	0.001116255144032922
2	56.52	0.0031069958847736627	0.0013323045267489711	0.0014068930041152264
2	56.56	0.002991255144032922	0.001815843621399177	0.0010545267489711935
2	56.6	0.00488940329218107	0.003536522633744856	0.001044238683127572
2	56.64	0.012301954732510289	0.005817901234567901	0.0030401234567901236
2	56.68	0.0067772633744855966	0.005174897119341564	0.0011265432098765433
2	56.72	0.006592078189300412	0.005151748971193416	0.0010468106995884774
2	56.76	0.006417181069958848	0.0053060699588477365	0.0007073045267489712
2	56.800000000000004	0.006520061728395062	0.005321502057613169	0.0006532921810699588
2	56.84	0.0055709876543209875	0.004511316872427984	0.0004398148148148148
2	56.88	0.006206275720164609	0.004104938271604938	0.0008256172839506173
2	56.92	0.005264917695473251	0.0030761316872427984	0.0007587448559670781
2	56.96	0.0064094650205761316	0.002983539094650206	0.0014326131687242799
2	57.0	0.004675925925925926	0.002309670781893004	0.0005812757201646091
2	57.04	0.005951646090534979	0.00283179012345679	0.0011419753086419754
2	57.08	0.005249485596707819	0.002381687242798354	0.00084619341563786
2	57.120000000000005	0.014194958847736626	0.004390432098765432	0.0033564814814814816
2	57.160000000000004	0.005357510288065844	0.0021862139917695473	0.0011008230452674897
2	57.2	0.005982510288065844	0.0025617283950617282	0.0012448559670781892
2	57.24	0.005419238683127572	0.0023353909465020574	0.0010545267489711935
2	57.28	0.004771090534979424	0.0021296296296296298	0.0007098765432098765
2	57.32	0.005108024691358025	0.0023508230452674896	0.0005349794238683127
2	57.36	0.004837962962962963	0.002067901234567901	0.0006430041152263374
2	57.4	0.005154320987654321	0.0022145061728395064	0.0007330246913580247
2	57.44	0.004066358024691358	0.0015817901234567902	0.000470679012345679
2	57.480000000000004	0.0046167695473251025	0.001859567901234568	0.0007073045267489712
2	57.52	0.003989197530864197	0.001440329218106996	0.000462962962962963
2	57.56	0.004297839506172839	0.0014943415637860083	0.0007561728395061729
2	57.6	0.011460905349794239	0.0029346707818930042	0.0026671810699588475
2	57.64	0.00463477366255144	0.0015946502057613168	0.0007716049382716049
2	57.68	0.0041460905349794235	0.0014891975308641975	0.0005015432098765432
2	57.72	0.0052597736625514405	0.001970164609053498	0.0008384773662551441
2	57.76	0.005054012345679012	0.0017103909465020577	0.00073559670781893
2	57.800000000000004	0.005347222222222222	0.001875	0.0006018518518518519
2	57.84	0.005488683127572017	0.0020344650205761316	0.000573559670781893
2	57.88	0.005856481481481482	0.0022119341563786006	0.0005092592592592592
2	57.92	0.007211934156378601	0.002654320987654321	0.0011702674897119342
2	57.96	0.007366255144032921	0.0025025720164609053	0.0015329218106995884
2	58.0	0.009061213991769547	0.0031147119341563786	0.0017849794238683128
2	58.04	0.009161522633744855	0.002829218106995885	0.0020473251028806584
2	58.08	0.019737654320987653	0.0051337448559670784	0.004578189300411523
2	58.120000000000005	0.01043724279835391	0.0025205761316872428	0.0018621399176954733
2	58.160000000000004	0.01290380658436214	0.003148148148148148	0.0031584362139917698
2	58.2	0.011630658436213992	0.00264917695473251	0.003256172839506173
2	58.24	0.013883744855967078	0.002983539094650206	0.004992283950617284
2	58.28	0.013130144032921811	0.0027340534979423867	0.004686213991769547
2	58.32	0.012332818930041152	0.0022453703703703702	0.004675925925925926
2	58.36	0.011815843621399176	0.0019212962962962964	0.004907407407407407
2	58.4	0.011635802469135802	0.0016280864197530864	0.005097736625514404
2	58.44	0.011427469135802469	0.0011522633744855968	0.005797325102880659
2	58.480000000000004	0.010324074074074074	0.0004398148148148148	0.00602880658436214
2	58.52	0.009272119341563786	0.00023919753086419754	0.006736111111111111
2	58.56	0.015424382716049383	0.0014943415637860083	0.007803497942386831
2	58.6	0.009719650205761318	0.00046810699588477366	0.006167695473251029
2	58.64	0.010396090534979424	0.0005529835390946502	0.005923353909465021
2	58.68	0.01061985596707819	0.0006893004115226338	0.006080246913580247
2	58.72	0.008804012345679013	0.0006327160493827161	0.004169238683127572
2	58.76	0.009786522633744856	0.0007433127572016461	0.005241769547325103
2	58.800000000000004	0.008667695473251028	0.000727880658436214	0.004086934156378601
2	58.84	0.008315329218106996	0.0005092592592592592	0.004243827160493827
2	58.88	0.007456275720164609	0.0005478395061728395	0.003500514403292181
2	58.92	0.006419753086419753	0.00020061728395061727	0.00323559670781893
2	58.96	0.006509773662551441	0.00023662551440329217	0.0035622427983539096
2	59.0	0.005781893004115226	0.00015432098765432098	0.0029758230452674897
2	59.04	0.015455246913580247	0.002052469135802469	0.006460905349794239
2	59.08	0.006556069958847737	0.000470679012345679	0.0028189300411522633
2	59.120000000000005	0.008338477366255145	0.0006378600823045268	0.0035853909465020577
2	59.160000000000004	0.00551440329218107	0.0002880658436213992	0.001610082304526749
2	59.2	0.007806069958847737	0.00022633744855967078	0.0037731481481481483
2	59.24	0.00720679012345679	6.687242798353909e-05	0.0036574074074074074
2	59.28	0.008227880658436213	6.430041152263375e-05	0.005036008230452675
2	59.32	0.008153292181069959	0.00035493827160493826	0.0051440329218107
2	59.36	0.008001543209876543	0.00035493827160493826	0.004963991769547325
2	59.4	0.008068415637860083	0.0008050411522633745	0.004531893004115227
2	59.44	0.008786008230452676	0.0009104938271604938	0.0048585390946502055
2	59.480000000000004	0.010848765432098766	0.0015766460905349794	0.005249485596707819
2	59.52	0.020239197530864197	0.0033410493827160494	0.008037551440329218
2	59.56	0.014665637860082304	0.0026208847736625515	0.005511831275720165
2	59.6	0.014382716049382717	0.0033024691358024692	0.004480452674897119
2	59.64	0.014894547325102881	0.003804012345679012	0.003924897119341564
2	59.68	0.012083333333333333	0.0036188271604938272	0.00165380658436214
2	59.72	0.013065843621399178	0.0042592592592592595	0.0019367283950617283
2	59.76	0.011954732510288066	0.004128086419753086	0.0011702674897119342
2	59.800000000000004	0.012502572016460906	0.004400720164609053	0.0008384773662551441
2	59.84	0.012628600823045268	0.004498456790123457	0.0012294238683127573
2	59.88	0.012217078189300411	0.004521604938271605	0.0006635802469135803
2	59.92	0.011810699588477367	0.0047659465020576134	0.0006121399176954733
2	59.96	0.011185699588477366	0.004421296296296296	0.0009130658436213992
2	60.0	0.0217309670781893	0.006530349794238683	0.0048688271604938275
2	60.04	0.011746399176954733	0.004130658436213992	0.003022119341563786
2	60.08	0.013713991769547325	0.004398148148148148	0.004976851851851852
2	60.120000000000005	0.013063271604938271	0.0045010288065843625	0.004976851851851852
2	60.160000000000004	0.015156893004115227	0.005532407407407408	0.006856995884773663
2	60.2	0.013770576131687242	0.004951131687242798	0.006923868312757202
2	60.24	0.016977880658436213	0.0053523662551440325	0.0101440329218107
2	60.28	0.015252057613168724	0.004560185185185185	0.009650205761316873
2	60.32	0.01597222222222222	0.00408179012345679	0.011093106995884774
2	60.36	0.014791666666666667	0.0035493827160493828	0.010491255144032922
2	60.4	0.0129809670781893	0.0028935185185185184	0.009377572016460905
2	60.44	0.013294753086419753	0.002463991769547325	0.010082304526748971
2	60.480000000000004	0.019642489711934157	0.003413065843621399	0.010810185185185185
2	60.52	0.010465534979423869	0.0014223251028806585	0.007746913580246913
2	60.56	0.008392489711934157	0.0011959876543209877	0.006224279835390947
2	60.6	0.008353909465020576	0.0013271604938271606	0.0059722222222222225
2	60.64	0.005769032921810699	0.0009336419753086419	0.00415380658436214
2	60.68	0.009364711934156379	0.0011959876543209877	0.007013888888888889
2	60.72	0.009393004115226337	0.0007947530864197531	0.008050411522633746
2	60.76	0.012237654320987654	0.000882201646090535	0.010861625514403292
2	60.800000000000004	0.010959362139917696	0.00041923868312757203	0.010424382716049382
2	60.84	0.012438271604938272	0.0005889917695473251	0.011633230452674897
2	60.88	0.012111625514403292	0.0007458847736625515	0.011121399176954733
2	60.92	0.01179269547325103	0.0005349794238683127	0.01092849794238683
2	60.96	0.020815329218106995	0.002145061728395062	0.013330761316872428
2	61.0	0.01066872427983539	0.00025205761316872427	0.00962962962962963
2	61.04	0.011458333333333333	0.000720164609053498	0.00949074074074074
2	61.08	0.009930555555555555	0.0006815843621399177	0.008287037037037037
2	61.120000000000005	0.011622942386831276	0.0012448559670781892	0.009128086419753087
2	61.160000000000004	0.010041152263374485	0.00147119341563786	0.007579732510288066
2	61.2	0.01058127572016461	0.002345679012345679	0.00713477366255144
2	61.24	0.008958333333333334	0.0025668724279835392	0.005316358024691358
2	61.28	0.009449588477366256	0.003065843621399177	0.004943415637860082
2	61.32	0.006887860082304527	0.0021887860082304526	0.003359053497942387
2	61.36	0.006625514403292181	0.001736111111111111	0.0031867283950617283
2	61.4	0.005596707818930041	0.0014248971193415638	0.003068415637860082
2	61.44	0.017127057613168725	0.0035030864197530863	0.006484053497942387
2	61.480000000000004	0.007741769547325103	0.001301440329218107	0.004323559670781893
2	61.52	0.007530864197530864	0.001116255144032922	0.004832818930041153
2	61.56	0.008770576131687243	0.0012088477366255144	0.005558127572016461
2	61.6	0.007253086419753086	0.0008436213991769547	0.004750514403292181
2	61.64	0.006921296296296296	0.0008410493827160494	0.0046167695473251025
2	61.68	0.0048122427983539095	0.0004809670781893004	0.0034439300411522634
2	61.72	0.005429526748971194	0.0007227366255144033	0.003917181069958847
2	61.76	0.004531893004115227	0.00030606995884773663	0.003544238683127572
2	61.800000000000004	0.004030349794238683	0.00040380658436213994	0.0031275720164609055
2	61.84	0.0025411522633744855	0.00025977366255144034	0.0016949588477366256
2	61.88	0.002507716049382716	0.0002494855967078189	0.0017258230452674897
2	61.92	0.01091820987654321	0.0022222222222222222	0.003981481481481482
2	61.96	0.0019958847736625514	0.00037294238683127575	0.0011085390946502058
2	62.0	0.0026157407407407405	0.00022376543209876544	0.0016255144032921811
2	62.04	0.0025334362139917696	0.00010030864197530864	0.0021630658436213993
2	62.08	0.0032150205761316874	0.0006224279835390946	0.00205761316872428
2	62.120000000000005	0.002283950617283951	0.000522119341563786	0.0013323045267489711
2	62.160000000000004	0.0034207818930041154	0.0009130658436213992	0.0017926954732510288
2	62.2	0.0031661522633744856	0.0009799382716049383	0.0015509259259259259
2	62.24	0.0032536008230452675	0.000977366255144033	0.0016332304526748972
2	62.28	0.002816358024691358	0.0007253086419753087	0.00169238683127572
2	62.32	0.004771090534979424	0.0013580246913580246	0.002978395061728395
2	62.36	0.0035956790123456792	0.0011754115226337448	0.002281378600823045
2	62.4	0.014531893004115226	0.0038220164609053496	0.005043724279835391
2	62.440000000000005	0.0034902263374485595	0.0019161522633744856	0.0012088477366255144
2	62.480000000000004	0.0045936213991769545	0.002232510288065844	0.001875
2	62.52	0.005498971193415638	0.0032767489711934155	0.0016280864197530864
2	62.56	0.0047299382716049386	0.003564814814814815	0.0003780864197530864
2	62.6	0.007775205761316873	0.005473251028806584	0.0009310699588477366
2	62.64	0.009220679012345679	0.006183127572016461	0.0015097736625514404
2	62.68	0.010936213991769547	0.0066280864197530865	0.002042181069958848
2	62.72	0.009380144032921811	0.006121399176954733	0.0017849794238683128
2	62.76	0.009238683127572016	0.005748456790123457	0.00169238683127572
2	62.800000000000004	0.007294238683127572	0.004814814814814815	0.0005092592592592592
2	62.84	0.007847222222222222	0.0042592592592592595	0.0009593621399176954
2	62.88	0.014328703703703703	0.004866255144032922	0.0028215020576131686
2	62.92	0.008876028806584363	0.0034027777777777776	0.0018775720164609054
2	62.96	0.010018004115226338	0.002968106995884774	0.003019547325102881
2	63.0	0.010617283950617284	0.0035210905349794238	0.0022479423868312755
2	63.04	0.011082818930041153	0.0030375514403292183	0.0028703703703703703
2	63.08	0.011098251028806584	0.003042695473251029	0.0028497942386831276
2	63.120000000000005	0.010655864197530864	0.0030787037037037037	0.0022402263374485597
2	63.160000000000004	0.009781378600823046	0.003575102880658436	0.0008667695473251029
2	63.2	0.011597222222222222	0.0038657407407407408	0.002013888888888889
2	63.24	0.012322530864197531	0.0039017489711934156	0.0021373456790123456
2	63.28	0.013814300411522634	0.004372427983539095	0.002456275720164609
2	63.32	0.012641460905349794	0.003904320987654321	0.0014994855967078188
2	63.36	0.02179269547325103	0.006054526748971193	0.003924897119341564
2	63.4	0.012337962962962964	0.004038065843621399	0.0008770576131687243
2	63.440000000000005	0.013423353909465021	0.004503600823045267	0.0015560699588477367
2	63.480000000000004	0.013305041152263374	0.005462962962962963	0.0011111111111111111
2	63.52	0.013449074074074073	0.005794753086419753	0.0013091563786008231
2	63.56	0.014212962962962964	0.006373456790123457	0.0015715020576131688
2	63.6	0.011702674897119342	0.005794753086419753	0.0009953703703703704
2	63.64	0.012641460905349794	0.006103395061728395	0.0015277777777777779
2	63.68	0.010828189300411522	0.005231481481481481	0.000625
2	63.72	0.011594650205761317	0.004989711934156379	0.0016075102880658437
2	63.76	0.008829732510288065	0.0038348765432098765	0.0003755144032921811
2	63.800000000000004	0.00871141975308642	0.003425925925925926	0.0011085390946502058
2	63.84	0.015949074074074074	0.004254115226337449	0.003667695473251029
2	63.88	0.007448559670781893	0.002456275720164609	0.001324588477366255
2	63.92	0.005771604938271605	0.0019675925925925924	0.0008359053497942387
2	63.96	0.006116255144032922	0.0014686213991769548	0.0017001028806584361
2	64.0	0.00643775720164609	0.0007818930041152264	0.0029089506172839505
2	64.04	0.005192901234567901	0.0004243827160493827	0.002484567901234568
2	64.08	0.004189814814814815	0.000264917695473251	0.0021373456790123456
2	64.12	0.002425411522633745	0.00017232510288065845	0.0015329218106995884
2	64.16	0.00238940329218107	0.0002623456790123457	0.0016075102880658437
2	64.2	0.00253858024691358	0.00013631687242798355	0.0011239711934156378
2	64.24	0.002536008230452675	0.00045267489711934157	0.0006815843621399177
2	64.28	0.002854938271604938	0.00018261316872427984	0.0009104938271604938
2	64.32000000000001	0.012834362139917696	0.002294238683127572	0.0038245884773662553
2	64.36	0.004567901234567902	0.00047582304526748974	0.0014891975308641975
2	64.4	0.003930041152263374	0.00048353909465020576	0.0009336419753086419
2	64.44	0.0033024691358024692	0.00028292181069958846	0.0009902263374485596
2	64.48	0.003104423868312757	0.00014917695473251028	0.001257716049382716
2	64.52	0.002345679012345679	8.487654320987654e-05	0.0011291152263374485
2	64.56	0.00125	0.00010545267489711934	0.0008873456790123457
2	64.6	0.0018955761316872429	0.0001954732510288066	0.0007690329218106996
2	64.64	0.002103909465020576	0.0003497942386831276	0.00011831275720164609
2	64.68	0.0029526748971193417	0.0004552469135802469	0.0006790123456790123
2	64.72	0.003623971193415638	0.0002777777777777778	0.0015869341563786007
2	64.76	0.002993827160493827	0.00020576131687242798	0.0019161522633744856
2	64.8	0.009380144032921811	0.00125	0.0032536008230452675
2	64.84	0.002080761316872428	0.0002469135802469136	0.0014351851851851852
2	64.88	0.0017103909465020577	0.000257201646090535	0.0011265432098765433
2	64.92	0.0024022633744855966	0.00011831275720164609	0.0018184156378600823
2	64.96000000000001	0.001962448559670782	6.430041152263375e-05	0.001301440329218107
2	65.0	0.0018364197530864198	7.973251028806585e-05	0.0012139917695473252
2	65.04	0.002065329218106996	0.0002109053497942387	0.0006918724279835391
2	65.08	0.002381687242798354	6.430041152263375e-05	0.0007098765432098765
2	65.12	0.002255658436213992	0.00014660493827160494	0.00043467078189300413
2	65.16	0.002955246913580247	0.00012088477366255144	0.0010648148148148149
2	65.2	0.003199588477366255	0.00018518518518518518	0.001535493827160494
2	65.24	0.001535493827160494	8.487654320987654e-05	0.0007947530864197531
2	65.28	0.008657407407407407	0.0014351851851851852	0.0027443415637860083
2	65.32000000000001	0.0011368312757201646	0.00017746913580246913	0.0006121399176954733
2	65.36	0.0028472222222222223	0.00018261316872427984	0.0014660493827160495
2	65.4	0.002808641975308642	5.401234567901235e-05	0.001823559670781893
2	65.44	0.0023662551440329217	0.00010288065843621399	0.0014326131687242799
2	65.48	0.0019238683127572017	0.0002494855967078189	0.0009490740740740741
2	65.52	0.0019212962962962964	0.0002109053497942387	0.0009902263374485596
2	65.56	0.0020756172839506174	0.00014146090534979423	0.0007510288065843622
2	65.6	0.0026054526748971194	0.0003780864197530864	0.0005555555555555556
2	65.64	0.003171296296296296	0.00041152263374485596	0.0008744855967078189
2	65.68	0.004349279835390947	0.0008230452674897119	0.0012757201646090535
2	65.72	0.005763888888888889	0.0015843621399176955	0.001427469135802469
2	65.76	0.01320730452674897	0.0033693415637860084	0.0029346707818930042
2	65.8	0.006957304526748971	0.0025540123456790124	0.0009207818930041152
2	65.84	0.007916666666666667	0.0029861111111111113	0.0008641975308641976
2	65.88	0.011159979423868312	0.004089506172839506	0.0015509259259259259
2	65.92	0.012662037037037038	0.0045704732510288065	0.0014146090534979425
2	65.96000000000001	0.01558641975308642	0.005825617283950617	0.0015612139917695472
2	66.0	0.01611111111111111	0.006003086419753087	0.0011676954732510287
2	66.04	0.01780349794238683	0.006496913580246914	0.00113940329218107
2	66.08	0.016561213991769547	0.006177983539094651	0.0008641975308641976
2	66.12	0.015051440329218107	0.005367798353909465	0.0004166666666666667
2	66.16	0.014804526748971194	0.004825102880658436	0.0009953703703703704
2	66.2	0.013078703703703703	0.004297839506172839	0.0010622427983539094
2	66.24	0.021689814814814815	0.006108539094650206	0.0034027777777777776
2	66.28	0.011224279835390946	0.004071502057613169	0.0008101851851851852
2	66.32000000000001	0.011682098765432098	0.004495884773662551	0.00042695473251028805
2	66.36	0.010388374485596708	0.004104938271604938	0.00045781893004115225
2	66.4	0.011265432098765432	0.004246399176954733	0.0011676954732510287
2	66.44	0.009202674897119342	0.00408179012345679	0.0003343621399176955
2	66.48	0.009657921810699589	0.004943415637860082	0.0004603909465020576
2	66.52	0.007803497942386831	0.004261831275720164	0.000573559670781893
2	66.56	0.007435699588477366	0.004701646090534979	0.0004063786008230453
2	66.6	0.007183641975308642	0.005131172839506173	0.00017232510288065845
2	66.64	0.006898148148148148	0.00540380658436214	0.0003780864197530864
2	66.68	0.007376543209876543	0.005210905349794239	0.0012011316872427983
2	66.72	0.015120884773662552	0.006669238683127572	0.0031121399176954733
2	66.76	0.0070524691358024695	0.004215534979423868	0.0019238683127572017
2	66.8	0.005691872427983539	0.003438786008230453	0.0016075102880658437
2	66.84	0.005084876543209877	0.0031224279835390945	0.0014789094650205761
2	66.88	0.0033487654320987653	0.002345679012345679	0.00048353909465020576
2	66.92	0.004251543209876543	0.002926954732510288	0.0005864197530864197
2	66.96000000000001	0.0031507201646090535	0.002142489711934156	0.00035493827160493826
2	67.0	0.003976337448559671	0.0022479423868312755	0.0006147119341563787
2	67.04	0.0031301440329218107	0.001815843621399177	0.00025977366255144034
2	67.08	0.003068415637860082	0.001808127572016461	0.0002932098765432099
2	67.12	0.002600308641975309	0.001404320987654321	0.0001800411522633745
2	67.16	0.0024382716049382715	0.0006275720164609053	0.0006018518518518519
2	67.2	0.011707818930041152	0.0024511316872427983	0.002962962962962963
2	67.24	0.002368827160493827	0.0005787037037037037	0.00040123456790123454
2	67.28	0.0041795267489711935	0.001293724279835391	0.00041152263374485596
2	67.32000000000001	0.005771604938271605	0.001388888888888889	0.0007561728395061729
2	67.36	0.008323045267489712	0.001756687242798354	0.0014994855967078188
2	67.4	0.009112654320987654	0.00125	0.002196502057613169
2	67.44	0.00867798353909465	0.0006430041152263374	0.0023405349794238684
2	67.48	0.007577160493827161	0.0004783950617283951	0.0018724279835390946
2	67.52	0.00801954732510288	0.00030606995884773663	0.0024948559670781895
2	67.56	0.006388888888888889	0.0005118312757201646	0.0014429012345679012
2	67.6	0.007044753086419753	0.000882201646090535	0.0012525720164609053
2	67.64	0.0064326131687242796	0.0008281893004115226	0.0013271604938271606
2	67.68	0.018132716049382717	0.003806584362139918	0.004076646090534979
2	67.72	0.007160493827160494	0.0016435185185185185	0.001566358024691358
2	67.76	0.006841563786008231	0.0018287037037037037	0.0019187242798353909
2	67.8	0.0074794238683127574	0.0027752057613168726	0.0023945473251028807
2	67.84	0.00602880658436214	0.00330761316872428	0.00169238683127572
2	67.88	0.006885288065843621	0.003868312757201646	0.0019110082304526748
2	67.92	0.007415123456790123	0.004107510288065844	0.0014866255144032922
2	67.96000000000001	0.01268261316872428	0.0051440329218107	0.0041460905349794235
2	68.0	0.014367283950617284	0.004724794238683128	0.0057896090534979424
2	68.04	0.021697530864197533	0.0063065843621399175	0.009922839506172839
2	68.08	0.027165637860082303	0.007047325102880658	0.013940329218106996
2	68.12	0.03396862139917695	0.008027263374485597	0.01813528806584362
2	68.16	0.04280349794238683	0.009344135802469136	0.021329732510288066
2	68.2	0.035434670781893	0.00570216049382716	0.020285493827160495
2	68.24	0.03497942386831276	0.0047890946502057614	0.020390946502057614
2	68.28	0.03351337448559671	0.003942901234567901	0.01978395061728395
2	68.32000000000001	0.03476337448559671	0.004210390946502058	0.019979423868312758
2	68.36	0.03178497942386831	0.004128086419753086	0.018011831275720164
2	68.4	0.030491255144032923	0.00419238683127572	0.01603909465020576
2	68.44	0.02449074074074074	0.0030375514403292183	0.012890946502057613
2	68.48	0.022898662551440328	0.0028935185185185184	0.011507201646090535
2	68.52	0.01787037037037037	0.0020087448559670783	0.00816358024691358
2	68.56	0.01698559670781893	0.0027546296296296294	0.006057098765432099
2	68.60000000000001	0.014248971193415639	0.0026208847736625515	0.00533179012345679
2	68.64	0.022031893004115226	0.004537037037037037	0.006201131687242799
2	68.68	0.00988425925925926	0.0012114197530864197	0.002258230452674897
2	68.72	0.009326131687242799	0.0012628600823045267	0.0027700617283950616
2	68.76	0.009747942386831276	0.0019058641975308642	0.0030992798353909464
2	68.8	0.006733539094650205	0.002109053497942387	0.0015329218106995884
2	68.84	0.007623456790123457	0.003042695473251029	0.0020859053497942386
2	68.88	0.0077314814814814815	0.0038143004115226337	0.0024408436213991767
2	68.92	0.008729423868312757	0.004827674897119341	0.0023431069958847737
2	68.96000000000001	0.008016975308641976	0.005455246913580247	0.0008127572016460906
2	69.0	0.012222222222222223	0.006319444444444444	0.002258230452674897
2	69.04	0.012358539094650206	0.006818415637860082	0.0015303497942386831
2	69.08	0.013695987654320988	0.007893518518518518	0.0011496913580246913
2	69.12	0.022718621399176953	0.00985082304526749	0.004256687242798354
2	69.16	0.01846965020576132	0.009205246913580246	0.004560185185185185
2	69.2	0.01947530864197531	0.008824588477366255	0.006782407407407407
2	69.24	0.0205298353909465	0.00813014403292181	0.008171296296296296
2	69.28	0.020087448559670783	0.007494855967078189	0.008333333333333333
2	69.32000000000001	0.01772119341563786	0.006808127572016461	0.006561213991769547
2	69.36	0.018117283950617284	0.006453189300411523	0.00647119341563786
2	69.4	0.016584362139917694	0.005794753086419753	0.005141460905349794
2	69.44	0.017752057613168726	0.0054912551440329214	0.005311213991769547
2	69.48	0.0159619341563786	0.004786522633744856	0.004210390946502058
2	69.52	0.017973251028806585	0.004449588477366255	0.005030864197530864
2	69.56	0.02013888888888889	0.0038940329218106998	0.007757201646090535
2	69.60000000000001	0.03150977366255144	0.006123971193415637	0.011075102880658437
2	69.64	0.021373456790123455	0.0034747942386831277	0.00860082304526749
2	69.68	0.020578703703703703	0.0032047325102880658	0.00735082304526749
2	69.72	0.018580246913580248	0.002896090534979424	0.005833333333333334
2	69.76	0.017680041152263376	0.0027109053497942387	0.004632201646090535
2	69.8	0.018083847736625514	0.002700617283950617	0.005169753086419753
2	69.84	0.014637345679012346	0.0019727366255144034	0.0035210905349794238
2	69.88	0.015038580246913581	0.0022633744855967077	0.004076646090534979
2	69.92	0.014094650205761316	0.0019187242798353909	0.004737654320987654
2	69.96000000000001	0.016386316872427982	0.0019084362139917695	0.007060185185185185
2	70.0	0.013626543209876543	0.0015637860082304527	0.006054526748971193
2	70.04	0.01168724279835391	0.0010776748971193415	0.005681584362139918
2	70.08	0.017672325102880658	0.002368827160493827	0.007600308641975309
2	70.12	0.007896090534979423	0.0004089506172839506	0.0045138888888888885
2	70.16	0.0076980452674897115	0.0005864197530864197	0.004814814814814815
2	70.2	0.010848765432098766	0.0005452674897119342	0.006463477366255144
2	70.24	0.013513374485596709	0.0009362139917695473	0.008287037037037037
2	70.28	0.01723508230452675	0.0007587448559670781	0.01150462962962963
2	70.32000000000001	0.020429526748971194	0.0009053497942386831	0.014408436213991769
2	70.36	0.020203189300411522	0.0005426954732510288	0.0147119341563786
2	70.4	0.021105967078189302	0.0007484567901234568	0.014871399176954733
2	70.44	0.01696502057613169	0.00033179012345679014	0.012235082304526749
2	70.48	0.016898148148148148	0.0005915637860082304	0.011774691358024692
2	70.52	0.01356224279835391	0.0002494855967078189	0.010468106995884774
2	70.56	0.020997942386831277	0.0020730452674897117	0.011903292181069959
2	70.60000000000001	0.009184670781893004	0.0002494855967078189	0.007345679012345679
2	70.64	0.009063786008230454	0.0005452674897119342	0.006201131687242799
2	70.68	0.006851851851851852	0.0002623456790123457	0.0032690329218106997
2	70.72	0.007656893004115226	0.00036522633744855967	0.0034747942386831277
2	70.76	0.006718106995884774	0.00021347736625514403	0.003523662551440329
2	70.8	0.006090534979423868	0.00011574074074074075	0.0034284979423868313
2	70.84	0.006784979423868313	0.00015432098765432098	0.004423868312757201
2	70.88	0.006700102880658436	5.1440329218106995e-05	0.004801954732510288
2	70.92	0.008027263374485597	0.00012088477366255144	0.005933641975308642
2	70.96000000000001	0.007512860082304527	0.0001080246913580247	0.005563271604938271
2	71.0	0.010195473251028807	0.00013631687242798355	0.007746913580246913
2	71.04	0.01821244855967078	0.0015457818930041153	0.009657921810699589
2	71.08	0.013186728395061728	0.00022633744855967078	0.00900462962962963
2	71.12	0.014529320987654321	0.0002777777777777778	0.010007716049382716
2	71.16	0.016141975308641976	0.00018261316872427984	0.011530349794238682
2	71.2	0.015385802469135802	0.00012088477366255144	0.010964506172839505
2	71.24	0.014562757201646091	0.0001388888888888889	0.01138888888888889
2	71.28	0.013636831275720164	0.00014146090534979423	0.011031378600823045
2	71.32000000000001	0.01286008230452675	0.00010545267489711934	0.010661008230452676
2	71.36	0.01361111111111111	0.0001800411522633745	0.010563271604938272
2	71.4	0.012883230452674897	0.00013117283950617284	0.009449588477366256
2	71.44	0.014156378600823045	0.00024176954732510288	0.009645061728395061
2	71.48	0.014151234567901235	0.0002314814814814815	0.009210390946502058
2	71.52	0.024616769547325102	0.0026054526748971194	0.011414609053497943
2	71.56	0.016862139917695473	0.001463477366255144	0.008305041152263375
2	71.60000000000001	0.01967849794238683	0.0021502057613168725	0.009573045267489711
2	71.64	0.01813528806584362	0.002638888888888889	0.007734053497942387
2	71.68	0.01978395061728395	0.0026363168724279837	0.008914609053497943
2	71.72	0.01811985596707819	0.002839506172839506	0.007577160493827161
2	71.76	0.018713991769547324	0.0032407407407407406	0.007481995884773662
2	71.8	0.018163580246913582	0.0035853909465020577	0.006872427983539094
2	71.84	0.01683641975308642	0.003904320987654321	0.00565843621399177
2	71.88	0.015295781893004115	0.00386059670781893	0.004609053497942387
2	71.92	0.011658950617283951	0.003652263374485597	0.002155349794238683
2	71.96000000000001	0.01257716049382716	0.0037397119341563787	0.002968106995884774
2	72.0	0.020900205761316872	0.0060416666666666665	0.005393518518518519
2	72.04	0.01361111111111111	0.004963991769547325	0.0032150205761316874
2	72.08	0.013816872427983538	0.005550411522633745	0.004089506172839506
2	72.12	0.016579218106995884	0.006990740740740741	0.005321502057613169
2	72.16	0.012996399176954733	0.006550925925925926	0.003397633744855967
2	72.2	0.014300411522633744	0.007476851851851852	0.0031069958847736627
2	72.24	0.01247170781893004	0.006936728395061729	0.0019675925925925924
2	72.28	0.012093621399176954	0.006849279835390946	0.0021347736625514403
2	72.32000000000001	0.011216563786008231	0.006116255144032922	0.0020036008230452677
2	72.36	0.009755658436213992	0.005691872427983539	0.0014223251028806585
2	72.4	0.007888374485596707	0.0053858024691358026	0.00022633744855967078
2	72.44	0.00595679012345679	0.004534465020576132	4.886831275720165e-05
2	72.48	0.017322530864197532	0.007407407407407408	0.0033410493827160494
2	72.52	0.004958847736625515	0.0035570987654320986	0.00019290123456790122
2	72.56	0.006509773662551441	0.003966049382716049	0.0013605967078189301
2	72.60000000000001	0.005460390946502058	0.002875514403292181	0.0019058641975308642
2	72.64	0.0065020576131687245	0.0025668724279835392	0.0030118312757201646
2	72.68	0.004148662551440329	0.002029320987654321	0.0017772633744855967
2	72.72	0.0049151234567901235	0.00198559670781893	0.0022530864197530865
2	72.76	0.0038631687242798355	0.0019470164609053499	0.001514917695473251
2	72.8	0.005889917695473251	0.0026697530864197533	0.0022762345679012345
2	72.84	0.00330761316872428	0.001484053497942387	0.0012551440329218106
2	72.88	0.0017541152263374487	0.0008719135802469135	0.0006275720164609053
2	72.92	0.0022659465020576134	0.0005684156378600823	0.0015483539094650206
2	72.96000000000001	0.01129372427983539	0.0025617283950617282	0.003631687242798354
2	73.0	0.0022736625514403292	0.0005195473251028807	0.001147119341563786
2	73.04	0.002191358024691358	0.0003909465020576132	0.0013914609053497942
2	73.08	0.004349279835390947	0.0010905349794238684	0.0024151234567901234
2	73.12	0.004207818930041152	0.0014171810699588477	0.002196502057613169
2	73.16	0.005537551440329218	0.0024922839506172838	0.002199074074074074
2	73.2	0.00481738683127572	0.0023996913580246913	0.0019598765432098765
2	73.24	0.006700102880658436	0.002736625514403292	0.003389917695473251
2	73.28	0.005792181069958848	0.0022222222222222222	0.00305298353909465
2	73.32000000000001	0.008513374485596708	0.002839506172839506	0.00463477366255144
2	73.36	0.008858024691358025	0.003279320987654321	0.004619341563786008
2	73.4	0.010866769547325104	0.0043055555555555555	0.00488940329218107
2	73.44	0.022757201646090536	0.007124485596707819	0.008117283950617284
2	73.48	0.010866769547325104	0.003742283950617284	0.005378086419753086
2	73.52	0.01138888888888889	0.004274691358024691	0.005648148148148148
2	73.56	0.010753600823045268	0.003207304526748971	0.00606738683127572
2	73.60000000000001	0.011252572016460906	0.003626543209876543	0.006401748971193415
2	73.64	0.00914866255144033	0.0023199588477366257	0.005905349794238683
2	73.68	0.010267489711934157	0.002523148148148148	0.0066743827160493825
2	73.72	0.007512860082304527	0.001324588477366255	0.005419238683127572
2	73.76	0.009395576131687242	0.002227366255144033	0.006599794238683128
2	73.8	0.00912551440329218	0.004002057613168724	0.004624485596707819
2	73.84	0.010671296296296297	0.005519547325102881	0.0042026748971193415
2	73.88	0.01172582304526749	0.007255658436213992	0.0033796296296296296
2	73.92	0.024333847736625513	0.011049382716049383	0.0057896090534979424
2	73.96000000000001	0.013335905349794239	0.009565329218106995	0.0023045267489711935
2	74.0	0.013590534979423868	0.00977366255144033	0.002471707818930041
2	74.04	0.015419238683127572	0.0109619341563786	0.002844650205761317
2	74.08	0.013420781893004115	0.010025720164609054	0.0017772633744855967
2	74.12	0.01699845679012346	0.011826131687242798	0.0029578189300411522
2	74.16	0.013924897119341563	0.009202674897119342	0.002536008230452675
2	74.2	0.01396604938271605	0.00874485596707819	0.002741769547325103
2	74.24	0.012044753086419753	0.007255658436213992	0.0025617283950617282
2	74.28	0.012978395061728395	0.007271090534979424	0.0025
2	74.32000000000001	0.011265432098765432	0.005740740740740741	0.002283950617283951
2	74.36	0.013647119341563785	0.005583847736625514	0.003310185185185185
2	74.4	0.022363683127572018	0.006900720164609054	0.006026234567901235
2	74.44	0.013726851851851851	0.003906893004115226	0.004128086419753086
2	74.48	0.01474537037037037	0.0033024691358024692	0.005252057613168724
2	74.52	0.013762860082304526	0.002219650205761317	0.005270061728395062
2	74.56	0.014570473251028806	0.0019984567901234567	0.005887345679012346
2	74.60000000000001	0.012890946502057613	0.001154835390946502	0.005522119341563786
2	74.64	0.013233024691358024	0.0011008230452674897	0.0059953703703703705
2	74.68	0.009974279835390946	0.0005504115226337449	0.004393004115226338
2	74.72	0.009243827160493828	0.0007073045267489712	0.0042361111111111115
2	74.76	0.007469135802469135	0.0004089506172839506	0.0038503086419753086
2	74.8	0.006664094650205761	0.0003935185185185185	0.003955761316872428
2	74.84	0.004763374485596708	0.00025205761316872427	0.003472222222222222
2	74.88	0.015113168724279836	0.002600308641975309	0.006738683127572017
2	74.92	0.005529835390946502	0.00045781893004115225	0.0037731481481481483
2	74.96000000000001	0.006489197530864198	0.0006661522633744856	0.003539094650205761
2	75.0	0.0076980452674897115	0.00051440329218107	0.0038271604938271606
2	75.04	0.006496913580246914	0.0005992798353909465	0.002597736625514403
2	75.08	0.0065483539094650205	0.0006301440329218107	0.0023996913580246913
2	75.12	0.0037345679012345677	0.00041923868312757203	0.00051440329218107
2	75.16	0.004274691358024691	0.0004243827160493827	0.0014583333333333334
2	75.2	0.00227880658436214	0.0003292181069958848	0.00028292181069958846
2	75.24	0.0018492798353909464	0.00023662551440329217	0.0006172839506172839
2	75.28	0.0008513374485596708	0.00016203703703703703	0.00031635802469135804
2	75.32000000000001	0.0021784979423868315	0.0002314814814814815	0.0009516460905349795
2	75.36	0.010138888888888888	0.0015766460905349794	0.0028575102880658435
2	75.4	0.0036291152263374484	0.0002957818930041152	0.001198559670781893
2	75.44	0.004544753086419753	0.00020576131687242798	0.0020704732510288064
2	75.48	0.004338991769547325	0.0001800411522633745	0.002595164609053498
2	75.52	0.004071502057613169	0.00019032921810699588	0.003065843621399177
2	75.56	0.0035570987654320986	5.915637860082304e-05	0.0029886831275720165
2	75.60000000000001	0.004830246913580247	0.00020576131687242798	0.003351337448559671
2	75.64	0.004963991769547325	0.00020061728395061727	0.003068415637860082
2	75.68	0.00791409465020576	0.00040380658436213994	0.00418724279835391
2	75.72	0.007803497942386831	0.0004603909465020576	0.003299897119341564
2	75.76	0.00988425925925926	0.0007381687242798354	0.004426440329218107
2	75.8	0.010414094650205761	0.0006738683127572016	0.004205246913580247
2	75.84	0.021833847736625514	0.0028986625514403294	0.007844650205761318
2	75.88	0.013001543209876544	0.0014789094650205761	0.004837962962962963
2	75.92	0.01597993827160494	0.002332818930041152	0.0059953703703703705
2	75.96000000000001	0.016988168724279835	0.0034002057613168723	0.006638374485596708
2	76.0	0.016298868312757203	0.004128086419753086	0.005902777777777778
2	76.04	0.01764917695473251	0.005411522633744856	0.00621656378600823
2	76.08	0.015087448559670782	0.005897633744855967	0.004493312757201646
2	76.12	0.016350308641975307	0.007602880658436214	0.004477880658436214
2	76.16	0.014218106995884773	0.007885802469135802	0.0031224279835390945
2	76.2	0.01618312757201646	0.009974279835390946	0.0032150205761316874
2	76.24	0.014302983539094651	0.010684156378600823	0.0009825102880658436
2	76.28	0.014501028806584363	0.01099022633744856	0.0002546296296296296
2	76.32000000000001	0.022415123456790125	0.01143775720164609	0.0035956790123456792
2	76.36	0.016003086419753086	0.010156893004115226	0.002170781893004115
2	76.4	0.014531893004115226	0.008996913580246913	0.002595164609053498
2	76.44	0.015352366255144034	0.008775720164609053	0.0034439300411522634
2	76.48	0.015059156378600823	0.008261316872427983	0.004084362139917696
2	76.52	0.014724794238683128	0.007669753086419753	0.004261831275720164
2	76.56	0.015048868312757202	0.007240226337448559	0.005146604938271605
2	76.60000000000001	0.012430555555555556	0.005360082304526749	0.004879115226337449
2	76.64	0.013022119341563786	0.004441872427983539	0.005874485596707819
2	76.68	0.01058127572016461	0.003258744855967078	0.005488683127572017
2	76.72	0.01165380658436214	0.002651748971193416	0.007119341563786008
2	76.76	0.009040637860082305	0.001427469135802469	0.006154835390946502
2	76.8	0.020041152263374485	0.00386059670781893	0.009429012345679012
2	76.84	0.007677469135802469	0.00113940329218107	0.005367798353909465
2	76.88	0.007289094650205761	0.0004501028806584362	0.006170267489711934
2	76.92	0.0058693415637860085	0.0005478395061728395	0.004863683127572016
2	76.96000000000001	0.007080761316872428	0.0012242798353909465	0.005344650205761317
2	77.0	0.007746913580246913	0.0011702674897119342	0.006049382716049383
2	77.04	0.007229938271604938	0.0006018518518518519	0.006021090534979424
2	77.08	0.007888374485596707	0.0005478395061728395	0.006607510288065843
2	77.12	0.007247942386831276	0.0009799382716049383	0.005023148148148148
2	77.16	0.01047582304526749	0.002309670781893004	0.006566358024691358
2	77.2	0.010853909465020576	0.0036188271604938272	0.004688786008230452
2	77.24	0.013762860082304526	0.005257201646090535	0.005118312757201646
2	77.28	0.02381687242798354	0.00834104938271605	0.007021604938271605
2	77.32000000000001	0.01807355967078189	0.008770576131687243	0.0043852880658436216
2	77.36	0.01647119341563786	0.00783179012345679	0.003572530864197531
2	77.4	0.018953189300411524	0.00819701646090535	0.00474022633744856
2	77.44	0.014074074074074074	0.004899691358024692	0.0033924897119341564
2	77.48	0.01602366255144033	0.004526748971193415	0.004266975308641975
2	77.52	0.0159130658436214	0.0039943415637860085	0.004886831275720165
2	77.56	0.016247427983539096	0.0041229423868312754	0.005079732510288066
2	77.60000000000001	0.017026748971193415	0.004907407407407407	0.004176954732510288
2	77.64	0.018227880658436214	0.006093106995884774	0.003778292181069959
2	77.68	0.018016975308641974	0.006808127572016461	0.002384259259259259
2	77.72	0.01768261316872428	0.007399691358024691	0.0018106995884773663
2	77.76	0.028605967078189302	0.009994855967078189	0.005108024691358025
2	77.8	0.017373971193415636	0.007353395061728395	0.0019315843621399177
2	77.84	0.017060185185185185	0.0065946502057613165	0.002433127572016461
2	77.88	0.013706275720164609	0.004987139917695473	0.0014531893004115226
2	77.92	0.01289866255144033	0.004930555555555555	0.0012628600823045267
2	77.96000000000001	0.010681584362139918	0.0039943415637860085	0.0007638888888888889
2	78.0	0.010246913580246913	0.00334619341563786	0.0008487654320987654
2	78.04	0.008050411522633746	0.0025257201646090533	0.0006635802469135803
2	78.08	0.007322530864197531	0.002235082304526749	0.0006121399176954733
2	78.12	0.007798353909465021	0.002674897119341564	0.0006995884773662552
2	78.16	0.005954218106995885	0.0019804526748971193	0.00020576131687242798
2	78.2	0.008047839506172839	0.003323045267489712	0.0007124485596707819
2	78.24	0.0181738683127572	0.006059670781893004	0.0027237654320987656
2	78.28	0.011216563786008231	0.0058590534979423865	0.0004475308641975309
2	78.32000000000001	0.01032150205761317	0.006355452674897119	0.00029835390946502055
2	78.36	0.012137345679012345	0.00768261316872428	0.0005478395061728395
2	78.4	0.010342078189300411	0.007152777777777778	0.00021347736625514403
2	78.44	0.011075102880658437	0.00753343621399177	0.0003935185185185185
2	78.48	0.00966820987654321	0.005931069958847736	9.002057613168725e-05
2	78.52	0.010694444444444444	0.005113168724279835	0.0005246913580246914
2	78.56	0.00882716049382716	0.0035622427983539096	0.00025977366255144034
2	78.60000000000001	0.008143004115226338	0.002800925925925926	0.000257201646090535
2	78.64	0.006574074074074074	0.0019084362139917695	0.0003266460905349794
2	78.68	0.0050643004115226336	0.0011059670781893003	6.430041152263375e-05
2	78.72	0.014665637860082304	0.003068415637860082	0.002978395061728395
2	78.76	0.003904320987654321	0.0009490740740740741	0.0001286008230452675
2	78.8	0.003148148148148148	0.0005246913580246914	0.00011316872427983539
2	78.84	0.0014377572016460905	0.00013631687242798355	3.08641975308642e-05
2	78.88	0.000720164609053498	0.0001440329218106996	0.0001286008230452675
2	78.92	0.0006918724279835391	6.687242798353909e-05	0.00010288065843621399
2	78.96000000000001	0.003070987654320988	0.0003755144032921811	0.0004218106995884774
2	79.0	0.0036291152263374484	0.0003034979423868313	0.00023919753086419754
2	79.04	0.004884259259259259	0.0004783950617283951	0.0007433127572016461
2	79.08	0.004974279835390946	0.00024176954732510288	0.0009567901234567902
2	79.12	0.004979423868312757	0.00022633744855967078	0.0013837448559670782
2	79.16	0.005390946502057613	8.487654320987654e-05	0.002888374485596708
2	79.2	0.013474794238683127	0.0016358024691358025	0.004781378600823045
2	79.24	0.007379115226337448	0.0005375514403292181	0.003487654320987654
2	79.28	0.00844650205761317	0.000625	0.003909465020576132
2	79.32000000000001	0.011015946502057613	0.0011831275720164609	0.005316358024691358
2	79.36	0.010473251028806585	0.0007844650205761317	0.00525462962962963
2	79.4	0.010949074074074075	0.0006918724279835391	0.006188271604938272
2	79.44	0.009750514403292181	0.0003215020576131687	0.005936213991769548
2	79.48	0.01007716049382716	0.00016718106995884774	0.006838991769547325
2	79.52	0.009210390946502058	7.20164609053498e-05	0.006504629629629629
2	79.56	0.009981995884773663	0.00018518518518518518	0.007595164609053498
2	79.60000000000001	0.010396090534979424	0.00041923868312757203	0.007852366255144032
2	79.64	0.011761831275720164	0.0003935185185185185	0.008281893004115226
2	79.68	0.021728395061728394	0.0023508230452674896	0.01132201646090535
2	79.72	0.013088991769547325	0.0007073045267489712	0.009187242798353909
2	79.76	0.0159619341563786	0.000889917695473251	0.011468621399176955
2	79.8	0.016095679012345678	0.00102880658436214	0.011350308641975308
2	79.84	0.018685699588477368	0.0013580246913580246	0.012137345679012345
2	79.88	0.0194727366255144	0.0018724279835390946	0.011334876543209877
2	79.92	0.02209619341563786	0.0025900205761316872	0.012142489711934157
2	79.96000000000001	0.020367798353909464	0.002433127572016461	0.010162037037037037
2	80.0	0.0220679012345679	0.002991255144032922	0.010802469135802469
2	80.04	0.01940329218106996	0.0031121399176954733	0.009354423868312757
2	80.08	0.01909979423868313	0.003829732510288066	0.009030349794238684
2	80.12	0.01607253086419753	0.00393261316872428	0.007746913580246913
2	80.16	0.025020576131687244	0.005743312757201646	0.009963991769547325
2	80.2	0.012795781893004116	0.003611111111111111	0.006468621399176954
2	80.24	0.01040895061728395	0.003161008230452675	0.005429526748971194
2	80.28	0.011875	0.003132716049382716	0.006759259259259259
2	80.32000000000001	0.009092078189300412	0.0023405349794238684	0.004637345679012346
2	80.36	0.009876543209876543	0.0014017489711934156	0.005617283950617284
2	80.4	0.008917181069958847	0.0025771604938271604	0.0036574074074074074
2	80.44	0.012011316872427983	0.0032021604938271605	0.005090020576131687
2	80.48	0.0110570987654321	0.0029012345679012346	0.004606481481481481
2	80.52	0.013945473251028807	0.0035108024691358026	0.005465534979423869
2	80.56	0.010779320987654321	0.0026157407407407405	0.003742283950617284
2	80.60000000000001	0.011887860082304526	0.0031069958847736627	0.0033024691358024692
2	80.64	0.019279835390946503	0.004284979423868312	0.004750514403292181
2	80.68	0.010020576131687242	0.0021527777777777778	0.0017181069958847736
2	80.72	0.012083333333333333	0.0020987654320987655	0.0032098765432098763
2	80.76	0.01084619341563786	0.0016409465020576133	0.003104423868312757
2	80.8	0.011455761316872428	0.0015612139917695472	0.003536522633744856
2	80.84	0.010156893004115226	0.001293724279835391	0.0033333333333333335
2	80.88	0.010426954732510287	0.0010416666666666667	0.003233024691358025
2	80.92	0.008503086419753086	0.0008616255144032922	0.002433127572016461
2	80.96000000000001	0.008873456790123456	0.0007124485596707819	0.0026877572016460907
2	81.0	0.007836934156378601	0.000462962962962963	0.002705761316872428
2	81.04	0.00856738683127572	0.0009130658436213992	0.0025668724279835392
2	81.08	0.006862139917695473	0.0006147119341563787	0.0020267489711934157
2	81.12	0.016617798353909464	0.0024022633744855966	0.005033436213991769
2	81.16	0.006401748971193415	0.0009336419753086419	0.0009593621399176954
2	81.2	0.00654320987654321	0.0008950617283950618	0.000985082304526749
2	81.24	0.006337448559670782	0.0009156378600823045	0.0012165637860082304
2	81.28	0.0047067901234567906	0.0006970164609053498	0.0004449588477366255
2	81.32000000000001	0.005218621399176955	0.00073559670781893	0.0007767489711934157
2	81.36	0.004238683127572016	0.0005015432098765432	0.00032407407407407406
2	81.4	0.004439300411522634	0.0007998971193415638	0.0003266460905349794
2	81.44	0.003449074074074074	0.0004655349794238683	9.77366255144033e-05
2	81.48	0.004189814814814815	0.000787037037037037	0.0003034979423868313
2	81.52	0.003140432098765432	0.0005041152263374485	0.00010545267489711934
2	81.56	0.003909465020576132	0.0005092592592592592	0.000558127572016461
2	81.60000000000001	0.0102880658436214	0.0018441358024691358	0.002471707818930041
2	81.64	0.0030504115226337447	0.00028549382716049385	0.0002623456790123457
2	81.68	0.002808641975308642	0.0002623456790123457	0.0006044238683127572
2	81.72	0.002381687242798354	0.0002957818930041152	0.00033179012345679014
2	81.76	0.0023508230452674896	0.00027520576131687244	0.00051440329218107
2	81.8	0.001934156378600823	0.00016203703703703703	0.0001748971193415638
2	81.84	0.002803497942386831	0.0005606995884773662	0.000462962962962963
2	81.88	0.0018132716049382715	0.00020061728395061727	8.74485596707819e-05
2	81.92	0.0021527777777777778	0.0004089506172839506	0.00016975308641975308
2	81.96000000000001	0.0016743827160493826	0.0001234567901234568	2.8292181069958848e-05
2	82.0	0.0020396090534979426	0.00032407407407407406	7.973251028806585e-05
2	82.04	0.0015406378600823045	9.002057613168725e-05	5.1440329218106995e-05
2	82.08	0.010398662551440329	0.0021579218106995883	0.0022530864197530865
2	82.12	0.0014454732510288065	0.0001286008230452675	0.0001234567901234568
2	82.16	0.0014146090534979425	0.00013631687242798355	0.00010545267489711934
2	82.2	0.0012448559670781892	0.0001800411522633745	3.08641975308642e-05
2	82.24	0.0011625514403292181	0.00018261316872427984	6.687242798353909e-05
2	82.28	0.001242283950617284	0.0001800411522633745	1.2860082304526749e-05
2	82.32000000000001	0.0006893004115226338	0.00012602880658436213	2.3148148148148147e-05
2	82.36	0.00113940329218107	0.00028549382716049385	2.8292181069958848e-05
2	82.4	0.0006481481481481481	0.00011831275720164609	2.8292181069958848e-05
2	82.44	0.0008204732510288066	0.0001234567901234568	1.800411522633745e-05
2	82.48	0.0005066872427983539	0.00019804526748971193	1.2860082304526749e-05
2	82.52	0.0006918724279835391	0.0001080246913580247	3.08641975308642e-05
2	82.56	0.0074434156378600826	0.0014609053497942387	0.0016460905349794238
2	82.60000000000001	0.0008076131687242799	0.0001234567901234568	0.00014660493827160494
2	82.64	0.0005709876543209877	9.002057613168725e-05	0.00016975308641975308
2	82.68	0.0010133744855967079	6.430041152263375e-05	0.00024176954732510288
2	82.72	0.00038065843621399177	0.00010288065843621399	7.716049382716049e-05
2	82.76	0.00044238683127572015	0.0001080246913580247	4.11522633744856e-05
2	82.8	0.0007741769547325103	7.20164609053498e-05	0.0001286008230452675
2	82.84	0.0004603909465020576	8.74485596707819e-05	0.00010030864197530864
2	82.88	0.000779320987654321	0.00016203703703703703	0.0002109053497942387
2	82.92	0.0003215020576131687	2.8292181069958848e-05	3.08641975308642e-05
2	82.96000000000001	0.0006995884773662552	4.886831275720165e-05	0.00024434156378600825
2	83.0	0.0001388888888888889	2.05761316872428e-05	2.05761316872428e-05
2	83.04	0.008819444444444444	0.0017309670781893004	0.0023251028806584363
2	83.08	0.000462962962962963	0.0001234567901234568	0.00011316872427983539
2	83.12	0.0006481481481481481	8.487654320987654e-05	0.00020061728395061727
2	83.16	0.0003215020576131687	7.973251028806585e-05	8.74485596707819e-05
2	83.2	0.0008076131687242799	0.00014146090534979423	0.0004320987654320988
2	83.24	0.0005272633744855968	0.0001286008230452675	9.77366255144033e-05
2	83.28	0.0005684156378600823	6.430041152263375e-05	3.8580246913580246e-05
2	83.32000000000001	0.0011111111111111111	0.00022376543209876544	4.886831275720165e-05
2	83.36	0.0015637860082304527	0.00020318930041152264	2.3148148148148147e-05
2	83.4	0.002358539094650206	0.0004938271604938272	3.60082304526749e-05
2	83.44	0.0025823045267489714	0.00029063786008230453	1.02880658436214e-05
2	83.48	0.003616255144032922	0.0006532921810699588	5.1440329218106995e-05
2	83.52	0.010313786008230453	0.002013888888888889	0.0015277777777777779
2	83.56	0.004691358024691358	0.0007175925925925926	0.00014660493827160494
2	83.60000000000001	0.004284979423868312	0.0006301440329218107	7.20164609053498e-05
2	83.64	0.005128600823045268	0.000727880658436214	3.8580246913580246e-05
2	83.68	0.004822530864197531	0.000779320987654321	5.6584362139917696e-05
2	83.72	0.005771604938271605	0.000992798353909465	4.6296296296296294e-05
2	83.76	0.005781893004115226	0.0007587448559670781	4.372427983539095e-05
2	83.8	0.006003086419753087	0.0009362139917695473	5.1440329218106995e-05
2	83.84	0.007088477366255144	0.0010879629629629629	4.6296296296296294e-05
2	83.88	0.0070524691358024695	0.0013425925925925925	4.6296296296296294e-05
2	83.92	0.008132716049382717	0.0019238683127572017	1.800411522633745e-05
2	83.96000000000001	0.008503086419753086	0.0020550411522633743	1.54320987654321e-05
2	84.0	0.016201131687242798	0.0037114197530864197	0.0014351851851851852
2	84.04	0.009251543209876542	0.0021887860082304526	0.000264917695473251
2	84.08	0.011075102880658437	0.002883230452674897	0.0004552469135802469
2	84.12	0.009809670781893005	0.0028060699588477365	7.458847736625514e-05
2	84.16	0.009953703703703704	0.0033924897119341564	3.60082304526749e-05
2	84.2	0.008976337448559671	0.0035185185185185185	3.08641975308642e-05
2	84.24	0.00949074074074074	0.0039017489711934156	0.00013631687242798355
2	84.28	0.008719135802469136	0.0041229423868312754	0.00026748971193415636
2	84.32000000000001	0.007811213991769548	0.004393004115226338	0.0003575102880658436
2	84.36	0.007921810699588477	0.005028292181069959	0.00045781893004115225
2	84.4	0.006396604938271605	0.004652777777777777	0.0003420781893004115
2	84.44	0.007070473251028807	0.004578189300411523	0.0005195473251028807
2	84.48	0.013179012345679012	0.004801954732510288	0.0022222222222222222
2	84.52	0.0050874485596707816	0.002736625514403292	0.0006455761316872428
2	84.56	0.00456275720164609	0.0024948559670781895	0.000684156378600823
2	84.60000000000001	0.004619341563786008	0.002103909465020576	0.0008950617283950618
2	84.64	0.002685185185185185	0.00045267489711934157	0.0009696502057613169
2	84.68	0.004279835390946502	0.000941358024691358	0.0017258230452674897
2	84.72	0.0036368312757201647	0.0009902263374485596	0.0012757201646090535
2	84.76	0.0034156378600823044	0.0006275720164609053	0.0016358024691358025
2	84.8	0.0033127572016460904	0.0005426954732510288	0.0015972222222222223
2	84.84	0.0033564814814814816	0.0008050411522633745	0.0014583333333333334
2	84.88	0.003227880658436214	0.000882201646090535	0.0014866255144032922
2	84.92	0.0030992798353909464	0.0006507201646090535	0.0014429012345679012
2	84.96000000000001	0.011864711934156379	0.002674897119341564	0.003801440329218107
2	85.0	0.0028986625514403294	0.000573559670781893	0.0010828189300411523
2	85.04	0.003199588477366255	0.0005529835390946502	0.0013991769547325103
2	85.08	0.002191358024691358	0.0003986625514403292	0.0008050411522633745
2	85.12	0.002507716049382716	0.0005606995884773662	0.0008179012345679012
2	85.16	0.0015560699588477367	0.0006532921810699588	0.00028292181069958846
2	85.2	0.0015946502057613168	0.0003523662551440329	0.0002314814814814815
2	85.24	0.0006095679012345679	0.00012088477366255144	8.487654320987654e-05
2	85.28	0.0006018518518518519	0.00019290123456790122	9.77366255144033e-05
2	85.32000000000001	0.0005812757201646091	8.74485596707819e-05	4.6296296296296294e-05
2	85.36	0.0005066872427983539	0.0001234567901234568	0.00013117283950617284
2	85.4	0.0007844650205761317	0.0002700617283950617	7.20164609053498e-05
2	85.44	0.008876028806584363	0.0020190329218106994	0.0018955761316872429
2	85.48	0.0012680041152263375	0.0003755144032921811	0.0003112139917695473
2	85.52	0.0010751028806584362	0.00026748971193415636	0.0002803497942386831
2	85.56	0.001376028806584362	0.0005426954732510288	0.0003832304526748971
2	85.60000000000001	0.0007767489711934157	0.00029835390946502055	0.0001594650205761317
2	85.64	0.0011136831275720164	0.0003909465020576132	0.00022376543209876544
2	85.68	0.0007047325102880658	0.000360082304526749	0.00011059670781893004
2	85.72	0.0009902263374485596	0.0006275720164609053	0.00013117283950617284
2	85.76	0.0004809670781893004	0.0002160493827160494	7.71604938271605e-06
2	85.8	0.0011805555555555556	0.000676440329218107	0.00018518518518518518
2	85.84	0.0007227366255144033	0.0004243827160493827	5.1440329218106995e-05
2	85.88	0.000889917695473251	0.0005324074074074074	9.002057613168725e-05
2	85.92	0.009354423868312757	0.0022633744855967077	0.002080761316872428
2	85.96000000000001	0.0011882716049382716	0.00045267489711934157	0.0001954732510288066
2	86.0	0.0012988683127572015	0.0005118312757201646	0.00016203703703703703
2	86.04	0.0008796296296296296	0.0004552469135802469	5.915637860082304e-05
2	86.08	0.0011805555555555556	0.0005092592592592592	0.00024434156378600825
2	86.12	0.0009619341563786008	0.0005272633744855968	6.944444444444444e-05
2	86.16	0.0008950617283950618	0.0004861111111111111	8.23045267489712e-05
2	86.2	0.0006995884773662552	0.00029063786008230453	2.3148148148148147e-05
2	86.24	0.0010699588477366254	0.000367798353909465	0.00013374485596707818
2	86.28	0.0005169753086419753	0.00021862139917695473	3.8580246913580246e-05
2	86.32000000000001	0.0009002057613168725	0.00018261316872427984	0.00010030864197530864
2	86.36	0.0008539094650205761	0.00022633744855967078	9.516460905349794e-05
2	86.4	0.010671296296296297	0.002337962962962963	0.0022119341563786006
2	86.44	0.0010828189300411523	0.00017232510288065845	0.00022376543209876544
2	86.48	0.0008256172839506173	0.00015432098765432098	7.458847736625514e-05
2	86.52	0.0007536008230452675	0.00011059670781893004	0.00011574074074074075
2	86.56	0.00043724279835390947	3.08641975308642e-05	4.886831275720165e-05
2	86.60000000000001	0.0008230452674897119	0.00011316872427983539	5.401234567901235e-05
2	86.64	0.0005246913580246914	4.6296296296296294e-05	0.00012088477366255144
2	86.68	0.0006455761316872428	4.886831275720165e-05	0.00016975308641975308
2	86.72	0.00028292181069958846	2.5720164609053497e-05	2.8292181069958848e-05
2	86.76	0.0005709876543209877	7.71604938271605e-06	0.0002314814814814815
2	86.8	0.0003215020576131687	2.05761316872428e-05	7.973251028806585e-05
2	86.84	0.0006584362139917696	1.800411522633745e-05	0.0003034979423868313
2	86.88	0.007484567901234568	0.0014068930041152264	0.0018775720164609054
2	86.92	0.0006069958847736626	0.0001080246913580247	0.00021347736625514403
2	86.96000000000001	0.0006147119341563787	0.00011574074074074075	0.00020318930041152264
2	87.0	0.00035493827160493826	8.487654320987654e-05	7.973251028806585e-05
2	87.04	0.0005041152263374485	7.20164609053498e-05	0.00010545267489711934
2	87.08	0.00031635802469135804	7.716049382716049e-05	5.6584362139917696e-05
2	87.12	0.0004938271604938272	7.973251028806585e-05	5.915637860082304e-05
2	87.16	0.0005684156378600823	3.8580246913580246e-05	0.0003112139917695473
2	87.2	0.001376028806584362	9.259259259259259e-05	0.0007458847736625515
2	87.24	0.002515432098765432	4.886831275720165e-05	0.0016383744855967078
2	87.28	0.0034465020576131687	0.00013117283950617284	0.0022762345679012345
2	87.32000000000001	0.003176440329218107	2.05761316872428e-05	0.00227880658436214
2	87.36	0.01080761316872428	0.0013657407407407407	0.004958847736625515
2	87.4	0.0033693415637860084	0.00020318930041152264	0.0024974279835390948
2	87.44	0.002677469135802469	0.00013117283950617284	0.0021630658436213993
2	87.48	0.002448559670781893	6.944444444444444e-05	0.0019804526748971193
2	87.52	0.0016358024691358025	5.915637860082304e-05	0.0013631687242798354
2	87.56	0.002242798353909465	3.60082304526749e-05	0.0018415637860082303
2	87.60000000000001	0.0006995884773662552	2.8292181069958848e-05	0.0005504115226337449
2	87.64	0.0009465020576131687	8.23045267489712e-05	0.0007227366255144033
2	87.68	0.00024434156378600825	6.687242798353909e-05	9.002057613168725e-05
2	87.72	0.0004989711934156379	9.002057613168725e-05	0.0002803497942386831
2	87.76	0.0002777777777777778	9.002057613168725e-05	0.00015174897119341564
2	87.8	0.0006867283950617284	7.716049382716049e-05	0.0005992798353909465
2	87.84	0.006381172839506173	0.0011239711934156378	0.002142489711934156
2	87.88	0.0006198559670781893	0.00013631687242798355	0.00019032921810699588
2	87.92	0.0005992798353909465	0.00015174897119341564	0.00013374485596707818
2	87.96000000000001	0.0004398148148148148	0.00012602880658436213	0.00013374485596707818
2	88.0	0.00029063786008230453	6.944444444444444e-05	0.00011059670781893004
2	88.04	0.00020318930041152264	5.401234567901235e-05	5.401234567901235e-05
2	88.08	0.00025977366255144034	0.00010288065843621399	9.259259259259259e-05
2	88.12	0.00022376543209876544	8.23045267489712e-05	3.60082304526749e-05
2	88.16	0.0002623456790123457	5.6584362139917696e-05	4.6296296296296294e-05
2	88.2	0.00015174897119341564	2.3148148148148147e-05	7.71604938271605e-06
2	88.24	0.0002803497942386831	5.6584362139917696e-05	2.3148148148148147e-05
2	88.28	0.00010288065843621399	1.800411522633745e-05	2.3148148148148147e-05
2	88.32000000000001	0.006841563786008231	0.001293724279835391	0.0018441358024691358
2	88.36	0.000462962962962963	0.00011574074074074075	0.00010545267489711934
2	88.4	0.00047325102880658434	0.0001646090534979424	0.00011574074074074075
2	88.44	0.00038065843621399177	9.516460905349794e-05	0.00010030864197530864
2	88.48	0.00043724279835390947	6.944444444444444e-05	0.00010545267489711934
2	88.52	0.0005118312757201646	0.0001080246913580247	7.20164609053498e-05
2	88.56	0.0005169753086419753	7.458847736625514e-05	4.6296296296296294e-05
2	88.60000000000001	0.0005992798353909465	0.0001800411522633745	5.6584362139917696e-05
2	88.64	0.00021862139917695473	3.60082304526749e-05	1.800411522633745e-05
2	88.68	0.0005452674897119342	0.00015689300411522632	8.74485596707819e-05
2	88.72	0.0003112139917695473	9.516460905349794e-05	7.20164609053498e-05
2	88.76	0.0006275720164609053	0.00011574074074074075	6.944444444444444e-05
2	88.8	0.00680298353909465	0.0015277777777777779	0.001491769547325103
2	88.84	0.0016126543209876542	0.00022119341563786008	0.0006069958847736626
2	88.88	0.0030401234567901236	0.00013374485596707818	0.0013708847736625515
2	88.92	0.004951131687242798	5.915637860082304e-05	0.002286522633744856
2	88.96000000000001	0.0065020576131687245	4.372427983539095e-05	0.0036959876543209876
2	89.0	0.007677469135802469	7.716049382716049e-05	0.004912551440329218
2	89.04	0.008906893004115226	6.944444444444444e-05	0.00588477366255144
2	89.08	0.008626543209876544	1.800411522633745e-05	0.006021090534979424
2	89.12	0.009274691358024691	4.11522633744856e-05	0.006743827160493827
4	111.76	0.011972736625514404	0.001882716049382716	0.0027211934156378603
4	111.8	0.01496141975308642	0.0021502057613168725	0.004441872427983539
4	111.84	0.02396604938271605	0.0045241769547325105	0.006170267489711934
4	111.88	0.014609053497942387	0.002381687242798354	0.003667695473251029
4	111.92	0.014552469135802468	0.0029886831275720165	0.003906893004115226
4	111.96000000000001	0.013827160493827161	0.002875514403292181	0.0042026748971193415
4	112.0	0.014102366255144032	0.003168724279835391	0.004284979423868312
4	112.04	0.012579732510288065	0.0025257201646090533	0.004061213991769548
4	112.08	0.013657407407407408	0.003433641975308642	0.004418724279835391
4	112.12	0.012852366255144033	0.003389917695473251	0.004254115226337449
4	112.16	0.014400720164609054	0.004318415637860082	0.005542695473251029
4	112.2	0.011790123456790123	0.004472736625514403	0.004441872427983539
4	112.24000000000001	0.013948045267489712	0.004763374485596708	0.00636574074074074
4	112.28	0.011478909465020577	0.0035622427983539096	0.00477880658436214
4	112.32000000000001	0.023497942386831276	0.005797325102880659	0.009014917695473251
4	112.36	0.011247427983539095	0.0028215020576131686	0.00587962962962963
4	112.4	0.011427469135802469	0.002777777777777778	0.006123971193415637
4	112.44	0.010954218106995884	0.0025180041152263375	0.006082818930041152
4	112.48	0.009104938271604938	0.0019187242798353909	0.0057201646090534975
4	112.52	0.008549382716049382	0.0016332304526748972	0.005712448559670782
4	112.56	0.006810699588477367	0.0013271604938271606	0.004943415637860082
4	112.60000000000001	0.006941872427983539	0.0014737654320987653	0.004979423868312757
4	112.64	0.005313786008230453	0.00102880658436214	0.004086934156378601
4	112.68	0.0055709876543209875	0.0008076131687242799	0.0045473251028806585
4	112.72	0.004035493827160494	0.00024176954732510288	0.0036728395061728395
4	112.76	0.004488168724279836	0.00033179012345679014	0.003909465020576132
4	112.8	0.012363683127572016	0.001926440329218107	0.006046810699588477
4	112.84	0.005583847736625514	0.0004063786008230453	0.004526748971193415
4	112.88	0.006702674897119342	0.0006532921810699588	0.004974279835390946
4	112.92	0.006579218106995885	0.000470679012345679	0.005321502057613169
4	112.96000000000001	0.006597222222222222	0.000573559670781893	0.005090020576131687
4	113.0	0.006069958847736625	0.0004783950617283951	0.004722222222222222
4	113.04	0.006242283950617284	0.0005118312757201646	0.004717078189300412
4	113.08	0.004840534979423868	0.0001646090534979424	0.0038631687242798355
4	113.12	0.004693930041152264	0.00027520576131687244	0.003942901234567901
4	113.16	0.004588477366255144	0.00030092592592592595	0.0035622427983539096
4	113.2	0.005450102880658436	0.0003575102880658436	0.004097222222222223
4	113.24000000000001	0.004701646090534979	0.0002623456790123457	0.0035931069958847735
4	113.28	0.01506687242798354	0.0023919753086419754	0.0068698559670781895
4	113.32000000000001	0.004958847736625515	0.00018518518518518518	0.00356738683127572
4	113.36	0.005910493827160494	0.00037037037037037035	0.004076646090534979
4	113.4	0.006057098765432099	0.00022633744855967078	0.004174382716049383
4	113.44	0.006095679012345679	0.0001800411522633745	0.004084362139917696
4	113.48	0.006700102880658436	9.259259259259259e-05	0.004025205761316873
4	113.52	0.00661522633744856	7.716049382716049e-05	0.003806584362139918
4	113.56	0.007348251028806584	0.0001440329218106996	0.004079218106995885
4	113.60000000000001	0.006880144032921811	0.0001646090534979424	0.0038477366255144033
4	113.64	0.007728909465020576	0.0003034979423868313	0.004261831275720164
4	113.68	0.007291666666666667	9.77366255144033e-05	0.0040637860082304526
4	113.72	0.0072608024691358025	0.00011574074074074075	0.004143518518518519
4	113.76	0.014758230452674896	0.001823559670781893	0.005817901234567901
4	113.8	0.006103395061728395	0.0001286008230452675	0.0032381687242798354
4	113.84	0.005159465020576131	8.74485596707819e-05	0.002602880658436214
4	113.88	0.004578189300411523	0.00014660493827160494	0.0021656378600823046
4	113.92	0.004642489711934156	0.0002109053497942387	0.0024151234567901234
4	113.96000000000001	0.0043852880658436216	0.0004089506172839506	0.0017901234567901235
4	114.0	0.004452160493827161	0.0007458847736625515	0.0016820987654320987
4	114.04	0.003623971193415638	0.0011291152263374485	0.0008256172839506173
4	114.08	0.005671296296296297	0.00290380658436214	0.001059670781893004
4	114.12	0.00602880658436214	0.0043621399176954736	0.00044238683127572015
4	114.16	0.008539094650205761	0.005969650205761317	0.0008487654320987654
4	114.2	0.00782664609053498	0.005560699588477366	0.00024434156378600825
4	114.24000000000001	0.02001028806584362	0.007373971193415638	0.0032613168724279834
4	114.28	0.009081790123456791	0.004110082304526749	0.0004475308641975309
4	114.32000000000001	0.010704732510288065	0.004164094650205761	0.0007073045267489712
4	114.36	0.007847222222222222	0.0032510288065843622	0.00029063786008230453
4	114.4	0.008737139917695473	0.0037860082304526747	0.0009310699588477366
4	114.44	0.006414609053497942	0.0031069958847736627	0.00023919753086419754
4	114.48	0.005416666666666667	0.002752057613168724	0.0001954732510288066
4	114.52	0.005763888888888889	0.002698045267489712	0.0005375514403292181
4	114.56	0.003855452674897119	0.0015303497942386831	0.0005941358024691358
4	114.60000000000001	0.004863683127572016	0.0009696502057613169	0.0012834362139917696
4	114.64	0.003271604938271605	0.00023919753086419754	0.0011265432098765433
4	114.68	0.005493827160493827	0.0004320987654320988	0.0019393004115226338
4	114.72	0.01566872427983539	0.003070987654320988	0.003922325102880659
4	114.76	0.009140946502057613	0.0010056584362139918	0.002965534979423868
4	114.8	0.006208847736625514	0.0006738683127572016	0.0023045267489711935
4	114.84	0.007908950617283951	0.0010648148148148149	0.002749485596707819
4	114.88	0.011548353909465021	0.001787551440329218	0.004601337448559671
4	114.92	0.01209104938271605	0.0021862139917695473	0.00375
4	114.96000000000001	0.016337448559670783	0.002690329218106996	0.005115740740740741
4	115.0	0.011921296296296296	0.0019084362139917695	0.0034696502057613167
4	115.04	0.011952160493827161	0.0017515432098765432	0.004753086419753087
4	115.08	0.008783436213991769	0.0016255144032921811	0.003058127572016461
4	115.12	0.009814814814814814	0.0011265432098765433	0.004382716049382716
4	115.16	0.007829218106995885	0.0003575102880658436	0.004084362139917696
4	115.2	0.021882716049382717	0.0033667695473251027	0.008140432098765433
4	115.24000000000001	0.01217335390946502	0.0011496913580246913	0.006051954732510288
4	115.28	0.016954732510288065	0.0019598765432098765	0.007968106995884773
4	115.32000000000001	0.018551954732510288	0.002021604938271605	0.009089506172839506
4	115.36	0.02284207818930041	0.002345679012345679	0.01250514403292181
4	115.4	0.020781893004115225	0.001661522633744856	0.01209619341563786
4	115.44	0.022767489711934156	0.002258230452674897	0.013739711934156379
4	115.48	0.02212962962962963	0.0018801440329218107	0.014573045267489712
4	115.52	0.022366255144032923	0.0018492798353909464	0.015275205761316872
4	115.56	0.021599794238683127	0.001368312757201646	0.015686728395061727
4	115.60000000000001	0.02112397119341564	0.0005761316872427984	0.015779320987654322
4	115.64	0.02228909465020576	0.0006738683127572016	0.016062242798353908
4	115.68	0.0298559670781893	0.0027211934156378603	0.016206275720164608
4	115.72	0.020650720164609053	0.0007947530864197531	0.014395576131687243
4	115.76	0.017739197530864198	0.0005992798353909465	0.01290895061728395
4	115.8	0.01744341563786008	0.0006661522633744856	0.012944958847736625
4	115.84	0.015709876543209877	0.00036265432098765433	0.011424897119341564
4	115.88	0.01540895061728395	0.00016203703703703703	0.011036522633744855
4	115.92	0.01430812757201646	8.74485596707819e-05	0.009873971193415638
4	115.96000000000001	0.013320473251028806	0.0003112139917695473	0.009598765432098765
4	116.0	0.012355967078189301	0.0003215020576131687	0.008467078189300412
4	116.04	0.011921296296296296	0.0002777777777777778	0.007844650205761318
4	116.08	0.010491255144032922	0.0005529835390946502	0.006772119341563786
4	116.12	0.00893775720164609	0.0007175925925925926	0.005576131687242798
4	116.16	0.019837962962962963	0.003492798353909465	0.007680041152263374
4	116.2	0.010689300411522634	0.0020318930041152263	0.004238683127572016
4	116.24000000000001	0.011015946502057613	0.0026877572016460907	0.0036831275720164607
4	116.28	0.009650205761316873	0.002932098765432099	0.002142489711934156
4	116.32000000000001	0.009508744855967078	0.0037834362139917694	0.001059670781893004
4	116.36	0.008786008230452676	0.0037371399176954734	0.00047325102880658434
4	116.4	0.008852880658436214	0.004012345679012346	0.000360082304526749
4	116.44	0.007649176954732511	0.003477366255144033	0.00043724279835390947
4	116.48	0.007785493827160494	0.00419238683127572	0.00023919753086419754
4	116.52	0.007222222222222222	0.0039017489711934156	0.00037294238683127575
4	116.56	0.005825617283950617	0.0035570987654320986	0.00010030864197530864
4	116.60000000000001	0.006468621399176954	0.0037371399176954734	0.0004783950617283951
4	116.64	0.01429783950617284	0.005460390946502058	0.002404835390946502
4	116.68	0.005933641975308642	0.003991769547325103	0.00027520576131687244
4	116.72	0.005169753086419753	0.0036856995884773664	0.00020576131687242798
4	116.76	0.0059490740740740745	0.0037988683127572016	0.0008667695473251029
4	116.8	0.004930555555555555	0.0031147119341563786	0.0008847736625514403
4	116.84	0.004879115226337449	0.0027700617283950616	0.001368312757201646
4	116.88	0.004128086419753086	0.002330246913580247	0.0007510288065843622
4	116.92	0.0049717078189300415	0.0023533950617283953	0.0016435185185185185
4	116.96000000000001	0.0047299382716049386	0.0016023662551440329	0.0024176954732510287
4	117.0	0.005452674897119342	0.001293724279835391	0.0028729423868312756
4	117.04	0.0040997942386831274	0.0011291152263374485	0.0024511316872427983
4	117.08	0.0040406378600823046	0.0009696502057613169	0.0024922839506172838
4	117.12	0.014989711934156378	0.0037885802469135805	0.00444701646090535
4	117.16	0.004699074074074074	0.001337448559670782	0.002281378600823045
4	117.2	0.004886831275720165	0.0016795267489711934	0.0020601851851851853
4	117.24000000000001	0.004138374485596708	0.0014994855967078188	0.001610082304526749
4	117.28	0.0036188271604938272	0.001324588477366255	0.0012242798353909465
4	117.32000000000001	0.002654320987654321	0.0004398148148148148	0.0015097736625514404
4	117.36	0.003955761316872428	0.0005709876543209877	0.0022170781893004116
4	117.4	0.002965534979423868	0.0005709876543209877	0.0013065843621399176
4	117.44	0.0035570987654320986	0.0004398148148148148	0.0015792181069958849
4	117.48	0.002132201646090535	0.00040380658436213994	0.00016718106995884774
4	117.52	0.00246141975308642	0.000558127572016461	0.0002700617283950617
4	117.56	0.0028266460905349796	0.0003497942386831276	0.0007690329218106996
4	117.60000000000001	0.015799897119341565	0.0033153292181069957	0.003441358024691358
4	117.64	0.0040174897119341565	0.0008513374485596708	0.001095679012345679
4	117.68	0.0034284979423868313	0.0007741769547325103	0.00040380658436213994
4	117.72	0.0034542181069958846	0.0009747942386831276	0.0007587448559670781
4	117.76	0.0032536008230452675	0.00084619341563786	0.0008513374485596708
4	117.8	0.0030478395061728394	0.0008101851851851852	0.000676440329218107
4	117.84	0.0025205761316872428	0.0009696502057613169	0.0003215020576131687
4	117.88	0.0038194444444444443	0.0013323045267489711	0.0009284979423868312
4	117.92	0.003338477366255144	0.0010108024691358026	0.0010776748971193415
4	117.96000000000001	0.0042824074074074075	0.0011651234567901234	0.0016049382716049382
4	118.0	0.004441872427983539	0.0008693415637860083	0.0020781893004115227
4	118.04	0.005162037037037037	0.0009542181069958848	0.003271604938271605
4	118.08	0.01390432098765432	0.0031275720164609055	0.004822530864197531
4	118.12	0.007091049382716049	0.00084619341563786	0.0037371399176954734
4	118.16	0.008945473251028806	0.0005195473251028807	0.005563271604938271
4	118.2	0.009737654320987655	0.0002803497942386831	0.006759259259259259
4	118.24000000000001	0.011574074074074073	0.00036522633744855967	0.00867283950617284
4	118.28	0.01440329218106996	0.00010030864197530864	0.01080761316872428
4	118.32000000000001	0.020776748971193415	0.00029835390946502055	0.01635545267489712
4	118.36	0.023840020576131687	0.00030864197530864197	0.019462448559670782
4	118.4	0.026983024691358024	0.0005555555555555556	0.02228395061728395
4	118.44	0.027376543209876543	0.000522119341563786	0.022993827160493828
4	118.48	0.026550925925925926	0.0006147119341563787	0.022391975308641975
4	118.52	0.02396604938271605	0.000367798353909465	0.02055298353909465
4	118.56	0.0335570987654321	0.003330761316872428	0.021458333333333333
4	118.60000000000001	0.023623971193415638	0.0010390946502057614	0.01786008230452675
4	118.64	0.02396604938271605	0.0019881687242798356	0.017327674897119342
4	118.68	0.0242309670781893	0.002875514403292181	0.016574074074074074
4	118.72	0.023631687242798353	0.003323045267489712	0.015419238683127572
4	118.76	0.024403292181069958	0.003492798353909465	0.01572530864197531
4	118.8	0.024326131687242798	0.0035956790123456792	0.015012860082304527
4	118.84	0.02467335390946502	0.004007201646090535	0.01462962962962963
4	118.88	0.022222222222222223	0.0037705761316872426	0.012739197530864197
4	118.92	0.022260802469135803	0.004387860082304526	0.012443415637860082
4	118.96000000000001	0.019948559670781893	0.003917181069958847	0.01136059670781893
4	119.0	0.019156378600823046	0.004058641975308642	0.010758744855967077
4	119.04	0.0241358024691358	0.0055478395061728395	0.011077674897119342
4	119.08	0.015432098765432098	0.004074074074074074	0.007224794238683128
4	119.12	0.01276491769547325	0.0035982510288065845	0.005120884773662552
4	119.16	0.010411522633744856	0.002677469135802469	0.003991769547325103
4	119.2	0.00768261316872428	0.001838991769547325	0.0026877572016460907
4	119.24000000000001	0.005799897119341564	0.001103395061728395	0.0019521604938271605
4	119.28	0.00430298353909465	0.001000514403292181	0.0011213991769547325
4	119.32000000000001	0.0026080246913580247	0.00035493827160493826	0.0008101851851851852
4	119.36	0.0018029835390946502	0.0008487654320987654	0.0004603909465020576
4	119.4	0.0013220164609053498	0.0006970164609053498	0.00033179012345679014
4	119.44	0.0018338477366255145	0.0008101851851851852	0.0007021604938271605
4	119.48	0.0014068930041152264	0.0008667695473251029	0.0003523662551440329
4	119.52	0.010645576131687243	0.0034953703703703705	0.0024922839506172838
4	119.56	0.002381687242798354	0.0013400205761316872	0.0005606995884773662
4	119.60000000000001	0.002888374485596708	0.0015792181069958849	0.0005838477366255144
4	119.64	0.003155864197530864	0.002191358024691358	0.0005324074074074074
4	119.68	0.005426954732510288	0.0037217078189300413	0.0009799382716049383
4	119.72	0.003544238683127572	0.002574588477366255	0.00035493827160493826
4	119.76	0.0021013374485596707	0.0016152263374485598	0.00011316872427983539
4	119.8	0.004441872427983539	0.0028369341563786008	0.00025205761316872427
4	119.84	0.004295267489711934	0.0029063786008230452	0.00011574074074074075
4	119.88	0.003906893004115226	0.0022119341563786006	0.0001800411522633745
4	119.92	0.005622427983539095	0.004066358024691358	0.00010288065843621399
4	119.96000000000001	0.006481481481481481	0.004465020576131688	0.00030606995884773663
4	120.0	0.015444958847736626	0.006556069958847737	0.002016460905349794
4	120.04	0.008279320987654321	0.005246913580246914	0.0007947530864197531
4	120.08	0.007829218106995885	0.005360082304526749	0.0006481481481481481
4	120.12	0.006828703703703704	0.00492283950617284	0.0004089506172839506
4	120.16	0.009315843621399178	0.007672325102880659	0.0003112139917695473
4	120.2	0.009840534979423868	0.007492283950617284	0.0006712962962962962
4	120.24000000000001	0.007407407407407408	0.00525462962962963	0.0008076131687242799
4	120.28	0.01194701646090535	0.008016975308641976	0.0017026748971193416
4	120.32000000000001	0.016777263374485596	0.009760802469135802	0.0036291152263374484
4	120.36	0.019753086419753086	0.009472736625514403	0.005622427983539095
4	120.4	0.02399434156378601	0.010097736625514404	0.00797582304526749
4	120.44	0.024074074074074074	0.009020061728395062	0.008773148148148148
4	120.48	0.03507201646090535	0.01188014403292181	0.010810185185185185
4	120.52	0.027070473251028807	0.0082690329218107	0.010390946502057612
4	120.56	0.029709362139917695	0.008366769547325103	0.011787551440329218
4	120.60000000000001	0.0288940329218107	0.007029320987654321	0.012481995884773663
4	120.64	0.02984567901234568	0.006586934156378601	0.013513374485596709
4	120.68	0.029912551440329217	0.0059156378600823045	0.014251543209876543
4	120.72	0.02893261316872428	0.004441872427983539	0.014657921810699588
4	120.76	0.027818930041152264	0.003667695473251029	0.015190329218106997
4	120.8	0.026741255144032923	0.002646604938271605	0.015805041152263374
4	120.84	0.026676954732510288	0.00216820987654321	0.01680298353909465
4	120.88	0.025064300411522633	0.0011419753086419754	0.017001028806584363
4	120.92	0.025	0.0009439300411522634	0.017906378600823045
4	120.96000000000001	0.032335390946502056	0.0028703703703703703	0.019238683127572015
4	121.0	0.026401748971193417	0.0012371399176954732	0.01885030864197531
4	121.04	0.023212448559670782	0.0011651234567901234	0.017026748971193415
4	121.08	0.020828189300411522	0.0008204732510288066	0.01601337448559671
4	121.12	0.01643261316872428	0.0005324074074074074	0.012566872427983539
4	121.16	0.01273148148148148	0.00045267489711934157	0.009866255144032922
4	121.2	0.009534465020576132	0.000257201646090535	0.0072145061728395065
4	121.24000000000001	0.009205246913580246	0.00025977366255144034	0.007299382716049383
4	121.28	0.008287037037037037	0.0002932098765432099	0.006736111111111111
4	121.32000000000001	0.006851851851851852	0.0003497942386831276	0.005941358024691358
4	121.36	0.007188786008230453	0.00022119341563786008	0.0061574074074074074
4	121.4	0.007723765432098765	8.487654320987654e-05	0.006563786008230453
4	121.44	0.01805298353909465	0.0022890946502057614	0.008762860082304527
4	121.48	0.006890432098765432	0.00021347736625514403	0.004897119341563786
4	121.52	0.005933641975308642	0.00025205761316872427	0.00375
4	121.56	0.004292695473251029	8.74485596707819e-05	0.002878086419753086
4	121.60000000000001	0.0057201646090534975	0.00031378600823045265	0.004002057613168724
4	121.64	0.004066358024691358	0.0003575102880658436	0.0029963991769547324
4	121.68	0.004421296296296296	0.0004912551440329218	0.0033281893004115225
4	121.72	0.004655349794238683	0.0006378600823045268	0.0029886831275720165
4	121.76	0.0030041152263374487	0.00023919753086419754	0.0022993827160493825
4	121.8	0.003652263374485597	0.00016718106995884774	0.002685185185185185
4	121.84	0.004002057613168724	4.372427983539095e-05	0.003081275720164609
4	121.88	0.004542181069958848	0.00010030864197530864	0.0033127572016460904
4	121.92	0.012283950617283951	0.0017952674897119341	0.005277777777777778
4	121.96000000000001	0.0056044238683127575	0.0006507201646090535	0.0029346707818930042
4	122.0	0.003662551440329218	0.0005658436213991769	0.0022119341563786006
4	122.04	0.004022633744855967	6.430041152263375e-05	0.002932098765432099
4	122.08	0.002283950617283951	7.458847736625514e-05	0.0016486625514403291
4	122.12	0.003148148148148148	0.00014917695473251028	0.0023353909465020574
4	122.16	0.001522633744855967	8.487654320987654e-05	0.0010648148148148149
4	122.2	0.0023405349794238684	0.00010288065843621399	0.0017541152263374487
4	122.24000000000001	0.002548868312757202	0.00017746913580246913	0.0012371399176954732
4	122.28	0.0031893004115226336	0.00013117283950617284	0.0009284979423868312
4	122.32000000000001	0.0038734567901234566	0.00033179012345679014	0.0009182098765432099
4	122.36	0.004143518518518519	0.00035493827160493826	0.00084619341563786
4	122.4	0.017199074074074075	0.003109567901234568	0.004375
4	122.44	0.008364197530864198	0.0015483539094650206	0.0016255144032921811
4	122.48	0.008397633744855967	0.001484053497942387	0.0020730452674897117
4	122.52	0.004578189300411523	0.0010879629629629629	0.0009362139917695473
4	122.56	0.00459619341563786	0.0005375514403292181	0.0008719135802469135
4	122.60000000000001	0.003829732510288066	0.0005555555555555556	0.00029063786008230453
4	122.64	0.00587962962962963	0.0011265432098765433	0.0008539094650205761
4	122.68	0.006512345679012346	0.001463477366255144	0.0003497942386831276
4	122.72	0.007451131687242798	0.0016898148148148148	0.0005324074074074074
4	122.76	0.007700617283950617	0.0016898148148148148	0.00037294238683127575
4	122.8	0.0077314814814814815	0.0019675925925925924	0.0004809670781893004
4	122.84	0.008654835390946502	0.0019984567901234567	0.0005838477366255144
4	122.88	0.016093106995884773	0.0036445473251028805	0.0026363168724279837
4	122.92	0.006077674897119341	0.0010699588477366254	0.0001646090534979424
4	122.96000000000001	0.005419238683127572	0.0008796296296296296	0.0002109053497942387
4	123.0	0.00563014403292181	0.000985082304526749	0.0003034979423868313
4	123.04	0.005429526748971194	0.0010699588477366254	0.0002726337448559671
4	123.08	0.004866255144032922	0.000925925925925926	0.00032407407407407406
4	123.12	0.003335905349794239	0.0003292181069958848	6.430041152263375e-05
4	123.16	0.0035416666666666665	0.00035493827160493826	0.0001440329218106996
4	123.2	0.003227880658436214	0.00035493827160493826	8.487654320987654e-05
4	123.24000000000001	0.0038863168724279835	0.0005915637860082304	0.0002469135802469136
4	123.28	0.0039609053497942385	0.000779320987654321	0.00030606995884773663
4	123.32000000000001	0.004380144032921811	0.001103395061728395	0.0006121399176954733
4	123.36	0.013909465020576132	0.003623971193415638	0.002384259259259259
4	123.4	0.005655864197530864	0.0014351851851851852	0.0004989711934156379
4	123.44	0.005684156378600823	0.0015792181069958849	0.0006867283950617284
4	123.48	0.0060648148148148145	0.0015637860082304527	0.0004938271604938272
4	123.52	0.009326131687242799	0.002307098765432099	0.00176440329218107
4	123.56	0.018109567901234566	0.004020061728395061	0.003045267489711934
4	123.60000000000001	0.0382664609053498	0.0084130658436214	0.006116255144032922
4	123.64	0.04664866255144033	0.009709362139917695	0.006875
4	123.68	0.04224022633744856	0.009493312757201645	0.006015946502057613
4	123.72	0.03664351851851852	0.007752057613168725	0.004534465020576132
4	123.76	0.01959619341563786	0.00338477366255144	0.0022890946502057614
4	123.8	0.01813528806584362	0.0014351851851851852	0.0014583333333333334
4	123.84	0.02781635802469136	0.004879115226337449	0.004138374485596708
4	123.88000000000001	0.02039351851851852	0.004819958847736626	0.004544753086419753
4	123.92	0.01738425925925926	0.003816872427983539	0.0037885802469135805
4	123.96000000000001	0.008328189300411522	0.0016769547325102881	0.0011419753086419754
4	124.0	0.005848765432098765	0.0010468106995884774	0.00035493827160493826
4	124.04	0.0019444444444444444	0.0002932098765432099	0.00010030864197530864
4	124.08	0.0013991769547325103	0.00018261316872427984	5.1440329218106995e-05
4	124.12	0.0011625514403292181	6.687242798353909e-05	3.3436213991769545e-05
4	124.16	0.0013811728395061729	0.00022119341563786008	6.430041152263375e-05
4	124.2	0.0021656378600823046	0.0005272633744855968	0.00011831275720164609
4	124.24000000000001	0.0013168724279835392	0.000573559670781893	0.00018261316872427984
4	124.28	0.002255658436213992	0.0005992798353909465	0.00013117283950617284
4	124.32000000000001	0.012857510288065843	0.002968106995884774	0.002515432098765432
4	124.36	0.002674897119341564	0.0003034979423868313	0.00029835390946502055
4	124.4	0.001368312757201646	0.0004063786008230453	0.0003292181069958848
4	124.44	0.001427469135802469	0.0003446502057613169	0.0002880658436213992
4	124.48	0.0028420781893004113	0.0009233539094650206	0.00048353909465020576
4	124.52	0.003410493827160494	0.0009902263374485596	0.0005272633744855968
4	124.56	0.004423868312757201	0.0011342592592592593	0.0005658436213991769
4	124.60000000000001	0.005473251028806584	0.0013271604938271606	0.0010673868312757202
4	124.64	0.020897633744855967	0.004238683127572016	0.003966049382716049
4	124.68	0.04069444444444444	0.008719135802469136	0.006898148148148148
4	124.72	0.04695730452674897	0.009565329218106995	0.006412037037037037
4	124.76	0.03897119341563786	0.007091049382716049	0.005043724279835391
4	124.8	0.03924382716049383	0.006484053497942387	0.00529835390946502
4	124.84	0.01268261316872428	0.0009516460905349795	0.0007330246913580247
4	124.88000000000001	0.009022633744855967	0.00209619341563786	0.0016023662551440329
4	124.92	0.011242283950617283	0.0014763374485596708	0.0010313786008230453
4	124.96000000000001	0.010444958847736625	0.0007458847736625515	0.0011934156378600822
4	125.0	0.01885030864197531	0.004174382716049383	0.003559670781893004
4	125.04	0.02335648148148148	0.005797325102880659	0.00415895061728395
4	125.08	0.01944187242798354	0.004215534979423868	0.0033256172839506173
4	125.12	0.010864197530864197	0.0012294238683127573	0.0013811728395061729
4	125.16	0.008402777777777778	0.0007664609053497942	0.000779320987654321
4	125.2	0.005231481481481481	0.0006893004115226338	0.0006944444444444445
4	125.24000000000001	0.0015020576131687243	0.00028549382716049385	0.0003215020576131687
4	125.28	0.012355967078189301	0.0026723251028806586	0.0023559670781893006
4	125.32000000000001	0.0023482510288065843	0.0004166666666666667	0.00016718106995884774
4	125.36	0.0021759259259259258	0.00029835390946502055	0.00017232510288065845
4	125.4	0.002358539094650206	0.0002109053497942387	8.487654320987654e-05
4	125.44	0.0027391975308641977	0.00038065843621399177	4.6296296296296294e-05
4	125.48	0.0029140946502057615	0.00033950617283950616	5.6584362139917696e-05
4	125.52	0.00404320987654321	0.000522119341563786	7.973251028806585e-05
4	125.56	0.003852880658436214	0.0004320987654320988	0.00010288065843621399
4	125.60000000000001	0.004897119341563786	0.0006044238683127572	0.00029835390946502055
4	125.64	0.005457818930041152	0.00038065843621399177	0.0012885802469135802
4	125.68	0.007862654320987655	0.0006352880658436214	0.0024434156378600825
4	125.72	0.007281378600823046	0.0008179012345679012	0.0019110082304526748
4	125.76	0.01888374485596708	0.003271604938271605	0.0049614197530864195
4	125.8	0.008405349794238683	0.0005246913580246914	0.0018338477366255145
4	125.84	0.011751543209876543	0.0012242798353909465	0.003523662551440329
4	125.88000000000001	0.011167695473251029	0.0007690329218106996	0.003148148148148148
4	125.92	0.011877572016460905	0.0012474279835390947	0.002878086419753086
4	125.96000000000001	0.012325102880658436	0.0014223251028806585	0.002463991769547325
4	126.0	0.013073559670781894	0.0014686213991769548	0.003199588477366255
4	126.04	0.016345164609053497	0.00227880658436214	0.00485082304526749
4	126.08	0.016844135802469136	0.0021244855967078187	0.005617283950617284
4	126.12	0.02273662551440329	0.0026208847736625515	0.010012860082304526
4	126.16	0.024637345679012344	0.002690329218106996	0.01205246913580247
4	126.2	0.027137345679012347	0.003698559670781893	0.013189300411522633
4	126.24000000000001	0.03565072016460905	0.005588991769547325	0.014642489711934156
4	126.28	0.027186213991769546	0.005172325102880658	0.01161522633744856
4	126.32000000000001	0.021738683127572017	0.004953703703703704	0.008698559670781893
4	126.36	0.02039351851851852	0.0060648148148148145	0.006772119341563786
4	126.4	0.01605195473251029	0.005946502057613169	0.004308127572016461
4	126.44	0.01423611111111111	0.005625	0.003662551440329218
4	126.48	0.01140432098765432	0.005483539094650206	0.0020910493827160496
4	126.52	0.00893775720164609	0.0048122427983539095	0.0014789094650205761
4	126.56	0.010825617283950617	0.005020576131687242	0.0024305555555555556
4	126.60000000000001	0.01007716049382716	0.0032818930041152265	0.0037731481481481483
4	126.64	0.014709362139917696	0.0033924897119341564	0.00738940329218107
4	126.68	0.01692644032921811	0.0021141975308641976	0.010174897119341563
4	126.72	0.03227366255144033	0.004989711934156379	0.015761316872427985
4	126.76	0.02415380658436214	0.0018621399176954733	0.015977366255144034
4	126.8	0.027728909465020577	0.0015252057613168724	0.019194958847736626
4	126.84	0.028186728395061728	0.0011008230452674897	0.01950617283950617
4	126.88000000000001	0.030432098765432097	0.0008667695473251029	0.020825617283950618
4	126.92	0.031558641975308645	0.0014506172839506173	0.020961934156378603
4	126.96000000000001	0.031846707818930044	0.001875	0.020907921810699587
4	127.0	0.032409979423868314	0.0015766460905349794	0.021774691358024692
4	127.04	0.030588991769547325	0.0013734567901234568	0.021422325102880658
4	127.08	0.030871913580246914	0.0010622427983539094	0.02266718106995885
4	127.12	0.028922325102880658	0.0011419753086419754	0.021069958847736627
4	127.16	0.026846707818930043	0.00041923868312757203	0.020550411522633746
4	127.2	0.03538065843621399	0.002854938271604938	0.021813271604938272
4	127.24000000000001	0.025180041152263376	0.0007613168724279835	0.019282407407407408
4	127.28	0.022896090534979423	0.0005967078189300411	0.01820216049382716
4	127.32000000000001	0.021571502057613167	0.0005812757201646091	0.017533436213991768
4	127.36	0.01838991769547325	0.00036522633744855967	0.015614711934156379
4	127.4	0.016031378600823046	0.0003189300411522634	0.014035493827160494
4	127.44	0.014086934156378602	0.0004320987654320988	0.012242798353909465
4	127.48	0.013022119341563786	0.0004938271604938272	0.011417181069958848
4	127.52	0.010555555555555556	0.0002880658436213992	0.009426440329218107
4	127.56	0.009454732510288066	0.00011574074074074075	0.008739711934156378
4	127.60000000000001	0.008593106995884774	0.00014917695473251028	0.007471707818930041
4	127.64	0.007824074074074074	0.00014917695473251028	0.006422325102880658
4	127.68	0.01815843621399177	0.002373971193415638	0.00896604938271605
4	127.72	0.007739197530864198	0.0002494855967078189	0.005640432098765432
4	127.76	0.007968106995884773	0.00037294238683127575	0.005648148148148148
4	127.8	0.007960390946502057	0.00023662551440329217	0.005416666666666667
4	127.84	0.008361625514403292	0.00017746913580246913	0.005709876543209876
4	127.88000000000001	0.007813786008230452	0.00011574074074074075	0.005128600823045268
4	127.92	0.008665123456790123	0.00023662551440329217	0.005715020576131687
4	127.96000000000001	0.008256172839506172	0.0003215020576131687	0.005257201646090535
4	128.0	0.007844650205761318	0.0001594650205761317	0.005023148148148148
4	128.04	0.007453703703703704	0.00021862139917695473	0.004992283950617284
4	128.08	0.006121399176954733	3.08641975308642e-05	0.004241255144032922
4	128.12	0.006975308641975308	0.00013117283950617284	0.004454732510288066
4	128.16	0.015637860082304528	0.002016460905349794	0.006522633744855967
4	128.2	0.005606995884773662	0.00021347736625514403	0.0034182098765432097
4	128.24	0.005882201646090535	0.00025977366255144034	0.00363940329218107
4	128.28	0.005751028806584362	0.00021862139917695473	0.0037114197530864197
4	128.32	0.004940843621399177	0.0002546296296296296	0.0026414609053497943
4	128.36	0.005342078189300411	0.00033950617283950616	0.0029886831275720165
4	128.4	0.0043621399176954736	5.401234567901235e-05	0.0021244855967078187
4	128.44	0.004277263374485597	0.00011574074074074075	0.0018209876543209876
4	128.48	0.0038425925925925928	0.00010545267489711934	0.0016795267489711934
4	128.52	0.003551954732510288	0.00011316872427983539	0.0013297325102880658
4	128.56	0.0037474279835390946	5.1440329218106995e-05	0.0018364197530864198
4	128.6	0.003212448559670782	4.886831275720165e-05	0.0014094650205761317
4	128.64000000000001	0.013431069958847736	0.0018467078189300411	0.0048816872427983535
4	128.68	0.003397633744855967	0.00011316872427983539	0.001463477366255144
4	128.72	0.0035699588477366255	8.74485596707819e-05	0.0017901234567901235
4	128.76	0.002271090534979424	4.372427983539095e-05	0.0010468106995884774
4	128.8	0.0026440329218106995	0.00013374485596707818	0.001388888888888889
4	128.84	0.0014686213991769548	3.3436213991769545e-05	0.000684156378600823
4	128.88	0.0013940329218106995	0.00015432098765432098	0.0006635802469135803
4	128.92000000000002	0.0007587448559670781	0.00011574074074074075	0.00033950617283950616
4	128.96	0.001095679012345679	0.00016718106995884774	0.000462962962962963
4	129.0	0.001072530864197531	5.915637860082304e-05	0.0004063786008230453
4	129.04	0.000889917695473251	5.1440329218106995e-05	0.0003369341563786008
4	129.08	0.0010622427983539094	0.0001748971193415638	0.0003112139917695473
4	129.12	0.010169753086419753	0.0020087448559670783	0.0024691358024691358
4	129.16	0.001059670781893004	0.00033179012345679014	0.00023405349794238683
4	129.2	0.0012808641975308641	0.0003446502057613169	0.0002494855967078189
4	129.24	0.0014351851851851852	0.00042695473251028805	0.0003343621399176955
4	129.28	0.0016589506172839507	0.00037294238683127575	0.0005426954732510288
4	129.32	0.0014583333333333334	0.0004861111111111111	0.0002726337448559671
4	129.36	0.0009336419753086419	0.0002160493827160494	0.00019032921810699588
4	129.4	0.0015277777777777779	0.00042695473251028805	9.002057613168725e-05
4	129.44	0.0011831275720164609	0.00015174897119341564	7.20164609053498e-05
4	129.48	0.00227880658436214	0.0003420781893004115	8.23045267489712e-05
4	129.52	0.0023431069958847737	0.00012088477366255144	0.00010030864197530864
4	129.56	0.003145576131687243	0.00023405349794238683	0.00013631687242798355
4	129.6	0.013189300411522633	0.0025565843621399176	0.00227880658436214
4	129.64000000000001	0.0038580246913580245	0.0005169753086419753	0.00021347736625514403
4	129.68	0.004369855967078189	0.0006121399176954733	0.0006121399176954733
4	129.72	0.003698559670781893	0.0005915637860082304	0.0006198559670781893
4	129.76	0.004189814814814815	0.000522119341563786	0.0012911522633744857
4	129.8	0.0032690329218106997	0.0002623456790123457	0.0010262345679012345
4	129.84	0.005061728395061729	0.00051440329218107	0.0016769547325102881
4	129.88	0.0047067901234567906	0.00043467078189300413	0.0014146090534979425
4	129.92000000000002	0.006556069958847737	0.0007073045267489712	0.0018878600823045268
4	129.96	0.007085905349794239	0.0007073045267489712	0.0021630658436213993
4	130.0	0.007430555555555556	0.0005684156378600823	0.0024922839506172838
4	130.04	0.007574588477366255	0.0008281893004115226	0.0024974279835390948
4	130.08	0.023536522633744856	0.004050925925925926	0.0070524691358024695
4	130.12	0.011216563786008231	0.0020498971193415637	0.0033641975308641974
4	130.16	0.01194701646090535	0.0018672839506172839	0.0046965020576131685
4	130.2	0.013441358024691359	0.0021862139917695473	0.005141460905349794
4	130.24	0.012703189300411522	0.002029320987654321	0.006231995884773663
4	130.28	0.01430812757201646	0.002772633744855967	0.006412037037037037
4	130.32	0.013762860082304526	0.0019187242798353909	0.007518004115226337
4	130.36	0.015524691358024692	0.002065329218106996	0.007880658436213992
4	130.4	0.01466820987654321	0.0014300411522633744	0.008654835390946502
4	130.44	0.016314300411522632	0.0017541152263374487	0.00955246913580247
4	130.48	0.015041152263374486	0.000925925925925926	0.01007716049382716
4	130.52	0.016298868312757203	0.0013065843621399176	0.010655864197530864
4	130.56	0.026324588477366254	0.003199588477366255	0.0136059670781893
4	130.6	0.01807355967078189	0.0008924897119341564	0.013037551440329219
4	130.64000000000001	0.018991769547325104	0.0007741769547325103	0.013765432098765433
4	130.68	0.018814300411522634	0.0005195473251028807	0.014056069958847736
4	130.72	0.020612139917695473	0.00047325102880658434	0.015722736625514402
4	130.76	0.018873456790123457	0.0005941358024691358	0.014117798353909465
4	130.8	0.020213477366255145	0.0008281893004115226	0.014799382716049383
4	130.84	0.01800411522633745	0.0004295267489711934	0.013096707818930041
4	130.88	0.01929783950617284	0.0010905349794238684	0.01296553497942387
4	130.92000000000002	0.015426954732510288	0.0005401234567901234	0.010087448559670783
4	130.96	0.015450102880658437	0.0012525720164609053	0.008395061728395062
4	131.0	0.0161059670781893	0.0015303497942386831	0.008505658436213991
4	131.04	0.03092335390946502	0.00522119341563786	0.010869341563786009
4	131.08	0.028220164609053498	0.0039840534979423865	0.011314300411522633
4	131.12	0.022124485596707818	0.003168724279835391	0.008073559670781893
4	131.16	0.01759002057613169	0.0026954732510288066	0.006900720164609054
4	131.2	0.010095164609053497	0.0013811728395061729	0.0040637860082304526
4	131.24	0.008521090534979424	0.0009130658436213992	0.0038657407407407408
4	131.28	0.005470679012345679	0.0005504115226337449	0.002523148148148148
4	131.32	0.005704732510288066	0.0005658436213991769	0.002968106995884774
4	131.36	0.0035339506172839506	0.0005066872427983539	0.0012191358024691357
4	131.4	0.0038194444444444443	0.0004218106995884774	0.0015329218106995884
4	131.44	0.002191358024691358	0.00016718106995884774	0.000941358024691358
4	131.48	0.0021604938271604936	0.00018518518518518518	0.0009747942386831276
4	131.52	0.012253086419753086	0.0022762345679012345	0.0038888888888888888
4	131.56	0.001800411522633745	0.0002623456790123457	0.0009825102880658436
4	131.6	0.0022170781893004116	0.00020576131687242798	0.001535493827160494
4	131.64000000000001	0.001566358024691358	0.0002546296296296296	0.000941358024691358
4	131.68	0.0009490740740740741	0.00034722222222222224	0.0003523662551440329
4	131.72	0.0008127572016460906	0.00038580246913580245	0.00015432098765432098
4	131.76	0.0014506172839506173	0.0009362139917695473	0.0001234567901234568
4	131.8	0.0022916666666666667	0.001257716049382716	0.0001748971193415638
4	131.84	0.0032510288065843622	0.0021862139917695473	0.0002494855967078189
4	131.88	0.004266975308641975	0.00360082304526749	0.0001388888888888889
4	131.92000000000002	0.00834104938271605	0.006239711934156378	0.0007638888888888889
4	131.96	0.011376028806584362	0.006954732510288066	0.0019830246913580245
4	132.0	0.03029320987654321	0.010709876543209877	0.005715020576131687
4	132.04	0.02480195473251029	0.008204732510288066	0.005146604938271605
4	132.08	0.023562242798353908	0.0088940329218107	0.002878086419753086
4	132.12	0.019753086419753086	0.007728909465020576	0.0015817901234567902
4	132.16	0.018096707818930042	0.007294238683127572	0.0006507201646090535
4	132.2	0.014284979423868313	0.0062371399176954735	0.00024176954732510288
4	132.24	0.008757716049382715	0.0035082304526748973	0.00014917695473251028
4	132.28	0.006579218106995885	0.002412551440329218	0.00010545267489711934
4	132.32	0.003616255144032922	0.000941358024691358	3.08641975308642e-05
4	132.36	0.0036445473251028805	0.001293724279835391	2.8292181069958848e-05
4	132.4	0.0026157407407407405	0.0005195473251028807	2.05761316872428e-05
4	132.44	0.0029012345679012346	0.0005658436213991769	0.00024434156378600825
4	132.48	0.012988683127572016	0.0025334362139917696	0.002564300411522634
4	132.52	0.0026183127572016462	0.0008076131687242799	0.00026748971193415636
4	132.56	0.004933127572016461	0.001823559670781893	0.0009979423868312757
4	132.6	0.009017489711934156	0.002229938271604938	0.0021244855967078187
4	132.64000000000001	0.016121399176954734	0.0035699588477366255	0.0036496913580246915
4	132.68	0.01635545267489712	0.003389917695473251	0.003623971193415638
4	132.72	0.010221193415637861	0.001787551440329218	0.0021656378600823046
4	132.76	0.008191872427983539	0.0014326131687242799	0.0010802469135802468
4	132.8	0.008760288065843622	0.0023431069958847737	0.0003189300411522634
4	132.84	0.008261316872427983	0.002803497942386831	6.17283950617284e-05
4	132.88	0.011489197530864198	0.004853395061728395	0.00015689300411522632
4	132.92000000000002	0.012006172839506174	0.004403292181069959	0.00014660493827160494
4	132.96	0.02524948559670782	0.0073559670781893	0.002983539094650206
4	133.0	0.012178497942386832	0.0032510288065843622	0.00022376543209876544
4	133.04	0.016556069958847737	0.004837962962962963	0.00102880658436214
4	133.08	0.024953703703703704	0.0063168724279835395	0.0027186213991769546
4	133.12	0.040190329218106995	0.007885802469135802	0.005264917695473251
4	133.16	0.03469907407407408	0.006172839506172839	0.005208333333333333
4	133.2	0.021926440329218106	0.003978909465020576	0.0023996913580246913
4	133.24	0.015805041152263374	0.003184156378600823	0.0007150205761316872
4	133.28	0.012219650205761316	0.0026800411522633744	0.000684156378600823
4	133.32	0.012193930041152263	0.002726337448559671	0.0008693415637860083
4	133.36	0.00956275720164609	0.0019444444444444444	0.0004552469135802469
4	133.4	0.009171810699588478	0.0018261316872427984	0.0005169753086419753
4	133.44	0.020095164609053497	0.00411522633744856	0.0028369341563786008
4	133.48	0.009122942386831276	0.0015843621399176955	0.0003832304526748971
4	133.52	0.009032921810699588	0.0016306584362139917	0.00040380658436213994
4	133.56	0.010429526748971194	0.002448559670781893	0.0008281893004115226
4	133.6	0.01191358024691358	0.002551440329218107	0.00169238683127572
4	133.64000000000001	0.01296553497942387	0.002852366255144033	0.001977880658436214
4	133.68	0.016075102880658436	0.003148148148148148	0.004030349794238683
4	133.72	0.01517232510288066	0.0033770576131687243	0.0022376543209876544
4	133.76	0.013590534979423868	0.002574588477366255	0.0021219135802469135
4	133.8	0.012944958847736625	0.0025308641975308644	0.001756687242798354
4	133.84	0.015915637860082304	0.003351337448559671	0.0025308641975308644
4	133.88	0.022574588477366254	0.004771090534979424	0.004364711934156378
4	133.92000000000002	0.05248199588477366	0.012150205761316873	0.01058127572016461
4	133.96	0.0560570987654321	0.01250514403292181	0.009735082304526748
4	134.0	0.05444187242798354	0.012355967078189301	0.00974537037037037
4	134.04	0.05337705761316872	0.01188014403292181	0.009194958847736625
4	134.08	0.04539866255144033	0.00986111111111111	0.007554012345679012
4	134.12	0.03246656378600823	0.006648662551440329	0.0049151234567901235
4	134.16	0.01168724279835391	0.0022505144032921812	0.0011599794238683128
4	134.2	0.008148148148148147	0.0015020576131687243	0.0002469135802469136
4	134.24	0.0066512345679012345	0.0009156378600823045	0.00030092592592592595
4	134.28	0.010221193415637861	0.001610082304526749	0.0015766460905349794
4	134.32	0.011941872427983538	0.0017026748971193416	0.0015869341563786007
4	134.36	0.017739197530864198	0.002487139917695473	0.002229938271604938
4	134.4	0.02889917695473251	0.005010288065843621	0.005012860082304527
4	134.44	0.016638374485596706	0.0015972222222222223	0.0016460905349794238
4	134.48	0.00914866255144033	0.000977366255144033	0.0003575102880658436
4	134.52	0.007489711934156379	0.0015792181069958849	0.0005838477366255144
4	134.56	0.005874485596707819	0.0014248971193415638	0.0004295267489711934
4	134.6	0.0050411522633744855	0.0012114197530864197	0.00033950617283950616
4	134.64000000000001	0.004266975308641975	0.000882201646090535	0.00020833333333333335
4	134.68	0.004140946502057613	0.0009747942386831276	0.000264917695473251
4	134.72	0.004035493827160494	0.001044238683127572	0.0002700617283950617
4	134.76	0.0038271604938271606	0.0010030864197530865	0.00032407407407407406
4	134.8	0.004169238683127572	0.0010262345679012345	0.00037037037037037035
4	134.84	0.002880658436213992	0.0005632716049382716	0.00022119341563786008
4	134.88	0.014848251028806584	0.00367798353909465	0.002626028806584362
4	134.92000000000002	0.002564300411522634	0.0005529835390946502	0.00022119341563786008
4	134.96	0.003022119341563786	0.0007124485596707819	0.0004501028806584362
4	135.0	0.0023559670781893006	0.000257201646090535	0.0009027777777777777
4	135.04	0.004223251028806585	0.0003909465020576132	0.0019958847736625514
4	135.08	0.002816358024691358	0.00018775720164609054	0.0017181069958847736
4	135.12	0.005442386831275721	0.0005041152263374485	0.00334619341563786
4	135.16	0.003191872427983539	0.00035493827160493826	0.0018492798353909464
4	135.2	0.0038245884773662553	0.0004089506172839506	0.0025848765432098767
4	135.24	0.0035776748971193414	0.00021347736625514403	0.002368827160493827
4	135.28	0.0034696502057613167	0.0001234567901234568	0.0022890946502057614
4	135.32	0.005439814814814815	0.0001234567901234568	0.003809156378600823
4	135.36	0.01459104938271605	0.0020859053497942386	0.005974794238683127
4	135.4	0.008215020576131687	0.0004398148148148148	0.00463477366255144
4	135.44	0.008343621399176954	0.00038580246913580245	0.004393004115226338
4	135.48	0.010444958847736625	0.0011574074074074073	0.00492798353909465
4	135.52	0.009300411522633745	0.0008487654320987654	0.003793724279835391
4	135.56	0.011358024691358024	0.0011085390946502058	0.004670781893004115
4	135.6	0.010290637860082304	0.0010468106995884774	0.0035570987654320986
4	135.64000000000001	0.01176954732510288	0.0014300411522633744	0.003752572016460905
4	135.68	0.01066358024691358	0.0009130658436213992	0.0031790123456790125
4	135.72	0.012332818930041152	0.0015123456790123457	0.003397633744855967
4	135.76	0.011754115226337448	0.0010313786008230453	0.0027083333333333334
4	135.8	0.012541152263374485	0.001147119341563786	0.0035262345679012348
4	135.84	0.025200617283950618	0.0035468106995884775	0.007901234567901235
4	135.88	0.015915637860082304	0.0012242798353909465	0.005498971193415638
4	135.92000000000002	0.018006687242798355	0.0019727366255144034	0.006054526748971193
4	135.96	0.018685699588477368	0.0016949588477366256	0.006100823045267489
4	136.0	0.018544238683127573	0.0024279835390946503	0.004537037037037037
4	136.04	0.01905349794238683	0.002548868312757202	0.004529320987654321
4	136.08	0.016756687242798354	0.0027443415637860083	0.0029501028806584364
4	136.12	0.015352366255144034	0.0026363168724279837	0.0018878600823045268
4	136.16	0.016988168724279835	0.003081275720164609	0.002926954732510288
4	136.2	0.014575617283950617	0.002674897119341564	0.0006558641975308642
4	136.24	0.015805041152263374	0.002800925925925926	0.001286008230452675
4	136.28	0.014076646090534979	0.002332818930041152	0.0006790123456790123
4	136.32	0.02624485596707819	0.00529320987654321	0.0033281893004115225
4	136.36	0.015123456790123457	0.0035468106995884775	0.0007330246913580247
4	136.4	0.015596707818930041	0.0035056584362139916	0.002752057613168724
4	136.44	0.017363683127572017	0.004912551440329218	0.004020061728395061
4	136.48	0.012337962962962964	0.0032047325102880658	0.002728909465020576
4	136.52	0.012628600823045268	0.003176440329218107	0.003284465020576132
4	136.56	0.010090020576131687	0.0030838477366255143	0.0025540123456790124
4	136.6	0.012445987654320988	0.004344135802469136	0.001941872427983539
4	136.64000000000001	0.008001543209876543	0.002654320987654321	0.0017746913580246914
4	136.68	0.008094135802469135	0.002728909465020576	0.0017669753086419753
4	136.72	0.007839506172839506	0.0030401234567901236	0.0019290123456790122
4	136.76	0.014480452674897119	0.004429012345679013	0.002926954732510288
4	136.8	0.03838477366255144	0.00907664609053498	0.007806069958847737
4	136.84	0.028834876543209875	0.006095679012345679	0.005637860082304527
4	136.88	0.023968621399176954	0.004701646090534979	0.005264917695473251
4	136.92000000000002	0.013125	0.0021502057613168725	0.0023122427983539094
4	136.96	0.0060751028806584366	0.0006738683127572016	0.0017592592592592592
4	137.0	0.0031661522633744856	0.0006275720164609053	0.0008847736625514403
4	137.04	0.006944444444444444	0.0015483539094650206	0.0027752057613168726
4	137.08	0.003374485596707819	0.0008513374485596708	0.001566358024691358
4	137.12	0.004632201646090535	0.0008230452674897119	0.0025257201646090533
4	137.16	0.0023508230452674896	0.0009799382716049383	0.0006790123456790123
4	137.20000000000002	0.004457304526748971	0.001198559670781893	0.0013194444444444445
4	137.24	0.003667695473251029	0.0012705761316872427	0.0010493827160493827
4	137.28	0.01941872427983539	0.004470164609053498	0.004256687242798354
4	137.32	0.009526748971193415	0.0018287037037037037	0.002551440329218107
4	137.36	0.007273662551440329	0.0014814814814814814	0.0013168724279835392
4	137.4	0.005540123456790123	0.0008770576131687243	0.0015560699588477367
4	137.44	0.003433641975308642	0.0006121399176954733	0.00045267489711934157
4	137.48	0.0032767489711934155	0.0007175925925925926	0.0009542181069958848
4	137.52	0.0013477366255144033	0.00037294238683127575	8.74485596707819e-05
4	137.56	0.002088477366255144	0.0008256172839506173	0.00011316872427983539
4	137.6	0.001154835390946502	0.00037037037037037035	3.3436213991769545e-05
4	137.64000000000001	0.001507201646090535	0.0004912551440329218	5.401234567901235e-05
4	137.68	0.0007664609053497942	9.002057613168725e-05	2.5720164609053497e-05
4	137.72	0.001154835390946502	0.000264917695473251	0.0002700617283950617
4	137.76	0.009994855967078189	0.002345679012345679	0.002242798353909465
4	137.8	0.001720679012345679	0.000522119341563786	0.00038065843621399177
4	137.84	0.0017026748971193416	0.0007253086419753087	0.00035493827160493826
4	137.88	0.0035982510288065845	0.0011651234567901234	0.0009516460905349795
4	137.92000000000002	0.004758230452674897	0.0015329218106995884	0.0010622427983539094
4	137.96	0.006185699588477366	0.00165380658436214	0.0016640946502057613
4	138.0	0.014434156378600823	0.004045781893004115	0.003755144032921811
4	138.04	0.028297325102880657	0.0074099794238683125	0.006741255144032922
4	138.08	0.04295524691358025	0.010275205761316873	0.008184156378600822
4	138.12	0.046131687242798355	0.010905349794238683	0.008410493827160494
4	138.16	0.045645576131687245	0.010290637860082304	0.00874485596707819
4	138.20000000000002	0.04224537037037037	0.008775720164609053	0.0073302469135802465
4	138.24	0.04715020576131687	0.009907407407407408	0.007993827160493827
4	138.28	0.02592849794238683	0.004843106995884774	0.003104423868312757
4	138.32	0.02305812757201646	0.0031224279835390945	0.002235082304526749
4	138.36	0.019709362139917697	0.0025180041152263375	0.0016126543209876542
4	138.4	0.024017489711934157	0.00518261316872428	0.0038940329218106998
4	138.44	0.017214506172839508	0.004184670781893004	0.0035210905349794238
4	138.48	0.00738425925925926	0.0017541152263374487	0.0006867283950617284
4	138.52	0.0047659465020576134	0.0010905349794238684	0.0006352880658436214
4	138.56	0.0021862139917695473	0.0002726337448559671	7.458847736625514e-05
4	138.6	0.0021116255144032923	0.00018261316872427984	3.3436213991769545e-05
4	138.64000000000001	0.0019110082304526748	0.0001388888888888889	4.11522633744856e-05
4	138.68	0.0023533950617283953	0.0002726337448559671	3.60082304526749e-05
4	138.72	0.014429012345679013	0.0030401234567901236	0.002646604938271605
4	138.76	0.0049717078189300415	0.0011522633744855968	0.0004861111111111111
4	138.8	0.0056738683127572015	0.0016075102880658437	0.00043724279835390947
4	138.84	0.006072530864197531	0.00169238683127572	0.00023662551440329217
4	138.88	0.008143004115226338	0.0019393004115226338	0.00041152263374485596
4	138.92000000000002	0.010833333333333334	0.0034953703703703705	0.0006172839506172839
4	138.96	0.012237654320987654	0.004426440329218107	0.0006224279835390946
4	139.0	0.011589506172839506	0.00430298353909465	0.0005092592592592592
4	139.04	0.012536008230452676	0.004935699588477367	0.0006738683127572016
4	139.08	0.011003086419753087	0.0030092592592592593	0.0010236625514403292
4	139.12	0.009495884773662552	0.0026826131687242797	0.0006044238683127572
4	139.16	0.007965534979423868	0.002654320987654321	0.00024434156378600825
4	139.20000000000002	0.018688271604938272	0.006715534979423868	0.002741769547325103
4	139.24	0.006170267489711934	0.00419238683127572	0.00019032921810699588
4	139.28	0.006936728395061729	0.004873971193415638	0.00047325102880658434
4	139.32	0.00529835390946502	0.0035108024691358026	0.0004603909465020576
4	139.36	0.004483024691358025	0.002939814814814815	0.0004140946502057613
4	139.4	0.002368827160493827	0.0012885802469135802	0.00014660493827160494
4	139.44	0.001838991769547325	0.0010828189300411523	0.00010545267489711934
4	139.48	0.002728909465020576	0.0015920781893004115	0.0002957818930041152
4	139.52	0.0029346707818930042	0.0018287037037037037	0.0003343621399176955
4	139.56	0.0029475308641975307	0.001823559670781893	0.00025977366255144034
4	139.6	0.0018955761316872429	0.000779320987654321	0.00018775720164609054
4	139.64000000000001	0.0020704732510288064	0.0006944444444444445	0.00011316872427983539
4	139.68	0.010815329218106996	0.002788065843621399	0.001903292181069959
4	139.72	0.0030606995884773663	0.001293724279835391	0.0003112139917695473
4	139.76	0.0030787037037037037	0.0016846707818930042	0.0002777777777777778
4	139.8	0.0022608024691358024	0.001427469135802469	4.886831275720165e-05
4	139.84	0.001566358024691358	0.0009567901234567902	0.00010030864197530864
4	139.88	0.0014377572016460905	0.0004552469135802469	5.1440329218106995e-05
4	139.92000000000002	0.0018441358024691358	0.0009696502057613169	0.0001388888888888889
4	139.96	0.009002057613168725	0.00301440329218107	0.0015200617283950618
4	140.0	0.02907150205761317	0.007343106995884773	0.005794753086419753
4	140.04	0.03592849794238683	0.008459362139917695	0.0067309670781893005
4	140.08	0.032049897119341565	0.008482510288065844	0.005421810699588477
4	140.12	0.026075102880658438	0.006561213991769547	0.004246399176954733
4	140.16	0.03494598765432099	0.008876028806584363	0.005342078189300411
4	140.20000000000002	0.020771604938271605	0.005560699588477366	0.0014171810699588477
4	140.24	0.02209619341563786	0.008312757201646091	0.0035339506172839506
4	140.28	0.02588477366255144	0.00948559670781893	0.005241769547325103
4	140.32	0.027276234567901233	0.010457818930041152	0.0052031893004115225
4	140.36	0.030128600823045266	0.011082818930041153	0.0055478395061728395
4	140.4	0.03392489711934157	0.011656378600823046	0.006435185185185185
4	140.44	0.036957304526748974	0.012055041152263374	0.006679526748971193
4	140.48	0.042222222222222223	0.011800411522633746	0.0068698559670781895
4	140.52	0.041728395061728395	0.010565843621399177	0.005653292181069959
4	140.56	0.026826131687242797	0.006751543209876543	0.0034696502057613167
4	140.6	0.017862654320987655	0.004050925925925926	0.0013477366255144033
4	140.64000000000001	0.02720164609053498	0.006491769547325103	0.0032767489711934155
4	140.68	0.013140432098765432	0.0034979423868312758	0.0006352880658436214
4	140.72	0.011036522633744855	0.0030478395061728394	0.0004320987654320988
4	140.76	0.010025720164609054	0.0029861111111111113	0.00030092592592592595
4	140.8	0.009058641975308642	0.0024459876543209877	0.00017746913580246913
4	140.84	0.009511316872427983	0.002381687242798354	0.0002880658436213992
4	140.88	0.007847222222222222	0.0015920781893004115	0.00012602880658436213
4	140.92000000000002	0.008611111111111111	0.001787551440329218	0.0003575102880658436
4	140.96	0.0070987654320987656	0.0015457818930041153	0.00016718106995884774
4	141.0	0.006183127572016461	0.0011599794238683128	0.00017232510288065845
4	141.04	0.0053523662551440325	0.0010416666666666667	0.0002957818930041152
4	141.08	0.008189300411522634	0.002255658436213992	0.0009233539094650206
4	141.12	0.032070473251028804	0.006761831275720165	0.007654320987654321
4	141.16	0.024835390946502056	0.004441872427983539	0.006270576131687243
4	141.20000000000002	0.017566872427983538	0.0016358024691358025	0.006815843621399177
4	141.24	0.01815329218106996	0.0028652263374485598	0.009753086419753086
4	141.28	0.041162551440329216	0.008780864197530864	0.013724279835390946
4	141.32	0.0569701646090535	0.011738683127572017	0.01744341563786008
4	141.36	0.06323559670781893	0.012667181069958847	0.018171296296296297
4	141.4	0.06024691358024691	0.01143775720164609	0.01823559670781893
4	141.44	0.05015432098765432	0.008644547325102881	0.01492798353909465
4	141.48	0.023238168724279834	0.0025180041152263375	0.010907921810699588
4	141.52	0.01513888888888889	0.000830761316872428	0.010218621399176954
4	141.56	0.0171630658436214	0.002142489711934156	0.010480967078189301
4	141.6	0.029899691358024692	0.004688786008230452	0.012214506172839507
4	141.64000000000001	0.021430041152263376	0.001440329218106996	0.009603909465020577
4	141.68	0.022906378600823046	0.0017155349794238683	0.009354423868312757
4	141.72	0.025452674897119342	0.003652263374485597	0.011304012345679012
4	141.76	0.023829732510288065	0.0034439300411522634	0.01025977366255144
4	141.8	0.019660493827160494	0.002476851851851852	0.010074588477366255
4	141.84	0.009429012345679012	0.00037037037037037035	0.007373971193415638
4	141.88	0.011738683127572017	0.0013271604938271606	0.007615740740740741
4	141.92000000000002	0.012996399176954733	0.0014248971193415638	0.007574588477366255
4	141.96	0.018564814814814815	0.0023199588477366257	0.006970164609053498
4	142.0	0.02459619341563786	0.002281378600823045	0.006640946502057613
4	142.04	0.02227880658436214	0.0015715020576131688	0.005321502057613169
4	142.08	0.03344650205761317	0.0049845679012345675	0.007672325102880659
4	142.12	0.01705761316872428	0.0026440329218106995	0.005
4	142.16	0.007654320987654321	0.0004886831275720165	0.0030915637860082306
4	142.20000000000002	0.010149176954732511	0.0016435185185185185	0.003184156378600823
4	142.24	0.013672839506172839	0.00301440329218107	0.003881172839506173
4	142.28	0.017574588477366256	0.003978909465020576	0.0033410493827160494
4	142.32	0.024094650205761316	0.005619855967078189	0.0041332304526748975
4	142.36	0.020540123456790123	0.003647119341563786	0.003523662551440329
4	142.4	0.011851851851851851	0.0010030864197530865	0.0013323045267489711
4	142.44	0.006535493827160494	0.0009156378600823045	0.0006995884773662552
4	142.48	0.005874485596707819	0.0012011316872427983	0.0011316872427983538
4	142.52	0.0046167695473251025	0.0009104938271604938	0.0012242798353909465
4	142.56	0.018374485596707818	0.0038760288065843623	0.004125514403292181
4	142.6	0.001669238683127572	0.00022890946502057612	0.0005426954732510288
4	142.64000000000001	0.0018569958847736625	0.0002160493827160494	0.0008101851851851852
4	142.68	0.0032098765432098763	0.0004475308641975309	0.0011059670781893003
4	142.72	0.0036059670781893004	0.0003497942386831276	0.0009079218106995885
4	142.76	0.005213477366255144	0.0006352880658436214	0.0009645061728395061
4	142.8	0.0048122427983539095	0.0005787037037037037	0.0007818930041152264
4	142.84	0.005450102880658436	0.0006147119341563787	0.0009542181069958848
4	142.88	0.004431584362139918	0.0002803497942386831	0.0004243827160493827
4	142.92000000000002	0.0051800411522633745	0.0005401234567901234	0.0005015432098765432
4	142.96	0.004071502057613169	0.0002777777777777778	4.886831275720165e-05
4	143.0	0.003999485596707819	0.0002494855967078189	0.00025977366255144034
4	143.04	0.01175925925925926	0.0020498971193415637	0.002119341563786008
4	143.08	0.0030375514403292183	0.0002880658436213992	0.00019804526748971193
4	143.12	0.0024434156378600825	0.00029835390946502055	0.0001286008230452675
4	143.16	0.0015123456790123457	8.487654320987654e-05	5.1440329218106995e-05
4	143.20000000000002	0.0019521604938271605	0.00021347736625514403	0.0004295267489711934
4	143.24	0.0008641975308641976	0.00010545267489711934	0.00048353909465020576
4	143.28	0.0019007201646090534	8.74485596707819e-05	0.0006532921810699588
4	143.32	0.002412551440329218	7.458847736625514e-05	0.0006224279835390946
4	143.36	0.0027237654320987656	0.00018261316872427984	0.0002314814814814815
4	143.4	0.0023199588477366257	7.458847736625514e-05	9.516460905349794e-05
4	143.44	0.0020756172839506174	0.0001748971193415638	8.487654320987654e-05
4	143.48	0.0012268518518518518	6.687242798353909e-05	6.17283950617284e-05
4	143.52	0.009652777777777777	0.002235082304526749	0.002294238683127572
4	143.56	0.001756687242798354	0.00010288065843621399	0.0011419753086419754
4	143.6	0.0026414609053497943	0.00011574074074074075	0.0012371399176954732
4	143.64000000000001	0.0022093621399176954	0.00011316872427983539	0.0005066872427983539
4	143.68	0.0024511316872427983	6.430041152263375e-05	0.0006275720164609053
4	143.72	0.005120884773662552	0.0003523662551440329	0.0013194444444444445
4	143.76	0.006116255144032922	0.000360082304526749	0.001535493827160494
4	143.8	0.008240740740740741	0.0007484567901234568	0.0028497942386831276
4	143.84	0.009925411522633746	0.000470679012345679	0.004843106995884774
4	143.88	0.013541666666666667	0.000529835390946502	0.00811471193415638
4	143.92000000000002	0.014300411522633744	0.0001800411522633745	0.009616769547325103
4	143.96	0.017705761316872428	0.0003112139917695473	0.012296810699588477
4	144.0	0.02540895061728395	0.0018852880658436213	0.014521604938271605
4	144.04	0.020205761316872427	0.0004989711934156379	0.01433641975308642
4	144.08	0.02028292181069959	0.0004809670781893004	0.014873971193415637
4	144.12	0.025198045267489713	0.0020087448559670783	0.01657150205761317
4	144.16	0.029681069958847738	0.0027700617283950616	0.017934670781893005
4	144.20000000000002	0.027692901234567902	0.0021244855967078187	0.01746656378600823
4	144.24	0.02186471193415638	0.0008127572016460906	0.01609053497942387
4	144.28	0.0188451646090535	0.00039609053497942386	0.015151748971193415
4	144.32	0.019161522633744855	0.00022376543209876544	0.015108024691358024
4	144.36	0.017584876543209876	0.0006712962962962962	0.0129809670781893
4	144.4	0.023029835390946503	0.0020344650205761316	0.013744855967078189
4	144.44	0.02441872427983539	0.0031661522633744856	0.012183641975308641
4	144.48	0.03966820987654321	0.006545781893004116	0.014364711934156378
4	144.52	0.027502572016460905	0.004331275720164609	0.00981224279835391
4	144.56	0.015339506172839506	0.0017952674897119341	0.007587448559670782
4	144.6	0.008199588477366255	0.00047325102880658434	0.004169238683127572
4	144.64000000000001	0.005102880658436214	0.00021862139917695473	0.0026208847736625515
4	144.68	0.00591820987654321	0.0007664609053497942	0.002145061728395062
4	144.72	0.00820216049382716	0.0016795267489711934	0.002471707818930041
4	144.76	0.013083847736625515	0.002880658436213992	0.0030555555555555557
4	144.8	0.0154809670781893	0.0032818930041152265	0.003806584362139918
4	144.84	0.007741769547325103	0.001815843621399177	0.0025025720164609053
4	144.88	0.004560185185185185	0.001021090534979424	0.001103395061728395
4	144.92000000000002	0.0038631687242798355	0.00037294238683127575	0.0011805555555555556
4	144.96	0.01569187242798354	0.002888374485596708	0.003675411522633745
4	145.0	0.0064789094650205764	0.0009156378600823045	0.001838991769547325
4	145.04	0.006244855967078189	0.000882201646090535	0.0008539094650205761
4	145.08	0.0075025720164609054	0.0011779835390946503	0.0017515432098765432
4	145.12	0.007554012345679012	0.0013631687242798354	0.0012911522633744857
4	145.16	0.007849794238683127	0.0016820987654320987	0.0011574074074074073
4	145.20000000000002	0.00900462962962963	0.002103909465020576	0.0011008230452674897
4	145.24	0.007932098765432098	0.0019984567901234567	0.0006430041152263374
4	145.28	0.00813014403292181	0.0018544238683127572	0.0008719135802469135
4	145.32	0.006736111111111111	0.0015457818930041153	0.0006301440329218107
4	145.36	0.00768775720164609	0.001388888888888889	0.001954732510288066
4	145.4	0.005756172839506172	0.0012114197530864197	0.0011291152263374485
4	145.44	0.017749485596707817	0.003387345679012346	0.005460390946502058
4	145.48	0.007319958847736625	0.0010236625514403292	0.002970679012345679
4	145.52	0.008986625514403292	0.0012962962962962963	0.004014917695473251
4	145.56	0.010866769547325104	0.0017309670781893004	0.0046039094650205765
4	145.6	0.01558641975308642	0.0026723251028806586	0.007196502057613169
4	145.64000000000001	0.02252829218106996	0.003631687242798354	0.00753858024691358
4	145.68	0.020578703703703703	0.0030864197530864196	0.007921810699588477
4	145.72	0.0167798353909465	0.0024794238683127573	0.0065252057613168725
4	145.76	0.01176954732510288	0.001736111111111111	0.006072530864197531
4	145.8	0.01411522633744856	0.002330246913580247	0.005931069958847736
4	145.84	0.012047325102880658	0.0020756172839506174	0.005424382716049383
4	145.88	0.010354938271604937	0.00176440329218107	0.0038194444444444443
4	145.92000000000002	0.018585390946502058	0.003809156378600823	0.005473251028806584
4	145.96	0.007618312757201646	0.0013837448559670782	0.002551440329218107
4	146.0	0.006440329218106996	0.0010879629629629629	0.002145061728395062
4	146.04	0.006170267489711934	0.0011239711934156378	0.0012782921810699588
4	146.08	0.0043287037037037035	0.0009953703703703704	0.0005272633744855968
4	146.12	0.007744341563786008	0.0013348765432098766	0.0025771604938271604
4	146.16	0.008780864197530864	0.001352880658436214	0.004020061728395061
4	146.20000000000002	0.012842078189300412	0.001756687242798354	0.006540637860082304
4	146.24	0.011952160493827161	0.0015200617283950618	0.00654320987654321
4	146.28	0.010223765432098766	0.0009542181069958848	0.006185699588477366
4	146.32	0.011013374485596708	0.0009593621399176954	0.006980452674897119
4	146.36	0.0107690329218107	0.001242283950617284	0.006270576131687243
4	146.4	0.02110082304526749	0.00330761316872428	0.008773148148148148
4	146.44	0.008698559670781893	0.0004963991769547325	0.005573559670781893
4	146.48	0.008847736625514403	0.0005555555555555556	0.005208333333333333
4	146.52	0.0073559670781893	0.0002469135802469136	0.004974279835390946
4	146.56	0.006715534979423868	0.00027520576131687244	0.004529320987654321
4	146.6	0.007957818930041152	0.0012165637860082304	0.0042258230452674895
4	146.64000000000001	0.008263888888888888	0.001574074074074074	0.0038117283950617285
4	146.68	0.008217592592592592	0.0017849794238683128	0.0035699588477366255
4	146.72	0.005889917695473251	0.0011574074074074073	0.0024897119341563785
4	146.76	0.005583847736625514	0.0010056584362139918	0.0025462962962962965
4	146.8	0.0035185185185185185	0.0007767489711934157	0.001059670781893004
4	146.84	0.006440329218106996	0.0013657407407407407	0.0022633744855967077
4	146.88	0.014477880658436214	0.0031738683127572015	0.0038143004115226337
4	146.92000000000002	0.0039943415637860085	0.0006584362139917696	0.0017515432098765432
4	146.96	0.0027546296296296294	0.0002700617283950617	0.0012139917695473252
4	147.0	0.0029526748971193417	0.0003189300411522634	0.0016795267489711934
4	147.04	0.0027469135802469136	0.0006404320987654321	0.0010313786008230453
4	147.08	0.0032021604938271605	0.0007433127572016461	0.000977366255144033
4	147.12	0.004606481481481481	0.0010828189300411523	0.0012448559670781892
4	147.16	0.0041795267489711935	0.0011522633744855968	0.001154835390946502
4	147.20000000000002	0.0037345679012345677	0.0009284979423868312	0.0011213991769547325
4	147.24	0.0022402263374485597	0.0006970164609053498	0.0005195473251028807
4	147.28	0.002373971193415638	0.0003112139917695473	0.0010159465020576131
4	147.32	0.0009233539094650206	0.0001286008230452675	0.00033950617283950616
4	147.36	0.01282664609053498	0.0024665637860082305	0.004254115226337449
4	147.4	0.00125	0.00019290123456790122	0.0004320987654320988
4	147.44	0.0023353909465020574	0.00041923868312757203	0.001286008230452675
4	147.48	0.002600308641975309	0.0005761316872427984	0.0010545267489711935
4	147.52	0.0026311728395061727	0.0006044238683127572	0.0013708847736625515
4	147.56	0.002425411522633745	0.0007510288065843622	0.0008281893004115226
4	147.6	0.0038503086419753086	0.0010108024691358026	0.0015534979423868314
4	147.64000000000001	0.00426440329218107	0.001257716049382716	0.0013065843621399176
4	147.68	0.00676440329218107	0.0012525720164609053	0.0033796296296296296
4	147.72	0.005864197530864198	0.0006481481481481481	0.0034902263374485595
4	147.76	0.007736625514403292	0.0006352880658436214	0.004832818930041153
4	147.8	0.010643004115226338	0.000470679012345679	0.006455761316872428
4	147.84	0.030007716049382717	0.004375	0.011512345679012345
4	147.88	0.030234053497942386	0.0032767489711934155	0.012546296296296297
4	147.92000000000002	0.031226851851851853	0.003191872427983539	0.01352366255144033
4	147.96	0.031175411522633745	0.0037011316872427986	0.015676440329218107
4	148.0	0.029732510288065842	0.0031738683127572015	0.016069958847736626
4	148.04	0.024498456790123458	0.0019290123456790122	0.015154320987654322
4	148.08	0.022307098765432097	0.0014583333333333334	0.014529320987654321
4	148.12	0.02355195473251029	0.0018029835390946502	0.015195473251028806
4	148.16	0.022196502057613168	0.0014351851851851852	0.01470164609053498
4	148.20000000000002	0.023526234567901233	0.0016460905349794238	0.014266975308641976
4	148.24	0.023305041152263374	0.0011368312757201646	0.013587962962962963
4	148.28	0.02428240740740741	0.0015277777777777779	0.01243312757201646
4	148.32	0.03768261316872428	0.004297839506172839	0.014868827160493828
4	148.36	0.026293724279835392	0.0017412551440329218	0.012330246913580247
4	148.4	0.02705246913580247	0.0021296296296296298	0.011957304526748971
4	148.44	0.025738168724279836	0.001970164609053498	0.011422325102880658
4	148.48	0.026435185185185187	0.0022016460905349795	0.011481481481481481
4	148.52	0.02487911522633745	0.0021296296296296298	0.010457818930041152
4	148.56	0.024719650205761317	0.0026311728395061727	0.009670781893004115
4	148.6	0.02119341563786008	0.002235082304526749	0.008392489711934157
4	148.64000000000001	0.021304012345679014	0.0029140946502057615	0.007258230452674897
4	148.68	0.016887860082304525	0.0028112139917695475	0.00540380658436214
4	148.72	0.018477366255144033	0.004110082304526749	0.005344650205761317
4	148.76	0.014760802469135803	0.004400720164609053	0.0032767489711934155
4	148.8	0.02810442386831276	0.007803497942386831	0.006347736625514403
4	148.84	0.013662551440329218	0.004866255144032922	0.003140432098765432
4	148.88	0.013101851851851852	0.00481738683127572	0.0035185185185185185
4	148.92000000000002	0.01913837448559671	0.006887860082304527	0.005622427983539095
4	148.96	0.02807098765432099	0.008212448559670783	0.00782664609053498
4	149.0	0.04305298353909465	0.011823559670781893	0.010877057613168725
4	149.04	0.044050925925925924	0.010905349794238683	0.009122942386831276
4	149.08	0.04912551440329218	0.012340534979423869	0.01150462962962963
4	149.12	0.036823559670781894	0.008395061728395062	0.009140946502057613
4	149.16	0.026538065843621398	0.006244855967078189	0.00911008230452675
4	149.20000000000002	0.0198559670781893	0.0031661522633744856	0.010540123456790123
4	149.24	0.021954732510288066	0.003161008230452675	0.013233024691358024
4	149.28	0.03564557613168724	0.0058693415637860085	0.01713991769547325
4	149.32	0.02626543209876543	0.0027031893004115224	0.01787037037037037
4	149.36	0.032983539094650204	0.00419238683127572	0.020113168724279835
4	149.4	0.030504115226337447	0.002258230452674897	0.02080246913580247
4	149.44	0.03522633744855967	0.002991255144032922	0.02337962962962963
4	149.48	0.04085648148148148	0.004434156378600823	0.02396604938271605
4	149.52	0.05809670781893004	0.008577674897119341	0.02559670781893004
4	149.56	0.06401491769547325	0.01099022633744856	0.024886831275720164
4	149.6	0.06096450617283951	0.01018775720164609	0.02411522633744856
4	149.64000000000001	0.05969907407407407	0.011265432098765432	0.020907921810699587
4	149.68	0.06199588477366255	0.012409979423868314	0.020763888888888887
4	149.72	0.06922325102880658	0.015606995884773663	0.020007716049382715
4	149.76	0.0849562757201646	0.01905864197530864	0.023096707818930043
4	149.8	0.07911265432098766	0.016705246913580246	0.019830246913580245
4	149.84	0.06377314814814815	0.01210133744855967	0.01604423868312757
4	149.88	0.04799125514403292	0.009189814814814816	0.015491255144032922
4	149.92000000000002	0.029686213991769548	0.0030324074074074073	0.01117798353909465
4	149.96	0.03349537037037037	0.0051440329218107	0.015146604938271606
4	150.0	0.042309670781893	0.00897119341563786	0.01807355967078189
4	150.04	0.05299897119341564	0.010473251028806585	0.021152263374485596
4	150.08	0.05436213991769547	0.010552983539094651	0.019953703703703703
4	150.12	0.049719650205761315	0.007916666666666667	0.01905349794238683
4	150.16	0.03776234567901235	0.005931069958847736	0.014156378600823045
4	150.20000000000002	0.03448559670781893	0.005231481481481481	0.014753086419753087
4	150.24	0.04603395061728395	0.009323559670781892	0.016296296296296295
4	150.28	0.054549897119341564	0.01080761316872428	0.018145576131687245
4	150.32	0.05535236625514403	0.012060185185185186	0.01672582304526749
4	150.36	0.04681584362139918	0.01021604938271605	0.016473765432098764
4	150.4	0.03508230452674897	0.006496913580246914	0.012191358024691358
4	150.44	0.03792181069958848	0.008832304526748972	0.012818930041152263
4	150.48	0.043762860082304525	0.011213991769547325	0.015501543209876543
4	150.52	0.044516460905349796	0.011085390946502058	0.014107510288065844
4	150.56	0.03362911522633745	0.007219650205761317	0.014086934156378602
4	150.6	0.023562242798353908	0.004508744855967078	0.011926440329218108
4	150.64000000000001	0.02486625514403292	0.0037834362139917694	0.014490740740740742
4	150.68	0.023901748971193414	0.002965534979423868	0.014411008230452675
4	150.72	0.04034207818930041	0.0049948559670781895	0.019598765432098767
4	150.76	0.02619855967078189	0.0011651234567901234	0.0171630658436214
4	150.8	0.02785493827160494	0.0006352880658436214	0.019459876543209877
4	150.84	0.027358539094650206	0.000889917695473251	0.019992283950617282
4	150.88	0.031208847736625515	0.0020396090534979426	0.021075102880658437
4	150.92000000000002	0.03593878600823045	0.002983539094650206	0.023405349794238684
4	150.96	0.033099279835390946	0.0021656378600823046	0.023194444444444445
4	151.0	0.03306069958847736	0.002103909465020576	0.02294238683127572
4	151.04	0.02827417695473251	0.0017515432098765432	0.019884259259259258
4	151.08	0.0241358024691358	0.0015946502057613168	0.01667438271604938
4	151.12	0.018693415637860082	0.001337448559670782	0.011499485596707819
4	151.16	0.016694958847736627	0.0010468106995884774	0.01055812757201646
4	151.20000000000002	0.027242798353909466	0.002700617283950617	0.01440329218106996
4	151.24	0.015555555555555555	0.00019290123456790122	0.01188014403292181
4	151.28	0.01488940329218107	0.00012088477366255144	0.011795267489711934
4	151.32	0.013809156378600824	0.00012602880658436213	0.01117283950617284
4	151.36	0.012098765432098766	0.00014146090534979423	0.010362654320987654
4	151.4	0.010905349794238683	0.0002932098765432099	0.009609053497942386
4	151.44	0.009971707818930042	0.00018261316872427984	0.009002057613168725
4	151.48	0.010414094650205761	0.00016203703703703703	0.009246399176954733
4	151.52	0.011136831275720165	0.00015174897119341564	0.009174382716049383
4	151.56	0.010462962962962962	8.23045267489712e-05	0.008433641975308642
4	151.6	0.011458333333333333	4.6296296296296294e-05	0.009020061728395062
4	151.64000000000001	0.010012860082304526	1.54320987654321e-05	0.007901234567901235
4	151.68	0.020516975308641976	0.0019444444444444444	0.01136059670781893
4	151.72	0.009606481481481481	0.0001286008230452675	0.007268518518518519
4	151.76	0.01040895061728395	8.74485596707819e-05	0.008068415637860083
4	151.8	0.009099794238683128	5.401234567901235e-05	0.006643518518518518
4	151.84	0.009382716049382716	0.00014660493827160494	0.006718106995884774
[truncated: 10,099 more rows]
